# Supplementary material for: Music-induced emotion flow modeling by ENMI Network
Source: PLoS One. 2024 Oct 21;19(10):e0297712. doi: 10.1371/journal.pone.0297712 (PMC11493256; doi:10.1371/journal.pone.0297712)
Supplement: S1 File — (ZIP) [file pone.0297712.s001.zip › minimal dataset/Emomusic dataset/Music features/mfcc_3.csv]

MP3����
2	-42.344597	-23.817541	-24.375458	-23.696114	-26.922508	-43.308323	-10.568036	-25.59133	10.482087	-21.783958	-23.94174	-13.534301	-43.72168	-34.604687	-43.492645	-23.073614	-55.428345	-37.84104	-36.057995	-44.424984	0.4382801	-45.216766	-47.904858	-25.924791	-31.830238	-21.617575	-17.41951	-17.5771	-15.620895	-24.016264	-26.381454	-22.354696	-14.933644	-42.386066	-17.641497	-22.397585	-17.278961	-10.267416	-7.0304418	-30.388184	-63.249065	-16.509142	-27.887384	-37.56953	-36.43146	-22.240503	-41.806355	-26.851936	-42.28366
3	-10.453223	14.711122	5.6044097	3.7141335	7.0451813	6.45343	10.818771	10.051486	8.026698	11.352691	19.136778	13.49323	4.4291215	-4.0361924	-9.429139	-6.8290772	1.676732	7.1831646	5.892788	-2.795121	10.379421	11.714684	0.3515959	0.608422	6.600649	0.8538787	23.477264	17.012709	5.275263	0.7493455	8.934825	11.745923	-1.3473774	0.31176123	-10.351901	5.2053676	9.13678	8.518914	10.274812	0.082782745	-22.44531	15.044898	0.52693176	-13.193703	0.5136598	-1.2708131	15.455864	9.916444	20.016294
4	-23.673502	-11.720703	-19.51137	-28.47886	-33.93086	-23.205969	-18.33872	-31.217203	-21.04309	-67.38989	-40.13473	-49.511993	-36.188553	16.488243	-32.501347	-1.1941385	11.0443	-6.2547927	-38.24172	-35.47703	-17.93065	-37.40256	0.6474559	-48.35327	0.35432848	-35.618534	-37.896027	2.7955952	-7.0864105	-1.2165384	-15.113927	-38.083134	-25.572199	-25.10012	-24.304222	-28.883978	-19.629871	2.0357857	-19.142511	-27.753569	-3.4082918	-36.53821	-30.767996	-22.065008	-20.66937	-25.296362	-28.2223	-22.09098	-7.0549183
5	3.9353735	3.1891992	-12.840575	-23.674004	-26.520254	-0.20073128	11.133513	3.577237	6.5076804	-15.982717	-1.0134562	-31.545374	-5.2837806	-3.3117511	-2.1344607	-10.653214	-12.287536	-14.508658	9.513423	-36.89479	-17.943058	-7.6167197	-31.022902	-0.053631783	-8.308838	-10.369103	-12.260216	6.239193	18.483667	-8.011707	-21.859812	-13.100261	-10.390336	19.151209	12.652042	-37.058556	-17.323492	5.8247585	8.907515	-5.2515826	-20.799507	-24.355215	6.710474	-6.879467	18.537783	12.497532	29.673056	12.882167	8.775009
7	13.544999	6.998094	11.873962	17.370825	16.53278	8.561751	12.876122	16.685768	-1.7741858	4.16302	7.704664	10.876518	17.569963	7.7155876	13.515773	21.167265	3.0122979	2.574035	13.093921	18.085169	13.458312	10.830607	25.610437	4.694445	25.7361	19.164804	0.030099234	13.624447	24.599495	2.8432484	10.127298	9.70457	13.663058	-10.298908	4.771052	18.026701	15.914855	10.691711	17.580366	1.0963055	11.316448	2.2768548	2.3565617	9.467694	17.73903	9.454255	-6.139869	16.496582	14.696527
8	69.645805	41.03253	49.918167	39.495876	30.612206	51.933437	53.550602	39.17243	53.57719	-1.252512	42.45866	67.40022	16.336914	67.17546	62.830887	20.120287	42.04688	44.890285	23.09758	31.511484	12.097481	28.838327	17.49504	-9.343761	32.150757	63.34051	-3.1753724	33.333958	51.564365	24.09227	26.96142	48.202953	14.279953	46.83427	42.979828	20.609175	39.220406	55.244846	44.518566	30.087852	51.69568	68.77366	39.076427	56.442646	65.09748	34.01977	58.0369	65.43763	53.618763
10	-31.382559	18.11815	32.271248	40.696964	21.536942	11.603787	-53.92227	0.75321645	14.544338	48.06886	11.598988	37.235218	-24.27324	20.117136	8.557878	-0.6863492	8.886292	0.27686945	-17.435593	2.3863544	8.009759	-2.3587596	-10.921547	-5.064143	20.34424	-43.862137	10.30581	28.570045	29.784723	15.133904	1.9087979	-39.35535	-10.0639105	-17.10509	19.315062	2.962979	40.678223	11.464722	20.74437	-49.108784	-28.51523	19.75809	20.68853	-29.51464	-30.55008	-16.52659	-32.878033	-23.888277	33.41197
12	-1.2015682	28.885672	-33.86285	35.182716	-7.1623864	13.582786	32.270275	11.804736	-47.6268	27.48732	-38.62679	34.794506	-29.277876	9.005303	6.8668976	-40.839573	-15.772222	22.15539	22.485407	10.3325	4.4418893	16.578197	-53.4713	21.970648	26.355368	-35.725746	42.109768	4.6579375	9.944028	-10.323549	10.05212	-39.978733	10.799316	-3.3627472	-19.474268	12.674156	-3.4378226	-57.59645	-2.4618752	-40.234203	0.35947672	-16.0597	-15.424903	-52.23404	21.784208	-14.600068	-7.745851	19.628323	-47.273
13	20.221794	4.2827125	19.265186	-2.9183238	17.898886	3.5807292	-32.213078	5.6510696	-9.419022	-1.9205424	-30.14173	-11.846394	13.246997	4.832049	-41.216824	19.24566	4.0644507	-10.025804	20.111063	6.892798	-7.8974853	29.417795	19.135529	9.279216	33.253807	23.295507	21.51145	35.363388	-16.14608	25.848633	0.58398944	-24.616934	38.028507	15.591858	-0.09255791	6.6593494	13.634209	-6.68693	22.122507	-16.123817	-6.7527404	-19.101566	-18.873968	2.1611984	13.845268	-5.057381	40.680843	6.0368934	2.1055825
17	-2.774828	16.115194	-19.443226	5.9008203	-29.496063	-2.6386693	11.794934	5.473459	-21.69105	-44.730198	-22.091736	24.230995	4.175973	-20.737963	9.622444	-11.820065	-17.336563	-9.713543	22.355871	2.3916042	2.6891868	-12.637627	-19.02794	6.6427913	10.643255	-39.93759	21.920168	-29.185104	-31.192778	-5.2755523	14.627812	-44.100536	-34.616047	-40.02326	-26.033915	2.2755206	15.814927	0.4363543	13.721576	-10.717067	-16.844408	8.229886	12.687993	-19.652071	-39.940342	-51.203403	-13.910084	-24.7202	-20.844168
18	-11.565869	-4.1742134	-15.039044	-23.178915	-17.613457	8.542906	-6.940019	-0.29357147	-16.670301	-8.90298	0.44703865	-11.427062	-26.322199	-31.239939	-33.674503	-7.78891	-5.5015244	-8.19991	12.073876	-22.843607	19.598372	9.574195	14.36253	-41.356934	-5.5960426	-26.196508	-22.378128	-31.598959	-15.7343645	0.43182373	-9.214197	1.5436455	-2.5694616	-9.142404	-19.29128	-15.044408	-1.9491835	-5.5100594	-17.245325	-0.676047	-2.5073397	12.314519	5.6936374	-1.0233803	-17.786146	-19.876484	-3.2323341	-18.89826	-23.636703
19	-21.534971	-36.52655	-28.381699	-18.931028	-12.805461	-3.8943446	2.3626862	-8.49787	-14.922236	-4.6324086	-21.60505	-12.978719	-8.483439	-0.18966357	2.5188017	-26.99462	-45.05305	-16.073553	-9.809864	-7.6173615	-6.6181464	-10.322036	1.2386503	-4.7444286	-22.353312	4.509268	-0.7311227	11.024606	4.83865	-35.784107	21.358719	-13.289551	-5.1935344	10.522308	-16.724836	6.1592445	5.0446396	10.559227	-0.34930292	-5.8780556	-11.187694	8.84665	-5.290086	-17.47291	-10.187477	7.4180512	-13.453392	-14.105399	11.247249
20	-42.942432	-20.76594	-9.60089	-40.67917	-10.30212	-55.74053	-18.387602	24.106194	-91.8751	-72.28878	-53.452423	-10.529849	-16.594347	-7.247606	6.183779	10.522446	-47.97226	-2.9256127	-42.543064	-41.629936	-43.92857	-20.103758	-12.62312	-21.898659	-21.064932	-109.618904	-38.981228	-4.699602	-15.465556	-31.382286	-15.671702	-12.495376	-1.74547	-17.943233	-24.769999	1.054212	-2.162049	-5.3205776	10.473259	8.134834	16.449692	-14.328237	-11.866155	-14.21209	8.778846	15.535591	2.1416922	-36.60591	-51.775375
21	-12.916411	-11.369823	-0.2972177	-11.716561	2.4102376	-6.886538	-16.378546	-25.381536	-19.39781	-4.845066	-1.4769325	-24.90586	-39.249332	-36.523815	-31.773172	-19.193895	-9.041399	-2.5275085	-14.420474	-7.069609	-41.214066	-35.1472	-5.632197	-4.8631043	-17.722675	-17.875156	-14.811931	-21.326723	-35.127277	-32.066772	-1.5703505	-9.41875	-5.9349227	-14.262428	-14.955264	-15.17763	-15.042468	6.6228523	-32.848568	-29.051477	-11.790364	-13.428295	-4.2337546	-15.417243	-19.889824	-6.9346147	-18.535322	-29.80558	-23.466461
22	-22.436447	-28.479033	-28.62407	-62.337795	-44.31378	-44.51012	-29.062225	-48.97752	-42.817585	-40.128376	-31.799538	-47.031742	-21.346102	-44.90491	-25.542097	-47.29263	-27.324684	-27.528101	-22.006147	-48.893585	-56.318512	-41.839844	-51.0352	-42.39576	-51.36806	-44.04153	-43.544643	-37.172943	-43.607746	-38.911304	-6.725368	-40.824757	-17.846016	-40.229626	-22.767069	-17.87215	-30.76766	-25.960379	-42.64391	-39.01388	-6.0897446	-34.322018	-28.504395	-28.883848	-52.23961	-32.63573	-17.746235	-46.226246	-34.978104
24	0.074975334	-5.6890006	-12.312474	-3.5184872	-1.3648306	6.846105	-23.284546	-9.626534	-13.142539	-8.322814	-18.557465	-28.015053	-8.161038	-38.093323	-21.1548	-49.453476	3.5792027	-3.22818	-38.434692	-37.514343	-13.49553	11.94643	-12.986488	-45.511196	-3.3545487	-30.493324	-21.217062	-29.840384	-19.21804	-26.866915	6.625538	-12.087418	17.400578	2.636317	-44.169384	-0.31346703	7.256907	-17.775488	-30.576218	-4.549799	-26.392776	-24.99674	-59.929596	-72.73789	-46.319332	-26.426474	-12.860541	-79.04895	-66.98577
25	-49.396717	-94.43473	-56.37663	-75.79485	-66.34852	-70.52311	-74.385284	-70.51101	-55.980618	-55.907276	-64.745964	-63.23753	-47.626785	-76.37646	-71.13897	-56.320156	-77.30356	-62.677876	-62.31378	-56.951923	-26.367615	-8.399461	-18.943275	-3.2830455	-3.1092987	-19.121737	-31.981674	-12.663811	-13.00285	-8.407715	-29.043787	3.3299475	-6.528313	-9.772362	-12.84026	3.4149907	-4.8681207	-41.319218	4.091992	5.5217495	-24.257654	-4.749068	0.26510778	-5.542135	-34.72013	-17.091728	-12.148121	-20.381664	-16.864733
31	11.843339	-88.34937	-44.296833	-45.84377	-56.402607	-77.84909	-28.603891	0.15792465	-50.92381	-0.001708587	-20.192137	-40.53871	-45.718098	-20.508806	-43.22386	-47.252125	-34.12601	-44.35832	0.98286754	-51.238476	-9.666343	-37.83743	-47.015213	-27.70328	-17.805588	-21.805298	-0.9404917	-19.629236	-0.120892525	-63.07138	13.734239	-1.2163147	-8.52723	20.867226	13.274646	-25.276731	20.155333	-8.064454	-21.30052	-11.577831	-32.022778	-27.791283	22.414764	-10.194786	-63.531254	-3.1633675	-33.362186	-56.664093	-4.594106
32	-21.532623	-49.393177	-68.49253	-45.453136	-63.69716	-69.75091	-40.1983	-97.91793	-52.25342	-49.10904	-40.721954	-41.888535	-56.66734	-38.844746	-66.111	-54.522198	-58.275272	-84.61805	-22.356379	-58.367783	-71.381714	-42.03825	-62.79834	-58.92268	-67.58551	-68.53507	-66.578224	-50.866207	-44.0468	-65.17098	-51.282955	-70.33041	-98.013916	-59.664413	-31.379389	-39.902493	-72.26838	-45.704304	-36.649075	-62.46103	-62.80669	-43.40935	-46.103687	-62.030823	-39.1014	-64.14368	-64.16851	-51.030792	-56.000668
35	-30.292313	-20.96417	11.362209	-6.2117333	11.315891	-22.835176	-21.132967	-26.493189	-18.401764	15.671208	-45.157024	-59.527126	4.10125	-54.805645	-9.299072	28.961477	-48.359722	11.918138	-29.265749	-27.541159	-12.35978	-40.523537	7.100406	13.296432	10.668606	23.247961	-43.388363	-68.92486	11.391641	-38.5089	23.471884	12.161918	-38.763256	-5.028265	-33.71823	-43.76206	-12.216914	-56.487385	2.2954361	-9.647274	17.546267	20.04564	-55.465454	-64.61162	15.481071	-46.549274	25.969324	-30.145483	-29.957098
37	-29.097353	-25.918825	-40.08692	-43.31161	-19.202383	-0.7667246	-33.19148	-37.55837	-25.36257	-15.477656	-27.135107	-19.860975	-12.523299	-40.496548	-21.316496	-20.003132	-30.595407	-22.97008	-4.987952	-29.358315	-42.30634	-30.78515	-68.90434	-37.82187	-7.960012	6.6178203	-21.394897	-40.68281	-34.205994	-16.833174	-19.103117	-7.4638286	-6.620022	-31.210238	-53.428837	-11.378825	-36.629723	-37.029507	-27.230524	-28.086128	-27.674627	-35.290173	-6.820652	-14.543405	-37.076077	-22.02475	-46.07936	-21.09071	-52.616375
39	-86.36137	-70.58763	-70.255	-89.910545	-72.17676	-76.299	-49.312725	-72.77478	-91.43371	-82.81628	-88.246216	-79.56306	-79.87432	-65.778496	-54.353394	-45.308537	-71.625725	-50.69142	-84.62552	-30.152542	-70.17819	-71.53751	-86.03693	-89.065285	-68.92968	-98.17764	-89.15804	-78.73485	-53.02434	-66.75477	-52.34959	-93.48769	-87.16683	-50.282368	-37.359646	-84.19129	-73.70301	-78.15048	-80.40867	-80.48959	-112.83791	-59.090393	-93.50003	-103.45367	-101.62781	-76.22135	-76.15655	-75.10017	-75.012856
40	-3.3386936	16.405182	2.6061556	2.926099	7.2997227	7.8883324	25.122381	21.905851	-13.298645	-23.748741	0.2687203	-8.859389	-14.770009	-8.10707	-9.161682	8.668702	20.822561	-13.051688	17.59236	-8.823321	-79.73971	-10.611625	-28.792488	-51.897015	-5.9760776	-29.31214	-32.264675	-0.746912	-15.197552	-14.021236	-14.043691	-17.202482	-24.10227	-56.021748	-38.06033	-17.793486	-11.036855	7.4761944	13.34331	-25.002695	23.919794	-27.198326	-5.499107	-5.271924	-11.67556	-7.049467	-19.426464	-27.788162	-10.388971
41	-26.08133	-38.166798	-18.376825	-29.007814	-28.816538	-23.674776	-43.30743	-33.347374	-27.669504	-43.040333	-48.821224	-47.76123	-59.300846	-52.863102	-45.736828	-39.126442	-20.28296	-35.39589	-42.433292	-40.243633	-39.167023	-14.987778	-36.152298	-25.590967	-27.840782	-20.817602	-49.947376	-22.313875	-31.922937	-35.472076	-22.44866	-30.6391	-10.340561	-21.222559	-39.458786	-37.000896	-32.938396	-32.68954	-35.617393	-35.966698	-42.891262	-36.38667	-25.309542	-40.77032	-27.265726	-40.822617	-33.55895	-50.33138	-23.521029
42	-23.919352	-15.687211	-30.73931	-40.884323	-40.015873	-7.161798	-30.155256	-18.26879	-31.302343	-29.333006	-26.66118	-24.004107	-28.721483	-35.437267	-49.28084	-39.959034	-43.770782	-20.209394	8.300637	-37.639988	-39.91276	-32.61114	-48.43445	-38.043373	-11.287566	-21.70778	-48.05774	-43.60088	-44.97165	-17.101517	-18.588942	-46.234547	-48.508087	-47.65774	-42.773373	-25.332941	-28.825424	-40.276417	-38.325985	-36.24959	-30.369713	-18.69587	-11.950849	-39.71602	-25.709066	-47.3268	-33.11905	-9.663597	-44.870575
43	-36.921337	-27.196068	-35.11958	-37.84139	-40.69812	-39.45834	-37.698673	-51.21715	-60.10655	-40.84653	-52.550568	-35.92188	-46.89253	-49.78479	-38.807144	-37.057323	-34.439846	-34.397045	-41.33334	-46.020035	-28.700714	-39.70815	-28.239424	-30.108438	-64.74918	-53.733673	-43.68291	-56.640812	-52.10303	-32.22315	-38.836136	-44.124466	-55.112293	-56.770752	-46.87132	-52.13069	-53.427105	-43.555847	-28.567429	-54.706074	-59.16571	-49.13846	-54.85826	-50.880116	-37.41831	-46.306213	-24.959738	-45.660374	-32.195087
44	4.2359014	9.505526	0.96044034	8.057632	21.575922	-13.449013	10.385663	8.085546	-4.3941245	-10.433018	-25.37316	19.581816	-2.6694927	0.55584574	-28.812376	11.519897	4.144436	17.837	-3.5543492	5.656515	7.284786	-9.10952	6.023833	-5.355793	9.965279	8.793347	3.3466027	-12.999522	-2.3795567	-26.096657	-28.99218	-0.7888336	15.601933	-7.2317123	-4.055723	-6.8408546	-10.246247	-28.538374	5.184941	7.4116673	-6.344431	4.5117335	12.612999	-13.823868	13.228326	9.626791	-10.336058	-7.969355	-24.706955
45	-10.494429	-16.749146	-28.270266	-51.22704	-61.364666	-38.583992	-47.649998	-40.52783	-37.311077	-16.822845	-14.955777	-14.985423	-13.49889	-27.741821	-11.21783	-51.353825	-23.360098	-16.25646	-75.57431	-64.958046	-35.848755	-26.303389	-16.34152	-64.32158	-71.34958	-67.93073	-85.84326	-47.205063	-70.79277	-57.987118	-55.1908	-30.66865	-27.880249	-4.283832	-18.938833	-26.626068	-48.01032	-58.375126	-38.209652	-60.57936	-38.269794	-55.798565	-94.5087	-60.90746	-68.243286	-57.718338	-66.42273	-10.625901	-58.062206
46	-25.839653	-10.594462	-14.334426	-30.8313	-9.358396	-76.90608	-40.93611	13.098713	5.504453	-22.71669	4.107439	0.7554725	7.899509	8.132512	-13.692107	-17.739504	-27.44428	18.13318	-11.807467	-10.940913	-14.888974	-25.88468	-29.072226	-5.3349404	-13.405041	-15.397316	5.963204	-3.98232	-43.841232	9.802384	-4.8531823	-55.366306	-21.90737	-13.40525	-47.381664	-13.8643465	-15.669858	-19.922804	-24.637354	-39.45462	-4.4129105	-13.517201	24.032434	11.796295	-69.31829	-3.80959	-4.1065917	-44.12843	0.95921135
47	-62.997974	-34.071575	-16.763437	-81.68007	-29.331858	-87.58176	-57.115448	-15.2333555	-16.851295	-33.534164	-3.1683438	-65.375786	-81.50527	-11.89787	-31.420357	-60.02537	-4.421284	-70.40568	-44.630474	-6.089586	-21.445509	-38.266575	-13.223915	-85.036385	-79.810905	-16.461782	-19.213778	-31.74299	-7.98648	-25.366934	-54.853256	-24.910797	-36.510647	-53.04039	-23.527567	-64.57418	-66.68401	11.658913	-12.635676	-25.464594	-13.802999	-42.646023	-29.73593	-34.366283	-25.13249	-61.60074	-36.473522	-57.436035	-35.18755
48	-34.52318	-35.70223	-44.844234	-30.023682	-31.972382	-13.815331	-46.439438	-51.160095	-43.07385	-34.42259	-47.65771	-18.802076	-32.314957	-39.769634	-43.819653	-31.512976	-40.100765	-50.797718	-59.31233	-56.12016	-65.61093	-54.923584	-47.913586	-43.293217	-50.076054	-62.377285	-55.360424	-23.065561	-46.45438	-55.2262	-41.252895	-61.624603	-38.2598	-66.812744	-20.490618	-47.914318	-44.882435	-46.85136	-47.47472	-37.112488	-44.608135	-25.751516	-23.0569	-18.62868	-17.7832	-30.394966	-32.77241	-25.820547	-21.039743
49	4.726707	-29.880157	-19.772278	-39.641586	-12.204616	-14.633029	-20.72425	-17.828413	-15.191406	-3.6288507	-19.881193	-7.1074624	-25.488478	-28.545969	-21.255613	8.993485	-3.7846222	5.952822	-4.4605384	-11.979749	6.648148	-17.177834	-31.380829	-27.273703	0.8602333	-12.768047	-11.259444	-7.274098	-32.424335	-23.140406	-17.616053	-8.384711	-17.0513	-22.50937	6.451929	-21.883406	0.41214117	-11.50706	3.628048	-29.704224	6.3994637	-29.280401	5.3130894	-20.036957	-2.8849304	-0.45974445	-24.764109	-22.418554	-29.8257
50	-13.442214	15.477551	49.475723	22.196253	46.897892	-3.883314	-0.55045635	52.18303	26.348959	45.415623	-0.798865	17.387054	44.81705	53.191055	26.753988	13.216427	13.696179	61.00652	27.349686	24.12774	-26.358618	14.7105255	41.134243	30.182053	80.45905	-11.276935	36.171032	44.457336	-21.524855	-9.3568325	-15.37587	19.451284	49.85791	-16.508059	20.15621	-23.019342	25.901045	42.686024	3.6079304	23.01848	14.083608	10.932281	26.205801	0.9873891	-1.54468	51.781555	29.40217	37.188007	6.659637
51	7.0264106	-27.23483	-8.333989	-4.0406113	24.60235	-1.701428	-2.1727035	12.848228	20.198263	-1.5176735	1.6945966	6.87574	-1.4311384	-37.251194	-37.20904	-27.13379	-15.82204	-16.928299	-18.617575	-3.6401427	-19.105513	-16.303268	-1.2635466	-37.086887	-8.347167	-65.82917	-31.4497	-5.4733925	6.784907	1.6508389	-24.205408	-11.625801	-27.149889	-20.745646	-23.051254	-15.85674	-17.147482	-27.184092	-37.904568	-49.251263	-36.573666	-31.433695	-38.33737	-31.624197	-10.885303	-24.033133	-51.134766	-35.310783	-49.076992
52	-22.479563	-40.72748	-19.60412	-26.083824	-36.100025	-14.20715	-7.027556	-25.053398	-17.459894	-50.088276	-34.865814	-61.659763	-51.963825	-61.159016	-36.615826	-15.204697	-23.065592	-10.820226	-33.574795	-46.54655	-63.171764	-34.48066	1.0901083	-35.750687	-34.87702	-37.53332	-50.56137	-36.34624	-51.446156	-28.523832	-7.2662024	-45.68219	10.241004	-5.0231767	-51.76177	-39.739666	-29.421837	-50.639206	-8.506534	-31.640396	-10.642924	0.124022804	-33.687885	-30.551834	-21.547226	-6.1104503	-39.284782	-47.68097	-11.096676
53	-39.35333	-21.491318	-31.403336	-30.34492	-33.31018	-21.035284	-20.619066	-27.784735	-28.189482	-45.464767	-40.093185	-28.534456	-17.608126	-36.432804	-29.41188	-29.037745	-27.795868	-10.846522	-8.832733	-17.005419	-52.00592	-36.07165	-20.028048	-46.127716	-10.879849	-50.000977	-24.123177	-10.379224	-30.167486	-47.590225	-18.819508	-38.34168	-26.998217	-26.137299	-8.231992	-25.005234	-27.995264	-26.035196	-35.088314	-23.419846	-31.293142	-18.558802	-37.459496	-19.809797	-21.98777	-19.527044	-6.1234374	-22.433695	-10.3761835
54	4.1144896	10.632878	17.733109	7.1593966	12.890286	2.600339	-13.1377	-13.14878	11.194298	-31.088778	-9.395321	-21.996458	-2.2609978	-63.66019	-59.545193	11.835418	32.951786	37.901783	5.777286	37.765903	-2.2061102	-0.5250527	-50.43805	-2.1864583	8.979891	9.876487	11.297157	-25.229128	-48.56836	7.7147202	-55.532413	-5.118111	14.336662	-34.906933	-3.817503	22.457954	-4.5420747	6.1715665	-24.776896	7.179081	8.574112	43.878937	42.903393	21.475632	40.22328	-58.722004	-7.5563912	31.834433	8.606297
55	-0.17509969	-11.143811	-28.884523	-11.127034	-2.4317408	-28.974325	-50.859524	-40.16531	-40.37826	-23.30023	-21.972948	-59.840847	-20.505829	-39.319324	-20.480537	-53.81364	-44.7805	-39.642063	-16.972223	-63.956577	-54.718475	-59.348164	5.7290673	-55.081345	-39.0684	-47.123077	-25.885523	-75.22208	-37.339268	-64.0597	-56.21999	-46.096226	-30.882988	-53.10365	-25.792128	-36.152355	-52.908283	-46.96198	-54.222256	-22.533737	-40.47173	-34.814285	-56.74999	-36.976288	-50.24414	-33.876343	-36.867077	-46.54918	-12.993489
56	-55.458393	-41.527584	-48.837605	-13.689777	-9.292951	-38.25482	3.4159193	9.25744	-36.221085	-14.470454	-81.001564	-45.84482	-59.557907	-32.612118	-54.688595	-32.090496	-36.9068	-22.24421	-14.857182	-25.420237	-22.669258	-25.678665	-36.852234	-77.112274	-17.484713	-75.02039	-48.140903	-79.661	-58.72165	-66.979515	-59.720104	-57.13293	-23.39833	-60.0703	-45.09047	-37.01704	-47.834637	-62.72167	-51.237347	-67.83054	-65.450096	-72.522064	-56.983532	-49.810658	-51.966755	-63.509716	-61.18166	-45.795425	-36.970535
58	-14.724544	15.995898	-16.686335	11.693504	-14.997466	-82.89248	-31.168884	2.8630378	-45.688725	-6.745718	7.902405	-49.955486	-2.7557287	6.9046197	-2.0324976	6.097173	-21.521215	-43.471924	-17.166945	-44.21107	-31.362268	-23.00873	-1.7566766	17.378796	-13.203443	-5.5218387	-19.898188	-26.208832	-17.254541	-28.955515	-4.7257586	-7.6846523	-27.814436	-21.038197	-14.957273	34.913723	-14.741719	-5.4556847	-26.71434	-0.14431255	-23.929329	-2.7316682	-79.124214	-19.84146	-63.615536	-30.862694	-24.475122	-12.832981	-25.851603
59	-41.13171	-43.938587	-44.030468	-49.117245	-64.762375	-61.96574	-46.90337	-61.817154	-32.273457	-30.665487	-74.60538	-34.49576	-18.988657	-47.72714	-52.084454	-35.53861	-63.48666	-32.759365	-77.9054	-61.093933	-60.93976	-30.53193	-41.064865	-56.815975	-18.631437	-40.39816	-49.023636	-36.791397	-31.49906	-46.516865	-29.576712	-50.24042	-42.163574	-45.634705	-55.67596	-41.243973	-58.45264	-33.270466	-31.797256	-22.108368	-36.662052	-54.236164	-41.54051	-60.4117	-54.695385	-53.831707	-33.66464	-43.093887	-40.148746
60	-33.45438	-41.753345	-18.183441	-23.919485	-27.540346	-21.617254	-18.416288	-35.736683	-11.210126	-26.095566	-0.6739394	-45.912018	-34.32835	-22.150911	-33.441654	-35.687122	-30.428215	-22.602575	-36.161892	-8.70637	-49.3576	-34.62905	-35.89299	-29.693872	-11.800533	-29.908777	-7.618155	-26.754868	-34.628345	-13.2449465	-52.155064	-17.366266	-26.183098	-19.940147	-32.76944	-25.281197	-9.710778	-13.670781	-6.6895375	-21.982317	-45.027603	-17.949732	-30.873953	-27.925196	-7.3971324	-19.333181	-46.22168	-21.542404	-37.33952
62	-67.80024	-68.54587	-38.2829	-61.726498	-53.179295	-26.748955	-69.03261	-58.588196	-80.61765	-72.041306	-78.11016	-59.385548	-60.43994	-58.949448	-63.621143	-57.31261	-73.85385	-68.871025	-52.06578	-86.832985	-64.29223	-74.11987	-69.545906	-52.414066	-55.37256	-69.18467	-53.13016	-63.266495	-77.62522	-74.914986	-75.959114	-81.127464	-49.862366	-82.43093	-41.812088	-78.251976	-58.851307	-76.55874	-78.779015	-68.73758	-60.715763	-62.921978	-26.406631	-74.508415	-96.976555	-74.89856	-56.82704	-72.920944	-43.186646
64	-20.603212	-16.09506	-16.01525	-11.396077	0.66472244	-2.1013985	-23.708597	-5.9805527	0.37280145	-2.4771492	-17.116714	-20.159098	-12.103447	-3.8831732	-15.337207	-16.249956	-22.585108	-10.769864	-11.5762	-12.9281225	-17.905363	-25.215937	-17.642117	-6.6987844	-26.46412	3.4165013	-37.36432	-18.715914	-15.923653	-31.362854	-14.847453	-3.644329	-32.64839	-3.0271976	-17.436531	-16.348024	-9.817573	3.3424428	-18.755617	-10.02859	-23.446732	-8.806868	-12.249306	-12.089168	-11.029929	-17.291925	-17.77675	-22.18406	-23.373175
65	24.93045	-1.318376	-9.210083	-26.764292	-63.425064	-71.484535	-51.38271	-15.1750765	-32.892914	-34.766533	-66.825676	-79.55634	-60.69815	-19.244545	-33.092957	-45.363907	-48.4622	-40.90328	-14.77786	-20.863146	-51.096813	-83.524895	-88.08688	-74.258446	-35.451366	-49.953674	-64.36681	-38.154873	-33.29343	-19.325523	-39.599434	-40.45931	-54.876835	-10.469834	-60.666508	-20.494688	-57.11327	27.880615	-74.28907	-74.69426	-70.0272	-27.89805	-43.374355	-22.845758	2.9251473	-24.125227	-46.872784	-36.59964	-20.696009
67	-47.975338	-43.12387	-57.06551	-48.901917	-85.750404	-22.040178	-54.44514	-35.152485	-43.175587	-27.91363	-56.050568	-45.35672	-18.308102	-35.073376	-35.787357	-54.106686	-51.64757	-38.50867	-56.838825	-66.738625	-56.267807	-39.424282	-55.265804	-38.269115	-64.72438	-27.535501	-51.267	-55.852337	-66.49706	-43.596058	-31.96392	-35.0034	-33.048843	-40.62156	-36.86799	-33.633434	-32.78818	-58.94234	-39.297955	-40.30017	-38.390087	-20.90506	-32.52116	-45.489086	-4.648348	-53.36095	-47.53311	-53.129536	-42.181084
68	-41.372055	-19.77651	-34.425488	-17.873579	-43.392086	-14.70856	-3.0568027	-13.0028	-17.637787	-24.870962	-17.861155	2.6177638	-15.6000395	-13.933061	-21.798742	-41.056873	-12.509141	-18.072206	-9.164777	-20.049366	-18.355055	-24.06621	-29.251755	-19.12631	-22.638351	-18.88892	-21.563658	-21.59295	-21.458847	-15.444271	-22.047363	-20.144913	-22.121422	-11.515204	-10.75126	-53.9687	-2.041444	4.6026816	-13.234988	-17.417707	-20.928505	-1.8628088	-10.940114	-11.521828	-17.711878	-26.027182	-11.305954	-17.436943	-17.150362
69	10.317403	-10.876205	-6.2963676	29.192759	20.143972	15.608815	8.864675	3.0936196	-4.475715	17.060163	12.601804	-20.708693	-63.123978	-15.642787	-29.409216	-22.410177	-35.39399	-61.323273	-27.32045	-22.696001	-47.182125	-22.21129	-21.702196	-20.00751	-49.905567	-67.3599	-53.914776	-48.18787	-48.753376	-9.717819	-43.516296	-4.6568036	-19.415012	-41.69778	-42.04239	-46.08661	-48.575012	-23.329826	-20.790537	-28.50928	3.3344126	-19.58851	-48.47894	-28.087915	-31.61396	-44.417835	-45.783985	-22.48339	-25.652388
70	-49.29265	-8.434651	-51.77885	-15.608766	-21.186745	-29.018682	-40.594364	-14.375373	-31.7848	-29.363363	-23.094263	-43.998188	-29.31813	-26.134329	-37.243763	-20.755016	-33.552856	-23.734827	-19.49196	-11.249134	-7.8705945	-17.995144	-28.169586	-16.559357	-50.856426	-12.031743	-28.777092	-17.296783	-25.836601	-32.41688	-23.802244	-47.429157	-29.723475	-43.32954	-48.48936	-15.462417	-6.181912	-44.172466	-43.00264	-30.458641	-21.073288	-22.960493	-17.221764	-21.130922	-32.383167	-29.393042	-42.619312	-5.909506	-21.208113
71	-35.875786	-43.62827	-3.0022147	-17.525253	-33.44431	-33.691113	-29.670204	-23.374788	-26.396692	-37.099762	-49.22623	-45.130077	-27.915352	-24.825834	-59.760098	-28.251436	-37.0569	-52.586407	-44.108936	-38.895603	-20.636847	-15.543941	-24.83525	-7.958484	-53.12512	-35.911526	-62.47469	-40.031456	-28.957705	-24.942354	-40.225487	-9.408032	-22.368317	-38.897457	-18.842188	11.385684	-15.418892	-12.736565	-20.684544	-56.59024	-17.246454	-45.19125	-32.433533	-8.896554	-27.16635	-12.814757	-48.338696	2.246519	-21.841806
72	-22.144503	-32.06732	-21.278297	-33.033092	3.5822122	-24.975073	-35.498264	-23.406233	-20.852898	-45.46878	-13.271301	-51.954304	-42.2467	-18.224594	-38.228447	-25.163803	-30.707796	-27.538696	-51.27229	-38.574898	-36.77934	-21.974913	-19.693695	-46.7292	-46.022125	-57.873493	-37.89764	-38.111065	-59.53467	-45.4306	-43.26012	-53.826115	-21.410559	-20.546846	-31.305868	-33.569683	-75.32477	-50.985962	-54.197987	-44.655895	-48.722416	-17.675554	-69.56219	-56.17381	-51.317245	-49.712566	-36.18326	-41.419327	-66.10373
73	-55.600098	1.5721601	9.492163	19.22878	-8.863406	9.736014	31.183538	3.3969228	14.951701	5.9238057	10.261456	-10.543305	-49.137684	-47.733383	-24.459429	25.216055	-14.468335	-11.670121	-2.5152714	9.590239	-39.12536	4.43313	-27.15668	-34.152966	24.073565	7.6285644	0.21268575	2.6366413	14.361824	24.927399	29.131857	0.09114456	0.8645714	-11.897881	24.784475	-10.810576	14.96436	16.581049	13.1263895	-68.790375	-42.04961	-53.71236	1.3164735	-18.031109	-47.105892	-18.621994	9.159005	31.485281	-50.763275
74	15.298832	-57.274323	-78.051674	-91.6354	-28.021324	-83.61347	-53.32976	-25.971926	-29.59524	-6.1660447	17.229446	-27.474897	-10.151535	-55.98612	-6.625366	27.104141	15.877242	-37.18326	-15.176075	21.644241	-24.808914	-11.76249	0.6334149	-23.047743	-12.642586	23.434135	13.4063835	3.8135297	37.525967	31.02831	-22.069387	-32.5398	7.9557495	5.531482	1.1462889	-16.4	30.883108	9.732493	-41.481007	1.7492504	-1.8451585	10.047767	0.2954731	-46.600735	-25.892282	-29.749323	-23.790186	-20.812368	-38.38156
76	26.947123	23.578176	7.907995	18.340317	34.221603	26.055677	20.563297	-13.304378	13.460874	32.31223	-8.374352	-19.152716	-9.205953	-15.046725	22.995104	-20.27667	-2.6908836	21.608923	-27.509674	28.892496	-53.8038	1.7938398	13.09756	19.681887	22.91184	-19.20902	-5.788877	16.643417	13.769444	27.888077	-27.994833	-10.765152	28.817299	-27.745956	18.84656	-41.96843	-15.066795	18.803297	-18.495935	4.6097527	-28.866491	-9.402083	21.433174	18.265007	31.677649	-31.389345	18.601542	26.280787	14.529225
77	-38.54292	-57.194504	-39.27505	-9.431046	-37.98547	-11.240832	-27.02279	-24.676657	-16.825438	-4.5996337	-6.0137153	3.1698296	-7.108141	-16.074858	-62.519756	-62.39142	-63.252544	-38.41145	-30.975752	-66.09144	-56.903187	-48.749268	-46.86014	-29.022293	-40.889885	-47.317463	-35.23998	-22.660011	-30.62333	-26.563501	-48.672253	-50.53633	-51.2674	-81.65405	-40.72843	-33.12117	-23.11482	-37.93665	-40.737766	-41.193592	-45.56307	-40.135075	-33.238487	-28.591742	-10.9204	-30.119705	-22.130499	-11.318425	-19.826311
78	66.0958	2.920478	30.57229	11.035602	55.7737	-29.229492	-14.331027	7.514459	-38.493282	-4.535501	1.5229994	15.446635	-1.1330538	30.983068	16.055193	23.751604	28.652945	38.669605	-31.028131	18.690722	20.083136	30.351698	24.006632	54.357525	27.342657	3.9170048	20.92098	41.089962	-8.220969	-17.440498	36.397964	37.79086	29.283075	32.422935	23.920233	41.597683	11.092789	11.95562	21.527807	23.599844	33.06542	31.206182	32.26595	53.11952	16.157633	11.146321	39.345676	16.906853	47.81949
79	-71.907936	-58.653004	-8.520921	-37.842182	-48.28346	-67.610115	-21.152441	-68.86613	-46.875793	-33.772526	-41.025803	-35.896763	-38.74743	-15.909434	-19.5544	-27.778427	-17.824003	-7.797692	-61.83369	-69.877235	-49.08409	-54.94871	-71.739746	-38.684254	-29.514954	-47.48241	-43.818787	-28.813189	-26.134903	-48.668034	-65.55584	-20.363077	-63.125153	-30.036543	-83.40139	-46.6173	-42.354275	-66.76656	-66.417725	-75.1955	-19.463629	0.049428303	-20.020689	-46.893932	-37.623966	-38.147125	-49.604656	-61.883938	-69.63753
80	-77.95883	-55.227203	12.519687	-39.48142	-11.293729	32.696575	48.280476	-3.5811787	-31.145744	5.831942	0.457805	-32.905453	-4.4310727	-11.574319	-3.5569458	-27.263807	-28.395103	-9.149617	-63.3604	-5.474544	-38.94015	-30.298796	10.074413	14.036438	-46.977173	3.044761	-27.255476	-5.146471	-14.90257	13.998226	-31.765875	-29.603607	-3.8735983	-35.899937	-0.7986736	19.504889	-13.687625	9.737721	-43.13911	2.274827	37.677437	-41.520985	-2.255335	-33.173786	-4.8170815	19.075748	43.41223	-17.889215	-3.6347942
81	-39.05586	-66.98347	-44.627827	-35.339046	-36.678738	-64.02917	-37.204784	-30.703665	-51.224926	-51.25021	-30.294441	-34.993107	-14.099839	-17.674427	-25.511938	-39.138264	-22.336035	-8.635213	-43.872242	-34.49706	-71.53585	-48.959534	-18.423334	-19.136366	-69.662254	-31.622183	-34.773785	-58.85911	-35.602932	-28.879019	-53.13484	-27.038185	-46.117016	-17.839964	-38.497494	-36.546642	-53.595943	-54.929996	-44.79185	-35.18654	-41.159176	-25.517212	-32.45839	-15.5664625	-10.135566	-11.753944	-19.927065	-8.712659	0.4036452
82	31.611746	61.89921	37.32507	40.541443	32.0611	25.764862	33.306187	30.363485	28.899399	51.475872	32.742363	62.20039	35.69913	55.91597	36.368	31.235483	29.68435	4.6276693	9.312862	18.286215	29.484116	29.871866	36.744534	15.973778	25.661509	32.94356	45.57466	27.186693	1.3513967	25.467697	26.940294	40.9274	47.843037	5.8491645	28.781433	35.877987	27.25264	28.664347	17.70643	3.7362168	47.92218	12.870399	22.02307	43.32831	7.1808453	52.333225	6.032122	33.054226	35.064945
83	-56.493816	-55.16559	-39.222515	-59.999084	-71.47332	-67.79624	-51.697056	-68.32379	-61.943604	-69.998085	-31.606787	-30.644426	-50.864155	-50.04127	-86.142395	-64.45293	-46.571774	-66.11529	-29.971518	-58.570023	-36.82584	-57.52609	-59.991856	-81.104706	-44.214092	-52.013275	-40.662533	-61.68584	-78.285385	-58.587402	-84.11475	-83.65988	-90.957245	-73.14593	-104.77505	-65.56052	-57.39044	-52.729626	-43.701466	-41.75076	-59.538845	-32.78378	-61.1881	-58.17154	-62.47136	-55.42808	-69.273636	-49.23816	-66.78697
84	-27.265543	-10.036784	-20.633736	-48.486652	-24.634577	-28.53495	-41.70355	-28.417015	-51.915295	-22.95872	-57.385723	-66.26737	-43.101208	-62.62866	-63.9821	-14.040782	-34.72188	-33.32126	-55.88858	-54.853306	-46.748577	-61.426037	-55.37283	-59.08437	-28.973068	-33.402817	-56.382538	-53.398785	-55.803875	-60.39172	-69.248116	-35.16495	-57.14207	-7.553267	-59.122997	-71.53716	-45.337387	-46.195477	-67.96574	-70.46597	-42.849415	-71.366005	-53.601105	-59.05908	-43.213272	-19.399675	-63.47704	-28.60518	-33.182816
85	-41.19427	-38.029392	-45.115665	-31.648949	-50.399357	-27.462847	-38.165882	-25.969116	-12.137528	-36.18172	-3.5127003	-41.34345	-47.091915	-16.324741	-37.266247	-24.947561	-20.6047	-22.28483	-15.21593	-20.736237	-11.556381	-50.558323	-30.797361	-51.60689	-15.271981	-20.42872	-7.616446	-25.313942	-25.351603	-9.282504	24.120443	-29.406443	-28.772444	-48.239853	-34.64354	-35.750103	-47.856567	-41.10105	-30.889328	-23.267328	-24.759384	-4.4306006	-22.797836	-13.826691	0.8436397	-33.24722	-50.992596	-43.808044	-27.753489
86	-5.4648986	-31.258514	-9.725036	-32.182537	-28.851843	-13.317192	-41.062298	-46.37009	-56.080982	-0.8587713	-19.470575	-14.069255	-33.362614	-40.120457	-27.408285	-26.338236	-39.810127	-2.6771543	-5.515028	-7.328402	-16.582287	-3.1999924	-20.74211	-15.490802	-35.154022	-19.348944	-10.379641	-16.626741	-8.915574	4.1743927	-5.8347936	18.453363	12.571397	9.773711	36.62291	36.39765	30.554886	15.788036	14.787949	25.980179	30.074762	-3.9230149	-13.322141	24.29412	1.6368809	-15.781627	5.2597084	-30.61822	-22.899452
87	-1.9262323	-28.18409	-18.214123	-0.3353367	-27.110575	-7.2095413	-38.41952	-17.487007	-37.469013	-12.702496	-38.18623	-62.26025	-56.302402	-5.8600564	-26.91369	-26.713305	-53.521027	-29.683275	-42.206665	-19.725578	-3.7385235	-7.547028	-24.726486	-16.627874	-42.022915	-19.073507	-4.662357	-48.628994	-26.579405	-35.5658	-22.951399	-19.761854	-16.624063	-21.435081	-21.297476	-30.16968	-14.532863	-11.321666	-32.649315	-45.58868	-7.906609	-23.019867	-19.611025	-18.497318	-22.584364	-11.51587	-23.902351	16.753046	7.9591804
88	-20.945753	-20.661087	16.286886	-3.3544743	7.5284305	-9.606145	27.909842	-25.622568	-27.972738	-10.792001	-6.3390536	7.7167115	-10.314752	-21.768646	-25.604525	-30.537024	-27.437414	-24.133759	-29.059944	-4.726788	-21.468191	-22.350266	26.118607	-0.84690475	-19.46411	-13.759819	-15.813325	-24.489817	2.196008	-18.803337	-6.988584	-20.524195	8.129458	-31.011414	-5.3014483	-33.2364	-36.556065	-29.800909	-28.97349	-43.545986	-39.602116	-30.421766	-27.854025	-36.611332	-65.029526	-47.63983	-55.745697	-25.647886	-22.957972
89	-39.569492	-43.078552	-32.228622	-27.280027	-27.245554	-30.88587	-19.227427	-21.91464	-30.386131	-7.545103	-24.944632	-25.426035	-13.573367	-26.573236	-23.534414	-24.720755	-32.07468	-33.95546	-46.171585	-44.03941	-42.990967	-37.67738	-26.113134	-32.76282	-8.159608	-8.092186	-28.669226	-27.074982	-42.76036	-19.014906	-25.612478	-40.517826	-31.069687	-31.990038	-19.728653	-58.986294	-6.332384	-32.516502	-52.47459	-44.264416	-30.03483	-30.835379	-43.173878	-21.352264	-29.702047	-12.719329	-34.952904	-29.35492	-24.989145
90	7.924501	-28.187567	1.3719372	-10.640473	-3.7237434	9.197842	-0.39365816	-2.040431	-17.551455	2.19823	-5.007511	-35.961235	-6.6085744	-11.977882	1.5607233	2.847474	-8.674789	-9.989512	23.706995	-1.6428089	-21.257677	-16.442833	-16.253733	-0.74847955	11.146591	15.419436	-28.198465	-13.730752	2.2023	23.306448	16.398247	23.459587	23.410147	27.184977	4.785073	10.022906	-4.7258916	1.2694024	5.128078	23.042395	18.539337	7.026918	12.937745	5.9062095	-3.1668117	-7.2017975	-1.7038943	2.0395088	6.251511
91	-20.918022	7.608644	-8.250787	-28.185068	8.102314	26.257723	17.874645	6.334957	8.577338	-13.014806	-14.994033	-2.6538174	3.4138362	17.139978	17.739769	-41.812542	12.286225	7.3962517	23.95276	-39.69354	17.687826	-70.10975	-42.083427	-7.9606934	21.437729	-1.1258516	-39.79187	-28.467955	-15.0131645	-15.411456	21.028364	-23.863861	-17.984983	-5.663313	-39.441647	-3.8663929	-3.2220771	26.884314	16.18001	-15.596013	-3.8176353	-2.6347985	23.30585	10.206581	-5.8059998	-18.201729	17.576715	-14.074005	-5.1216884
92	-41.550304	-33.493763	-24.731323	-47.175533	-27.55838	-35.85735	-43.307934	5.253801	-12.145863	-28.214231	-30.598984	-32.608967	-33.189686	-40.444218	-35.52742	-29.661901	-16.86483	-43.384106	-40.72527	-13.846729	-19.91428	-43.306896	-49.31259	-37.766685	-14.370792	-34.069508	-33.545418	-8.002127	-30.526728	-57.0489	-36.08505	-28.658731	-34.165474	-23.830719	-27.070219	-28.211115	-30.940504	-27.410917	-27.042704	-10.655854	-20.370674	-40.22222	-29.306093	-4.335715	-53.851044	-35.931385	-23.525238	-28.994509	-37.178658
93	-4.5134716	4.4598594	2.6291342	-32.35171	-1.9707756	-19.699286	-21.616707	-6.365731	-40.50778	10.773351	-25.452719	-19.07617	-18.313765	-14.00097	-9.955848	-54.241932	-46.118885	-40.598053	-30.688742	-40.892406	-52.57613	-35.264267	-65.5053	-19.81979	-48.169994	-29.32293	-27.109415	-46.43292	-37.727108	-24.21937	-51.424244	-33.3988	-51.80614	-37.885437	-32.31809	-48.138	-11.081828	-16.319838	-14.561474	-15.416149	-51.684494	-52.260117	-24.438051	-44.199894	-27.853235	-41.12226	-16.978933	-40.01607	-0.5347073
95	-31.024551	12.5132065	-36.916058	-22.34138	-20.02086	17.015501	-10.937217	-14.153133	21.85103	12.636104	7.3141503	18.619589	-13.208093	-6.7408466	-19.764837	-3.3257084	-13.968143	-27.420626	-4.6247287	-3.294634	-19.701723	-20.220364	-0.5225732	-11.348531	-1.1074314	-3.501874	17.481918	7.3777823	-4.4010167	-1.9615866	2.2257729	-13.338524	27.273806	0.788263	-18.581215	6.1296635	-26.458166	0.035943985	-13.937299	-30.726252	-18.331905	-12.174939	-3.4081848	-18.205454	-7.479654	-16.009748	-11.437108	-1.1211977	9.43442
96	-22.184504	-21.759888	7.114364	-4.009121	-35.14505	-17.68678	-6.319738	-11.993703	-2.8729374	14.696411	-41.29455	-8.359864	-16.754244	-33.5928	-55.61462	7.838712	-25.620657	6.5378227	-43.195606	-30.812286	-29.793402	-14.764163	-32.35001	-14.82885	-23.055395	-28.362703	-12.840829	-36.337063	-7.5727906	-14.849022	-0.93622017	-7.8169465	-1.1261679	-13.966034	-27.15326	-13.717101	-42.75223	-13.039868	-28.864504	-26.648918	-56.77361	-17.48822	-15.579112	-47.463238	-24.32783	-13.420964	-29.480654	-28.764761	3.37267
98	-66.95041	-67.65015	-57.588795	-39.429073	-45.346558	-40.263283	-54.573284	-51.761173	-61.696346	-45.901917	-83.78062	-52.301727	-46.25912	-65.14211	-41.23044	-37.320213	-51.62514	-45.293987	-37.920235	-61.67209	-69.891045	-62.321472	-42.64235	-54.534195	-59.67381	-57.779102	-58.163116	-104.88816	-58.735218	-60.02412	-84.459236	-48.6163	-37.049286	-36.31178	-39.42748	-63.103283	-55.584057	-85.15696	-45.259808	-63.866154	-73.38085	-55.467957	-57.724262	-62.36438	-63.627014	-51.430332	-59.999146	-52.74872	-56.4812
99	-24.484205	-3.9160974	-17.390953	-33.92119	-6.6395283	-23.626184	-3.2875354	-25.722082	-12.017653	8.10323	-31.517317	-14.198536	-13.146805	-17.924196	-32.262653	-31.096151	-31.676973	-22.33887	-42.88425	-48.952015	-14.738247	-40.772892	-36.220943	-23.36651	-14.383723	-12.0657425	-13.606289	-45.89031	-26.939848	-32.21701	-24.60372	-12.93671	-47.143284	-45.073257	-61.632465	-58.026974	-45.95847	-65.20428	-40.39973	-46.142258	-34.37153	-29.949738	-33.8008	-19.502066	-14.202151	-41.049263	-25.178528	-30.17832	-16.268642
101	-37.140385	16.324446	15.968694	29.823435	28.439241	6.488625	30.65124	26.465292	38.91661	6.5173993	23.146706	21.061241	28.798178	-16.668388	33.03099	38.902973	30.370804	41.18483	12.403401	24.30187	-10.004355	-16.260069	-19.392805	28.898043	-19.899443	4.9974866	-0.17908764	18.356016	5.8204255	-15.22347	-39.253452	-37.915825	-51.076458	-19.486933	-44.55776	12.921349	21.19711	6.364803	-34.466427	-50.728535	-14.757088	-1.7432699	17.627241	-13.413886	-39.377335	9.287288	36.030262	5.9699225	-39.689606
102	-48.0211	0.7404461	-76.91226	-54.639202	-38.694645	-62.578297	-44.46184	-59.662205	-58.543903	-20.01999	-5.2250977	-7.10675	7.4798837	-1.9829842	-30.025635	22.41156	19.299948	6.9845557	-12.83139	23.993906	4.2535567	-6.9814973	33.313084	-23.621964	-20.809519	-12.966891	-15.156903	-9.299738	-1.7554321	-26.877144	1.1865387	-11.619437	-32.85935	-38.91744	-12.479735	-4.014406	-11.642967	-30.785635	-2.5283241	-20.624525	-13.675835	-22.728586	-68.74517	-46.686092	-29.733698	-38.64684	-67.65472	-47.02858	-61.936573
103	-23.338036	-28.049139	-33.604263	-33.12125	-38.873413	-25.81513	-17.791399	-29.05789	-7.4255958	-13.572396	6.028164	-3.1584797	8.253467	-24.393187	-3.35396	-30.991951	-50.48646	-12.528614	-7.866201	-17.349844	-11.923701	-15.260967	-7.80176	-4.4736075	2.4391499	4.5915475	-17.605131	-36.29041	-5.03618	-34.501072	-3.503028	-14.499935	-1.590299	-8.274348	-11.291618	-18.327147	9.913497	1.3742698	15.076039	6.6447873	17.77308	25.687017	15.522159	-1.9109745	16.935675	-30.903244	23.496027	-1.3462029	2.1281369
104	-41.093155	-33.174255	-34.52148	-22.330887	-23.985306	-26.4439	-6.0627513	-31.836113	-9.850599	6.0903153	2.1230953	14.8669	1.038257	-9.380858	-21.004877	-46.91768	1.1249294	-1.7866701	-8.103893	-28.741371	-19.512945	-23.74885	-37.042934	-18.571089	-41.95082	-30.167944	-25.856436	-15.403361	-21.460032	-26.12567	-19.545328	-13.913537	-33.62804	-52.596817	-39.566807	-32.683857	-24.840372	-49.695637	-25.729185	-27.24324	-7.2476525	-13.7623415	-63.969723	-41.329926	-6.2475276	9.1861725	6.573124	-31.278341	-8.791454
105	-15.883423	-57.88902	-60.609554	-34.954178	-27.927261	-14.391914	5.8476524	-22.462347	-32.53307	-11.743588	-39.09982	-23.678404	-41.101795	-11.2914505	-14.586353	-12.763797	-37.368652	-29.31903	-50.14088	-74.0458	-40.589184	-37.796703	-18.417967	-27.402918	-26.20903	-39.574345	-49.345455	-36.5041	-75.24549	-71.42192	-51.373993	-79.78666	-62.031494	-37.53125	-32.550495	-17.434174	-72.3767	4.6380095	-24.502863	-15.352921	-41.209408	-63.02847	-55.81483	-30.090042	-16.74444	-70.709724	-15.303658	2.1097991	1.5172364
106	11.882871	-19.521603	-23.259436	-6.662606	-26.655594	-56.269657	4.0845885	-47.24526	-27.260668	-16.760023	-26.448957	-2.5663433	-12.689774	-35.68313	-68.68969	-66.542076	-18.717554	-52.838593	-39.352142	-38.257607	-9.702508	-32.597656	-38.77165	-3.8502266	-29.173914	-8.52307	-19.86682	-16.906946	-6.061067	13.38105	0.025065064	-3.0190418	-40.02858	-0.20898832	-0.5691665	-55.300694	-33.921093	-54.31545	-32.922153	-29.148031	-34.004356	-44.164185	-35.639393	-26.114634	-37.735203	-46.896717	-50.617077	-38.308395	-28.309595
107	-78.70919	-57.78009	-63.183704	-54.944427	-45.292065	-49.417957	-43.563557	-53.747997	-64.75577	-69.467964	-53.252155	-56.038452	-37.3016	-68.810844	-49.788662	-45.082043	-36.718357	-57.968258	-41.70912	-35.67075	-44.542957	-57.177338	-33.543377	-49.834583	-49.0926	-48.19929	-14.221017	-41.8921	-22.426489	-32.845253	-36.569237	-11.133016	-29.079035	-57.73897	-44.02258	-54.918102	-18.858976	-26.482561	-34.977028	-35.522266	-13.785004	-65.26522	-42.40299	14.641406	-51.713818	-59.77579	-14.52644	-64.49416	-47.40726
108	-17.870924	-52.802307	-33.595535	-39.421818	-48.832012	-57.948887	-59.25467	-57.69679	-34.92117	-21.534906	-28.488464	-27.546595	-42.216717	-15.28081	-34.699158	-49.38451	-59.13773	-45.373653	-60.576233	-65.25907	-59.208252	-47.6209	-67.172516	-58.39213	-53.133747	-39.23316	-49.219105	-50.24715	-44.951946	-34.16196	-58.400803	-61.894115	-55.73172	-85.898415	-74.26238	-55.193302	-60.13367	-76.81347	-64.16448	-82.73232	-93.04488	-89.78235	-83.08027	-90.116455	-95.05426	-73.470825	-82.55001	-77.6238	-55.05667
109	-18.983423	-6.789982	-4.5396113	6.2561593	-47.619793	-29.512522	-17.284807	-37.769817	-31.084372	-43.199223	-11.249522	-21.979994	8.467098	-10.28201	-19.376637	-29.197495	-15.672627	-14.626367	9.858809	33.11672	15.930698	16.991106	17.68186	-28.224047	-4.8493366	18.44096	0.9073531	-9.688281	24.926497	3.8473027	12.876172	50.73682	-19.220127	25.810127	41.079533	-30.888315	17.768944	35.854305	-2.838765	27.053385	25.877203	36.376293	44.053814	34.80656	2.1252205	22.127928	35.44866	-20.536457	18.07326
110	-18.021467	-37.59997	-19.468994	-28.082792	-23.76824	-39.66211	-32.538895	-23.10969	-42.833385	-21.38622	-11.844176	-16.966187	24.377584	4.6209316	-44.787037	-38.04479	-5.629873	-36.138897	9.12801	2.4188418	-21.120478	-18.386541	-21.417791	-16.246195	-19.001534	-25.126328	-43.34621	-1.0023813	-24.251513	32.522923	0.690026	-29.553827	20.182985	-34.949085	-20.87018	6.80683	-27.048319	26.292267	-26.487726	-42.05324	2.5564365	-19.083544	-55.738216	-11.881268	-28.197832	19.490492	-28.679422	-10.223108	-51.89287
111	-29.381195	-24.114662	-29.758642	-23.896303	-48.61493	-28.804941	-29.153452	-25.219353	-48.799458	-39.175438	-39.964924	-37.767735	-43.164074	-51.078827	-50.197666	-32.795216	-56.519196	-15.426759	-41.674152	-32.009365	-37.993484	-33.65543	-49.54111	-53.0999	-34.872444	-29.332993	-32.984177	-54.175007	-14.518096	-32.5453	-43.973164	-51.243652	-49.899704	-65.8475	-32.28724	-32.56746	-23.874817	-51.37205	-24.396187	-40.482494	-27.734743	-28.806662	-41.373993	-59.4086	-42.448643	-23.8703	-41.39001	-33.813725	-17.989107
112	-29.169916	-33.770138	-43.627895	-35.448975	-60.657185	-42.765697	-59.10899	-52.8721	-30.900476	-22.316833	-43.00121	-56.176746	-36.517754	-49.767834	-27.315699	-20.115759	-39.62853	-52.30342	-40.26514	-61.63376	-44.087154	-73.204834	-62.206085	-40.593754	-77.10674	-80.4063	-67.632164	-41.542274	-56.344223	-43.20241	-19.199862	-31.212255	-43.335888	-43.47897	-47.462543	-47.41862	-62.954906	-44.762554	-19.642536	-56.448376	-60.590363	-66.35212	-48.465973	-43.930573	-67.93179	-74.438484	-50.57134	-67.343864	-45.795376
113	-61.08742	-37.25503	-28.955965	-41.68672	-51.43681	-36.70344	-51.87119	-38.90125	-35.478096	-43.327408	-34.11889	-48.102085	-41.69697	-1.3291397	-40.197163	-44.988037	-54.16017	-24.950384	-35.26594	-36.415726	-30.2483	-31.793442	-35.549088	-35.01024	-44.06783	-52.247974	-86.72112	-41.60764	-41.75786	-28.043573	-23.445969	-64.12531	-33.38843	-38.180866	-21.031439	-50.481037	-31.829666	-31.782877	-56.255016	-28.082756	-46.898357	-27.787468	-39.075645	-48.282013	-26.906143	-75.99529	-28.49111	-52.022808	-42.957554
114	-32.53291	-42.33028	-28.98552	-25.937113	-25.635393	5.6562004	15.439491	21.364798	-18.556734	-19.103617	7.010901	19.466974	-33.934837	-35.42909	4.4951997	-4.1537857	11.559726	19.885662	8.372875	-32.780453	-29.73821	-6.5600243	-44.026566	-5.071089	-14.8344345	32.4343	3.4512107	35.122913	17.045923	-1.9035559	-22.81051	-5.3677545	-34.027935	-55.1078	-29.881922	-40.644676	0.060226124	10.431408	28.181343	-17.551764	-23.897308	-26.320444	8.870811	-33.346287	-2.6208928	-55.308376	-12.15376	-7.20216	-20.701942
115	-39.114765	-56.93977	-87.665306	-78.53484	-45.887592	-76.960365	-80.76163	-63.337223	-65.45691	-60.603054	-66.61274	-43.722622	-51.00565	-76.30993	-48.425198	-68.29602	-63.656925	-77.56236	-61.969177	-40.620995	-70.31937	-64.63526	-70.95389	-65.84362	-72.10194	-47.187458	-76.699165	-77.640526	-41.8799	-54.556263	-70.62785	-48.54883	-73.194595	-27.136375	-37.561657	-70.58489	-71.02259	-58.07152	-71.27997	-48.43686	-38.238716	-47.378872	-54.411655	-59.673603	-66.03007	-51.6194	-72.36505	-47.168747	-58.543716
116	-39.480263	-14.710813	-1.3429375	19.14734	14.451381	-29.155645	-8.334834	-1.4895397	-13.243359	7.6624007	11.670219	-23.734222	-9.401383	3.9719846	11.804797	11.720036	-23.52902	25.019072	18.39543	31.446787	-0.85329914	-16.196032	-19.957071	-24.985567	-37.20378	-12.424609	0.30329737	15.973126	19.594702	-24.93454	6.4278417	-9.01088	14.050887	9.379229	0.37813964	14.080119	-9.982642	13.998286	-19.569777	19.733286	15.303691	24.673141	16.619331	7.754311	-4.042957	-5.3455796	15.618316	-20.0556	-20.074938
117	-7.5057755	-23.258074	4.055349	8.257822	15.092129	-17.079468	-4.9809785	5.731645	-23.7723	-2.8815212	11.063213	5.669703	8.822302	-2.7363546	-1.4102091	-21.616539	-11.914447	-1.1438293	-16.512709	-26.052828	-9.678848	-11.822812	-72.9243	-22.85658	-41.382862	-13.201553	-25.241262	-29.481146	-30.411224	-14.458814	-73.95249	-55.9195	38.620808	-52.819057	-23.618517	-3.9691267	-93.52268	-20.519072	-30.030264	-44.654537	6.2207046	15.89846	-19.01813	-61.13031	-18.184752	-19.779358	-42.60055	-33.262184	-66.681755
118	-14.905098	-11.411332	-36.349392	1.7925314	-10.110954	9.759242	-15.775742	-33.699207	-19.236464	5.3016515	5.1101537	-20.433008	-8.735284	-3.514621	-42.304504	-39.42889	-47.25883	-2.281276	-22.691423	-41.16895	-5.478231	-54.710987	-25.424294	-14.83924	-29.442482	-3.142835	-54.71698	-66.8204	-43.940228	-24.161377	-23.652025	9.644194	-0.16537935	-37.613598	-17.869951	-35.271683	-19.793024	17.90824	-8.331567	-48.892307	-20.237452	-7.1981416	-34.58484	-11.815591	3.9547813	-19.511587	-10.540347	-26.224403	-4.4052634
119	-96.5542	-74.4883	-110.960594	-95.02322	-52.25775	-69.20276	-91.603516	-78.76119	-73.14962	-101.14099	-97.5364	-75.216896	-82.8059	-65.304405	-72.47296	-51.628754	-52.329433	-81.73084	-65.978165	-68.966606	-36.023746	-2.383064	-38.96878	-15.899446	-82.784294	-72.48663	-75.94159	-40.159756	-63.715534	-15.767791	-9.172177	-77.93396	-52.657745	-41.443943	-33.373108	-56.931793	-24.417023	-36.30204	-54.68783	-12.020534	-47.361225	-74.885155	-42.897446	-85.59619	-83.70311	-36.731373	-81.818886	-75.28262	-73.44155
120	6.4176807	-15.045037	-17.416605	-32.25642	-0.7680378	-30.024527	-21.612755	-31.819336	-36.692753	-39.80795	-39.047287	-15.529256	-21.02651	-1.4194933	2.506796	-20.681467	-38.42801	-41.022507	-51.585297	-52.44319	-17.8474	-18.957684	-4.5435166	-23.549566	-49.799137	-29.452087	-44.910778	-40.0468	-21.789175	-41.72613	-29.449173	-27.766876	-34.783398	-48.68092	-17.665102	-34.132843	-28.694891	-26.351341	-28.84646	-26.890833	-47.652798	10.608304	-6.6053715	19.713442	53.103714	46.71282	46.48747	44.950363	42.49014
121	-1.3859485	-2.117008	-15.215324	0.82723063	-13.206615	11.841652	1.9562031	-21.518488	0.31909475	3.3299167	-25.283752	-59.049896	5.406817	-12.72759	4.3122487	-60.368732	-20.697388	-53.359905	1.7444788	-26.489454	10.911045	-75.62174	-28.262259	-4.5111833	-10.263667	-79.57522	-5.1621594	0.35642338	-35.44931	-58.46802	-2.430055	-58.38754	-23.676168	11.281384	-56.249207	-15.645789	-12.892358	-42.078007	-13.644425	31.49523	-19.856855	-12.787572	-43.231243	-58.905457	-24.961493	-2.4117248	-26.163008	-22.00901	-12.253494
122	-2.4628742	-37.381805	-32.824734	-57.40741	-15.190684	-39.902298	-46.291523	-7.1416936	-58.8479	-53.289043	-33.70476	-23.43757	-46.920506	-52.42958	-3.6900332	1.079352	-33.34064	-49.505295	-27.44811	-19.785332	-53.59143	-12.052765	-47.805984	-41.72227	-41.54064	-43.400757	-35.31672	-37.184326	-51.169964	-6.2619433	-39.60346	7.8601284	-18.732445	-44.88672	-43.479473	-16.10491	-45.914886	-13.983071	-14.616229	-40.486664	-53.313007	-34.498413	-47.875744	-46.07075	-10.6801	-38.263096	-60.533947	-42.49261	-40.58357
123	-40.64718	-12.574758	-35.244156	-30.250483	-45.840565	-33.070156	-49.464172	-30.573204	-56.879757	-21.224165	-54.972515	-52.744812	-33.108505	-49.008244	-60.76489	-38.779987	-35.998577	-63.465313	-24.362955	-47.26189	-88.423584	-95.53534	-46.65056	-63.186604	-64.14449	-64.95996	-68.935356	-50.27445	-48.053677	-58.528442	-69.63025	-55.39734	-56.447433	-51.733276	-47.836407	-29.00144	-56.854908	-44.99033	-43.419643	-53.59874	-50.431347	-23.015465	-24.952513	-52.155727	-54.93623	-72.29519	-74.83454	-70.1139	-38.73201
124	-13.579661	-11.252585	-36.755154	24.33261	-22.071886	-18.609346	-11.7370825	-37.68691	-22.734186	-7.8023167	3.6174142	-2.3692768	-19.762667	-17.628847	1.9495987	-2.1139877	2.2214172	-6.628428	-35.485294	-42.11054	-19.120813	-14.785079	-30.513626	-7.3792653	-23.432245	-12.976311	-16.098166	-23.779074	-18.048111	-38.976215	-28.144867	-9.802576	-70.65461	-32.170906	-29.338919	-18.449804	-21.240013	-27.071243	-8.410512	-42.99402	-23.21591	-25.282272	-16.69633	-16.938412	-31.539442	-25.965332	-17.374063	-29.2133	-12.077282
125	-3.8003886	-24.788963	19.067724	-22.058203	1.6044312	-16.519636	-6.336578	12.105092	-4.7667556	-41.309696	-52.010067	-37.01086	-53.015503	-19.281118	46.8718	-21.093073	11.777297	-29.860962	16.076385	2.8933995	20.322622	-10.901652	-21.767324	-20.697756	-24.621155	-28.070936	13.956021	21.294191	31.736837	15.511973	5.030117	7.8022957	0.7992789	24.6029	-8.342993	-1.7162832	-24.622412	-39.72796	-19.124756	26.665085	-8.502913	7.8303	1.3581705	-6.7164955	-64.17395	-50.288956	-41.33331	3.1954544	-2.6796064
126	-33.02837	-0.81738025	-23.150948	4.486696	1.587176	-11.783634	-20.360142	-14.5743065	-20.909695	-5.3504434	-5.0259476	-11.9735155	-22.232164	-14.705831	-6.332226	-17.805742	-25.489227	-17.626856	-28.335958	-32.100487	-15.358092	-7.7188168	-6.2707725	-13.704076	-26.941666	-17.8781	-37.746082	6.6645103	-22.756378	-9.60998	-9.977119	-6.3454413	2.5285156	-17.587132	-3.9057896	-26.841295	-28.323458	-17.855219	-8.491303	-20.767021	-30.058584	-24.35116	-30.324636	-20.21338	-27.531569	-27.18131	-6.947071	0.04804532	-9.62125
127	21.275667	23.933737	29.570974	25.071001	30.929392	34.620773	14.696948	1.5371252	13.568213	30.036194	6.4691086	13.703308	11.576363	5.7266707	19.378275	22.698957	24.619444	9.158938	15.097486	29.096369	23.336123	10.531742	33.291245	12.405938	20.876938	24.325594	35.66068	30.21698	27.792257	19.441217	23.863516	29.31827	26.702211	21.654205	29.48174	27.443941	20.756277	12.087863	30.70735	33.00145	11.443553	22.688093	32.927277	29.481247	24.760595	34.709446	27.075195	16.882643	20.388432
128	39.256165	42.722275	27.387285	40.987865	38.472477	41.558872	44.82277	52.680225	46.61619	34.72228	39.213894	42.11365	44.13493	50.153275	43.355286	44.096203	42.939327	40.289677	43.696888	44.245083	39.111767	30.620207	32.63529	40.719963	37.255005	44.52942	39.18369	44.804733	58.775265	63.85364	64.52261	26.005121	10.786962	16.539284	21.211052	16.27873	9.403424	12.235864	26.57225	10.542177	20.28122	11.726963	25.186724	12.34555	22.40499	25.222773	22.488977	25.078413	14.765628
129	21.431252	45.898407	24.871391	15.430919	28.406958	9.743393	38.591755	0.7595927	19.333046	-16.258537	-1.9597424	-2.5301514	15.859596	34.196087	6.929754	-3.2630374	-1.2796165	24.136824	0.21048228	-11.669464	17.418095	26.05748	11.147798	31.222458	-2.9676335	36.579308	7.9515605	13.7400465	-26.501837	13.495797	31.059622	13.353606	27.29629	-33.209347	20.629435	-21.266375	1.6728338	-22.073257	18.354965	47.493103	-0.18368785	52.009678	-13.078698	6.3749022	-16.74174	-25.568693	-5.611002	32.57693	-16.389189
130	-3.2299042	19.279495	32.292778	39.64244	8.683801	20.021425	17.819956	8.68733	12.090683	25.575287	47.776943	23.200197	4.155237	34.04702	35.9642	49.65608	61.216644	35.960957	12.983766	20.676727	28.038889	16.35562	43.162067	23.90335	41.53893	48.19417	10.4880495	33.809692	24.888865	2.8816576	10.123876	39.041836	34.32892	6.4430695	31.935946	60.12085	-12.856729	30.01327	30.106546	51.449753	-0.15879011	-5.082316	13.493932	34.83099	43.00536	43.361065	38.18561	16.23054	26.117706
131	-11.516434	-33.12921	-0.32898924	-12.950675	1.6545585	-0.90439224	2.2532756	-26.84551	-18.145077	-20.527918	-9.0392065	-51.04828	-25.638107	-38.1258	-23.17985	-11.100961	-36.477688	-46.49777	-43.745144	-52.08522	-24.747355	-50.77093	-42.603848	-28.823149	-43.958714	7.6736846	-20.692383	-14.938083	-20.39705	-26.873573	-1.6188726	-18.475931	-30.438051	-27.310915	-20.79348	-54.043568	-12.592175	3.032093	-2.6545255	-3.6675377	20.710365	13.961334	2.2440946	-18.20001	16.288761	3.5812635	30.401192	17.839323	20.452469
133	9.1605425	10.7947035	11.213227	6.331246	0.030922571	-5.783434	-3.5115461	0.8000539	-4.601191	-10.207566	-22.757048	-14.674678	-19.196772	-24.023169	-28.18437	-15.593968	-14.076894	-21.115608	-27.44613	-24.805214	-19.621906	-8.919324	-17.969423	-9.659112	-9.376081	-17.695032	-30.351328	-12.914498	-29.055777	-23.268074	-27.787306	-10.665029	-25.154745	-18.26577	-6.22893	-8.484171	-29.562243	-7.6881614	-16.960981	-10.0212145	-22.796165	3.8718865	-3.975653	0.95615643	-12.818059	-25.03206	-1.7171892	5.6323	3.757787
134	-96.368935	-79.49889	-46.12506	-4.911978	-8.597245	-46.739918	-62.997456	-97.6674	-56.039936	-24.20402	-41.088577	-38.336514	-15.743543	-20.576288	-5.6559258	-35.75845	-24.375359	-3.9369419	-4.311766	-26.83558	-45.22163	-7.8340144	-43.295807	-14.61494	35.57631	10.985675	25.89726	-62.370296	-18.045773	37.66052	6.499987	16.29243	-47.564747	-5.436314	41.95797	-42.0502	13.89941	-53.480396	10.114764	6.5801997	-99.78661	-18.02112	-3.33568	-39.49697	3.0412853	-5.576956	3.794133	-1.7620007	-30.711191
135	-26.193415	-8.409455	-34.02741	-41.541294	-14.593033	-22.07578	-44.480824	-17.392626	9.412144	-27.21608	-63.002506	-27.685263	-43.00932	-52.452057	-8.155082	-20.011345	-1.290576	-9.149491	-50.347736	-18.26154	-35.075825	11.180508	8.134341	7.706675	-41.414413	3.94226	-3.0128136	-1.6550264	-4.0718846	40.609478	49.87736	34.031437	41.4959	12.109692	31.860037	18.269855	-12.270278	17.564814	12.726745	4.559053	21.139635	10.374928	-62.633198	-7.7905354	32.03889	-12.811458	2.204305	-32.18465	2.0784156
136	14.86349	9.5394745	-9.83992	-10.447444	-41.924793	-33.92506	-14.551522	-4.247381	-4.6741138	-2.9931247	-21.30203	-34.097702	-22.191843	-23.628134	14.734222	-50.988354	-6.511799	-11.733268	-22.364862	-2.3399057	-0.29866347	-6.5707603	1.3463607	18.544168	-16.410883	5.1051135	6.093891	19.394943	28.521652	20.223015	4.983164	-12.753013	20.006886	16.959127	-7.8046317	-14.51424	-6.5665574	-20.32039	-10.176818	-16.814905	-5.8832436	-35.354656	-4.2239842	0.82436126	14.352462	-13.699109	-23.822945	-41.988964	-19.663002
137	1.4821739	-24.221535	-6.16606	-13.834266	-6.4741483	2.6281345	-4.8290887	-0.29735628	-25.885462	-0.92184955	-3.0344975	3.210549	-0.23390134	21.70044	-12.027821	11.972035	4.726095	-16.144686	-18.608206	-10.802018	-11.534264	2.8589442	-15.936059	13.108925	-22.403883	-42.812897	8.60282	11.488278	-6.039171	-36.85704	-31.808899	-25.20366	8.81587	-7.11075	-2.243577	-1.4516087	-8.277569	-6.933271	-3.821788	1.8969307	1.9943881	8.758771	15.66039	0.043834686	-32.92387	3.3723888	-2.1276028	-4.0538435	-23.431906
138	40.850906	57.931396	67.890175	48.926426	45.216965	44.17746	63.079144	40.645023	15.925578	25.361948	26.131063	22.39749	14.39706	17.426292	12.888495	7.7716846	37.501408	41.48698	15.260257	-5.5588555	-22.57945	8.230914	10.757075	-1.4347557	20.734758	14.367764	1.8142	-14.920994	-6.238154	-41.715714	-12.147602	4.421895	-21.520231	1.7101256	-13.899533	-14.117989	-32.098557	11.934466	-19.708359	-40.874832	-6.9588857	-30.186867	-12.38932	-23.474844	-12.49064	-23.146416	-15.968511	-15.64594	-27.050165
140	-7.285282	-1.0539112	5.3991847	-7.943871	0.30031395	-6.415934	-7.1816673	-6.4312825	-7.4122753	-15.014146	-3.0612586	-22.058992	-18.608622	11.46297	-8.037199	-14.765979	-7.503658	-4.932613	-10.228485	-1.7684084	2.6169412	-19.711958	-7.0680885	-3.0814629	-6.8394623	-4.1097617	1.8154398	-6.7884316	-9.132171	-12.243889	-16.974869	1.5738055	-10.13963	-10.26891	-15.614177	-0.11647097	-21.949638	-2.5870526	1.1046124	-24.940567	3.2402363	-9.455514	-11.580407	-17.91162	-1.013332	-24.891523	-8.074174	-16.970808	-7.7387824
142	-35.91818	-3.6772366	-6.520029	-15.035202	-30.995766	-31.904829	4.6753144	-26.367632	-8.648842	-21.14715	-36.117584	-21.05164	-39.53778	-11.301736	-20.392971	-9.341069	7.3498273	-45.70577	-3.9876006	-34.031696	-6.358579	-26.223711	-37.459805	-10.876667	-19.79387	-5.987816	-21.131226	3.2328823	-18.733173	-31.575476	-3.7640998	-29.110388	-0.46148935	-26.604837	-32.222614	-7.394907	-41.045208	-30.136194	-23.269318	-11.8008	-7.6988034	-29.14815	-8.325246	-36.216187	-13.609464	-34.755573	-42.06046	-14.188179	-19.623293
143	-36.825363	-41.577347	-46.06126	-37.903107	-50.068054	-6.365143	-36.072765	-19.44876	-6.849306	-5.7510915	-27.124678	-4.5888715	-20.859922	-49.377117	-26.218107	-23.444937	-34.34786	-16.691818	-4.2504067	-1.6328646	-22.052834	-32.959637	-72.03771	-57.646267	-40.58523	-26.012512	-42.655117	-29.760225	-34.829838	-16.06891	-36.150112	-44.84225	-57.676464	-33.2553	-33.12528	-56.202057	-14.775307	-7.730552	-42.135822	-57.28784	-16.869116	-12.227065	-22.802376	-23.185633	-7.222277	-31.022501	-64.12751	-36.673214	-50.534534
144	-52.428707	-18.60169	-24.032715	-11.792458	-20.16313	-52.69749	-52.268322	-7.609861	-16.412476	-12.459457	-6.550501	-7.9720845	-21.830416	-28.059881	-46.640583	-32.558605	-39.630516	-27.348526	-27.857122	-3.927084	-14.986645	-33.640045	-48.60821	-19.777666	-48.499996	-50.3867	-66.76132	-23.349474	-29.232407	-30.159554	-40.914272	-29.924112	-43.507694	-19.10029	-40.264553	-11.967038	-27.6925	-28.670794	-27.69133	4.623244	-8.432287	-10.255683	-5.851202	17.392311	3.1012294	-20.560469	-27.417158	-20.22278	-36.034863
145	10.696563	3.215351	-3.9257746	-6.165399	1.2792969	23.519537	17.779297	0.10658423	26.559486	26.702593	22.6798	34.09976	11.378509	12.397092	-8.264943	9.835616	-1.4933949	18.688042	-7.6242433	9.052567	10.750556	3.4249535	20.91662	9.70395	-1.7392193	10.171649	5.805365	-2.652543	-10.364433	-1.1824917	0.16635577	-12.917167	12.261981	14.984337	39.95183	13.28904	14.260686	4.0054836	-1.4200367	41.67066	43.476032	-9.901883	-5.493404	-0.6820133	-1.9169046	34.981354	-11.973351	9.742181	-7.4017463
146	45.012005	47.310993	51.825287	47.548203	38.622066	45.28009	44.455845	55.949116	66.374344	61.86797	54.56809	54.984608	52.973133	42.059143	41.427242	45.257263	44.093884	33.74617	39.148773	32.41785	31.503428	33.331192	38.254555	29.755701	38.803093	43.26219	20.797136	32.780437	43.295002	30.909807	37.00095	34.57986	46.786983	37.35035	43.480423	44.750957	40.07311	43.08632	38.037228	44.45703	48.21523	50.171406	62.22231	51.520947	54.457855	56.595104	48.974792	56.49687	49.290775
148	-34.36076	-19.322012	-28.433334	-9.653396	-20.434938	-16.03968	-13.117474	-9.490804	-21.80702	-7.9847946	-26.320993	3.518226	-26.492647	-14.283447	-7.92384	-16.528055	-17.036362	-16.198324	-17.830776	-6.518223	-66.86729	-38.15283	-21.174915	-1.1411713	-36.616787	-23.045052	-18.277704	-1.7939249	-52.205647	-42.517536	-25.219416	-32.938522	-35.04539	-51.427444	-40.022495	-20.225595	-40.568203	-55.59743	-23.40818	-13.062551	-29.120905	-25.134148	-27.97223	-9.119012	-43.211624	-38.175045	-31.554995	-19.835772	-22.82377
149	22.066813	20.208477	19.490383	58.9166	6.674623	24.842428	35.31816	10.568511	37.233974	20.915022	28.605957	33.77502	23.351227	3.9495533	33.109066	20.804543	34.1875	-1.3692595	0.18530071	-12.129239	3.4533968	-5.754293	-19.096886	-7.938107	-15.099373	-25.24624	-5.020139	25.843765	19.679083	10.552302	-36.709976	-17.968447	15.537086	20.856634	20.430605	11.17664	1.9507855	6.7163334	17.883524	17.649633	18.650839	19.907412	15.8792925	17.767685	32.261528	21.019611	18.125914	23.11991	25.756805
150	-70.76026	-68.89704	-82.78402	-82.050865	-86.40688	-66.774155	-81.042175	-88.70899	-84.770706	-70.20071	-86.79078	-61.562927	-58.03497	-85.44143	-79.49994	-84.52132	-79.69845	-80.38212	-71.62988	-72.5784	-98.320656	-56.705845	-65.755455	-84.93423	-64.871864	-65.27217	-100.69025	-87.829475	-103.31051	-90.205696	-89.39688	-91.84075	-102.35422	-93.55854	-85.26583	-95.88813	-115.5748	-84.14743	-81.87963	-86.243935	-79.37713	-87.57757	-97.42898	-72.00608	-66.755714	-67.33793	-70.74657	-72.914345	-118.80103
151	30.532885	7.18787	11.759311	1.9881796	28.641014	28.233194	46.24986	-8.136519	10.217455	40.028778	53.975693	25.690416	-5.581276	13.832508	28.47085	36.674324	42.426	54.57068	46.91216	54.783813	11.914386	3.3960788	3.7553208	16.96978	42.29556	43.27644	21.898073	-19.119438	-15.082248	33.40117	10.454229	9.671489	29.61312	8.734921	-12.359811	16.802652	1.4534893	34.143864	-0.17522876	29.967703	29.167017	-8.108884	18.757528	-14.604154	7.589419	7.713102	4.58938	24.697144	9.332034
152	20.215584	-30.184214	-25.126991	0.6875976	7.8165603	-4.6101584	9.976323	-10.891514	0.40726233	-0.17459972	-10.085284	-52.317913	-14.827146	-1.7968687	-43.457912	9.23491	-8.149573	-37.402756	-18.29231	21.218412	-27.648973	-14.237595	-14.009319	17.9524	5.873773	1.6417727	22.511145	-1.1880003	3.1231606	-35.228252	2.4465277	-9.155179	-5.095636	-8.210837	-9.887181	-8.035476	-28.996424	-11.187339	7.9318433	-2.7652366	-19.9909	2.0152533	-7.447553	2.8258069	-14.179524	-0.70689446	10.351679	-21.00289	-1.88387
153	30.312983	24.514841	33.93047	26.64913	27.724426	4.9396415	36.213963	20.914722	22.758987	26.55668	11.653262	28.917206	36.20225	35.422295	21.464533	4.7718387	28.576654	25.198233	31.319773	38.01428	29.140656	32.719	34.741196	26.822199	23.57503	27.038025	30.85845	9.314485	26.417791	38.043148	27.22557	24.227423	15.165898	48.452137	35.25829	26.854424	12.506124	24.95814	45.791027	22.219604	13.916428	27.364809	24.98652	37.258266	34.842793	38.139294	45.76869	44.578796	49.529495
154	-23.293528	-0.45727158	3.3275566	10.4959345	-9.474721	-12.165069	10.045899	14.197364	-3.540982	18.754812	26.696747	-4.991074	-33.693737	-21.662058	-28.816116	-19.560457	-18.792048	11.79391	-2.329216	-12.917768	-47.646015	-22.536375	-34.223267	-11.754391	-29.399467	2.3618631	-13.70211	-14.24056	-8.966244	-23.010971	-22.831858	-35.82926	-35.85719	-23.337301	-21.253283	-18.053383	15.121295	-2.093291	19.62564	4.7462735	37.219654	12.977088	-7.8105164	-37.11687	12.839175	-25.857534	7.285869	-0.12787183	16.835936
155	13.279354	13.922699	33.871044	9.996398	45.95322	-0.96855736	16.87818	39.98116	13.123557	10.035558	0.6159732	7.5326266	18.602434	10.4954605	6.504392	13.309268	-8.778601	5.0611796	18.677034	37.35374	24.639961	-8.231845	25.861078	23.314413	20.261257	15.110524	40.639183	12.042859	23.40206	-3.6673987	12.08651	22.353355	-13.480161	31.319845	-22.060661	5.61602	46.582798	-3.7491987	15.491635	14.194257	-2.2142189	7.2027736	-8.69135	15.555916	5.6486917	27.01	17.545889	31.386286	16.991129
156	-51.482372	-34.27098	-64.1363	-0.3855772	-45.027744	-39.686897	-9.437617	-12.698003	-23.556885	-22.303663	-44.250866	-40.850864	-53.992954	-32.746506	-18.051664	-4.1953983	-34.57724	-26.520187	-35.839615	-24.087408	-17.558245	2.439661	-44.342693	-57.383625	-51.205307	-35.513454	-22.737165	-34.70914	-32.789814	-35.605385	-35.26707	-15.14675	-22.048143	1.4853925	-43.515812	-39.9305	-43.71228	-37.647213	-19.232117	-15.459511	-41.444702	-52.604572	-38.687252	-22.760727	-35.10917	-6.4719253	-15.002011	-28.203257	-35.42609
157	-73.250206	-81.546104	-46.6742	-30.185944	-28.97059	-20.163622	-18.729506	-50.406414	-3.4136035	-36.772335	-58.240017	-5.36019	5.1601543	-30.232862	-9.998754	-14.454316	-4.775349	-55.551517	-47.94928	-44.692226	-7.9727187	2.303826	-16.7957	-11.041123	8.519776	17.36955	-5.7139792	-55.33281	-54.38152	-13.251904	-48.024006	-12.781692	-16.031008	-15.014046	-13.344818	-38.89979	-41.866943	-55.917377	-13.875049	-63.860065	-26.018873	-17.210648	-0.2971519	-5.854582	5.03952	-18.69939	-29.087095	-14.047431	-56.080578
158	8.866478	13.440442	0.32735977	2.7671022	13.565562	28.446083	24.540718	23.364809	26.960876	26.879278	9.065124	34.28762	3.274718	34.63145	7.2310715	5.71225	28.289469	45.229843	37.836945	37.775593	40.175983	23.413015	9.161297	27.910913	27.308907	-2.6608956	7.0634193	20.811026	8.102247	33.884552	41.50383	40.589394	36.65019	33.44569	24.96351	20.373745	16.05482	9.788428	-2.1719322	22.82944	-0.03023084	-12.194313	38.332737	35.337994	30.34971	35.044735	41.324333	42.986115	22.685514
159	32.495457	40.58046	33.49355	29.39328	22.344122	34.765934	28.265482	39.95557	26.401657	25.906214	24.794737	29.20031	26.259504	22.27894	21.66066	24.716507	23.668648	16.24588	38.45581	8.79737	10.41858	16.58296	16.72178	13.319152	14.518974	12.3703985	9.947188	28.513992	23.607	14.955326	0.55868244	3.8746755	19.508402	6.7451615	20.14643	29.627136	10.499894	6.717079	9.248147	14.334328	18.554888	3.994705	11.985616	23.395224	13.23599	5.063293	28.78846	17.788916	15.730545
160	-47.7527	-23.79254	-31.46377	-26.370544	-24.068712	-28.47683	-26.862146	-25.15832	-27.588	-22.4536	-29.516138	-21.838457	8.062106	-32.403057	-39.20838	-35.67202	-21.47313	-23.484106	-21.393545	2.283164	-20.275145	-34.77203	-30.264517	-7.0570283	-46.101578	4.594288	-23.911352	-18.177805	-22.748825	-19.23485	-20.727222	-26.975103	-23.390488	-5.324745	-33.822292	-17.825403	-18.326563	-14.417441	-21.38323	-7.2238946	-21.065847	-24.072466	-14.450973	-29.012955	-25.584198	-25.212173	-29.75471	-27.000282	-31.625132
161	-37.1117	-13.753039	18.366186	-3.8276348	9.110504	24.202478	37.69714	16.075584	0.26289558	20.418703	29.789248	45.405106	-2.9753952	3.1906483	17.412146	-2.090192	13.339375	-15.04127	-10.302479	4.699304	-13.10443	-20.25299	2.4382186	-37.078247	6.893812	11.894074	-19.828249	-30.03179	-36.966305	18.009323	11.893931	11.328769	-14.446239	-28.666634	0.76056033	-3.4881477	-10.190404	-28.767324	-5.0183635	-18.66958	-18.870668	0.17522304	2.5241263	6.2674594	-13.214662	15.699143	12.556582	14.835965	-3.036791
162	-19.195168	-27.671396	-21.31676	-1.3276176	-23.322573	-15.600389	-12.727166	1.2500597	-13.933998	-18.779978	-9.316398	-5.337998	-14.44741	-33.286617	0.46762943	-5.853065	-4.2249684	-23.24649	-6.2777905	-13.944247	-14.080795	-26.723581	2.6889145	-22.751902	-13.692406	-38.100826	-3.4909432	-33.483883	-12.847154	-28.77104	-30.312666	-35.476578	-11.085706	-12.7718	-20.193697	-1.5308012	6.666687	3.8145397	15.206214	2.1848106	5.0711007	18.045378	14.364513	22.149431	25.995813	34.858086	47.44246	45.976307	28.173803
163	43.1255	-47.24695	5.250496	-1.1307608	12.51805	29.082224	-15.86132	-5.3174443	16.836409	21.66095	16.130219	3.3556287	7.662194	-2.579291	11.551491	24.867615	4.1287255	5.1963267	-16.778444	-35.26981	-0.91300267	4.6871223	27.243797	42.950916	39.991932	-26.69069	-19.261328	-3.3451407	14.131943	20.692165	-16.308334	-7.0573583	9.338075	25.07744	19.07248	1.5255133	2.0681975	-8.564313	10.421331	24.526613	-7.3929405	8.663971	-20.573885	-47.996166	-11.021094	3.4126256	24.449331	39.557404	40.42758
164	11.59171	26.803534	37.011776	20.803806	16.366642	27.0115	29.380499	42.800766	35.712116	59.273853	32.116055	21.51104	26.215126	20.390604	4.0640683	-2.634278	1.2923583	11.436974	-22.593481	-46.141163	4.390761	-35.67005	-13.311096	-30.535652	-22.697746	-16.366198	-2.9204628	-9.147338	12.310666	24.372293	29.706696	17.940817	26.812216	21.857576	13.023608	22.676794	8.554584	3.4567835	11.522156	16.86116	18.529974	8.244325	33.563976	35.561623	34.627743	20.103737	11.20626	22.022675	23.247513
166	5.6077647	-14.420093	-22.665785	-8.135095	-42.196106	-17.99096	-32.367767	-25.171448	-9.192721	7.7267146	-21.433496	-9.185357	-14.347989	-29.912169	6.2402472	5.57888	-19.965738	-23.119658	-19.88069	-33.900997	-5.158646	7.948589	-33.170753	-27.419062	-16.447172	-22.98324	-29.755066	2.382389	-38.723484	-25.968275	-8.385547	-28.62314	-6.607287	10.113304	-20.462854	-21.917551	-20.48546	-42.01614	4.3654327	-8.759709	-21.532913	-20.570414	-21.778234	-6.4442754	-20.100296	5.8200784	-21.946184	-11.870988	-5.5749993
167	-41.83443	-24.891838	-28.014727	-31.410631	-12.090824	-20.09471	18.816969	10.756673	-4.654283	-7.5876737	19.154242	18.393522	-37.60959	-19.224236	1.9690266	-32.13545	-15.684726	5.504868	-11.169494	-33.022045	26.137941	-0.21133296	-16.493372	-24.7005	-0.9553445	-11.112476	-0.3480886	19.258284	13.921886	-31.56766	-28.705526	11.406822	-28.254446	-21.767748	-9.894141	-8.343521	-2.4579327	-53.52208	-18.106508	-13.566502	9.160665	-23.867414	-53.91128	-4.995122	-6.209028	-1.1152829	2.133587	-20.626657	-9.293206
168	-60.671757	-22.846046	-32.595707	-31.194342	-74.8324	-60.253376	-56.797455	-52.624573	-62.163044	-58.24379	-38.166943	-23.223833	-29.514359	-42.54352	-50.60194	-58.33501	-28.177185	-32.228813	-31.543924	-89.162415	-49.009293	-66.11857	-53.001827	-57.74469	-45.189606	-47.43179	-31.696737	-81.2836	-50.86246	-77.53539	-64.62563	-45.988678	-41.759125	-22.918129	-11.116736	-14.786812	-24.220087	-36.92027	-51.6926	-48.695034	-30.238289	-39.451054	42.933277	33.247143	21.97811	25.76206	21.44446	26.03157	26.250473
169	42.336315	2.2855463	17.5879	48.25981	40.727238	39.457813	28.83436	45.53311	55.13391	51.43626	62.195087	50.669453	7.715042	51.68115	51.099102	55.668213	41.640514	8.483014	-20.508493	21.42344	23.569405	-49.890736	5.824547	-21.169344	5.164784	-39.722584	1.3140063	9.825314	31.825964	-9.110105	-37.36447	-3.938794	46.403778	-8.022421	-56.447495	11.137811	-14.516773	35.668156	36.835308	20.689192	31.668228	59.356262	54.00049	51.544647	67.69394	53.016987	45.42668	52.679302	47.86964
170	16.94204	23.565866	8.41807	-11.6259775	-27.48964	15.227126	10.5904045	14.138173	22.57656	24.825296	33.162807	38.07672	26.53681	20.149376	23.924345	42.29581	14.675793	17.191498	7.902939	18.168295	21.876032	17.987234	21.824669	24.878763	18.621637	29.495148	42.782017	23.879889	19.791943	11.090187	18.928978	28.175209	24.036154	3.149333	-10.871434	2.2070298	8.379592	13.692857	25.52993	27.271494	-32.34051	-11.903218	-14.415566	9.080873	7.2085347	-15.011413	-26.100586	-38.967865	18.293169
171	69.67301	59.509033	41.3356	62.7105	61.19697	59.019634	66.174774	75.34399	68.24036	74.51599	68.75268	56.268784	63.50662	65.55035	66.16625	68.33892	69.27665	70.75022	72.08764	65.11692	53.548008	57.990993	63.200268	62.28125	60.7733	60.476757	52.54379	69.3472	61.46524	43.358456	57.21649	51.664135	68.75678	59.58408	58.875336	69.531044	50.84634	50.791042	54.181488	47.254467	57.275776	59.497753	66.257835	76.77884	66.576866	66.73768	63.526897	53.099506	55.49353
172	0.5843999	29.059883	21.826157	27.04259	17.246347	15.575592	0.46416602	9.450056	0.6576112	6.117258	17.868452	18.419563	7.7465444	28.923964	6.7096157	31.642189	15.555145	23.45311	27.382181	20.73554	21.371943	9.8361435	-5.5231004	5.0093923	5.881576	13.258728	19.06436	8.134539	-28.859253	18.037024	-0.10257276	14.046067	13.354564	1.0302721	10.699969	-8.77247	0.85284775	13.477966	11.001717	26.201754	6.0879555	17.399588	7.9752274	18.35598	14.637763	40.174377	35.431133	5.1982822	25.320932
173	30.168818	25.412458	35.486095	34.641415	3.3817465	-23.65764	2.2443879	-18.017736	-9.54385	-23.175186	-14.454339	-11.97795	-22.199043	-14.760292	-7.993328	-40.468777	8.800238	-6.238321	-15.488809	-10.897983	-7.9379525	-23.083303	2.7416341	-17.107918	-35.787228	-38.783527	-36.76077	-37.327686	-36.403194	-91.01351	-92.30991	-81.20803	-66.25202	-89.50965	-23.26252	-31.119001	-3.6606312	-1.6076374	-5.008663	-13.385015	-21.48433	-24.345001	-49.82181	-64.16877	-2.2232978	9.104165	17.725561	19.779135	11.822342
174	-50.17841	-39.47339	-36.228992	-17.384266	-41.760258	-32.834976	-27.634104	-26.65892	-17.541063	-17.012712	-19.769102	-28.605963	-23.234205	-54.72696	-15.105137	-25.868666	-17.255732	-16.480175	-14.814326	-4.834671	-9.39347	-9.771233	-21.031944	-33.500546	-40.09403	-0.003081004	-9.5129	-17.565407	-14.742915	-7.1662707	-11.558907	1.225923	-19.059347	-28.818033	-28.518267	-0.8359299	-15.341609	-1.8078332	-25.049868	-16.96969	-23.02597	-30.714035	-35.114277	-6.940643	-16.785345	-21.073727	-6.580053	-8.897163	-8.364171
175	-88.743355	-60.202106	-46.83098	-80.800255	-102.834404	-94.81943	-103.27189	-110.19027	-59.42148	-86.36395	-45.090366	-91.90194	-87.69055	-88.30662	-54.735382	-75.26843	-73.49688	-84.44604	-68.21658	-55.585022	-89.1657	-93.01514	-79.66536	-68.86671	-62.81342	-101.36709	-35.35728	-77.84075	-76.47632	-75.574356	-102.41161	-85.78304	-83.422325	-73.70847	-70.67184	-78.82031	-77.38126	-76.93894	-70.39202	-68.537636	-24.77978	24.073751	-17.655308	-100.617004	-77.51629	-68.74909	-93.75315	-90.16389	-89.173676
176	54.288315	42.579544	58.547607	61.46005	56.80235	80.51404	57.927795	46.47788	70.22123	42.075405	46.333893	59.902374	49.94652	53.278362	53.36849	52.987446	54.323475	66.50788	52.80505	63.101704	56.136703	61.466038	68.16497	51.70119	48.37302	47.105103	38.937	50.049896	62.76938	51.035126	48.100574	40.53256	42.35079	47.810352	36.846657	49.92368	52.151524	67.22088	46.957794	40.573105	40.288254	35.180058	32.483845	64.92168	55.369858	51.412933	51.50823	42.639908	46.18095
177	0.062081337	-45.155437	-24.20787	-20.18368	-24.730867	2.1171806	-26.817652	-11.466489	-34.541485	7.73051	-3.2370045	-18.238623	-33.773956	-24.958992	-20.89569	-35.442387	-11.827866	-43.935436	-5.06068	-18.865383	-14.961553	-17.324919	-13.932133	5.4624524	-35.087612	-3.1694508	-13.626437	-5.5707703	-0.69620544	-14.369351	-8.087005	7.986791	-8.9559355	6.7544475	-15.897751	-38.978893	-23.338531	10.509776	0.20062256	-18.729822	4.0868096	-38.696598	-9.327274	-18.525421	-27.009272	-9.265563	-1.4371376	-39.54019	-30.703348
178	-15.740125	-20.45952	-29.114641	16.330582	1.5663484	-18.889643	-29.457483	-27.675455	-18.999956	-4.759469	-38.43456	-13.75193	-30.008293	-31.421295	-11.521378	-20.899002	-21.421728	-23.825722	-28.0894	8.71676	1.2016431	4.2982326	-14.218216	-15.351428	-0.21352291	-10.188928	-8.2878065	-24.971388	-38.245605	4.5369916	19.25368	-11.552891	-29.20166	-13.646592	-42.044468	10.337704	-1.4748516	2.6016548	2.5698555	-26.983377	7.8514633	-5.471476	-14.402944	-49.130657	-27.042555	10.606961	13.278789	-14.227833	-28.009317
179	-18.294144	-11.890143	-15.988578	-28.53271	-29.09249	-49.64319	-22.142517	-29.72547	-33.12109	-25.772127	-40.87215	-20.756317	-20.147697	-24.747118	-29.24854	-35.127117	-19.232615	-21.592308	-12.314456	-23.827284	-43.790394	-44.993805	-27.338234	-29.019156	-24.901423	-20.082693	-30.883835	-30.417894	-42.769833	-29.686218	-52.02621	-23.653578	-20.26647	-18.023443	-27.838984	-39.168446	-30.016413	-23.88711	-24.489944	-23.581179	-6.127643	-30.309982	-15.551838	-16.449398	-31.452032	-29.762442	-41.622494	-24.366577	-28.285532
180	49.831364	49.033512	36.36375	-1.2277399	16.270998	26.231085	58.361786	47.49237	45.380352	44.590958	31.476397	38.35982	23.28701	52.52007	33.125904	37.29558	44.2646	39.37263	50.346832	40.349686	43.49992	38.53458	35.42055	25.463356	18.185514	48.072906	33.385254	22.936117	19.147867	25.211014	54.99008	17.711893	18.778666	44.58903	40.50194	41.378082	45.00749	47.39622	50.579792	30.679176	32.492077	26.78953	53.35056	38.78449	37.994503	36.903564	26.04526	26.26558	33.634094
181	-63.952213	-51.460087	-18.18421	-99.52557	-84.20282	-78.34258	-92.07184	-93.54254	-83.7747	-42.68459	-58.74319	-66.158905	-62.04259	-55.45346	-61.285248	-58.840977	-47.679607	-24.006506	-21.921831	-64.01592	-69.10445	-73.73086	-74.941826	-69.780426	-84.92162	-58.313572	-49.245983	-36.533615	-51.043087	-54.363857	-24.831406	-56.253506	-80.61425	-82.32344	-72.891396	-34.37956	-35.52396	-56.50499	-45.34016	-40.20095	-54.38921	-50.260784	-79.39408	-92.591896	-93.92013	-89.32562	-49.760105	-34.24989	-46.851913
182	-2.7549708	-1.1057787	-3.8741963	-11.813779	38.156403	33.267517	0.7327032	34.627907	-14.974425	42.346752	23.797705	-26.02311	11.128064	3.3376808	14.892903	-27.937132	14.237529	-9.912442	-21.625097	-28.840734	-28.45368	12.401744	13.067768	-6.515541	-42.484882	-15.166818	36.972538	27.897163	-28.018105	-6.12764	-9.406837	-10.871051	16.743773	16.580694	7.298149	17.351274	-26.648033	-32.706314	10.359145	25.300468	-8.3149805	-38.537006	7.969162	23.649773	2.0349398	6.7737775	17.955626	1.1160234	-12.895238
184	9.373767	-15.026652	-11.239993	-65.87683	6.6170526	-27.305717	-10.848976	-1.547533	23.052328	6.7007866	-11.206131	-51.045353	-39.163757	-37.84243	-15.978218	-3.5647123	13.945023	-3.9671504	-48.207012	-43.068127	-37.092068	-34.601692	-27.678282	-2.4708862	9.598653	5.203584	-53.480663	-11.893863	-31.215088	6.0338197	-40.444527	-2.7750537	7.7740874	10.807958	-12.337308	-43.894382	-24.40699	-9.14133	-4.2904177	7.2583585	13.65511	1.0871626	-12.058377	-27.535276	-31.80232	-19.726526	-24.65687	17.769873	13.934422
185	24.449026	7.0709763	11.427045	26.75563	38.557995	37.022575	19.295805	20.772617	9.341653	34.33243	28.561958	33.903584	21.521536	16.373535	-2.2604377	11.4144945	31.01546	44.08029	37.65657	39.30139	29.70511	3.7178595	26.174246	14.404457	36.75658	26.506235	16.98337	33.088367	0.5670128	-26.392143	4.0709224	14.790866	-10.920868	-11.45224	1.852225	-7.8185897	4.626119	-8.100299	-9.620716	25.561455	-10.675702	-2.2709744	-25.114374	-1.5776144	-40.00962	11.974223	-19.168884	-23.476187	-16.206713
186	27.374596	-13.912915	2.2717392	18.617249	-21.515112	3.4870834	21.448328	26.966347	-11.009034	-13.19514	-2.2556174	0.4887012	3.3233776	10.961179	1.7824373	10.271009	21.050184	27.34445	3.0474694	33.674923	-7.784429	0.36852264	-10.797138	-1.5227836	12.623546	-35.66005	18.948856	12.059409	26.661003	5.395949	39.67491	5.3868966	-32.546444	14.207517	39.410427	-4.6874576	-2.74458	26.320892	-1.8403339	-17.779703	23.16152	15.724327	12.937316	10.310035	15.124276	12.009858	-10.850834	20.763235	5.680739
187	2.65947	-20.10372	2.6057823	0.5324354	-11.143158	-5.6725173	-2.2270288	1.9311355	-2.741125	17.825628	9.151732	9.12326	12.783196	0.059141476	13.755985	-12.568404	-5.6456738	3.4001453	16.93559	41.00623	47.281265	19.290543	6.1280646	1.9368254	19.351227	9.621701	14.876888	-19.696203	-1.9899336	3.6513455	27.690569	35.695786	39.81987	-4.0434136	1.6147276	-6.05645	12.950597	-5.5165067	-10.9996195	1.3225952	-7.420231	-12.554675	13.978535	14.396778	22.105383	4.6323586	-0.9212306	-4.4832635	15.391876
188	-27.73381	-34.622417	-33.677517	-22.166885	-25.165857	-25.530739	-20.870358	-29.370832	-30.56016	-15.816352	-47.895283	-23.767828	-12.393964	-39.072094	-32.65985	-20.519104	-28.514345	-23.232275	5.446823	-14.866226	-13.2785845	10.761819	-9.666104	-23.362051	-8.862302	-27.022772	-19.83576	6.7879963	-5.4757247	-14.145451	15.307933	-6.8895106	-10.895221	-6.9940434	-30.782944	-16.414024	5.00252	-6.802341	-21.81898	10.362582	7.5755153	7.3827033	1.7360014	-22.016052	-26.88539	-1.5490423	-19.594429	-21.626177	10.400094
189	-45.85721	-74.33081	-44.33904	-92.072044	-81.601494	-56.12874	-50.967266	-46.74738	-43.21515	-46.762634	-51.028225	-42.09014	-56.885258	-71.21726	-57.9835	-36.158443	-59.754086	-32.110645	-36.98405	-63.140564	-47.428844	-54.31384	-75.13444	-75.51791	-45.964794	-51.944016	-48.812546	-59.86885	-38.17969	-27.785143	-49.030262	-55.57082	-54.747375	-72.787445	-72.051796	-83.42785	-95.63422	-110.599304	-118.15406	-97.31794	-84.51136	-99.11997	-118.58591	-108.881165	-94.31829	-96.27097	-91.08398	-103.61139	-97.31052
190	-36.557495	-5.781775	-9.001685	-12.457455	-18.338446	-11.875617	-17.87272	-33.36935	-27.507696	-50.674564	-49.854786	-32.526134	-42.579304	-13.007571	-13.79733	-20.173416	-13.404819	-20.019396	-14.815971	-25.4862	-14.229527	-18.879534	-7.5541444	-18.14397	-0.82349586	-27.501143	-35.86706	-12.360211	-8.936252	-56.36998	-39.451782	-36.963753	-4.9255166	-16.025532	-50.220608	-59.47282	-13.500527	-43.635548	-70.9916	-68.35566	-54.47642	-58.83966	-51.142838	-39.418507	-51.013874	-55.817368	-58.734516	-66.09272	-52.870667
191	-21.211828	2.9690015	-0.14790471	-6.1367097	-19.505316	5.290398	1.2292398	12.107343	15.563133	-20.47006	-1.8336753	-22.57759	-7.129664	2.8018901	-6.549229	-11.503052	-15.326622	-19.494268	-4.44762	-3.2852085	-15.4477005	-29.32927	-11.510211	0.86451316	8.375773	23.148605	-14.355145	-13.758218	-16.316933	-3.646734	0.19062106	3.4338818	-2.5331218	13.456685	-4.033064	0.52988416	6.6178946	6.7525115	-4.965658	-6.9041953	-7.7480073	-6.678888	-0.6504183	-13.594383	-1.7225547	14.947029	8.136848	-2.0984597	-10.045731
192	-53.87506	-68.97071	-82.92965	-47.333714	-63.518047	-76.72962	-38.49418	-89.06533	-33.99092	-55.05925	-86.541145	-37.343407	-42.431385	-76.26281	-59.25595	-49.436436	-85.43173	-78.15684	-57.298397	-62.733105	-62.83784	-60.733204	-95.686584	-75.32441	-75.941185	-61.059402	-10.672685	-97.63828	-54.678944	-34.193882	-91.39268	-56.00218	-75.700264	-66.4452	-62.9272	-76.76119	-62.14163	-76.97747	-49.489307	-69.81664	-80.85229	-86.251945	-61.525272	-77.33274	-56.50951	-54.95929	-68.639946	-65.94877	-60.32901
193	-32.82964	-31.548147	-32.148037	-40.404934	-39.124073	-38.773327	-37.099316	-37.772118	-34.32761	-36.578537	-46.979954	-41.805744	-43.92674	-41.00381	-52.51172	-44.952362	-43.889435	-37.771587	-49.024525	-48.795666	-33.552467	-38.49206	-28.07203	-51.915325	-31.861603	-38.20989	-59.38268	-49.675293	-47.901783	-27.596857	-36.697197	-26.520685	-32.18398	-45.274128	-52.440777	-37.617306	-52.069153	-58.411224	-38.138096	-33.11039	-31.693598	-22.229889	-28.838224	-25.599205	-30.398794	-45.017353	-41.076023	-29.841513	-51.39266
194	-0.2447443	7.9276295	22.99022	14.165584	36.531315	29.724905	8.010875	8.242178	15.065407	-4.5631347	29.062975	26.747452	29.39141	33.652878	15.355705	24.688795	17.879244	25.379038	1.8558154	18.75311	26.755362	5.6696396	2.7598383	17.894552	31.141685	29.771278	37.715363	10.512834	11.039861	16.802853	27.172653	23.174597	38.20826	48.444324	47.468647	-3.590367	26.224228	24.879778	34.937183	38.304127	25.9201	4.291984	11.069098	2.7711384	23.681559	5.6629567	3.1675014	17.406868	5.5921593
195	14.2443695	-2.98231	-29.82321	-11.333446	-24.263086	-10.4676895	12.85941	7.0307918	-22.60563	-3.3775902	14.687134	-17.615038	-33.504402	13.21511	-3.9911842	-28.260477	-11.279041	-42.028522	-30.116592	18.495987	34.007168	13.090121	8.410129	6.193861	11.173676	8.440837	5.887331	10.226981	18.950098	-0.1374054	-46.92396	8.798829	-22.889776	-17.34778	-18.740099	-13.867611	-20.675018	-13.823548	15.509328	-23.442572	-14.482516	-25.581772	-4.3468647	-15.953426	-11.090171	-17.658964	-12.043302	-5.8586845	-39.131237
196	-22.485212	-22.903954	-32.326363	-40.033768	-37.79329	-7.735182	-10.334995	-11.221752	2.1582158	-14.303958	-40.35461	-18.536423	-47.96643	-28.42756	-27.570862	-29.38986	-29.35894	6.551597	-0.71207875	27.384962	-13.368848	-23.091133	-35.49737	-26.977211	-41.444805	-4.741877	-29.150015	-29.105255	-11.423734	-15.867513	-35.728268	-12.691953	-36.816853	-6.443541	-9.739486	-38.7352	-13.888564	2.0110416	-17.134462	-8.7401285	-10.406239	-13.92247	-19.301245	-9.187992	-29.269896	-13.133935	-23.172714	-30.66871	-42.818348
197	44.454666	43.5365	47.062237	61.810986	45.178192	43.41782	56.548176	58.719086	57.700336	78.97422	34.928017	50.868427	59.361908	57.316776	67.556435	64.288025	51.859516	74.67585	66.98995	39.807873	59.440994	54.823578	42.737747	56.994934	64.35758	58.54027	44.10605	48.169464	55.09585	48.20866	64.71474	58.173786	80.76594	46.550518	46.21298	49.653183	50.198948	61.14679	56.39928	56.10351	57.378193	54.71794	43.969738	51.351974	60.752045	46.018536	57.744663	62.817356	59.888382
198	34.123257	27.15035	33.181904	36.36011	34.635227	28.078806	35.375732	40.96035	30.532843	44.947277	41.192284	42.795353	34.531452	45.803234	47.614506	30.419077	38.903744	32.228848	36.429493	39.87798	39.212883	22.645569	27.526505	24.84569	23.936483	24.150595	33.040363	26.52571	41.847786	24.906942	26.28862	17.074705	11.211062	20.936287	21.97077	18.124851	18.993753	7.368561	22.271719	9.700842	15.183105	6.417538	8.12227	9.767348	6.152765	-5.1498823	-7.1382146	-5.104072	-3.943201
199	-97.37488	-46.371685	-36.619305	-38.566692	-45.645267	-29.058863	-30.118498	-24.535929	-22.897787	-64.13544	-28.546114	-52.53441	-21.17946	-64.72347	-50.67214	-45.759827	-39.171177	-37.992992	-49.718628	-33.559956	-46.34515	-54.611195	-4.9196057	-40.002544	-45.461613	-54.111496	-33.474422	-11.139848	-29.403809	-55.18196	-42.44115	-51.850605	-25.334524	-39.287884	-83.09727	-12.363437	-56.024597	-22.790054	-34.50192	-21.26773	-43.857944	-26.096079	-34.050064	-12.242577	-36.734493	-54.92552	-46.933258	-51.32256	-41.924664
201	7.6602607	-20.650597	-12.696004	5.986281	2.5791063	-30.245483	-7.865442	9.496831	-5.4716315	-5.348066	-12.484874	-5.0390134	-29.466085	-23.360449	-21.485062	-28.573862	-20.789694	-2.390145	-21.954712	-9.846575	2.4069922	-17.814547	-4.8462768	4.351439	7.0604453	-14.165584	-34.30415	-44.862305	-39.077175	5.275423	-36.63475	-1.8370056	-5.829043	-10.985398	-9.7172575	-42.98976	-38.93029	-47.404987	-23.673157	-29.94046	-45.34042	-52.747692	10.008868	-30.71692	-25.007446	-26.507425	-16.520355	-20.450125	-22.50871
202	-37.14649	-34.825626	-32.750988	-33.980972	-48.498077	-43.664005	-47.526676	-47.60141	-35.571247	-55.413803	-53.849094	-41.65617	-43.59003	-41.26518	-89.59088	-52.42509	-46.950054	-18.457903	-45.332	-14.625865	-26.441986	-34.03619	-35.411743	-30.433022	-27.821938	-21.465525	-57.6777	-42.316666	-37.161068	-49.04428	-34.853077	-49.381668	-44.99438	-59.663105	-20.995943	-47.623886	-39.62599	-37.052578	-34.35029	-44.039257	-27.299242	-4.210431	-30.584612	-19.285112	-41.632343	-76.43548	-52.321045	-80.287994	-65.46537
203	0.94695073	-10.606946	19.322557	10.089829	17.631205	20.224009	-6.5822334	25.347754	26.379717	-22.052435	11.385053	12.963151	-3.9935887	0.5593007	19.514177	8.622661	2.2351887	2.9088385	10.419572	0.59873426	16.42991	12.920289	21.016987	14.121503	0.10324637	17.291885	16.528677	-11.172817	12.435475	20.56925	3.0156815	7.081999	15.193311	2.2344978	10.478367	-0.6488853	1.2945595	1.5514592	20.708517	9.74334	17.811096	11.774215	-0.7727807	19.427378	10.337013	-24.408186	9.648505	22.536386	-8.515812
204	-15.986026	-30.259901	-55.32703	-49.330196	-3.2496274	-26.308462	-26.4448	-26.131979	-4.927859	-3.8405278	42.505478	39.04179	-33.031155	-24.644829	3.926326	-4.667563	-13.459976	-1.1925176	-0.77777004	14.981753	8.708861	5.94795	17.902512	20.896338	-18.064425	-10.647887	12.484269	16.655304	0.60979587	-53.792866	1.9077454	-4.949206	-13.458072	19.71322	-35.903515	2.8873732	25.901947	3.4550383	3.9592266	-16.644102	-12.52438	22.923544	-7.546456	8.895427	5.822878	21.656672	-5.2719154	24.155891	-12.3784895
205	15.575578	28.79319	40.472595	17.388765	-23.565567	-12.437581	0.8331518	11.721837	34.110764	24.689407	24.38323	45.102642	25.72915	15.517093	16.995737	27.829588	28.400492	13.242981	27.684984	-1.4131203	17.514854	23.010782	19.87507	6.632004	20.017935	2.4002714	14.150302	13.514346	11.832143	10.668465	-11.9586115	13.025237	-26.82113	-11.905907	-8.645729	1.2257767	0.8897295	5.239214	6.2860827	2.751218	-4.8503613	-6.701243	-7.493822	-5.242225	6.315605	-34.640842	-1.7589983	3.2560253	1.3639883
206	13.318095	-4.918721	-9.309499	-28.606184	-4.161236	8.618345	-6.062245	22.339752	14.393689	-6.7835503	13.973605	0.96599513	-14.7052965	9.138712	0.35919666	-27.836311	15.09729	-0.2505671	12.72878	20.650953	9.665883	10.548164	17.949509	-27.948908	-7.4227104	-3.0795622	-1.1027322	-1.5533375	5.297884	12.423328	-0.99768966	18.874538	6.4065156	13.161716	15.109268	7.559629	8.495727	30.806192	20.770447	10.138017	-17.648355	4.189897	-13.581658	16.818722	11.595075	6.185383	-2.631921	-0.5732379	7.6865897
207	-16.169437	12.813373	-22.404608	8.366971	1.2984337	11.503781	-5.8658614	10.559802	0.87567264	11.428044	6.192163	8.275406	0.5671654	12.234401	-21.987555	9.7205	-18.670671	18.178371	-0.48857307	7.3432174	-25.419037	1.4150435	-39.58758	-0.82499504	-18.077871	11.2909775	-16.582624	3.8148403	-19.589556	6.4532547	-17.384268	0.28345647	-19.291195	2.3526046	-6.8743567	2.7552817	-6.444584	3.5733445	-11.373558	4.4129224	-14.491038	5.5712895	-13.825797	0.5423772	-22.336756	1.2440485	-14.875947	3.10762	-11.33361
208	20.000488	28.546438	34.93597	21.636566	-7.6180873	8.463391	1.9893175	16.711655	-4.3183503	7.1344795	-14.363323	-17.267357	-2.3104808	13.588078	3.8355834	0.5927048	-11.898196	23.14264	-17.855083	17.368559	-0.5010681	11.949246	-2.786084	18.022228	-11.775031	3.0685747	-13.634566	0.048188526	20.691315	11.711526	4.670963	24.06919	-2.6082966	-10.014181	-5.278511	-22.10492	-32.557125	-43.767517	-12.502937	-34.75447	-54.93367	-38.474438	-37.370434	-38.0292	-49.66512	-22.53662	10.858432	-42.638943	0.42744064
209	24.521338	30.486841	35.06763	29.226358	17.257597	21.341578	14.488233	8.808181	26.428543	14.92804	28.567072	21.633348	11.324519	16.9406	35.612034	37.130722	41.507797	42.13328	18.453526	27.512878	24.317368	3.6447628	22.931557	14.735309	23.287405	28.913055	22.149803	20.128784	17.083448	28.937973	27.214254	25.757605	6.7656837	28.88555	40.21274	34.247314	40.810764	32.61846	31.641968	32.916576	26.829178	27.320986	29.261597	28.7285	26.558462	37.508293	34.692932	25.875809	18.96459
210	-36.642227	-32.391235	-28.62118	-21.214563	-42.022526	-18.804642	-35.31103	-31.763258	-35.52659	-13.650539	-6.8968296	-3.1888638	-2.501025	-17.420683	-33.85854	-38.844364	-21.022045	-40.28024	-39.738308	-18.760931	-17.064753	-46.8874	-11.982957	-49.69392	-39.21941	-10.243711	-5.1013865	-29.713427	-40.91053	-31.574663	-28.609566	-44.906906	-25.258966	-41.353405	-19.189085	-14.860087	-25.613375	-4.239597	5.2589135	-18.23644	1.1167914	-1.0994973	-20.25588	-18.947027	-15.033364	-25.736086	-11.271781	1.3175188	2.8235922
211	-27.751955	-2.42807	4.0684037	2.9036124	2.9318135	14.413895	-0.077924095	11.953967	-0.83608246	-25.46403	-0.45451865	15.642161	8.03875	19.191835	33.612736	8.788084	20.315817	35.872013	20.475388	30.56632	16.536402	12.517707	5.032906	9.471719	1.9183451	11.224239	6.9368267	12.817756	25.308645	29.528778	18.592102	-15.923168	1.4699017	21.347994	25.516754	11.613976	-3.6023896	8.909375	-15.414532	17.212502	20.944546	-0.43072128	18.789232	1.435229	-1.7979851	9.07046	-2.9404538	-15.259242	-0.54375714
212	-49.838623	-27.671555	-25.27996	-49.01942	-36.511593	-26.128448	-20.760458	-29.23651	-42.67259	-19.824396	-29.669914	-6.3750854	-19.888166	-14.727043	-28.85727	-15.623268	-42.817745	-19.825533	-6.2954097	-27.805079	-16.336838	-20.313515	-20.966253	-34.801163	-23.033957	-15.070043	-24.12417	-21.907125	-31.279379	-18.957193	-46.884792	-8.057776	-5.7079945	-11.085079	-15.2554655	-28.053766	-22.546928	-23.743622	-0.7765844	-4.6027546	-10.638726	1.3069544	-6.123957	-12.6297655	-7.917047	0.2979733	-28.974413	-16.825548	-16.214287
213	19.710947	2.6147816	12.147937	-12.482246	-1.0462087	7.5239425	9.230505	4.1434655	0.826252	17.188572	14.536709	11.962529	11.917931	6.7349315	9.263509	8.456803	22.785109	6.218464	0.4114081	7.9129586	3.8279905	-17.052355	-0.8224471	10.571347	27.916098	8.871488	4.0172453	0.9450216	18.33398	10.762867	1.4055561	19.54445	27.644295	21.764292	17.234716	23.557518	-2.683028	-12.130359	-1.1548475	10.851008	17.838324	13.3404455	16.115158	9.494582	-14.601962	-16.00258	0.5118471	13.299918	1.203642
214	35.964943	31.184525	14.756317	30.503977	19.767466	34.20432	2.2697701	34.80035	-2.046476	-9.789821	-9.722077	20.2374	25.57879	16.800497	31.356443	25.938753	34.92606	2.4451525	9.401573	18.957254	27.323236	18.538366	-2.6034136	30.117296	30.383392	11.495318	24.138542	22.857376	26.391447	41.922596	35.624752	29.950928	40.636456	20.67465	25.80317	9.703895	42.318497	10.481909	18.778372	-2.1405137	0.4615008	10.204479	-16.059273	2.5299447	-5.4091415	-24.753065	-38.863705	-79.66747	-14.756706
215	-28.608576	-58.044983	-12.260678	-5.1512074	-21.902456	-5.903275	12.681435	-11.443756	-16.227772	-56.5439	27.042978	22.743164	8.548444	2.4503133	-11.738239	-28.543814	20.929945	11.857101	11.894035	23.616312	22.986456	-2.5923245	11.417468	39.377663	21.563843	38.671574	5.162652	35.45684	24.312073	-41.769115	0.40565553	11.303912	-21.074778	-5.031587	13.241214	-9.154047	-32.726616	-31.52095	-12.743744	-30.13384	-39.51378	-13.120296	-34.71076	-27.975668	3.2275074	6.655151	5.1782136	6.831885	-17.82695
216	-20.821268	-54.366924	-21.289803	1.6930981	-14.450212	-26.049406	-43.113174	-19.206575	-7.1902127	-29.478819	-44.12764	-27.204641	-33.941803	-41.38634	-43.355377	-48.862843	-13.067997	-17.069502	-31.58409	-24.810143	-9.619608	-21.667696	-16.357225	-35.30595	-20.801699	4.702732	-13.590362	-35.482265	-9.254098	-24.901108	-6.4205227	-4.4440017	-34.901684	-31.291693	-32.116726	-20.64225	-6.910319	-0.73058385	-39.578247	-36.332108	3.6762478	-30.644888	-21.33136	-0.080813564	-9.6721735	5.0799603	3.7019222	0.6166897	8.993703
217	-15.306298	-5.3311667	-14.59036	-27.513803	-3.158099	-17.886457	-15.401756	-23.349472	-19.056063	-9.224965	-23.784876	8.121387	-5.0039253	-20.099638	-7.600085	-45.22293	-10.978976	-78.6406	-63.943146	-75.765816	-71.49182	-17.999277	-63.267395	-83.43964	-47.792694	-86.43246	-45.532578	-70.38839	-70.186874	-51.822723	-44.2305	-14.589131	-51.953533	-81.50679	-77.526215	-82.279655	-63.4063	-65.68497	-79.565994	-67.121475	-93.102684	-81.197136	-52.14461	-40.412666	-71.81492	-55.10251	-33.065136	-59.93971	-25.88227
218	29.411993	20.208315	25.284714	31.846018	-3.8234966	28.365065	14.320957	11.566371	28.94399	44.27676	30.752731	17.379158	24.321768	24.410452	6.6920094	-3.2980576	14.211789	17.569141	9.062758	16.913734	30.995865	9.770518	7.6965814	14.4318075	25.476809	24.648285	15.318103	15.332133	24.594696	33.190235	7.157924	13.846657	18.70137	34.182293	6.2927566	26.3911	15.216881	14.127255	6.7699075	16.393326	30.483965	9.915578	8.831649	18.16154	6.0537624	16.150824	14.480258	18.709734	26.174246
219	2.636956	-14.195777	2.3681433	-4.966215	-20.851088	-26.723099	-3.503493	-8.901672	4.69744	3.4239566	2.9698207	-9.547355	-13.923932	4.795581	-6.2164116	-2.1823559	-7.8428516	-25.52114	6.541815	0.3974298	-3.695399	21.906546	-7.591807	10.881661	10.200425	10.173102	19.7479	13.706721	24.960554	24.952902	30.229136	50.409332	20.112421	44.70239	36.786076	18.614233	-29.873642	-12.76341	1.5204386	-7.8506546	6.154791	10.965141	-8.823107	-3.4649885	5.2536645	-2.6744785	9.712225	-6.1665807	11.750062
220	18.254126	-14.730426	10.007007	19.616812	24.922754	1.2000479	21.798086	-18.775635	12.341161	-6.8208528	27.348398	-8.319829	7.0901814	38.04955	7.47769	30.02078	6.919958	-29.143341	4.463536	23.53788	13.125119	30.759565	-17.154066	13.16988	31.541763	-1.9156221	-8.139876	-3.383641	22.287949	13.41113	-4.7305813	4.073973	-30.765669	38.62972	-4.302418	-2.5965977	13.463857	-0.19661681	43.947857	-16.251314	44.974335	10.5863905	2.9048736	-36.79754	-8.503383	11.535993	27.357733	14.874654	25.152176
221	-32.495975	-14.002671	-6.834141	-23.334183	-21.9322	-11.727183	10.334126	-1.3894296	-21.545748	-32.441242	-10.639782	-21.910553	-5.5645123	-6.109276	-11.0034	-9.521823	-42.080627	-42.730694	-29.368828	-34.11381	-38.298702	-33.96467	-23.296427	-18.998535	-26.465082	-22.192728	-35.144466	-42.283726	-32.737934	-48.788097	-33.02716	-34.94853	-47.677288	-48.570847	-42.198666	-47.854816	-24.224176	-51.91837	-56.238537	-53.778793	-44.656033	20.13368	-32.1246	-29.213278	-17.841663	-17.236097	1.2125359	24.110392	-30.619577
222	-8.121801	-14.253048	1.3347569	-3.9418972	-1.6807245	3.6674976	-8.228349	6.7333484	21.84905	25.008417	28.915398	14.776776	17.460047	25.094261	11.726395	12.061755	16.163118	-12.7142105	8.245016	15.296257	30.441004	37.503696	23.997839	25.979029	18.07959	21.720705	16.442282	31.254766	32.81467	19.23543	35.537403	28.120062	24.71647	26.350876	11.943345	14.103551	24.0382	28.589188	21.12401	22.63294	21.696398	23.090689	20.429695	3.5172768	19.06739	7.4723754	22.89797	19.686327	24.111319
223	56.113544	53.19632	51.122738	54.464172	50.45492	48.49767	46.156384	62.949512	54.37929	61.326984	69.65881	52.370605	44.679928	50.877323	54.937775	48.951324	47.61327	43.59901	50.033375	58.4384	54.93091	54.11323	56.25571	37.508427	51.677765	41.588615	48.104527	50.71902	44.692974	56.612232	49.48515	64.619514	48.48973	59.538815	49.88072	54.28139	42.616924	48.553013	79.41369	55.058598	61.922424	50.574306	50.951206	63.204178	62.3529	49.387737	56.0739	60.6076	75.12436
224	-33.751644	-36.586628	-49.31522	-19.26624	-69.922264	-31.221811	-28.604822	-57.65045	-36.036415	-28.887735	-51.68338	-20.34083	-23.908691	-27.05927	-57.90619	-38.922886	-69.73649	-47.723145	-26.881872	-50.22592	-30.720858	-45.77702	-61.952877	-30.58013	-60.009415	-50.438892	-66.061646	-36.962505	-65.05502	-71.55972	-41.490482	-57.537075	-26.539001	-72.66041	-58.931717	-37.91466	-49.67574	-39.10446	-84.01208	-32.35145	-65.19342	-48.87904	-23.771612	-56.407272	-42.09264	-33.349834	-40.369892	-27.753004	-33.04312
225	39.0918	23.17327	45.08659	17.076889	20.69175	33.93284	51.604626	42.55461	22.278656	27.839539	32.616444	30.238228	-0.40840912	41.650146	48.059692	41.861126	47.114216	49.456905	44.977036	53.231228	46.97147	41.67259	-7.9906363	-6.7728	-24.961355	-66.030525	-16.005705	8.386257	29.237352	40.6386	25.119398	28.506271	55.26886	41.954742	34.652435	49.161163	18.603203	51.938374	33.561066	29.277956	57.58742	-18.105001	-18.339777	-27.940428	-52.578472	-28.630865	-3.097206	-16.205555	-39.316383
226	0.784406	-3.1187284	-4.671819	-1.4999746	0.33175468	3.278796	2.918148	-6.016786	12.48482	-24.47328	-7.162527	-8.855698	2.2394307	-1.3230492	5.269735	7.145391	-3.6105099	-3.1370628	-10.378108	-7.6074333	-19.822594	4.2714562	12.534771	27.934015	0.56824917	9.495047	10.415228	-20.302027	3.131755	17.508085	-0.7720966	16.078255	14.036069	-15.220615	-6.5879745	6.9938264	-1.2785786	13.159283	8.898648	-13.802201	11.810864	10.409302	8.910184	3.659873	8.050305	-12.201604	14.61736	13.472798	35.589035
227	-48.585453	16.438334	-24.30178	-27.967957	-14.627297	-34.999023	-13.965991	-34.168056	-36.848766	-54.993454	-20.066202	-48.193707	-45.619125	-42.40918	1.9079405	-25.75141	-36.420895	-58.549557	-43.6545	-56.012436	-32.09044	-17.31325	-65.09942	-67.46399	-44.474182	-2.4006326	-8.033195	-19.236635	-50.087605	-35.935123	-57.64157	-42.725647	-43.685333	-54.582165	-35.973415	-31.266794	-25.226156	-50.31309	-28.364878	-49.409664	-56.637085	-63.099003	-73.16625	-51.114273	-73.62261	-50.582233	-52.367443	-22.215408	-79.35313
228	-8.488286	4.8947597	-17.323784	-9.961719	8.385478	-22.544622	-24.112272	-3.2293634	-17.843992	-22.038269	-5.566054	-40.175835	-26.430525	-3.181488	-30.223167	-7.154152	4.4912124	-15.561485	-8.732877	-20.176992	-35.86323	-28.861582	-2.820441	0.27802882	-13.813717	-3.9003766	-30.799784	-23.525635	1.6844782	-30.627535	-17.405453	-0.845988	-24.395445	-35.148354	-4.986458	-48.93692	-21.69335	-7.3718553	-25.728704	-27.374779	6.4597454	-1.6253128	-26.557543	-9.4153805	-39.23785	-28.36944	-1.4115849	-3.1353576	-8.03493
229	-49.319366	-27.034998	-59.21226	-72.807396	-67.39643	-38.881657	-64.72838	-32.04253	-33.191402	-53.87976	-88.68493	-47.042698	-48.588867	-88.84019	-36.94496	-61.927414	-30.503683	-2.1087253	-43.580048	-63.926495	-22.680796	-47.69981	-36.194374	-82.98478	-57.99005	-39.476383	-55.622692	-40.03433	-36.61814	-44.46342	-86.88288	-75.20928	-35.347042	-58.226665	-32.63831	-30.2148	-26.798376	22.685572	-57.945126	-48.150715	-14.264858	-52.968037	-37.659355	-37.598743	5.645258	-9.52614	7.214417	-8.793964	-29.116562
231	-4.5947037	-0.88519526	4.4348197	-0.03558318	6.5417533	-20.862646	-21.960287	-41.145126	16.859362	5.89673	-5.972609	1.6048002	-4.0432796	4.714316	-6.298284	-30.660376	5.402069	5.134403	16.584894	-24.417429	25.604696	22.83195	-17.795382	-32.381214	9.47755	2.7548707	22.610983	-43.15202	-31.635866	-10.031647	13.031821	15.542977	-6.2730165	-32.217945	-28.66741	-9.005264	-8.272694	-23.289434	-47.88797	-30.077993	-26.618624	-7.9479966	-9.393697	-4.0957704	-14.145261	-1.3274025	-15.489433	-42.10637	-13.823789
232	-39.04174	-42.31178	-15.955129	-25.222761	-46.19037	-34.7959	-63.312458	-42.696777	-39.281628	-23.736086	-39.64003	-8.436392	1.0976938	-14.027957	-9.690995	-8.819468	-39.039543	-52.167633	-56.959442	-45.807865	-67.63622	-56.715153	-53.05543	-53.353134	-37.19491	-38.95294	-33.21462	-51.50707	-32.25977	-32.1816	-23.820532	-10.465579	-34.797592	-49.221172	-65.16866	-58.457447	-89.74178	-50.653088	-35.110836	-45.584515	-38.823994	-59.00534	-63.70097	-36.582134	-34.622517	-46.803936	-17.830317	-59.965862	-58.30591
233	16.135475	-0.27678314	8.285021	16.409819	-1.4779943	15.5071335	4.054458	7.0284467	-0.6222121	14.272796	3.6873138	3.2369022	20.271116	-18.200165	19.773851	14.59678	-5.7370143	6.4617424	8.581792	12.836944	2.3886197	12.344387	5.9825134	1.5452999	15.816878	-2.2587292	-4.3177066	11.606514	29.888586	19.414692	18.402853	9.562313	35.565796	22.516512	35.574818	17.543413	7.453402	22.887993	4.6006246	21.824	3.1898	15.984811	20.483175	-1.6645159	21.976936	35.743206	19.737478	9.10207	6.1718154
234	-38.00589	-50.20857	-48.42896	-37.08819	-26.25855	-29.38208	-32.988754	-27.92797	0.20603307	-24.178984	-12.213843	-12.715556	-26.916733	-48.168736	-38.323456	-34.37871	-36.911922	-27.621702	-46.600067	-18.52242	-8.426929	-11.7973175	-45.377895	-9.854254	-69.98701	-28.078201	30.494219	17.019102	-21.590433	36.2829	-14.511178	-3.181387	13.889602	10.60083	11.805992	-23.517496	16.743326	-36.00328	23.32926	20.087717	17.053526	37.33964	5.0416446	4.947329	10.453359	-3.0588143	10.022037	14.761459	-55.335133
235	-76.88843	-72.54342	-100.11219	-70.269775	-95.89114	-82.66056	-110.03845	-107.444954	-101.238594	-83.62027	-79.85354	-74.77634	-58.69697	-60.9631	-74.10432	-70.22541	-86.56784	-69.451324	-85.61434	-77.4347	-61.653	-66.94341	-94.890434	-83.368835	-76.41639	-82.46991	-69.190414	-88.61416	-83.10631	-74.1125	-85.31139	-72.77465	-78.821434	-105.51853	-88.825096	-81.09983	-63.05368	-79.93093	-81.25387	-83.316216	-71.87661	-81.72374	-63.303196	-111.25109	-83.32588	-86.30253	-84.4205	-85.15071	-78.98231
236	11.945625	15.401835	19.277914	30.01031	18.85875	-1.884497	28.602087	26.24202	29.336477	19.50672	13.012286	17.549837	11.16925	9.717599	16.628126	16.277227	17.497332	13.28669	7.7662377	13.490832	0.1336422	-16.463963	-8.37688	-2.6662533	-20.193624	-10.297493	18.028742	20.896313	20.458437	-41.85061	-21.254568	-16.643799	1.9546016	11.044724	10.556575	18.100723	30.291193	12.855266	6.8346972	-10.497493	-8.756621	-1.6727232	-20.063993	9.921733	-9.577668	-5.3602405	-12.310779	2.5253127	1.5583311
237	-10.18401	-44.481445	-31.19277	-38.900085	-7.8283405	10.034754	-15.431366	-30.456045	-52.362835	-52.417942	-73.78529	-70.96013	-59.042694	-86.37411	-68.92115	-83.277565	-38.6768	-67.899925	-82.708336	-78.039856	-42.35594	-73.40985	-54.15449	-50.973103	-82.37088	-70.35807	-65.32766	-75.27422	-50.939068	-37.819775	-58.27922	-42.59153	-21.309473	-55.545624	-90.60544	-66.04038	-70.072685	-66.552956	-54.328186	-60.835285	-53.705093	-63.3743	-74.22012	-26.000725	-53.795765	-34.2335	-56.116604	-26.612738	-33.356804
238	42.76459	38.78339	58.752758	49.47008	36.680088	42.667233	51.999924	39.97153	35.523556	33.26209	27.639856	51.433613	43.93161	53.029907	27.396658	42.20715	39.396427	43.203766	56.495197	44.112904	35.524036	42.92392	56.006744	41.96832	37.90056	49.903656	46.714188	50.779957	37.56908	43.05508	43.790592	55.864338	56.70587	33.567764	42.62701	42.952717	46.424023	36.724575	49.14128	43.117462	37.812466	41.189938	46.86032	40.203003	49.04663	33.294384	44.92888	34.008743	52.396313
239	60.15265	52.130398	63.049313	56.751328	64.510956	59.32661	53.66422	55.130535	45.41649	64.0575	55.888203	60.510532	50.361156	57.913483	50.01526	48.220062	53.72642	69.77701	56.459156	49.287888	45.998158	45.054974	57.06425	56.527332	60.26292	52.920856	54.673244	46.284084	49.473507	54.82768	53.34619	45.159878	60.29652	50.49812	61.432896	59.83579	55.81848	55.531403	57.594044	59.869614	51.01875	49.600918	58.341152	54.579365	53.32034	49.469788	62.713055	55.951077	53.65288
240	-40.009262	-42.068645	-12.264403	-27.442453	-38.273647	-46.0446	-46.441242	-20.015253	-40.98022	-35.38814	-25.290054	-41.864044	-25.340225	-50.484577	-38.148594	-8.576205	-28.957739	-28.831137	-55.19073	-35.66289	-29.930738	-48.548534	-46.13269	-36.42894	-21.928015	-37.782536	-6.3641295	-40.875416	11.693893	-26.976685	-27.405966	1.4093809	-30.613548	-37.07535	-33.096592	-36.31584	-37.760296	-9.154477	-28.892164	-35.60511	-60.943798	-44.39328	-26.881617	-40.89429	-19.088873	-46.962185	-26.58684	-37.32313	-15.889956
241	-9.874591	-12.0182085	-20.336575	-17.690895	-26.716223	-11.942677	0.006564776	-5.1965003	-37.33377	-25.49965	-23.906443	-3.999366	-28.611902	-26.599266	-2.7428734	-18.452053	-23.313532	-26.178614	-16.684996	-10.652313	-14.960355	-32.95689	-10.469834	-30.324053	-18.910753	-26.227716	-22.645113	-35.83112	-29.335337	-30.885668	-17.02494	-24.346315	-24.996744	-19.827055	-29.77208	-31.736826	-24.046844	-11.787778	0.36582026	-33.981266	-19.774908	-20.114738	-17.753706	-16.776066	-11.421771	-15.562123	-26.156958	-32.54388	-8.419855
242	-35.027077	-23.012672	-31.827347	-9.4804535	-19.400442	-36.06954	-71.29204	-49.868847	-22.946014	-44.977722	-27.404427	-38.95538	-30.306688	-13.680085	-14.660329	-30.261637	-17.10282	-26.713516	-0.5183029	9.803844	-2.982217	-17.712158	-13.174531	-7.974978	-8.745528	0.83062536	6.9100003	7.1537743	14.91404	-11.138028	-10.409986	-16.813417	-33.49243	24.96984	28.981598	24.980667	5.4309382	-8.070872	-2.910723	-13.071889	-32.660442	-34.60235	-0.6767486	-6.2185845	-7.5250163	-18.256437	6.2038994	9.188752	-3.7802505
243	-5.488422	14.497388	7.0979924	-26.283722	-6.142948	24.89829	9.641909	-13.903911	-23.609488	-13.242948	-25.1121	-17.082674	-22.82795	-19.335407	-9.457722	-27.598686	-13.539021	-51.16218	-19.797012	-23.977335	-5.381353	-10.993271	-18.980658	-22.43207	-0.62632114	19.109512	-35.362827	-25.902704	-3.2474918	6.452471	13.630805	-5.792909	-19.905458	-6.7300916	-24.68473	-19.548471	-25.40502	4.232265	6.4539146	3.1553876	-17.160059	-0.80158454	4.8368425	-18.357449	-0.64490706	-1.9917564	-10.221229	-4.635128	-4.0965486
244	-96.29325	-75.43249	-84.15762	-83.99308	-78.130745	-69.67465	-84.25038	-63.951923	-65.726845	-94.70865	-46.231754	-66.44632	-64.0271	-70.66839	-56.37797	-51.783585	-64.01451	-58.933075	-63.77888	-68.69304	-54.035267	-73.55975	-71.99848	-56.022064	-57.701183	-49.749146	-41.217754	-54.442112	-87.759155	-47.6404	-80.03283	-67.78448	-66.065636	-79.82812	-74.57914	-49.8262	-75.324135	-75.57482	-73.09582	-69.06979	-52.498096	-60.88902	-80.64982	-49.436478	-25.258524	-57.094757	-59.464222	-66.93542	-77.6535
245	-21.305517	-16.752247	-21.329615	-63.730316	-55.01682	-22.552324	-27.906073	-20.253283	-20.674421	-24.828568	-6.963404	-0.9045722	-29.507807	-9.248933	-11.277162	1.8116907	-17.394346	-37.092976	-27.57006	-41.574024	-34.265705	-52.248585	-57.858295	-44.242462	-63.71282	-45.903103	-64.99408	-39.6653	-45.38977	-70.44567	-36.139477	-12.758941	4.529528	-14.358409	-14.574303	-29.969122	-24.56758	-6.619364	-15.030047	-54.218533	-55.970547	-44.409718	-53.503937	-46.236965	-56.06755	-45.004623	-43.25517	-62.80634	-54.10902
246	-1.1268934	-7.7387223	15.397679	7.422603	-14.703755	-11.3568535	-20.060629	26.404894	22.196032	8.4512415	19.959612	-8.51661	-12.848862	14.808185	-3.14501	-3.061207	22.046595	-7.033355	6.269171	9.587487	-2.682464	18.890356	29.996529	8.747399	0.00015227	-13.958095	-23.0943	2.8500006	-0.4749349	2.1744359	16.308756	27.718147	-10.019159	-4.033656	-1.3674908	9.04783	16.977385	37.697094	16.425337	6.362679	24.386335	-1.4283913	28.395844	-7.7546096	3.4130757	20.802734	0.8874766	35.724895	12.8028345
247	-13.871834	-35.862038	-16.4517	-28.3346	-20.327366	4.752943	-17.654753	4.0884957	-3.3577402	5.7835536	-26.335852	-13.233475	4.506826	-26.344894	-5.9850564	-19.052717	-6.7234344	2.0659685	-1.1867666	-8.2944	-1.920097	-54.77875	-9.711739	3.6526	-7.3563104	14.127477	-3.2547638	6.9495645	-23.38194	-5.884458	2.3779366	-22.818521	-25.498055	-13.641811	-4.1370716	-1.7506746	-11.207925	-9.32182	8.93809	-12.709317	-6.941911	-3.5632343	-14.93053	-29.60874	-15.178248	-7.7076874	-7.6122165	-14.907041	6.320112
248	7.820872	4.952701	13.58891	18.031858	1.9972539	-1.1874475	10.0484495	14.779002	17.834915	-5.6690173	7.84243	5.5602145	0.4284514	18.299309	9.417356	11.938672	9.899539	21.771805	14.921277	10.134749	16.305422	-6.1574364	-8.969822	18.943285	0.5145944	-17.745668	-24.755354	-38.06161	-25.568216	-18.575262	-1.6877588	4.1487374	11.528089	2.2350504	3.5274074	-11.732934	-20.59493	-30.072538	-29.223352	-24.302256	-12.5757065	1.5695143	-19.331612	-49.333843	-23.400223	-22.184998	-2.1533828	-28.556307	-25.490995
250	-29.551073	-23.825323	-17.452856	-35.57669	-22.623167	-12.038991	-24.820692	-5.099188	-25.03908	11.623265	1.1553596	-67.108925	-55.78905	-54.41786	-55.646282	-43.693737	-53.48409	-40.934246	-19.646372	-50.44637	-8.843323	-0.93508595	-80.447815	-40.087418	-3.0289295	-42.689503	-0.6908719	-44.79465	-74.36584	-41.16231	-34.737686	-13.698852	-3.7281902	-37.341858	-50.88678	-27.141785	-29.020819	-12.179848	17.999435	-6.782519	4.422626	-5.6551223	-32.47572	-71.547935	-57.071384	-77.17746	-57.635937	-56.2272	-61.66504
253	-37.40922	-30.25592	-31.403528	-22.474665	-41.593445	-54.334198	-48.850048	-42.13042	-18.696184	-35.752247	-37.427723	-41.26103	-37.482574	-46.714176	1.3292786	-12.105171	-46.08304	-28.59638	-30.53472	-43.603428	-45.28258	-27.605911	-32.735973	-15.128792	-25.544977	-32.984913	-42.143993	-47.063854	-51.595795	-74.66523	-72.18195	-47.08547	-45.002926	-43.04096	-23.209534	-64.11199	-55.020275	-57.0498	-66.21786	-54.68866	-30.576696	-27.323008	-44.399105	-61.33127	-34.57266	-50.329388	-51.189117	-41.32193	-34.928272
254	-18.946648	-7.5395646	-12.81536	-18.73023	-18.57487	-0.07869693	2.3237083	-34.522373	-22.995026	-55.98351	-89.05068	-11.671558	4.9507747	-24.824	-10.880296	4.9865227	3.2021523	-11.851989	-20.570927	-32.272247	3.0458488	0.10496207	-14.820109	-1.4214778	3.11792	13.948691	-24.156698	-40.42367	-13.517882	-10.543868	0.7637615	-16.183004	-9.539332	-33.730927	1.8106728	0.09615477	-12.563705	-7.932633	-26.334085	-11.44426	-25.411444	2.7672727	10.408362	1.1807145	-20.305132	2.3886259	-17.323355	-18.576828	-1.5940353
257	-38.02026	-69.85784	-26.720213	-57.148937	-61.14211	-65.078865	-59.81963	-45.970425	-55.590626	-54.18539	-64.301796	-45.111614	-27.682693	-57.27089	-50.060925	-40.602325	-55.21994	-55.01061	-32.349625	-43.5251	-34.830902	-56.42955	-58.649586	-67.33349	-66.87821	-51.160465	-46.88518	-48.975567	-30.16154	-59.16986	-46.80075	-48.899853	-52.46327	-55.799335	-55.202103	-56.50797	-47.32274	-50.9274	-43.82317	-42.355	-26.160501	-40.389706	-70.21012	-42.35739	-60.181973	-41.964775	-26.715414	-43.828964	-37.1297
258	17.676384	17.597818	10.29723	24.37236	8.170682	-20.65143	5.280504	10.468423	-44.388218	30.74543	49.261932	32.83125	32.66679	0.70817393	-0.3011044	29.754152	1.0501541	31.429926	25.89512	25.056116	31.097021	12.348895	-10.159918	20.91493	20.016893	21.69884	-3.0659866	22.715696	13.590348	-1.6031642	0.24470901	19.02092	21.835709	-16.750082	30.031496	5.8543644	-0.39530697	4.2435336	18.150795	24.160608	36.92102	-25.874939	24.908485	14.022514	10.504974	-14.128929	-7.480943	-11.215291	21.895636
260	-32.918377	-31.86207	-33.06696	-17.200539	-13.137004	-21.931084	-9.861239	-18.40308	-16.668169	-1.1326176	-35.942684	-12.539593	-25.240316	-18.397682	-11.690471	8.45123	-32.966755	1.2083236	-4.4145226	-10.502681	-12.348037	-21.959421	-13.537742	-34.731796	-10.304019	-20.72181	-22.31111	-6.116842	-31.201578	-5.2531934	-5.000126	-11.116223	-21.131046	-17.484722	-1.7849617	-18.354979	-3.3684342	-12.978103	-30.017807	-4.3453364	-13.155205	-9.162229	-31.707224	-47.837048	-48.430798	-39.6593	-34.271748	-29.420372	-36.361008
262	-27.278784	-22.14827	-42.802204	-20.743925	25.894781	23.383545	39.739597	10.471233	22.62004	27.82688	17.600893	11.565478	26.711245	25.960215	27.143515	-30.492693	-19.86214	-10.441144	-19.016375	-3.3932993	24.782892	30.806192	28.092163	19.014992	27.78176	10.92947	13.156807	31.515833	29.489523	21.729483	-12.765254	-32.519962	-31.180094	-34.526203	-4.1804295	14.053517	24.43757	22.84497	-46.450134	-16.88338	-19.279108	-9.579292	-43.874187	-12.388711	16.60845	-6.3349023	-7.495376	-11.161442	8.037759
264	-28.47701	-16.253885	-6.302265	-20.288189	-61.43281	-39.898197	17.104097	-20.856619	-10.341916	-11.007858	-42.19736	7.4077034	-66.24372	-25.724716	-36.888863	-60.937756	-40.23429	-35.18233	-31.609749	1.8977642	-7.9200306	-51.709183	-42.04201	-29.6116	-19.571758	-30.308153	-68.59548	-12.528586	-29.465467	-19.733786	-4.2364717	-18.462337	-2.6068714	-52.129498	-58.723175	-33.57267	-21.866135	-2.8078716	-26.7907	-14.649821	-37.55837	-6.328549	-61.935635	-28.661085	-45.633236	-20.091316	-33.258755	-2.8265946	-22.067942
265	-48.080883	-84.098045	-46.681103	-31.739708	-34.80175	-48.293335	-49.7299	-35.946926	-37.270565	-52.50517	-31.410828	-77.799644	-34.53712	-43.446777	-80.303085	-60.60803	-61.085613	-61.79428	-49.59659	-59.70229	-52.68369	-59.232513	-39.491596	-66.44721	-26.085314	-37.505527	-66.16302	-72.04711	-42.316967	-57.266064	-74.85466	-67.11344	-68.58321	-25.422943	-45.20213	-43.543	-28.931715	-60.51106	-71.641655	-24.563986	-28.568962	-26.96181	-35.959507	-40.383198	-29.006239	-34.78892	-28.702103	-36.31416	-43.998028
266	-10.989425	-12.516502	6.660642	-17.149837	5.1017385	-11.487773	-4.253916	-4.634774	-23.033325	-0.8381805	22.816729	-0.4607261	-3.3370464	18.057608	-11.675099	19.48996	22.058372	0.06712023	23.204636	-0.8150317	16.54415	-1.1735605	-8.093258	7.379448	9.988111	15.162678	10.005897	9.740306	8.749213	28.30661	4.4539595	16.373224	12.30795	-12.290753	-17.103369	11.048252	22.018822	13.944148	3.0741386	16.429783	-4.876938	3.6685092	15.949328	14.533592	23.692854	28.461075	18.673292	18.485847	10.673653
269	20.365658	20.469824	-2.6938236	8.994083	17.927404	-4.2594466	-10.115151	-4.2257814	-6.5501676	-3.5836716	3.0383942	7.03479	21.793472	17.852827	17.77627	18.57733	-10.995785	28.175926	-27.217567	7.2632866	4.089436	11.354245	6.0327344	11.723699	6.6928277	11.465435	21.82789	10.089875	3.2730532	17.246988	16.362185	11.701747	7.344532	-10.908046	0.14868768	-3.319527	18.40737	16.597094	8.370424	16.151587	-2.3738012	14.1609125	-13.9771805	-18.633356	5.946413	-1.7142881	8.555947	10.74023	16.658026
270	-2.0983932	5.862127	-19.859804	-4.158762	30.23851	-33.82279	1.2613493	1.7460874	11.063115	17.737617	-10.698228	-8.644975	-19.48348	-30.517328	-7.6339707	16.86538	-6.8076453	-19.559538	-7.298261	-6.5210204	15.84261	-31.697412	9.146922	5.2643948	17.85241	-7.2902718	6.704872	1.4732815	-8.491466	3.796273	-10.815745	-3.8102074	-8.936202	-22.373352	-14.458371	-18.282354	0.56682366	-12.872098	-8.189386	-4.530865	0.6205966	-25.144432	-5.17271	9.438424	-27.92798	-4.13859	-12.864566	-10.441548	-6.7251735
272	-1.953565	12.963433	4.658949	7.6853166	0.28189468	13.738395	12.07225	-7.8618064	-13.2987175	-25.42451	9.293311	-4.350079	4.1568255	3.6881607	13.784023	8.273849	-17.043457	-21.496626	-20.85022	-33.03024	-61.075104	-16.82875	-4.2461495	22.494217	-33.361874	27.204351	1.2918042	5.1865478	-7.094049	0.33304915	1.7961429	0.25993538	-31.832235	-36.54803	10.709091	-5.997727	3.8994267	-0.9204833	8.300762	10.56519	-26.715757	-49.38393	-20.661034	-39.21398	-35.58716	-22.36959	-19.994629	12.533328	20.1172
273	-20.173576	-0.20926535	7.143309	-15.271778	-13.898049	-38.007786	-15.973862	-17.33843	-18.564486	-10.283714	-11.638855	-7.60346	-13.67336	-16.420687	-14.768466	-19.110365	-20.45672	-13.865474	-8.254038	-28.828087	-1.8674527	-5.939896	-7.2426147	-15.4399185	-26.243505	-10.7422	1.7388	-30.06927	-19.741623	-18.054628	-25.298803	-15.499798	-40.3712	-15.103344	-30.779943	-35.297325	-37.46199	-17.929983	-19.429916	-28.719788	-36.865074	-13.002643	-19.688864	-25.111471	-37.28018	-24.644133	-35.22778	-31.698355	-37.90373
274	-41.717007	-46.20516	-21.740465	-60.058792	-24.222692	-33.14227	-1.244388	-41.72199	-13.021237	13.150775	-79.547195	-19.644228	-37.467415	-36.442593	-59.85277	-33.338337	-38.52739	-33.50191	-15.961516	-24.162727	-36.633408	-40.58163	-5.7725015	-39.530453	-39.642735	-46.728596	1.5095968	-14.73676	-37.848915	-26.601618	-56.480907	-32.42036	-27.87255	-15.767201	-44.521862	-29.385698	-9.625682	-37.592434	-35.728096	-8.207839	9.520214	-45.16991	-37.796314	-45.420284	-49.66065	-50.252544	-22.788748	-54.208996	-30.05233
275	-36.476727	-42.31393	-22.556185	8.809078	8.216564	-32.749104	-31.754997	-17.73252	-2.2033222	9.578377	10.597079	3.9918144	-32.979282	-42.383865	-6.179867	-0.6911605	4.6034145	-2.1447723	-56.363293	-19.78453	-19.940977	-30.125671	-22.531769	-38.671665	-32.73739	-49.326065	-35.423084	11.114517	-0.1235199	1.0174567	-51.958385	-42.59699	-16.019491	12.0451	6.6063075	15.6349	-45.837734	-22.545446	-3.8891208	-13.875228	3.7220495	-5.35313	2.4163094	8.570214	-28.54172	-12.019715	0.16653888	4.0963187	-23.83399
276	-39.39712	-30.615606	-29.62766	-59.61495	-27.432116	-59.779186	-59.603622	-5.800261	-32.855976	-66.900215	-20.046717	-41.297367	-47.82104	-21.272297	-63.790512	-38.516476	-60.77483	-49.828922	-44.395992	5.707893	-61.346664	-30.306581	-66.88846	-40.134254	-37.537197	-8.846784	-52.177876	-19.673746	-26.497648	-21.083239	-20.613035	-46.365574	-28.915398	-52.396133	-18.698591	-24.923265	-26.024607	-2.9200113	-38.00694	-51.856647	-48.189686	-41.29915	-27.541845	-39.805405	-39.012363	-55.74048	-32.998707	-82.13183	-49.613567
278	-23.030462	-8.511738	13.44651	0.8771356	-34.91858	-21.287865	-1.5431563	-29.80734	-3.736455	-3.8069842	-23.241728	-18.599024	-15.966705	-25.430847	-4.685627	-39.867336	-12.336942	-13.200601	-30.689072	-11.196418	-17.522459	-18.109196	-36.41135	-4.454101	4.4887114	1.6945634	0.5955903	1.4892229	-8.655052	-14.150951	-17.469757	-1.6689984	-14.501884	-2.0550892	4.3922095	-8.552369	-3.5764236	-5.3938756	1.1270813	-1.8318876	-9.492023	-6.7902055	-2.8742876	-4.0879626	-3.026085	5.5300956	11.258328	3.5562572	-1.4613203
279	-44.93205	-6.091041	-26.568853	-14.556544	-50.39099	-46.137104	-54.394745	-62.38145	-63.67827	-0.55639744	-42.18807	-53.16316	-73.80691	-14.328068	-57.107178	-39.31912	-48.064953	-79.34308	-46.020096	-52.13222	-69.240776	-58.357697	-52.36275	-64.83155	-74.07006	-69.98561	-29.576246	-12.440309	-30.632257	-55.211742	-56.843678	-40.8075	-47.253513	-36.287174	-57.004566	-66.8168	-62.77876	-32.324905	-72.96933	-57.13048	-55.6404	-63.20169	-62.202805	-75.65504	-53.278473	-54.301556	-64.49944	-18.994429	-29.48855
280	10.930453	1.005634	3.6940985	-8.805463	31.613195	-5.7937126	5.7111983	6.901179	19.829893	15.682164	-1.3331528	15.835384	-16.632494	-5.2687516	15.11951	6.1002183	9.524491	-17.543564	22.567453	8.638854	9.215996	14.763378	16.372393	17.75096	24.42483	11.007581	6.4598193	2.8780375	1.2209568	-3.0794003	8.080585	9.234737	-13.876343	8.774865	3.5453694	15.213782	-6.7139525	22.532045	18.662119	14.387401	10.71338	6.0556445	12.846232	17.682587	6.470979	14.157967	23.535658	14.986031	12.644939
281	-21.815088	-65.25699	-42.470592	-51.31064	28.141737	-3.365846	-29.69793	-1.4244019	15.651248	-4.6832585	-68.03953	-15.436828	0.22124712	23.837835	2.448046	16.628014	-17.460485	-13.202142	-9.966966	-44.54224	-19.990656	-22.697126	-50.896564	-21.80161	-20.102297	-27.411272	-18.383228	-0.64424294	-16.70775	-49.986237	-44.21741	1.3573278	-40.799828	-59.182865	-12.795157	-40.429424	4.855396	-26.133982	-5.952904	-40.529224	54.916767	-18.823307	-26.225798	-5.882995	14.330704	-23.54685	-14.956975	7.693302	-15.54276
282	-28.230387	-21.273829	-14.015137	-34.659344	-16.339678	-21.723457	-55.459534	-25.299147	-36.48352	-43.249058	-16.196457	-18.081459	-35.40022	-16.404799	-63.179504	-26.197786	-31.323997	-33.231754	-23.873693	-30.76969	-42.97571	-22.854965	-29.262438	-41.674465	-37.560963	-36.0563	-57.81425	-60.727966	-62.33198	-49.00885	-42.532505	-16.210958	-33.9682	-23.640741	-27.700323	-33.92759	-10.441306	-45.46552	-23.67977	-52.79597	-34.06612	-12.71632	-36.01389	-20.322927	-35.399746	-36.60301	-17.288342	-32.87418	-16.001747
284	-47.15805	34.27469	-1.0544733	4.103431	-49.58283	32.555225	39.58566	-42.60937	-5.38524	17.904793	-77.80128	31.922165	-26.252218	1.4353542	-23.131048	-20.643984	-46.950512	40.901295	9.335072	-47.164845	13.199238	31.485281	-36.015274	-36.541042	-12.661266	14.097725	-3.1362495	16.284475	-15.83649	-0.3294393	8.112794	-54.923584	-15.193343	19.965124	-28.485483	42.25043	27.537283	-33.829403	-14.947159	-0.8528512	11.507843	-30.59366	0.20361836	-38.31044	-7.542482	11.18941	-36.02692	39.84435	35.398132
285	-8.426518	-61.351604	-31.00987	-2.3981714	5.717884	16.993807	-2.3775198	11.175687	-26.12104	7.826692	25.922483	15.060369	22.502312	-15.652007	10.658938	44.764088	23.17813	5.180943	8.243495	8.992349	13.684487	16.789894	4.904034	23.278402	0.4015832	16.24361	2.4216297	19.9151	12.079244	6.77557	11.368781	7.3703675	5.850963	-8.166152	-32.440655	-8.566247	-6.9010873	-43.742085	-44.725285	0.012397449	6.5435357	10.943433	-5.806114	-58.77522	-37.376907	7.6820507	1.6507148	-19.47831	-32.61931
286	0.08176748	8.556304	17.069498	6.327333	17.444096	-5.138918	-5.758961	17.8142	4.257508	-16.75302	-0.23057365	6.1848187	-7.4618325	-1.3118247	6.374204	-0.26599917	19.837328	11.648655	13.017367	9.342281	-8.576894	1.7261333	-4.366986	-6.7510924	11.562198	-17.978685	-2.6155365	19.266504	12.971486	24.530373	5.2820253	4.320688	11.98335	4.8410473	9.33414	-3.8710823	11.286881	-1.5848192	-16.3722	6.275034	4.4420867	-5.452253	9.077077	-1.3484377	14.590382	-20.741488	-22.01597	12.383254	11.674457
288	12.396726	28.746347	35.309986	19.86969	-1.669865	48.06395	29.713129	11.948716	29.301207	38.807358	-28.425186	25.087759	-23.52053	2.6003993	26.005735	46.09312	42.270626	29.794424	28.02749	18.562223	21.422037	13.126248	19.264786	32.78177	26.613594	43.755657	35.895287	8.3808365	40.794865	3.8573077	26.653831	32.19563	28.769766	42.961987	22.104254	38.921093	-6.017254	26.801025	23.054247	35.71105	24.150671	9.898857	36.761066	11.200294	14.641075	-1.9580649	26.252527	28.796633	34.598003
289	8.74315	-3.902057	21.011423	-3.221285	-2.3768709	12.946033	-0.27857462	-4.641221	-1.0489737	-28.303995	-14.63987	3.177396	8.334518	-23.960817	4.0610433	-19.501951	-20.238314	-10.001063	15.259053	8.73764	3.4177692	14.049422	13.417431	0.15500863	-1.4404463	-6.8262095	-36.84528	6.3148484	-11.726891	-2.9928942	-17.010115	-23.641754	-3.6278255	-4.1532	-8.958522	2.6485612	-12.8296995	1.5377356	-2.2067966	-2.4789307	-6.160192	-9.702145	-8.08645	7.146229	16.745497	17.864141	39.70741	26.252548	31.45958
290	-6.966215	-3.5555942	8.50739	12.019009	19.747492	17.591742	-0.19373004	-1.7013912	-13.594802	-10.225558	17.48012	6.9820046	-0.003688018	22.196922	10.881192	3.6127417	-2.0463042	16.764626	24.334923	30.473124	14.667126	-6.3152976	10.885223	13.043483	28.760748	31.046072	14.950356	23.664948	28.075476	26.651815	33.885517	10.584178	14.657479	30.233103	45.477673	34.01742	29.198502	-1.2826977	4.501242	16.3352	31.501038	24.249807	12.433005	21.913153	16.606749	0.36382356	6.4177356	24.926596	12.978622
292	-19.725878	-9.738399	-22.304167	-29.85668	-55.44893	-51.686386	-55.77809	-54.48714	-38.448063	-31.146399	-32.065178	-52.78809	-25.096045	-37.76768	-20.386923	-33.37746	-42.477592	-52.61353	-45.98955	-20.512178	-11.352885	-50.926815	-50.579865	-65.09098	-69.4213	-59.726406	-59.35269	-21.428762	-55.235752	-37.297894	-34.94722	-21.425638	-47.4178	-44.956104	-14.721641	-28.058584	-33.27543	-33.131718	-44.082714	-23.508316	-65.19152	-29.649965	-59.789337	-33.458324	-17.442396	-32.94238	-38.93222	-8.315126	-48.339417
293	-16.796358	-45.330677	-5.4321136	-29.072504	-27.253204	-68.57297	-17.008215	-11.94761	-41.54802	-35.908535	-27.23503	-20.603594	-18.485611	-31.478943	-15.40865	-48.86505	-34.4547	-20.42935	-45.64507	-61.945114	-36.715527	-32.86071	-8.453732	-19.258596	-21.586035	-88.87441	-31.540007	-8.909363	-47.18311	-35.63715	-16.681562	-29.335825	-31.813652	-46.90326	-20.103683	6.6530175	-20.17076	-48.981003	-38.55447	-50.000866	-24.815514	-40.040775	-36.41403	-26.305758	-15.227176	-10.752154	-34.25333	-1.54105	-23.617048
294	-22.188734	-56.87418	-41.15741	-11.4642935	6.587464	13.459676	0.13328855	3.8573945	-20.820963	-5.0974092	-8.681521	-2.2480843	5.6384506	12.01587	4.007948	8.01163	0.1997598	3.650397	-14.153653	-0.08081118	-9.283311	-11.345492	13.415761	-5.281483	-3.4462001	8.537983	0.82712203	6.7122483	2.748952	-14.347546	4.454924	3.224266	5.0705028	-1.4807755	4.7901897	-22.553583	-7.5437293	-19.314367	-19.855585	-0.63427895	3.2205503	3.4533904	-19.774633	-4.8824735	-23.544716	-3.1483614	-10.681592	-52.755234	-5.982269
296	-5.4201794	-15.975474	2.2790635	-17.335506	8.432939	-24.65006	-2.5791461	-7.1141334	-43.18532	1.4301656	-43.772594	6.079498	-0.7459634	-31.867517	15.607292	-19.042221	4.7206426	5.4169955	9.511144	-5.3647275	-16.27552	20.147963	13.531911	-11.66421	0.66910523	-7.7158546	1.7093312	-18.899519	9.482247	-15.586044	-10.656987	21.83367	12.259416	9.856897	-9.350495	4.253738	-20.920021	-9.410619	-9.65569	18.846807	2.0440235	8.993683	25.961939	-19.661844	-9.462261	15.18407	-17.478386	-11.1288185	5.7872567
297	-5.744217	0.7581747	-28.696045	-5.7775726	-4.2123885	15.357391	7.4529724	21.372374	7.6882	-19.835478	16.628134	-19.337532	-6.881577	8.101655	11.97722	16.62861	23.274591	24.495813	31.124727	18.559006	13.156581	3.1730201	16.93456	12.369113	29.053156	14.035553	26.9581	-15.977925	26.341017	8.021962	9.493996	7.887192	13.44487	13.865399	15.756386	-3.646824	2.7009208	-2.617286	-2.9075515	13.545957	-27.014086	10.061338	5.7212768	-13.5261965	24.871698	1.4881729	34.144444	37.432934	23.652708
298	-22.812296	26.2863	-4.228884	24.04722	8.318292	-10.539821	15.441884	-25.505949	-2.6514883	-9.014211	-9.212383	-10.761722	-3.4164124	-2.1852467	-5.782129	-20.28356	-13.45786	-35.23974	-17.288649	0.77309036	-39.616478	-32.552402	-6.3492904	-7.011192	4.9152923	-2.7016962	-6.1736164	1.8964304	-11.18454	-8.529033	8.574911	-7.082596	-17.609589	11.2082815	0.37738514	8.597194	-26.75488	-16.82237	-10.398253	-13.559581	13.205419	11.951467	6.7737584	-10.289512	-14.920842	-11.426923	12.277003	-28.820793	-27.739212
299	39.70066	25.68807	3.309508	31.865591	31.335775	12.454854	43.066563	14.840851	16.085852	46.25887	22.20408	21.29884	13.275266	27.606417	19.304043	8.7347	36.389557	20.61371	3.914405	-4.9855323	14.7389555	-37.052536	20.11674	12.859657	-8.961841	21.901503	35.150665	21.323244	25.996542	21.358017	29.022575	26.981833	27.80419	35.35879	16.141798	34.667126	21.502867	25.256842	20.91224	-10.583565	23.176138	34.303455	27.305115	22.416601	23.725561	-25.786146	22.34841	19.767324	10.157937
300	-68.524635	-49.760662	-59.45351	-68.32975	-44.59207	-39.14773	-51.90445	-52.510925	-45.257763	-66.96018	-55.960865	-28.552069	-37.690292	-65.00239	-46.532734	-60.637817	-53.92387	-18.343702	-42.13337	-75.883514	-51.274677	-44.950306	-35.01056	-48.920246	-56.210007	-54.865078	-44.35942	-60.933598	-54.61272	-44.356426	-67.222176	-43.613903	-48.47018	-24.603455	-33.4563	-45.13092	-41.727695	-46.232197	-62.177364	-41.16082	-39.49706	-54.88093	-11.882961	-27.111166	-36.812645	-27.138758	-47.394882	-58.20642	-36.84
301	25.339287	20.605108	-19.234259	4.043208	6.985722	6.031128	-35.1952	-10.66766	18.787788	-9.51385	7.03534	13.804904	-3.6753476	9.824649	14.211888	28.417635	10.031967	15.084079	-20.220596	8.82421	9.659846	-7.0557303	17.655672	20.211767	37.13046	10.187562	10.915695	35.832363	26.078743	-10.676499	-14.009361	-12.4831	3.4329338	-3.6156826	-4.877367	0.4769945	2.933139	2.9370239	21.923752	3.4238484	15.294993	23.623861	27.216843	22.178244	17.622038	13.777599	3.9153001	29.348137	4.7544065
302	-50.402283	-20.428373	-25.660498	-47.636658	-40.924736	-37.19255	-59.219543	-36.292206	-46.144756	-28.169647	-41.138107	-25.73556	14.177436	-41.691868	-37.56732	-35.418934	-28.142395	-35.585255	-35.27116	-26.88481	-35.897892	-25.178362	-55.736416	-12.032871	-33.061863	-3.1493099	-22.88061	-38.38181	-14.418204	-66.705574	-23.179209	-18.25979	-12.792605	-17.346838	-20.441055	-30.038828	-9.191237	-12.696956	-20.204817	-0.9583499	-51.841736	-14.0441065	-6.364584	-7.43644	-16.267874	-11.080182	-10.097014	-19.785873	-6.7997246
303	-37.480583	-46.70409	-51.02214	-55.372803	-61.255962	-42.877666	-47.271835	-76.37826	-61.973293	-53.34674	-45.420013	-56.305927	-64.6748	-55.114548	-63.29307	-75.18476	-66.921295	-53.93689	-40.09859	-57.33856	-66.50361	-53.022064	-61.278095	-70.71312	-53.72232	-46.473095	-71.682365	-40.161663	-70.26702	-46.798725	-59.90089	-45.530415	-62.14035	-60.62743	-56.488968	-30.380205	-51.967846	-42.27377	-50.39676	-53.595165	-82.295784	-19.514166	-17.3568	1.3728482	-57.45107	-56.175823	-61.281986	-59.734173	-60.10559
304	-46.087337	-50.78987	-52.965473	-21.8784	-77.74767	-7.6942163	-10.5856905	20.21717	-2.3432128	2.7400322	-47.213	-62.150494	-40.61843	-24.663574	-79.96865	-16.025726	-40.379642	-59.08664	-51.55478	-42.97096	-58.94759	-26.709824	-56.603912	-40.85632	-20.418839	-56.331753	-31.006998	-54.183777	-36.853664	-20.384811	11.888229	-7.4346013	-2.9830818	-29.170532	7.971796	3.7594478	-39.54156	-29.940826	-29.339426	-56.284893	-58.174606	-16.645233	-7.328016	-10.663091	3.178499	-9.251689	-20.760246	-36.76724	-25.746588
305	-62.756634	-98.048134	-44.686367	-15.03291	-39.523895	-30.559624	-37.544353	-31.84553	-60.484936	-46.31302	-63.172344	-49.26904	-16.1864	-45.828796	-38.25632	-30.496063	-51.6376	-63.444675	-45.60098	-22.965487	-35.914356	-59.4959	-23.658373	-29.334494	-6.6422915	-42.211117	-54.21709	-68.86441	-53.982433	-49.459824	-61.056644	-63.47704	-26.156713	-54.359344	-63.844147	-75.541046	-62.10266	-54.146877	-41.492542	-15.518939	-38.87033	-42.789032	-80.861786	-44.783173	-61.716156	-40.89989	-44.142	-54.385822	0.33246198
306	-27.161951	-3.868848	-4.1950116	-15.693307	-2.7231777	-19.610092	-30.000273	-15.379921	-10.99858	-14.599582	-11.79293	-8.560967	4.5773044	-8.14846	-22.034668	-17.106462	-13.685697	-7.0730195	-10.146934	-1.524469	7.859011	-19.877533	1.6510725	-8.042687	-11.689088	-15.758779	-12.408176	-17.85786	-9.868615	-5.225681	-12.728527	-23.56412	2.3586833	-0.84401065	-2.451575	-22.2913	-4.26848	-5.5038342	-7.964247	-14.4977	-9.4538355	-2.6328287	-5.1147995	-9.249156	-0.8179283	-14.948358	-0.68189126	-9.97072	-16.332514
307	-27.445045	-54.731995	-37.90154	-45.821827	-28.857155	-32.539486	-26.005716	-17.997791	-38.81843	-15.293729	-50.649403	-22.456778	-18.648344	-25.15642	-23.003794	-21.375061	-17.137728	-32.019825	-27.098906	-35.03535	-41.176456	-49.49083	-27.686243	-15.847762	-21.435118	-28.125694	-41.69188	-26.589521	-26.903183	-27.671112	-4.7084174	-20.755112	-25.09455	-26.933828	-39.959232	-34.95692	-44.297985	-24.98104	-27.63804	-36.083633	-15.733475	-26.84466	-51.69032	-28.91625	-35.329556	-23.594925	-38.932957	-25.542578	-66.63883
308	22.474876	7.036308	12.052116	9.226423	15.807397	16.908777	14.146701	15.801301	9.053634	11.174312	7.9508476	14.160625	17.817177	11.361229	3.5263214	15.92321	9.215248	15.827633	7.0586305	1.5167729	8.113885	20.120634	-9.95135	21.024942	19.065458	19.450583	6.557976	21.239248	29.836258	24.017136	15.087983	32.846157	-15.846471	17.022738	19.094727	15.375347	24.515669	15.393299	19.71667	41.346333	9.63723	23.266554	15.230743	16.819912	-14.21124	14.978978	6.445784	14.724633	33.02551
309	-71.47116	-61.7572	-62.370728	-70.43449	-40.751266	-21.757723	-29.157267	-72.060875	-39.142338	-67.11752	-63.893383	-40.995388	-56.414448	-49.708527	-21.708136	-32.72736	-29.60319	-39.28236	-12.9361315	7.069652	-55.007797	-26.93834	6.1326165	-6.4636955	12.298757	-53.106327	-19.893324	11.380573	-10.354875	-13.9260645	-64.232765	-21.822985	-13.041675	-22.205744	-47.891937	-8.837662	10.978879	19.917068	-52.29312	-5.275127	-18.135094	-3.326131	1.2489227	-26.571325	-32.41663	-50.993656	-54.47577	-62.35026	-41.324078
310	10.2337265	11.171437	45.298767	-6.7356434	22.320856	9.841222	20.451782	20.559229	-35.44414	19.32081	35.343014	46.15341	24.713903	23.715378	42.55855	18.185747	33.15645	22.487862	21.34139	26.19403	26.22272	47.354916	23.947012	26.475424	31.324945	28.582865	23.188791	66.18154	24.734259	31.973898	18.059969	24.995844	30.12911	17.885056	30.557928	40.43752	17.927763	25.693832	49.1059	21.284422	42.63414	51.489216	32.939228	19.871397	17.873898	26.23819	25.38888	22.684143	21.883287
311	-9.745693	-3.592866	5.3869877	19.411522	-52.823505	11.0982275	-2.519134	-5.1828847	-31.41877	-14.5446615	-3.9121678	21.110329	11.485881	13.539912	-18.745487	-31.866552	-50.24986	-12.553746	-14.133046	5.824753	-9.005562	-0.4130465	-10.336208	10.703343	-0.4163189	-9.437604	11.813792	10.418752	-47.028126	4.4923377	6.193798	12.236407	2.0398371	19.786089	-12.871556	22.967722	12.804507	5.351503	-8.067914	3.9744413	41.199993	1.6597952	13.541369	20.649918	9.925212	8.6422205	8.908866	19.101273	11.418035
312	-6.6850495	-37.05166	-18.502691	-22.023829	-7.5261073	-46.185635	-44.01543	-50.73137	-33.23032	-62.461468	-13.635417	-42.217354	-11.3755455	-48.827328	-31.468346	-30.157621	-9.366105	-4.2091985	2.3269112	-4.4554725	-4.9501705	-17.452074	-4.6736407	-33.152267	-30.04413	-14.042503	-34.283825	-45.702297	-13.700971	-31.608772	-50.463287	-11.697829	-41.759037	-29.79454	-34.36366	-20.466555	-46.947384	-29.559698	-35.197598	-12.411004	-26.171091	-78.29528	-32.047955	-57.488407	-47.32843	-42.123367	-19.712973	-47.156982	-23.861946
313	-15.001943	12.154553	18.906713	-2.637846	16.98586	19.259302	0.31721655	-7.732267	7.521856	-14.699992	14.030677	10.964325	8.398501	-5.836294	14.552624	-5.733875	3.3868132	-7.4687114	-8.93031	18.739847	14.22762	0.91385907	-14.65781	-26.916578	-18.66235	13.012988	16.641945	20.99628	3.2812908	-11.001157	-15.9437065	-9.849414	-28.217453	5.4657784	4.672048	-24.824858	20.547678	12.733665	14.156383	2.0823097	-1.849555	-11.34357	10.401909	19.407816	7.1350837	13.637753	13.230998	-5.8667397	27.232025
314	-49.398453	12.071643	-3.1300097	-38.555122	-4.6011024	-17.188704	-26.47286	-17.978638	-16.127878	-6.755958	11.585843	4.1823583	1.8840681	-31.31594	-7.6822324	8.394936	-15.6898	-1.2064375	-36.529995	8.123664	-38.94133	15.519849	-0.36068854	4.717565	4.6008115	-3.136995	-48.75351	0.618042	-0.89779025	-17.3675	9.097774	-32.172188	18.449274	-25.459015	-34.698383	-1.472212	-10.751788	1.7759972	-10.524681	-38.506283	4.0357947	-18.510496	-15.054371	-12.605058	-48.41507	-12.383845	-9.59818	6.0666976	1.7683468
315	-31.973068	-26.958427	-37.744644	-42.05782	-38.1102	-39.705303	-28.035301	-39.084484	-31.283958	-26.15207	-35.471222	-40.807434	-58.58261	-45.5282	-65.13854	-29.508776	-17.822119	-32.274063	-43.26193	-21.73739	-36.100704	-29.791283	-26.190002	-37.802235	-25.566032	-43.168274	-24.218267	-59.862488	-10.105768	-20.901571	-5.7866096	-31.161736	-32.559895	-41.240047	-29.045746	-29.848902	-41.35419	-26.384005	-37.973324	-34.312634	-43.75534	-48.340893	-49.215225	-32.317966	-40.96771	-47.948246	-32.690453	-32.82131	-40.741848
316	8.680264	2.7497623	8.816817	11.315597	-16.04382	-20.135225	5.0630994	28.0566	16.371397	-13.754582	3.7173283	-0.7709716	-21.34545	12.757305	18.860693	-10.900708	-12.600373	-15.136772	-11.071884	-5.0101542	-8.11405	-1.0763124	-34.412323	-13.120262	3.0428925	9.697093	7.2164383	-5.7879105	1.8113028	-5.926483	-21.66052	-18.56778	-6.6207275	3.0313797	-34.847458	-6.270819	10.104262	-9.656243	-11.713691	-13.343959	-12.38763	2.983668	-46.313187	-20.077679	-28.888384	-5.613029	-13.438132	-40.34176	-10.759518
317	-69.59705	-104.65143	-81.01145	-72.52315	-97.750694	-56.44928	-36.80289	-82.31858	-45.09701	-72.45505	-84.092415	-72.88006	-41.92887	-62.85977	-52.283092	-59.63048	-68.572044	-80.464035	-83.02398	-59.992065	-59.841583	-55.98653	-85.22374	-63.313267	-72.0782	-61.604748	-36.156246	-70.02511	-61.847195	-82.40424	-73.27888	-74.770775	-57.01221	-47.33463	-66.616066	-63.16606	-54.352467	-48.859142	-71.96526	-65.45814	-72.16394	-84.019135	-68.69128	-67.14395	-64.85788	-68.72249	-63.181213	-51.385437	-63.84625
318	-53.287365	-48.92206	-35.84273	-66.47721	-63.30145	-70.52945	-88.7046	-63.172764	-76.97921	-68.01252	-33.680614	-48.440945	-45.14314	-52.514027	-56.963345	-64.07046	-50.37633	-51.475628	-56.104248	-41.748905	-55.12788	-64.68368	-66.793945	-69.5505	-55.306	-68.81604	-61.135883	-59.110367	-45.179432	-65.17535	-56.53185	-73.30997	-56.840286	-21.669382	-61.799824	-64.00618	-54.9959	-56.550335	-53.909367	-29.92711	-50.978176	-66.96854	-47.84476	-48.709774	-30.095474	-43.19823	-66.0737	-63.30663	-43.287292
319	16.76017	20.693935	-23.243935	14.660136	37.96828	-12.9912195	-36.333176	-26.12988	-28.037376	17.650177	-23.880766	-15.810612	13.606736	24.919792	-26.340952	-9.048427	-10.549827	-12.52242	-3.6406143	-27.600153	28.103012	-36.35333	5.36301	-20.763914	-12.899223	-36.946644	-26.104866	-23.82089	-7.898369	20.899488	20.97595	9.451001	-21.289648	-3.633459	-31.95812	-23.503378	-12.740719	-15.420865	-30.19474	5.349268	10.187475	6.535895	-43.643246	-37.994606	-22.784943	-17.139503	44.909557	25.108664	-20.982796
320	-71.16137	-46.904583	-46.524475	-71.28145	-46.207523	-21.488089	-29.745842	-54.94518	-45.525726	-62.071033	-45.50279	-51.10301	-17.400007	-21.770933	4.058864	-55.118336	-63.128906	-23.910494	-31.368261	-31.09353	-52.856213	-25.849524	-38.361034	-34.55804	-44.292812	-16.56475	-9.653831	-10.935077	-24.915224	-33.95062	-36.986355	-61.5724	-34.1098	-33.379055	-32.531513	-29.662382	-48.931095	-33.860336	-34.67139	-25.820398	-16.288013	-30.398714	-33.8942	-43.567455	-52.65758	-39.133663	-28.691584	-46.697342	-50.98062
321	-36.581585	-66.73316	-45.457386	-52.721176	-60.061108	-87.96912	-73.38458	-73.756386	-47.367493	-58.545216	-45.724545	-48.474514	-59.881866	-76.605835	-49.42821	-71.80529	-57.519485	-31.978033	-74.745094	-61.733868	-47.313984	-65.465324	-54.417557	-65.55294	-86.80108	-72.086	-71.296295	-53.55542	-69.485405	-52.089268	-63.055756	-71.89265	-57.659817	-53.705845	-45.35832	-32.323578	-16.480583	-49.649464	-26.95835	-23.110886	-23.227737	-29.252426	-17.846155	-40.885006	-56.82784	-17.770355	-45.922405	-60.39041	-70.75885
322	-13.63202	-14.778392	-38.06834	-22.181047	-23.569977	8.626979	-9.360293	-2.4242418	-42.43416	-34.928528	-29.316843	-24.086288	-13.990329	-58.927826	-10.397242	-32.32659	-24.81067	-22.788445	-43.104877	-26.172934	-13.819232	14.414139	-11.971915	-8.412736	-13.152345	-49.71903	-43.463642	-8.629867	-10.013463	-40.624264	27.106314	15.468491	-22.096176	-41.950386	-32.104652	-7.478227	-9.525132	-22.685318	-18.157267	-39.22182	-21.202486	-16.465208	-34.36524	-31.436274	2.875242	-42.532032	-30.102095	-38.596928	-29.442148
323	-40.486324	-7.3556504	2.2531059	-22.674255	7.626596	0.4965197	-26.8889	-19.470514	-21.780893	-9.4739485	-40.79427	-34.969246	-11.832738	-5.2992535	-8.781187	-18.493834	-46.99338	2.674174	-2.831786	-19.246029	12.826163	-14.135349	12.230041	-3.0812418	-2.362951	-17.879347	-23.863998	-43.249264	-23.9778	1.7500538	18.654055	-19.446156	-33.722794	-15.266788	-19.316628	0.4867986	5.1711144	-20.61581	9.446175	-50.692657	-36.067722	5.185483	-6.0608687	4.027618	-41.126987	-2.6421273	-4.1579404	-52.17633	9.744404
324	-2.678775	13.659879	7.6511426	15.101588	23.029602	15.338649	5.7006745	6.1267047	-12.8684845	4.574524	11.667768	28.379229	18.969069	-10.117474	-3.0468528	13.20865	28.936852	-4.641556	9.682057	-23.053802	-2.704232	12.544126	-3.25751	-34.21983	-41.50415	-19.581045	3.6552293	17.731543	-7.1594563	18.173044	22.118233	-1.0305341	3.549308	22.198929	22.014215	-0.4853376	-35.583946	-24.596474	-3.709901	20.455269	22.827555	-10.8034525	0.3183171	-3.666687	-3.1905377	10.683223	-18.254297	-27.879904	-46.793148
325	-71.02308	-60.23561	-29.922028	-71.263405	-44.442913	-47.608196	-53.467712	-64.13885	-55.29141	-60.636127	-40.70308	-45.526367	-51.90958	-57.969147	-60.679	-36.792614	-34.629307	-10.807576	-13.733139	-16.471643	-15.769994	-14.279846	-8.238933	-12.270733	-37.1791	-50.28972	-46.144184	-73.68957	-56.368088	-49.515553	-48.965412	-36.819626	-34.882473	-68.74468	-26.55256	-26.26458	-56.356487	-49.129364	-59.109264	-36.797283	-56.502804	-23.393745	-60.566723	-34.573643	-65.19474	-39.335358	-35.333984	-42.152927	4.888325
326	-32.415028	-16.2097	-10.17142	-15.152825	-48.575836	-18.692892	-11.372753	4.079219	15.975764	-14.399592	-21.155088	12.523483	13.736033	-29.130762	3.2162392	9.653901	-17.008501	-32.209305	-5.2417445	-1.5570908	-3.072635	-17.177683	-15.39486	-17.488922	-24.403559	9.828757	6.5441146	-25.730394	-9.001443	-19.072817	0.5885782	11.210881	-24.341316	-8.357457	-26.461237	-2.190406	-10.211536	6.9910736	-15.246106	-43.215466	-3.6762984	-3.7970774	-14.2834425	-25.925985	-6.312094	-31.97029	-13.692544	-16.711033	14.718747
327	-0.25667	-3.1909478	-32.58235	-6.180245	-7.84522	-11.650207	-22.021484	-2.6265628	-6.0924945	3.5089753	14.399014	16.933996	0.15095298	-37.62946	0.910662	33.06517	15.454015	-34.364185	-21.099882	30.934408	16.725908	-35.505215	-9.671267	-4.65122	-11.121639	-14.573822	-1.702125	-2.265968	-22.05565	-5.737741	13.063334	-28.25823	7.0741973	28.40815	27.647257	12.976872	-33.19135	11.225769	1.352821	-2.4553244	-43.888683	0.5284794	-4.2670784	-19.48892	-20.175215	-5.58386	9.515208	38.29414	1.653122
328	-6.094462	-16.670732	-36.353207	-4.8097005	-29.361176	-38.887592	-22.19422	-40.3651	0.10259247	-16.337502	-31.101763	-38.532116	-48.134144	-13.021104	-39.40697	-19.870876	-50.784657	-31.586714	-33.064663	-2.6344795	-11.247619	-23.266298	-16.728815	-42.826023	-4.284906	-30.24707	-26.076933	-35.389175	-32.541416	-44.260418	-35.545734	-7.9638653	-26.866959	-52.30139	-18.933893	-29.768839	-21.882553	-34.81514	-49.790188	-28.388418	-34.979385	-38.094715	-39.709538	-33.196022	-38.19772	-31.256937	-25.119055	-38.843433	-30.496872
329	25.556952	28.05247	21.196264	31.355005	-11.258588	14.289413	8.041981	-4.4995112	-0.48844972	2.3103857	-7.9687057	30.711676	20.660383	15.500146	22.388117	16.9428	29.504232	-13.178589	4.3276863	7.6277084	18.2236	17.819159	23.71926	11.383685	24.265703	21.267477	9.050201	11.87135	11.4385605	-20.075026	10.6376505	20.409811	26.403816	12.200351	25.313263	-3.5752592	19.703537	6.0349975	10.925321	-6.3501706	-15.546311	0.29921246	0.003885905	19.190601	28.518114	-18.523073	0.010915756	3.7720633	18.690954
330	-79.11106	-45.59016	-88.75934	-59.194977	-77.75611	-54.58547	-65.15081	-73.28805	-82.2216	-86.42452	-75.472084	-76.03253	-60.45212	-60.81302	-68.83791	-78.07778	-69.54723	-58.192364	-54.976734	-61.87788	-69.470764	-71.95924	-46.44106	-56.463215	-49.059124	-53.89443	-58.645374	-59.355793	-42.89152	-74.51434	-54.740707	-65.93826	-68.06484	-38.608036	-60.88675	-63.45096	-61.819706	-63.178905	-68.47468	-61.9552	-88.23319	-68.47341	-60.227524	-64.78304	-66.067924	-64.00349	-69.791695	-64.31736	-60.77049
332	-13.494048	1.7393684	-4.6231627	-0.8101514	-21.492844	-0.6701668	-5.0922275	-2.2660224	-19.313635	5.572843	-26.924896	-16.079056	-22.797579	-6.1290607	-25.255415	11.792694	-11.723454	2.6517336	-15.431035	4.463795	-13.426647	-1.4025866	-10.850287	6.615584	-19.374966	-1.1729527	-24.503347	4.3612494	-21.976587	-4.8569694	-28.223997	6.901936	-22.612513	-8.262117	-20.330061	4.8834233	-14.308146	-2.8614502	-11.437686	-2.5636418	-17.194849	16.08566	-23.338667	-25.67507	-9.724882	21.713156	29.023226	-14.7790785	-32.81798
333	-61.598755	-58.734303	-52.667267	-52.98758	-46.64438	-24.565718	-56.75617	-50.236618	-51.949997	-71.10638	-47.24	-60.24542	-56.191525	-72.78696	-39.30135	-58.803814	-68.36146	-48.975765	-63.888306	-55.890026	-44.577587	-47.036655	-53.701023	-44.628143	-52.33658	-51.51349	-29.049225	-70.12267	-47.279495	-29.239618	-64.84609	-25.159098	-65.43537	-32.399254	-71.859726	-59.060993	-58.510498	-55.967712	-49.02772	-50.408295	-44.721287	-34.05139	-49.135303	-23.940163	-30.552114	-39.03068	-49.442104	-13.359281	-50.395855
334	-12.007777	-19.884542	-0.43510008	-14.002627	-32.385517	-48.288868	1.2016214	-2.098994	-16.521202	8.854954	6.5997834	15.84975	-43.362675	-30.53479	-13.8358345	-37.11642	-22.296453	-23.110891	-8.854098	-29.066523	-4.89471	-7.092638	-11.375313	-4.2111773	-22.044655	3.7969875	6.3422985	-14.455707	5.3759017	-0.6356204	18.684374	-6.7575397	-4.295345	-21.268509	-2.7582684	-7.4365087	0.89443135	0.985399	8.587169	-8.405134	-2.01716	1.9031719	-13.518806	-1.8072639	1.6268188	-5.020702	-33.387318	-25.687714	-20.007818
335	-52.25429	-44.556667	-45.28096	-46.005478	-26.055132	-24.01973	-17.672064	-16.830744	-7.5680223	-9.546868	-12.009114	-53.495937	-27.980677	-6.9774346	-18.79513	-27.17974	-41.834778	-40.840492	-17.262672	-32.573673	-31.318575	-37.161602	-42.17541	-32.739223	-3.3936117	-26.771544	-14.704288	-23.811302	-25.692057	-31.002611	-47.262665	-23.028025	-19.332037	-35.086697	-44.760296	-40.89462	-23.70298	-38.16247	-56.59067	-64.516945	-31.534195	-37.463978	-32.55075	-34.55761	-46.723278	-60.605923	-57.37643	-30.757883	-30.669176
336	-13.949786	-10.922521	7.89592	-27.296595	-25.765402	-9.145122	-43.17671	-65.094734	-12.691855	-71.19009	-11.613107	-18.246752	-0.037799835	11.0213785	-62.28076	-5.9858894	10.956886	-15.755211	6.796976	-31.708502	-24.516535	-3.7710373	-18.60055	-1.320294	-50.089615	-25.205252	-21.079094	-40.006218	-14.847404	-34.85355	-10.2420435	-39.071064	-21.548391	-2.4011757	5.6267457	-11.476628	-1.1984965	-9.882924	-32.33674	-26.19712	-20.006441	-18.009962	-14.290646	-1.1097683	-69.01046	-53.880905	-43.56436	-30.98908	-18.945177
338	-40.84721	-12.064813	-21.016363	-19.719278	-0.47653642	-15.392373	7.1741233	-11.946625	-6.8379784	14.032307	-24.73792	-9.148625	-25.904137	-14.312927	11.620216	-4.423429	25.953089	-0.31867567	7.788132	15.024081	-26.6878	-3.5099828	-9.872784	-10.239997	-0.96572113	-11.209759	-5.060874	-14.228181	-15.150836	0.28364435	4.833624	-20.688019	-10.282685	15.784717	19.495012	2.5174983	36.304993	13.578545	6.2622337	6.286711	8.923959	3.0255291	12.555743	24.045198	17.16833	-4.016353	3.4328184	15.190839	-13.373572
339	-18.355656	-9.934258	-13.2346115	3.166736	-0.72052	-24.198526	13.247406	-22.673101	18.874731	-20.63494	-19.934095	-20.16629	-18.387918	-15.122253	-6.7480597	5.013065	-0.88185626	11.185131	-9.79485	-31.667479	-28.750937	-8.98513	-5.121237	-25.284159	-4.9397798	-11.122048	-4.96627	-16.687262	6.6481757	-25.545355	-29.858961	-5.00254	-20.40547	-9.402171	7.7911344	1.3241545	8.720085	3.1778185	-7.5693	-24.44499	-20.14855	-6.855555	-9.321275	-3.7285843	9.003108	3.5225544	2.346316	-7.08613	3.0199516
340	-31.632948	-40.8621	-29.098303	-39.18915	-8.616879	4.232784	-6.325067	-12.169179	-66.42005	-39.463364	-53.77814	-37.35521	-3.631605	-8.384082	-43.073444	-3.9698792	-18.35432	-11.309743	-4.625299	-38.823277	-20.396807	-10.22247	-18.938478	-20.583227	-0.4749743	-0.84094685	-6.0328	-0.4375	-26.40919	2.283923	32.343014	-57.659824	-62.646927	-15.503766	-18.008627	-0.60045785	4.9584975	23.88388	-32.43713	-38.966835	39.94289	7.152944	-4.808765	20.369883	9.791882	6.1270714	23.707186	3.8200147	6.664374
341	13.491925	-17.075504	-0.39265218	11.581645	-5.828545	-7.9621277	2.448264	2.2407768	-18.132807	25.241018	17.087553	13.206311	-15.130562	-42.270176	-5.960734	16.078661	14.748814	26.630697	-28.036726	24.78698	-12.226758	15.759956	-12.57528	23.980804	25.988039	-19.111992	32.850925	33.70297	13.54847	-27.377485	-5.598505	19.670782	17.98798	23.511673	20.837526	17.62462	29.884054	-2.6641595	-28.29322	31.251688	-1.4041839	19.878555	-0.25190225	28.402647	11.3384905	-1.6837488	22.797945	-35.743134	-7.2852407
342	-38.99393	-7.148645	-23.410486	5.167727	1.7608538	6.4039283	-35.983387	-2.0350373	-34.183064	1.0326879	-19.579115	-5.7427635	-36.709057	-21.542099	-4.1624036	3.8254755	-36.937428	-16.608673	-39.02534	-25.848259	-1.0499281	7.85051	-56.10544	-10.16632	-35.421032	-2.8437538	-35.518444	-6.3437386	-2.2781107	-3.9658477	-29.772978	-13.914926	-1.2962638	5.146214	18.03054	-4.2811255	12.431241	20.944548	-0.063201584	13.098663	-5.143309	12.423069	8.559182	13.216334	-4.2357197	1.601757	-30.4487	12.718251	27.017542
343	-5.2226696	-14.531678	-22.230757	-20.78047	-26.589647	-17.964136	-21.91915	-44.606365	-36.954338	-16.89614	-34.082714	-8.989926	-20.985983	-33.75638	-5.024263	4.8576164	-24.522993	-36.243313	-27.090424	-40.947803	-30.191574	-21.577364	-17.056917	-9.718585	-36.58838	-30.434647	-21.201475	-49.33029	-38.503033	-25.233942	-21.082766	-38.719513	-40.366135	-16.75337	-6.2910256	-24.786783	-45.488117	-26.614912	-14.64053	-37.1304	-16.042269	-43.661713	-33.607944	-17.630802	-21.682764	-30.389532	12.15278	-20.102522	4.7613106
344	21.290644	25.655762	28.581911	33.777306	10.601289	31.410736	2.463486	25.067003	6.1136537	-8.664236	-6.4350495	1.7686077	7.1711097	31.378466	-9.556126	8.411953	27.38533	25.234941	27.344137	-1.1204662	24.80694	25.138315	36.781815	24.429575	33.841732	23.926432	-3.3789215	-13.217522	12.193814	16.988104	31.459448	23.741173	7.3231225	34.980644	13.341077	-16.893686	-8.831384	4.4852185	8.338352	16.203215	-2.8539712	4.892629	-1.4552002	3.7571886	-1.4698871	11.501671	4.242621	23.76731	20.978355
345	-16.54963	-23.481104	-23.356585	-41.587738	-36.915466	-10.534234	-19.619028	-49.048935	-40.686405	-47.79047	-35.340595	-6.5271606	-24.268427	-30.218348	-23.24768	-38.23059	-9.168277	-27.153244	-40.77614	-49.974247	-28.959398	-49.593975	-42.531235	-30.745474	-46.82887	-32.09289	-34.92022	-32.475933	-55.330627	-36.26771	-53.94363	-54.509403	-49.188396	-40.0272	-39.70793	-34.23969	-50.36942	-66.039345	-49.153355	-53.457455	-56.967876	-22.730158	-33.52501	-32.538303	-28.948313	-23.001444	-20.749464	-32.35602	-41.255615
346	-15.307742	6.9822655	-2.0453365	-3.199907	-47.71927	-18.994139	-29.567759	-21.249453	-37.610332	-22.255716	-9.389392	-10.224804	-2.3039262	-8.7199545	-28.991592	-32.328907	-26.257864	-4.7238545	-3.6187105	11.614147	-16.745506	-3.621909	-2.4775658	-14.881576	-8.580526	-15.879205	-15.649487	-25.19607	4.441935	0.34741497	-10.049392	-13.254124	-15.196364	-9.101522	-5.023939	-17.807709	-2.8484385	-17.100462	-17.439013	-17.113798	-4.909344	-12.245238	-25.61232	-15.860397	-4.1172233	-30.457083	-16.889204	-22.84561	-26.481482
347	-65.478516	-5.509607	-49.41335	-37.968445	-31.119795	-54.400177	-28.65728	-28.916674	-18.99713	4.6805987	-29.41751	-19.900106	-9.169721	-60.751953	-8.719758	-35.46085	-13.6864395	-20.037203	-53.14919	-48.44977	-65.636955	-21.823633	-41.271973	-11.003072	-53.36293	-37.36337	-59.4892	-60.906345	-56.751675	-72.79514	-70.70736	-68.37533	-57.06194	-31.148819	-12.536124	-30.394293	-14.49467	-8.120187	-28.026186	-22.617651	-40.212406	-44.094437	0.37746367	9.787761	-57.282166	-28.924347	4.652313	-4.0716567	-10.250657
348	-27.751291	14.098866	-2.101102	-6.1767616	-29.91787	-10.505484	-1.3912592	-8.518827	-2.6160746	1.2617712	4.3303623	-9.301477	9.108945	-10.75599	-38.163116	-25.327942	-29.08098	14.761256	-8.884411	9.702026	-18.414072	23.56396	-25.739237	4.0857887	-28.871283	-16.719955	-17.307625	-21.580002	2.5092316	-3.9108036	-20.002062	3.0618107	24.905197	-8.115504	-31.9292	-42.410076	-24.139982	7.7229524	1.5702654	-87.58765	-9.876144	7.4302144	1.2128073	-29.281187	-16.544558	-31.342089	-22.537378	-33.9574	4.8337026
349	-22.23098	-35.791187	-34.921185	-4.7636075	-19.52021	-14.37143	-30.902527	-17.798857	-5.7426834	8.728783	-3.5259001	-35.523952	-9.269273	-19.839874	-3.798545	-9.282981	-7.7305865	-26.962128	-14.8782625	0.2358462	-0.6780446	-29.400644	-38.661762	11.757863	10.613269	-33.222916	-1.7191572	-7.394754	-4.7228956	6.183581	-5.3259206	-18.554934	-14.267903	-14.925842	-9.046775	-17.553913	2.730339	1.364118	-2.3343356	-3.4424822	-23.2032	-23.975958	-1.9166425	-8.341824	-20.615358	-16.829836	18.797163	5.7520137	-39.530773
350	-12.977707	15.855537	19.012037	13.800313	10.375884	20.683613	13.74493	-8.054343	48.96727	29.163546	21.475677	18.547014	35.449482	-2.6001005	1.8371538	58.05869	52.248158	37.73402	25.076723	27.135818	34.436222	13.194229	32.529026	19.67793	14.287616	35.99294	37.917725	35.735718	35.469566	-20.137842	1.8491365	12.674897	-4.307345	15.980464	-1.6153151	-6.901306	14.560913	16.963173	-5.0214252	19.599009	47.25006	5.5845356	-5.994678	10.217269	-2.0783427	-10.521968	25.349472	4.0947676	32.23397
352	-16.687952	-24.918192	-25.62615	-14.488654	-48.924877	-15.692748	-14.353763	-25.418512	-13.301282	-55.406143	-46.096813	-37.79617	-11.639117	-3.0698302	6.273751	-18.57737	0.7464959	6.6904635	2.6386356	-29.18173	0.020099005	-14.478385	-31.67016	-32.915653	-12.417903	-37.58226	-49.835613	-10.799226	-42.082623	-8.2151985	-20.602926	-27.183876	-18.797796	-16.69678	-32.023952	19.598337	-4.145054	15.240413	-17.090454	-49.45769	-58.516296	-34.826622	-16.284037	-52.60655	-7.549038	-27.581606	-15.409022	-40.888103	-33.102966
353	-31.061356	-34.43602	19.703508	0.32265934	-2.9089434	31.308365	-18.526297	-48.733364	-53.37138	-49.09315	-21.237675	-77.281075	-63.43899	-20.469088	-30.518812	-62.165173	-69.789024	-48.874508	-48.757854	-53.715595	-36.807384	-32.76945	-47.57828	-52.629475	-49.301163	-95.12183	-69.65896	-63.48451	-62.217106	-55.07308	-83.41117	3.0449686	11.366707	-5.26218	-32.77794	-41.94272	-70.09794	-35.451252	-53.590424	-36.62839	-42.233776	-35.782486	-17.026688	3.1204271	-43.834915	-20.894594	-47.488144	-55.006516	-43.042225
354	-53.585743	-19.420462	-65.4101	-24.182922	-59.321056	-24.036463	-32.327652	-52.180542	-51.365963	-60.592438	-87.34741	-67.32328	-45.032642	-61.635178	-53.085068	-86.13685	-80.719604	-84.16942	-67.727936	-84.90381	-83.27561	-71.02512	-30.33532	-74.12558	-24.767756	-58.24333	-40.300007	-54.10551	-67.85584	-32.581455	-69.590866	-80.39007	-45.663578	-64.03979	-75.36636	-67.575005	-48.036976	-61.731297	-36.074833	-68.66155	-88.348854	-68.06075	-62.903614	-43.672085	-66.910995	-50.370773	-38.10443	-60.00622	-81.41329
355	-16.703382	-47.530304	-68.39856	-38.52358	-57.99554	-18.31322	-17.740679	-15.513848	-5.904493	-7.7250543	-5.5939083	-6.7522182	-56.25941	-51.17317	-8.250081	-44.193966	-39.83871	-54.30136	-68.049065	-32.661873	-21.936415	-69.88491	-59.07799	-47.772427	-71.90952	-43.59168	-53.533825	-53.998356	-9.075909	-36.334496	-69.88812	-12.596221	-59.59425	-62.19221	-65.594765	-69.30796	-74.38643	-67.190674	-23.845816	-71.29041	-66.05859	-29.039902	-51.074814	-22.612295	-22.60597	12.592121	-47.0573	-62.979992	-52.289616
356	14.775601	22.425627	23.12274	25.63693	17.22568	23.27762	26.507818	24.726288	15.055715	16.903809	23.721365	9.306315	17.059793	19.358213	21.380781	19.174372	10.611064	13.830867	19.363144	14.626103	17.051216	9.94055	18.05037	19.778559	17.3417	21.57131	20.004972	25.944214	15.776802	18.068863	22.9381	27.549849	25.707949	21.409803	19.680117	27.294327	14.521858	16.124908	19.925323	22.16828	10.228404	12.36169	24.074692	11.904592	23.82311	14.4528475	28.110826	24.482971	20.678148
357	-59.942715	-17.52809	-23.838564	-40.22844	13.460752	-30.490234	-38.89186	-41.67519	-82.66104	-91.11792	-74.982056	-62.53882	-56.25356	-92.62789	-56.10437	-42.437748	-44.65399	-27.180313	-41.719387	-24.870468	-0.64008427	-8.145044	4.632648	-15.619086	11.511622	-32.39754	-58.120754	4.679521	20.20987	-15.315994	-18.237007	-13.021369	-32.321636	-18.042734	-22.047607	-3.0949986	-28.232012	-17.905151	15.525243	14.938985	7.6784635	7.7924104	-5.719786	-15.68455	-6.222105	18.156164	-11.266022	6.616047	21.363838
358	-45.911594	-17.934904	-7.5761504	-84.16465	-43.735012	-11.7103195	-42.713394	-25.341787	-47.85989	-57.861588	-25.962156	-1.8779722	-33.480694	-18.02917	-59.53055	-40.786114	-38.484768	-45.726086	-21.280085	-54.632923	-61.049015	-43.321712	-65.00248	-30.244392	-18.47339	-25.238688	-31.35277	-31.526619	-17.592834	-32.805706	-50.176773	-45.894962	-51.229965	-22.401436	-17.591368	-67.96933	-74.268616	-39.85227	-46.78302	-60.98997	-38.318104	-56.799427	-45.1636	-28.852571	-29.999445	-21.16772	-21.950312	-47.873524	-57.10509
359	15.984561	10.435733	-33.7567	0.46047783	7.2237487	-3.227911	1.7876898	4.9330373	3.3417714	7.421166	-0.39161873	22.062103	16.459473	20.935019	16.304407	14.396762	13.01909	4.199384	10.410922	-81.60555	-0.3192729	1.5366293	15.354188	-6.231032	10.2495	30.9187	-12.043865	15.709305	14.253758	7.315046	9.718591	24.754568	16.805677	-9.048515	3.3887947	-1.0429338	18.79865	17.833914	19.0091	22.614267	21.78084	24.637121	17.086899	-61.629208	18.641352	32.508057	23.734812	10.030816	16.688175
360	25.353163	0.2207845	16.678026	8.471204	-11.760788	7.8932185	-3.4965432	-15.45008	31.122849	5.0002384	23.348146	16.52027	7.7074256	-6.2122855	12.876529	-3.1176326	29.374758	-18.158766	20.79828	-1.7464377	-9.480743	-8.7949	2.8401356	-25.802313	33.494114	-12.684677	10.480398	12.516276	3.042099	-2.8531392	-4.801373	9.390387	26.56402	15.950376	24.453262	14.718171	14.479847	12.573176	8.00324	-5.115271	43.389446	9.479065	25.030884	9.754257	19.76792	-7.5515523	-39.188927	19.38495	25.73797
361	26.374014	26.904032	26.58261	37.497295	44.80132	24.824892	40.383247	52.057995	-17.199938	-0.2981949	15.184964	24.784723	21.018986	31.649155	26.38946	23.109827	-13.275353	15.024135	47.849487	23.974874	35.42354	22.528185	22.568083	-15.906036	-5.3956265	3.445898	10.307926	4.843514	25.269316	35.68224	-0.9805581	-28.203783	15.517811	27.393286	-12.680234	23.443869	8.170185	32.11922	-9.186601	10.532041	40.494904	31.421967	15.044029	24.929945	29.621674	-21.150558	2.3014634	13.469281	13.565666
362	25.734962	14.826968	2.1598327	6.860559	22.204123	-0.26166216	14.723606	18.060343	24.893873	17.36205	20.853003	14.743118	19.031376	15.60184	18.635038	26.383932	16.309572	6.864092	-2.5853326	1.0385672	25.401724	38.47526	35.927402	23.149277	16.846811	-14.33793	9.183305	11.892432	26.961569	21.218714	18.374498	12.407956	-10.246336	-0.31065306	5.271875	6.054161	22.155111	17.976137	7.701563	2.6858466	0.6589959	3.9228697	4.6926365	1.27611	-17.811354	10.163647	16.954468	-33.190983	12.809177
364	4.3016286	8.152739	14.850071	15.496765	-8.561159	-23.662354	-7.7569833	-3.3147724	-1.3698896	13.668152	22.850336	8.092146	19.867405	-20.017523	-13.2531	4.2231727	-0.6634467	9.960219	12.552521	15.345718	6.59032	12.58113	-1.6100788	-19.978079	-1.5589247	9.188773	-8.340013	-9.580677	-0.5571502	14.811188	-1.5873464	1.6331096	11.66452	-1.7345423	-0.8991048	-14.366702	14.73714	0.34346327	0.33432165	-1.3400797	-2.6088283	1.7903379	3.4585524	-17.434755	2.935999	6.8529778	11.908778	-11.552466	2.7077847
365	-9.968513	-13.955333	-6.7441177	-0.39554468	-21.333435	-20.29828	-30.550562	-20.21044	-47.851276	-32.214405	-13.92228	-33.35017	-21.978785	-11.121731	-15.648796	-7.6346927	-58.943737	-44.242645	-32.58527	-13.1605425	-13.037044	-49.205677	-4.0069714	-13.452766	-14.026656	-26.505081	-38.224842	-39.263985	-22.46602	-17.110659	-29.156427	-28.752401	-31.725922	-16.659578	-27.156427	-33.788605	-20.14329	-16.571257	-54.653797	-27.974722	-24.013521	-23.809172	-71.4078	-33.589497	-23.29879	-24.864532	-23.703163	-1.5254792	-27.27434
366	-44.524113	-69.06593	-48.02641	-56.55373	-40.71359	-50.87138	-39.051056	-36.986057	-38.014187	-40.89304	-55.556976	-56.1154	-33.06522	-19.734137	-49.5855	-22.681648	-44.785095	-43.4764	-21.580076	-52.534084	-52.345978	-46.552494	-31.014214	-39.885178	-51.87196	-61.496212	-46.783337	-61.93918	-53.365677	-54.92161	-27.867456	-63.94096	-32.997852	-55.373928	-35.699375	-50.522785	-40.267353	-47.485218	-51.55337	-46.89838	-56.170612	-32.778378	-49.51167	-44.052174	-45.150085	-42.639473	-54.719208	-50.86951	-46.208813
367	38.37231	-11.564209	-21.4433	-0.4548861	-24.781977	-2.9607441	13.048988	-2.451631	-4.819035	27.214174	7.980022	-6.9531784	-21.48884	-10.39521	-4.1720433	11.922252	11.5478945	-0.68539745	-0.05609703	-11.776737	-6.9900384	15.097787	19.51346	39.38769	28.48043	27.834518	28.333952	24.538115	13.842505	30.823538	30.626589	3.4707537	33.90917	37.4266	12.073509	20.417253	3.3527267	-23.28789	-1.2510834	-14.557743	-14.860663	-15.085189	-8.0229645	-7.4071984	8.151581	25.681822	25.35273	37.513416	49.413376
368	-70.03408	-24.765518	-31.600855	7.1655173	5.5531707	-51.902363	-11.715866	-45.648026	-12.284672	-19.513838	-60.50003	-26.443544	-58.18958	-18.131609	-9.192077	-24.372849	-36.316914	-61.298878	-66.74888	-8.021909	-50.873333	-41.08364	-17.747187	-24.197922	-17.562363	-14.645108	12.224462	5.2273154	-43.29929	1.1165148	-54.02438	9.354282	-63.865067	-72.71764	-19.80519	-41.840275	-48.085735	-36.126713	-88.53971	-57.183964	-79.23452	-10.663016	-62.274197	-81.99186	-55.56995	-74.14399	-44.85991	-47.81129	-64.22938
369	20.947123	-11.276746	25.69827	35.953587	12.639522	5.3915424	35.130863	31.284113	22.501526	23.417349	32.857845	23.698624	20.756617	35.006985	27.465174	19.31106	-10.770336	27.168512	40.34033	26.471537	10.59153	30.731878	33.489155	6.2846546	14.548523	29.741026	20.99038	24.388657	26.960852	46.98949	27.012152	33.832203	40.892727	55.1014	8.799333	5.488501	23.487701	54.189716	27.34057	32.50981	19.504139	28.812119	-12.549626	57.547443	31.449492	18.991323	6.773913	15.112399	-13.212624
370	-9.889632	2.6392264	34.26536	27.183786	21.263784	6.1394324	3.966419	26.824614	11.462287	24.016981	14.258472	43.777752	-0.8669605	5.2086253	9.223392	26.177496	15.380043	33.038574	6.963597	22.330378	27.226685	36.24022	48.207775	21.09595	10.493821	9.408668	14.391162	10.3933	8.134617	-13.305545	18.571602	18.731022	34.84672	24.388832	26.099905	18.017778	-19.595633	19.725777	21.495565	42.75296	5.0239444	8.672953	-26.94343	-0.18846655	-15.149429	-32.49875	4.6929393	-6.8586783	22.656794
371	-16.910162	-50.662304	-76.90073	-15.959683	-55.913483	-17.769152	-25.676874	6.6457825	-14.711296	-18.394814	-18.62122	-49.26209	-61.200054	-11.636345	-45.753498	-30.249573	-6.6544404	-19.94023	-67.477974	-14.238643	-11.436604	-51.264515	-53.704433	-15.792636	-7.8278217	-13.912549	-13.451542	-27.594393	-53.96426	-66.294365	-63.400135	-28.88321	-14.493076	-17.76147	-14.460549	-45.23837	-71.87006	-59.644817	-60.84347	-42.04529	-43.01315	-17.0338	-4.010208	-33.45206	-43.289078	2.740506	-45.400867	-40.459244	-51.497375
372	-25.759384	-22.529688	-10.449995	-1.8276469	-28.752707	-48.7784	-18.581934	-32.140583	-21.45196	-36.087322	-30.799126	-29.60955	-33.540585	-7.423575	-28.64541	-44.519115	-30.316154	-15.350559	-22.892435	-42.64198	-35.031307	-27.242773	-27.452208	-33.973503	-34.35378	-29.62029	-32.088165	-35.231415	-20.80466	-26.491468	-28.369574	-53.62874	-21.294931	-25.749685	-39.898914	-49.902832	-28.081734	-31.974463	-45.323963	-19.373333	-20.898136	-26.78169	-36.65834	-39.54948	-8.163064	-23.749695	-21.089746	-32.65049	-53.01625
374	-41.044598	-46.682953	-63.560272	-46.410824	-36.759583	-69.00187	-54.14226	-61.665295	-36.32613	-67.137535	-49.320576	-58.60674	-62.683826	-74.532845	-61.680904	-53.253246	-24.213982	-44.936504	-32.80122	-37.61538	-24.942719	-51.8114	-46.990894	-54.496593	-52.969757	-50.162586	-38.36911	-68.906105	-40.511494	-55.96065	-48.879505	-60.956715	-51.576447	-54.422134	-31.911957	-60.22809	-58.16429	-42.10139	-49.54608	-43.90729	-50.73527	-44.19165	-67.281944	-50.00937	-63.969208	-53.00226	-51.372448	-20.02264	-68.32932
375	19.339878	-20.859564	38.09872	15.270701	-21.307322	33.713585	21.867508	24.33547	35.197792	22.288414	26.701025	11.311709	5.835163	50.36482	21.000916	34.882282	32.543	21.169798	41.70163	26.96995	4.154819	13.795764	40.28032	47.218548	13.214893	22.321505	21.366194	25.00651	9.52695	16.36534	31.407202	31.15983	10.197715	26.630999	41.23525	18.719122	29.813705	-9.394482	8.254128	32.4505	26.163055	0.13768768	15.121934	34.977264	26.30874	25.541151	49.79541	30.81383	0.5381689
376	13.777718	-13.449165	-21.166727	19.38206	11.932742	7.2867603	-47.909973	0.30162367	-13.5423765	0.45183405	22.475424	18.990562	-11.400166	-8.107196	1.6085411	0.6878069	4.8613124	-39.62794	-2.5530758	13.825419	-3.5880077	-41.48889	17.099325	6.545378	6.0563283	47.56239	18.527662	20.69076	40.460407	-19.990904	13.252991	12.688262	-72.67138	60.11539	30.564249	42.041557	11.375836	59.41638	21.909399	9.646459	49.420895	53.029858	-1.6133919	-38.546177	7.4250507	21.418762	45.877625	-45.889355	41.31
378	1.1190103	-6.280224	-15.39674	4.6933365	12.737773	-15.375819	4.3492436	16.043274	0.92747116	6.948658	11.606288	-8.468905	3.1858623	-0.69092053	-0.63145894	4.756449	-1.5911354	12.710934	-17.036224	-23.176308	-33.133663	-13.357932	-15.173519	-17.587523	-53.01842	-32.04694	-30.338945	-23.019203	-56.51034	-33.397835	-22.171633	-14.558303	-17.60454	-52.847126	-22.05129	-25.479712	-52.885998	-24.787897	-32.864178	11.6762085	-10.546786	-8.540635	-18.31911	-25.081861	-16.143213	-6.9518027	-24.856375	10.980769	-11.654801
379	30.293123	36.968052	32.843784	30.060343	30.645182	32.535614	29.635584	34.252308	30.686308	31.34523	22.344559	36.954998	29.143637	20.814058	18.088066	21.719742	29.70543	28.226477	33.689953	38.86081	39.05549	31.172928	24.595945	31.232023	33.659515	31.870462	23.99732	38.71063	25.061197	4.8008943	8.754382	5.788994	31.904877	29.417244	39.0321	29.44046	29.416666	34.127262	22.843348	28.86708	32.625195	33.850067	34.75871	33.79643	25.046394	26.087112	32.793133	12.478241	19.591707
380	-17.095324	-38.65386	-51.902637	-9.9672985	-26.545609	-1.2120014	-31.844986	-22.520765	-26.132227	-7.631703	-20.048225	-13.072238	-8.041511	11.950025	-33.116444	-15.217931	-12.369573	-3.8282223	-11.082855	-11.704636	5.110906	-0.710892	5.90367	-12.433926	19.174112	-4.9797673	20.50508	-12.061681	12.828019	12.728195	3.5652158	-5.314277	0.16299407	0.553648	-1.5288607	-23.04976	-7.1996264	2.0392106	-10.035496	6.722061	0.49508348	1.8275427	-5.664205	0.07655716	-25.821287	16.494696	-0.96039456	-19.07959	-1.5385298
381	-75.96249	-63.864986	-77.775986	-81.99439	-7.7835045	-96.12976	-42.54983	-87.35407	-27.447159	-57.668427	-32.713085	-78.391815	-20.36859	-48.404404	25.578522	-98.91693	-63.535526	-39.28363	-40.412506	16.918592	29.329649	-45.107937	-72.859886	-112.282585	-116.92694	-26.634665	-15.597267	-36.936382	-81.31583	-12.419231	-40.431038	-83.48572	-95.2638	5.2558045	-87.95602	21.387121	44.955273	-18.65144	-24.909195	-11.487221	-63.812836	1.0737985	30.0547	-77.70603	-80.03045	16.056494	-39.080334	-81.3945	5.121262
383	-20.756441	-0.20288913	11.839108	0.20491469	10.844754	10.587619	0.41964436	10.403623	26.05819	19.179464	30.652115	34.54559	38.535614	30.43907	11.176518	13.636215	15.724164	-59.336063	-44.987125	-25.541758	-18.208235	-21.650187	-20.002804	-10.343722	-7.2879157	-27.557749	5.6961703	-2.3381307	5.5890193	16.823904	15.9095545	26.848913	3.920988	25.961792	14.754968	-10.365269	2.694166	-6.607947	-7.1299453	-18.924217	-7.4921856	-13.836247	5.410389	2.7117455	20.937693	17.851408	24.142899	30.662897	30.278778
384	15.485866	21.357992	2.9428902	7.415424	12.284004	11.670377	27.9747	5.3909316	-5.850052	-2.0346458	-13.316025	12.589737	21.279675	-12.119174	3.7166398	-6.4989324	-38.32023	14.242737	25.709192	-4.3949456	0.27705827	6.3350444	5.1388726	28.482758	1.4718838	-4.240314	2.7643883	-29.462957	14.8021345	30.29661	-28.600393	-10.9019575	-2.2890537	-20.607536	14.539322	20.046833	-10.12214	9.403579	11.738952	-12.567264	2.6426227	6.7378216	-9.994622	-22.73557	-2.152582	0.22082011	-1.624958	-8.091208	-5.553004
386	6.582251	20.151577	-26.412682	1.8278395	-0.07455921	-4.8761535	13.493905	-9.537955	-46.320694	7.421102	-32.330105	-25.068628	-11.626834	-25.66673	-92.29913	-10.695918	-28.631773	-30.153692	-67.01337	-20.374907	-31.930252	-87.86944	-49.579205	-4.430694	-78.34698	4.871305	-14.691048	-38.51333	-34.34227	-46.210445	-16.51259	-4.421528	-66.6369	-17.48526	-0.2481683	-102.829285	-13.173355	-4.900344	-72.07245	-14.843258	-14.761665	-52.48111	8.933536	-36.299793	-46.902287	13.419278	-10.661376	-27.698639	-1.8354778
387	0.19427745	-30.61837	-63.105373	11.067821	-35.26665	26.003466	-4.228808	-64.30369	-62.398136	-40.8938	-23.631805	41.286835	23.312986	-10.296906	22.590652	3.5153296	26.630972	18.322771	-9.805964	-12.672929	-34.403828	7.3464622	-34.960743	-13.002254	14.321765	-2.430432	-10.021108	31.813665	0.9179942	47.700256	36.746	-14.599771	-2.7315567	-27.667894	6.396174	-0.019265175	19.93168	-8.752022	21.518435	-0.3635756	17.181873	26.756704	1.0249413	-6.047952	-27.988739	-0.10543251	-16.298018	-22.190163	5.6305943
390	27.356276	11.2488985	-1.1346639	5.0796843	-48.370014	-46.024082	-63.516087	-47.328358	-58.094784	-46.371998	-37.90843	-45.418888	-65.99736	-51.777622	-54.388653	-45.854733	-41.532833	-49.513245	-44.41097	-45.297836	-51.66243	-48.156948	-50.8326	-38.51784	-45.06433	-58.260822	-35.37015	-36.83933	-31.420553	-34.70861	-51.597004	-41.036163	-47.514477	-20.599072	-34.833714	-32.62825	8.2245035	-27.675997	-55.399166	-64.36898	-31.3478	-38.883305	-30.896688	-15.471408	-21.607534	-0.08000628	-28.568192	-24.275566	-29.486658
391	-42.84248	-5.7302127	-26.227098	-12.746154	-43.590466	-25.27374	-33.683292	-51.53241	-10.495768	-21.025354	-38.87241	-7.773145	-2.523084	-19.60982	-6.4405513	-24.96882	-39.539154	-31.717733	-37.775517	-33.50677	-13.219815	-25.658808	-17.1097	7.1103663	-26.62047	-18.58272	5.77343	-43.214188	-7.1670136	-17.78152	11.4963045	-10.3649845	-52.768066	0.61473846	-29.80562	-1.0207834	36.72005	-31.279684	14.463658	-70.96423	13.716685	-12.805205	6.595286	-8.061975	-43.838818	-14.26535	31.173956	-26.640024	24.592628
392	31.122114	19.560831	8.963927	15.649327	11.540393	2.4659393	4.6437206	-27.779856	-0.8488448	13.529122	-35.311398	-12.400253	34.8274	-5.444471	17.645002	-17.680641	-0.34115157	29.02704	-6.9236474	-0.030465445	-40.36884	2.0587442	3.8908722	9.6957655	-66.5916	-15.231915	12.817142	-14.127645	-29.219019	28.435776	-1.4712216	16.99345	1.171228	-0.6609338	18.221483	9.16304	10.378311	-11.473733	16.620619	6.6739945	1.9459753	-58.14552	-9.434028	9.995585	-9.235143	-20.87986	16.980865	-21.791716	-8.657444
393	28.247805	9.067864	2.3564703	-23.741213	-30.719336	9.833035	2.4203708	35.137177	-3.2677424	-9.112512	2.333176	16.498365	-48.326275	-6.99284	-7.072431	6.7948174	-2.4033968	-16.692286	11.293915	4.2643466	10.430705	30.370325	-3.1925335	7.2947135	19.626987	43.79039	-39.530933	-47.140087	18.11747	-15.118912	-17.793657	-5.1616516	3.1189368	3.5713885	8.28593	-9.717572	-7.0101104	10.371106	13.135827	12.421043	45.00938	12.677411	5.989039	22.288317	22.631227	0.047646206	-9.24569	0.8126647	-8.720902
395	-60.868755	8.780292	-18.727192	-15.9583235	-56.134388	-41.892216	0.9384225	-42.504055	-39.963947	0.05556361	-5.7617497	-47.66473	-16.43775	-19.56641	-0.986543	-46.85997	-76.000946	-88.775185	-52.074383	-66.50052	-44.301563	-30.309225	-73.62908	-90.15763	-90.75924	-82.87561	-100.51114	-91.85455	-82.88785	-57.860233	-80.239426	-42.878693	-23.3608	-12.197885	2.2284067	4.877752	-9.217915	13.501607	12.171341	15.671037	21.917025	19.733324	-30.305143	-55.405926	-44.71126	-48.553013	12.302087	-19.397345	-46.95605
397	0.7638901	-23.575277	1.7966328	11.297925	-8.865567	5.858986	-11.998455	-22.892672	-20.71202	-3.3866055	2.4402106	4.9314575	34.459064	-17.932251	-34.652973	-24.068869	-0.54139644	-6.304869	-26.452276	8.707565	9.922792	-35.271282	-17.733889	7.641533	-4.3343277	29.408682	-7.3650894	-13.184178	19.378002	9.165966	-34.216366	7.997505	-10.69857	-27.935167	-15.213574	-3.6848748	-17.519175	-25.551126	-30.038681	29.654005	-32.577583	35.429592	7.176367	-18.892693	15.91591	4.783047	-14.856934	19.382448	5.77426
399	-2.8878772	-3.6014383	-1.3579127	-16.603846	-1.1319033	5.327523	-4.7086573	-1.9617254	0.9774885	-11.803332	-9.100017	-15.4667425	1.8177814	2.752992	6.8103776	2.2353184	5.917619	2.9531648	0.5346864	-8.496568	4.310003	-1.3467621	2.5941598	-1.7809147	-11.391343	3.8484964	2.0789158	-10.287148	-11.107787	-22.847132	-16.672707	-6.4374223	-35.836933	-28.874863	-44.83484	-7.7222977	-11.29697	-6.8059278	-7.170877	-8.680972	12.691613	4.300476	-5.6935062	-7.923696	-1.6091417	-3.3690803	8.690063	1.0002118	12.605372
400	-63.24467	-49.13393	-57.995117	-52.871655	-53.916912	-53.372448	-61.715374	-59.009106	-70.1079	-51.40492	-67.77028	-40.793346	-49.193836	-62.50406	-58.727764	-48.432796	-58.462147	-37.7908	-42.42409	-75.83188	-9.551191	-36.277466	22.688013	11.969006	-17.855421	-17.995401	-55.593945	-32.20862	-34.708725	-39.319355	-55.869198	-1.0531102	-34.13422	25.665762	-0.938303	-45.763016	-34.586727	-29.163298	-24.831385	-41.498314	-41.5619	-50.075024	-17.530231	-47.505924	2.2971652	-29.980682	-41.265793	-23.135557	-28.784674
401	-2.7276573	-1.7497171	-36.428116	-6.794716	-56.036194	-28.641571	-40.702637	-20.46475	-30.344131	-30.718729	-56.816055	-21.617334	11.955651	-0.5793572	1.3272705	-38.024998	-14.149327	1.5520328	-45.840343	-40.31881	-0.4147676	-47.464657	-34.689194	-28.536695	-4.1946254	-17.417967	-42.61897	16.270325	10.766774	-40.83263	-4.355963	-9.753934	-14.9207735	-2.8919122	1.8089844	-5.374935	-20.041779	-41.92019	-1.3070251	-8.342444	-33.64622	6.510573	-6.4057755	12.966298	-6.4313207	-41.515705	-7.500301	-23.337458	-54.696915
402	-54.284595	-40.834515	-24.82873	21.55219	30.693588	24.267029	-46.305683	-52.99725	-42.2305	-37.061054	-33.894176	-30.73806	-30.106653	-78.49109	-99.19626	-77.07749	-89.31277	-30.528847	6.2254753	-11.948354	5.498183	-16.815056	-40.87711	-51.284077	-33.125454	-45.665363	-46.43436	-30.713526	-55.640247	-13.020317	-11.975753	-42.45129	-54.631725	-26.655066	-72.95881	-28.245377	-41.852222	-46.315784	-46.38684	-53.618866	-31.476267	-23.615297	-64.488495	-62.77246	-19.434404	-19.342592	-45.59814	-40.285843	10.3288
403	-45.288345	-62.14764	-65.58381	-55.303284	22.89091	-27.239725	-21.304985	-35.957764	-29.369194	-32.151047	-43.260075	-42.064106	-57.283833	-52.31777	-48.79125	-48.03545	-55.249393	-69.917274	-35.67637	6.084406	-4.915882	-0.62924194	-15.526631	-37.734356	-46.7568	-41.024097	-56.500324	-48.516224	-46.857925	-58.855328	-50.48022	-51.891678	-81.261955	-47.38368	-42.228962	-17.67247	-31.944578	-67.31063	-53.09791	-8.142131	-43.32521	-84.49311	-40.87093	-43.094055	-45.975372	-26.5215	-55.8977	-24.633696	-22.659882
404	-30.712181	25.908686	-40.537766	19.810362	-18.105299	8.352424	13.969979	5.913456	-39.589294	-28.568918	3.1934464	-33.3025	-4.283917	-4.978257	-10.464115	10.10439	-53.289165	7.31043	-39.832615	-34.941807	10.322505	-29.16536	6.49418	-36.194813	2.0408661	19.16107	-13.544744	-3.9448912	-12.040721	-17.09614	-8.824351	-16.502768	-4.0544934	16.302538	1.445611	-34.948986	11.768318	-16.286684	18.856466	-55.069138	-40.24048	13.26717	-46.487812	10.482393	-41.87114	3.1392622	-32.828606	-7.142244	-23.26991
405	1.3051186	1.7906513	-14.668996	-6.0907693	-13.743657	-6.1675625	1.8454953	-7.320389	-4.9775577	-3.6729548	3.2828245	-16.10208	-10.927348	0.9403804	-8.160201	-16.848078	-19.51246	-0.8119237	6.0072646	-6.9963727	-8.069282	-12.066734	-12.169032	-15.705002	-8.608611	-13.139878	-2.4997303	-11.320026	-20.660799	0.61528206	3.6732025	8.952515	-12.002927	5.2883554	-23.598143	-11.146819	6.020067	-16.556015	-3.7837303	-16.346352	-8.720771	-11.463933	16.986898	-18.116045	2.677821	-1.7714666	-7.129706	-5.1585174	-1.1989762
406	-57.404552	-33.35686	-15.774554	-89.190575	-47.93128	-41.861393	-42.865597	-39.138973	-68.56744	-46.760082	-53.651474	-41.015293	-85.40476	-36.266754	5.5453134	-25.80304	-22.255152	-36.61212	-33.323914	-33.0339	-48.06532	-53.771984	-72.47916	-45.12878	-48.258587	-62.302734	-43.74316	-34.264668	-8.919179	-55.942486	-57.464214	-28.11995	-41.742973	-45.7285	-27.259497	-50.957214	-60.75769	-47.152557	-50.662766	-57.86935	-25.667862	-46.833736	-39.633198	-53.890457	-15.083946	3.5160282	-77.74695	-47.66069	-81.4602
407	6.546456	6.163754	14.620477	9.785625	14.86834	12.739891	-50.518757	10.078885	-0.93655586	-22.7882	5.9479294	-62.99667	-46.36111	24.338213	-6.6106033	-6.1521573	7.7015805	-0.3773613	11.731574	4.2593174	-0.6599166	4.2286186	-54.32742	11.70556	-2.8745906	-29.543541	-41.836407	-54.98349	-32.85768	11.467128	-27.513374	-29.88201	5.69606	5.843355	17.910213	11.355962	17.731148	10.569594	-21.845764	11.7980385	-42.316772	-57.371326	20.179955	-45.173996	-28.291666	27.503595	-22.677202	-4.35809	14.980533
408	-11.353847	-29.01632	-15.9156	-28.160332	-0.7685954	-39.005947	-24.535774	-30.721144	-21.989395	-42.359776	-26.059143	-18.998316	-25.937914	-43.016895	-10.727017	-13.542797	-10.175977	-36.868114	-26.477938	-19.249323	-19.381052	-51.614777	-20.836092	-24.68931	-29.07344	-40.780468	-32.839184	-56.631306	-28.368477	-39.6934	-28.741552	-18.810472	-31.498842	-23.311632	-21.88796	-34.832573	-15.0044985	-23.471947	-18.468782	-35.80566	-22.841269	-20.757967	-18.243544	-21.992243	-18.265532	-36.74053	-23.344896	-27.547256	-24.097193
410	-29.48616	1.1955496	-19.489126	-77.47345	-48.217693	-29.211365	-44.158436	4.505792	-17.997303	4.83115	2.8060915	3.4603176	-8.35049	11.941643	-4.5075336	-11.860194	-20.995321	18.125631	-5.5126686	-2.008356	2.6566255	6.1969647	-10.284558	6.5473695	-21.837744	5.7119	-7.693998	-29.734518	-5.63945	-3.3766563	-21.22405	-21.78951	-9.230242	-16.232508	-8.488702	-12.66948	-11.4437	-13.217483	-19.846313	10.71381	-8.650533	3.7866905	1.0039859	-60.052246	-36.15524	-38.86417	-58.276306	-28.443548	-22.291903
415	-17.629145	-54.364887	-12.175022	15.193558	-45.67728	-17.810337	-27.886604	-40.18899	-5.2418547	7.8322906	-32.4959	-36.377064	-87.05432	-0.97943115	-12.10268	-14.198434	-0.28696617	-28.9774	-45.52557	-35.907513	-15.019283	-54.501312	-12.807705	-10.451227	-54.08734	-35.347595	-10.268763	6.962904	-68.72708	-17.827705	-17.495321	-5.424311	-7.1795025	-0.6462537	-33.431667	-41.02466	15.105214	28.247383	18.241549	-28.945068	-7.007391	12.363238	-34.905933	-12.817859	11.533134	-75.676125	-94.91158	-32.504704	-46.174397
416	16.74688	19.380835	32.497288	2.7445066	11.108714	11.36877	-0.92948407	6.9136543	18.375566	-6.2331424	10.217427	18.113695	37.78986	38.985477	14.439496	21.75147	31.06748	30.321527	0.7068413	9.633182	21.849173	-38.25987	3.3092976	2.6497862	-27.992197	18.070333	-1.8694807	26.328287	8.82585	17.371653	35.981564	35.907883	3.7373219	14.634709	23.819147	34.17692	-46.529263	1.9585114	6.138977	-44.328983	20.118671	-19.306944	-22.278376	-1.6611786	2.3140047	-35.03887	-24.291094	-1.6475006	1.4681835
419	-9.492878	-37.58552	-24.519747	-3.6546297	18.048107	-1.7394282	-17.772572	-9.382055	-12.48009	-26.563828	-11.251678	-17.204638	-1.7942158	-20.716448	-25.299925	-31.948639	-10.4866495	-7.555116	-2.1456223	10.558412	9.883104	17.317802	11.964763	17.949043	9.37508	21.162943	13.592172	16.596375	32.726223	-8.810417	-22.513407	-14.672772	-22.855675	-42.50533	-14.973035	-2.0807722	15.056708	1.877387	1.9861301	21.344915	37.35207	17.950605	27.058561	20.012577	27.331476	-27.28598	-14.447467	-44.507847	-0.44569984
420	-17.088484	-75.549446	6.4800625	-1.0901222	-2.4389074	14.054363	-20.576162	-4.974106	-28.505564	-71.08642	-14.051492	-22.312325	7.3415985	-0.94288445	-10.33483	-5.8409595	-1.2441572	-67.07245	1.8434558	16.543814	-2.7797296	19.268747	16.872583	-55.684937	-13.549775	-62.54434	-21.522774	1.1296272	-2.497178	-41.760296	-3.962621	2.7088253	-11.570789	-73.75646	3.7140236	14.205315	-3.526471	17.908073	10.9222975	3.0099056	-0.5384509	-58.73881	-8.053776	-10.862583	2.2465706	8.752702	-3.3565233	-7.2400517	-1.508896
422	9.253577	10.838445	14.971143	2.8294227	-1.4382734	3.6112156	16.424864	26.724325	29.294771	39.20923	35.42595	32.948917	9.739954	-1.7277738	28.905493	-3.5417545	-5.7770042	-6.5876803	15.233834	11.607997	21.65225	25.53768	34.683304	34.304337	29.172907	14.464728	-6.150116	-11.0093355	-28.872263	-29.65407	-38.216183	10.932719	11.007701	20.768068	20.314074	13.755057	-0.66712445	1.0129791	-1.3997196	-6.6305847	-30.626404	-5.767199	-3.8338308	7.5504932	9.903723	4.9191127	8.910957	20.119982	22.882143
423	-10.556449	9.128841	1.9586073	-2.658623	-27.633463	-3.7276275	21.312044	-5.9490724	18.805176	17.645288	-0.07793204	20.418634	-4.0964913	-3.488694	4.7801056	-15.083081	-37.36705	-1.6885003	11.139046	7.798348	-17.954184	-1.6778609	-1.957189	13.044337	10.61777	-33.13254	-24.006395	-22.528702	7.337191	12.994685	25.834066	19.531685	14.652944	29.941114	7.816299	22.098806	-39.452847	-22.449371	8.4751625	22.238678	6.122513	-12.661815	-27.318726	-31.181192	-22.10334	-12.910301	-13.658231	-18.224493	3.0246742
425	-18.66409	-18.645403	-40.176773	-23.504152	-22.898346	-14.493488	-32.70736	-24.926817	-28.271524	-27.46066	-41.17906	-45.002075	-44.530212	-44.64725	-58.42841	-26.998718	-42.317993	-46.455597	-53.720173	-31.070023	-25.149963	-45.219925	-33.32739	-38.545135	-30.291273	-58.43526	-65.46737	-51.90672	-39.324554	-51.3867	-34.168915	-36.67393	-34.64242	-46.62621	-37.8571	-51.846416	-42.790344	-35.60526	-31.057928	-29.98461	-43.893345	-31.88881	-22.815895	-31.22124	-42.619236	-36.20267	-41.648853	-42.175262	-36.40023
426	-8.002299	-26.343643	9.047523	-5.7811446	1.6889242	-26.254793	8.861628	-15.956315	-7.714176	-32.180935	13.804127	5.1730723	2.1424472	16.333776	18.972486	14.463272	-3.1542568	18.739027	11.246181	7.263533	6.0758014	15.344867	8.599725	25.166428	-6.002814	11.597444	9.755761	17.542137	5.1602883	9.226544	22.549698	14.144554	3.4616005	9.685974	26.626463	13.742766	1.7234058	14.693062	17.48466	24.922766	-13.209697	12.104276	10.695206	-6.754843	-2.0235016	-28.22206	6.321092	-12.174721	-20.558037
427	1.999581	6.3968296	-4.927611	5.578312	-23.78901	-19.603685	-19.56897	0.49169984	-13.248532	-4.9213314	4.8483157	1.4412761	6.3711414	11.06224	-19.098158	-0.4227015	-6.2865047	-14.869205	-2.7310765	2.4341056	2.221288	-4.984848	-4.328821	-5.265656	4.813501	2.0976503	4.109264	-7.928358	-7.2060866	-2.0027654	9.745057	9.218902	-6.6163826	-6.748263	11.327664	-0.4477698	-3.0433884	-14.26265	-3.0999458	-0.33910337	-14.84565	-8.296623	2.0054567	-14.891693	-15.163083	-1.2537931	-5.005621	-7.628406	-8.366918
428	-49.355206	-29.891096	19.13729	19.021463	-18.329214	20.48736	-11.876925	36.176136	16.351164	-24.102076	13.561841	4.9020567	19.007383	-87.81213	48.148273	-0.5157852	9.388583	-27.940117	-95.43961	-4.170142	-131.1405	11.016662	-83.083885	-4.763787	-90.43198	-17.937828	-72.76304	-83.536865	12.410628	44.447083	-0.73309326	-127.33144	3.1837387	-16.073597	-31.187422	-60.284027	-3.172485	-7.136082	8.757637	-8.961678	15.166574	-78.561966	-41.61353	17.7081	-18.036604	0.76358587	-77.12588	-13.284614	-2.410302
429	69.35754	76.830444	65.92802	69.43876	67.34136	63.39596	62.9142	61.775513	75.21821	38.638447	42.37106	80.35087	80.569244	71.60008	70.2867	85.87162	91.28281	76.47059	64.68857	24.9345	74.36904	82.60195	78.92619	79.69379	67.11259	81.2026	66.69793	82.97435	54.630962	26.287071	44.95992	69.15596	75.36831	72.93209	64.56703	77.75829	67.78463	76.66427	67.72979	27.962603	65.06852	59.03567	52.81888	66.16442	65.72734	53.949917	74.48852	75.109856	75.14277
430	17.495195	34.45711	-14.3313265	15.741746	2.5970013	25.520706	18.989504	14.307732	16.206062	19.681671	22.371878	5.781531	-2.2447317	23.656149	29.728281	34.90789	38.804363	32.4211	26.104782	26.254461	18.969604	-1.0194098	22.00003	1.1458832	36.75654	30.812943	33.46748	33.98235	35.48355	26.3096	-7.0060744	40.276066	13.457573	27.001993	36.837704	43.891277	27.755936	34.793392	24.097183	-4.0106874	22.074896	25.25136	47.095844	59.971207	67.62885	40.22677	74.48862	54.756897	6.0384126
431	-57.055996	-32.516563	-47.67439	-54.866894	-16.849054	-58.181347	-44.646404	-50.468006	-54.134777	-58.047867	-59.43114	-48.811382	-41.546917	-45.669437	-33.374165	-43.68047	-8.157145	-28.747948	-58.26128	-48.31319	-28.019379	-49.549103	-74.59075	-52.4774	-76.428375	-75.150345	-28.322882	-2.5213146	-59.102158	-60.452038	-31.69433	-27.206724	-31.788412	-28.74797	-53.90579	-26.092245	-30.490295	-34.151104	-81.54692	-48.726818	-82.14508	-68.64645	-71.6505	-50.72707	-42.516705	-28.101057	-35.762936	-18.69425	-43.150894
432	47.740513	23.42233	24.825897	-1.6921476	29.332624	4.194494	34.207806	32.01642	29.003138	44.901287	11.896378	-25.684713	-14.290263	16.666258	-6.565164	-26.689966	-17.180729	2.6118624	-3.5370722	18.415613	5.284983	50.722294	18.435213	20.764297	9.459823	13.512004	17.681372	-10.742261	12.522277	14.762797	32.25554	8.422664	22.278986	3.712135	2.6525633	20.2428	61.56665	4.4896965	41.66563	5.213221	48.061626	11.211835	-13.684921	-10.563316	-8.614444	34.11258	1.803915	11.337859	-4.2247205
435	-58.465992	13.876498	41.248417	14.626785	-25.478561	27.002863	32.68822	-1.190184	-0.6263707	3.5205982	9.569764	-20.789587	9.999284	-56.93506	-10.1066	-2.3199189	28.122293	27.08699	14.971938	9.855021	-14.531377	-15.911429	-2.273625	6.320133	15.100316	7.7223487	-35.794384	11.485249	-21.978582	32.95198	33.783295	19.434568	17.171112	10.353122	-72.371635	26.066946	7.36266	46.2198	8.819932	-53.897137	18.873583	11.628799	21.51621	-24.086702	-80.55637	-78.712	-70.85572	-83.101166	-67.96897
436	-48.038086	-13.20251	0.5201893	-9.448022	11.126103	9.732124	14.298251	10.817368	15.670975	1.6819617	14.620434	-1.7971812	-21.151941	-1.368148	-13.234622	-0.28961945	3.6325397	2.6330721	0.07957331	-2.7639048	4.593019	-21.699545	-36.67522	-8.396907	0.17689323	-21.557678	-40.195633	-63.064274	-40.10998	-46.98908	-37.569252	-50.172634	-15.281677	-11.797108	-8.992359	-17.555153	-2.5714374	-31.58668	-16.466143	-0.16469924	-34.874176	-16.516504	-49.056446	-61.848843	-102.23818	-47.63214	-55.58731	-45.22354	-8.494773
437	-46.702396	-32.85125	-37.46947	-32.90954	-45.204052	-45.493225	-47.515606	-41.92172	-47.02355	-40.351368	-38.432915	-55.830353	-54.648823	-50.997913	-46.404568	-40.41969	-27.503183	-52.028015	-58.714462	-47.262966	-46.85625	-47.36075	-54.368977	-43.491062	-47.065334	-49.013462	-44.147434	-31.292665	-37.02728	-57.369934	-57.879574	-41.608612	-44.48216	-37.159958	-46.888744	-45.51977	-52.60849	-65.0499	-36.65145	-36.79217	-56.64977	-53.250183	-44.924057	-51.43584	-55.277668	-45.26051	-40.169796	-27.378534	-39.127365
440	0.6046422	31.705116	-14.728721	-19.960733	-22.570307	-32.444454	-22.83212	-24.690643	-29.922445	-26.953577	-3.7157052	-12.366971	6.2402635	-22.513214	18.122513	-22.233742	-18.402218	-11.421298	-5.228765	-15.393607	-32.197113	-17.407824	-32.352825	8.009166	1.173762	4.160689	-26.124023	-35.784863	-18.809847	19.77778	-27.196493	27.885004	-14.48582	-6.798279	-41.201237	-26.516317	-19.256788	-18.073074	-36.593693	-9.523262	-14.786807	-16.748665	19.40914	-19.50776	-6.993482	-16.0957	-32.506077	-20.723303	-54.807926
441	-37.269634	-16.178194	0.5916789	-17.296032	-19.22682	-40.645264	-8.370278	-5.028685	-21.75868	-7.84862	3.208148	2.1112022	-68.96717	-52.220448	-22.698524	-0.34310088	0.23219395	3.0605533	-4.3217683	10.811925	-29.723196	-7.7627063	-2.841067	-7.2730384	-35.688503	-25.545656	-26.813316	-43.995495	-15.824645	-49.06689	-3.8031795	-0.46274838	3.2517815	-47.088337	-19.858406	-34.20738	3.5738442	-27.803923	-35.696716	-24.441046	-3.9550674	-19.218676	-1.538325	-1.8253235	-9.264844	-9.268677	-46.532345	-16.722013	-43.385605
442	-20.576593	-21.468779	-18.388575	-7.78829	-36.228455	-7.582178	0.9917075	-37.303192	-23.605146	-11.729248	-44.234005	-51.540356	-32.306805	-32.811382	-30.92679	-42.5781	-22.32145	-29.154772	-50.196766	-49.700317	-55.66185	-60.203842	-49.23167	-44.582916	-41.87089	-38.922062	-59.363907	-59.93814	-62.41806	-64.43029	-6.433689	7.2210803	0.953145	-13.35638	-25.920044	-5.9043574	-31.143692	-8.874818	-9.237426	-6.224615	-28.938293	-18.904291	-26.237322	-2.7623556	-32.750652	-0.3191701	-31.58996	4.946111	-31.711365
444	34.887043	26.170446	33.05016	31.161636	19.743166	20.557302	13.243965	18.46688	8.940713	31.302141	32.43208	-0.006583532	21.291119	20.079237	10.1887865	7.734205	23.014048	31.898989	6.267574	17.50915	14.103405	13.94176	18.30179	19.74146	30.895212	19.895845	7.251472	20.629831	2.9914646	16.541258	18.099543	9.603293	27.545563	25.560938	26.505777	21.288218	38.06993	17.981283	27.379175	30.118673	19.034376	6.1945424	20.209396	17.022667	29.569769	17.031372	29.166658	27.973763	28.625727
445	49.91628	64.38462	62.29834	20.796785	53.39853	47.522	65.21308	50.757404	37.57884	32.20425	35.020885	49.89958	-17.76317	29.213926	53.34232	55.811127	54.444157	41.75954	-14.633369	40.310776	49.967693	49.949154	22.073715	9.882913	0.5476983	27.539011	43.299267	27.780737	47.042664	67.765236	39.17833	29.512543	42.22716	53.063137	57.380543	35.117527	36.84491	30.565834	60.723083	57.60136	39.19707	16.316198	31.299566	52.35861	48.130047	11.111564	24.34258	32.790222	21.056133
448	-58.28261	-46.840984	-12.411689	-14.464845	20.20453	-26.179329	17.604277	-2.9338398	-43.319477	-46.31227	3.6933918	-35.14915	-23.092073	-10.792806	-35.81856	-55.25363	-34.15402	-21.12692	-55.02019	-19.711542	-61.31838	-42.57976	-21.956985	-2.3264086	-44.529194	-57.94154	-39.676105	-42.229984	-11.221549	2.9293163	-10.50505	-28.437902	-30.416245	13.846145	-6.236595	-10.2151	31.48053	6.609554	24.775484	-42.23649	40.799717	-46.32577	17.35374	-42.454464	-31.614584	32.6318	11.229744	-29.98874	17.231804
449	-16.23665	-4.998841	-14.638658	-18.710657	-18.206974	-29.221949	-18.301474	-16.406519	-10.3896	-25.586006	-26.753967	-25.913198	-7.702373	-11.788491	-15.717181	-28.702805	-22.499796	-28.770067	-29.429926	-45.171234	-39.828915	-35.21179	-16.35393	-27.055405	-27.090387	-29.88669	-30.46398	-32.295788	-44.982193	-30.694054	-48.441254	-42.016224	-39.462234	-30.320906	-39.15543	-57.775356	-43.391468	-24.404963	-43.04242	-36.160816	-12.654323	-24.011042	-53.6586	-23.545507	-35.39243	-34.37678	-28.040697	-33.585552	-36.12512
450	39.703403	34.470707	32.30467	-1.8204027	0.33856678	28.447578	12.459964	-9.132609	23.14634	25.298986	16.619797	-11.904878	35.641514	31.491491	47.79446	40.219944	45.638657	44.26486	45.72595	49.672565	59.0047	48.104122	48.4315	53.502987	62.90386	40.3685	38.031647	48.59546	40.724552	62.50233	44.787838	41.539215	38.81718	45.04259	42.94849	41.294064	47.534412	39.42432	47.122818	44.826633	48.14223	66.09912	28.220999	49.82002	45.186703	21.231377	31.638773	29.592844	36.653553
451	31.788324	52.06367	43.57301	46.819332	12.008457	-7.355606	35.52129	-19.150566	-5.8924212	20.75321	7.639309	-11.330772	22.902496	7.85329	-5.668915	15.0462675	7.0668015	2.637104	38.796074	-26.473251	0.9897954	19.610228	9.004102	-1.7064272	20.57507	7.6797028	-0.6239862	12.868065	9.553404	17.236956	24.90093	-37.46051	20.006783	26.879679	-9.528956	15.470241	26.763502	-12.889008	3.2838075	20.65454	15.160481	-5.8554115	-36.361923	-27.852926	-8.536901	-6.398747	-11.656674	-33.558002	-3.7283423
452	3.6542618	4.288434	-2.5444355	7.810463	-1.2571958	10.870831	12.181453	-4.6487756	6.320147	21.13402	15.509612	-28.078287	14.229627	15.321368	1.1862711	26.193155	-31.286856	13.916949	26.577738	9.993177	-9.266637	-71.34704	19.92081	-9.352059	34.999363	20.50731	-19.656012	19.682325	14.816714	2.9216416	39.574894	-10.891326	3.432494	23.883703	5.7234764	-32.41254	15.223041	16.49726	11.62587	30.433487	-13.401277	14.213974	33.66727	6.318032	7.0839753	-41.70165	20.370342	-2.8270035	41.131954
453	-25.205286	-20.433924	29.471457	12.383733	44.583424	5.771177	-44.71358	-5.4249096	-5.2486625	-16.012209	-33.8423	22.658766	12.209418	-28.73136	-83.5266	-14.735989	-17.971731	-9.92649	13.397689	29.204782	-40.953533	-14.872844	4.9248176	-60.97557	-30.24166	39.849155	-36.694298	33.971416	25.506783	80.68832	-14.881164	15.163841	-21.311134	-40.24102	16.060753	-28.046343	6.5040746	-40.81587	16.411531	-76.656456	-28.381912	-41.27263	16.097486	8.8789015	12.130229	-38.411144	-28.991812	5.29677	18.069662
454	-13.671187	-22.67919	-15.469472	-15.172076	-0.7484681	4.8665414	-16.829536	-17.077545	-20.48556	-27.911844	6.447426	-7.033247	2.9830625	-19.867678	-20.483976	-28.31958	2.4670823	11.908826	-10.044202	-37.371773	-8.743701	-30.109865	6.0389876	0.5979347	-16.230827	-18.968588	-2.5974388	-8.738147	3.7307236	6.4819736	-11.4983015	-24.49613	-6.6107984	-20.311897	8.073884	-4.4438334	0.001245817	-22.227427	-9.691434	-27.139557	3.6111486	4.023722	-5.5901103	-36.019337	-1.3284082	-20.101803	7.412073	4.955299	-9.642564
455	-66.92446	-72.27585	-53.65395	-74.457726	-54.21364	-69.69584	-68.00532	-73.8506	-59.5173	-70.019585	-119.833885	-65.41209	-95.8407	-76.70921	-49.31503	-51.599377	-63.371845	-64.40954	-62.91682	-81.04291	-90.11483	-52.347095	-52.434147	-45.544834	-51.457485	-45.61847	-60.023678	-48.980133	-51.99156	-81.42335	-71.36709	-98.53916	-64.24877	-65.602745	-53.369247	-72.663414	-46.50034	-50.99641	-73.35915	-58.835556	-57.57495	-52.18018	-55.997833	-43.77782	-90.641365	-96.753296	-52.43913	-75.60447	-61.38869
456	-64.32418	-32.64158	-24.351328	-8.316483	-13.340058	-3.4749615	-40.586155	-46.595535	-51.605286	-53.895477	-52.140762	-50.339115	-30.783228	-44.973003	-70.61541	-63.085224	-69.13407	-81.21881	-71.40381	-67.04773	-60.528492	-57.51251	-72.75992	-58.947205	-51.901363	-72.84897	-57.435684	-59.69034	-50.47845	-59.732056	-23.967789	-35.704723	-57.886063	-50.58009	-34.958675	-42.66266	-45.01691	-42.66293	-28.313812	-41.82951	-60.35751	-46.35966	-47.313904	-58.99159	-38.885715	-65.12386	-68.51618	-73.97289	-75.770706
458	-22.330526	21.428381	24.408333	4.4945397	2.7530975	31.970703	29.29065	-21.26144	-6.356877	-9.058457	4.4261737	25.924963	4.7389226	20.099613	29.013021	-54.803066	-11.428127	17.11992	22.101881	-9.746722	-6.2419486	-14.350339	24.426558	-21.70298	7.087675	28.190048	39.599934	37.57809	12.666596	22.493769	-2.762804	-87.79893	-23.54048	8.517668	17.575163	10.991764	11.165385	30.38397	14.533546	-30.961105	-2.872902	-12.6397505	4.6296253	26.749292	-5.4797096	5.104115	26.830772	-49.313725	-4.6852207
459	9.029739	22.830908	4.068957	26.289001	18.257372	23.052353	-1.8380661	-38.012424	-8.433187	-19.54155	12.711856	-3.1374207	-34.107353	-44.31343	-44.497303	3.4965591	-6.8667445	-7.92965	7.863106	22.865381	-49.358276	-21.829561	-19.002272	0.8171031	-1.7983125	9.276029	13.910739	-9.777692	-22.797812	-15.39857	-62.654995	-9.989038	-6.080673	-88.83379	-49.563892	-88.459694	-56.894085	-88.22007	-44.287617	-0.40089545	-14.165357	-55.121593	-23.76883	-35.889206	-45.3506	-30.507124	16.43348	-83.478264	-53.680634
460	-21.089231	-30.409235	-29.92543	-26.149996	-35.487724	-21.333986	-26.284422	-37.86751	-29.123749	-17.98431	-13.17821	-16.909386	-20.246311	-11.187286	-11.234221	-11.863099	-12.291137	-21.392252	-21.128172	-20.671995	-12.4536085	0.66517097	11.949646	-5.362953	-27.470093	-5.1289783	-7.0115757	-23.672455	-15.194748	-4.3319025	-7.195848	-16.592016	-0.3440949	14.536187	8.261983	12.01784	11.807079	5.4230175	11.672241	23.443924	11.539798	19.86648	20.630754	20.018152	23.625677	23.31633	18.259401	23.78327	13.021828
461	-24.1066	-46.119343	-25.09001	-54.560703	-21.570623	-15.103447	-20.122831	-18.552011	-15.831109	-34.722557	-22.945215	-9.497056	-22.374542	-26.41656	-28.19652	-54.032825	-21.88223	-21.461119	-69.506035	-61.077793	-35.39803	-64.00706	-108.18207	-20.55777	-8.913	-111.600075	-49.894543	-31.318445	-44.775864	-83.75048	-21.3195	-3.8033903	-72.95702	-43.44978	-35.594845	-63.795322	-36.98115	-25.655493	-0.026257833	-86.32661	-21.291208	-35.433376	-55.096848	-59.14912	-8.884687	-6.847818	-32.41817	-6.8152556	-24.61495
462	-33.5067	-13.277036	-14.836288	-21.740309	-28.773058	-32.063198	-22.626549	-26.094336	-1.5845922	-12.520968	-11.301076	-19.743399	-15.196885	-9.782348	-16.687716	-19.50107	-23.780218	-26.76549	10.330523	2.236635	13.518997	-32.038826	-18.235613	-2.9327316	-27.102707	-14.283528	5.323096	-3.1231358	-11.619282	-23.575102	-13.530446	-41.749004	-10.246437	0.9795227	-23.839025	10.687068	-23.423609	-27.490616	-7.6086097	-22.059088	4.7178693	-44.073933	-18.85756	-40.25976	-54.981495	-100.43839	-61.907146	-17.297697	-14.326316
463	-15.075639	8.85095	-0.55071133	2.361736	4.6137714	-2.4165852	17.643566	5.584928	33.59059	-1.433651	1.6061182	14.974799	7.111502	-15.3949175	2.625514	19.012045	2.5541208	9.521705	-5.9246316	2.920682	16.29167	-7.0445	-4.3557477	10.228686	4.9541683	12.537758	18.769304	1.0686127	16.820023	9.632762	-4.5211425	18.066423	13.697534	-6.281307	5.8045373	28.918343	21.895346	-13.128532	-34.93389	0.69185066	-1.3740486	-1.6418161	-5.062235	14.703866	-4.7498355	26.71051	13.753738	14.509368	10.566209
464	29.297739	21.53195	35.720726	23.591576	2.6285055	21.832039	18.498972	13.917493	25.997826	35.620823	49.650204	12.118278	61.05116	46.877453	22.34617	36.918682	30.21953	43.673573	24.1589	49.338543	52.851032	8.618165	46.5795	46.195744	-1.8403269	47.55891	48.040707	56.392467	21.771414	44.601604	47.917206	-12.970169	44.17462	40.330063	11.978625	41.31969	59.464916	53.76915	29.121185	59.488678	56.664906	36.099575	52.28269	44.490765	37.74352	42.49289	54.14394	11.408565	34.854393
466	-9.462369	-45.269043	3.9210584	-3.5353444	-46.97279	12.535271	-89.68192	-6.852808	-53.526226	-87.58683	0.079189934	-33.510204	-1.0065244	-70.0772	1.4786383	-42.189438	-22.426386	-37.113026	-40.641132	-8.189914	-81.92849	23.273706	-72.13896	-19.173853	-21.421713	-26.527506	-17.536951	1.6004156	3.9366095	-75.52708	4.914148	-21.810503	-0.9724483	-56.09583	-54.849155	-34.932438	-71.209625	2.6257727	-3.2625902	9.9691725	-61.37157	-46.734425	-28.718071	-73.82456	0.46117654	-55.489014	-60.817944	-13.529086	-44.821346
467	9.274079	-4.448065	0.7491646	-3.190276	16.164682	-10.481986	8.339734	19.768244	-15.532276	15.683274	-2.6855228	-8.649487	39.45152	-10.00605	17.773073	5.858803	6.4937367	-31.351995	4.3638315	-0.050261814	-19.535568	-16.086687	-5.42688	-16.009861	2.617795	-42.501354	-20.666815	-22.928526	-21.027807	26.909388	3.6071923	-16.359488	-19.283419	29.012512	-17.870857	16.469133	3.7161176	3.034619	-6.2566657	-60.418285	-28.806664	6.984129	8.339091	-50.002712	-12.421718	-16.138723	-2.2753112	-12.13366	19.916265
468	23.508865	-7.973458	-43.48022	-28.643585	-18.347967	11.339168	33.25309	47.870747	56.29703	56.467346	55.467937	53.92317	47.96764	45.41511	25.38935	10.913268	-27.806534	-9.310813	-4.858659	-9.716421	-19.009863	-12.440796	8.483498	19.365887	8.395084	7.042618	31.105759	50.756214	9.126999	24.147858	32.558582	30.809637	27.670807	16.720245	16.537407	15.346504	32.67272	-8.333248	-43.604954	-14.466908	-5.2194448	-8.179095	12.964717	-13.147822	-13.760929	10.591208	23.820433	30.568289	31.027525
469	26.698181	13.039841	54.952545	47.8044	50.118267	-32.235737	32.67827	19.329885	-47.526855	21.043955	11.812026	36.15417	45.73956	35.4325	43.131496	1.5369402	-94.68451	-41.50733	-6.3999653	-35.939037	46.932114	56.184647	-31.05787	32.758083	-27.939428	20.883781	-10.454598	14.7734375	-11.438442	-2.6779366	8.927936	45.43162	51.28494	-39.75165	-26.174286	-11.367596	-14.167096	-23.46842	57.997223	-21.653276	-2.5997972	-101.835976	68.496704	12.680725	12.271043	21.136126	-29.394648	-61.128162	-5.144375
472	-16.415129	6.078729	-4.2511334	-19.013231	-4.7889915	-61.45055	-57.911533	-86.115	-101.950745	-99.32336	-2.083698	-18.954771	-21.776237	4.9889984	-5.7511086	-5.8465047	-8.507932	-50.447933	4.9300604	-29.00527	-50.847015	-26.821386	-9.215197	-13.083455	-21.772512	9.908157	20.452007	-35.097942	-36.59209	-16.64418	-6.5981407	-21.655024	-4.751219	-2.614034	-14.354077	-35.554897	-6.24489	-45.095474	-38.693634	-34.651093	-15.73306	-4.1206975	-19.400576	4.103105	-1.9072208	-39.916622	-36.08352	-48.59968	-62.56016
473	-3.7721813	20.480383	-31.556776	17.35549	-49.76424	-9.126554	-78.856636	33.493916	56.49757	-41.829136	10.18477	-9.559169	-12.340213	14.993752	17.15512	-3.6821995	-21.813026	29.901575	-31.035326	1.0077957	3.169295	7.1013985	11.682632	-52.69658	-45.32924	16.734484	34.8318	16.710905	20.865004	-16.188673	-7.359265	31.756475	-17.153223	-19.969856	13.114689	-2.0681438	-4.9156556	-69.79888	2.8098004	18.09994	-23.307001	5.9249053	-0.6452548	-44.139187	-12.95766	34.725338	11.156306	-33.43547	0.750714
475	34.653973	0.73773026	-96.14407	-35.24116	-2.53508	-8.6149645	23.888947	-20.058088	-1.5894712	2.6501276	17.799816	1.31217	13.043511	18.003874	-28.599562	-4.7051554	-103.10632	5.994161	5.775048	9.065091	14.994999	-43.05722	-31.950678	21.440598	52.564972	12.1132	25.780258	1.6442966	-31.083557	-33.990692	-90.41309	-19.101662	4.734789	-13.299857	-7.553926	-36.1553	-8.08994	6.400595	16.816294	-14.234032	10.23172	-3.2919502	-22.918533	-7.508747	-96.880646	-11.384343	0.54584694	-7.6705194	20.319155
477	-66.012566	-16.783892	-77.3384	15.633029	45.277145	-33.304745	-75.247185	-50.79833	-56.127075	-91.428986	-75.27212	-23.669136	-48.855717	-70.415436	-64.94036	-66.00059	7.4676166	-84.424065	21.979929	46.84503	-31.542826	-67.26299	-47.8631	-58.236206	-98.22874	-85.381996	-29.156288	-45.473797	-67.6874	-63.95639	-67.5783	-3.7442238	-89.27389	27.283104	40.767017	-28.009748	-72.98412	-49.60709	-52.94598	-96.23413	-74.774414	-49.83672	-51.26106	-66.04544	-59.219334	-90.24213	-44.02418	-96.18213	-82.47061
478	-45.605835	-13.215518	-33.564617	-14.043834	-40.082676	-51.46591	-37.237972	-20.996328	-22.496628	-10.926084	-19.238043	-9.172979	-6.5701623	0.73527545	13.967781	9.518409	28.112814	9.171817	22.214243	18.029732	25.581705	46.667377	9.753731	21.60315	12.722103	31.601889	9.104265	2.8611507	6.243704	12.535148	10.189312	19.201412	-23.78327	-14.452085	-5.1763663	-6.9427915	-8.134332	-36.446125	-17.473082	11.339569	-15.335429	-19.19698	-17.87685	-34.4017	-44.11436	-35.33279	-0.35891724	10.423488	-30.32577
479	19.838013	0.7957732	-82.49235	6.6790357	-10.016461	5.312918	25.16806	-16.608356	20.555586	-8.46948	2.5677211	-9.61231	-75.22373	-38.962418	-20.032522	-4.502704	10.9677	-6.6588707	14.431213	34.667297	41.315426	40.42069	-18.3231	-66.410255	26.481527	-0.55151016	24.458588	-8.498009	25.292137	22.49027	18.2358	30.605555	24.725891	1.127952	-5.1962013	-19.723297	18.003958	30.839258	-7.3202114	35.070698	-7.0668464	3.4927998	27.979004	-57.579655	-29.488825	-13.542327	2.027853	28.043152	-10.174877
480	55.958508	51.97847	45.12091	49.35472	43.799908	39.91654	49.33787	39.351124	42.861195	42.783497	52.992462	53.33281	43.92568	47.52586	47.35788	56.934555	49.495758	46.49138	46.84074	41.388554	50.702686	44.593876	43.929504	43.98515	44.4552	49.70848	45.25229	46.851135	45.05598	48.39002	46.016705	42.273884	48.49164	48.822773	37.411118	39.283905	43.011074	40.415577	30.94899	33.30779	35.25993	30.297419	42.90346	36.292797	29.892828	27.144327	26.042572	32.736355	28.658035
481	-13.623221	4.505643	-15.315848	17.526323	6.3965936	-18.170963	-5.750239	22.12084	7.093666	-4.3297653	-6.356155	-23.466223	6.720591	7.3756137	5.2238593	-2.1109645	12.580426	0.19306374	-10.344792	-14.284467	-2.0374327	-31.819021	-40.133305	-30.18527	-30.418228	-38.531246	-26.28768	-47.95975	-24.463366	-4.778048	-32.502613	-21.640656	-20.41818	-3.9366148	-21.288818	-23.34658	-13.589157	-27.627075	-28.635727	-20.517584	-31.355906	-12.229007	-29.795286	-28.841604	-32.274677	-14.493454	-6.493309	-22.764719	-36.20912
482	16.65384	13.41689	11.751147	-2.0084984	8.126807	-0.16874695	1.7480164	-8.517423	-12.933505	2.629886	-30.132921	-8.72361	-30.104929	-13.602757	-20.397589	-18.236208	-33.241444	-36.030247	-17.711464	-17.437288	-21.340166	-27.386353	10.018073	12.441661	9.510342	11.015099	19.243744	3.6995814	5.782372	9.094879	13.068461	7.523838	7.5270505	1.4356579	3.3142557	11.454152	11.209867	3.6126492	14.387658	8.41537	12.098258	9.710672	9.498588	11.748059	6.1949077	3.9908326	20.126556	10.201284	14.692838
484	7.5939975	11.023651	-43.535824	-82.790726	-13.20909	-41.46491	-48.354374	-71.06077	-37.941677	-87.92478	-67.67366	-37.76692	11.605937	10.943848	16.754835	6.842493	14.781669	-2.4619138	5.376452	-23.737335	-53.690277	-53.862976	-93.42434	-20.277159	-37.011665	-50.479366	-29.647074	13.473966	6.115519	15.363917	8.544383	13.320178	-3.8876927	5.1836324	-23.745306	-15.939168	-48.545654	-69.17124	-27.28156	-39.64246	-70.07714	-35.37998	13.591736	8.76355	14.675586	8.158944	11.4716425	-2.5061276	9.592229
485	-17.52334	-4.452354	8.209308	31.429728	33.15254	19.067835	20.286043	31.989426	21.458742	14.970382	2.255633	11.016678	19.259687	27.404373	31.251242	29.662018	26.773178	22.64067	24.056007	35.789715	23.964668	27.06398	21.706919	37.66673	36.33196	28.702188	31.29896	25.703886	22.348104	38.67995	28.928072	28.479624	46.35605	30.585955	22.225866	26.33935	31.175924	37.991688	25.98623	28.727768	24.796556	19.644678	25.68038	35.116398	24.68735	40.713055	47.828796	43.316708	35.499393
486	-2.2614574	-30.475723	7.244801	-0.5868271	11.79728	-4.566895	5.954909	5.8653617	1.8972511	12.928121	-3.468301	10.047	-3.9088562	15.808231	9.846882	6.7482734	-0.7061079	5.8221717	9.289619	13.684231	3.1027372	-9.087444	8.613851	-5.2084584	25.682318	-6.8840632	3.316353	0.25001273	10.643214	23.45662	-4.72819	-13.587626	-11.678121	3.7634175	-6.590191	12.739148	-4.5774593	-6.366079	12.38898	16.755745	17.00299	-7.997788	5.5349884	16.955172	13.4945345	-10.570722	5.6140256	8.250881	-5.5395684
487	-30.58319	-15.302193	6.6262927	-48.520782	-33.931885	-44.363018	20.365065	-19.59979	-37.984898	-29.735481	-7.1937385	-8.38043	-40.6153	24.278824	7.0243297	-1.5874792	2.0314734	-15.512023	-39.370415	-32.96948	1.2843966	-44.855564	-42.9583	-44.902363	-28.751162	-57.53154	-35.887096	19.587507	19.99273	12.064099	14.944638	-1.5247198	-27.42965	-41.07959	-8.178939	18.487616	-26.594694	3.2667687	1.1522993	1.9872535	-19.366877	16.6414	13.233559	15.72539	-12.607789	-9.512167	9.698037	-24.043005	-11.691386
488	29.862741	24.620962	38.377003	18.390375	28.17415	27.936815	20.164974	20.426504	31.575796	33.28187	38.529694	31.565973	23.701385	22.054733	25.448973	24.121256	23.94813	27.51597	34.55398	18.39189	29.51629	22.8565	25.31218	24.620834	20.691076	17.05819	16.36866	22.13418	23.23173	22.849304	28.65177	21.710434	26.913359	21.672514	12.676898	16.257296	25.612593	17.536518	12.8125925	12.557651	27.44541	10.852069	26.335127	22.372751	1.7088581	7.790106	18.257858	13.175326	8.049508
489	-19.69895	-15.024506	-5.073359	-19.784067	-20.22795	9.376134	-17.028643	-40.645187	-65.978676	-36.152462	15.9493	0.6661889	21.330713	-11.951379	-1.446546	-16.698477	-34.245358	-16.726467	-29.628046	-4.7353673	-39.11656	-23.148756	-27.165085	-39.38237	-44.166332	-40.904667	-33.98341	-35.31709	-38.184807	-40.176167	-26.727615	-20.156624	-3.4851925	-7.987945	-7.9796853	-27.108366	-54.687607	-58.477463	-89.517334	-53.60816	-53.50128	-25.97135	-35.60143	-25.441504	-23.34278	-2.0816524	-0.09620222	-21.867529	-14.635627
490	-7.0902114	8.719175	-46.13737	-3.296156	3.6875489	-33.286327	-28.556746	17.902594	3.84707	8.686358	7.4039516	1.0307604	12.346127	32.83669	4.4823656	5.007516	2.3705082	-27.001091	1.9654452	18.57002	9.52871	2.4384406	-2.272814	3.6492054	-2.8155887	9.213216	17.72491	12.526329	11.971512	20.823366	6.7200465	-7.349356	28.595083	1.9813347	-15.076222	10.182441	-4.358951	-13.708858	11.879498	8.918147	-19.99053	-33.0834	-48.07313	-35.430546	-36.30226	-17.952154	-34.615673	-19.022041	-46.42277
492	15.855423	2.2953806	6.561258	11.826337	-4.98943	10.945239	-12.24358	15.28066	7.7932954	9.919538	23.05581	-2.1415393	-12.170517	1.697526	16.07605	22.73179	31.170074	32.57756	-4.657108	22.548735	26.430475	15.44173	1.7274586	-2.4522324	12.128803	-3.1704175	20.77685	23.228155	28.982027	27.767792	22.743017	2.0425043	21.451853	21.323051	27.439795	25.71621	13.372046	29.781637	4.103949	10.727811	9.973093	22.717438	9.598236	23.539154	9.052136	23.141106	7.4866357	15.526421	25.570196
493	2.4381485	16.628046	-8.178715	-17.686165	4.219713	-20.378407	-31.70819	9.634519	-2.1196957	1.8933519	8.184123	-17.997625	-10.092333	-18.886206	-7.2159343	4.3650317	-9.374275	-24.878607	-9.480935	-6.8306575	0.38111782	-5.9109597	0.6740621	5.166735	-11.749801	14.855826	32.10407	12.640288	8.720401	21.165163	2.2107756	4.754742	-1.4584843	-3.3621051	1.6529617	13.436394	17.85623	8.014884	11.284614	12.134112	24.591848	18.612463	-22.02714	-7.3863378	-16.667612	7.0988655	-5.8104377	1.7032465	6.9843907
494	4.1670704	-4.375896	1.06679	4.1020436	14.4557495	-9.33359	11.90858	4.2292633	-7.709831	-27.576834	8.097672	-12.91473	2.8758385	12.86888	-9.596592	1.120814	-25.827085	-12.990216	-5.588556	-22.61818	-7.1467476	-9.033644	6.464178	10.293694	14.841327	-1.6085075	2.5109644	0.265412	10.097385	7.1650624	5.466764	27.05606	26.352242	20.914904	17.232832	9.945781	-26.023626	-3.5196068	0.27052817	-7.281698	-1.7392744	10.527675	-0.22761917	-17.14994	-6.5770726	-36.730587	-4.7980447	-13.440909	-19.096498
496	-16.451342	-9.343597	-48.765182	-33.180843	-7.300182	-43.995712	-31.585411	-15.739093	-53.723663	10.209824	-4.576386	-67.50495	-25.447508	-9.997854	-66.281136	-118.53184	-47.312286	-91.44515	-71.45667	-37.243366	-47.702393	21.513098	53.36261	-1.5553981	-15.230647	10.659261	-40.42864	24.215769	32.870872	-10.256936	-3.4483411	-6.714386	-41.46388	40.60489	37.542698	0.108958244	-25.078339	22.18167	-67.479225	25.65093	23.086906	-11.732304	9.950756	-56.32619	-70.448586	-68.53525	-24.978394	-5.4365478	-31.676458
497	-33.946064	-18.355764	-16.669271	14.655212	42.79784	-42.26113	-69.310844	-17.652655	-38.804676	-50.73996	13.3976965	-17.152798	-20.146322	-7.104243	-38.846474	-56.469757	-47.394077	-71.954796	-5.391441	-48.73437	-58.382812	8.209708	-62.11262	0.5416624	-6.285141	-53.980762	-38.329075	-38.883373	-90.309425	15.230598	15.896848	-97.51884	-16.805712	-16.00223	-17.449903	2.7800102	4.9777317	-19.05944	-36.901653	-76.266716	4.335646	1.5825796	-35.391228	-100.25147	-20.35943	3.1352704	1.942275	0.9378541	-9.751495
498	6.6275735	12.167644	9.188937	-17.112444	-18.251303	-28.152304	-6.9184976	-9.919064	-10.125852	4.4776273	6.54216	15.288159	12.26826	19.434763	7.7309775	25.77302	8.216584	-16.517988	-5.2523885	-8.554654	-25.92703	-6.966271	7.358768	-6.5877	6.2987466	6.929272	12.06279	4.5486965	10.141382	18.203646	9.006864	-11.027722	-31.674553	-18.251371	-21.533308	-12.052123	-8.667085	-7.1780477	3.2421834	0.030837694	12.122775	7.179386	10.088656	20.829714	15.113426	8.587935	14.602969	2.617055	-19.430498
499	12.088529	24.355637	-1.1818384	12.890912	0.68424875	-4.2477756	-5.4221425	2.1804307	12.846753	-12.797416	24.354254	-13.46553	14.335159	26.679113	18.043322	-2.3282049	-19.86397	-8.546424	-4.0932317	7.7075334	-3.5762265	-12.699463	4.5652366	2.869443	-0.3544844	4.137551	-0.17498286	0.99454004	11.342929	-13.078858	-4.890037	-5.706735	11.288025	6.8597317	1.5581108	-13.704423	10.394933	15.835541	10.779129	0.69654244	4.7540593	14.481717	0.051351864	7.0118937	0.31365904	2.0907204	5.489328	10.590648	-7.712477
500	-24.09424	-49.236282	-38.72502	-42.41238	-26.298708	-36.59567	-29.734009	-44.224155	-37.636585	-35.60568	-50.508347	-21.604528	-43.23546	-46.10615	-34.11192	-32.623154	-40.576412	-52.110485	-39.83166	-37.090767	-36.373108	-48.302303	-66.653694	-53.33592	-55.400085	-51.183643	-59.723957	-42.732998	-128.29033	-48.01945	-32.06843	-55.509113	-30.367416	-44.317566	-28.08255	-37.426044	-52.864338	-42.5814	-37.94821	-36.28476	-21.93653	-42.442463	-34.33597	-35.44206	-37.712563	-47.589596	-29.59067	-58.301228	-35.364338
501	6.74818	18.144926	23.240479	9.04982	18.085497	12.061639	9.908652	20.38502	5.851936	2.2929287	0.024000168	5.4843726	11.035216	7.8135433	26.524817	22.966406	31.046171	-6.295749	10.276235	7.347403	13.989057	6.742893	1.1668653	-2.9927104	9.3074045	11.718003	11.339562	11.124967	19.100725	12.183873	11.475654	19.309353	16.61813	14.532856	11.806157	12.565475	17.015642	8.7907715	18.945402	25.37081	0.17704614	10.254136	18.987623	26.019426	19.505392	24.026049	16.499842	15.348462	8.99002
502	10.831898	-7.97073	20.75799	43.516705	23.348328	12.872117	-12.922307	-32.99923	5.90381	-0.013990273	0.6820755	-10.644322	-18.056114	9.261917	-4.0556145	-35.43607	5.7878633	0.26510572	2.163864	-38.940113	-23.98091	-23.710691	-26.058342	-30.478966	-17.60826	-12.3449135	-14.9990225	14.3251295	-4.158597	21.041168	-1.3931808	9.580061	-28.968622	-7.477629	17.906607	14.907109	-21.595774	-26.649208	-34.204575	-29.978537	-35.428795	-16.213533	20.745703	-12.956043	-31.106745	1.1462196	-22.089396	-38.30363	-22.006788
503	-4.970812	-39.904972	-19.725958	-1.7588991	-22.096497	-12.658381	-10.13586	3.4563415	-31.570597	-10.691559	-13.205216	-1.702865	-6.859932	-17.465036	21.73205	8.248731	9.063041	28.722174	0.33458647	-11.465218	9.309655	27.76201	32.417217	1.1626514	-18.068037	-3.4927533	3.3902493	4.937849	-22.441315	-9.655256	-2.9800034	-13.544914	14.597657	13.815106	3.39229	13.812321	-10.15671	-24.573137	-32.89178	-11.278371	24.697577	12.832406	-11.4775	-30.814379	-12.248494	-24.864305	6.7164154	-12.725377	-10.424075
504	-61.271656	-38.058346	-45.128902	-39.560253	-74.57322	-41.650635	-49.678417	-38.02358	-61.117336	-42.527557	-42.954163	-72.6709	-29.144531	-53.338367	-59.655212	-50.330902	-31.994566	-76.56982	-41.45863	-50.30116	-35.05357	-75.78262	-12.120345	-40.048683	-26.841644	-53.274746	-56.27014	-59.691833	-31.184694	-38.244343	-30.05467	-62.22852	-22.42647	-25.836304	-37.91647	-46.5735	-26.414421	-31.36213	-35.87645	-33.793034	-31.631445	-40.22877	-37.435078	-55.69699	-38.47223	-51.42873	-42.94727	-68.62873	-46.89244
506	3.6620378	17.581732	16.10569	15.345429	27.5063	19.826796	20.746487	21.08572	23.382477	12.00444	26.925299	16.11511	24.117477	27.986061	32.935795	34.40434	25.638083	29.570955	27.05294	17.874063	22.35081	10.8427	25.397491	19.559362	23.007608	28.442862	14.491565	30.013388	22.704702	32.19447	37.134464	38.709797	23.628397	32.548958	22.35314	19.160715	20.536074	16.39961	23.69781	17.926685	12.442253	15.082058	18.447851	25.776548	30.324915	30.871727	26.334587	25.699621	36.79166
507	8.145173	-22.278322	40.802357	-5.2851334	29.192444	17.996162	3.1478255	11.020161	17.414545	1.0607885	14.632701	12.736256	18.052595	-5.5774856	-0.14675967	-8.461708	10.84168	4.4482207	10.4429865	-0.72524005	17.969023	4.179934	12.077844	37.639023	-10.676094	17.365461	-11.720458	-35.45496	30.628159	28.664215	17.012896	5.237953	13.720302	0.21406157	9.3410425	40.215748	43.223736	-13.521388	20.006773	23.868383	48.64735	37.74111	23.52015	20.538157	14.458013	7.138424	34.134373	36.233246	-8.55389
512	-17.973825	-51.73315	-41.620026	-66.76926	-84.13973	-64.2333	-26.872498	-60.22682	-21.022345	-33.474808	-31.969498	-57.603394	-30.837692	-57.90158	-50.15765	-24.122896	-35.153072	-38.71619	-29.827688	-26.40822	-30.323488	-27.510801	14.905366	-20.724445	-22.27358	-33.05266	-3.1552086	-21.418648	-29.513586	-1.1911602	-29.274721	-38.88754	-16.303286	-8.209113	-40.89362	20.923874	-44.117203	-47.532223	-45.049347	-33.4332	-20.021725	0.32358584	-28.278093	-34.555832	-42.352146	-62.548157	-49.27586	-29.734537	-6.09037
513	7.0058155	7.2640634	21.324339	18.303883	3.8957913	16.159548	4.6326404	11.541408	15.55964	23.77015	27.921144	0.114666305	6.391256	11.571465	6.4718776	12.266403	16.851105	25.512682	26.493006	8.711858	8.8579855	9.7384405	-5.392239	11.649742	10.050689	12.770711	19.066103	1.3118778	7.6174874	15.038499	4.343677	21.649984	6.1882706	22.408564	6.9503064	4.166221	-5.1776557	-0.7428729	13.183454	20.661032	14.298798	25.58671	21.947119	3.8807201	13.709121	0.7286771	5.6091614	7.804691	16.462282
514	-22.661016	-27.165934	-1.3986973	-23.78908	-17.539667	-4.501234	-10.108289	2.2945812	14.203857	-24.964922	-1.3444576	17.058924	-11.132161	8.827478	-18.581778	1.1211433	-0.7161439	7.253837	-16.773691	-5.733845	5.4665723	14.953778	-2.5578406	16.65837	-1.5407683	-4.4612045	26.359556	4.0650196	15.878757	13.750636	17.042864	2.2264183	5.4805775	15.617401	15.614212	1.1826366	22.969498	13.557617	24.775274	33.781277	77.8187	19.066317	-10.508412	20.13555	16.4908	-15.31648	-0.5334492	29.9928	-14.114285
515	-13.330338	-40.45649	-13.6998415	-18.167582	-29.420362	-13.044597	-63.28069	-9.436238	-26.35818	-28.940096	-1.7209421	-7.1591306	-31.711664	-7.7638645	-40.351078	-34.547688	-28.784113	-29.728334	-61.98814	-38.087902	-42.254623	-40.911255	-28.881498	-12.484212	-47.11883	-12.527439	-17.352242	-30.915293	-48.30371	-20.735834	-49.12718	-52.832996	-31.476912	-50.357162	-24.05783	-7.8891163	-48.88744	-23.30404	-41.142086	-38.395138	-21.663002	-20.215866	-11.249881	-43.389385	-53.726315	-39.887695	-52.347424	-40.473347	-34.4697
518	3.9962804	-22.671013	-33.440754	-18.633085	-16.94118	-33.94559	-25.532526	-47.515167	-1.1765305	-18.415627	-44.040173	-21.891747	-35.65816	-15.912693	-55.464687	-20.782402	-8.778414	-13.969696	-18.350346	-6.8141904	-3.1484077	-26.689444	-7.162211	-10.534208	1.3573624	-10.92105	-3.7330437	-21.875097	8.873531	-17.828835	-13.52531	-14.31129	-5.6886125	-27.950129	-5.486669	-8.854788	-8.318208	-34.174824	-9.078195	-13.775059	-20.334446	-21.988312	-4.62429	-1.8970267	-25.73115	-13.115604	-32.386097	-15.260575	-7.7539554
519	-54.25534	-61.95046	-45.14484	-51.965572	-17.188047	-41.742634	-35.566418	-45.28021	-50.53096	-50.956844	-23.766912	-34.636555	-46.092667	-53.694836	-22.959679	-35.40006	-32.59439	-22.369387	-60.089863	-47.13458	-15.179868	-10.023526	-13.032813	-30.876411	-31.760153	-33.640327	-23.87648	-14.39001	-21.55394	-25.210167	-25.570623	-29.424025	-17.235044	-7.606699	-12.514163	-46.86211	-39.616653	-31.645975	-30.794434	-14.985138	-0.9706888	-0.62311906	-25.69062	-37.069263	-21.64023	-38.98646	-16.83679	-24.189354	-8.281352
520	-16.226974	-35.613323	4.877893	13.825391	17.493914	12.328765	-15.387666	-33.787964	-2.1242163	-12.734971	-31.40502	2.9598534	-38.11102	-29.082062	-21.921852	-48.38138	8.838441	-20.204906	-14.745988	-16.812445	-13.840411	4.1454105	-42.547153	-38.4478	-60.78218	-30.134142	-36.818672	8.701516	-21.688805	-11.08567	-39.274693	-19.198687	-7.5017524	-34.173588	-44.793777	-18.672943	-22.445213	-44.802883	-11.870411	-28.395752	-42.036182	-50.801594	-6.912485	-1.2884626	-17.491016	-25.328627	-19.216455	11.421216	1.5228615
521	-47.32085	-68.422066	-46.877438	-65.08792	-48.97913	-44.786465	-20.270666	-45.27611	-40.843582	-46.0421	-36.485294	-35.89448	-51.56989	-60.422256	-63.448605	-74.91314	-67.80592	-62.634052	-57.401184	-54.936443	-55.31665	-47.88617	-54.705994	-54.13176	-68.74667	-50.52226	-48.763355	-62.39456	-52.396606	-64.12658	-47.31341	-24.791832	-67.82476	-57.63541	-83.74593	-44.001278	-58.954163	-77.13172	-41.82031	-15.018798	-85.44341	-56.92349	-62.054035	-64.82684	-44.539825	-42.65109	-15.627148	-32.76265	-53.54251
522	16.415422	-8.96035	13.599045	7.95499	13.233455	-8.9086	-0.623511	7.783671	-1.69148	23.783821	-26.906706	27.942299	35.20507	17.40946	11.1555605	4.2675323	-5.04328	8.8045	-25.071508	-10.93528	-50.182392	-15.937778	27.803038	7.6156335	-7.2606463	-6.4398537	26.060762	30.479187	-3.589063	-7.4518275	-25.461983	-15.430118	-2.6981933	5.32421	6.866401	-12.38116	19.613367	20.558958	-4.9381213	-5.798483	-15.751218	17.278017	9.471978	16.68772	16.089798	26.2809	34.591022	20.223648	31.965162
523	-20.179888	-38.98411	-50.595947	-38.019073	-35.544754	-39.352966	-40.512444	-27.532503	-47.77473	-68.133575	-50.325626	-54.312016	-73.86185	-54.178314	-56.912872	-47.1692	-58.555347	-64.46079	-35.314262	-18.23164	-54.30525	-82.086006	-72.86923	-64.292366	-53.865353	-42.917812	-48.14455	-63.768208	-54.103516	-56.675232	-33.69739	-36.11593	-67.1854	-50.018295	-44.797512	-40.01817	-70.002174	-65.5976	-72.348885	-44.880573	-52.628357	-59.67131	-54.617416	-26.281286	-52.233257	-66.32674	-54.16388	-52.003296	-58.958317
524	18.236113	-5.3063674	7.3394685	-20.55057	-5.078381	-0.004558881	8.331833	-26.004454	1.8484702	14.477119	-9.9972515	32.045918	23.967813	2.6765366	14.835842	29.067797	14.281697	20.032415	-4.503239	13.660957	5.989887	-6.081394	9.751605	9.621609	5.021498	-0.07810465	20.203182	18.806026	8.858248	3.6879137	21.831665	1.1105766	9.407316	4.8469005	-4.4715533	-7.584694	16.699913	13.081147	24.235113	16.556417	-1.537623	20.99233	19.479067	27.773567	17.956442	7.413508	-2.0914295	-5.9160476	-0.8719945
525	9.40749	-1.853454	10.1083975	18.51348	17.662529	12.685031	-3.0851471	26.817804	-1.6640478	9.110711	-13.2047	9.787736	15.831566	28.164469	9.918849	17.186464	17.579285	28.724066	-0.822717	23.466082	2.007384	-1.5117859	-3.2649562	-17.590776	-21.925539	0.21306801	26.078094	23.519548	20.69378	38.645893	14.567665	-7.0412865	25.561432	34.772312	7.4808726	-1.8006521	-29.213045	-10.006421	24.08883	8.84109	-5.5243206	-26.711775	-16.82389	-24.14698	-0.26293346	-18.130465	19.500048	-14.802936	-22.669054
527	-20.637823	-25.080286	-22.08899	-4.631803	0.69804955	-25.089502	-11.956315	10.143005	-16.113865	-20.677702	-22.544432	-13.103035	-36.001034	-6.100147	-7.212565	16.610956	0.80021447	-14.554966	-8.848922	-15.928258	-21.541739	-14.77829	-34.38386	-15.579112	-31.241259	-46.91795	-17.328514	-23.448935	-17.799587	-25.676249	8.206016	-9.060327	-41.17219	-26.257177	0.015439351	-1.9349161	-36.66384	-17.168112	-12.963866	-5.0386925	-15.439823	-3.811669	-0.21037261	-46.57484	-38.758163	-19.166212	-41.017918	-24.951529	-31.604195
529	1.7953625	-1.5794849	-19.503809	-11.712157	6.4567637	-31.616575	-13.55827	-72.61502	-8.826404	-1.1647407	-15.884025	10.22843	-4.772427	-21.858362	-3.7609825	-14.757373	-27.907476	-2.353686	-8.678493	-33.90658	-2.3419287	-17.078508	-12.405067	17.371817	-48.374027	-30.547882	-8.159626	15.965871	-25.703398	-22.29779	0.046512604	2.7443993	-10.254153	-33.643326	2.9412634	-38.83827	-31.332628	7.04719	-20.897514	-28.384256	-2.865841	6.8213363	-10.379399	-33.554295	-23.576529	-12.627007	-5.985285	-16.904993	-4.4837527
530	-17.5992	-37.54047	-63.45821	-39.629852	-34.323746	-30.07518	-34.085487	-32.17334	-26.075277	-59.750134	-47.196514	-25.04251	-33.01871	-24.003511	-37.700054	-28.912262	-16.017492	-18.307009	-13.561118	-32.27714	-22.596567	-30.48136	-33.39237	-53.696686	-73.52105	-49.910923	-46.296032	-36.666927	-44.729885	-46.401226	-33.8354	-21.831894	-25.40738	-61.874706	-44.665142	-2.574709	-17.0605	-29.73336	-28.55462	-35.76587	-41.324123	-48.449093	-43.810318	-33.15958	-52.31381	-47.70187	-26.855913	-32.041782	-51.480103
535	-52.304108	-30.522638	-25.195053	-29.428568	-23.298761	-47.408985	-20.707712	-29.863756	-50.63025	-45.498474	-20.87205	-17.576365	-7.319088	-49.93343	-47.704548	-29.67579	-25.774504	-27.065454	-8.616137	-33.03216	-40.09289	-44.00174	-35.40985	-50.526962	-27.038399	-23.238672	-46.71471	-47.94441	-20.162745	-32.613953	-10.751485	-56.393566	-33.103374	-37.599518	-28.267923	-54.986767	-49.399685	-58.38184	-38.171787	-47.788162	-25.234247	-27.13382	-46.804047	-39.80641	-26.09609	-50.10437	-47.39	-34.944157	-58.32773
536	-61.512863	-82.03344	-76.600975	-97.148964	-70.27936	-75.33081	-79.82882	-9.19627	-86.47931	-90.26504	-84.222694	-91.45273	-81.19631	-83.417595	-83.84841	-86.22733	-72.23254	-83.252	-82.40156	-67.8301	-90.36035	-71.50735	-53.10625	-92.32314	-60.95994	-63.444077	-65.37287	-89.022255	-77.99259	-53.795013	-97.548035	-49.479656	-56.355682	-86.81222	-78.475075	-78.40845	-91.477356	-84.980865	-61.25295	-76.64469	-78.86901	-82.03981	-67.26252	-81.067215	-75.15182	-81.89204	-76.5037	-77.3597	-77.54407
537	-69.581215	-94.44393	-86.80408	-85.54774	-78.87568	-67.1551	-74.75169	-65.36768	-60.584316	-80.37925	-76.97457	-100.43539	-65.409706	-69.98227	-76.810326	-52.799698	-76.130135	-62.89397	-73.20866	-60.902996	-76.88712	-67.24819	-81.13287	-68.2027	-65.94213	-81.775955	-80.82055	-73.332275	-64.519104	-72.18659	-91.40162	-73.50309	-72.22327	-85.25113	-70.19006	-70.969086	-72.59304	-68.70773	-72.22707	-71.90991	-68.72214	-72.016426	-64.57276	-65.111786	-90.000084	-79.94413	-77.68252	-73.01638	-82.52235
540	32.129635	21.724371	11.266919	19.317015	8.889052	15.746474	9.828394	0.6737048	14.689972	12.842021	4.3922215	9.939702	25.567446	20.697584	24.656195	19.695715	16.823523	16.67782	10.647568	9.925117	22.191782	31.51876	25.001535	18.741098	-8.368468	0.5332759	15.755225	12.212272	32.27185	14.489655	17.595842	17.826918	18.82818	9.494887	21.591345	10.335583	-7.6692142	6.6139703	-3.8155193	24.969788	19.086477	32.324978	22.26322	3.6377218	21.641092	22.483734	21.122095	9.850688	10.487371
544	-5.383663	-35.116955	-32.82843	-11.553006	-7.0446453	-22.81176	-51.546154	-59.80606	-25.272242	-20.237402	-25.603569	-47.944748	-17.289137	-45.232544	-61.35005	-33.80972	-6.963861	-30.131905	-17.362951	-12.700862	-25.620949	-28.333214	-5.2804494	-40.219242	-30.453512	-31.649841	-29.728745	-22.416979	-22.871725	-6.5879254	-13.963455	-29.281424	-32.176876	-39.78024	-0.4836974	-5.872248	-30.345114	-18.85903	-47.459766	-35.434544	-19.001833	-14.900765	-62.685772	-42.799698	-33.17168	-46.7803	-42.392246	-7.8500404	-9.011716
547	39.192116	9.69987	-14.688172	28.092636	3.60396	24.50589	20.539186	22.406767	-11.637477	15.561329	39.292645	11.185097	30.962234	28.58416	36.783707	-6.855725	9.774516	30.843674	-8.43354	-12.748333	13.846751	3.1986141	-9.593019	31.983469	26.50177	4.7571664	-37.407166	31.179998	36.746014	9.078743	29.223795	30.677794	16.070698	-11.701486	5.9379554	-1.6236229	-39.66975	-24.278275	-3.3825502	8.363204	21.21018	39.166256	-25.443533	35.711933	18.252102	8.147942	5.079967	-21.203032	-1.398592
550	-38.317276	-29.81756	-3.9434001	-36.355988	-34.98595	-7.748608	-37.92382	-39.029545	1.8361443	-18.08259	-4.4685707	-47.433918	-17.244026	-15.791326	9.742637	-22.140375	-6.8877654	-0.42590904	-22.93987	-1.1640021	-14.73959	-32.554356	-46.642334	-44.672306	-52.59093	-39.767925	-41.797848	-28.653296	-13.429391	-2.8555787	-8.466032	2.1548843	0.4667778	-1.9599661	-2.4647524	-7.4825873	-0.08656311	-17.407228	-7.4939866	-16.072342	13.418813	-33.168083	-16.500206	-35.479866	-17.115509	-15.64753	-13.8270645	-33.09858	10.625227
551	27.600916	13.229884	14.635198	-1.1376187	-23.852829	-4.991278	16.873495	11.669417	-22.842382	1.3196813	14.420535	17.58617	4.6215787	30.150278	10.772809	23.501074	23.922606	18.278646	-4.0531654	4.3013763	26.067541	20.168047	6.7668138	30.912245	37.786118	-1.7784901	-6.6933312	7.0184746	11.440492	-0.7562377	21.174028	26.250023	13.252187	7.273168	-22.42335	21.789444	-2.6413574	23.545761	40.92608	-17.531927	11.762971	21.784697	22.203796	19.785069	-9.611403	7.5334163	-7.911614	-7.8854065	34.659515
554	19.905546	20.00381	14.808764	16.431192	24.224287	12.842326	14.814858	15.929783	11.549037	18.684614	9.276109	24.00595	17.49633	21.320343	10.284004	17.364542	23.909624	18.68824	22.038305	25.17292	23.15394	17.336287	21.33041	24.6719	25.012543	14.070254	8.856813	8.155925	4.804028	3.7016487	6.592303	6.7714896	8.709106	13.905366	19.738617	9.491017	19.508299	23.53316	24.331823	18.161825	14.138248	21.87239	29.241638	28.108496	25.444475	3.6160805	9.595366	23.930891	21.901373
555	-27.651007	3.3292725	-8.830974	15.954624	-25.779892	-12.067966	-6.8309016	9.854847	-21.871405	-15.610759	12.0111885	-10.358486	2.7872791	-8.521215	-1.6071358	-27.2503	-13.260376	-3.13322	-43.573425	-39.537685	0.94860584	0.12874222	-12.388738	-27.83599	-0.88178664	-16.518362	-24.847372	-9.929126	-55.588978	-37.147423	-14.464459	-4.285936	-44.058147	4.008946	-55.016888	6.6206393	-38.525135	-12.657563	-31.698442	-62.685562	-5.2487187	-38.810833	2.8099988	-7.391722	-40.542984	-26.30438	-0.6213533	-10.685489	2.4217832
556	-48.036392	-20.512316	-41.661446	-20.015787	13.950932	-32.649414	-39.8225	-41.636517	-35.966625	-57.11284	-78.47103	-29.977083	-13.118304	-37.498116	-4.164736	-19.357674	-29.901253	-4.365947	14.196701	-25.181921	-68.73885	-23.143732	-35.265255	-67.28277	-10.452842	-8.1285925	-54.62483	-33.421444	-20.437468	17.51417	-78.44651	-62.234905	-31.854818	-55.478893	-88.237854	-58.815903	-38.087765	-58.412846	-20.560495	-54.102116	-62.19273	-2.475007	-64.60606	-54.552246	-49.770676	-70.58682	-80.149506	-45.804035	-69.28653
558	10.019805	13.2024355	-3.525135	-6.441011	-42.196014	-28.06581	6.893816	-6.6710105	-41.563343	-10.599894	-2.062431	-28.732498	33.742817	18.518293	24.831491	15.155503	4.430041	42.38397	-6.1817775	-81.18707	-14.551837	22.617355	-14.086406	-4.359383	0.6996371	3.8477583	-47.60316	-3.99374	38.960285	-50.815075	39.28261	38.01612	-31.015251	-45.361572	-40.859	-14.619729	14.599411	-0.060801506	23.613647	6.8814254	6.354611	15.370866	18.832697	32.801758	27.678217	4.2460485	24.0404	-30.71073	-68.78559
560	-23.800966	-1.3354344	23.3103	0.805939	19.957397	8.839752	14.054515	9.215339	5.397124	11.022858	17.123816	13.796334	15.232549	24.464598	2.5795295	9.89059	-2.2814744	-16.992945	9.80338	9.461638	32.215252	36.388874	-24.81404	15.799205	18.248022	-24.329699	4.869415	8.904283	10.136083	28.208624	19.825228	8.335374	12.316826	-1.5631909	0.4094448	23.8833	23.612741	5.251484	8.383835	7.4658813	1.6359812	13.553688	4.645731	-9.73544	9.905342	9.907687	9.065923	35.009205	22.387604
561	-55.06367	-19.553387	-44.98717	-33.974407	-3.9296372	-33.881924	-50.93202	-20.756895	-33.409157	-61.271606	-15.893162	-45.879547	-12.0499	-35.166428	-13.936927	-27.853577	-27.242956	-45.007034	-19.119625	-43.44916	-22.805918	-28.813677	-69.291626	-36.093258	-51.653072	-35.99586	-32.11466	-43.89461	-25.727762	-43.944813	-9.697334	-1.3533167	-35.34443	-17.67254	-48.931732	-4.860681	-35.07609	-29.055862	-42.466946	-29.70379	-28.65793	-27.305916	-12.35173	-35.79443	-19.989672	-11.610428	-21.358284	-19.367537	4.531132
564	-7.7409077	-12.376283	1.4512177	11.186688	-14.374672	10.653393	-11.789754	3.829664	10.386582	-41.352554	15.398392	-18.323294	-15.839176	-12.977445	31.466177	-18.061033	15.313886	-44.72731	-24.629135	-38.173527	-7.854876	10.6141405	-14.1277275	36.210068	-28.702332	-11.436549	7.8746333	-43.914795	-9.314321	3.6620853	-5.938124	-21.34817	-8.051221	19.772266	-32.94166	-44.378597	5.740673	-25.792166	-7.018048	22.5451	-10.438461	-3.6173046	36.218582	21.901625	47.413616	-17.681368	8.595369	10.670132	-28.947927
565	22.203814	31.690153	-2.5655124	-8.268925	-1.9999309	-18.960287	1.7618574	9.636331	-2.2048392	6.3200583	17.621378	15.2004595	19.230028	21.7074	35.944397	22.35274	8.780762	20.156296	24.413513	14.750961	32.984715	28.774866	14.799523	14.881076	-5.8054714	0.89818287	23.828995	-20.807823	-9.121173	27.727493	-0.44119582	-11.1353655	6.7089863	4.5379505	-7.1667633	18.59265	19.004038	2.726782	1.958394	22.04653	12.021665	26.331604	29.628508	6.948345	34.365147	33.80221	37.858532	16.150843	26.259714
568	-2.2861068	-14.838078	10.699588	-13.405786	-16.091742	-30.477594	-5.38584	-11.779429	6.528169	-17.696066	11.145667	-24.137026	-31.718094	-38.468765	-29.743914	-4.8308196	-22.647284	-21.69282	-42.02203	-16.11386	-8.735902	-9.672963	-1.4288797	-0.8855203	-28.390234	-11.911849	-4.687532	-23.398064	-45.651592	-10.076451	-6.076568	-18.859354	-30.117163	-15.185059	-24.525904	-13.894565	-0.5626885	-41.809696	-7.591171	-3.9505348	-18.314917	-2.523545	-8.185825	-31.193953	-24.965408	-9.382735	-17.898922	-32.327522	-23.359901
574	-6.690718	-32.056835	-34.724007	-5.535829	-2.309625	-15.681015	8.701293	-25.40828	-20.117277	-22.752832	2.0166006	-3.9886425	-14.642606	-15.814387	-36.08469	-4.4688244	-21.599924	4.1779013	-2.5683935	9.699883	13.541489	-3.214677	2.703097	-7.6794486	-33.087166	-16.411322	-25.119963	-2.8372414	1.6844034	-9.7900915	-39.050972	-19.77619	-13.344521	-13.758849	7.07078	-5.4065843	-18.616995	-5.1998425	-9.068348	-17.023176	-6.7085195	-16.952925	-0.45972633	-2.8385773	-7.8252244	-3.0779846	-13.7588	-21.937897	-9.3675785
577	0.3953817	-14.591517	-40.156864	1.6118698	2.9146888	-29.401665	-24.024248	1.5718321	9.70267	-37.11068	-43.94566	-26.802628	-39.845848	-25.89409	-6.001371	-6.4967766	-21.151152	-16.779661	-0.90019065	-10.62421	-15.703589	-9.1885195	2.7361686	11.156163	-13.743576	-22.438965	-39.868576	-10.403066	-20.829168	-0.7170493	-33.79039	-0.40835252	-9.614707	3.8618279	-17.405962	-17.209442	-2.5630143	12.756534	7.1397767	1.3723068	-10.650337	-22.96058	-36.432835	-10.184127	-5.088036	2.683245	-19.407755	-11.35651	4.8128943
579	1.6432333	0.57068825	8.092918	-5.9267807	-16.531748	-4.623738	3.4199116	0.7770732	-6.099144	8.039897	-7.2223473	-15.984641	-4.2611237	-7.6271133	2.74263	-3.023681	-7.6869674	1.0952786	6.7045703	-6.584865	-0.54405767	-14.002628	-13.797645	-11.045812	-10.945476	-17.46622	-7.0116196	-26.557549	-14.225159	-3.4786847	-14.801609	-30.719656	-9.070355	-16.317091	-15.728841	-16.422659	-10.779447	-6.528389	-15.349154	-5.005617	-14.018155	-14.601312	-8.700226	-12.369797	-9.081613	-1.7718385	-11.314235	-9.697815	-17.532358
580	-4.5531726	16.60707	27.24141	13.986888	19.087362	33.577343	-4.0677547	19.03561	13.415996	36.083992	52.79183	23.435324	43.75107	35.523342	16.971077	37.310802	13.305669	22.999807	12.495227	-10.172732	29.757395	26.529467	28.617987	21.51565	36.295242	2.1273413	16.93612	37.26625	44.1225	33.47702	24.075285	7.384569	12.12704	29.938745	29.72905	39.77299	47.236073	55.684147	29.211487	28.05007	42.243336	64.43522	10.739217	33.33786	47.283493	30.462618	43.210644	52.610302	30.234198
581	0.43112054	-13.731194	-7.2895336	-2.314668	5.0580125	-16.041094	-5.4464774	-5.7652497	-26.931414	-14.181007	-25.08779	7.5954976	-17.858824	-35.38853	-14.924699	2.505726	-22.460436	-11.766925	-20.567572	-21.702662	6.1977954	-15.802947	-2.2705212	2.7539551	-19.395454	-2.9849522	-7.4292617	13.8484335	-3.1859381	-19.265068	-39.101788	1.5220884	-10.076703	-30.762781	4.879656	-13.680327	-20.701298	-5.980259	5.2669587	8.427654	-12.052423	-28.138779	-2.6049302	5.906502	-24.982897	-37.076504	-18.65154	14.147975	-16.051888
582	-18.190529	11.824462	11.187577	38.21488	-2.6278527	18.55445	0.93057793	31.20404	-17.14536	19.763542	5.1876416	14.928024	-19.5539	-18.594467	-7.2794037	-1.9543043	-29.447035	-14.486458	-9.606264	11.736427	-33.396782	-2.081713	31.491348	12.169774	-25.101753	-15.836474	-16.399475	-9.7200775	6.7236238	18.761414	-26.79802	-16.713333	-8.43209	2.5382893	-21.146303	-7.9493904	-27.971903	-16.226713	-23.158121	-1.5833975	-2.8870914	4.644587	-37.902702	-12.123324	-24.741968	-14.515556	12.63267	22.058678	3.8082962
584	-41.086807	-24.688766	3.3733644	-18.405806	-3.4908743	-8.257011	-3.489668	12.747063	-15.512666	-10.489115	-1.5561771	0.9847453	1.0372572	2.2380497	5.544374	-18.228655	-12.270959	-12.640784	-24.939512	-13.996602	8.80685	-6.9621735	-12.7845125	8.926227	-0.24391429	-5.3404784	-5.559793	6.832269	-8.098649	10.568341	-2.7267296	-16.490856	-0.48834515	-1.0753397	-3.8534606	8.229315	-30.566858	-4.9930186	-28.829515	-8.874471	-35.90041	-7.7122464	-11.762237	5.1125026	-15.113453	-41.12276	-17.71874	-20.70732	13.495252
585	4.705902	-3.0707085	3.3100111	17.055847	0.4469789	-8.663436	-4.8398986	0.55155057	7.8033404	-9.955635	-9.077705	21.334463	-8.49626	-10.92554	1.6114677	11.531281	19.191965	21.178709	23.35163	17.211853	-6.7212386	10.660506	0.62877464	10.459896	-3.2499835	12.6959715	-8.359666	-2.203708	3.5053577	-9.231553	-7.1406136	4.8028903	-2.951277	-2.0594184	-0.42610994	11.426198	21.28708	9.452096	-5.907602	-0.78174996	-4.2731605	11.73188	-3.2533634	13.598718	-3.6485622	4.503575	6.622528	0.2660923	1.8416268
586	-34.383778	-20.15788	-14.289027	17.560724	12.126487	-20.729805	-6.045611	-0.001241048	-29.068962	-25.292505	-56.03783	-27.423452	19.07038	-4.927764	10.252808	4.8553596	5.397593	-17.045145	8.501392	6.2276397	4.7860994	0.5209742	15.129604	19.295395	7.201275	-0.44352755	8.302352	-6.831369	-52.16627	-25.795883	-1.7637763	-10.115087	2.9587622	6.976055	-10.551496	5.661108	-44.152435	-13.058856	-19.208826	-10.277528	-4.883658	-25.264267	2.2067692	0.25435352	-0.62455624	19.39142	-23.368086	-39.184944	-31.088377
591	-33.952133	-15.705132	-45.418156	-44.835163	-47.4565	-34.58388	-26.285822	-11.267026	-64.69596	-40.146038	-39.768547	-40.6162	-7.0218825	-36.16183	-45.275696	-39.721592	-56.45868	-62.713284	-20.512785	6.677374	-30.858849	-35.043922	-27.88038	-19.846535	-35.727192	-10.609073	-16.724411	-53.47475	-53.619534	-35.97636	-19.680027	-5.788015	-49.753582	-28.921928	-26.858137	1.7354501	-35.95343	-19.90175	-51.600758	-16.067904	-53.481068	-33.580215	-0.46988297	-47.160522	-38.323475	-32.811333	-13.952796	-38.872105	-39.479355
592	-6.7745953	-20.124514	-49.099777	-33.4419	-28.640055	-31.378044	-39.71451	-55.457943	-42.053646	-51.711414	-66.12124	-61.232845	-34.19166	-55.165874	-61.528553	-61.60199	-46.26665	-50.052563	-55.5872	-53.421112	-35.553337	-35.93936	-32.01669	-37.16959	-32.316704	-20.605421	-32.296772	-29.172419	-24.596085	-17.75412	-8.576041	-22.24404	-34.376347	-35.360744	-59.81587	-45.738373	-15.758485	-54.66785	-45.304363	-71.24761	-43.27368	-57.777058	-39.95094	-63.591457	-52.773754	-63.5575	-27.064613	-7.548509	-11.968906
594	19.001867	12.698247	16.445595	3.5331545	-53.443756	12.108162	7.7135143	4.097143	-24.870201	-11.929084	10.038583	20.392508	14.652652	4.066505	0.68298846	7.211641	-20.47335	-17.005655	-10.940907	-25.729538	-8.059133	-12.268119	-19.849947	-13.235497	2.2605193	-6.011278	10.521921	0.851909	-22.958519	-25.954134	7.9801636	-1.04185	21.66755	-16.471947	8.1223955	-6.2991805	-4.3495307	-4.7679386	-26.246359	17.829557	12.151509	16.646837	11.25958	11.871209	-48.751514	0.76378757	-23.71029	-31.480001	-24.177713
597	-55.379353	-33.48419	-30.776987	-25.164627	-39.92238	-15.892108	1.5908146	0.87194824	-60.497223	-17.117607	-14.91562	-5.6721625	-0.0542113	7.3361573	-16.191875	-30.175346	-23.131441	11.408446	-43.100674	13.589058	-22.012154	8.052151	-15.88816	-18.38742	7.9312534	3.4460716	-0.006910324	-21.459322	-8.808179	-24.01477	-19.197683	-37.49756	-9.78913	-19.25268	3.1549385	-11.193329	-6.6199327	-3.9467573	11.526521	-22.805075	9.94231	5.8027687	14.164395	-2.877426	4.264408	13.30617	10.384336	-1.8690052	-10.0091
598	-0.7984168	-9.492063	10.185696	1.6036735	1.577789	2.6753514	-19.730904	0.2843472	1.2348598	-10.75137	13.681817	1.3487282	-23.20359	-3.0373046	-0.37948036	-1.7117329	-5.1225967	5.9412475	6.551477	-18.074594	0.6027619	3.8297584	14.201514	-31.780815	-27.70827	-6.5705547	-7.041864	-4.163285	13.320251	-0.6798172	-3.2795007	-12.616773	-2.5666096	5.2909255	9.480483	0.6875232	-7.6497784	-25.189209	-7.1323795	-1.2125864	6.396744	-13.264689	-11.8154	-2.6793633	-29.090897	-18.529295	-0.44882393	-15.703312	-15.342034
600	21.479952	-43.02582	-19.051363	-25.94799	-13.126819	7.8912215	-39.913166	-25.960165	-31.795504	2.0540884	-40.497623	-8.459952	4.747782	-27.775202	-2.5924606	-23.593699	12.550644	-24.280207	-45.481003	-22.945633	-34.47802	-22.051096	-22.17777	3.5300262	-46.640125	-54.235565	-15.928983	-46.906322	-9.39368	-45.592243	-2.6520057	-48.364735	-33.084347	-23.985327	-9.967969	-8.417254	-25.707178	-7.3728004	-33.357357	-35.900566	-25.113619	-15.727173	29.283997	-33.829185	-13.614808	-6.2664013	-38.62819	-2.9128048	-30.533789
605	21.7498	3.646569	10.191382	4.7420506	20.445625	-9.884612	10.212974	-3.7254689	19.732275	-10.587309	13.426267	23.081682	21.82934	24.96638	-1.6326498	1.3661289	32.59785	24.272467	-6.640621	7.848454	24.618973	28.644724	-5.45253	-5.0568676	25.849586	25.385727	4.1433673	5.772337	-10.312188	-16.568935	-1.749197	1.8391892	25.320692	-28.7268	-6.3141217	0.43110538	24.163452	-10.872527	-4.470305	14.111363	21.911684	-17.952742	-12.685837	12.048154	-10.305339	-1.9360915	-12.583983	8.754985	-16.371422
606	-44.507793	-54.10201	-49.41762	-16.754805	-41.631733	-34.386883	-46.14213	-7.927286	-41.34708	-14.733546	-49.25861	-32.880047	-32.541996	-18.203508	-33.310673	-29.47024	-16.601952	-29.386747	-22.618387	-38.09549	-24.768494	-26.835749	-31.755991	-21.50605	-25.815268	-29.890219	-36.420063	-24.36225	-27.849783	-26.896889	-35.870472	-32.504692	-22.27208	-18.194075	-42.240738	4.6221504	-17.72061	-41.441868	-25.87205	-13.832882	7.792036	12.503422	2.8851244	27.583067	28.969131	19.912226	16.481209	-19.610731	-42.76309
607	-36.959667	-28.21936	-27.282104	-30.348824	-38.894127	1.8763937	-20.103472	-11.208618	-19.498083	-34.352192	-10.047742	-9.008822	-7.979359	3.048047	-13.907445	-3.8380766	-2.8544352	-10.700429	-4.3252416	13.031143	-8.163776	-11.163878	-1.9279318	-10.438355	0.1010491	-16.956757	2.139271	-28.868093	-26.488802	-25.431114	-3.5788946	-13.562103	-20.613014	-11.221042	-22.417498	-15.427055	-13.606209	-21.332996	-1.22987	-23.788422	-12.701264	-11.544978	-16.580603	-11.429825	-8.273794	-1.0450014	-12.6654005	-1.1020641	-36.95998
608	-20.214052	0.4204184	-4.230965	-14.365563	-8.1377	-6.8803782	-20.446367	-4.6513257	-12.212308	-6.146688	-23.12441	-18.218527	-11.934296	-4.869227	-11.651389	-8.1124115	-13.747495	-8.5595045	-4.4485373	-28.567102	-18.586405	-27.631798	-28.808538	-9.453118	-10.968837	-17.139479	-18.265612	-11.64314	-12.472678	-0.001174291	-15.247597	-3.6464264	-22.24996	-6.1993775	0.6971181	-14.169896	-23.87532	-21.156034	-13.311017	-17.230291	-8.94435	4.299068	2.0359051	-20.403612	-13.246315	-10.977279	-13.566312	-16.685183	-14.086375
609	-9.446031	-24.344393	20.008844	-11.847896	-2.2344406	-21.884642	10.533725	5.856642	-19.602406	-6.034413	3.8915386	-32.99643	-6.3356705	-1.5969423	-18.091608	0.042626064	-10.399773	-2.6160762	-8.80749	6.655619	1.4836979	-22.518835	-33.098923	-20.234	-4.309981	-5.546931	-7.3677077	-14.2855	-21.818117	3.320687	-12.466079	-14.197818	-15.663426	-38.90123	-21.354736	-18.251112	-15.57114	-41.151333	-30.282816	-12.1123705	-13.871497	-31.77714	-32.931942	-37.209614	2.717687	-3.6032302	10.133052	-0.25817838	-0.38039032
610	10.424251	0.12708092	-14.924762	21.817076	11.979859	3.7485573	22.37992	7.4484534	14.159728	-4.285503	3.8674622	16.536627	6.1519227	16.481585	21.049063	13.581098	-0.5502472	0.6195199	-1.1555939	13.704717	18.255835	-1.627134	24.434504	16.57116	15.797134	3.3619356	-0.36938158	13.258342	-4.2755914	12.948074	25.609018	23.424425	9.641581	-13.013217	-7.4035892	20.958317	19.249111	26.880386	8.063911	21.074099	14.917087	-17.606401	-3.3145971	15.1233835	22.11379	12.025443	10.3349085	9.647378	15.502843
611	-59.15552	-20.34432	-49.051456	-28.968887	-35.968746	-9.635931	-23.747496	-16.51387	-19.947672	-19.61353	-16.328072	-39.69823	-56.22058	-53.19012	-52.051758	-31.303665	-39.43665	-33.083782	-31.361465	-34.354626	-52.165997	-62.1573	-51.39858	-72.59953	-41.881397	-36.641743	-32.661175	-57.81885	-46.063564	-54.4463	-40.69266	-32.400585	-39.202194	-40.161724	-56.635605	-38.34363	-43.203613	-47.098606	-43.546158	-49.972992	-55.473324	-43.876907	-37.534824	-63.70663	-108.91956	-58.38325	-84.92231	-55.60351	-103.39166
612	-34.83341	-51.311993	-57.81044	-41.500088	-43.18144	-42.010654	-53.37024	-45.411785	-31.14331	-52.4279	-54.166428	-45.492413	-35.08445	-53.542652	-33.343483	-38.61697	-48.054455	-45.724674	-48.771374	-48.550915	-64.36501	-45.005756	-36.71003	-37.80185	-52.82613	-45.994762	-41.596012	-38.266205	-36.698414	-32.12434	-41.232224	-44.74313	-40.31909	-44.092846	-64.59142	-41.263706	-30.787565	-57.137806	-44.916576	-46.619305	-52.172787	-61.23575	-51.32295	-52.53955	-56.90442	-46.970295	-40.290478	-68.030945	-32.86621
613	-20.799028	-33.1114	-57.42911	-38.647526	-29.022024	-31.497534	-24.322556	-38.063675	-46.674225	-38.289417	-50.58974	-35.123447	-59.84833	-47.75256	-60.784687	-40.92662	-17.998816	-45.60716	-55.397232	-46.229687	-30.141138	-23.45082	-26.878054	-29.290884	-27.874619	-23.11236	-33.59716	-46.783764	-37.160286	-61.965683	-27.32959	-32.92191	-40.78858	-26.892511	-36.61134	-24.708954	-35.79195	-24.04299	-27.993673	-13.095111	-28.973951	-15.133103	-15.286812	-41.739777	-21.058262	-15.91447	-18.225973	-28.985018	-29.632444
614	-34.441105	-48.45355	-39.897278	-45.073223	-40.34688	-48.351475	-40.27965	-38.930767	-44.16177	-36.157867	-57.84448	-52.94937	-46.631317	-61.237873	-30.247164	-21.111355	-46.807953	-55.456264	-43.92912	-29.699091	-52.191593	-45.96033	-41.811764	-49.631237	-50.09262	-7.030287	-27.938559	-2.6596868	1.0678091	18.314104	11.945546	16.43675	20.322119	19.919931	22.015205	-31.022512	-39.395428	21.281778	12.522843	13.650096	-7.4444327	-35.784725	-11.395444	-21.416306	-17.298338	12.565071	35.54268	-6.772865	30.48055
615	-37.48232	-0.7531306	13.530823	-2.4050457	33.091957	6.293966	-13.990047	-49.000637	-57.51543	28.465256	6.046905	20.35295	-11.827484	26.860144	-59.92598	-0.67678833	-1.9337591	14.221072	2.432319	23.814264	0.8840491	-9.994921	-40.84995	16.0768	9.28831	-22.539305	29.632017	-28.031164	-58.58428	15.740565	-9.990869	-28.672272	-0.5769933	-7.5288463	-12.211109	29.961153	-7.261681	-10.00341	-4.191564	33.11217	-48.0565	17.38668	15.184573	-40.188324	-27.781416	16.006994	2.1941688	27.022501	14.32466
616	17.818556	27.028389	12.775937	33.077023	15.5997925	26.707321	-2.3667662	6.2514935	4.989868	-12.747757	30.550323	34.41023	29.936998	21.338493	11.083873	15.496811	17.708635	27.213068	23.66777	15.176418	21.597914	23.323997	61.20151	21.56312	30.977753	23.760462	18.102179	-5.67431	-19.261889	0.67329913	-12.990739	11.621358	28.163427	47.64665	47.466236	45.767147	46.049183	43.287964	-4.3087554	-10.696204	17.916658	5.203193	28.65508	-5.7820296	24.319895	19.929497	13.96864	10.036254	4.2563767
617	-30.657898	-21.707144	-5.56582	-17.376005	-20.864893	-36.132652	-39.858845	-27.536444	-22.16195	-21.834066	-48.267624	-31.58989	1.6346804	-16.536219	-36.445583	-34.93008	-14.167989	-11.491516	-8.842754	-30.573862	-8.023638	-38.42954	-49.431965	-41.825485	9.3813505	-14.10035	-46.96968	-21.79307	-32.84318	-20.9937	-12.644783	-39.622086	-44.624737	-37.2095	-54.72667	-52.394077	-28.578066	-16.543245	-37.20705	-36.86691	-41.47543	-5.8756504	-9.338466	-41.28072	-30.28087	-75.90542	-28.174574	-31.5977	-59.180176
620	-3.3268845	-1.913302	3.9594924	18.535978	38.80236	19.606827	-16.987415	-30.236254	24.600357	17.509588	-52.22453	11.615907	18.212843	-49.01936	12.81154	13.470693	7.8021264	4.369986	17.916044	4.2198043	-46.58637	-4.3834434	-12.756299	6.7896595	2.2637546	13.090217	-3.1901941	3.852581	5.7201233	16.60996	11.530032	25.076607	15.313225	17.206575	-34.800694	24.406631	12.498843	-24.804678	12.166507	-1.629397	-50.854248	-6.4108562	-28.698143	-33.992374	-8.100597	11.097614	-6.3391175	-21.052254	6.5464044
621	19.460787	14.402371	-8.38753	-12.911976	-18.859879	6.0087733	6.250378	3.591058	-0.2463417	12.712814	-25.221054	-6.243019	6.6638107	-7.1674976	17.681982	16.063837	14.028862	4.5847917	-1.3847936	-4.0090637	16.2479	-2.4380844	-9.5414715	0.702085	2.8520668	-23.304276	-5.8071938	4.974732	-28.296417	3.5502949	3.7213337	-5.7001495	11.173259	2.8452327	16.95196	8.65247	-9.422661	-36.527527	-2.8252137	-3.3871653	1.5734307	11.868137	20.546087	-3.3192291	-17.036694	10.543432	0.5929168	11.863887	-19.597925
622	9.984538	1.4095516	14.014503	-10.421599	-8.152226	8.106414	2.333395	-13.099407	12.886932	-24.796738	10.393946	6.5165763	15.457444	10.153446	20.323307	10.136249	5.6108775	12.478778	-23.010262	9.336645	21.589846	18.998194	7.974699	18.447706	12.888196	-2.9903042	23.420694	17.328588	29.100525	13.746877	8.351102	24.914154	13.939555	24.179314	21.780382	19.366327	23.516092	11.645093	-0.44733858	23.56347	18.47223	-15.6979685	-6.1716676	-4.093999	5.6384635	21.238995	10.269303	1.106102	7.929462
623	-7.86705	-17.924744	-43.358444	-23.011871	-35.51766	-33.20073	-20.888384	-21.321003	-54.256878	-29.979599	-51.02475	-47.375275	-34.14497	-18.93693	-41.7939	-2.1670725	-27.487877	-55.647053	-40.20519	-37.84084	-34.39961	-11.731654	2.3212366	-33.338116	-25.373032	-26.935404	-47.18863	-39.006245	-4.08678	-16.805037	-34.335667	-34.92954	-28.38259	-31.11785	-26.442263	-46.04336	-24.381262	-12.856551	-33.7084	-19.969137	-35.966705	-36.284756	-12.894974	-31.786459	-38.2689	-14.359096	-25.637964	-46.16099	-29.356407
625	16.659735	22.330301	16.315294	11.299312	-13.9522295	8.362799	9.991937	15.344501	21.649124	23.669716	20.254976	-6.365352	-51.78494	24.159235	14.078384	22.844116	30.857828	36.549755	17.419645	-8.674781	25.641256	-40.17522	26.682154	17.578938	17.632654	15.4506035	22.739288	19.406858	18.702993	7.123402	29.057035	35.796593	27.531397	28.163269	37.210342	19.15357	24.38729	27.659723	46.325623	12.362451	21.173462	29.318235	9.237807	20.374979	13.975369	22.186037	5.9274936	12.522077	2.0393162
628	14.635827	21.795294	12.675992	33.205654	23.277878	-12.603808	2.2009087	17.553926	15.19347	25.785944	8.730528	21.235638	47.01283	-0.49241257	-1.2151498	21.642405	-4.178614	14.962064	14.880574	13.160615	33.30697	6.2096467	-22.047981	11.63327	28.945969	4.3469224	23.172125	12.436357	7.222422	6.9073844	35.047153	-2.6182344	3.4220579	-3.7134418	-4.1331105	23.699244	21.831858	8.192359	3.7078094	20.409529	8.433089	1.3778878	0.25319162	20.01297	28.993536	-12.367153	20.281487	-1.5876703	-20.103838
629	-18.373575	-19.33756	-25.288572	-0.7789369	-16.466692	-25.562393	-36.758286	-18.127157	-27.878042	-11.637494	-39.39714	-78.590126	-77.23322	-46.76198	-59.84524	-59.207844	-51.99235	-67.96562	-64.441086	-29.672043	-13.235929	-36.673733	-44.241077	-14.647267	-4.47727	-30.019182	-22.102274	-43.58762	-20.12749	-38.284634	-25.30581	-5.8119082	-40.303524	-17.5416	-26.270782	-18.558733	-17.497742	-21.042887	3.0309563	-33.98566	-20.41623	-53.942486	-48.877735	-33.30783	-25.07171	-28.529886	-37.94145	-21.96758	-19.714142
631	3.1026	-12.422383	-17.619143	1.1827898	-2.9706228	-43.601574	0.10894966	-20.150286	6.149342	-7.220087	-27.397688	-3.2014103	-5.880713	5.766931	-31.957449	-3.4669564	-10.717368	-5.0618777	-7.895248	3.0209866	-7.707138	-22.651346	-5.3549137	-20.90968	-2.1527011	-0.32342944	-29.930967	10.939414	11.626866	-20.05956	6.2469544	-1.4244089	-6.6064363	6.933651	-7.7677846	9.4536	0.039463837	-3.6714332	-10.547184	7.7279763	-27.079292	8.166089	1.5921265	-16.28321	-25.346533	-26.331919	1.2084751	-24.997953	-0.1277043
632	-36.732853	-32.612804	-5.6390214	-18.594072	6.694439	-44.954742	-37.780552	-0.8019473	-7.5406756	-10.571962	-26.204376	-21.404104	5.947088	-1.7130169	-39.437527	-24.403822	-1.1384605	-3.451173	0.74740964	1.0048555	-6.0776143	12.041669	18.979828	9.46797	-3.0578148	-5.025536	9.728628	20.454227	-8.83837	3.8437548	-14.381996	2.2648273	-42.528057	-4.3855352	19.719473	7.0211844	-11.457992	-49.43572	-9.815888	0.7595361	-7.672701	14.130908	-32.63244	3.7821217	-7.874737	-34.39472	9.286353	-34.152218	10.2055855
634	15.52432	13.833687	-22.212606	14.204997	-14.304904	18.20189	-7.157114	5.8856373	-9.142702	6.4961033	4.0571666	8.717624	9.217687	10.620641	3.5091743	10.172605	13.859371	26.100458	17.840837	2.9130764	-13.063832	31.269796	-29.813665	13.726059	16.394234	-41.817722	2.546265	-30.83361	-34.509636	-21.187346	-53.51472	-32.464355	1.2721018	-26.88531	-5.3863244	-51.382336	6.308822	-1.5870997	12.262103	4.4742513	-8.370357	-3.5244076	-7.8650193	-4.3865237	1.2798246	9.804381	-6.380363	-3.2071877	-10.558448
635	-45.458252	-66.93993	-49.38249	-67.89956	-56.334244	-29.830294	-63.920033	-48.856365	-80.14457	-47.646698	-30.566	-68.08915	-49.78493	-25.935898	-39.271046	-55.483673	-15.256054	-11.604466	-29.268576	-1.0247465	-39.978397	-47.85532	-11.251527	-21.726274	-15.593674	-37.464485	-48.152996	-36.26868	-15.527583	-47.215343	-38.768623	-28.042322	-38.70017	-39.827938	-6.148272	-0.07548761	-20.74067	-7.0656123	2.3781292	-67.984215	-47.550995	-3.3031445	-3.9194539	32.680313	-30.585962	-40.96321	-50.844196	-14.573021	-8.157443
637	38.4269	25.529495	33.832638	19.85926	28.08357	31.465439	39.30593	35.81198	20.368795	19.448528	28.71547	20.84727	21.819845	26.703882	26.098755	22.21363	10.622566	14.144933	18.604153	40.64184	36.678177	21.659918	22.013458	23.534391	15.053584	30.795385	29.66015	40.60654	22.536688	40.623882	7.168649	28.162218	20.799349	38.32726	46.99766	35.67706	30.852692	26.322092	25.488726	33.79042	32.891644	43.24526	22.298784	21.28524	19.83188	24.678146	36.310974	32.875996	39.484722
638	38.052635	38.658916	38.440487	26.42942	25.330286	41.12601	36.699932	35.07407	40.90691	31.538635	39.775585	37.868595	39.307575	38.285362	26.440416	24.967775	34.674633	36.786526	28.827406	29.423315	36.433796	33.05672	43.12906	37.637993	38.438858	31.253561	29.455513	33.196938	39.148697	40.977417	45.920605	32.74763	33.6318	41.71748	46.32623	46.729	28.922585	33.612015	37.6134	29.586052	38.986095	36.41893	31.661844	28.284407	28.008547	36.02784	18.889956	35.82219	33.402084
639	-15.477718	-1.6114591	15.782674	20.214342	13.266477	4.7739754	5.0086365	8.405257	-11.379334	-12.136322	-3.3918998	3.2026155	-12.499217	-0.28727213	-2.4410398	-0.53488636	5.6572137	-7.3795457	15.150989	2.3289244	3.2417796	3.6916988	-6.981153	0.5959552	-30.651083	-36.775818	-19.927536	12.371385	6.3019786	-17.77413	5.817846	7.64633	-35.79076	-1.2452043	4.264913	19.09955	7.3758335	5.742832	-6.2090416	14.987854	18.403948	-44.545094	-0.061339695	-22.576765	-10.836227	-16.68215	-16.395527	-24.932032	-27.328018
640	0.24620469	-23.344017	15.680595	-24.380606	-16.699064	46.197376	16.392183	-41.700397	-20.23466	-8.453471	-11.154401	-19.128824	7.5729804	11.53186	-17.8319	-4.4248385	11.526367	-35.763557	-23.305967	27.641253	-22.005648	6.064244	-19.735458	-20.535185	-39.303234	-52.6268	-27.919474	-37.7078	-20.47361	-16.913927	0.40811968	-33.77608	-33.820663	-32.157986	-9.241687	-44.098675	-23.323242	-31.89605	-31.336502	-26.83564	7.418608	-36.564358	21.767305	41.447	25.783112	18.765734	42.0596	32.563595	21.270935
643	-6.8014073	-5.701248	-11.701171	5.1117463	-16.810247	-1.9045426	-2.014249	-13.882554	-10.433925	-18.557976	-23.239563	-16.457523	-22.039858	-9.562873	-9.764885	-30.363098	-14.835095	-45.367397	-12.666774	-27.389229	-14.748496	-11.014169	-33.72943	-15.8216715	-3.4272492	-23.996847	-21.48363	-18.631124	-61.393066	-54.58673	-10.510644	-16.365828	-36.948437	-16.128849	6.7242985	-2.7220764	-8.216611	-27.646036	2.3942413	7.221119	-23.868444	-26.071463	2.6572201	9.505761	-83.10035	-8.520364	-23.913956	-13.549705	-7.47863
644	26.757242	-1.1606432	16.348486	17.51749	-4.305279	24.302376	-2.1296766	-15.209174	10.026315	7.966967	-1.9950911	-5.150429	5.632712	5.4191513	7.8117375	9.2408905	11.298684	8.2216215	12.916348	3.421212	17.460161	9.953935	-9.641308	38.242947	22.671473	15.27652	-7.261831	-39.38451	-19.947214	13.963004	-4.6958785	-9.255779	21.461184	-2.3535912	-25.1849	2.6894884	-17.398191	20.249233	1.8033444	3.7450893	8.20657	-0.7829345	-4.13045	3.5888932	19.189825	17.900967	7.539703	15.397128	12.23001
645	-17.71692	-5.3824334	-4.075875	2.080961	-5.0024056	-7.7077484	-4.637077	-7.1081862	-19.964024	-54.050983	-31.70546	-32.78105	-24.066916	-17.26502	-22.713175	-25.08149	-3.4571972	-10.791463	-22.205488	-26.02941	-7.630415	-4.8026047	-7.7027307	-14.776344	-0.86198026	-12.541654	-5.1858187	-37.893803	-14.424732	-30.446709	-39.22246	-15.75471	-22.046515	-24.810318	-53.997406	-12.446056	-13.893794	-49.668545	-51.37389	-24.099777	-12.438637	-8.948546	-20.06875	-20.6129	1.0505047	-2.1684225	0.5692558	-24.87028	-32.77512
646	65.660614	62.870426	67.70689	55.555878	53.86618	53.15016	58.438183	49.229656	18.960371	50.837276	45.087086	30.086355	33.093105	30.161837	38.518806	32.572384	40.0958	42.49731	45.182907	51.13451	56.569904	54.548626	50.993366	49.693844	55.429462	28.601755	51.67653	29.698944	36.82309	40.28659	43.58916	51.46837	53.75948	50.08981	43.38982	52.660572	32.227024	56.19769	58.17937	52.14609	50.466595	41.697956	50.186764	42.516155	50.653675	51.60702	54.574543	68.399765	54.528767
647	19.098671	8.026288	29.573105	6.200484	1.9809599	40.47189	11.815357	27.265808	-23.649069	32.28828	21.411804	24.715958	35.718605	26.822687	4.1595683	-34.741627	-17.466394	-5.3078885	-51.633636	-56.567093	-21.320166	-43.764736	3.3490686	-23.62916	-0.68681717	15.392727	4.734001	-27.424742	-24.50701	-37.959335	-18.541464	-15.640824	-23.214224	-5.958402	7.3232217	-1.4881735	13.009721	-0.03763135	-16.570536	-19.167446	6.854235	-5.5009704	-12.891429	-12.760574	-16.984884	-0.1934195	-58.382328	5.3305526	-17.174522
648	-22.965523	24.388514	30.708914	-5.407583	0.27063593	-0.89218646	-9.548033	-5.605452	-4.251035	-8.457774	4.6834083	-11.447178	-9.354867	-10.582557	23.934637	8.564982	-22.921862	-2.4740288	-5.7745056	13.724383	21.417986	8.484599	-26.785254	11.826726	-16.981682	23.383577	25.449636	14.357418	-17.231123	-6.4670014	-15.557092	-16.717909	-1.3475895	-6.320473	-13.466029	16.492546	-14.856647	31.341612	-22.869629	2.0409727	4.917092	-25.329737	-4.9907665	14.795217	-5.0772057	15.278081	-17.418886	17.846077	-7.049429
649	-0.112683855	2.863224	-16.216888	8.468583	16.094313	15.28889	-24.670683	-3.230899	0.517512	-9.792676	7.9058685	-6.244442	-11.246516	-1.3287617	8.009074	-6.3352456	-0.63002396	-8.564562	-9.303441	1.6922029	-4.0290623	0.12165197	-25.600607	1.8568035	-6.4855447	-3.3339398	-32.72637	-20.897577	-3.4095128	-0.6083708	-3.3245745	13.362206	2.603961	18.309843	-15.660679	26.576508	14.279198	17.91929	-13.739583	-12.310276	29.544907	25.274246	8.712405	-7.8376904	-17.788118	-18.701397	23.707268	-2.8499172	3.1270244
650	-42.966473	-18.58367	-19.186403	-43.818466	-39.43938	-48.046833	-46.37268	-54.787563	-45.17631	-55.433064	-41.910614	-17.621727	-25.00032	6.3921356	-21.369942	-8.899921	-36.95587	-42.08343	-41.173496	-43.26236	-50.85844	-41.683422	-32.061386	-43.060955	-32.74638	-20.506716	-40.04212	-42.90198	-39.513573	-48.390026	-29.068687	-23.973654	-18.187576	-40.3241	-5.9874043	-17.240973	-8.951807	-13.582875	-6.7671113	-2.9952757	-17.808702	-14.41098	-32.94563	-24.185028	-32.38812	-33.362995	-22.960947	-43.453182	-43.218082
651	-17.048967	-6.8583703	5.816784	-19.400967	-20.878008	-3.163536	-35.185944	-21.979324	1.1288306	-0.5736287	-47.128986	-5.1373115	-4.3006873	-28.542734	-37.850815	-6.411157	-25.777464	-36.872936	-15.723465	-17.554865	9.674043	-6.4297767	-26.062971	-34.04334	-36.84774	-48.677856	-49.002155	-18.400534	-30.126968	14.45443	-17.817907	-30.71781	-29.511063	-0.57745427	-36.36017	-16.860027	6.3645616	1.7446731	-41.827133	-19.892286	0.8729852	-14.15804	-27.040369	-34.566723	-41.138702	-38.227848	-41.861317	6.6610847	-25.498503
652	36.05936	11.122197	42.5724	35.156464	17.579575	34.937492	37.172245	18.788605	27.363207	4.81974	24.734934	31.329895	0.17374404	33.24399	7.855793	34.42946	25.619562	17.159113	22.81653	44.454487	11.006749	13.767971	12.788258	15.668655	19.394579	15.161758	25.092508	14.7352295	18.216722	20.790993	17.873251	24.794962	0.99031574	28.691656	14.577888	38.65518	25.941137	17.778112	8.819742	18.324259	23.348696	48.258114	39.379234	38.40009	38.31176	26.267105	29.336145	28.34257	28.207308
653	-3.274667	4.2504573	11.569242	5.973814	21.788984	20.6303	24.925608	21.182222	15.272458	3.4018252	-3.4517367	11.338403	-2.941287	11.132176	2.0649045	12.082069	15.342884	-11.770442	16.93876	7.710074	4.5526767	27.136095	-8.020228	25.942469	19.55477	20.080994	23.988213	21.089931	15.903747	9.331502	11.729302	-11.503297	-3.2378852	-2.7556221	21.175232	8.843437	20.147278	23.976023	13.04546	15.9399	-6.9015827	-11.864849	20.07567	2.9773014	30.613321	31.36645	24.930346	26.335367	2.9120893
654	-4.750691	-30.1305	18.116064	22.482477	12.303418	54.988743	28.40724	18.859571	-61.07588	1.1502814	35.33785	4.841662	40.748646	-9.812914	18.764547	49.464123	42.84964	30.722433	2.9322891	28.643984	7.179235	44.943493	53.3867	15.267465	39.12621	8.676904	26.456308	-4.1184196	18.35176	40.932068	-20.858284	39.505253	-8.361682	55.378113	-0.09501648	7.412355	42.945805	2.7630749	-70.0558	49.125214	29.26557	23.41107	36.887836	46.51024	30.437311	20.597944	29.307861	9.523549	-2.028572
656	13.877219	10.477035	21.761658	29.889086	18.644064	-24.774824	17.572487	13.609058	22.742638	27.755198	21.841406	7.2796283	24.595047	8.765138	0.95336914	29.534616	19.114983	-7.6680107	11.93369	9.0905905	14.588363	31.730753	-1.995296	21.292624	20.822205	5.1221967	19.456718	25.349173	6.4658637	18.345015	27.457184	26.31249	30.3282	40.40988	7.7384686	32.064434	37.183807	33.369884	48.242584	46.381275	35.486073	18.420635	29.775621	37.448402	31.615599	39.879642	23.311087	24.233553	10.350797
657	-7.857331	-7.20822	8.785226	-5.652427	10.812182	-20.565376	-17.560196	-1.8870512	13.719624	8.050015	20.244085	-45.101307	7.420912	-31.214142	5.1767564	5.8288975	-0.10419973	-75.90511	-27.45077	-12.028775	1.8245374	14.120435	-31.632658	-3.113081	14.486089	13.891856	-11.199867	-3.6379235	12.487826	-32.650246	-24.212336	2.509909	-3.0428631	-7.225248	7.45725	-18.090788	-4.5480547	-5.8312182	3.744873	10.135069	-14.6719055	-15.562454	6.95289	-19.534027	-4.8167114	7.406372	8.929261	15.650884	-3.5808802
658	8.885552	22.642328	34.779728	10.695198	16.52204	30.70769	26.035044	29.508017	-34.761707	35.017536	15.88259	14.131688	27.763016	18.574465	9.277883	21.504446	29.678558	19.486916	39.379276	6.506224	30.6337	-11.782771	24.401438	20.592539	3.8025408	22.55681	13.060618	22.036627	35.83428	24.20315	26.191183	36.161057	0.44676462	29.067305	-33.051254	30.10929	23.6746	25.03601	35.38224	29.285278	17.501165	20.11963	17.666143	21.636503	14.513837	3.4072435	16.53157	-15.408063	26.003561
660	-2.9958317	0.21377349	8.772113	16.124514	22.188538	11.371909	5.931973	-29.656134	6.6102357	-34.00262	-4.4325504	-5.0243125	-3.7406876	18.329885	14.798766	7.110411	-2.4780438	-22.160856	-7.556747	13.841667	-33.799152	-0.08096886	8.307796	12.168259	6.758148	23.800283	3.6794193	3.2254193	-11.728318	7.3881993	-40.35071	-11.544014	6.614324	10.122686	30.394327	46.57782	31.649345	33.89572	-12.719512	-0.87006587	13.460327	-31.26243	20.52358	15.603492	24.69909	17.04204	22.605787	29.108526	37.52583
661	-29.158007	-32.947357	-12.551204	-13.555412	-27.080109	-31.047026	-37.304832	-17.498457	-48.217266	-58.29304	-51.960194	-49.090527	-59.232716	-60.66258	-43.354954	-30.867582	-55.58125	-57.51837	-78.80341	-70.300316	-60.12721	-58.90973	-59.638355	-53.621826	-40.35255	-50.997692	-43.34502	-37.53953	-41.777073	-52.31455	-40.189396	-14.50008	-5.16588	-17.066526	-12.09296	-29.163519	-14.691014	-11.368785	-11.129475	-26.479338	-16.265162	-8.502184	-12.171169	-1.1165959	1.52176	-2.8607323	-32.24614	-49.523666	-66.87058
662	-17.607187	3.8017054	20.200182	9.738145	-29.430685	8.550531	32.56403	-14.8174715	-25.951563	-16.275822	23.09088	3.136428	24.15998	3.8081722	47.023907	-12.905129	-32.18818	10.538367	-47.611176	26.50738	-27.453539	-30.71296	-19.129442	-18.732634	-3.469031	-49.980457	-22.074625	-30.53012	28.771643	1.6725035	16.318659	18.125437	6.618919	20.966661	-3.506118	-11.030978	5.1700053	-5.5111527	22.939795	-20.48815	-9.317771	15.430251	-9.76092	-27.963974	-1.423489	-14.63465	-8.963973	-7.7478604	-5.8104625
663	34.557766	-32.156567	-47.290104	0.4188118	22.44909	13.113235	9.301246	2.1924088	39.558163	30.73256	-13.653508	-33.111763	4.0057178	2.6154852	15.24559	-2.9264562	-2.9496715	-1.1184912	-1.6547683	-11.195903	16.824324	13.981612	33.53795	16.124475	25.306961	-9.121596	25.658585	-0.7091007	24.108513	-14.27801	-28.039278	-3.148201	5.180666	5.6898003	0.22158623	6.2493234	18.785383	24.698263	15.312419	28.759651	22.893738	2.0394142	20.582994	-1.8947359	18.873405	8.195222	55.230854	-0.78727275	28.008247
664	11.824567	-34.624523	12.599555	-0.8671358	-11.501712	-2.5716507	-38.44762	-40.378826	-38.581425	-3.8557832	-21.609224	-1.9801394	5.2313004	-33.0229	-29.730597	-10.560793	-29.196693	-14.918845	-11.277907	-0.21927421	-4.0291166	-9.123238	-2.9055636	-9.380912	-15.83867	-12.986888	-29.683771	-31.546915	-29.806479	-32.315594	-12.057498	-36.095734	-27.384079	-34.230877	-29.98089	-16.67441	-29.14387	-17.145716	-46.799595	-21.417887	7.036032	-6.3856797	-13.431609	-34.289692	-16.199286	-11.583974	-16.768267	-12.61803	-30.246523
665	-16.908854	-0.8564828	-2.42432	-24.695875	28.70758	0.7351168	-31.380953	7.9527206	-13.864109	-14.690418	-16.589855	-0.20145671	-12.620229	-14.456845	-6.9512477	-8.572195	-24.081125	-19.149189	-31.556213	-21.04315	-13.24076	-16.633987	-57.00882	-12.886518	5.750631	2.777215	-35.132725	-22.522995	-16.512575	10.274352	6.278171	-7.002333	-4.615473	-14.376061	6.965519	-7.0269637	2.870823	4.4550395	-21.1639	-12.861873	-19.546658	-10.697632	3.1241314	-16.486422	1.1879259	8.89639	-4.430082	12.365556	-7.742661
666	-36.706562	-22.289322	1.7522732	-47.577137	21.750605	-0.62809354	12.080798	21.292086	-35.49007	-43.834507	-38.827404	-50.23907	-0.20100243	29.941978	10.932126	-3.704463	-50.421764	-62.277344	-57.455933	-28.245338	-59.82318	-32.50716	-42.16727	-49.794353	-29.099653	-57.043705	-15.823242	-33.27895	-4.6645503	12.822899	-3.2583873	8.154391	7.4026084	-36.818905	-6.5270133	14.081027	-11.599837	9.524198	-24.154875	-37.110813	-28.990763	-17.721529	-34.148865	-45.382313	-3.470251	-21.44535	-16.671263	-17.820324	-18.739845
667	-41.987118	-32.24265	-29.463068	-27.24262	-13.676322	-13.773147	-3.0805483	3.5852158	-14.254311	-17.333912	12.954308	-15.19994	-15.612377	-19.591516	-39.404324	4.4254746	-6.115851	18.565996	15.941807	-21.872911	-48.21617	-51.09245	3.101343	-38.545834	5.194384	-1.2097162	-17.08074	-12.230844	-7.8127713	27.693726	3.9841578	-22.523096	-20.428843	-25.736135	31.522573	-0.8774341	-15.362336	-9.50385	-49.326435	-6.118818	-25.469223	13.18159	-23.449133	-27.77043	-6.313212	-21.325024	17.303936	-4.3088956	-6.882727
668	-15.57059	26.028755	-8.520036	11.222804	-100.89828	-13.282673	14.652682	17.610388	8.227505	12.749087	-25.285278	-6.3406997	1.108379	-29.187546	16.625463	24.70944	-80.56192	2.4320652	16.571846	3.795658	17.894258	23.293299	-78.86471	-16.95098	-9.074685	-20.169493	-1.3610433	-25.369911	-16.179361	-15.837124	-1.2070681	26.224268	34.545326	-14.611114	11.749074	-56.086185	19.79035	2.9680722	-42.456665	-15.6400795	-19.772442	-5.6665473	-17.33521	-3.7785053	-13.746933	-8.491822	-7.634418	-13.207038	-25.144287
671	18.999731	20.601912	37.694263	12.894366	8.935175	5.802343	-7.051911	-10.554923	20.476456	-21.791573	22.578512	42.282963	33.120243	-38.105736	-38.5442	-12.051006	-25.392736	1.8015305	22.627161	26.002901	-13.963727	7.872297	16.66336	8.718606	14.791973	42.902287	49.664318	53.277607	25.63254	-48.07759	-4.8342924	5.657438	31.150064	18.115759	52.6135	-0.7141349	19.676083	28.678183	25.364222	24.421518	33.84657	37.96589	-25.738983	28.78534	-7.5063043	17.396044	-27.091722	-10.154595	0.40835413
672	42.372837	21.620844	23.831484	25.720953	28.710505	28.341019	29.944136	18.841288	17.092346	-2.2005947	-1.8856801	21.7105	10.85522	22.466154	10.477779	21.142738	-3.8463995	29.943151	-5.1417475	23.457312	18.553223	-27.145498	18.957144	-7.698521	6.2948136	20.159618	15.159969	26.670614	12.78539	29.406805	27.19558	-20.384752	30.47035	16.059727	1.7051357	26.937754	5.262182	39.46687	40.255436	42.71619	44.821217	38.3684	33.10153	41.969868	49.89293	3.5547898	47.45836	55.431843	60.18366
673	-45.97751	-22.534674	-32.712013	-26.586157	-7.502966	-43.95814	-41.06442	-37.843166	-15.539647	-19.686357	-31.049599	-26.393555	-10.729032	-66.85667	-31.929514	-30.764746	-38.441895	-13.989594	-14.045524	-30.33616	-29.28277	-32.673523	-22.213135	-19.952612	-10.960425	-15.848353	-26.090445	-22.41997	-29.105965	-13.686302	-8.269644	-22.901785	-56.176086	-28.51297	-6.5874352	4.039502	-31.062464	-23.656616	-19.332537	-7.430876	-12.769726	-53.29961	-29.139708	-48.61054	-35.433647	-22.836031	-19.028246	-20.904951	-6.5138364
674	0.9255851	4.2496405	2.882178	-12.516384	8.178142	30.742735	31.988653	10.053073	-10.843651	-2.0246804	2.0437844	25.830606	-0.9646842	5.997782	-16.843157	14.516189	-4.931358	16.293848	-9.547459	-1.3801523	-2.3164012	38.36911	23.485512	9.853583	-7.151566	3.1656353	30.275873	28.612366	6.369375	-16.147482	14.902453	7.00536	-16.01351	-12.254588	-10.652469	11.197875	0.92123514	4.7877975	-25.56517	-22.347898	-17.83534	6.8046913	-10.549094	1.2996775	21.817465	37.414993	20.596579	4.138992	13.519319
675	11.635655	18.182081	5.1690397	43.230328	44.068726	30.49849	-0.5264041	0.7343362	12.019543	7.97452	17.41375	25.915869	33.690166	-6.9570003	18.437574	11.653953	0.91586494	-15.175611	21.970495	27.040854	31.29582	6.9805923	1.0619117	19.565561	9.704516	-12.418677	3.0655959	4.9382763	39.94478	30.760529	33.978035	-10.534646	12.7544775	9.4619665	26.82132	21.840868	25.115417	29.368643	19.65184	12.253258	32.24968	19.253633	40.914112	24.022165	16.83064	32.803524	30.331629	4.7298098	-12.173523
676	-30.109589	-19.125132	-48.427353	4.771624	-25.4712	-65.31931	-9.868134	-22.410505	-42.713196	-28.892904	-15.147033	-23.740416	-28.7982	12.609375	-21.87108	-41.344604	-2.0470705	-30.006903	-40.4989	-38.390293	-18.241312	-26.48525	-62.643505	-2.2215528	-11.84773	-13.671351	-37.629112	-12.707065	-3.5861835	-19.450573	-21.06705	-57.233368	-28.249834	-14.3707	-31.78102	-48.446716	-15.274215	-20.900505	-28.348776	-33.920177	-31.058386	-33.223454	-17.005604	-65.82449	-31.499557	-36.38103	-46.020832	-21.834482	-44.76486
677	-33.446674	-70.046364	-61.130905	-51.358658	-34.980797	-61.447388	-41.492577	-48.02622	-78.15996	-45.530994	-67.22798	-42.57313	-29.365465	-20.135273	-63.8167	-31.461512	-27.316889	-55.1156	-29.840994	-35.167965	-10.8163185	-26.410812	-40.737453	-23.888926	-44.017788	-61.78357	-18.583708	-35.38746	-35.61468	-16.098146	-35.11165	-15.678929	-28.490625	-47.998768	6.644755	-64.49757	-31.949411	-15.101321	-1.0994021	-2.3405762	2.734193	-59.46814	-15.055847	-24.087982	-38.948204	-38.751377	-40.239933	-1.8251839	-27.395895
681	3.8987525	10.994449	8.174796	-25.241716	-34.377544	-18.602556	-9.9553	8.262134	-17.648603	-16.5886	-54.84241	-9.174601	-8.628426	-10.68663	-20.020634	-14.190285	-21.959778	-40.51311	-14.095559	-33.95387	-9.11483	-23.899607	1.4185104	-23.84883	-40.76811	-36.887276	-16.294367	1.3914522	-52.774822	-46.335285	-50.76186	-35.18855	-23.564566	17.395864	4.8420568	-23.081924	-15.650345	-16.033628	-32.6886	-0.15541108	-5.391276	13.514485	-29.936571	-40.584087	-6.3724513	-37.929623	-31.21718	-14.476605	1.0450948
682	4.3695354	6.2989984	26.660141	13.878815	3.8313348	0.6478799	-9.499419	-26.27902	15.002744	2.2179558	23.758408	-16.441706	-10.211655	18.370375	17.32573	31.589773	36.813885	-16.723143	18.385366	12.78117	19.620085	-6.5901303	27.862158	2.7100036	1.3590736	18.643587	-5.2404294	23.462357	10.506828	8.872184	11.914609	12.402195	-12.768578	25.391983	-3.73715	29.957296	8.490353	-12.762741	20.301071	8.141041	13.975211	10.923686	5.660875	-51.253704	19.267729	23.785067	15.434268	17.734655	35.980293
684	34.668163	21.803549	31.243567	33.972332	35.894512	7.497954	3.6691802	9.057076	4.1651816	7.273009	31.444284	3.2714293	6.4458327	26.843216	6.4982395	27.61112	1.0390015	-1.7729454	26.237616	28.280695	-3.1081505	17.273859	20.045212	16.378893	14.578956	19.417713	29.210022	27.792686	49.90143	29.3181	36.711052	25.618294	31.07905	8.303581	17.169245	30.167374	25.270426	-6.5185018	32.332554	14.945394	35.774734	36.616753	42.054195	15.656859	-26.100725	9.633972	9.059192	-1.8891201	11.454746
685	-22.57077	-18.20368	-28.646217	-0.6932551	-17.358248	-19.266666	-11.557996	-23.333261	-88.46728	-40.30288	-29.652292	-33.685814	-30.49869	-12.105465	-41.625813	-30.566673	-19.742483	-29.580404	-35.176785	-27.739622	-18.72042	-26.07489	-49.209293	-63.63568	-3.9265325	-2.5299492	-3.0056782	-25.760147	-23.813864	-13.423484	-9.110125	-5.287121	-2.16605	-18.54534	-14.856536	-63.606915	-8.297095	-30.023169	-23.735718	-17.510286	-5.155939	-16.25034	-21.275785	-33.13564	-17.44229	-25.680086	-29.947548	-11.797134	-8.872553
686	14.339589	21.783941	24.619917	3.5416157	23.124098	11.970754	2.6593902	-3.2131672	4.6041923	-35.90456	-13.210068	-5.720705	-37.372047	-27.514877	-38.55351	-28.096054	-7.8148575	12.100915	22.685942	0.53470105	-13.466765	1.1214355	-0.20130463	-10.855591	-2.2761629	-29.94529	3.9831314	-24.174852	14.291527	3.9723675	-20.068022	-19.39648	10.331957	-5.1015058	16.795557	31.106058	5.657396	28.129614	31.218557	-30.620514	5.403946	-48.42484	-3.9267254	-15.217158	14.352478	26.848951	4.7885156	-37.714222	-54.330883
687	-19.429756	-23.12274	-17.966162	-24.38044	-3.7524416	2.071583	-47.27853	-36.655434	-40.36505	-3.7809117	-15.792034	-40.829098	-42.20781	-65.043274	-30.703455	-19.754883	-2.741681	14.734637	-16.394056	7.5198483	-28.185751	-40.12085	-7.019542	-34.428917	-30.989481	-43.0112	-19.905317	-13.491081	-23.120726	-29.883484	-33.87189	-41.37117	-13.907673	-15.501151	-26.751755	5.1456656	1.9296349	-11.4310875	-31.405512	-12.859746	-29.600143	-16.844263	-31.799055	2.759288	-19.086403	-8.197043	6.0267067	-7.2874007	-20.830322
688	4.7809424	0.38773027	-35.233524	-13.246486	2.2071903	8.188267	38.836575	35.998653	2.8538158	15.102466	-22.44924	2.9669654	-2.081501	-1.6576208	-19.312315	-38.145756	-20.637709	-21.899435	3.8843396	24.17073	30.130884	43.163635	10.8108835	-27.595428	-9.990493	-9.910264	-27.289331	18.212393	20.833868	20.429974	10.868396	-22.300333	-2.705904	-10.29908	2.9413288	-1.7998759	-3.5812168	8.94007	9.889019	5.4078884	-1.0561835	8.340323	4.8632984	0.34028277	1.0900731	23.828482	11.99335	20.711477	-3.7775078
689	24.459578	26.24803	5.4998784	-42.168392	-19.467272	-0.7241252	24.527857	26.797493	14.884282	-0.59838265	0.6770808	31.253565	19.767836	16.95046	17.202032	22.706055	-22.768305	18.764402	26.40722	14.955357	7.6415963	7.9022765	4.8045387	18.708658	31.61442	25.736593	20.446817	12.716657	36.14731	2.8785965	23.172768	18.402523	25.066622	-41.544125	17.647219	27.206	6.816652	12.729552	-10.150291	-2.0334947	23.237665	28.361105	-20.0225	-10.6777725	17.845411	5.835689	9.49293	15.462697	15.7009
690	25.254385	21.151987	-41.484318	46.609653	21.72377	21.976273	18.348948	13.755727	27.504028	35.999012	15.428593	12.865952	-2.127855	18.48025	7.029562	22.195137	14.240593	21.92776	28.068079	13.611247	8.215915	27.260437	35.93657	33.01627	49.562756	21.500063	17.924303	13.4228945	11.395684	-20.126213	-38.976284	16.375004	-32.784492	16.611624	-20.790487	22.067017	24.179642	30.308523	7.9509864	32.27227	50.912384	43.628117	41.236614	-35.330196	19.410254	37.10789	31.028086	-38.37878	3.763527
691	19.368721	-0.5802081	21.075447	-0.3574829	-8.091421	1.1046772	-8.171852	-8.22766	20.548395	-14.397227	-6.517287	-5.5653977	1.9269968	11.933589	21.37239	4.4959254	10.36166	26.646612	17.983362	19.062662	41.25033	38.980564	21.963339	-14.70276	-16.54508	8.531304	2.7929528	-7.857616	5.875048	-0.74976826	6.7202015	36.651913	26.01515	33.04401	30.065903	19.29034	28.494476	14.651174	10.860634	8.556701	12.840621	-8.477004	24.58017	30.88225	-2.5926664	46.355946	1.4669968	22.039986	-2.1110375
692	-39.36867	-4.608661	-40.39972	-24.319826	-39.926228	-14.375314	-43.1597	-40.253162	-55.96687	-61.832157	-39.754227	-40.435413	-30.34603	-66.26538	-44.493774	1.9814711	-16.406988	-53.932312	-50.75267	-38.155743	-57.692158	-50.037415	-32.67719	-31.557985	-45.343506	-11.544572	-30.533762	-28.03591	-58.927692	-44.9818	-55.65344	-48.377964	-16.67599	-58.529144	-39.846832	-38.69489	-30.95986	-67.60902	-52.383953	-30.28824	-22.022959	-44.389984	-17.378895	-10.666219	-28.417963	-25.42385	-27.288965	-58.219013	-32.147007
693	-0.25133505	7.259722	7.110134	-0.55684346	10.807654	6.064326	-8.915172	7.315127	-8.995885	-18.774765	-50.798676	-31.17051	-40.967617	-29.05586	-30.908278	7.2034097	0.14426248	4.3735967	-3.9870605	-13.298229	-18.49518	-21.114763	-26.870356	-53.814148	-50.42583	-62.598827	-74.68464	-64.89913	-63.011227	-59.583344	-42.45916	-35.555813	-3.1080256	25.383522	29.977457	37.230663	18.853065	34.320366	20.949987	22.874504	20.498222	11.619168	8.106574	10.38264	-5.050341	16.399107	7.551979	20.161808	17.60929
695	-36.569523	-45.55376	-35.399323	-69.95102	-52.26772	-18.13907	-24.512154	-38.63959	-31.025187	-67.468056	-27.910837	-23.003532	-33.60398	-45.51083	-44.985607	-22.333809	-20.691881	-50.629913	-39.094433	-52.153656	-48.060944	-24.32553	-51.68855	-12.595206	-55.326023	-1.7117462	-70.30241	-32.774464	-21.207577	-46.9146	-34.176308	-44.050625	-46.64436	-79.41515	-58.190144	-59.60796	-50.197453	-35.54768	-25.79898	-43.48849	-48.05235	-54.60754	-64.185585	-79.74583	-32.213955	-47.815823	-74.86467	-46.360363	-31.520689
696	41.76785	-2.3285897	-4.838919	6.9024215	7.048752	7.8062463	29.401596	39.06747	47.289974	45.70465	-2.3080816	7.816597	4.424267	15.42986	46.476532	62.55084	31.130686	56.66432	31.708008	48.79913	36.62755	62.471325	56.16017	31.17037	39.858345	43.039627	55.446365	47.78303	40.705685	29.282965	36.666626	32.528088	56.694675	66.80442	46.27231	55.16512	41.131393	60.18321	-21.210678	-11.876381	-61.42824	-49.899097	-31.53541	14.761477	-26.715088	-41.40228	-15.02868	25.449333	44.134598
697	1.5385443	-20.047205	26.3322	17.126917	-9.710029	48.694355	36.550137	-0.59931946	17.930956	21.07444	-36.517376	12.536396	-46.845837	17.54836	-2.0392506	-31.30012	-20.182398	-15.931656	21.851557	-45.129578	-7.326612	26.989466	11.916542	-7.786415	31.312357	12.367579	11.514588	16.822943	17.699806	-15.876674	19.960716	-40.388275	1.3915316	-23.90174	-5.107381	5.768049	18.708284	10.751172	-9.82314	16.466022	-5.149221	30.203085	-7.6491904	25.089638	35.01003	33.559814	-11.437705	33.42552	-28.246859
698	16.938494	51.820415	18.428885	37.6972	11.691478	30.07089	-28.422663	52.4605	28.360525	6.983394	31.854813	38.107586	30.584185	41.590645	23.350363	26.031507	11.956662	28.30829	-0.33936882	-22.152735	24.366165	21.94737	34.459396	58.246796	56.795513	45.386124	12.273046	37.077007	46.446274	39.586018	-25.872519	-0.66916084	18.151365	-23.853949	12.093147	-4.252809	14.550026	49.971783	52.16479	13.32553	-38.00087	-50.232548	-2.3004909	16.9143	28.53572	34.65944	-5.113835	15.64284	47.935913
699	5.655069	-10.636058	-10.439456	-4.339478	-9.316247	13.418443	5.160513	-18.869713	-17.56681	2.0469494	24.075296	17.776773	29.285788	13.943654	5.75144	20.918493	6.86519	4.566323	0.4051517	2.3773263	3.1464767	6.353394	8.5037775	0.7473068	-32.97614	-27.18501	4.454883	2.235053	19.038858	16.231985	16.066645	14.768017	18.813232	11.63061	22.46959	1.3267225	0.9983637	-7.944222	-6.621775	12.479487	3.2599926	-26.447708	-22.640099	-4.138741	0.993735	12.120725	4.3521333	19.631865	8.5201235
700	-15.221713	-3.917823	-10.834382	19.67849	27.45881	-13.128184	12.135135	-4.252371	-30.402718	-18.389818	-26.937716	25.672983	-4.055942	-0.5777588	4.5516915	16.432722	-4.5209484	0.19239807	-24.75746	-9.120587	-5.9992766	-3.256375	8.024881	-10.6264925	-44.69884	-9.159467	-0.95423317	-20.16649	-25.211401	-1.6663669	-12.344174	-27.166565	-13.374924	0.19301987	-25.455101	13.354718	-6.508143	-3.5329487	28.78267	-8.452266	-0.55305576	-25.727293	-8.944779	-17.100008	-41.971737	-31.705124	-58.625355	-32.19643	-12.284244
702	-28.823553	-15.202085	10.4168825	-35.51695	-43.633076	-31.289038	-56.13211	-46.94269	-40.772583	-69.093575	-34.612537	-22.968016	-39.29259	-35.75854	-34.46474	-48.148785	-51.836933	-35.24727	-49.764465	-26.801924	-20.672577	-52.46416	-37.549313	-23.797457	-47.457138	-54.077164	-22.249022	-58.97797	-29.725046	-58.733265	-55.796448	-46.097706	-24.562044	-49.488922	-33.723026	-52.93373	-31.314993	-49.060596	-66.40168	-78.954506	3.3250058	-46.274673	-16.999302	-37.15336	-48.57459	-22.079103	-26.799957	-19.900969	-40.016308
703	-0.13060088	7.530168	26.57839	-14.757159	-2.2969167	10.234383	15.098015	-0.03956191	2.8614979	-13.38712	-16.471678	0.57367486	4.292065	-30.02419	7.763279	-14.317764	5.88149	-7.945764	-24.931274	22.00016	-16.440987	-9.745233	-12.289121	10.967358	9.152255	8.654404	30.752935	19.308796	-18.415083	7.5330853	12.710927	3.2589996	9.383381	6.21973	24.816132	-7.1447206	-9.54531	-5.086958	-11.925824	14.749406	8.623046	-11.895078	9.00612	4.142463	3.0635033	11.741033	-28.913462	20.65824	3.8733387
704	-14.598351	-19.847368	-24.782003	-26.70595	-53.178776	-42.017273	-37.655087	-32.42053	-46.855587	-50.347565	-57.144806	-56.569138	-78.82994	-49.904247	-30.788574	-29.487265	-36.369904	-4.5077653	-75.91733	-25.383759	-35.121628	-25.07421	-21.714285	-43.78239	-49.87923	-30.799202	-35.609898	-34.9711	-44.09995	-29.503876	-20.29571	-98.22817	-43.600525	-64.67936	-32.74515	-19.003592	-54.782623	-19.229101	-21.747187	-34.964024	-69.22592	-32.210327	-28.445719	-24.564962	-33.053318	-25.086967	-43.999416	-35.741898	-36.126675
706	-22.344492	-35.049824	-31.891779	-16.065176	-3.9279048	-13.011429	20.965899	19.049917	-59.60433	-24.766733	-30.153849	-7.0892777	-14.356452	22.433538	-27.006416	1.050305	-10.023891	14.000094	4.6329618	-24.01169	11.749223	-29.775862	-2.5716274	-16.517084	2.7580786	-23.478485	0.117157616	-20.291231	-1.0396852	-13.008977	-13.400157	3.4839725	-43.91481	5.057555	-44.803234	-7.0048256	2.5034616	-31.38073	-1.9680824	-8.045753	-6.4734936	11.17751	-3.8894088	0.06172212	6.6661305	8.599013	8.119365	-8.387833	3.7093048
707	-43.05562	-43.270355	-30.619818	-46.15788	-51.77773	-40.926304	-36.832188	-31.733778	-13.812158	-16.129803	-22.721937	-31.855835	-16.970407	-46.76502	8.2904825	-27.826889	-38.78918	-23.550688	-24.297487	-35.25233	-30.014923	-30.992012	-27.173502	-28.655035	-27.71077	1.8936347	-19.657831	-24.709106	-14.507603	-35.94696	-54.023815	-39.19399	-47.494976	-46.98036	-34.058533	-49.49062	-56.040894	-61.5787	-53.53314	-49.84679	-48.270096	-66.49157	-62.755306	-51.01179	-50.376553	-52.97691	-34.95163	-19.354574	-44.868896
708	23.111	23.796427	36.773228	38.180393	36.59618	40.31217	36.358658	23.512522	34.073345	42.28327	47.719833	36.574375	51.74309	40.90405	36.36939	51.50855	45.17647	36.50754	6.1661224	5.4115863	21.517431	11.751603	15.059892	32.163437	63.23285	33.76635	49.26624	33.70763	34.749012	43.387028	29.913359	32.00877	25.063196	36.428898	38.206776	22.085226	32.98045	40.765354	39.50703	28.13175	24.676046	35.19341	56.02557	39.845203	34.35445	23.124146	24.51442	32.828064	19.737288
709	-35.97089	-42.26367	-21.294947	-56.754772	-23.247091	-34.927597	-32.419403	-43.704132	-39.9654	-52.34485	-29.262894	-37.325993	-39.764896	-36.693447	-39.51102	-35.561558	-31.723944	-40.05612	-40.335373	-30.526955	-51.99919	-35.65608	-14.097692	-32.970364	-17.233858	-28.03926	-21.234825	-42.8268	-33.690697	-11.763654	-45.777374	-33.544235	-13.4454775	-11.059928	-43.259197	-34.3491	-49.169342	-7.4008656	-32.298695	-37.36643	-35.987667	-35.117188	-45.120922	-23.027214	-56.87923	-39.295895	-65.228775	-41.87202	-50.776234
710	-7.058369	-17.863085	9.230836	-10.454329	-12.097083	-8.039744	-13.285184	-35.326138	-26.435793	-7.0269547	-21.655006	-7.170098	-2.570226	-37.637493	-31.914146	-21.89264	-15.9911375	-11.4526	-28.184807	2.1577358	-6.9534335	-23.548151	4.464298	-8.520488	1.3551054	-43.867107	-22.404718	-6.1443915	-1.7652302	-18.14608	7.5034046	-24.481989	-12.481248	-1.7626787	1.438126	-5.223366	-1.8937078	-2.8184063	-7.1385765	-15.316044	3.0264595	11.771629	-24.961203	7.970573	-36.57944	-8.231922	-34.16041	-26.0103	-18.571249
711	50.410275	36.503094	31.197622	30.18781	44.59029	22.482475	36.98484	30.874184	27.926079	37.51005	27.791939	17.660875	24.911173	12.013955	44.65001	31.97082	34.639645	27.435999	48.48466	28.313154	46.847355	38.841553	39.759678	33.2389	29.83047	21.237753	14.594879	-11.768344	55.800385	51.66838	34.236202	34.10117	35.11192	27.843859	42.464603	40.760715	47.90782	42.17035	39.235104	32.76829	37.72302	19.490961	49.717068	52.769787	37.55245	41.880665	38.797417	30.756226	41.494522
712	25.35927	-54.151104	2.1137264	25.165482	28.514505	23.977478	10.238704	23.660254	29.132004	-135.20932	-3.5109437	11.913723	38.38687	20.110336	24.526077	29.639412	26.21728	-57.476456	15.256729	14.152419	29.711157	15.28262	18.997467	57.251476	33.40366	23.985025	-3.2503157	10.6872	40.263683	8.2026825	8.232794	2.0321205	10.599424	9.710532	-13.253428	11.412972	26.03982	21.279219	-5.0603523	3.3524303	29.212214	-1.474178	21.473902	-2.8770382	35.181156	13.447258	31.597494	17.146215	28.68159
713	-3.2788856	5.576655	14.673972	-5.1777596	9.918633	16.497469	25.581686	-15.482853	32.70927	4.804978	-13.470273	13.884143	-2.9431932	-5.8887424	-0.69567233	-3.2479265	18.365122	2.2923043	-11.478328	-19.407663	-10.773234	-3.3271983	-30.559021	-29.98082	-21.911179	24.94284	-11.238117	7.0870194	-15.622551	-2.3012898	19.041586	10.378521	-10.5997095	15.06356	-31.294168	16.54933	2.2544901	-12.208824	-9.543559	-5.9229903	6.595453	-11.75064	-9.457681	-18.045134	17.781548	-60.104618	-18.298584	-15.034528	-18.126461
714	-32.5249	-16.733217	29.140305	41.97085	27.10621	5.518168	-15.644017	27.376703	12.030052	-36.550373	-22.200096	22.973017	-51.324387	-29.384848	-50.83739	-65.83315	16.33026	-8.182675	7.1015105	-12.750907	-12.18647	-5.5983124	31.781393	3.4584618	-67.26178	-23.364954	20.23209	-16.109245	-24.555176	6.558697	-37.21519	9.920087	13.912625	15.863243	8.805159	11.307818	23.647728	31.678045	-43.24121	-1.4580408	-4.803728	8.799987	-53.122925	-68.867256	-24.61554	-7.352356	-37.987736	-12.8716545	-37.87541
715	6.303722	37.872646	19.649801	-0.75704604	45.316273	26.191301	42.81195	49.931667	19.14358	31.401098	24.572382	21.636057	-14.58166	47.79556	35.99937	22.754938	32.86251	42.765915	26.935858	37.387474	17.942793	12.055718	44.800526	21.759863	53.054287	47.352993	30.873705	17.2127	26.510454	21.816233	-13.025243	46.750507	24.040947	10.785667	25.37935	35.73363	22.762304	32.00639	16.981321	5.2558517	37.227215	26.688967	47.413303	21.929693	32.91023	20.368101	33.099396	40.35819	30.696371
717	-60.018047	-45.834957	-54.262363	5.1246605	-35.811054	-25.798538	-51.90077	-4.7837586	-44.894638	-25.776495	-18.073362	-60.87003	3.3346338	-67.086784	-11.240727	-47.962036	-22.369154	-21.281593	-41.49502	-6.7200036	-58.008648	-34.75217	-32.243515	-42.388702	-63.51541	-44.658722	-57.28595	-32.01922	-30.393736	-29.920609	-29.990335	-17.25313	-28.181528	31.978342	19.740072	9.064094	15.558856	-4.8749123	-3.0351746	-8.935711	11.285785	11.449077	14.701533	-7.764788	4.671349	-24.88295	-3.692524	-24.68019	-15.193474
718	-30.668058	-27.40625	-2.9254916	-18.520535	-6.5410933	-40.980946	-13.339492	-16.78472	-33.815853	9.236911	-15.781507	-63.37328	-49.8653	-37.489086	-20.966166	-15.134979	-26.684998	-17.479683	-40.187595	-7.7464957	-3.1578224	8.543479	-27.02381	-15.949936	-34.65329	-14.644853	-12.985808	-3.773887	-15.403481	-7.312424	-7.7748265	-19.602036	-23.505636	2.4629393	-35.143055	-24.379583	-11.348008	4.9538045	-16.138184	-16.171173	-25.73532	-11.348844	-23.9633	-27.87361	-15.969239	-7.116722	-15.550427	-30.323631	-16.474842
719	-40.262974	-37.192673	-16.494736	-17.886202	-4.8556895	-12.1464	-26.026114	-0.09837469	-36.075848	-22.920568	8.480502	3.1764348	9.9340105	-10.034034	3.985777	-10.900014	-26.440987	-4.328984	5.781985	8.954904	-33.82119	-20.015705	-21.641205	-6.235704	18.427141	-25.616709	-26.580397	-22.40184	-23.474688	-36.476902	-27.718588	-27.361612	-15.849992	-9.288241	-36.81922	-26.767206	-4.9317346	25.61094	-7.809404	-21.067131	-4.6523914	-4.334491	-0.7168536	-38.850067	-9.243039	26.875221	-0.80796176	-43.806454	-17.568209
721	-10.689544	-17.972597	-6.4932666	-10.148207	1.2009449	-29.258835	-1.6641992	33.004047	-25.619974	23.423876	19.85576	13.873979	-3.9140537	-9.285455	15.87688	-12.216709	1.1619577	-7.7133183	5.4361496	-13.310211	-22.447098	-9.485663	-21.73094	-40.619854	14.07043	-32.40852	12.061292	-14.339222	-2.7630336	-33.26469	-12.867341	-8.522962	1.604793	28.318277	-4.225102	15.319638	-35.676445	-13.952779	13.004493	5.6103554	8.143542	-14.587306	-28.05993	14.373955	11.862515	2.15916	-23.541626	-1.6402344	-13.674483
722	20.784668	11.9600525	-11.859157	-30.957657	4.6645455	-3.052304	-20.690289	-30.611876	-18.891548	-38.511906	-22.677912	-23.584236	-42.631077	-12.929273	-20.188942	0.23964675	3.1650217	1.9317846	-17.86133	-0.9766881	-28.586428	-9.08276	-6.5154653	-5.1090813	-5.905666	1.083587	-37.311718	-16.165491	-15.410533	-23.053396	-14.782275	-21.228148	-4.991395	-12.859904	-27.841345	-17.333277	3.2902496	-5.215269	8.6726265	-16.116499	-9.307134	-18.1589	-24.8431	-24.105835	-4.7611113	-1.7436825	-23.026846	10.742961	0.9648736
723	-8.761075	46.98059	-85.16058	-12.428309	-29.479753	-18.686205	-47.7745	-41.03856	30.2014	25.905441	7.7248464	-31.383959	-57.96207	-58.116474	5.6308475	-36.637207	30.8081	3.5931435	26.439737	2.1303432	-36.859364	-4.234487	-42.388935	8.206942	-18.63701	-59.349567	-14.241382	17.416769	-22.590952	-31.191813	-43.389416	-31.417534	3.5167801	-11.502368	-19.513533	-29.095871	-33.201824	-3.7979317	-26.02999	17.095724	-30.415712	-17.709486	8.106978	-66.85885	16.085447	-41.289974	19.176867	8.741899	-47.49349
724	-31.091501	-49.165783	-36.570667	-34.696117	-4.231438	-38.003185	-21.740488	-6.995626	-2.0190332	-30.938965	-32.556835	-24.516012	4.312447	-35.68257	-4.8535705	-4.8383203	-2.86112	-0.7713566	-6.4974437	7.813085	-19.545692	-31.55674	-9.228548	-13.19505	14.422436	-12.887379	-2.2648427	-52.311886	0.9515235	-32.19968	-26.854544	-48.444946	-0.1276366	8.030533	2.790779	-34.181866	-49.950653	-18.730867	-14.403946	-44.252014	9.209388	-38.503624	-38.511856	-4.4273477	-31.382814	-26.630651	-26.748922	-25.060974	-7.089808
725	-29.041307	-5.454869	12.611358	-37.731236	-38.277843	1.0137461	-14.353982	12.114055	-20.258595	17.244982	25.84905	-17.700113	22.23265	10.301509	25.215368	4.843298	-32.266544	6.1557937	26.807394	13.568793	14.672778	17.184076	8.4236355	14.307439	15.25209	8.038281	-8.004078	-3.5967605	-8.034573	15.050668	36.205975	18.137362	16.153687	10.879838	3.0925338	-29.467218	-25.081573	-9.372462	-6.692005	2.451594	0.2815609	-5.631994	-27.89242	12.702049	-0.06966654	-33.02372	-14.947343	-14.275439	-12.914683
726	-21.877867	-46.515476	-45.372925	-55.40948	-5.8136907	-47.91395	-42.445602	-32.065235	3.298584	-36.808014	10.52581	-40.879078	-28.883827	-37.042233	-19.808477	-43.42223	4.551541	-24.652819	-48.834827	-12.8537855	-49.739628	-32.069065	-71.70267	-9.8821535	-52.439575	-26.189184	-86.38177	-54.01768	-48.529247	-40.086952	-92.825584	-87.93406	-75.10632	-94.040985	-49.218975	-84.59335	-87.61616	-72.865364	-68.12481	-82.95272	-106.37913	-92.40688	-76.437706	-85.28796	-97.23817	-99.67353	-89.86871	-68.42583	-100.98385
727	20.034826	12.762451	30.762259	10.673646	38.36011	24.923315	29.527948	26.401733	33.725307	36.940914	22.299164	30.616919	29.611609	35.85869	20.929132	31.107431	35.954876	37.16284	30.323854	18.023745	29.752787	32.268112	22.137552	33.557125	25.139078	41.40407	37.370144	38.49608	33.416176	23.859436	34.005672	28.041328	36.450024	35.695053	36.244022	34.41972	29.177849	40.801292	30.297485	36.524124	25.76356	27.16018	32.69376	7.947375	20.4104	-1.5247868	6.7453322	30.666227	16.341454
728	-12.17195	-7.9406686	-27.691435	-36.6741	-30.374105	-31.944326	-24.163404	-33.639587	-29.659792	-47.321747	-38.52052	-33.511963	-41.04614	-46.345478	-50.159115	-13.633582	-16.361588	-23.821497	-5.9750466	-29.39857	12.717224	3.931914	-13.074178	-7.996994	10.155107	-25.276846	-5.146204	-10.020141	-6.709892	-43.943203	-31.478296	-20.342299	-22.45825	-8.160932	-19.647173	-22.416328	-7.856127	8.696338	-11.1596985	-23.596308	-15.337789	-26.4366	-1.2550377	-35.639137	-14.777209	-16.118492	-8.845385	-10.21316	-16.895082
729	-63.51195	-59.709473	-36.339363	-57.82336	-64.984474	-53.00244	-57.235126	-21.786928	-38.879215	-51.67806	-49.974598	-60.94186	-56.07301	-30.236593	-49.321655	-61.30249	-40.932995	-40.176193	-28.068413	-43.93756	-23.902384	-10.981453	-12.977597	-54.095303	-23.172392	21.538782	-28.152842	-11.384313	17.873325	-54.109573	-31.665865	3.8128974	-21.490005	-13.368749	-47.02545	-36.7482	-73.68522	-13.644687	-75.353676	-19.42127	-49.594543	-68.884544	-38.320377	-0.1952095	-57.762573	-58.303173	6.1954827	-41.74132	-59.12521
730	-28.342499	-21.822584	7.570894	22.64303	24.35769	-24.190626	-63.817577	-59.882214	-62.685608	-69.77833	-68.546776	7.998219	26.132795	-52.61523	-42.861584	-16.994804	-26.534868	-35.889805	10.202208	32.16842	21.822144	-16.037664	-33.007877	-46.16446	-57.913166	-64.461555	-66.09084	2.2865512	25.476488	9.965541	-30.834236	-50.321575	-58.326504	-50.571213	-9.742702	22.44903	34.92712	-29.751265	-49.780895	-32.78519	-56.774097	-84.89475	-53.160732	-5.0836716	32.419018	-56.681934	-51.610336	-36.642567	-24.669168
731	-16.425306	1.0592712	23.407202	-8.042801	19.805689	4.4528008	-2.2325985	3.8647683	-6.3998814	-12.229118	-2.0029576	2.2555974	16.120028	-9.996822	-7.5251236	2.7295501	3.7050316	16.162249	-5.2402654	-15.667808	-31.041616	-24.890055	9.553046	-9.580068	3.2053344	-7.1764646	-11.304112	3.3091815	-7.830322	-31.569677	16.1597	-19.234426	18.623209	20.21032	6.358254	11.258464	-12.088726	-14.585709	14.34685	-21.098488	-11.485207	10.154246	-4.143287	-8.733932	-20.96895	-7.904154	10.770471	-32.752846	-53.789165
732	-8.703243	8.887122	1.8107733	-22.35967	-64.61182	-88.32322	-62.285015	-99.993004	-34.09914	-45.251995	-101.455894	-63.620373	-61.330982	-70.861206	-45.835754	-43.664303	-47.79509	-6.786449	-30.495293	-31.21019	-60.11742	-23.856066	-52.09825	-35.989017	-36.232346	-21.04933	-41.2811	-33.372547	-50.483364	-20.26925	-26.402346	-42.022175	-24.121805	-26.107939	-27.139608	-40.52545	-58.37718	-49.1586	-40.357178	-48.9549	-33.762897	1.6962662	-54.0053	-12.256352	-34.720398	-51.18074	-24.94899	-38.384727	-21.766966
733	25.496399	7.691481	-5.3526096	14.600324	9.472262	26.750175	-15.336743	-14.384519	-2.779638	-27.641668	-33.79927	-1.4651518	-12.715542	-11.620313	-15.610883	11.277843	-7.0218663	21.881392	-8.019821	-6.9308877	-0.9932022	-21.043222	-19.3072	-30.849535	-2.1260612	-6.212832	11.82267	11.4101305	4.3523746	-3.715411	-11.613194	-17.03871	1.6920141	13.206613	16.38611	2.7726872	-9.525094	2.9887855	14.357621	27.148294	-10.62511	-34.53944	-5.7908916	-3.1486385	-13.5114975	-21.156603	26.925226	6.54746	-13.707371
734	-41.56016	-28.219027	-47.65408	-26.244461	-37.53393	-39.955166	-28.741898	-18.37494	-46.801617	-38.428093	-54.217205	-62.994644	-21.779884	-29.865122	-27.89326	-14.838704	-70.42188	-40.155224	-48.84483	-64.04444	-56.772106	-45.763783	-68.44777	-48.78419	-53.840862	-31.833727	-23.421347	-33.217392	-21.529066	-22.71578	-48.098312	-56.402508	-54.950176	-58.58318	-46.295612	-32.20354	-72.30458	-41.94429	-20.181755	-42.09933	-19.070322	-21.091322	-11.5055	-39.245502	-72.43162	-25.275024	-48.37166	-64.870514	-45.268932
735	40.66985	-30.876024	10.721372	0.84987897	23.730982	-48.603123	-9.938516	-4.382586	29.084587	0.6552639	-18.315754	7.0916615	-29.284395	-45.200542	-37.433323	-18.288845	-13.412048	1.5552258	14.955974	4.774679	6.270312	31.491415	20.137455	12.57887	-8.815632	-26.544258	4.5019937	-2.081584	2.4311466	14.01514	-16.616997	7.026728	16.433006	26.074287	-23.094553	-11.460738	18.016066	25.034723	31.376373	20.73815	1.018824	-2.2711248	3.3603926	24.23276	20.235643	7.66509	13.614235	9.196888	14.613263
736	-23.479792	2.3804486	17.512102	11.9585495	11.890972	19.837973	14.838928	12.939476	16.00677	11.917347	27.753456	33.101288	44.33919	37.000866	31.858871	36.341755	21.384851	39.227478	34.706974	40.423534	56.07619	59.144608	64.02953	29.328018	26.721558	11.174609	-22.377813	-1.8669624	-7.078749	-4.1341643	-0.47553253	-5.154425	11.3528595	7.237375	21.749868	-15.837115	2.3435287	11.087021	17.298971	18.004202	25.471918	20.308079	16.456375	23.20018	46.741962	66.03805	31.789927	33.379066	29.529
737	-18.177923	12.939861	-46.448338	5.3596115	10.753057	-35.156765	-3.9669654	-53.54781	-12.3317795	-16.943424	-41.627064	-27.497309	22.106422	-15.267891	21.594004	-75.00837	-16.17346	20.25224	-17.848349	31.120985	27.027283	16.937155	25.407051	-9.134959	-0.7794139	28.302567	1.2447748	38.219044	32.23025	16.660833	43.532368	8.042975	23.674395	31.274162	-29.28372	45.206158	-36.381504	9.698962	34.93335	1.6813736	19.633078	55.37389	-34.2456	38.23998	-50.44803	18.162477	13.340005	8.741808	22.022186
738	-31.434664	0.590786	6.69653	-23.305359	3.5085297	-28.17469	7.575995	-9.236575	-10.046617	-4.421059	-27.50028	-12.541057	-12.299844	-35.55279	-35.877407	-17.80386	18.211065	-29.71383	-32.60789	-41.978092	27.367594	-10.923397	-1.0539032	-32.704426	-32.62894	-11.113168	-20.345005	-53.68527	-54.83492	-61.72526	-29.131952	-46.115173	-66.263145	-33.526615	5.6509895	-10.796955	20.241762	-56.553387	-52.434433	-22.772085	-43.84612	-45.101406	-15.43002	-40.267483	-6.5677657	-61.690624	-3.0772731	-27.79651	-7.1783996
739	10.329588	19.85456	18.073082	-17.72981	-4.339702	3.881684	-31.093452	-33.67421	-9.738265	-27.517866	-40.168327	-38.85297	-52.304256	-2.3757575	0.9117667	-30.301722	17.196226	35.786648	26.7732	42.221012	-59.372517	-25.45407	10.519463	-38.023445	-28.780787	-36.630413	-17.308733	-20.935452	-52.642956	-7.4417768	-29.243057	-27.25974	-31.79394	-29.826065	-37.126114	-40.024326	-20.029306	-35.811558	-58.785603	-18.566856	-23.784304	-17.05266	-13.5815325	-6.50033	-30.855728	-47.740128	-26.882471	-17.611914	-25.089426
740	-34.95036	22.5232	2.1884253	18.73302	-14.696121	10.80108	-0.7237784	-48.72186	-20.097406	33.86317	28.516066	-38.380802	-68.977585	-56.520905	-52.24463	-39.367695	-11.542041	4.1123753	-31.93241	-16.869638	38.059338	-25.399752	-30.43219	-35.1798	-47.753326	-29.74775	-39.495846	-88.96472	-47.09467	-50.014618	5.6229973	-50.31659	4.0213776	-37.118984	-79.92559	-2.9400604	-12.237376	-70.6691	-12.96891	-50.532185	11.657436	-9.472727	-27.234346	18.17335	-11.034471	-37.117054	16.01393	-11.2126875	-54.209503
741	14.779603	5.3540435	-11.519394	19.178558	12.728988	13.597091	-7.467882	-3.651004	-13.516004	30.8672	6.4165473	-1.5426712	-3.8743985	10.504158	-22.274567	4.5151706	2.0327504	-1.6974996	-2.8775864	-18.863037	8.216185	13.986951	24.642843	-29.697998	-23.928162	-6.6030235	9.349518	6.270325	4.143678	4.2383175	13.21528	-23.92605	8.505723	10.444305	-0.35856214	28.365479	0.44646898	21.48334	-8.084415	-14.576706	-23.548677	-18.638489	-15.733966	37.27841	27.80578	-1.3208328	20.733482	27.244696	5.112628
742	-5.1493406	-59.733112	-28.945265	-46.77879	-10.48017	-56.274952	-54.118958	-37.889076	-65.108315	-56.46555	-62.045486	-39.951565	-58.5106	-38.97973	-64.47633	-28.844595	-2.9679177	-62.775105	-45.081985	-55.393612	-63.973797	-68.58481	-42.203533	-43.991714	-73.74208	-22.601936	-44.80412	-35.77064	-53.04803	-33.152874	-6.220095	-104.147194	-97.40417	-70.952095	-13.86995	-69.01689	-4.069168	-41.512997	-51.72298	-59.209515	-48.004074	-33.952515	-43.18509	-27.371809	-55.802227	-12.416341	-52.265118	-76.39924	-37.8113
743	16.598862	18.377548	-65.461235	-11.814762	-47.545322	15.561391	-36.941936	0.7788747	-11.175349	-8.374055	-37.824757	-0.8287099	-39.50529	-47.7477	-5.9105453	3.8784199	9.990116	-9.35992	21.571901	-13.424001	44.933167	-26.674065	39.099056	25.569422	49.76395	-2.1354961	43.201626	33.485798	36.303818	50.026596	44.28953	19.202795	57.26834	-16.618238	10.760671	17.641384	38.346447	17.426765	20.156836	19.426937	39.346554	-18.91226	30.33187	34.685364	26.92871	55.61673	30.099234	22.2107	26.856232
744	-38.358418	-40.675163	-50.242115	-53.210583	-3.8877852	-34.755764	5.48909	-52.163548	-39.3027	-22.227945	27.160688	-12.595963	-11.7082815	-50.861126	-22.805471	-15.060252	13.046708	15.994525	-71.7504	-17.511473	-32.718662	-34.138348	-23.530222	-26.364143	30.123323	-13.978602	-18.18783	-8.476981	5.0023675	-45.12857	-45.605927	-41.21048	-38.2957	-19.502249	5.591642	-14.746709	-59.124023	-23.793053	-45.929317	-61.4959	-8.08977	-2.7550442	17.677778	-24.075876	-46.43585	-64.649345	-22.802063	6.2584453	24.956179
745	1.4042994	0.14767027	-0.83595973	-4.1297803	13.00295	-8.171355	24.955	17.195795	22.677462	12.450894	-1.3688412	9.166032	0.868913	-5.752645	10.98376	-14.174675	-14.962486	2.2099302	-19.43215	-7.5513597	-6.2922463	24.561827	9.21033	-19.77456	13.048775	-6.3284945	-9.465927	20.568338	-36.579296	8.415477	-16.267912	15.653809	8.212764	-9.947346	22.543604	-10.93444	14.507693	9.395541	-42.165348	8.21391	13.488438	-50.288013	1.9365717	-17.024736	18.637741	-11.432195	-3.1022568	12.149933	-26.421408
746	1.0840832	-22.318726	-29.210175	-4.1623635	-6.5462513	-13.232781	-12.334302	-14.521459	10.272964	-11.649879	0.4210998	-8.033978	-22.159607	26.38176	-7.034159	15.1362915	-33.578167	-17.399443	-19.79347	-0.73346263	-2.7165878	12.768017	7.8864903	-13.243829	-4.476172	-6.130516	-55.752613	11.7570305	-11.1907425	9.021857	-12.828509	-0.9640665	-13.178294	-1.008242	-3.4286976	-6.941307	24.877989	9.542111	9.561622	16.330677	3.6864703	-9.773557	-7.131066	-67.02279	7.5078716	-36.264057	-29.011175	-35.62755	-31.375702
747	-28.463516	17.477993	24.664597	28.979452	31.538504	19.849066	18.554358	28.331705	34.19932	36.760193	33.302917	26.768713	30.891928	25.934736	25.046469	-37.500095	0.1266613	3.5473986	21.750925	28.840652	12.985019	-24.464495	19.638046	3.2518766	10.896684	14.587857	13.182691	-17.208624	10.686699	3.9189236	23.225264	23.50824	-19.915447	12.684392	0.55560094	15.963202	10.446843	25.150892	-12.5591135	19.888884	21.02773	29.671396	20.065485	30.781534	35.330376	35.714314	30.834173	26.245972	38.018192
748	-65.68957	-23.34784	-24.34743	-58.42555	-35.725025	-25.646132	-47.946117	-29.956446	-28.446768	-14.942212	-27.066149	-36.28599	-34.42612	-16.641474	-39.63294	-37.374958	-29.231398	-57.315784	-39.12723	-40.777004	-18.310389	-69.3684	-32.913227	-41.51727	-36.804455	-37.411976	-80.176346	-41.640087	-15.267179	-44.642506	-51.07794	-40.789608	-50.40563	-16.760706	-39.771908	-28.409613	-37.13267	-44.590363	-29.748213	-20.70297	-30.751242	-44.538074	-28.600267	-63.703766	-31.464212	-23.338638	-25.594894	-61.045197	-40.41078
749	-19.960052	-0.23827107	-27.779226	-12.252613	13.787831	14.047301	18.301409	-24.508064	20.858723	-44.20499	-29.550909	-42.60667	-9.057408	-44.472584	-30.67911	-33.021442	-41.173145	-17.37429	0.2367808	-25.928665	-9.2127905	-18.087845	3.0422103	-35.311253	-16.180918	-45.842987	-29.938934	-31.592459	-25.30475	-14.531747	-17.51983	-12.356377	-51.05006	-46.738804	-40.41498	-40.39055	-8.364896	17.830553	-24.203814	-28.805422	-13.257282	-2.0797226	-11.806972	30.987967	-15.329419	-7.3566957	-24.63656	17.488245	-20.361729
750	-50.07197	-77.3349	-58.765583	-61.811848	-73.93979	-80.0951	-70.91888	-55.2279	-61.650146	-73.70811	-56.583393	-87.8074	-56.855133	-73.8052	-50.59611	-83.09481	-37.353657	-41.530766	-73.37792	-62.77184	-70.59307	-65.05176	-79.58767	-107.46563	-92.172485	-78.99405	-68.4486	-37.219894	-65.290146	-99.24229	-102.29687	-78.58329	-68.45443	-76.95756	-53.455784	-78.76068	-40.72012	-57.957104	-80.548615	-68.802086	-52.782536	-50.444397	-36.29929	-62.230145	-19.133242	-38.781315	-28.764883	-61.768047	-58.46138
756	0.09266885	3.431492	-0.9404154	1.8523115	12.408467	33.472576	10.635976	9.852746	8.7861805	7.8335342	14.333911	0.86083347	-7.5187736	29.123589	12.751916	8.519191	2.933876	4.2266107	3.991687	4.004887	11.732127	26.78512	9.102576	14.932891	2.3791227	4.572023	8.787637	15.098488	10.907097	39.998405	4.7642374	10.885181	-3.2785408	19.182611	8.373787	19.04665	13.200427	36.862045	-2.191761	9.727841	-9.384501	28.393723	15.987229	21.978373	12.808693	38.003315	3.8272324	9.404424	-5.318894
757	-49.259247	-39.9637	-48.11136	-76.653694	-77.25101	-45.211315	-58.728275	-72.81204	-52.981876	-44.773838	-70.020294	-70.26389	-72.931694	-75.81363	-40.88831	-42.78186	-45.273575	-92.32908	-71.90275	-45.73142	-89.60285	-87.38407	-81.14083	-44.11592	-73.01907	-93.41943	-59.563183	-80.94932	-50.26329	-65.64826	-43.397923	-98.25811	-52.387135	-82.9523	-57.089695	-51.685345	-42.05773	-59.00793	-54.818035	-59.6597	-66.30673	-78.89426	-65.87771	-44.590366	-35.07202	-40.81288	-74.33788	-63.062298	-56.03978
758	-46.53963	-54.53009	-29.421265	-1.767738	44.220722	14.914334	4.645593	-24.825537	1.6171802	-25.050003	23.599396	32.2728	-8.183074	7.3654823	-27.024529	9.413016	17.409353	8.697152	-1.9308399	-11.688904	-5.968824	-30.315104	-27.856134	35.085842	-18.084349	-17.482588	-14.58614	-26.056787	-3.0187318	1.3946928	-13.887466	-32.77274	-22.849638	-21.192451	-11.275153	-4.07656	-15.340182	-31.066788	-25.930122	-37.641006	17.16028	-48.423298	-39.05039	9.706815	-21.55864	-3.7560513	-25.001791	-8.137876	-28.274595
759	-25.273958	-30.790497	-31.760979	-31.72251	-20.715631	-27.191305	-25.13177	-12.577526	-11.440944	-18.95719	-16.399004	-13.804784	-17.712236	4.7199893	-6.8686156	-35.90768	-36.593597	-33.585804	-21.939552	-15.163422	-20.778873	-39.849487	-1.2857593	-2.4721549	-10.212413	8.051269	-22.37088	-11.778126	-25.62834	17.741043	-16.210693	-9.544471	-14.4767275	-4.198687	-31.799288	-31.197184	-31.519175	-16.583275	-40.06725	-23.203583	-13.133475	-38.965107	-34.506924	-35.810085	-12.943952	-19.818079	-35.945618	-1.0696867	-33.05787
763	-33.741528	-24.20581	-3.8824456	-37.798084	-23.638964	-18.452868	-9.290459	-22.261223	-28.585394	-15.515054	-29.962448	6.3138695	-59.564407	-11.340778	1.0344906	-31.570107	-27.6491	-41.80757	-14.903733	1.5362988	1.183384	-23.216284	-14.478046	1.3455788	8.400756	-12.3069105	-9.151267	-13.991092	-22.253122	-23.790894	-21.500158	-19.794178	-11.781745	-6.597744	-33.074154	-6.425756	-24.75167	3.6461957	-3.2508087	-24.907034	-25.780855	-1.0096477	-6.5586014	3.4594593	-9.603852	-34.228413	-9.877126	-21.67296	-5.825026
764	-48.038044	-39.02008	-49.957016	-38.421547	-28.84121	-16.262506	-29.254568	-37.3948	-50.919064	-36.887707	-33.457096	-28.608994	-34.79539	-34.20322	-47.62868	-31.225843	-28.765099	-33.791294	-11.695037	-7.672148	13.10382	-34.030697	-11.035169	37.74408	-23.83888	2.560809	-6.9683843	13.354428	23.507364	-6.5043087	-19.58079	-6.3022537	-2.435194	-25.811483	4.3573346	-39.140907	-16.437698	12.604157	9.754195	19.04233	-29.731997	-17.740822	-1.440847	-15.913963	17.693705	18.43368	22.054708	-16.781116	21.771261
767	8.8258	5.2389145	5.4653687	6.903526	4.11344	13.039475	9.628205	14.513771	0.43823943	7.347578	-86.72162	7.5617433	6.7763247	25.37533	25.806002	20.808863	29.66622	27.106264	32.984802	29.483816	28.013178	28.034777	27.781824	24.06397	17.66002	25.798143	-75.32659	21.377693	26.531143	-62.243347	-56.96649	-49.122784	-60.960926	-36.967937	-60.48869	-50.30617	-57.836243	-45.00549	-75.243355	-44.24884	-68.426674	-56.819233	-76.67189	-39.64713	-77.0765	-68.437904	-57.8631	-49.107166	-61.43048
769	-5.931284	-10.434114	6.5945377	6.6420054	16.906694	-0.9354541	-52.618153	-93.18406	-101.14634	-81.400764	-16.734838	-62.647938	-28.161036	-59.221203	-67.044	-22.747183	-52.812088	-47.97964	-48.33353	-57.468975	-38.857555	-37.871563	-54.173763	-56.234344	-101.028496	-60.49148	-109.79288	-106.48814	-84.195724	-47.626232	-15.110208	-49.076935	-64.57062	-70.470406	-66.67397	-15.762535	-18.270674	-53.28018	-34.807705	-42.292965	-37.458553	13.387012	-22.127432	-52.451252	-23.12354	-40.351414	-49.02509	11.946528	-51.436203
773	27.149801	30.09392	35.67432	43.437347	-1.2842951	49.85532	-33.506344	47.402477	39.368183	39.763203	43.982742	3.092035	39.261597	-54.01025	43.310913	27.673676	21.263369	51.98105	9.206043	44.814804	-17.35285	54.647297	-14.231186	52.912273	38.233753	9.272956	41.301937	-17.852299	46.46335	-25.39588	43.43372	4.9368935	9.157035	-0.2844553	-28.1689	-9.934273	-39.580967	5.3954544	20.943262	29.346193	14.997185	-28.234583	-27.588715	-49.116913	-3.7608116	-3.01062	-24.190659	4.207302	-35.77914
775	37.198223	55.858593	24.455704	23.949875	18.94662	37.603733	32.313923	27.089579	35.62357	30.933771	35.95048	37.597515	26.641754	39.60075	30.991867	29.64602	22.052862	28.702547	35.341232	17.642948	27.043558	19.513704	18.910942	20.65966	24.581732	19.019709	18.862835	22.204302	15.290166	19.221205	22.477053	9.292319	22.177025	0.6449537	14.638565	12.950652	17.050299	-0.5566794	7.299791	1.0131207	2.9396505	13.617814	18.6075	-1.2264719	10.984024	-7.343769	1.145204	16.172709	12.962373
776	-2.6857576	-1.1269735	-20.584806	-24.55612	-8.836384	-5.534017	-18.76662	8.599381	-1.0524578	-8.399185	4.4520316	5.2083683	0.27773604	-3.270798	-9.777508	-1.7328666	0.7946189	-10.419677	4.7162747	-35.909626	-7.4450164	-14.900996	-19.346296	-0.7498252	-0.89638036	3.3835342	0.4885138	-1.190703	6.971336	-24.592451	-10.427705	-20.205908	-5.1321254	-2.1287606	-9.5042305	3.154906	2.0059233	-2.3670204	-0.7792098	4.6821117	1.1314821	-23.741934	-18.393255	-35.5137	-14.56701	-26.855375	-9.747013	-29.766352	-24.119965
777	6.572188	0.814792	-35.419884	-26.81164	-30.249702	-54.594425	-29.264574	-32.54067	-17.873363	-20.442202	13.952832	-46.5834	-16.249401	-17.478405	-9.09413	-8.315282	-39.32767	-15.797917	-32.062447	7.6653876	6.0744195	-65.512695	-55.0497	-37.114506	21.922943	-33.87335	-46.562622	-15.320396	11.048404	-20.196886	-16.188036	-25.685104	-1.0009594	23.869696	30.091898	21.34424	-33.94821	-32.03667	14.614688	14.798206	-21.889322	-16.324738	-46.800705	-8.5773115	-29.469002	-14.21727	-24.06906	-26.811628	-9.945027
779	19.657232	32.513638	45.4265	45.271957	31.507261	36.08287	38.581738	49.83227	16.288383	48.904484	38.72127	59.742718	55.369354	28.557474	57.410614	43.71623	20.54783	43.444336	28.26277	49.495693	36.354153	43.792053	42.505817	22.426523	32.928368	55.062397	45.155426	49.677998	22.761084	51.966778	38.44011	36.96661	32.29373	46.27756	49.49948	46.055176	28.602228	34.7523	49.39128	25.886862	39.08701	51.5701	39.078453	41.493313	38.312763	57.789112	31.320913	34.16418	33.682312
780	-31.317566	-50.937626	-44.28307	-49.311035	-9.154473	-97.16227	4.285291	-28.990412	-47.047695	-60.92454	-29.527433	-42.67243	-23.066668	-44.57741	-26.654716	-15.050048	36.16395	-1.0827742	34.603565	-3.6608832	-16.272007	-32.33378	-44.142975	-11.422443	7.2330823	-24.308424	-44.456512	-23.062683	-1.671402	-31.600542	-3.8183842	-36.33733	-29.22098	-28.26761	-13.675441	-55.89977	-0.86995125	-8.84163	-39.109287	-26.584917	-10.329335	-11.054893	-5.785319	-39.44944	-41.834286	-27.116898	-16.083914	-29.314524	-34.938004
781	-44.827885	-32.354183	-73.75357	-15.737858	-41.676105	-27.931791	-22.429686	-23.199434	-50.25212	1.7020048	-40.778202	-5.8354917	-41.34818	-10.852756	-27.415054	-22.050531	-43.185566	-4.7695937	-41.136326	-66.52221	-28.785973	-53.601974	-69.58502	-17.950117	10.444568	-59.632313	-54.875294	-43.616394	-11.311237	-20.711004	-16.850927	-25.764074	-32.101456	-16.225914	4.7961082	-42.72119	-12.95422	-62.594532	-29.449692	-26.928268	-30.39	-32.049053	-45.968243	5.5559573	-15.79246	-20.47645	-54.635437	-43.39741	-6.582777
782	-45.01814	-52.802013	-57.30437	-55.234802	-26.213402	-31.449156	-27.84772	-40.584	-56.73282	-68.35092	-43.253254	-38.88329	-40.590714	-35.353893	-29.051405	-29.94146	-53.593628	-65.363716	-25.154854	-25.562737	-22.081589	-37.60241	-40.335613	-22.872375	-48.722454	-50.64462	-35.4501	-67.98612	-57.96108	-41.08823	-34.51858	-42.355984	-26.24637	-5.770757	-10.588496	-7.6157665	-14.634612	-23.82579	-43.227406	-29.212133	-6.680163	5.0942492	-6.892465	30.659775	-39.316204	14.779437	-21.075148	32.920746	1.6519533
784	14.6664	31.616125	-12.787148	-1.197648	13.293485	0.79901695	15.283162	25.212484	-14.9677725	16.727976	-6.223206	1.5769533	-38.088547	6.7078156	7.4979863	17.707714	-16.176699	18.01771	-65.210205	-28.785791	-30.379988	-32.425636	9.280641	-34.113438	-10.586407	-70.37527	-4.8468823	-20.539223	-24.225441	-50.04468	-17.56698	-9.900963	16.526093	-1.8381419	-14.347697	-22.740883	-29.691002	-7.4513993	3.9864943	14.453267	-39.20441	-41.90167	-6.5087695	-0.626791	-18.841042	18.475563	-74.48639	-38.914097	-22.439363
787	-47.208344	-28.62365	-41.14987	-5.8630157	-52.868702	-35.71934	-42.40093	-64.38512	-34.687603	-36.336727	-41.341625	-59.176388	-43.271393	-55.49059	-30.61158	-52.504963	-57.62604	-37.218098	-51.209473	-35.742825	-33.88677	-22.911661	-16.203245	-39.534504	-44.486515	-54.261303	-54.985455	-51.25339	-34.3037	-49.44424	-52.350506	-51.59547	-56.246693	-45.52066	-48.457535	-41.000782	-23.246819	-38.068253	-59.250347	-58.447372	-56.326935	-42.96584	-50.376392	-18.523111	-51.14967	-55.990124	-53.12288	-22.266653	-41.61479
789	-0.411908	-4.8984103	-15.415993	-17.47826	0.74318856	-4.2011037	9.790896	-11.291866	-9.244267	-15.641536	2.699496	4.32387	-10.333104	-0.12596877	5.2169185	13.714047	-13.844895	-7.215877	17.2401	9.717128	9.951287	17.338844	26.645582	-35.501194	2.0886238	0.239947	-5.599495	10.211715	20.960043	15.710006	11.034276	17.042448	0.9714791	-9.702194	5.910545	2.148227	32.92371	-14.340321	8.385015	-3.1096098	-3.8430421	-0.46650442	10.800473	11.084641	29.337816	17.748007	11.704427	-6.942331	-23.118193
790	-49.816105	-25.663109	-28.778555	-20.078325	-32.57962	-51.38257	-10.468221	-50.494034	-20.359236	-37.853054	-37.797882	-23.250147	-37.284344	-22.110239	-46.085537	-23.828302	-26.853048	-60.69859	-11.6947565	-52.345623	-5.68285	-13.977318	-31.511686	-23.81212	-28.573523	-17.41916	-7.023398	-53.372356	-24.933825	-50.042065	-9.718552	-16.717821	-35.741398	-14.078132	-18.654459	-19.317688	-32.149723	-51.579052	-36.640526	-24.125086	-19.080587	-7.7447124	-38.760593	-33.78527	-42.71536	-5.1658745	-3.0221596	-41.39472	-26.712347
791	9.460262	-7.902149	1.8828081	-12.603017	-6.4136987	4.2120094	-0.43715414	-5.9856834	9.250917	12.692939	32.411198	2.2406433	0.47100067	13.835694	4.727809	-14.904808	3.9864938	-25.148287	3.769955	-3.257148	6.7588954	17.477026	-6.6299567	23.50737	18.636145	-10.646393	-4.52149	-2.4989598	1.4310417	11.616848	5.311786	-10.609445	-27.480955	-6.521446	-3.3821537	12.011434	-10.638823	-1.4014282	11.882172	1.6301492	3.4366522	-13.178989	-6.3337708	-10.072872	-8.974558	2.0359526	11.785861	-5.214227	5.065937
794	-13.449715	-29.64576	12.035556	6.3024635	-6.8521676	-26.283632	-36.00128	-14.12144	-16.501394	-4.7712173	-22.748453	-0.8144652	-4.0883174	-28.15925	-9.50975	-16.453405	-5.240467	-20.60057	5.7903996	6.9917893	3.520179	-6.8374276	3.3515472	1.1600895	1.3804268	-5.610594	-21.215305	-20.352106	-49.735065	-18.075157	-27.60505	-13.160381	-3.2560947	-6.0070496	1.2590262	-2.8184423	-9.832019	-36.750393	-30.467188	-25.202316	-30.76882	-40.183674	-24.178099	-19.013084	-5.3977623	-11.500583	-20.941252	-22.736513	-18.001469
795	17.198814	3.995755	31.749016	53.470715	13.374244	15.030563	4.9567266	33.610912	42.750942	49.31262	29.650658	32.98057	26.738981	28.87795	43.716557	44.683903	13.840439	39.53924	47.019123	20.449888	48.235317	44.28422	6.448088	35.419468	15.070388	45.17006	25.441895	10.193506	50.92729	6.7826614	43.60948	37.832203	30.115355	19.950424	37.165726	35.87456	23.865438	38.60155	46.298794	11.230339	47.965668	44.1929	28.610525	42.305992	15.570938	27.96701	36.12121	30.581331	24.38128
796	-24.616587	-64.7718	-22.552214	-39.910233	-36.674477	-67.978424	-43.270844	-34.4094	-52.216183	-50.14207	-61.08582	-24.556555	-38.95039	-27.858423	-34.1199	-36.140785	-42.20669	-69.89805	-34.5474	-59.28943	-51.417706	-50.335346	-29.744757	-33.73071	-55.89314	-50.6132	-40.672688	-56.604015	-42.572536	-26.375067	3.5317695	38.094715	3.3218982	-6.27848	-16.875818	-16.733452	-24.101622	-36.071156	-32.813416	-22.980433	-25.434433	-8.135161	-54.907963	-3.0537577	-16.951056	-18.795591	-14.44822	-37.660892	-60.48564
797	40.217545	49.07571	9.93105	8.130459	5.472939	16.921074	1.896832	3.6303227	17.443794	25.815477	-5.8132052	13.300575	-14.796254	15.308545	11.632931	16.301018	42.352062	53.592773	31.051346	22.904139	-5.7538085	20.859526	19.139238	5.354465	-3.910717	55.986996	36.47795	26.003937	14.421554	23.505676	45.481583	34.35238	30.071848	-11.605569	-5.8927674	9.619087	0.17135365	-5.479941	-10.388703	13.796794	47.01212	12.098723	14.420211	2.1523001	-2.3478582	10.674934	8.623482	5.463281	5.1717877
798	17.394815	27.007082	29.8164	16.220629	4.6353865	24.849115	19.744822	6.776027	26.34577	44.26364	28.456755	-8.101923	27.990225	26.283508	34.78848	28.987082	15.173008	7.7986374	27.31363	23.553131	11.847839	31.7052	29.100586	-6.1370482	2.1189594	32.37653	20.714241	-11.178547	19.131971	25.157822	45.417435	56.64975	38.773357	48.446796	61.32523	45.673904	57.053234	59.74783	57.877808	41.403988	53.518177	69.44676	52.63182	51.890697	55.171707	73.11678	38.422977	69.43923	38.67564
799	-4.6209664	-12.796567	-17.622744	-41.758667	-67.52825	5.8881226	-39.147976	-38.001495	-66.1181	-31.12227	-17.90768	-33.275604	-9.966206	-11.863518	-15.042079	-27.019266	-2.2357152	-7.389855	-11.70105	-19.2829	-28.74855	-16.068857	-15.463683	-31.738138	1.6464373	-50.79777	-16.004644	-0.95181054	-9.00524	-5.1424575	13.471874	-10.148067	-45.38037	15.996074	-0.025445303	-66.46506	11.539825	-29.85253	-40.596493	-68.8469	-50.52269	-29.79833	-23.93264	-5.8170705	11.3367605	-5.7779293	-22.389015	6.4129467	-36.789494
800	-34.000214	-42.161602	-18.63041	-6.762426	-35.070316	-25.427053	-20.04652	-28.821028	-41.10478	-23.01703	-55.79555	-54.740494	-39.209682	-54.77615	-24.746927	-54.014576	-44.343567	-31.761023	-21.259289	-26.046083	-30.62919	-17.07357	-42.502995	-29.926147	-82.802826	-48.485123	-20.29173	-30.438929	-45.076935	-48.078968	-7.165278	-47.74507	-47.248196	-34.53305	-65.9965	-40.64141	-44.147526	-43.195293	-15.924942	-32.261734	-35.864822	-16.376589	-52.137177	-34.207672	-1.4697552	-23.769669	-51.259674	2.4683206	-11.429814
801	-56.242325	-61.454845	-109.43494	-103.25959	-97.16372	-99.42335	-121.04367	-85.79299	-75.13724	-95.06431	-96.9678	-73.546196	-78.85818	-70.58911	-95.8237	-70.20019	-89.523445	-92.1049	-82.33197	-81.08451	-82.43151	-77.43399	-103.40041	-94.46039	-89.555916	-95.93449	-100.27508	-90.62033	-103.44642	-105.320656	-102.41001	-110.81266	-110.98206	-116.11544	-118.672295	-84.498055	-92.25122	-100.03861	-104.02946	-87.21646	-91.34753	-109.93494	-111.58224	-120.14025	-109.77804	-111.58044	-111.9086	-110.10663	-104.478645
804	1.8404013	-3.282072	-30.793585	-19.775427	-32.277893	-25.547724	-35.748493	-3.434429	-22.592522	-22.168707	-57.814686	-15.038456	-10.205695	-18.873047	-7.832955	-53.398907	-18.808737	-49.109924	-18.396038	-39.412674	-15.7445345	-36.861523	-12.689667	-49.814686	-13.554366	-22.557602	-16.30252	-12.813823	-32.024776	-32.072735	-10.888458	-32.255947	-44.780533	-29.066568	-33.062428	-24.150316	-23.284607	7.818748	-32.10844	-26.992567	-46.75836	-29.11741	-64.21688	-18.56079	-40.14906	-19.115602	-47.549618	-17.194511	-27.961779
805	56.720753	44.497944	40.076874	34.946228	30.220316	40.306904	33.643444	46.677776	47.268818	30.619497	34.245136	30.453825	-11.867406	41.758408	67.512375	54.976482	54.598694	46.15269	32.00569	46.635742	54.780262	34.44508	68.93699	30.710806	30.495026	43.706646	52.780872	39.07034	33.15272	26.147894	45.55539	40.027138	41.097122	10.489858	40.230003	46.287067	25.405218	57.416584	56.579235	47.40804	43.505447	44.491306	43.159805	63.539097	54.181454	47.35228	49.42206	29.038687	52.504272
806	-26.573578	-22.105743	-38.427418	-50.497208	3.3287814	-35.317307	-16.744003	-27.074862	-17.678926	-21.349777	-34.629696	-26.906311	-43.43484	-35.457134	24.244118	-42.094547	-18.171423	-14.590665	1.563818	-7.3927684	2.426565	-17.846064	-5.168649	-27.634943	-19.718935	12.75422	12.560864	-31.771881	-34.380444	-30.153036	-24.396502	20.222967	-7.7117996	-50.08197	-23.739891	-40.17912	-44.884136	-22.307709	1.8547283	-3.6433704	-19.746199	-40.263866	22.141745	18.914183	13.911914	-60.960423	-54.257076	-36.55824	-7.883223
807	-33.240875	-28.965765	1.166165	-2.7807035	-16.998686	-25.674889	19.26116	3.1338139	-30.738134	-57.66815	-9.408815	-6.1373844	-9.73014	-19.60551	2.3685234	12.299647	-18.832148	-8.972392	-4.234141	-1.5649179	-3.005697	-22.780197	0.02203379	8.189663	-34.762924	-22.900545	-9.076626	11.239469	16.80554	-16.27301	-7.429173	17.08353	-20.398619	-10.8248415	-5.1475844	0.07748874	-16.372965	-24.02884	-4.9569736	5.5181794	-56.178913	-5.842357	-11.048775	-11.023356	26.713255	0.38692537	-1.4114491	-2.4290712	7.8765626
808	6.822088	5.1771626	43.309875	9.404259	-10.014683	-55.286297	33.166367	26.568125	-33.422283	62.517197	62.77501	40.5812	-6.727201	31.685072	39.90347	4.180411	-34.803875	5.290924	-7.374438	21.76036	-2.6818159	7.5868983	-6.779433	30.563225	37.09619	35.765366	48.358845	54.203037	57.497375	-33.21834	55.72246	48.75532	-31.61889	42.24641	19.838419	-31.953558	14.252731	18.330074	23.640379	16.269045	-44.654057	-27.342981	21.743103	5.4287567	-49.83253	-61.643738	25.5719	42.454266	51.557972
810	-14.170339	-25.922964	-22.768625	-27.612976	-16.394665	-42.43992	-26.81835	-18.237434	-14.845436	-51.398	-42.007843	-26.89508	-13.516532	-18.975962	-59.00595	-26.728273	4.8592944	-27.666819	-13.244487	-33.939007	-45.325085	-21.848421	-34.052914	-37.271656	-20.10917	-27.063126	-37.956547	-45.28107	-30.455194	-34.823925	-55.21966	-49.796345	-25.322657	-73.31501	-45.455612	-63.86778	-63.575947	-57.462616	-45.301144	-57.808743	-49.80725	-63.64313	-63.662945	-65.34423	-65.116684	-80.440865	-82.69556	-60.119415	-34.903095
811	16.925865	-15.449753	-0.7968758	6.0750537	17.224491	36.776737	-49.295135	-27.428675	-37.81309	-9.987411	0.2754027	22.665499	5.772152	9.302909	-32.510452	21.600779	11.13832	2.126938	14.2159395	10.19984	-38.860165	7.820701	-2.6600654	7.159287	-1.1206518	-8.322985	4.884999	-34.413486	37.210453	26.22692	31.409897	17.333364	-40.952343	-27.859648	-35.21279	-56.624462	-46.385235	-66.891266	-48.881115	-35.357853	-30.58493	-22.161224	-26.901281	-47.30957	-33.65958	-39.275074	-54.25278	-30.138498	-52.35863
813	-25.016	-4.9296494	-19.356796	-5.0649495	6.025602	-0.05902036	-17.069027	3.902396	-9.038148	-22.086014	14.753293	14.335098	14.10046	-5.3229775	-10.054811	-23.830416	-19.902819	-20.507895	15.362653	11.021755	-0.418115	-24.031097	-11.361707	1.9147968	13.213843	26.312119	-6.761598	-11.314258	-22.143381	-15.363669	-13.53831	-9.2012005	-11.425363	-17.98702	-39.204903	-6.056604	-22.321646	-5.2712836	5.380136	16.34551	32.344303	-13.09172	-19.898651	-40.50548	-1.8190012	-10.000453	-4.109716	-20.315742	-24.326414
814	-41.15622	12.131119	10.8578825	-30.121572	-31.918213	8.107372	-23.249054	-23.355135	-17.6243	-14.0759735	12.927159	-2.7567616	-27.914785	-10.733541	-22.031464	-24.62787	-53.504395	2.3836873	-9.214587	-6.202788	-24.347563	-14.839428	-30.67822	-44.91199	-56.348583	-31.024918	-8.970941	-23.70043	-8.331106	-16.637411	-21.330881	2.8957345	-18.23834	-58.98589	-39.75043	28.844328	-58.348583	-27.037485	11.972934	9.938669	-1.2434953	-9.54614	14.408851	5.137127	-13.29046	-11.557441	-16.872808	-2.986922	-11.450688
815	-22.89004	14.721616	8.105235	16.165049	7.018397	6.7876706	11.986557	22.446173	14.754527	10.121978	9.87985	6.988676	6.842357	4.3301926	14.005123	-4.667732	-9.936836	1.4715935	5.5292187	1.7297736	6.419143	12.981296	11.721458	11.939812	2.081347	13.145355	11.682582	9.044904	1.4518663	13.416015	4.003839	12.0394745	18.797834	-7.2483883	7.0560937	9.216138	-8.281368	2.2442243	17.042501	0.9558716	-9.798341	9.762431	5.237513	3.8891208	-1.6815454	17.75767	-7.1753726	9.577055	-4.4704313
818	-32.862026	-62.602154	-12.212874	-38.771194	-69.07882	-31.396545	-50.72565	-53.16802	-59.107136	-32.77537	-57.495346	-14.461511	-48.254864	-19.722063	-75.83674	-46.92758	-57.64949	-8.886149	-34.60851	-34.76038	-49.39311	-32.61456	-41.79836	-63.892944	-36.400986	-93.062904	-17.46844	-46.639435	-12.971471	-33.766003	-71.95115	-22.864807	-3.2269905	-74.578926	-49.8963	-35.628975	-71.40254	-23.313156	-51.809574	-88.450096	-48.94783	-40.03763	-67.72702	-52.145374	-44.285095	-58.374573	-56.392406	-58.790318	-20.91568
819	1.2200876	29.981918	1.4529825	25.8352	6.485277	29.578058	29.975828	-0.045595806	29.816431	3.3527386	24.209015	7.650455	28.904821	0.47878075	28.750122	1.491258	22.698195	6.8924065	31.24856	30.733725	31.551397	2.1131814	29.437769	3.8687007	28.657639	1.6022409	25.821487	5.2056293	29.560913	0.99466324	29.077387	3.3696964	22.586111	9.057785	29.965078	29.035124	1.0929604	29.622011	1.1402804	25.916636	7.6781573	28.905945	2.3564155	29.694925	2.3478572	22.749296	8.268128	30.178284	26.460459
820	-14.280589	-5.3868484	-7.4371037	-4.5591984	-29.86688	-3.7442963	-41.903797	-27.306175	-62.269047	0.8814257	-42.150036	5.816977	-26.855906	21.589605	-37.184525	-52.615204	-34.79416	-36.779964	-32.99335	-33.635105	-47.414616	-50.93451	-22.204687	-17.823195	-23.38254	-51.349133	-14.003518	-56.40259	-9.308129	-33.928974	-8.512586	-19.73392	-5.055041	-52.73122	7.17617	-24.028818	-8.586661	-8.992747	-7.5732903	13.284744	17.040907	14.773768	4.546691	0.41059718	9.519469	20.777525	14.278668	-11.923782	1.4599203
823	1.2992483	-39.086033	-19.35412	-16.413324	-26.106543	-24.12696	-25.74913	-2.4857905	3.1493104	-10.353635	21.8869	4.564299	-8.150136	-5.397184	-32.270588	-2.6827552	0.09831651	-19.374992	-4.752169	-14.612475	3.7388287	-44.57408	-28.128311	-34.68372	-29.463846	-23.421534	-30.63148	-64.45075	-52.043987	-23.068521	-27.834227	-0.8618863	-24.726746	-20.894676	-45.832462	-13.526287	-46.374405	-53.60103	-25.260908	-10.820947	-2.436037	-33.831966	-19.474548	-30.772085	-37.36881	-33.789684	-40.873295	-45.316082	-32.269436
824	-1.4315621	-22.48377	-19.684292	-25.150414	-13.141503	-9.739902	-38.336796	-15.444005	-43.849915	3.2794435	-43.73515	-9.378957	-24.798674	-18.83553	-17.99893	-10.689369	-7.3541503	-19.106829	-11.654038	-38.67068	-16.14107	-34.713985	-12.053111	-5.697495	-28.05805	-19.047949	-2.433776	-26.641314	-36.933014	-6.503906	-48.78368	-5.229782	-27.496887	-31.976736	-1.5895771	-17.615747	-26.214231	-32.27194	-25.888098	-30.354757	-1.8508606	-45.213394	-28.851913	1.4108223	-24.27543	3.3950384	-38.508102	-7.2560697	-46.88641
825	38.16276	45.300648	-16.496943	29.764372	30.8405	29.028715	2.4988577	40.601162	27.816977	55.035126	37.39978	42.49645	9.422406	-33.887024	27.981497	43.924885	50.42339	29.377054	51.304516	40.338825	27.332544	2.7346852	37.450108	35.277554	-15.698726	36.8839	46.825665	36.673107	-24.091843	33.060726	44.350758	62.806477	26.381128	47.08144	52.175232	-18.39064	46.744247	48.969738	63.040546	6.825461	75.107216	20.53959	44.37816	-0.53786725	24.892418	50.750637	54.40822	19.468414	42.825817
826	-15.278133	14.148133	25.729872	23.684433	19.90594	11.221527	-12.353864	7.589112	3.4911938	-10.572679	12.474594	11.8120575	24.962616	5.8486023	18.387012	0.27744675	11.386105	-9.822135	-6.814941	7.1725845	12.52108	24.846975	37.044193	23.38328	23.857727	12.599709	20.72878	2.8483422	6.2318053	17.671576	28.826414	5.073111	-12.136906	7.9814773	11.207623	22.355759	3.6617851	-31.485216	-11.258503	-15.39534	8.371625	8.412646	-12.245425	-0.45384344	11.680247	18.76828	27.42031	41.64842	19.377926
829	47.61508	36.055332	55.599365	21.845228	22.501272	25.64078	35.66316	27.38576	33.441555	51.123142	41.989082	26.850733	41.267536	50.775944	37.454205	23.370058	32.700714	39.66237	33.54108	34.84981	31.738775	35.047176	42.52963	27.154192	40.28922	31.29307	36.7852	28.377264	39.075165	2.8922765	46.626606	30.298853	42.52567	28.622274	38.80187	38.024464	45.270466	33.071957	25.083456	36.483974	-27.137032	31.89826	26.711487	37.675278	42.83058	36.008812	2.248544	14.067226	2.9771569
830	3.2393749	-73.901855	-19.40183	-72.96125	-21.745071	-67.92896	-51.180786	-48.136826	-18.53366	-54.692577	-17.739388	-58.82843	1.7235857	-53.49933	8.60676	-54.676865	-13.314771	-57.822964	-13.61467	-49.35043	3.2308676	-57.572483	-29.584518	-56.92665	-9.5205765	-57.771152	-2.5208142	-67.080765	-11.980991	-49.94479	-36.81155	-55.94629	-12.66584	-59.07674	-31.105324	-54.528034	-45.906033	-61.912525	-38.042545	-54.09496	-5.701655	-63.35136	-1.5190932	-62.359207	22.421633	-63.455597	15.4207535	-58.049595	38.46432
831	4.7032604	-3.7181141	-14.08785	-4.781334	9.854203	1.7299563	-12.205045	4.6322775	32.401905	23.463867	-3.3470135	-0.8093143	-10.133991	11.499846	13.138415	14.8988905	5.4273624	-1.5232998	8.494141	6.5720215	-11.573056	-7.4513435	-10.286799	10.509886	11.588321	4.3495064	-15.000066	6.128965	13.291076	1.6908035	-6.410897	-23.481058	4.448233	12.143476	6.6930084	13.410861	5.3595867	8.270427	18.693213	22.559652	15.828433	2.9701812	-8.302409	3.8083293	3.6352575	-1.236946	6.0279613	-7.0499053	3.5887585
833	-17.267374	-23.460321	-21.72925	-31.620527	-35.509655	-32.40207	-24.029043	-31.935019	-45.892956	-25.44821	-30.664923	-19.865448	-26.007677	-32.56003	-25.773626	-25.501167	-15.857327	-39.12994	-8.748651	-20.160858	-19.64113	-26.239004	-8.732696	-23.453516	-37.13264	-23.141714	-21.192656	-23.929163	-32.03886	-29.156183	-26.920044	-21.508463	-22.943197	-30.702631	-19.735577	-6.595764	-28.623621	-28.419937	-11.277096	-16.947142	-21.002737	-28.972689	-29.857727	-16.766415	-32.249958	-34.083145	-26.875618	-37.597603	-13.808922
834	23.55947	12.887265	36.500374	31.026787	26.127592	-15.959401	33.091473	2.9600456	10.664076	16.360422	15.432731	33.713314	40.37513	23.339106	-1.7711469	26.943909	25.733541	29.838089	-16.485052	12.570579	14.27921	23.917196	6.0165277	11.667155	-39.580906	-14.494835	-8.174833	-18.867182	-28.506853	-63.92685	2.341885	-22.37644	-38.498875	19.30701	-43.488495	-28.351301	-1.4608377	-30.161623	-27.296965	-19.669554	-5.233631	-4.580643	-12.386517	-21.565813	8.850186	-11.38956	-42.602093	-37.87339	-30.68244
836	55.9819	16.725739	-17.4876	12.402165	-2.7741635	34.833202	-13.848136	16.872812	25.791647	-13.880959	19.592438	35.876465	22.452192	27.93279	36.46474	30.820023	-4.2742367	21.154764	-15.086364	32.182693	18.519129	13.68473	22.110151	46.783253	35.613003	-9.637029	18.525343	-19.340334	27.491714	3.2049072	21.678793	27.162382	39.788776	25.0762	9.691342	23.563772	-3.8513327	-18.572313	-9.003829	-67.389366	-32.04204	-8.126275	-27.471169	-14.132549	-16.114506	-51.19138	-59.453632	-29.416388	-61.122875
839	14.582611	-14.953385	7.1663814	-0.70375127	-1.1972765	-1.3943335	-1.2611977	-49.981567	5.816812	1.7360731	-16.822536	5.085563	30.924948	7.1562514	4.683508	1.2251701	-15.710351	-28.672958	-18.736715	-22.333656	-42.634506	-26.435738	-29.530235	-31.853241	-21.178183	-1.5115248	-39.240395	-26.470762	-29.756273	-21.997208	-19.980028	-2.2227871	-44.30019	-25.555231	-30.140776	-33.22456	-18.322496	-22.463362	-38.938385	-27.203665	-32.73271	-23.92588	-20.973856	9.386525	-39.47465	-27.057318	-55.923687	-25.190756	-18.357897
841	-1.0823961	-19.581743	-24.240007	-25.689972	-6.1806374	-2.9219563	-24.533257	2.0604126	-14.732686	-4.4734683	-13.065621	-17.200167	14.501515	3.3258426	3.4394894	-37.634594	-10.081098	-23.546747	-12.389949	-7.324513	-3.6031754	-27.168707	-16.232378	-20.599846	-4.6296625	9.952457	-3.026411	4.6035085	-16.43865	-5.176227	-0.630888	-17.984041	-1.6015701	6.7138004	6.122396	-10.4407425	6.567318	-21.205753	-16.31172	-0.17219003	0.7714462	-33.18757	-36.494274	-17.424946	-5.161982	-22.22758	-2.917291	-45.597004	-47.82582
844	-25.59527	-40.909504	-18.621153	-20.379505	3.3017929	8.337359	14.743342	6.2447095	11.691257	-4.915207	11.708411	-27.751236	-57.115414	-42.59329	-67.53658	-57.88165	-52.13719	-30.140623	-46.26004	-15.356978	-13.625397	-40.991764	-22.5263	-12.121128	-24.401756	-33.698833	6.015631	-14.054074	6.865483	-11.483529	-3.4288113	5.8270626	2.1478088	-9.660539	4.634649	-24.20267	2.4315999	1.076218	-10.782937	-0.31107202	2.7878647	3.9755275	-1.7185904	-3.9598796	2.1776474	-4.410575	0.37111378	4.9120917	7.540732
845	-21.762291	-12.493009	-20.997654	-9.625562	-15.166351	3.607625	-12.2595415	-47.152786	-28.178339	-21.77826	-21.77453	-27.343153	-2.6593697	-15.528432	-17.539198	-6.1211476	10.4743395	-40.025345	-31.523514	-30.370682	-15.383881	-34.35542	-8.4940605	-12.6871195	-1.1664816	-41.64082	-22.379976	-50.17909	-15.631612	-6.457428	-7.9376845	1.018574	-7.1507955	-2.861847	-16.019655	8.268545	-3.663579	-32.188496	-35.096817	-58.153046	-16.084711	-16.547245	-5.4797707	5.7330513	-4.0543156	-2.657037	-5.8873525	-12.604857	-5.9271245
846	-34.471924	-22.221397	-18.656736	-19.28325	-13.271361	1.1573048	-9.606404	6.9342084	-14.641037	-3.6086118	-17.942411	-32.784393	-11.9355135	-9.563064	-27.763685	-20.772848	-32.609478	-31.040827	-13.229694	1.132114	1.6907421	-3.08848	-16.099583	-30.471342	-30.010948	-26.682821	-22.385635	-12.291408	-13.629497	-26.321474	-21.586264	-37.58777	-58.816864	-33.22046	-30.405981	5.532333	-21.37177	-14.41965	-17.10671	10.050866	-2.8168793	-15.588584	-44.485676	-8.910349	-17.087778	-0.57460546	-46.662292	-33.65266	-21.242907
848	-8.711336	-7.270594	3.8974657	-11.22823	-27.39348	-16.93765	-21.285414	-28.66688	-17.282614	0.081905365	-0.41381964	-21.634293	-7.4158244	-1.6986065	-7.75531	-7.185129	3.0401642	16.49104	1.0540524	1.8911403	-21.587366	-13.624837	-9.134753	-7.340111	-22.492546	-8.563991	-17.351866	-19.591043	-18.947794	-17.793503	-25.076246	-30.315123	-10.512663	-27.707392	0.0688858	-19.150803	-3.616052	-13.449039	-20.000353	-21.565176	-22.094679	-12.446515	-21.64583	-28.112238	-27.915009	-33.284164	-31.366491	-36.786243	-2.1573744
850	-35.650337	-53.61415	-47.513317	-41.48062	-69.91099	-5.484699	-51.690125	-64.49313	-18.963232	-72.418976	-48.051983	-11.104221	-62.936554	-57.276596	-36.965862	-23.224886	-99.79827	-36.316128	-25.552835	-69.85224	-46.05629	-3.5649521	-54.48686	-43.330933	-25.596304	-63.594967	-62.254498	-68.13836	-32.68021	-49.00867	-41.943207	-69.667206	-47.57323	-26.693962	-30.791824	-17.824142	-40.905506	-21.226622	-80.68099	-65.42276	-77.715454	-78.91726	-59.11601	-74.037865	-75.336586	-38.74903	-70.45219	-61.315334	4.3835626
851	3.2425659	-39.649075	-35.888554	-39.76274	-14.261616	21.096107	-13.036153	-26.247198	8.737232	-30.386862	-9.184587	-3.663951	-24.475098	-53.82043	-21.158867	-24.51835	-18.789297	-36.631535	4.500464	2.7577846	-7.907476	-12.6260195	6.4322343	-38.385475	-5.531981	11.301887	-29.144255	9.97515	6.54645	-18.684458	-8.325436	-2.3467162	4.1129346	-40.169327	11.252708	-11.603317	-12.766488	11.93544	5.2551165	-2.677285	-11.901059	-33.468967	1.0498232	-35.0326	-14.837978	27.224869	-16.021593	9.1619215	9.410525
852	-1.5193754	28.655687	44.196747	46.224895	36.363125	41.382412	35.968876	20.9877	30.891327	39.670956	56.734806	11.58483	6.846983	5.528136	23.88209	30.157053	29.880827	45.997753	47.59432	50.710598	58.6992	39.970448	37.697414	48.037594	40.22748	58.399235	55.67976	21.312128	28.73905	28.914572	27.577034	9.436406	32.994076	9.276326	21.41632	24.106024	31.86497	20.44423	12.884171	7.270563	30.72937	32.0238	31.734919	32.273487	34.979412	25.614126	38.121544	-25.349634	10.179925
854	17.93458	-18.301176	-41.31982	21.665445	-19.473639	31.57932	18.511515	1.1139566	-2.3638556	-67.89218	4.8923244	12.760376	-0.9991339	22.296898	-28.003235	20.384344	30.318464	-24.12824	2.7363071	-60.92618	0.9749066	10.172902	-15.807733	-12.144307	-5.7624784	17.172789	2.3340511	21.967916	36.952297	-2.523242	11.68765	17.077028	23.912737	7.7909203	-60.024	10.657625	-8.029408	12.512146	22.38012	11.9297285	14.581173	27.422636	0.2080447	-13.909886	12.279781	16.488016	9.398551	5.238993	31.498764
855	19.326403	-37.058826	-34.689953	-37.402985	-33.14472	-43.234512	-58.66742	-67.479126	-21.683401	-41.54152	-43.423145	-5.104608	-32.989986	-17.18218	-7.972523	-6.3433	23.663103	-13.300204	8.528313	57.511017	34.912647	5.333221	6.4935303	43.95926	48.38084	-0.11119795	-18.173973	15.756268	3.1385517	21.249517	-17.767843	13.772222	11.064448	-4.8184	19.166496	-0.9084504	-25.17283	-41.471878	-49.966187	-52.168026	-45.051502	-63.444675	-32.99638	-17.735994	-25.924105	0.85588264	-34.2026	-32.42042	-46.171005
856	-0.34840608	-26.379301	-28.274757	-55.47115	-43.268158	-56.739346	-50.91338	-38.98393	-46.76823	-43.540325	-47.25761	-31.921377	-41.25938	-38.715122	-42.027424	-9.3378935	-28.632322	-19.307505	-14.179176	-23.801323	-8.877727	-33.301563	-39.245625	-32.408806	-24.891314	-38.680614	-34.404007	-14.327477	-34.127865	-42.47572	-33.181534	-26.444124	-15.229007	-36.812084	-18.239546	-37.585434	-40.164883	-24.018768	-24.983057	-39.73798	-31.314667	-25.235605	-47.480576	-38.771084	-28.972586	-8.619496	-5.7776217	-26.610016	-12.513125
857	-2.8790894	-26.357267	-30.448395	-0.73461944	0.60898685	10.859189	-27.615198	-0.5133648	-5.829511	14.522046	2.508486	-15.926015	-19.704412	-1.1194597	11.164444	-24.82081	-17.097075	-12.423734	-21.742167	-0.38047823	-3.473709	-17.605242	-6.047196	-5.012477	13.728709	-17.859682	-33.656406	-15.108238	-2.0020218	-53.153454	-12.257709	-6.6825767	-4.7220893	-24.745684	1.6825417	-20.79886	-5.9556518	-35.42728	-37.527008	-24.755936	-56.70302	-30.59156	-7.3834414	-14.612517	-33.3799	0.6684659	-20.305517	-8.97515	-15.475273
858	44.015575	-65.95217	8.82712	-15.252107	33.827206	47.842503	-61.26163	-19.455772	-18.345686	-24.028938	-13.751842	-49.73352	-66.35349	-42.112812	-37.420666	-13.021146	-21.216248	-35.118683	-61.960434	-54.39287	-44.17198	-33.79079	-39.31993	-41.49098	-24.184927	-47.182144	-15.009746	-49.219326	-61.17761	-44.133602	-27.221502	-33.16492	-29.17135	-26.476242	-10.083722	-20.802935	-30.062845	-40.695126	-47.12653	-41.015106	-32.76882	-29.832624	-21.877787	-19.953262	-16.66673	-44.204315	-42.098873	-36.66375	-41.37505
859	35.140675	39.953075	52.800114	16.40655	12.202851	22.393759	26.020584	12.61647	36.377262	47.08875	33.071445	24.35726	14.108147	18.96507	23.85549	37.864605	6.132305	29.728027	52.223248	-14.058238	34.850796	27.401642	13.904934	22.00956	15.294597	12.357959	35.069168	36.149944	34.052395	41.335087	18.096985	30.55789	32.97183	36.742786	25.059952	41.218307	40.9973	6.9723034	3.2142417	14.8174715	20.393667	28.029543	30.245497	20.33124	48.430607	35.379284	20.035473	18.050774	31.08172
860	-24.79364	-18.710653	-19.800304	-31.034422	-6.151942	-4.654357	-24.162268	-23.232666	-15.164467	-14.921689	-22.28081	-25.29635	-11.269653	-17.326372	-20.655195	-45.410503	-16.828861	-22.139563	-25.022507	-39.914528	-24.295847	-24.253458	-31.118315	-27.923218	-11.545655	-12.849463	-28.122643	-32.38242	-27.828302	-28.615068	-43.096394	-22.198013	-35.82253	-33.21638	-33.4606	-22.729258	-39.678745	-25.164492	-38.521915	-19.39757	-41.68424	-33.173122	-26.607702	-15.225872	-13.922401	-15.296711	-25.604383	-39.87713	-22.924292
863	-1.5010678	-32.94575	-16.545559	-6.456223	-48.627293	-16.720724	-2.1939652	-20.551456	-22.84266	-29.984201	-16.160986	-45.44785	-57.250774	-44.68596	-39.326126	-32.01534	-11.5637665	26.386312	-32.850666	-15.454894	3.0860293	8.275098	9.592725	-15.041144	-30.744474	-7.3280983	-33.928623	-59.228382	-43.795483	-63.017624	-53.70474	-36.93611	-48.47357	-63.18919	-24.925034	-36.06093	-14.583313	-12.0403185	-10.380728	-10.942604	-20.64385	-31.778662	-30.819448	-69.65935	-30.539461	-12.455719	-33.820824	-16.30537	-20.041779
864	15.779133	1.7344478	14.877637	-39.666317	-7.0148387	1.5416845	11.370976	10.197526	13.628197	-22.558693	18.36947	-38.64488	-2.0603173	-1.493681	-2.4944344	6.678675	16.084684	-8.738721	16.049461	-19.887203	13.706551	9.474278	0.8367729	-0.98354787	9.003966	-9.49607	16.309126	-7.8938584	7.0472584	-2.298275	-3.7481325	7.9225693	18.530523	0.0971845	15.618556	-39.58649	15.931664	7.051684	-14.468961	6.059416	21.596231	-2.9816601	25.188044	-7.540259	12.0731325	3.9560559	-6.546038	21.158278	12.211965
865	-14.77181	-4.835871	-37.337986	-28.057007	-30.433393	4.6931157	20.038467	19.937298	22.88642	-13.491504	-1.8786634	9.697412	9.215744	7.3387227	16.755083	-12.653057	10.409839	11.471135	12.88457	-3.73166	9.931039	12.599019	-14.94519	2.3745143	-11.351479	-0.025950829	2.7115078	-6.016392	20.609705	-8.061945	-9.956003	0.8302145	-41.59773	-27.842821	10.254062	-4.5123706	1.8043948	8.970638	-32.990856	13.986031	-3.8828392	-29.750946	-22.72116	-22.263586	5.585176	-11.885814	8.252054	-17.375843	-18.099089
866	-26.870949	-51.818707	-96.57749	-55.597824	-14.582683	-45.44397	-49.28417	-67.49508	-69.138985	-15.736896	-80.06253	-47.617477	-27.436953	-11.340604	-42.69698	-65.789055	-30.803774	-40.37899	-47.848644	-42.477448	-43.291306	-47.62614	-32.77811	-43.829117	-66.59558	-25.047308	-38.50823	-86.44199	-1.050794	-42.397095	-24.951271	-19.586412	-32.261593	-21.208841	-66.78709	-25.86077	-0.7444255	-47.49886	-8.563476	-11.338702	-25.647234	-35.089573	-67.50727	-39.74017	-20.427511	-43.093807	-51.945004	-25.591185	-6.3777995
867	32.080166	4.721748	-4.6288214	12.297813	20.486685	-18.423424	28.996954	25.924917	40.841446	33.54518	32.5681	31.111975	14.671341	10.245758	-26.775581	23.435799	4.9360623	8.963515	12.384147	23.10034	18.2061	-22.342993	19.923948	5.146793	15.32246	-7.3908105	20.139378	14.524502	33.691967	-22.28177	19.686825	20.45825	-3.4728863	-18.373865	-35.128048	27.22048	3.8663552	-0.15397136	-20.69776	-17.352697	-17.145975	13.9868965	-10.485219	-5.030044	25.075884	11.971974	4.529717	-6.480514	-19.95112
869	4.114301	17.080801	11.415263	11.959075	26.917374	-12.971166	22.42475	-11.173911	33.406555	17.182451	11.354812	13.520776	19.318304	5.364801	14.1577215	4.141106	-2.8475316	8.508383	-5.8806667	26.569489	27.177038	32.972504	-43.43465	36.15655	44.612675	20.822062	12.761462	45.452938	7.3957343	16.98339	12.325043	7.721618	6.2454057	8.564679	10.809291	6.2530007	-5.7838235	-19.950884	1.7011305	-17.079697	-20.21045	-33.646286	18.647865	12.695239	28.56103	19.065287	42.02531	11.676361	38.69965
871	-18.460464	-20.269794	-24.39232	-12.342359	-15.226208	-9.756023	-10.978465	-39.100178	-20.62252	-48.068462	-32.742886	-41.48911	-21.577269	-16.51409	-5.2023587	-25.149773	-13.733284	-16.239748	-52.749374	-12.830795	-32.726162	-19.063902	-32.098057	-4.905746	-16.04059	-14.283521	-24.258476	-33.38795	-15.850324	-31.493689	-25.248388	-36.880398	-15.806031	-12.615382	-7.289368	-9.259261	-12.351808	-19.991026	-8.039693	-20.71706	-13.392602	-28.972437	-7.3317084	-9.791186	-25.622835	-12.349506	-15.125133	-5.745777	-15.1430235
872	-1.0594488	-12.614346	-21.388788	-11.635749	-12.617499	-35.903942	-27.662207	0.39291635	-53.03983	-33.877193	-62.351852	-27.97139	-2.8040097	-37.41879	8.082343	-4.492533	-55.123997	-41.62427	-33.403835	-12.913274	-5.6342416	-36.723057	-29.801462	-22.814156	-17.125648	-21.607546	-23.085806	-7.1608377	2.9503596	-10.619128	-10.517293	-16.066465	-13.608853	-21.341425	-16.392351	-19.518042	-3.0541065	-13.436292	-10.214664	-16.147629	-42.306664	-32.62061	-48.57179	-8.4398775	6.4720283	-26.858032	-37.505375	1.8810081	-41.301094
873	6.2427573	13.045213	6.4707847	8.923969	22.621553	-36.191883	21.221556	8.8187685	-20.571554	-5.912718	-7.1872444	-37.42278	-9.493896	-6.619489	21.481987	6.6610527	-3.599929	14.178039	4.421755	-4.3864064	-5.1850677	-4.9280515	-25.172129	-38.553574	-44.531433	-41.623226	-74.431114	-4.208404	-20.33859	-38.308353	-24.156168	-19.116497	-21.370323	-30.382318	-28.495321	-32.507812	-41.62472	-25.272972	-77.26102	-48.800808	-94.06393	-74.47101	-89.78015	-85.29066	-97.19285	-111.73126	-89.82824	-65.45627	-50.39918
874	-49.274048	-58.371784	-79.06475	-61.806736	-49.88705	-60.560436	-67.315674	-60.40227	-64.296745	-58.483906	-67.6235	-79.35236	-67.58456	-59.951366	-67.21548	-62.778885	-74.13307	-31.90032	-52.42065	-60.60425	-58.93999	-70.03356	-49.231903	-40.47389	-64.29087	-93.82351	-71.31837	-74.52352	-63.468754	-91.11343	-59.0833	-55.232677	-64.34667	-53.973618	-56.702007	-44.03429	-49.579926	-43.878017	-49.57619	-54.767437	-48.21259	-37.85409	-42.25281	-74.29117	-67.2346	-78.05341	-73.53072	-80.479546	-67.09956
876	-39.111256	-9.788131	-30.02433	-20.545485	-21.974356	-37.021038	-36.06913	-4.422	-35.875484	-47.625256	-18.271921	-43.530613	-54.335663	-13.624038	-25.539322	-42.32313	-32.65235	-38.96403	-39.33307	-34.75195	-25.329384	-15.947171	-27.40193	-18.557287	-37.494083	-4.3538775	-32.335518	-29.446848	-23.005922	-37.45097	-33.208817	-25.476257	-19.518606	-20.47921	-13.500447	-4.3724623	-34.79932	-66.10598	-49.7963	-69.64761	-40.3885	-22.916002	-65.23197	-9.234754	4.5965476	-5.0142074	-15.810992	-6.610121	-32.825474
879	2.8919947	32.353714	12.530968	26.515696	9.850353	1.9783916	-14.159287	22.187864	18.855124	7.605477	-17.663986	32.16464	24.539385	5.872633	24.768805	26.185434	-5.718598	-25.277985	21.34078	8.491506	25.612572	28.36032	21.180801	17.89282	-19.411678	23.772272	18.904985	-3.9402592	2.039386	10.311244	30.64791	18.56859	29.203444	21.150118	20.762974	-37.49559	-2.416829	13.483106	19.437433	3.599892	15.951904	14.5935545	-6.8107452	28.031424	12.654902	16.221209	21.395529	-0.8460579	7.9533677
880	-52.294292	-64.6699	-73.43624	-53.585785	-43.83144	-74.76224	-71.2701	-50.45824	-60.709972	-64.70571	-79.67449	-58.80624	-86.795845	-59.729168	-65.46465	-70.810875	-67.12884	-55.88832	-69.675606	-74.847496	-60.5314	-69.48057	-57.818714	-58.660564	-70.23946	-79.05987	-65.08887	-65.687675	-55.42342	-22.036957	-23.380789	-42.16541	-39.391575	-51.89165	-62.21352	-55.07671	-76.42581	-80.83277	-84.30326	-33.999546	-58.791615	-74.76418	-49.25531	-90.527306	-93.469505	-52.75284	-44.421947	-75.83618	-79.62438
882	-36.91802	-92.82434	-65.3659	-107.49215	-70.185524	-62.698902	-69.13074	-59.409718	-75.033226	-54.79273	-46.0047	-49.678196	-55.435486	-56.383068	-43.661438	-40.96501	-32.24546	-53.039753	-48.815876	-40.742615	-73.73681	-69.40859	-56.138973	-56.009247	-54.049763	-42.904278	-40.5807	-46.56	-51.82784	-50.61859	-46.109592	-40.788593	-45.413456	-53.457592	-47.265594	-73.62751	-61.4959	-48.319153	-33.201534	-36.691853	-71.60258	-43.739086	-29.846605	-44.27635	-65.22281	-62.663696	-55.166103	-58.110188	-49.67451
884	10.569119	-12.506711	16.4106	-31.206762	17.638609	21.425776	1.9682001	23.77372	19.292347	-24.452227	-4.8947043	3.9430163	-19.281343	-14.922858	-47.3193	22.91508	-37.02705	25.076208	-9.011372	8.090557	-8.2400465	13.428436	1.1100115	-0.85005873	-40.60335	-46.87602	6.3792186	-33.4396	-51.404682	-42.16017	-38.49882	7.2391133	-30.318756	-25.689253	-7.0502105	-32.344627	-65.65896	-18.977633	-51.38803	-39.927723	2.1678915	-50.410793	-54.389744	-30.005144	-7.38789	-50.081287	-73.972595	-53.07587	-13.280047
886	-14.110573	-17.331297	-9.902877	-4.020707	-7.3405385	1.3927064	-8.99572	-13.80416	-3.6415997	-25.156446	-14.901665	-9.342223	-7.84957	-14.37713	-22.572237	-26.054115	-25.293505	-16.560364	-12.370847	-13.136211	-6.8291435	-15.6417265	-2.064864	-8.1769905	-4.7168	-15.819462	-12.947106	-5.9232025	-24.159286	-25.955559	-18.837812	-8.585224	-12.03201	-6.924989	-4.1274924	-9.173519	-10.056541	-8.757491	-7.942894	-10.998974	-25.913755	-8.764118	-7.1272225	-8.760373	-19.699657	-11.909648	-28.299133	-4.9598594	-6.119473
887	-57.821644	-28.516212	-52.755352	6.295751	-59.2448	-57.878082	-50.902203	-53.326782	-55.953846	-37.420395	-37.305164	-77.46456	-34.29285	-49.078964	-43.6051	-53.71892	-39.648617	-26.80718	-13.917965	-42.710907	-42.479618	-43.146088	-38.29386	-46.02728	-31.449732	-23.8965	-46.668507	-28.327097	-61.238617	-33.00596	-64.09451	-45.834476	-41.012753	-28.581064	-40.156807	-63.93217	-44.05245	-70.45123	-16.350885	-46.87985	-31.93312	-38.796497	-80.74584	-52.88561	-44.249203	-28.11587	-63.990337	-53.96526	-66.48261
889	-36.56489	-58.71484	-87.83533	-36.01402	-30.581398	-24.017914	-44.931652	-51.4834	-56.708572	-77.13662	-20.60473	-67.25117	-77.09066	-37.27284	-65.57461	-71.46093	-66.86947	-37.94368	-52.879383	-54.22682	-12.954772	-44.243145	-52.51002	-69.97814	-22.109451	-46.875523	-27.840485	-46.375057	-52.35201	-68.210144	-41.36567	-27.98466	-30.476133	-42.934673	-54.028873	-50.67432	-14.136859	-43.50593	-37.146435	-48.762554	-31.6538	-46.51884	-52.68283	-55.77699	-48.30244	-31.48142	-17.085066	-62.088108	-56.47615
890	10.705937	-69.46399	-14.567017	-5.6759963	-7.2330575	-1.7153746	-12.345161	19.197655	14.6736555	-25.696686	-8.511971	-16.599472	-31.607187	-1.7613462	-68.254875	-12.191083	6.1529145	1.4630499	16.78511	-10.061542	19.36146	-41.485332	8.767221	-0.456035	-32.7365	-9.021628	-16.705153	0.5258449	3.7976577	-23.91857	17.931402	6.841575	-34.585728	-12.06083	-5.247888	-2.8657	13.276929	1.6229515	7.971699	-1.2844182	-9.948117	8.607591	-17.366007	15.758606	-13.585934	-15.493678	23.826134	-8.03351	-10.821826
891	-17.820562	10.401551	-5.925392	-8.426488	-19.166758	6.5055337	23.497942	8.982989	17.51496	-13.411944	3.5076497	-11.040726	7.246479	0.1729991	13.688794	6.668588	2.3264954	14.091151	9.648091	2.940673	1.8031415	24.04772	16.809793	9.695384	8.062475	14.841252	11.317181	17.492857	-15.195346	-8.32903	25.263212	36.434944	25.675308	19.03173	-11.948407	-0.08068848	-0.13545482	-0.10160446	4.565048	0.19391839	9.672534	22.142977	-5.9016204	-20.982908	-6.605671	-18.465208	3.0099764	6.7196717	13.292779
892	-77.02408	-83.10946	-95.19372	-85.956825	-83.18961	-119.54966	-77.21583	-132.96068	-98.58329	-86.681885	-85.37104	-73.10223	-115.562355	-140.11693	-85.45435	-105.99884	-55.22455	-131.81792	-133.56049	-99.99066	-83.68765	-74.56007	-101.37139	-101.7394	-126.07785	-128.7506	-106.92533	-114.09943	-68.46932	-73.7837	-79.92271	-126.14442	-71.99337	-123.542625	-108.198875	-104.14529	-76.72411	-132.92038	-90.70402	-89.425865	-68.20257	-106.82412	-77.18012	-91.53937	-82.9599	-84.248985	-80.227974	-90.33964	-72.731224
893	-7.8427205	3.0970776	-7.0579185	3.331811	7.4049315	-19.736952	-23.806452	-8.836736	-8.140351	-25.776289	-5.1826787	-6.567962	-9.022754	-16.174623	-8.921854	-11.870917	-44.548126	-5.7480865	5.0558324	2.9401433	-9.704096	-26.637575	-9.188197	12.234847	-8.662301	-5.8243785	-12.37505	-19.548834	-8.314008	-5.416475	-2.4791358	3.4408875	-23.47438	-6.211469	0.9665661	3.2829664	2.0964415	-12.158852	-24.671698	14.532489	-13.42806	-21.70772	-15.113673	-27.303942	-6.9533157	8.359492	0.2847105	18.185244	-11.493099
897	26.9823	52.174496	62.34491	54.311996	46.602314	52.012096	-19.94369	73.97115	64.37853	71.06469	28.738892	65.15655	65.68662	-16.018385	69.006836	59.24513	81.29562	68.20631	63.940216	23.149832	-18.7894	49.82332	54.308254	20.477373	60.600025	49.80492	-7.0870385	49.80713	50.202896	81.94647	45.698353	54.418095	16.13403	-18.343937	73.55056	65.09234	23.183432	50.806854	16.126162	-13.618885	41.186604	-11.666755	42.51724	31.565598	43.503742	28.043375	11.367251	-5.654396	67.07126
898	-23.92401	-19.522625	-34.01475	-24.853159	-53.878418	-37.710342	-47.97142	-29.162477	-20.763115	-50.232258	-42.476494	-56.37164	-47.890102	-42.356014	-37.656307	-31.11067	-27.041975	-42.986923	-42.85352	-53.670868	-69.104576	-41.715443	-60.426754	-51.500595	-47.02173	-6.186067	-37.68738	-44.757706	-37.848392	-29.036932	-40.848125	-85.91326	-62.29189	-64.501625	-39.458126	-67.734566	-58.806744	-80.70507	-47.75498	-48.66138	9.618255	-3.1469498	26.349314	26.266409	28.082731	-56.77507	-50.76004	-54.332333	-40.668716
899	-18.508581	-46.396637	-48.52379	-18.277899	-26.567553	-44.765003	-33.02615	-32.521458	-9.16091	-26.050909	-31.434555	-34.91894	-24.619034	-50.07724	-28.189865	-36.117504	-36.580128	-45.902134	-26.711084	-19.389906	-54.210083	-53.855488	-20.215162	-56.000427	-54.823437	-46.832203	-36.942234	-18.907122	-7.84753	-21.92775	-36.474285	-19.486803	-36.8197	-23.108986	-17.001692	-24.905931	-24.532473	-34.9058	-21.148302	-27.72973	-17.550188	-2.2954323	-8.049036	-17.42188	-16.938082	-5.2770014	-26.337194	-34.88807	-26.411453
902	-7.030109	-4.290157	2.2456608	-9.739327	-14.39038	1.1448048	-29.298574	-17.666182	-35.633076	6.5769267	-3.538539	0.5032406	1.0175043	-8.852132	11.972214	-18.656195	4.858669	-43.34227	-3.065792	2.4665296	-3.2068036	2.209671	-27.200071	-16.177176	3.5339048	-12.016061	12.916397	7.1245456	-5.5133724	8.514769	-23.651243	-1.4264752	-5.219439	-7.6405053	14.0585375	14.758103	0.34734154	-8.2926855	3.9147766	28.8967	-13.774062	-58.766727	0.21455829	3.8520238	-19.541525	-2.851785	7.568311	-5.320025	-4.4713902
903	-38.56723	-45.50287	-32.709682	-59.7601	-57.048183	-56.93286	-67.05443	-66.5667	-50.26192	-50.24381	-76.05884	-57.980724	-55.992992	-75.006676	-71.791405	-48.451077	-45.70523	-77.84111	-54.615143	-43.97758	-40.114254	-52.286053	-82.699776	-59.4353	-57.019012	-45.887867	-47.075947	-75.06411	-75.95352	-59.2135	-53.365307	-57.550495	-56.669086	-60.040684	-53.324005	-54.383057	-70.55518	-50.714985	-52.5784	-45.64877	-32.57005	-68.22849	-67.77046	-53.8851	-48.282795	-57.901073	-56.425076	-73.66369	-62.008694
904	-35.23586	-12.11951	-24.723032	-36.12087	-9.721852	-12.423115	-21.27062	-42.596786	-26.085012	-15.094996	-19.115974	-19.725304	-25.978363	-53.89467	-46.156464	-18.549517	-12.159042	-27.854818	-20.396793	-46.36555	-34.41437	-12.8013735	-27.605265	-10.76727	-8.782623	-45.88677	-16.998522	-21.797394	-25.99668	-21.744051	-40.08803	-19.599638	-29.737513	-24.397104	-38.418755	-29.336157	-6.295101	-45.72946	-35.93019	-49.819416	-13.924854	-33.58526	-47.375793	-34.58612	-35.4753	-36.722507	-20.284342	-5.7444034	-13.20718
908	43.270077	34.923504	39.600704	36.431202	32.280956	23.326422	53.72971	38.25279	35.133198	40.01079	34.082916	21.459085	32.199215	29.597885	36.718807	5.3753753	20.884928	19.164343	15.98894	14.849486	22.720299	25.855988	26.334719	36.653248	34.532722	34.28635	21.620539	52.611126	42.900043	29.98884	25.370932	24.314827	36.181164	37.68015	42.5009	26.010721	19.194118	17.368101	13.542027	30.909002	30.279709	39.21571	35.188675	38.088547	32.754124	32.00908	39.83379	29.515015	26.000147
909	-18.860643	-13.2424965	-19.176432	-36.958237	-29.526987	-18.043543	-7.4090867	-27.358667	-15.83686	-19.528801	-20.666172	-43.62181	-31.81127	-43.122635	-11.708322	-52.9144	-19.282625	-22.065527	-42.657043	-17.295446	-7.987877	-15.123191	-32.70833	-42.168564	-64.51779	-71.32294	-25.565874	-33.878452	-9.388787	-5.972586	-44.187305	-40.96965	-83.973976	-59.168976	-30.546305	-30.355156	-37.53977	-22.44235	-33.284374	-10.619061	4.9243608	-25.600126	-12.461003	-3.9328997	-64.04706	-38.8968	-61.58284	-53.961777	-83.84707
910	4.612351	28.443682	32.23467	17.422853	23.682684	-9.294299	-23.57949	-8.378913	-0.15937038	-7.1993365	-26.22479	28.859154	4.2581487	-11.81689	-13.797206	-29.759628	-1.4831442	-3.0853665	10.098117	-49.282852	-24.196535	-20.374983	-1.8678894	6.8562455	-13.299365	-26.321579	-24.79026	-1.7679996	-0.99196357	-11.706088	-22.581093	3.5429652	-20.557632	-18.190022	-18.750536	-19.452963	-13.294787	27.051805	-25.442804	-51.37979	-75.94408	-95.03424	-24.530937	-18.526228	-13.920667	-69.672806	-58.46343	-54.33693	-43.8172
911	-45.28275	-39.732708	-41.447983	-35.702465	-68.43714	-42.279446	-32.187183	-44.070652	-59.812225	-13.665089	-63.328648	-51.1061	-47.691498	-22.134573	-38.844696	-58.438553	-26.48807	-29.747053	-16.674475	-35.418255	-2.5380144	-70.150505	-4.81346	-5.8278008	-43.407955	-48.56117	-6.2955017	-45.522522	-37.421413	-27.788858	-62.168316	-62.771526	-58.51447	-65.58048	-14.383971	-72.63271	-11.137585	-72.72289	-44.259632	-33.973583	-0.75180274	-35.1469	-55.604065	-26.512077	-52.782894	-17.795843	0.282842	-5.4019675	-36.619907
913	-6.062509	2.5114877	10.948026	28.513193	13.678897	20.863653	-13.180696	18.325792	10.253544	15.93044	20.31539	18.749498	-28.095085	-8.874622	15.390323	8.110641	27.889334	29.72708	20.44788	2.906553	24.159124	-5.9043956	8.041517	35.094997	18.68398	7.387899	-20.229467	40.598755	27.179323	31.58886	48.164143	36.910614	24.981253	21.480875	23.710388	23.094702	37.534122	20.50598	25.98989	37.028725	35.740345	26.168772	41.03566	9.45293	46.058887	19.08769	28.789505	13.321015	28.043678
915	12.00811	-15.618557	1.671512	4.2797737	8.550094	-6.055201	-8.662422	-4.8129086	3.9043863	6.1223526	6.3868604	-7.299244	-14.345813	-2.7830646	1.5858186	-3.91568	2.730037	4.7392187	6.678846	-8.213765	12.312428	-0.6898238	-0.7699835	-13.621002	-13.074622	-11.266464	-6.1292243	-0.16720407	-8.199586	-19.42514	-13.749499	-4.2345543	-0.6451631	-7.163279	-18.41442	-7.3372517	-19.029314	-12.440431	-1.4007114	-17.307358	-10.353588	4.015626	-2.1712043	-15.824033	5.8297195	-7.589479	5.4435506	4.0589056	8.756949
921	-28.960289	-17.954157	-13.234363	-16.490515	-16.429008	-18.505491	-17.061563	-22.567667	-18.2125	-38.94753	-22.269869	-25.41464	-31.341803	-28.51618	-24.251566	-24.07953	-32.73285	-37.18978	-26.012903	-39.87779	-45.697643	-30.652998	-23.86583	-41.350403	-42.576603	-24.781252	-28.494568	-27.764425	-31.216484	-14.24508	-33.99326	-28.003153	-28.207123	-40.99491	-45.451572	-24.481705	-14.833358	-27.786451	-57.82958	-55.20049	-49.100857	-36.22392	-48.99625	-56.76598	-56.48715	-44.115765	-66.810326	-42.373714	-71.28881
924	-6.1339874	-19.839622	-20.126425	33.512295	27.658472	45.735504	4.387952	-8.420668	2.004798	14.934845	-20.062864	18.181639	-8.641728	-1.4359106	-16.217707	2.7220955	21.403868	29.355705	8.879398	7.486915	-2.1186798	-11.344823	-18.670584	-27.810081	4.564497	-2.7707434	-2.135114	-16.206652	8.942475	32.599415	27.494234	2.3727033	8.280718	3.4214365	8.25624	17.726568	-26.04627	14.511113	-18.748251	4.0488667	-1.3346205	9.872201	7.0887704	36.95756	-16.377502	28.800837	1.7609802	-32.73787	1.1681663
925	-23.230211	-22.848358	-17.914436	-24.69188	-20.159702	-26.001343	-21.12637	-19.763628	-11.783562	-22.169611	-26.058764	-10.823556	-6.269899	-10.113518	-26.30188	-8.884335	-12.756312	1.5060381	-16.128433	-12.867148	-25.179998	-22.45941	-67.07734	-32.081432	-44.94067	-24.162918	-9.933869	-21.202578	-29.83776	-13.494885	-16.558664	-9.492457	-43.058258	-21.321539	-16.419136	-12.268372	-8.2831545	-0.79138184	-27.935205	-16.010216	-1.1587785	-27.232437	-27.040491	-21.143606	-6.9392624	-8.75005	-10.552273	-20.677912	-8.615126
926	13.398926	4.5362988	2.8364208	9.072367	3.622572	7.713295	5.3201957	5.156405	8.256032	-1.984479	-3.3970664	5.5878015	4.2874017	5.0802183	1.8535675	12.115041	20.688147	11.044304	0.5325942	5.2942863	6.637104	9.448054	8.898334	9.606616	-3.5446234	0.31233725	38.928013	33.078876	21.272686	29.03551	26.204367	35.43102	30.568186	32.058605	14.972468	54.169266	19.884924	48.760685	18.514532	20.450161	20.684471	21.27223	11.741607	24.16789	18.94604	19.14219	27.29511	18.3804	16.8545
928	-45.38487	-38.469074	-39.80585	-32.884556	-48.341015	-19.569864	-56.226868	-45.514114	-52.005337	-44.61543	-33.675934	-40.227	-56.027103	-55.27171	-50.353107	-39.661076	-49.48027	-44.687786	-35.682514	-50.403427	-27.43136	-46.14448	-51.27847	-56.128754	-42.640373	-39.56546	-31.972046	-43.51053	-40.25154	-36.301655	-30.870188	-34.946903	-31.113266	-35.579556	-33.380936	-50.957317	-65.76243	-35.28516	-45.5012	-37.426758	-62.84798	-47.597702	-54.773632	-31.455496	-48.21945	-31.187637	-39.204494	-37.36324	-37.552883
931	-53.292892	-53.809406	-68.06024	-68.33379	-83.042404	-86.853386	-77.40849	-74.05282	-70.83808	-52.50973	-43.430447	-54.8287	-37.00353	-37.21932	-55.157864	-66.88125	-64.48719	-60.31921	-54.834545	-44.010815	-71.169586	-49.545628	-76.936745	-77.64735	-57.715576	-83.51004	-64.68139	-55.43567	-37.85438	-39.022385	-40.556934	-64.52526	-41.6976	-31.710917	-41.891605	-55.671223	-63.54215	-42.03097	-15.405923	-32.128277	-62.330658	-34.90875	-22.601603	-80.34765	-79.275795	-51.810207	-59.233814	-44.808323	-40.688614
932	4.9281754	-4.398459	-34.180607	-24.685335	-35.829277	-56.314213	-56.70537	-77.21908	-87.184265	-81.82868	-92.20554	-78.58439	-19.501696	-68.45425	-29.959114	-40.73246	-50.379578	-15.279252	-50.791004	-14.889049	-10.612838	-32.124104	-16.282236	-71.99569	-28.728317	-4.2297163	1.0296694	-14.573235	-29.970581	-37.058197	-61.1946	-20.408043	-13.61007	-34.800964	-33.492622	-41.884506	-14.552784	-2.8451633	-21.93875	-22.208725	-26.48089	-30.884888	-6.7935143	-4.0154777	1.5574564	-8.391928	-8.63829	-32.597507	-6.591971
934	-49.0327	-38.725094	-23.54056	-21.558586	-40.09653	-37.605328	-37.147583	-48.143555	-47.71455	-32.80292	-30.179413	-48.544678	-51.528065	-55.720318	-31.346054	-37.04729	-63.310253	-34.988647	-33.594723	-26.901087	-46.009922	-38.1965	-23.17645	-37.66008	-17.648676	-19.059206	-47.622257	-29.965887	-33.746147	-20.749716	-17.95253	-21.855745	-35.241055	-32.969837	-35.396008	-44.20459	-47.83937	-22.869715	-30.161654	-47.11089	-31.965734	-1.0906988	-11.296664	9.01262	9.099387	-28.47959	-20.937649	-16.750364	-18.405167
936	12.909855	-26.28501	-33.61083	-23.72515	-61.552856	-34.535557	-76.03985	-66.89154	-35.051205	-43.240234	-26.083132	-27.150095	-66.134186	-38.335888	-36.421604	-32.67233	-90.80737	-53.94179	-40.0345	-46.25404	-66.58215	-25.061625	-44.483532	-49.779438	-54.62969	14.262427	-5.321387	-21.877335	2.3487175	-0.8920396	-21.604666	-23.023226	-20.581545	-3.264289	-24.384336	20.375147	-6.3202496	-55.39078	0.8435618	6.3830833	-43.89845	-1.2897059	-24.837656	5.5636	-8.361602	-63.42694	-16.472525	-23.150696	-52.65098
938	-40.079556	-34.80003	-34.67062	-51.63263	-64.57846	-45.507732	-49.47819	-52.714245	-20.74187	-45.428394	-59.799183	-48.32223	-44.074802	-54.378666	-77.0802	-74.43464	-42.2899	-28.441473	-73.17967	-49.54141	-40.76781	-43.65395	-77.91265	-72.765236	-80.471664	-31.612106	-41.895527	-34.52656	-49.027905	-56.955326	-11.88929	-12.550491	-8.651818	-37.452465	-34.697086	-32.22785	-42.85352	-27.23863	-43.351498	-41.124798	-35.499058	-25.507528	-37.929436	-49.74585	-22.727936	-29.606367	-32.097305	-39.30852	-29.699003
939	-29.118143	-8.767524	-27.471933	-38.842197	6.28846	-22.642614	-28.893913	-32.503754	-7.540075	-7.004889	-43.566196	21.16027	-0.20508702	-4.2115026	-36.210434	20.616364	-29.762953	-4.5287213	-24.783386	-18.016632	-29.474363	-14.593746	-25.664925	-10.5814705	16.43538	-13.28641	-17.983162	25.753754	22.31663	16.833344	-18.858185	0.31323513	2.7887561	-3.4299934	-0.55197906	20.147324	-5.685433	-2.6475518	27.03451	13.286439	14.687863	-29.784515	-20.616312	5.832166	-17.446648	-20.998453	-30.394514	-14.0313635	11.426684
941	-51.938553	-26.678015	-36.637142	-3.6292255	-6.452209	-7.63027	-24.913984	-60.42609	-28.234009	-21.164228	-19.250254	-38.27551	21.000208	21.995468	8.093314	9.878837	-31.889633	-44.141113	-72.844406	25.510696	-3.3674443	-7.431001	-8.205514	-18.155697	-22.438265	-62.76514	-14.615467	-20.156706	-9.367187	-57.700214	-53.109516	-40.60642	-58.750248	-57.226376	-37.298996	-15.978863	-64.7641	-32.799446	-52.920063	-36.46452	-1.4321995	24.127977	-25.802134	-40.62071	-26.083231	-47.12523	-6.113746	-1.6397076	1.1431211
942	24.55329	-13.548581	-46.798443	-25.239347	51.55621	-18.770662	-14.945477	8.456059	47.210606	10.093656	19.13857	61.66808	18.981344	42.80364	0.06720861	-43.566288	-53.10535	-60.66792	-58.66997	-33.282047	-59.339005	-32.80316	-58.697567	-42.387825	-45.21108	-47.141712	-72.575806	-35.719803	-32.675568	-36.805798	-44.20282	-47.46373	-29.996046	-49.88956	-11.92719	-53.14804	-25.993057	-22.040047	-35.84994	-43.255512	-28.599703	-33.913708	-22.102005	-27.300026	-44.05692	-34.431694	-48.695408	-39.36217	-39.30391
944	-59.712006	-34.56946	-56.702423	-68.21122	-25.8192	-38.59677	-28.846626	-53.905384	-42.002674	-54.116535	-17.759768	-39.032513	-19.797514	-65.164185	-34.713783	-45.939434	-37.150356	-24.209845	-51.65816	-17.843767	-60.941853	-43.735325	-39.931286	-31.826284	-55.67699	-74.53425	-57.362656	-48.063507	-21.423223	-37.46491	-40.416042	-53.889942	-29.764008	-29.904657	-58.659298	-38.462067	-61.973206	-41.424015	-46.865856	-51.830536	-47.549	-33.894993	-63.450153	-77.1632	-70.01775	-88.005424	-58.150326	-55.532635	-48.285107
945	16.325907	12.032384	8.912463	4.520654	22.953314	21.047625	19.903673	6.92815	19.537043	19.857903	-2.2996044	19.747221	29.472776	5.0260806	26.983444	32.41219	19.207891	12.952765	17.134909	9.453799	2.7764847	1.1359051	24.067648	19.056885	0.000354449	-5.1153536	6.5307426	0.7268718	7.408875	17.648775	11.3281555	25.237085	7.645272	18.008566	-7.161737	9.644043	5.1794696	16.533066	14.313693	18.924322	-0.18323247	10.434621	12.3738985	-2.9868495	-8.919911	-1.1414798	20.66723	12.789441	15.8488
949	-20.632587	-28.287333	-27.704828	-44.93513	-34.759594	-17.645355	-5.961823	-43.264786	-39.210796	-20.643871	-19.381218	-39.121994	-35.830536	-31.727858	-7.858624	-21.526098	-18.97461	-46.35001	-36.04153	-33.101093	-29.447403	-38.635136	-22.308878	-33.994053	-19.401915	-23.408339	-31.223047	-62.55873	-61.925186	-62.611362	-20.086964	-26.71552	-34.74168	-27.99195	-39.04008	-36.080864	-63.047314	-45.81338	-18.327108	-4.4188666	-37.89446	-52.19634	-28.383867	-6.5902753	-58.969864	-50.751698	-52.328537	-22.076797	-41.21008
952	10.948479	22.516724	6.538427	-10.895908	2.5544798	1.4448204	-14.66185	24.957067	9.147107	0.0498689	16.073084	31.657202	16.57457	10.157293	17.425585	27.712204	33.19589	1.5842377	24.122263	37.71847	27.304604	8.551072	25.651785	11.24765	-3.1764553	3.6097424	16.387604	13.457866	45.64449	10.39603	3.1788337	44.659943	23.158302	4.3006897	3.3640563	-0.99038696	19.00253	8.742829	5.9312863	14.62614	11.147845	4.9864707	18.596758	10.502059	14.238526	3.9745197	2.4600532	13.173814	17.285933
954	-51.307217	-69.09558	-65.39874	-52.486206	-40.804317	-43.156704	-52.490673	-36.062073	-6.639189	-43.530914	-44.66862	-43.699383	-29.356924	-0.4561917	-42.51885	-67.13609	-79.21215	-67.046555	-68.92696	-75.20251	-64.183075	-71.50693	-85.9277	-93.322365	-100.74134	-92.400475	19.7358	15.212173	-4.745442	25.755548	60.45378	59.331745	-21.141134	34.392944	33.264935	-9.379753	-10.936036	-10.637347	-21.58637	-10.788361	53.179016	-39.710423	31.036139	18.977406	-15.7152605	-14.778599	-46.793896	19.37249	19.468447
955	29.815485	35.717926	5.858768	25.727417	45.479248	-24.777733	32.37883	0.9908841	31.212532	-14.046394	19.596828	9.878797	7.126823	-5.4443917	-2.9538224	-2.6339514	-18.114422	18.338516	11.823563	21.091555	0.9518833	21.59308	25.202677	6.3563895	30.319252	44.537052	36.35918	32.162632	54.440784	-4.119704	17.914774	-2.6914356	-6.0117536	14.3222	-35.917747	4.693472	28.572754	11.247207	-34.70754	40.464012	-66.08405	30.8281	-9.343339	13.966893	-11.234309	-0.7350885	-11.681123	9.12771	30.705145
956	-17.609295	-5.4685655	-7.3359857	-2.6314669	5.131223	-4.645683	-2.626207	-22.601652	-1.6108364	-6.024693	-10.823765	-29.134933	2.4871407	-22.605951	-14.698987	-22.517807	-29.741156	-25.512938	-14.574001	-15.403687	7.144365	-18.519464	-0.8052538	-26.578583	-18.87335	-29.953802	-20.134027	-23.782358	-13.9086	-23.771505	-16.909964	-1.1897844	-25.344759	-0.50153476	-2.8994343	-15.18338	-21.223211	-21.272274	-18.082499	-44.113358	-11.999069	-21.280544	-14.692173	-22.219553	-7.433373	-30.538284	-14.660047	-3.9089887	-27.513903
957	-8.265458	-15.920845	15.663081	-25.620024	-8.274383	-11.51054	14.451329	2.6916516	6.0753818	23.058325	-3.4943154	10.884395	5.6196494	2.3497286	-5.1700425	18.45947	-23.847923	2.0210683	-12.503162	-12.577049	-17.168085	1.3077539	21.844078	4.036391	-26.541504	6.726133	2.474886	4.7131133	12.091087	-11.178193	5.862677	-3.0215633	0.034018833	-5.7877965	5.9722896	5.6001344	14.762433	-5.2209353	-6.8309083	-12.424687	-11.350365	25.869398	-5.3586698	-9.393496	-16.152817	-12.97789	9.609668	10.17444	-14.09261
958	-17.1937	-28.4087	-20.44215	-32.35525	-33.86079	-42.254456	-48.399017	-43.79685	-30.22908	-38.342606	-27.61531	-29.134598	-18.058355	-39.790066	-44.527283	-28.706528	-22.266256	-36.34975	-23.122938	-27.966597	-27.266123	-27.913214	-22.713402	-34.701206	-20.76634	-34.064114	-21.090637	-28.893005	-22.638842	-7.0368233	-20.70264	-32.95581	-18.008978	-23.031488	-25.914	-60.68894	-42.46971	-49.1029	-35.40358	-35.487045	-44.15012	-40.177593	-46.338455	-27.47963	-39.430225	-45.6071	-28.010614	-37.70315	-43.403107
959	-30.41448	-60.10092	-47.24239	-50.24872	-57.88859	-54.534077	-67.32209	-71.22507	-41.94833	-50.390167	-82.153885	-50.571945	-58.291096	-66.754265	-47.45724	-65.104324	-46.862926	-50.63023	-56.752766	-46.62172	-45.2663	-47.05992	-66.31446	-64.20014	-53.952545	-57.335556	-67.20899	-52.915424	-52.012924	-45.71312	-79.4471	-67.23615	-50.834595	-48.21358	-60.47691	-51.415848	-52.04074	-55.35324	-54.227253	-63.28111	-51.385876	-53.43773	-69.135635	-55.983784	-50.830082	-39.66139	-49.67276	-70.614235	-46.40231
960	-48.169453	-47.2276	-38.654095	-38.452847	-53.218494	-37.178864	-61.972992	-31.210472	-40.98536	-44.422955	-42.850048	-36.92033	-42.701233	-45.353973	-35.10725	-58.761066	-40.20191	-46.555836	-38.315807	-50.727264	-30.232376	-42.93373	-55.51344	-38.195816	-45.683025	-39.0882	-29.662802	-32.02313	-57.15498	-48.766994	-58.503376	-35.760254	-48.80995	-40.055614	-36.927044	-39.41154	-57.43709	-42.796673	-53.60625	-46.97537	-46.98207	-37.983738	-32.026306	-43.86447	-41.481487	-43.71834	-54.865406	-55.44937	-60.642365
961	-57.196854	-56.56554	-58.48438	-38.342358	-33.99687	-40.28235	-43.713085	-49.186558	-17.232248	-75.610405	-66.670784	-60.578136	-33.637516	-44.114727	-54.330425	-54.966663	-34.898857	-77.83445	-72.4258	-75.701225	-68.31403	-52.16852	-38.108387	-14.962344	-20.994923	-11.403876	-1.4432712	-123.91712	-40.4679	-53.098736	-10.0973425	-25.764008	-8.273696	-20.324125	4.7715816	6.9577928	-2.505352	-10.817241	-102.653046	-60.991314	-47.19753	-35.3252	-54.185894	-4.5232234	-3.1365898	-38.563885	-38.527874	-6.58913	-22.445488
962	-69.71683	-80.660225	-53.563263	-59.025143	-70.479225	-59.859585	-92.51614	-80.22851	-68.45661	-50.102886	-45.919888	-94.9067	-69.36512	-20.368914	-61.727146	-58.9782	-36.60835	-48.334713	-78.89942	-23.594263	-42.367317	-44.04492	-11.224861	-36.060406	-39.6571	-7.716512	-89.63916	-94.64447	-91.9104	-75.95306	-82.918175	-94.40179	-82.283966	-90.50132	-97.79412	-65.43806	-62.73625	-64.794014	-81.47021	-54.959957	-62.203766	-75.99294	-78.57073	-62.98662	-88.07441	-59.429707	-60.11252	-64.3769	-63.107227
964	-82.79282	-64.55282	-82.924805	-59.921085	-69.18029	-75.52689	-50.506317	-74.60639	-65.17274	-35.9872	-54.750835	-68.0201	-51.653698	-33.57609	-64.924355	-85.07298	-92.88203	-77.25717	-66.41486	-53.14639	-79.51242	-81.098625	-52.26907	-82.178535	-60.54901	-76.16761	-82.28699	-75.00482	-58.827534	-64.70093	-92.12148	-65.42628	-53.20937	-62.314453	-67.80549	-75.15131	-54.511154	-58.76581	-57.030148	-76.46225	-72.73774	-61.728374	-50.109966	-76.14277	-60.579586	-49.13135	-68.3652	-58.521667	-76.17771
967	-30.464905	-15.461845	-4.8781924	9.735017	20.264233	-17.410818	3.8192055	-9.986564	12.504506	-9.403841	-49.629894	-13.086979	15.156121	12.606712	-17.178019	-25.945724	-14.322125	-63.951187	5.7347636	3.0611722	5.867003	6.616792	0.14934349	5.7703705	0.016986847	-3.628482	-9.439149	-40.69273	4.215751	9.895758	-6.80678	8.932244	3.9843338	9.581857	-11.20927	11.524892	17.707941	-9.574592	-5.0734487	16.588346	4.1998625	1.4822044	8.911875	-5.8116183	5.5716624	4.963897	-6.793513	-20.819603	4.1570983
968	13.696279	-18.350105	-19.42439	13.5621605	-51.476456	-31.769876	-20.628904	6.0666423	-3.1671531	-11.614446	30.058382	36.49383	-82.72798	-44.002075	-16.906015	-0.19331233	-20.883673	-28.694174	22.22277	-11.866898	16.536955	-68.15015	-30.637701	-41.65997	-54.078777	-27.708006	-30.480804	-5.542896	-5.2853827	-59.778214	-45.70041	-10.744457	10.251269	51.507473	30.074896	20.91056	34.781612	37.03092	-79.923615	-63.301624	-44.77673	-0.99627334	15.8387375	-10.128137	-11.537206	-57.335175	-85.69474	-60.010967	-18.233063
970	-63.188526	-59.806614	-54.944843	-64.910774	-52.71004	-52.811752	-31.239508	-26.844183	-37.52776	-16.971022	-20.745583	-36.13457	-56.298428	-76.36715	-54.91443	-81.802	-49.620117	-51.08723	-71.19578	-72.519035	-30.30131	-61.419933	-52.558178	-59.650524	-65.634865	-44.34276	-57.327473	-47.708862	-48.760498	-40.21887	-42.99725	-22.24578	-21.499725	-68.49055	-62.96046	-39.437374	-66.81121	-32.845974	-55.42964	-57.931896	-30.054049	-45.003407	-52.620026	-13.225184	-46.675106	-52.337933	-32.07892	-39.8844	-48.85571
973	9.384115	-26.233591	-42.61462	-21.200594	-8.233716	-6.7026	1.6923567	-15.5131445	3.2084608	-11.659638	-4.9565744	-19.728052	-7.415671	-11.618869	-1.7615976	-8.4144945	-7.214934	-25.382246	-19.44267	-14.017102	-2.5630689	-25.81693	-25.014395	-24.21459	-28.977982	-7.5149407	-6.0474586	7.875494	-4.153471	-32.453434	-21.075005	-14.026798	-1.1130544	-2.6780977	-45.04684	-21.037762	-15.558804	-3.5969255	12.362302	0.13352902	12.913369	10.6066065	-28.452507	-2.3689442	-9.246075	-7.9797497	-8.627581	-4.5434365	7.2212105
974	-21.133959	-22.30371	-27.630814	-8.620723	-32.1741	-61.14038	-25.256227	-18.046347	-36.260532	-31.5577	-18.361322	-8.287876	-21.343704	-37.67969	-18.597082	-3.917991	-24.215101	-13.715617	-0.096638046	-10.931847	-64.784615	-2.908146	-33.524105	-38.451523	-0.79753304	-27.39257	-18.157646	11.818741	-41.08407	10.949353	19.785334	-24.218355	-14.12983	-5.833906	-3.5768216	-63.67804	-40.77792	-42.213436	-18.707159	-40.81615	-39.59116	-16.793919	-37.1007	-21.008936	-1.160415	-14.122382	6.420714	1.8357357	-51.76048
976	-30.844046	-41.469124	-74.205925	-60.360382	-49.35341	-40.543	-7.1408105	-21.579384	-37.701073	-17.375355	-40.49936	-43.17568	-42.920208	-35.841915	-56.613556	-50.709606	-24.81308	-45.48413	-61.652554	-19.283236	-39.65866	-39.4853	-58.07372	-36.221325	-45.445892	-51.044575	-57.34587	-38.863743	-36.47049	-40.229145	-52.8314	-30.302588	-31.67528	-37.167187	-30.83095	-15.817791	-18.830175	-27.311777	-28.05691	-5.3374877	-59.58543	-30.372879	-34.568893	-14.989297	-27.307215	-20.80574	-54.165237	-50.54793	-39.912273
977	-84.39529	-84.12911	-81.22133	-74.70438	-89.53686	-55.25252	-89.58933	-68.07278	-81.52597	-83.33695	-86.29004	-68.919395	-94.267815	-86.39475	-65.62755	-57.451633	-83.908394	-78.099846	-92.15658	-85.0534	-86.4804	-88.51182	-77.05608	-73.62821	-75.44772	-66.84277	-77.08428	-100.60169	-79.830605	-87.795006	-73.33137	-70.660034	-69.40399	-98.02451	-92.8937	-73.12252	-69.62391	-82.93741	-82.19528	-85.197655	-95.115234	-72.51798	-74.86676	-83.46542	-74.69872	-65.77053	-69.02535	-64.88484	-92.763374
978	-13.931561	-17.712976	-51.57992	-21.799387	-30.366209	-30.559448	-37.702023	-10.637849	-30.876932	-46.556225	-42.875015	-29.734571	-34.98142	-30.543493	-39.50105	-22.056952	-14.69744	-17.942894	-60.235077	-54.79875	-4.428261	-5.655891	-52.189987	-40.550896	-26.735826	-22.429365	-44.832027	-35.76906	-27.401472	-33.089333	-25.486023	-66.573875	-42.58859	-28.97096	-37.56221	-60.240826	-40.179005	-40.091694	-23.21016	-52.27054	-12.797214	-27.187262	-44.899677	-39.52889	-38.278915	5.233559	-43.11235	-24.565247	-38.323154
979	26.591433	15.103343	16.607931	35.94734	12.73468	10.509426	11.079056	27.07374	9.320512	42.858753	33.719414	56.13614	7.8747163	25.176674	29.368822	35.81834	45.572174	39.1215	9.155221	0.19828098	32.133553	39.833664	22.833117	34.863987	49.6328	29.177801	10.331381	32.30062	18.299444	26.674437	46.862488	7.759003	18.283098	33.668148	11.173214	11.3903885	23.918312	22.842941	-19.16477	-0.1506563	16.086956	0.19873302	-9.916387	21.5087	35.010017	-12.517594	17.979132	14.010783	20.174799
980	-6.6566296	-12.692928	19.857437	-10.582358	-2.86787	-20.983152	-45.57558	-5.656389	-49.81352	-31.598604	-14.687383	-35.445442	7.8377914	-6.560332	-24.510279	1.3553034	-12.059608	16.555536	-54.594788	-9.147465	-8.28886	-17.87018	-35.98454	-25.34208	-72.43797	-73.7735	-51.319096	-52.552933	-35.914173	-40.813515	-45.393932	-13.887956	-36.67784	-67.684105	-32.148113	3.7267303	-26.752848	-29.586554	-10.371217	-6.4688926	-30.661242	-34.83859	-31.15906	-51.33632	-47.67886	-46.925648	-53.99921	-19.635378	-18.708723
981	-71.98522	7.7669983	21.549448	-12.543895	-32.374485	-6.009508	-68.40719	-65.919044	-41.824623	4.7443423	-29.975258	-38.159508	-29.673986	-61.114994	-34.80692	6.6074142	-30.503885	19.850142	26.267618	-11.321548	55.30241	6.237183	-34.20387	4.6307178	-12.070817	-17.027842	-26.248758	22.176506	-29.815834	-44.65077	-52.919994	0.8137124	-18.239416	20.459742	29.493021	-43.188583	-15.221227	18.439604	-19.587152	5.6193333	-26.33155	-8.540583	-36.600117	9.957235	-7.576899	-36.365078	-36.601505	14.310821	-69.591606
983	-51.76648	-38.293808	-56.626816	-54.08255	-45.980877	-24.671804	-53.17345	-30.069426	-32.48209	-19.623585	-36.472218	-32.19401	-35.189777	-32.522575	-48.058056	-61.44972	-36.939774	-21.951658	-39.53412	-52.177444	-57.585766	-42.80917	-66.66309	-46.62637	-52.357624	-22.21733	-51.3232	-45.795605	-41.249527	-29.864847	-49.258198	-48.81957	-44.688934	-24.784388	-38.977108	-39.670654	-58.67607	-21.473442	-43.23355	-33.24593	-56.53477	-26.979929	-47.466175	-58.581364	-39.61317	-35.29773	-41.94343	-58.504456	-48.364475
985	17.91666	16.000883	22.68595	14.972859	26.483261	36.40521	37.43407	31.87121	43.162323	29.134565	37.770947	31.0745	11.8396	14.717534	0.45470986	21.385717	20.85101	20.912237	3.3093288	6.415933	-4.03996	19.453032	18.236467	28.023941	23.432558	17.433792	3.156577	-6.880201	0.97428006	3.4889228	23.414587	12.304774	15.936016	15.839953	-9.229453	12.164916	6.6634984	21.269491	8.478547	19.221952	24.644854	14.951404	6.1400647	24.11384	20.674051	20.683859	12.01431	-1.616375	20.586618
986	-12.790348	-7.870613	-25.587046	-4.9150953	-24.100195	-19.055206	0.7662358	-13.427531	-11.178146	-20.26148	-36.367935	-6.122947	-16.629261	-4.8610144	-11.931861	-6.6707306	-1.8406087	-34.501972	-23.753572	-18.124426	-47.79884	-14.587108	-34.546894	-19.461906	-25.497713	-10.966049	-26.560461	-35.081	-25.767624	-31.677893	-15.904332	-36.735504	-18.015928	-23.477516	-29.997581	-42.94157	-35.98404	-17.420683	-25.284082	-47.82011	-37.200756	-40.26099	-35.229443	-36.6524	-30.835287	-42.177853	-2.063069	-33.928314	-16.371096
987	-73.758156	-52.250443	-85.7554	-42.191837	-75.65066	-62.138947	-59.993412	-66.52475	-85.3313	-51.797363	-64.67444	-42.33638	-24.643318	-62.999126	-60.08829	-15.964242	-59.517517	-75.87258	-66.483826	-103.445465	-71.66033	-89.19842	-99.03208	-67.79715	-85.0933	-81.79983	-82.767296	-86.75727	-61.650024	-66.86146	-53.409748	-79.80013	-46.409832	-48.39856	-44.697086	-49.427998	-64.39098	-54.188374	-72.7099	-90.91212	-64.31448	-80.86277	-106.30947	-91.41056	-88.69425	-85.11596	-72.201195	-71.07142	-76.36939
988	25.644266	2.174174	-6.26158	10.649341	7.517273	19.411755	12.666672	-11.710849	-12.561824	-24.99206	-52.292088	-46.07866	-12.271281	-31.104277	-44.89964	-19.494898	-8.910626	-30.886765	-47.611713	-59.94385	-60.578083	-67.4685	-70.73918	-9.103523	-6.8651466	-26.696808	-4.6191564	-5.1131287	-12.401702	-10.994454	-28.803938	-3.1070316	-7.2309914	-8.195458	-5.066955	-27.431	-39.357403	-22.972267	-13.297648	-33.17479	-13.389857	-4.0475616	3.400896	-15.129002	-10.86996	2.5427296	-10.048817	-7.149985	1.109423
989	0.42883682	-62.499523	48.130386	-7.8501534	-44.79909	-40.22369	9.445672	-44.93237	33.002155	-62.968525	-25.872286	0.84274226	-6.059902	-58.880466	22.5451	-3.8025932	-24.675241	-72.06905	10.251201	-39.114124	5.5184155	-36.61667	-37.64953	-26.478277	10.611592	-56.701508	20.539652	-2.8796132	-38.103077	-47.571903	25.582336	-14.06457	20.15645	-78.61238	2.0468738	5.4867034	-35.762417	-60.72095	5.2775707	-3.3572378	7.1169925	-79.6184	27.83533	-55.399445	-6.616525	-35.885227	-15.483018	7.7359214	19.753038
990	-27.381065	-28.245474	-20.497633	-1.374211	-21.81894	-39.0373	-21.070166	-37.49834	-33.40558	-17.870451	-26.357653	-6.285005	-30.823538	-2.0871146	-3.6401138	-20.23408	-22.459692	-21.578043	-16.992826	-16.957632	-16.619406	-0.57976466	-5.266587	-22.32129	-1.9402075	3.8760965	-18.953882	-33.94262	-12.29676	-23.32345	-19.300581	-26.36188	-21.393217	-19.33303	-28.633154	-20.434643	-15.191646	-25.97859	-5.3485856	-23.903322	-15.704585	0.05593459	-29.971191	-11.545788	-3.9636621	-22.811844	-15.387535	-5.267593	-11.110133
991	27.852598	12.765811	10.615506	24.395422	-4.418353	2.6500466	-4.286968	13.373382	27.295212	39.367134	9.390151	18.798048	14.461338	22.787048	25.634573	21.69423	6.2720666	13.594879	19.789465	30.160507	7.39431	20.687824	-6.934763	13.563274	22.772423	-14.899428	24.73112	15.981832	12.400371	-5.7981124	-20.148417	-31.219757	15.430801	0.24989478	18.434288	-9.558297	-0.3704586	28.61641	-18.489157	7.3104897	1.0167555	4.4558196	-32.739624	-42.101402	-20.49494	-17.034391	0.92176056	28.984947	-3.2254963
993	-28.258278	8.021226	-17.759802	-33.98212	7.0435004	-8.463051	-23.110147	-16.74551	-0.9581321	-5.955999	10.410369	-18.429457	5.5976276	2.0211506	7.705387	-2.759318	-12.0631	-12.558009	-4.3054905	0.3755919	-15.042972	0.4209207	-12.683461	-1.4329439	-12.936466	16.303703	-21.149597	14.33528	-30.22494	-11.978242	1.4328655	10.117209	-10.466649	2.4486046	-6.4562325	-7.4065833	-7.6373115	-8.975573	17.489683	0.91767055	7.543533	-0.791872	21.066319	-21.951956	19.826546	-7.826874	-5.242557	4.66469	4.0349536
994	-25.615076	34.634842	-61.303883	21.508429	-13.455707	24.542145	-34.264374	26.590845	-16.15551	-21.012712	-12.2010145	1.4664358	-2.8807993	35.517883	-6.536184	-29.3832	-10.793091	8.390254	13.563527	31.657639	-22.54273	39.08121	-80.61981	-2.5551975	-45.389954	-4.5583377	9.4820795	6.2845535	-6.4517303	-45.324783	13.4542465	-24.278803	28.683935	38.596317	-65.65006	23.995499	7.1944885	33.758327	-38.179996	34.158375	-90.828705	-3.4434612	2.4955444	12.490467	-2.6190255	15.991773	19.027372	-26.323866	9.247319
995	-33.544346	-23.323952	-37.636715	-25.508156	-22.85494	-25.58108	-13.668971	-34.20469	-47.229626	-43.5044	-24.865145	-30.441595	-31.180649	-9.456008	-9.845255	-4.134102	-26.65579	-40.380127	-24.00222	-9.816885	-17.057198	-9.992116	-12.761692	-15.56234	-48.354843	-31.164206	-20.136988	-14.259201	-17.669529	-12.573761	-19.11238	-26.903025	-39.32316	-45.38027	-11.016727	-26.037695	-26.017645	-12.564059	-23.120283	-20.61563	-33.908863	-46.73006	-23.313128	-18.466751	-23.065176	-21.228662	-22.61099	-29.286507	-50.130695
996	-43.025604	-79.78543	-101.2546	-90.68575	-95.29947	-100.96057	-103.37032	-72.13822	-77.64835	-81.02234	12.092694	-33.638523	18.742754	-18.99309	12.87252	-27.404829	2.7923505	4.123535	-23.124887	12.51986	-31.689276	3.9750319	-11.567534	-9.131999	22.70665	-25.835264	-24.28016	-41.48915	-15.990222	-49.67317	7.510875	-21.361097	-23.280863	11.798851	-26.880835	-26.690994	-7.4890594	-4.9675164	-39.64893	-7.7914643	18.194822	-21.92843	29.017996	-49.18247	4.7036347	-16.90536	-42.854828	-25.213701	-53.166203
997	-70.706215	-19.690363	-41.393436	-31.224518	-24.719513	-47.408993	-64.797935	-15.762813	-19.85296	-56.013004	-34.202984	-24.62012	-29.583801	-58.66802	-53.66797	-79.65234	-93.37122	-57.708527	-50.995472	-50.90489	-42.470592	-67.65613	-33.125954	-64.4539	-33.63148	-52.048237	-49.468964	-26.4681	-48.451435	-48.458466	-26.517578	-49.340332	-91.991066	-85.804085	-74.20907	-50.429104	-26.860489	-25.668066	-44.482037	-34.548725	-15.041798	-33.084484	-57.47118	-39.184574	-3.1596413	-22.112005	-29.606249	-29.102442	-58.85667
999	-34.28681	-30.693375	-25.418413	-42.909595	-34.37415	-33.87073	-29.459854	-39.18778	-22.088028	-15.842094	-7.8910294	-35.01681	-37.630043	-17.473349	-29.53895	-24.200277	-18.352133	-8.265351	-3.881871	-8.852763	-22.114447	0.98506355	-27.805908	-30.103853	-27.700861	-32.742996	-38.041046	-32.29051	-58.397324	-31.268448	-24.43096	-22.238264	-30.359549	-5.4175277	-15.501761	-26.376516	-33.36063	-43.345516	-44.69737	-32.0697	-21.65825	-21.248411	-30.34289	-21.116621	-19.780962	-22.328972	-5.1545906	-20.31348	-23.54554
1000	-6.052665	-47.958054	-52.69621	-33.584667	-44.753784	-25.710876	-27.83606	-39.95123	-23.76796	-40.87842	-16.287619	-41.890038	-14.910161	-27.415375	-11.918015	5.32956	-22.565092	-2.841624	-5.7833443	-38.892982	-13.384955	-19.36968	-13.04858	-24.380968	-7.8354316	-2.03988	-37.063023	-18.79513	-30.56135	-18.757658	-27.380392	-22.538912	-20.802752	-17.06984	-25.902819	-47.328655	-30.633568	-29.22149	-43.21568	-37.11177	-39.834538	-54.18187	-40.261654	-10.704056	-22.962866	-28.051352	-68.36154	6.2988396	-14.071472
[truncated: 12 more columns]
