# Supplementary material for: Music-induced emotion flow modeling by ENMI Network
Source: PLoS One. 2024 Oct 21;19(10):e0297712. doi: 10.1371/journal.pone.0297712 (PMC11493256; doi:10.1371/journal.pone.0297712)
Supplement: S1 File — (ZIP) [file pone.0297712.s001.zip › minimal dataset/Emomusic dataset/Music features/mfcc_4.csv]

MP3����
2	80.05497	12.62427	40.7541	6.974504	21.195868	36.0355	24.810318	22.879606	22.771776	19.671347	39.388363	24.083132	39.80012	24.642908	17.708607	23.785124	18.316854	19.97671	9.063632	9.945836	35.922894	50.724224	40.665043	44.618793	44.447643	53.91696	37.870365	57.018955	27.487936	28.822268	43.57175	15.404206	37.62228	36.175224	37.374172	31.006262	40.20506	36.822777	41.238018	44.983143	54.25182	43.688538	36.454464	62.154984	35.46153	52.07912	43.922424	40.63472	45.587902
3	54.795353	30.333107	29.262129	25.68749	30.861252	41.024914	35.654934	40.888714	28.69671	34.657	36.66749	29.395227	42.899143	26.367126	35.6219	40.485073	30.538172	33.619293	24.544954	37.6696	40.215622	32.843235	26.412079	26.734274	29.8182	41.517982	27.378656	36.007664	20.14771	45.973804	32.25444	27.116655	31.006342	0.0733029	34.1572	39.75786	25.99734	35.922928	14.319098	37.85621	55.444073	32.416348	28.761024	17.455267	28.2072	49.571304	27.041862	30.031992	22.281275
4	15.707923	21.304714	22.350332	13.0009	24.32196	21.67904	21.455437	20.503523	25.235151	35.650517	38.66941	39.456722	27.136469	27.868498	40.329235	31.239891	26.463547	21.407488	40.138626	33.652676	32.190506	65.29144	24.824175	28.423395	25.319502	13.76348	36.186306	14.191848	25.765005	25.120714	23.083197	7.449326	7.7645555	12.321151	13.777782	35.14784	25.824432	13.530925	42.469105	39.094105	29.828873	52.450817	41.527203	14.87185	25.0438	38.117302	30.266464	38.995483	32.647217
5	49.987873	18.354963	32.3339	25.904211	26.520617	45.668606	8.794376	28.228582	41.63661	22.065811	32.371593	8.602674	11.503474	34.5535	8.737592	27.84266	32.68786	31.950562	33.01459	35.476913	25.035452	13.242225	8.190501	44.542767	42.143444	23.678999	42.04488	34.023365	22.062805	14.020621	7.5708213	30.714972	40.260372	31.789557	22.169912	23.83418	30.351797	25.977518	38.86694	42.870564	51.124252	45.06612	40.7774	109.40078	18.16247	36.237087	17.17393	22.481949	28.94781
7	49.852886	49.04507	53.698147	42.941772	41.265457	39.327457	48.500996	37.835266	49.65045	43.81819	59.84436	44.357727	47.344116	60.862854	47.016415	40.014027	51.156826	58.574635	57.009365	39.419773	35.685112	39.379322	38.099045	47.351017	40.468685	41.267384	54.03065	44.504593	40.025497	48.157726	44.754116	49.93523	46.58211	49.13568	67.3906	49.621525	37.893375	47.01004	49.042225	40.298977	44.273365	45.876324	62.172474	59.557888	41.470135	55.16673	49.5267	43.426968	47.028393
8	46.449707	72.60514	32.944374	90.68612	34.810253	36.10869	36.717365	44.684113	32.660847	42.886044	41.654842	39.428104	74.591034	74.91194	41.102207	42.196476	47.89329	36.219597	43.921017	50.059845	70.09712	36.35177	40.92299	76.10941	40.479702	73.37934	92.61674	45.344116	59.084686	83.647644	57.855408	65.39882	91.44827	52.46419	35.95824	90.737434	67.80159	45.375164	71.986084	70.16147	31.158152	52.338093	27.777489	35.76596	46.63505	25.578188	35.427734	45.85216	35.54027
10	-14.361961	24.934202	12.015488	52.943314	3.4393952	69.10476	-15.58517	2.5754244	12.362786	25.140013	66.07058	24.657522	42.29125	11.511841	20.987637	-2.4176216	54.70801	28.197708	-3.7202375	16.075562	16.932455	25.047625	-0.974024	11.846797	31.81227	8.833229	49.03383	17.902567	45.701725	10.686616	33.888016	-9.072138	12.043475	28.853525	16.796347	65.746895	40.280315	52.072906	44.509308	1.9495964	-31.802523	23.264978	50.0184	24.927055	7.000315	1.7350368	-0.32363382	-1.5409461	15.240184
12	58.53183	42.0697	61.21175	41.40523	76.70226	36.68474	38.894787	34.578	61.781647	49.700176	40.332825	36.297043	59.321186	68.264595	64.97329	65.94579	62.12213	61.106018	47.944855	47.971058	40.68728	38.561466	62.884342	49.051662	43.62497	50.88907	41.945515	70.49983	37.779453	62.363556	41.882175	54.05609	53.975475	48.956055	30.751007	9.195455	12.437214	64.270386	40.911366	63.259567	29.600714	67.92919	65.18491	58.50697	44.772858	64.71618	29.046425	45.095856	61.584644
13	23.68392	55.04903	30.934698	39.8549	31.67623	51.812	48.488033	52.87215	72.08329	20.11693	79.72701	101.63729	20.493345	53.042786	70.34263	30.47164	56.174107	48.765213	19.678553	48.571117	37.95062	33.19681	54.499695	38.57048	30.893816	26.79212	29.852118	36.84909	55.940155	25.97554	41.159897	-15.834923	37.553745	34.835506	35.858227	43.8654	50.772964	61.411713	44.02802	50.91589	4.9007096	-1.0686389	22.430983	1.8080812	33.297836	37.105698	35.532146	41.092457	45.899265
17	61.512806	43.075237	29.19046	41.15024	55.326538	10.33675	35.639053	33.05836	49.805115	45.35158	53.72665	27.342001	45.711926	35.497055	27.952734	50.364185	37.15031	32.636738	38.8128	31.76534	34.172543	33.8266	46.724884	32.059162	40.483994	39.999104	17.392279	50.691116	45.24332	15.302314	44.523273	57.58553	42.447277	35.276943	47.482014	33.8203	39.013767	24.419352	23.92923	59.34953	48.47263	19.059557	38.904713	27.224367	43.961933	43.375095	45.690197	53.20991	37.583935
18	49.55716	39.932056	62.229084	112.24738	58.687588	52.15743	87.50198	115.69864	56.15903	44.828625	32.695583	47.74619	42.90292	37.686413	48.62734	34.809616	43.813457	38.71224	38.96747	60.08045	39.954754	38.62816	47.75226	55.212433	60.43811	50.926315	56.449066	56.727264	76.1284	37.093155	42.31811	38.08006	58.111877	44.546844	58.186886	44.496277	36.5805	38.828133	53.781513	28.653246	45.52705	39.925156	55.488068	36.702805	47.33383	26.89802	65.01849	54.296875	53.798717
19	4.378573	25.886652	3.6565485	7.0126214	7.648599	17.559034	17.442581	19.68276	20.82659	23.075745	14.3979845	27.977516	33.98123	23.965034	26.725952	23.297304	34.014637	15.889613	13.116427	7.8171134	10.588489	6.444383	17.321295	15.94617	15.276923	18.592247	12.631734	17.501413	23.053446	76.10432	23.50344	22.825113	16.83901	26.941217	25.457588	33.61439	25.71906	30.4414	24.843264	22.15335	33.576744	23.523531	33.471054	29.988998	35.48817	45.920834	16.782263	40.837143	14.8233
20	17.247744	10.773335	30.167252	13.518865	37.17669	23.254356	47.750916	64.37911	55.68869	15.803052	7.3618674	23.933645	35.609806	47.164722	31.357103	33.55084	92.11944	51.20566	34.88866	17.820473	29.078362	63.737957	47.66753	5.404695	26.740463	44.401287	36.472233	20.595911	28.29155	-11.351291	32.72202	28.241804	55.945065	69.74401	73.145355	47.087513	36.56828	46.669376	21.67418	49.74001	51.56557	30.787497	14.282575	17.102999	38.97194	49.400085	40.107635	66.55206	60.267986
21	35.73135	17.678244	23.263102	33.769356	23.196554	28.863052	34.45851	36.49954	43.529537	30.081373	31.928488	39.80202	36.570312	28.843836	43.67107	34.043068	15.092734	22.66184	35.954678	41.176315	44.817795	37.537266	27.443054	45.18771	20.950262	22.465631	19.92324	23.035782	32.64785	35.72597	29.90199	21.672003	16.525951	30.408813	41.22283	40.909134	27.566275	36.98599	34.088844	42.84668	36.347958	52.062428	32.052265	37.297535	24.61525	31.813833	63.157272	55.43863	41.39812
22	25.34892	13.628078	34.64925	37.203506	16.204323	9.455332	39.776554	30.53686	31.843973	20.141497	20.833117	28.375479	27.491959	49.80775	19.924356	8.851758	17.663351	20.531769	15.288192	26.595083	11.482633	26.000168	8.888436	41.39923	27.680723	14.824426	18.468245	8.655034	30.869925	27.62613	13.403766	23.65123	16.728998	21.554815	20.316074	15.713249	22.278555	16.942343	54.581604	21.306114	10.165508	23.443369	32.861828	11.690263	17.9417	55.259247	46.41563	20.934294	32.358448
24	48.200733	33.12044	42.787434	26.490005	39.12379	37.298626	54.136776	43.07607	17.032784	33.087585	45.82996	36.88574	41.708885	42.639576	36.822445	38.950962	33.696156	48.950928	38.24223	36.544956	50.670116	48.224865	31.444544	38.686443	38.285282	52.01958	61.298878	43.898327	39.434086	46.300068	23.523027	42.971783	61.584454	41.57268	49.19238	62.695892	47.942017	69.35264	61.202896	59.034496	42.882008	43.746136	43.082386	46.6038	47.64322	40.76687	45.497356	34.739567	46.675526
25	50.844433	56.572903	44.803333	62.42928	52.17461	45.797436	47.63657	45.81421	45.5112	43.94385	58.73386	41.169376	42.802074	47.044964	61.04611	39.593353	45.957493	44.05797	59.64484	32.740112	27.465208	37.644325	44.26814	42.688953	48.639313	31.188772	45.89334	46.94844	43.061874	32.314278	34.96974	45.291245	48.618164	39.984676	55.003033	49.016453	41.3753	13.726227	57.18723	43.566452	34.249805	43.72893	43.788925	50.343037	77.65861	45.764973	51.04006	76.67657	59.555843
31	35.09009	9.476187	2.1655734	59.777477	4.3191743	1.4023572	34.963394	28.014923	-2.3462079	54.139545	31.019773	31.233957	31.157862	34.580746	32.78687	26.910913	32.92198	33.765884	46.77467	58.943375	40.3779	48.673817	79.14486	46.58824	49.027515	60.277023	63.459686	36.079388	69.558556	7.94525	103.85873	50.11824	41.648315	67.73322	70.7067	57.773926	54.18929	45.971386	31.896845	48.104336	58.193645	39.527195	53.085827	46.449768	40.753223	53.91893	59.99379	55.77302	56.330383
32	-19.04421	0.7261788	-20.651407	-12.866601	-4.828031	2.3004773	-0.55058783	-8.63449	0.8344553	-7.7299137	5.653004	0.60232323	-14.402802	-13.166412	-0.2118562	-7.8569427	-9.6462965	-20.585356	-6.4059014	-3.7750328	9.469453	-6.334549	-9.649168	0.008839607	10.967135	5.4941955	-13.200479	13.93747	9.143985	4.7859073	2.2814696	13.855346	16.78038	-5.895906	-12.889173	-20.254454	-18.669773	-14.173683	-16.755005	-3.4763262	-16.609907	9.428339	5.5792155	0.64402324	6.1400375	0.7530448	2.9988987	-6.1529465	-1.9250911
35	24.218271	41.556187	30.104239	22.940279	47.647503	16.283562	15.29451	35.9242	30.775972	29.206657	64.07575	42.84349	32.43172	68.18866	21.99961	54.553097	39.455875	23.422937	9.963729	2.198815	59.930695	59.751476	28.251356	25.94737	23.04027	29.284714	45.84149	57.63175	34.708347	46.34493	36.632526	40.62964	41.00348	33.429188	1.3839573	21.412668	51.131657	43.5007	31.78333	39.73921	39.109528	25.223978	30.56909	48.93706	28.722971	46.154083	49.601604	24.210314	26.920492
37	26.439226	26.978811	33.59462	29.373032	34.334667	27.657057	32.06972	35.676872	24.224756	33.988617	32.930172	29.77556	30.860878	25.020151	29.08425	30.83367	36.827976	37.882618	34.394184	43.267498	25.523386	31.204042	51.30002	26.20636	42.29346	29.4409	37.183636	12.540653	30.276888	37.626194	41.015064	35.840508	35.872787	41.790756	24.700277	28.26937	35.21004	36.21933	26.68324	30.275156	52.982513	33.671738	38.736683	44.1073	30.763857	29.87017	24.427406	35.603497	38.854214
39	48.96905	28.701187	47.04362	28.441858	24.992277	34.671238	42.07054	34.96452	30.078466	33.255253	16.36002	37.878033	35.036182	34.814697	42.904907	38.118626	40.444603	41.276573	37.795963	33.487537	30.204817	31.429663	35.845505	40.04956	28.146597	45.282227	43.089325	25.37148	38.73422	52.79743	13.790242	55.40738	42.063374	50.994705	39.389324	48.911663	49.003895	59.27895	43.01536	-16.569359	-34.194622	75.910126	1.997974	14.82471	5.79038	2.5385542	45.531437	47.0451	55.303925
40	39.995403	21.346972	65.02151	57.73677	51.43281	28.879868	28.24005	23.288046	11.392513	52.168213	32.52286	26.500244	31.111536	32.88774	48.595562	36.535892	33.020077	43.822998	22.72434	36.170277	37.26235	51.784378	57.24052	106.7826	53.20041	37.570118	49.29793	41.24342	21.653627	34.965393	14.640147	55.417164	41.341385	53.821655	28.014044	37.671787	46.90041	27.243475	25.159454	24.252695	32.956326	14.628119	22.664114	43.61131	38.62547	31.501913	43.977493	66.3614	50.498913
41	33.495564	21.950212	35.852787	19.17459	25.13949	21.39023	25.901594	18.762197	24.275507	22.458563	20.984262	25.052603	27.26742	22.788788	12.552567	9.010754	18.811697	26.384422	20.35241	35.321236	39.767868	20.984034	4.6411695	9.943676	10.315236	15.626945	14.064044	11.240868	13.086575	22.117327	15.969657	15.073354	15.498099	21.221983	18.3449	25.005064	34.64652	21.807434	26.4148	5.367544	12.432781	3.4703596	23.43463	11.859351	19.53801	37.877567	33.80189	43.706776	25.486506
42	18.867826	25.91675	26.105326	44.075123	11.20314	39.02853	10.428409	20.789145	17.531273	27.331202	32.57997	27.646189	39.14725	18.816282	24.910406	60.083103	31.842318	22.51084	26.59651	25.068071	32.84538	12.899521	21.093126	29.495768	14.92519	18.570818	35.79275	24.888351	24.727493	36.32308	55.349148	16.617397	21.140259	34.597233	24.042381	45.798367	36.804173	15.865344	27.284239	16.72903	17.588652	11.035352	37.20991	25.4805	22.601938	37.030247	38.36554	28.827753	23.455338
43	20.090832	11.296383	29.28656	18.668081	15.065212	20.741583	18.142855	16.34523	10.855123	20.353384	4.9186034	46.511494	15.801498	59.19469	21.446915	19.82394	17.568169	15.264305	8.705038	8.961796	27.482315	24.806684	14.19854	17.312616	47.223175	18.668243	43.225082	30.163742	42.850857	8.834094	14.34325	6.7308197	17.144743	26.218866	18.396887	18.969143	8.138839	24.33087	22.915735	35.285885	29.568787	39.20844	32.43023	65.7662	32.07552	59.15584	22.533789	26.748365	12.667369
44	18.529417	19.417593	18.579966	33.465332	41.16036	19.614616	32.599243	21.120333	29.388336	18.727457	27.12972	27.434084	29.70249	45.442463	42.057453	52.617023	21.009138	42.29069	27.678675	20.65078	30.365564	13.007848	34.9535	33.648815	31.432833	28.010523	45.9507	35.69624	35.5051	46.52795	33.529827	48.02122	54.201885	72.82752	66.325226	35.906498	11.3407755	34.586098	18.616982	19.13158	24.776468	24.153177	16.93975	16.456148	61.052418	22.21547	39.20569	16.630346	23.377724
45	-4.256884	-1.4487929	-9.95078	-12.384158	-28.076996	-7.153791	0.44209957	-18.173044	-0.5679204	-9.160996	8.550925	29.220419	30.270782	24.961515	30.049768	16.738058	18.66155	27.893866	-7.0475693	0.41074118	-5.203011	3.0755131	-5.291968	30.867422	43.43419	19.394733	-3.1144145	-9.403734	-6.6041064	-2.774232	-29.346556	-13.714691	-20.06124	-14.777698	-11.824033	-16.259565	-17.39309	-14.862949	7.518024	32.32182	17.801085	-8.300346	12.050602	7.9102817	-3.4100397	9.488973	22.427095	15.318259	0.7687114
46	64.13287	9.146112	39.3344	22.923407	18.573069	39.931454	7.0503573	48.966064	64.789665	6.206871	23.485235	8.819914	58.673473	22.76354	20.335108	-5.0813346	39.954815	55.844604	47.274338	28.846231	30.956017	71.43078	54.130207	45.48395	28.76895	54.626343	30.119186	20.291956	-12.637458	75.47167	17.69697	-1.6031421	19.232723	37.201725	-12.690715	11.607968	27.113989	8.997111	11.477135	6.5463624	42.212803	9.252507	58.848846	31.789366	-5.3908877	64.192444	58.69035	18.201464	30.948624
47	52.482517	28.082848	16.482775	30.878435	33.691895	43.806225	35.864708	35.460987	29.000021	52.665405	35.94751	26.38492	30.632055	35.356262	29.925127	41.625732	37.289158	28.308298	13.312046	48.045094	24.36766	24.848532	30.367147	32.573437	46.88206	30.094995	27.732714	22.632967	40.899246	30.376762	37.737892	44.56053	34.398	34.005314	29.383469	33.510174	37.40999	38.89359	30.725237	60.48322	46.98705	34.912136	24.708069	38.51021	27.825815	48.07373	33.387684	35.234608	40.96494
48	19.107908	38.26842	20.508484	28.333834	26.825125	35.058155	32.264828	31.042404	55.257206	37.438786	53.473225	27.22346	14.163129	44.763195	33.13483	20.231215	9.480584	28.58074	33.610344	44.55962	53.693592	23.774897	46.040264	27.04309	7.4498963	50.759228	62.240005	38.8203	36.016537	40.610256	26.400957	22.5487	58.14224	33.294216	47.65443	35.244568	29.827795	45.59134	43.85686	28.478949	28.021475	50.252605	27.428427	29.24237	35.273422	31.970285	32.271923	38.853928	27.676771
49	6.410394	7.9405465	9.035935	18.284353	2.9822464	2.1205864	6.061583	12.409863	21.201492	-3.1476057	9.040562	2.9701087	-0.59576863	-2.417145	24.85423	3.4631176	0.11345029	21.702566	18.473429	27.089691	15.851864	-0.120996155	3.5364714	7.5951447	12.677058	12.53936	10.492644	14.440159	10.45717	6.5448036	-5.9594307	7.9958253	3.61172	14.9591055	12.901772	4.9585834	4.2730923	1.6137834	5.85016	25.721869	8.599144	38.390278	23.055664	40.853714	-4.3207703	-0.39236283	7.4103203	26.186499	-3.7766895
50	37.97455	33.251442	39.064316	29.64328	40.35993	56.790447	34.36822	40.976566	27.69282	35.77943	41.30191	34.863598	22.841215	37.331573	35.381725	31.214922	44.17038	42.532024	44.086315	29.029043	53.848675	37.8429	33.234104	37.31319	44.93043	59.384235	38.97378	36.35184	62.5946	31.71832	24.548082	41.271286	37.767426	46.44765	26.758545	36.6342	32.452118	33.37427	32.234592	29.05282	33.63574	28.980368	23.11019	43.642902	22.921648	33.634296	33.13343	32.378597	55.86038
51	37.052303	31.986933	38.119377	51.10188	40.26093	54.584637	34.65883	28.030748	25.998154	36.24494	29.127462	48.214054	27.03357	48.286892	50.221466	52.595276	55.035007	57.919918	62.476257	44.102413	54.181965	49.339294	45.578564	56.018764	24.419836	53.664764	44.273224	38.65687	40.340218	33.158634	48.715473	35.25139	61.176056	57.454407	55.98528	47.972076	42.393986	55.068302	54.997326	34.711987	58.893894	40.467815	42.16566	44.1597	37.23621	45.04632	4.906002	35.349064	20.475702
52	39.641468	44.379864	54.91289	32.815075	39.963757	58.037384	51.680225	14.436058	36.560413	14.3059845	15.963874	38.59129	11.881519	55.830063	37.957096	45.69684	56.72527	43.85574	63.32184	15.594669	56.38243	21.533167	42.664383	10.0981	31.91658	37.267853	33.44852	7.824705	24.004095	52.421997	40.767567	87.833015	56.49884	35.441257	20.52315	16.824293	11.646118	26.748983	29.515852	45.105793	45.75075	36.234436	20.513132	43.09369	29.330606	17.769857	24.170465	12.685542	25.931513
53	24.946579	22.834898	23.498003	11.691855	17.611765	0.6708018	21.1403	10.151889	17.45848	26.421583	22.612402	21.084265	11.575695	20.678118	27.832441	30.499765	24.292612	23.824442	23.81597	30.539986	31.583822	10.472573	8.958418	17.736515	22.714035	21.856058	31.743097	23.680666	39.005512	7.531935	17.060652	29.251314	21.31135	30.612787	14.207832	18.575676	7.7930055	13.517581	10.170196	-3.249993	6.781113	12.70457	14.5102625	15.45939	11.114652	6.1047645	20.524809	24.021006	24.078424
54	13.676273	9.255982	11.457255	27.870514	24.900574	48.476727	32.195343	27.112406	13.106667	21.651232	9.163358	24.85613	10.490416	32.36719	59.542645	21.00102	4.0426736	13.489177	26.564606	46.462574	23.621294	15.395837	6.883326	14.844826	-2.4693708	1.2268559	3.411711	63.16617	81.338264	31.610914	24.254126	63.48143	48.786137	-9.905457	56.335907	12.371911	55.34547	15.190993	-0.9742344	13.571377	38.97809	20.674791	20.862013	33.307476	61.486786	79.398994	21.970749	13.118839	31.945068
55	-4.5826283	3.659825	31.391983	23.770676	23.958952	-14.808736	-2.6620953	6.5627728	29.319567	18.62757	16.706877	-13.44569	-0.82671547	-26.994787	20.519873	2.9115028	19.48078	7.9535203	11.187472	-16.555548	6.113833	17.114372	10.489168	14.170769	17.090471	4.5673223	-1.1541324	13.679592	-13.954501	0.2889626	8.241243	2.1961308	13.0485	-5.9825363	-12.556481	10.935626	4.160439	4.65037	-8.602784	10.173461	0.49153456	-7.619442	15.311564	17.256704	6.714184	-5.4195886	7.4782863	2.511224	12.258942
56	52.398407	12.33574	52.672394	19.310274	15.052169	40.327938	7.352926	20.050516	43.964188	31.625885	66.819176	51.226147	46.733624	32.04102	45.667316	35.706547	22.566355	31.09085	34.77713	39.580376	49.324474	18.323198	31.244207	79.851715	35.654453	48.996338	39.849213	28.402567	61.576904	59.53346	38.850742	56.8349	24.063997	29.394445	51.670177	24.058287	47.503178	61.64908	55.358074	44.14847	45.908474	47.06778	51.98811	-4.8115573	19.549831	17.303415	8.170236	41.22721	4.4257536
58	75.88956	33.29559	41.79829	43.30072	74.46456	58.935078	50.216908	39.215885	38.871273	50.4276	33.627888	32.605892	24.943665	58.393494	43.45299	23.864546	62.86507	49.007202	68.90341	40.152294	19.617525	5.204624	27.084444	-2.1043193	27.795763	37.51972	33.7403	74.63666	33.00718	35.064796	-4.545346	44.008648	35.383255	17.034332	14.244666	9.074386	-15.20416	18.430122	19.123793	25.225174	21.182259	24.248703	54.562237	15.806038	32.39318	50.29864	27.302187	15.744877	24.466988
59	6.96588	21.023466	20.042278	6.7980037	28.373804	13.094617	48.05293	55.964718	15.79778	7.5075297	32.32646	32.77786	0.5166869	16.950815	31.52671	15.141071	19.77434	17.487299	5.3213735	31.289953	2.0748475	27.212221	28.264359	11.355362	3.629669	18.13635	17.09325	11.1103945	13.452619	17.250477	8.341345	13.424846	27.70645	8.576607	11.745742	36.559017	18.56921	-2.4691594	33.203014	20.858953	6.439667	16.720695	38.74834	8.184255	-0.515255	40.699757	-9.2431965	5.355844	30.826223
60	18.47962	25.08593	37.939346	20.29072	43.95276	36.374466	31.666397	51.75546	27.898499	43.375744	26.648666	29.754221	43.552746	32.07977	47.067913	42.420498	39.318176	28.998846	36.499332	19.74946	32.03666	25.102297	41.6558	22.776192	27.649054	16.134027	24.854568	18.866821	38.85527	21.551132	26.07019	28.175789	22.349165	34.575848	18.316473	27.782522	23.92106	19.907896	37.447765	23.66038	42.370296	23.918581	19.699236	32.8536	22.601225	29.147955	44.968975	27.197077	23.053083
62	18.933184	-3.51884	1.8435259	-11.185165	-11.489281	-12.137059	17.517212	-8.862348	5.271141	15.032933	14.4669695	20.645836	6.9271674	48.9252	21.60003	7.236094	-12.453678	1.2760812	2.7480223	-8.203319	-2.492357	1.2656612	-5.10692	-7.582178	5.1578183	0.11742401	-2.1981182	-2.8455799	-5.8367553	2.0491753	-5.417118	61.17108	-3.19718	0.5268733	2.1818745	46.39184	21.808165	6.384518	38.60609	28.952166	11.067882	13.442848	5.32013	14.5782385	-5.0496907	-14.104568	-0.28963915	-9.614349	-6.0967155
64	36.8839	49.981503	43.323048	45.77244	29.704102	38.59628	20.773808	48.513294	43.045185	48.757843	51.104877	42.797485	29.141428	25.748947	31.960836	40.212933	43.554546	50.5342	34.586582	35.066254	38.664967	48.70046	40.59445	34.18172	33.003937	32.563347	34.337902	31.346483	39.86987	35.24143	49.393204	33.793148	60.890568	60.680317	45.898464	47.1243	39.850494	32.485996	41.212013	26.8319	65.983345	34.43913	42.831593	42.383926	29.745218	35.317333	34.83197	28.276474	37.112583
65	37.612225	41.858414	49.87674	55.297802	33.96692	24.123108	34.647552	20.25378	44.62669	50.63733	21.436104	27.252975	40.670013	32.595245	33.154156	17.050734	25.427748	29.557983	19.421999	36.831818	30.891222	-8.804593	31.9634	14.15125	36.00581	39.996723	14.90912	17.825703	36.749817	20.341839	34.165604	34.712055	40.455322	70.228874	25.71199	39.753323	34.521793	41.179844	33.83019	42.93926	54.452503	24.846962	12.835267	4.562052	63.282562	20.350122	41.188656	55.174347	44.76901
67	62.996258	47.312916	54.40901	22.295237	31.802462	51.09129	47.48158	43.512455	26.414644	46.212315	52.828552	46.133106	15.82629	65.2357	56.932266	63.45274	37.010754	68.598976	59.96587	51.090744	54.065716	37.878345	42.76411	51.712162	36.753307	48.56605	35.22838	43.94176	36.84075	54.24228	45.59436	53.415127	15.152045	39.417645	57.056652	57.446808	40.50688	40.57349	20.229456	54.828644	44.76862	87.75128	49.159863	22.074526	16.549173	46.114376	60.250122	61.34408	27.10022
68	26.904528	35.063374	46.071976	21.588575	53.89124	26.67061	26.255852	34.01776	14.112163	4.167029	19.051567	30.175997	33.367508	17.56327	19.941545	13.296029	17.826185	17.996183	12.442346	20.20043	21.677053	44.842228	27.727531	19.927551	19.438	29.610395	56.35974	29.09884	23.216528	28.746267	29.451876	20.91039	12.149446	29.313227	35.50245	35.317337	28.182905	15.421238	18.91992	36.175102	19.179379	36.460026	47.84192	43.113064	44.28626	25.257257	33.868786	36.31248	35.454235
69	11.141507	-8.254189	-7.3459983	22.386438	15.573718	16.814032	14.421982	22.710253	8.53786	20.686453	17.245913	11.010479	-29.827599	-25.939903	-14.663621	3.8091404	-36.29476	-19.628105	-20.83687	-11.482053	-33.75987	-24.67494	-9.808679	1.6727581	-39.221508	-3.5916474	-31.601301	17.886986	-0.3935102	-2.6038475	-2.9788697	-3.0828865	-17.885353	-19.383564	-19.66922	-4.508036	-23.662477	-6.7270374	-36.52334	-37.88602	-1.1444302	-0.28465304	-25.434317	-14.312732	-18.916603	-43.895008	-17.78126	-24.956984	-28.872606
70	40.457874	31.633356	62.242085	40.693165	52.19423	36.40663	42.93469	28.795273	32.354595	30.078033	38.84493	64.716484	51.284893	23.813852	41.061024	33.062122	37.637234	25.873466	31.982504	26.11265	48.695965	18.573668	22.33346	28.60375	32.639698	22.803192	32.16489	33.51761	22.874681	34.821877	34.499584	29.47494	47.7423	32.720066	31.596739	38.899067	14.964871	42.77557	59.66167	24.091555	35.402164	37.558033	35.764606	33.40341	23.838762	16.420174	51.556232	41.591267	58.282574
71	6.418162	11.650399	20.306547	20.33646	12.44583	12.3455	25.348803	10.182676	5.917928	21.461939	30.062859	21.826078	20.763876	44.01273	20.73685	23.339111	4.6565795	20.142134	29.591059	11.160903	19.168919	9.0084305	3.8508508	16.359179	29.809214	9.759173	21.979675	23.80654	27.367224	3.0211146	9.430081	30.878988	30.012304	-0.5250241	35.72367	36.57571	28.902939	33.781696	25.409472	19.035784	36.888622	33.348354	41.3998	25.224554	66.246	18.773407	19.520079	25.37153	12.30225
72	39.352978	28.44024	52.331207	45.18539	47.63629	50.084286	46.494915	49.15108	35.0112	53.44075	73.64855	43.52653	17.709253	51.81837	68.63269	35.11849	48.687977	44.930958	74.09101	32.04435	51.462856	38.134323	44.576244	65.57896	45.97141	41.057186	38.13709	32.44347	54.772625	61.191883	39.7054	37.21445	45.16026	55.006207	74.791664	52.22347	49.258907	44.71992	40.970196	39.696575	25.267828	28.878397	32.213577	24.8123	46.26504	37.967403	52.463795	32.486164	28.362906
73	21.305714	27.267282	35.48756	53.58728	37.94068	46.9451	39.20529	47.638016	36.90576	29.482183	31.423517	34.580875	1.1762727	-1.2126213	37.959713	38.275578	45.637196	41.457264	47.783543	31.413275	12.705734	31.934708	15.27139	9.26682	39.52403	34.276257	20.986702	43.598526	49.38033	64.03306	47.3467	45.45346	41.76337	47.413975	36.98447	36.548035	33.521454	34.87894	34.14333	-0.9140565	6.7491736	7.169641	48.671444	24.249643	10.818431	61.88563	37.381664	36.15364	-5.327457
74	39.927	62.80394	6.3855767	52.991543	49.208115	36.20879	20.280115	-2.256019	-4.675582	-17.720858	18.722822	29.670233	3.466507	35.56663	8.901591	43.62169	35.04056	23.115692	113.912605	44.645527	30.795443	7.0787144	38.726185	108.70764	22.407707	20.376709	36.732677	38.87319	19.78374	52.813038	35.549603	19.086243	23.726248	32.18423	32.871815	60.166615	48.71786	50.601887	43.200592	37.430984	63.613804	17.475271	37.116577	90.12445	-3.0812829	-7.8269954	41.48158	5.7158356	-23.373331
76	28.744291	20.08644	21.526106	18.300085	24.75882	27.934822	23.135056	14.034027	15.8655	22.433739	-3.8300698	-18.422033	1.640248	-10.384135	18.497278	33.719814	-4.4290967	28.853312	-10.966553	22.106192	31.125597	-0.66629726	14.262872	22.623337	13.63636	21.081059	-4.6555657	19.622757	22.012995	16.625769	34.466156	-10.9770355	26.359451	-15.688563	18.225292	30.47275	-21.32475	15.622836	-4.108635	7.9909854	21.830353	-1.3593184	14.70993	23.296824	23.120398	62.961018	23.639809	25.435705	20.03507
77	51.711945	54.978256	34.066708	26.372543	20.128962	9.056546	38.767056	30.944155	33.548954	36.485855	12.474229	34.360332	27.431198	27.5608	41.495953	27.203386	13.393092	38.75584	32.978046	13.394176	30.12885	17.424212	31.98075	38.494385	44.035156	77.21789	66.48194	33.380337	23.179016	36.953094	56.720657	41.744995	51.974487	41.268673	24.405807	16.921377	29.067163	16.284983	27.127558	56.83102	40.95702	41.72865	46.902405	54.23051	45.497784	59.45868	34.211224	47.19409	50.904053
78	30.459328	-16.525703	61.638977	54.197845	47.640087	119.05923	45.14616	51.443497	35.663105	14.363172	51.18272	46.733868	35.87001	41.963467	53.66516	36.494587	26.657297	34.40367	57.878498	52.011158	57.880604	31.447533	42.987854	44.513977	15.382953	10.133862	45.395874	33.844223	43.14151	5.2608056	58.38026	43.86708	22.998003	38.805386	46.66934	34.46435	34.901905	25.844046	48.031513	37.314167	33.462296	26.211739	38.519684	44.912598	17.973104	32.1776	34.997368	54.78771	31.27197
79	49.286602	58.30687	41.661556	54.19113	34.704414	43.16421	35.221203	44.171413	14.566864	35.401356	42.866398	28.682226	42.628162	23.119715	44.20926	36.034634	38.777775	69.38507	55.529613	70.36437	70.84562	58.07133	27.86921	37.14119	29.91921	34.10088	23.187807	39.294178	42.408527	54.73846	58.395294	57.063293	37.393528	68.535866	58.082077	59.04596	21.34487	42.76389	46.122334	39.617985	21.363663	48.40761	75.91993	31.377054	31.049606	32.02351	21.417765	22.391893	41.18775
80	87.29593	48.694927	56.08423	71.33788	59.021465	55.621876	27.490213	58.506344	58.59483	30.483322	28.291872	38.218174	37.5157	41.240326	25.911139	62.734074	41.236332	108.75074	51.58801	29.33753	59.74422	61.92882	25.217066	21.77098	55.944626	25.971197	31.428917	38.096287	48.721313	49.201214	77.12668	50.75586	13.083458	55.480907	48.478302	43.961243	47.637096	63.242077	74.4242	44.187603	18.011826	46.92804	72.47594	47.525562	43.901615	33.964725	18.210772	32.03673	49.22961
81	31.790094	17.555199	44.28395	56.820316	28.83844	30.271416	41.73447	50.21907	22.53341	31.953466	50.500137	84.68096	69.27931	58.913296	63.145885	58.300518	43.526188	59.964092	59.72861	19.223005	36.763912	17.974625	41.696156	43.144287	27.341942	44.989548	37.458344	44.726135	40.73406	47.015717	32.850025	53.36629	34.19151	30.309946	44.304684	23.81334	37.68306	40.915565	36.263153	30.028818	25.484919	41.62688	51.876896	50.07268	53.255093	51.28831	60.879578	44.563404	53.6459
82	32.911163	63.14255	41.05322	49.396976	54.982285	64.2568	61.965046	53.19795	27.318907	64.11449	42.711926	53.97761	41.940346	77.8122	68.70977	47.62471	51.55618	77.20606	55.239685	62.55356	62.289967	70.51862	50.711163	48.845165	64.27444	115.12213	79.57042	73.68392	105.83627	51.83833	60.807163	49.327213	54.479557	56.091846	91.10104	61.43257	53.373722	57.505535	33.501415	6.8221755	53.987774	39.49403	24.242691	56.75438	76.127686	75.02065	12.58686	49.933167	56.353607
83	20.6864	35.696453	51.900524	30.18905	28.834078	22.06713	25.062452	36.951187	41.661007	45.56412	51.28899	43.05215	28.333633	15.631973	45.92386	39.499596	34.54211	32.342587	37.177464	25.835642	12.22646	15.447562	27.100237	37.04777	43.428654	55.27145	63.65759	52.52312	59.83292	45.03023	48.645008	40.396057	31.132795	50.356373	35.32593	30.533133	43.522106	46.145313	37.866535	17.1402	43.73054	26.311005	40.153397	32.878998	37.15007	52.46075	26.017916	48.98347	34.396755
84	65.85747	46.19786	45.24165	38.451607	31.341331	58.101044	56.32126	40.894043	43.363087	27.045633	49.154926	45.766544	51.355267	28.341003	40.269268	47.331745	42.958103	56.97789	37.8509	31.432928	40.417507	51.042614	65.92754	49.758587	39.223026	41.970425	44.139786	38.873287	46.49333	40.029194	51.322437	46.075214	46.42719	37.07294	62.849407	50.392365	50.37085	51.290924	58.025402	56.592	67.192696	50.30633	53.3354	32.557938	35.88345	61.24702	42.835384	51.957935	54.29616
85	54.12325	48.29167	51.404835	58.06869	45.220596	46.182373	60.375202	59.30679	47.801693	51.00159	34.91818	26.042862	80.51263	33.3773	34.12132	35.092644	35.363834	31.104239	22.863459	35.187572	29.351587	76.49923	41.360558	51.240566	57.619823	41.331852	26.834503	26.120031	22.32435	26.520845	61.59296	43.155872	37.486874	43.475494	33.6638	38.036167	59.528614	51.97038	38.070538	33.466103	50.79833	45.04091	26.69396	44.170803	35.2059	39.11529	44.244186	40.918007	61.957333
86	51.974735	33.94182	46.52844	27.476255	34.209698	28.221252	58.72926	53.839245	29.299324	45.45145	39.34281	62.48244	50.606052	37.32559	45.796062	55.675938	59.493023	50.60379	48.59738	59.222576	70.85323	67.76813	66.56744	46.2544	59.91756	45.917446	75.03704	61.630367	45.03227	41.952435	49.965443	36.346035	78.70934	59.976456	42.046093	53.878063	44.1922	54.421597	52.674015	29.804962	53.062138	65.35731	43.338425	44.80362	66.39388	81.13853	57.17284	77.058174	27.330498
87	-0.6463501	-17.952803	-5.079554	10.059021	6.7802157	13.012309	34.88106	21.913925	-16.43347	24.711496	22.00775	-12.878521	33.126507	21.416275	6.815384	13.360199	46.22865	8.420426	-20.200676	10.234212	1.4798073	-9.637394	-3.749369	0.72388077	22.637346	7.754097	20.690931	-8.529001	-6.7915344	-0.788572	9.305715	-4.779162	-8.125642	16.738264	15.864959	20.956074	31.251587	30.836159	-13.165314	11.931226	-5.843221	-13.067222	-1.759446	7.8684487	-7.397698	3.15327	-9.7801285	16.910551	19.96444
88	34.96686	52.531616	51.682373	73.24578	37.33383	70.426125	24.84809	73.53521	47.548	101.856606	98.997536	33.532032	33.858353	55.32661	53.70703	42.91756	66.75914	43.73244	51.324497	38.847233	45.692352	41.53317	32.743237	31.400995	27.428328	49.020565	59.21585	25.933504	73.10474	57.113445	22.767653	41.202217	31.929602	54.413754	30.726187	48.374714	47.743298	74.29964	53.965992	40.200752	43.52641	32.194286	56.33568	30.09391	36.999573	28.22416	35.15111	39.05034	46.0863
89	25.01416	55.503178	25.662474	33.40121	15.821983	36.863964	36.08534	42.84992	36.311226	35.557922	35.11163	38.124577	34.846783	31.224386	39.918243	38.022125	35.29189	27.659264	34.022022	29.201342	38.561417	29.791178	42.673878	30.660034	32.06454	26.233276	35.417686	31.632551	30.569061	31.078756	38.3618	42.81548	34.71282	40.850483	30.770765	49.044037	33.720352	30.989279	31.329473	32.375843	35.92838	27.357368	32.18701	42.232883	36.667374	31.291224	27.375618	31.78332	26.351343
90	8.419974	37.003765	40.008076	17.975855	9.250653	10.924382	27.378807	25.85562	11.71362	12.813522	19.87736	46.385235	16.443823	29.622742	18.48733	6.712047	25.479889	2.7696598	41.565655	24.952677	3.487258	26.089933	24.809334	21.857033	25.48992	11.850044	16.896418	11.066371	29.741371	21.08419	10.742337	42.066	27.952288	44.50198	37.027752	40.744045	40.120667	27.054281	31.583933	27.371134	35.28113	38.490692	45.514095	49.145245	59.954987	49.58524	34.62398	33.502712	34.623184
91	67.33325	84.025	66.21558	72.25062	44.78075	55.19522	75.435844	67.23362	40.37063	41.178246	86.36906	43.940014	36.1524	47.81503	36.00697	75.73983	44.12118	42.52102	33.21014	92.82886	50.377747	35.36174	22.124907	81.17533	47.199482	32.203884	80.254585	80.31113	55.084473	77.56223	53.66276	72.972664	68.39005	44.69694	89.27944	47.64903	38.73617	50.91894	52.066082	90.42608	50.890514	45.4937	57.508495	70.83741	32.065853	92.29358	45.801346	79.706505	48.799328
92	33.50481	27.794022	28.979164	37.354603	29.858109	11.154813	16.350885	13.124153	42.071125	37.136456	26.11695	23.096497	16.780092	18.427702	8.224853	23.960709	31.828833	16.113562	4.3055	22.96435	31.259283	21.050694	25.426027	19.929165	12.288157	12.954282	15.192627	52.85145	23.51058	40.171864	12.531872	20.87509	29.64759	34.875103	24.982462	15.184341	41.823418	15.760655	36.31068	22.330812	13.9270735	34.29948	22.049189	23.049208	47.47958	36.202805	43.458984	23.09549	38.683647
93	60.553604	37.149326	39.139576	54.444717	66.62517	39.903828	43.535755	41.411633	61.337902	54.71565	48.681534	52.775787	65.24325	51.650234	40.51491	60.547913	42.92099	38.086697	55.31952	52.008083	52.663776	38.782368	50.89256	44.509674	31.470299	37.760815	41.41881	35.48418	69.29871	41.051926	39.861256	43.78647	43.92555	71.09972	32.356735	58.236942	40.702557	32.72104	29.711622	31.438042	29.650696	35.682175	49.75352	31.996943	37.504253	46.078167	25.886106	30.824213	34.5
95	53.14754	22.538666	53.822002	53.72539	40.649822	23.737936	38.07805	26.71377	34.187412	32.18527	22.008661	30.689966	30.610743	24.459585	39.969696	17.273115	13.657207	38.034763	30.542032	30.31048	30.296768	39.703594	19.824049	39.703804	33.007275	32.15749	17.612074	35.90007	35.064137	31.023132	32.263958	52.537495	42.42493	25.470375	40.308857	29.394423	54.887283	50.554127	35.759857	35.52563	29.356163	12.865792	25.641615	25.822474	39.47954	41.696712	39.131973	26.259987	35.57996
96	60.21834	52.557514	37.064816	44.562397	49.888474	67.76236	54.924107	57.23012	61.287395	30.083725	72.94544	35.98979	66.11683	38.264862	59.434765	35.099407	64.39381	46.40675	61.053314	52.868256	55.790134	61.29478	70.55365	64.57485	57.629772	65.02288	62.930664	59.228542	40.611526	57.306763	39.577797	54.66569	22.083582	44.29839	42.164303	66.356636	70.62921	57.38028	58.70384	61.7942	57.148067	30.077362	41.572933	83.38478	42.38479	24.284346	21.776741	62.593052	49.593964
98	15.752208	11.738449	32.588055	30.579203	31.571302	27.889944	6.4102063	-9.888665	10.9108095	0.47208086	32.83498	1.5524775	7.9187355	25.445444	21.1406	24.580526	36.476334	25.105782	7.9047465	27.098932	20.97831	12.673556	1.0419426	13.902135	22.679337	35.052753	2.2419999	36.151684	9.518157	0.9693406	4.9395375	25.580252	-3.3563328	3.0258408	12.138435	32.331802	21.995499	52.074448	25.029997	25.101706	28.476503	27.428106	0.6059704	8.426966	20.955254	-1.9244642	-6.859213	-12.881131	-18.430733
99	30.524828	34.194195	19.194208	35.424423	30.003052	20.095984	76.86416	39.024403	33.014412	33.69292	26.774187	19.080158	35.73451	20.05181	33.824337	25.42954	23.022095	42.910095	19.792978	27.717638	28.240828	15.185163	27.413733	20.145803	43.28374	27.98374	56.635696	48.58006	34.832222	10.543509	25.519867	15.030948	29.131094	23.342527	53.474224	34.114353	42.654503	12.605838	27.696512	13.382573	11.262048	18.039244	22.65216	33.51749	38.119896	21.709269	16.834074	30.167013	16.235094
101	17.120428	31.130508	28.284586	18.44642	37.103718	32.39493	42.785477	41.152557	29.182137	16.405716	28.181025	36.82079	45.0914	13.819764	48.8458	44.165737	36.046005	17.204124	40.46888	22.778173	10.414098	28.27128	59.01576	30.818777	39.55707	36.186234	-11.047829	31.788567	2.7214124	-14.434604	-19.602785	64.216576	-11.164674	-22.465307	-0.75222325	31.834898	31.018644	14.59793	-41.403732	-26.47563	35.833954	-9.37799	98.981224	89.65195	-16.437178	28.424082	12.01183	39.027496	8.805021
102	23.271395	18.578423	32.10601	29.348564	10.028788	32.15343	14.001953	11.57726	9.682106	6.8627925	9.371941	-0.9819279	16.697426	-0.79832965	0.21584797	13.288436	23.495905	14.546204	32.386078	22.924067	11.166797	16.596502	21.390305	21.409159	12.906606	13.010445	3.6483266	17.184486	27.57013	24.687561	8.946093	9.555935	24.947687	10.316396	19.967567	6.831449	17.608383	20.675802	16.35642	16.12084	0.11008263	20.177544	22.335867	28.69551	19.995033	23.76014	29.062492	19.541698	27.67685
103	22.493217	7.666271	24.083605	16.296629	19.478966	29.506678	5.29644	31.166449	8.271136	11.440091	10.855442	0.5368476	3.4464014	40.647614	25.884375	54.253815	47.433136	11.512103	14.009463	10.2984915	4.379683	17.21667	12.23167	10.8248825	13.658836	12.489938	27.947989	22.026342	27.58132	35.628407	33.790756	3.9101436	13.495289	4.5536995	19.610727	37.16618	1.6661634	52.07974	8.153188	24.839243	30.713137	23.313696	25.687223	45.222828	21.476625	54.71799	29.908194	25.58135	9.389258
104	31.241776	27.744059	22.545267	59.545475	39.24995	24.362358	26.139032	14.281151	35.86089	25.821081	32.801956	23.710167	9.68864	42.724854	35.82751	32.95262	20.572641	20.820086	8.824748	32.38144	21.447685	18.15208	25.808924	23.162775	30.892542	13.306873	20.11863	16.524107	19.264029	53.567905	41.190132	14.421501	47.222565	20.89843	23.673746	14.474496	21.442022	12.240463	33.178276	17.689674	72.6875	17.941525	41.362328	20.757101	12.837174	25.943207	20.573906	24.96155	22.640665
105	6.4686704	12.245116	18.133173	56.347256	52.925854	36.20699	38.87758	15.758935	32.94842	49.1302	36.244938	29.613447	69.74216	52.989925	51.444775	26.11779	11.616341	46.78651	-2.0637605	83.61996	23.6607	41.02512	39.271446	52.70798	37.340637	13.076557	14.428704	23.643936	28.33036	28.770485	31.678312	81.130005	68.46828	55.212437	12.555912	15.301583	87.29861	19.01127	64.44036	42.24737	-0.24718349	14.232029	20.923388	50.232025	1.3168741	81.47855	15.70449	32.201645	57.59466
106	25.291658	13.298557	24.554758	24.796164	44.864048	76.66846	25.313482	23.754992	-4.417208	25.876493	4.1216035	30.802292	25.504251	-5.7696424	-3.128227	40.71738	10.49278	-14.858531	-6.5217876	-5.0755677	9.315175	1.4722837	-8.018816	8.617753	-2.6931965	19.217146	14.397685	42.26505	43.475616	58.855762	34.51358	45.95579	32.730873	93.74823	44.01588	38.30263	23.977594	11.7138815	-12.122844	-8.277936	-3.3578188	26.890165	-4.0897584	-5.5126	-21.83195	15.131824	15.253937	14.632907	-6.127168
107	42.049763	46.420498	4.1588225	18.477165	-2.995512	12.802147	14.236698	-4.2008643	11.100947	38.135418	13.923299	16.057833	19.171774	4.716555	23.21595	26.289047	23.25007	7.74094	35.45405	25.132803	16.731272	9.337682	18.834106	37.33122	6.321176	15.121109	19.869764	-7.162521	19.95072	22.017843	21.951317	37.140377	15.837627	33.158245	22.88119	44.73079	5.63102	16.879904	7.5203824	21.054083	6.930322	3.7178495	4.7949376	24.159304	0.14725716	26.573433	19.86989	19.204926	3.3869982
108	54.785748	55.348133	36.76145	40.456997	48.601227	11.740276	2.9165173	0.6259022	25.224028	42.020653	44.820553	37.954082	40.36857	38.51018	31.729553	47.229824	36.79909	17.483791	12.604728	17.303358	28.279318	27.055796	59.458363	27.667076	26.935274	44.912674	52.076405	27.73439	11.512298	29.702698	27.494608	7.6763554	27.807297	46.739105	27.213968	33.98663	28.232191	28.337404	42.115414	35.066574	21.666079	10.812694	7.8469543	29.672781	13.496842	11.868752	34.035572	30.589888	41.704506
109	17.882746	34.490368	4.7621965	46.698223	50.630627	19.76275	13.323078	39.09401	48.42506	26.109129	10.16249	21.676926	7.4372582	59.76296	47.041073	-1.1196188	9.631953	11.597484	10.320347	8.398689	32.7515	31.86988	11.763504	1.3420005	1.4464426	1.6066265	-0.060746986	11.1313925	16.787043	5.232097	-15.443967	5.7319303	0.44554648	-8.85704	4.758169	-3.0401516	10.935794	21.976694	-3.6087697	7.5007997	18.028824	5.1894226	19.701525	9.204899	10.417048	-2.8221161	9.141782	8.332208	-6.2624927
110	3.553952	-1.6285003	10.053191	4.2611175	-6.1807494	-16.58826	-20.32252	8.420482	-12.855339	4.010046	21.168468	3.5081856	33.30103	20.127447	5.554579	3.452535	13.666585	32.166256	34.603992	40.01583	24.499113	37.18175	40.9702	-8.884018	2.7214983	19.118881	36.637863	11.561418	2.3063087	5.7184653	28.542265	16.832115	57.03339	1.779445	-2.3098261	28.597696	-1.3171228	28.613747	1.2673296	6.802279	49.541317	25.175714	40.520542	15.646033	-0.014876843	34.662796	14.8018465	36.876102	7.968167
111	-52.252155	-47.945904	-52.332394	-38.27897	-54.67226	-41.990128	-46.760365	-44.2337	-69.42555	-50.44614	-49.83833	-44.497448	-17.42254	-52.66234	-45.072323	-47.93014	-63.91649	-35.295242	-50.758984	-52.530426	-53.05794	-39.497223	-58.671635	-27.99485	-42.529873	-37.74398	-44.50616	-38.088093	-34.64159	-63.49571	-55.592266	-43.77843	-17.402102	-38.628407	-36.852406	-48.360302	-38.892868	-50.40878	-39.85848	-56.163967	-33.430172	-43.272083	-19.421736	-42.233936	-55.479767	-37.5522	-35.316727	-34.119534	-41.438137
112	26.327723	36.624744	38.12952	20.4223	39.49233	42.68987	48.32831	49.25313	23.287514	50.31058	19.038338	41.48494	43.20334	31.99869	31.114532	33.964737	44.015427	47.85663	19.184679	57.826538	46.85542	60.355457	57.007507	38.86638	55.736553	44.259655	35.981297	32.249878	27.841425	65.15711	37.661335	10.251632	54.624054	45.220142	29.36554	32.358704	56.531185	40.92969	44.695667	39.162926	34.319065	24.786346	30.757536	22.830084	31.639486	38.456043	20.512169	34.251835	34.722942
113	37.17132	30.391459	19.78362	42.353798	19.444717	14.098817	20.643827	34.516453	40.028336	38.514626	23.67578	35.514736	33.19518	38.044468	31.130854	26.759562	26.650427	46.083256	36.946583	47.137756	27.410162	22.949312	28.11437	44.05573	16.228935	32.78361	40.783905	31.650003	41.561954	28.256323	39.78169	36.986744	29.07105	59.006897	37.856407	30.868942	32.841137	35.91388	20.053215	22.298193	24.69156	34.96218	28.433502	36.983665	32.291126	33.51592	20.787367	43.925488	33.340008
114	33.512318	32.171387	36.898808	31.723425	31.556711	23.712614	44.90384	44.56795	45.00417	49.59022	39.50751	51.014683	18.849169	33.41954	33.680595	30.47466	38.288754	32.311687	45.31833	24.537191	20.557283	27.374237	25.953356	34.905518	22.693125	39.99648	18.405138	32.92915	35.45547	13.028393	17.573927	30.74128	2.9602687	28.56222	15.182635	53.46172	33.66879	42.82433	26.97676	32.871754	19.27894	16.364985	26.872068	32.31488	27.444036	20.231897	63.424427	37.535717	18.499432
115	40.62995	36.28271	21.935377	50.71629	36.96664	26.932877	31.504984	43.074596	40.35352	26.419762	44.1273	49.723278	39.463947	13.2924795	23.90796	40.222176	30.934637	27.014154	56.87589	42.35435	20.455076	18.076017	13.779437	22.790855	37.871155	32.28542	45.855915	10.812778	46.24837	33.090084	63.481403	47.994625	51.85027	39.434826	25.074282	65.65679	38.60306	40.703342	27.226423	38.59431	33.816326	31.828583	21.215548	13.435315	26.961657	63.095646	37.091568	35.824104	37.839672
116	9.141231	27.829208	36.45062	31.634481	63.093113	23.969275	42.798145	62.02532	88.30877	61.73326	67.860794	72.963875	53.640064	69.02068	52.515656	51.2216	41.676716	41.409492	40.33751	24.369781	31.06128	51.446224	33.142242	67.29084	31.743097	45.414032	62.431553	42.858906	48.97286	25.709948	62.47331	59.41576	48.426685	33.87435	24.875685	23.101198	22.50321	76.65372	56.342316	39.152508	54.821728	28.933655	37.875805	40.551113	64.32883	54.33601	64.98224	48.32483	49.066895
117	3.193875	29.817575	12.25753	18.072405	26.018845	2.8631504	10.882335	31.09262	-1.3728925	23.721262	8.023126	9.682533	14.590304	18.271444	1.572484	10.363004	7.1880965	14.666226	-11.109889	-8.471455	5.6976743	-13.169083	7.7763553	32.253834	-35.09623	-12.238209	-9.401176	5.1779656	49.243114	46.16121	66.01069	0.20056836	64.61259	23.937887	48.63505	19.559624	25.644526	29.36702	32.515247	-2.2476435	24.52713	18.830976	6.123936	5.686415	40.453266	24.029806	27.050974	32.18941	29.299871
118	19.038164	35.22913	59.557743	58.091095	43.9893	40.633465	41.459686	43.66979	36.95024	32.842514	28.315336	45.493458	42.665276	25.602514	31.300558	57.608814	54.22172	38.255955	34.987125	26.174376	38.342583	37.611774	43.35657	42.497375	36.39674	44.28114	57.674023	40.11607	29.121572	16.954535	23.749125	24.733994	35.32535	46.038574	43.70091	33.221386	43.75548	33.73512	33.702778	48.785416	19.477682	22.955225	52.914074	19.549936	21.082428	55.90976	42.997173	41.99721	43.49367
119	5.7433457	6.474149	-4.0725093	-8.304925	-5.458198	-13.738037	-5.1691647	-11.233289	-8.072605	4.5309596	-17.051947	-20.691431	-17.151072	-16.268328	-11.98051	-9.349357	25.77375	5.3756747	-25.037209	-19.82864	-20.452528	1.6725307	16.811405	-7.08758	-14.745822	-23.457678	-18.552555	-8.135249	-20.73146	-4.513312	-10.177955	-9.68086	-7.1135173	4.584528	12.115741	-11.59434	-16.067343	0.7239806	-24.598852	-10.535602	16.986551	-16.964392	-20.994017	-3.1496239	-22.652021	-7.251534	-12.364334	-22.732735	-20.57218
120	18.17845	31.589409	27.18602	31.131071	42.631317	53.49177	38.24216	22.671263	26.072647	-1.1638123	5.983911	32.450737	34.9599	27.460852	29.111954	28.763939	15.498051	28.563986	8.78074	34.966423	32.975903	40.14439	32.877476	19.690079	30.66185	27.184067	27.424314	38.17001	37.386906	36.15006	23.385857	29.364286	25.522339	30.234251	21.673513	32.435284	35.65086	32.302986	18.969252	37.379536	4.8942246	12.484665	18.523203	21.542658	15.080161	15.79628	43.05759	32.299324	38.340786
121	49.201313	59.458904	63.775543	56.82134	68.99708	33.79453	78.806	-0.868283	17.811752	50.758717	45.590908	55.592773	15.466965	66.3096	54.997974	73.871895	-13.046913	8.807392	62.585888	67.16815	45.256107	-7.423218	4.396954	58.624775	51.481	87.86964	46.85442	74.156975	8.681012	-6.00193	44.714497	1.002654	81.70084	74.56494	77.53351	45.23163	63.242386	65.315956	48.54651	41.83728	35.258396	63.281876	5.7747245	43.04955	56.0379	47.281788	77.91602	115.638695	61.059284
122	61.632202	22.67814	14.346812	30.18207	41.077435	48.73987	47.442463	29.971426	16.35249	17.704903	37.298237	26.64048	13.743225	19.563272	49.894043	35.891926	66.19204	14.919295	24.938057	44.92763	64.895775	7.1450677	55.02527	18.01857	28.183617	18.025078	35.62755	13.625943	48.736423	11.944478	34.32267	14.858661	25.507727	16.018326	0.19254923	-4.2784867	5.747705	29.087523	22.29451	36.552227	29.949554	4.9718485	4.2694936	4.211305	7.5835915	34.030167	17.47999	31.464415	19.609993
123	32.334736	47.439625	54.14731	61.34232	57.204746	66.89219	40.974316	38.5828	70.18474	56.906418	63.884525	41.49647	34.637146	33.395283	51.672382	17.756956	37.459568	34.823544	43.042355	54.066723	38.218777	42.53437	45.820774	58.449337	41.767784	60.327923	59.78771	54.80647	58.129395	36.580196	19.407793	35.667255	37.74664	43.42915	45.475513	46.534954	49.702198	50.928333	42.41126	48.495235	60.305737	43.51602	51.460194	60.257572	54.424335	44.59477	52.898266	56.656986	22.802557
124	0.19610786	34.376144	6.6330886	23.027618	0.44102797	-11.92786	-4.180657	7.6931686	19.18689	-0.32004753	16.73454	-7.267656	-3.4755127	-2.3307872	-2.9516068	12.247724	-2.9458027	-7.2641644	2.980074	-9.381029	4.281046	-7.7470193	10.719775	17.685017	-11.197043	-4.730108	6.1947036	-0.3277669	-6.905773	-15.425267	2.4283264	-6.0163827	9.828785	6.779797	-7.954888	2.551878	-20.17302	-16.293879	-10.971259	-3.1089833	-8.591954	-16.287188	5.624685	-11.152278	-12.796668	23.711222	-11.220145	6.6718497	-10.269363
125	23.537691	11.636725	29.919945	58.767353	27.892729	12.378201	49.74472	37.296543	42.0778	57.518734	72.9118	-9.040087	21.51591	61.073627	32.588886	29.988138	50.05605	5.0158787	14.645968	10.039629	60.115253	30.778654	-0.08550199	-0.26514664	-17.547985	43.217136	58.95738	47.210445	22.359869	22.634283	21.062933	4.8601193	16.617683	28.140322	28.55458	6.0134454	0.5340217	65.202835	-4.8290963	60.11966	43.44868	32.23006	27.154726	37.1235	16.375162	19.54767	-9.354926	16.838108	4.489054
126	15.313301	36.939404	11.047254	29.660463	19.944403	15.137637	20.326262	14.145352	12.315682	22.626287	30.685852	10.647031	12.557129	13.408261	28.886663	27.468338	14.887912	14.670449	15.673062	13.719246	25.18215	7.4242635	28.57463	0.014395396	2.989933	27.25319	13.72165	20.207716	16.653486	16.902357	30.115326	11.324642	20.017874	22.969358	24.692595	16.35934	10.021511	5.8970547	22.5812	17.495373	11.812104	27.088013	24.067514	18.896742	-0.788757	13.560256	8.975802	8.517599	30.773355
127	-23.917562	-14.037593	-25.116758	-11.601266	-13.21314	-15.870682	-4.0348363	-18.792807	-30.495087	-15.110962	-13.135219	-1.7820358	-25.87432	-29.528526	-14.866731	-18.033686	-20.342834	-7.8181806	-19.245453	-18.335258	-16.711092	-4.790791	-13.497958	-18.609802	-10.052954	-19.973322	-6.7893295	-7.870779	-14.535853	-8.736377	-9.890163	-6.960707	-17.344095	-6.0241065	-6.96462	-6.903911	-5.4911766	-15.431393	-14.948811	-13.79808	-16.562958	-11.586342	-12.752084	-6.93191	-14.446311	-5.1318784	-1.6420301	-2.1194203	-14.753003
128	0.81593734	-0.9684693	5.8357396	1.1605778	5.1678214	7.17864	3.734546	-6.399311	5.998483	-1.0101191	0.26699004	-9.936121	-2.8240407	13.781863	4.0850353	10.719429	-3.3179138	-3.0667286	3.3428307	-8.785383	-4.3646445	-11.579816	2.84679	-5.083429	0.15040271	-0.030943552	-1.5286268	1.5973955	1.4501852	15.575101	12.329268	-10.972969	-16.286804	-12.983062	-19.8025	-8.058697	-12.359264	-5.9491944	-5.204469	-17.847267	-1.4668369	-16.389786	-2.4548204	-3.5040445	-9.252189	-2.516962	-20.303514	-8.88548	-11.87633
129	25.624489	21.54451	-6.4073997	3.3764374	55.58344	24.08316	23.375443	25.104034	46.797413	-0.68467873	19.757818	50.826385	20.954702	33.489582	55.51766	28.43869	-4.4641557	18.90846	44.54512	15.62671	0.86097366	30.794397	51.171005	20.828629	38.042656	25.67496	25.232801	4.9356885	32.123466	43.77743	24.838633	14.563442	33.942375	35.838398	14.971699	26.746347	20.680975	31.313345	6.3468995	35.505627	25.474466	34.572857	4.3112392	2.2002037	-3.2712948	-3.390931	-8.0652485	2.7536278	26.494894
130	-3.2305844	-5.018576	18.88257	34.46876	22.247217	11.048337	15.213764	-12.864827	2.570668	19.296602	29.339407	6.306831	-3.5521	19.796919	15.563328	28.77183	44.090057	40.093994	24.069952	18.76722	25.073776	-3.484192	-1.3204978	12.599622	19.814112	24.16426	18.18514	27.504705	18.516861	-6.6075683	-2.5072978	13.504216	31.855295	15.289952	16.207853	39.808456	-2.4472568	6.0535903	11.705609	28.85906	-1.0308709	11.767316	20.34414	26.855562	19.349115	24.237	34.276405	21.576872	17.06159
131	2.7254992	8.801517	38.741642	19.445839	25.712036	14.824603	6.3020115	43.44762	54.255615	25.432604	8.240971	15.611249	42.666164	60.186676	34.818356	28.298615	8.748329	51.577835	59.253277	47.306118	32.658154	21.588476	60.51357	40.32803	40.726063	31.521326	31.13388	53.243195	34.36449	45.13002	29.242506	40.374607	58.55502	34.327427	38.48387	14.457173	29.994448	93.77715	74.444435	60.221207	52.872528	45.409027	49.718414	73.36875	57.360535	60.059864	48.076435	63.777004	44.952778
133	7.6601386	12.036691	9.900872	13.052425	22.131468	14.6610155	17.161047	18.162048	21.793062	31.103989	29.827478	25.546675	25.758726	27.023514	32.713802	20.849209	23.941107	28.380968	26.804106	33.552654	37.688297	26.25679	23.479548	29.009054	34.564526	36.446125	35.331875	29.60251	45.088284	35.614178	32.57973	27.466284	34.876446	24.822176	34.747284	36.607086	30.87612	18.718225	29.725042	21.793661	33.12021	24.72645	24.416496	20.269476	26.376694	46.214527	25.10247	25.515213	26.84546
134	14.949582	17.554781	-4.422846	4.504881	6.856365	1.6230884	12.127805	25.250433	-0.063070774	-2.1272447	-2.2353427	7.3701844	10.009906	15.101314	12.202746	3.456073	1.5268835	7.422119	10.772911	4.8511767	-3.8330567	26.210403	27.754349	-12.318715	15.703186	21.569557	32.12804	13.010409	-9.475627	20.652845	20.744638	29.44798	44.151657	0.87702876	33.263264	52.215717	28.919624	53.85371	20.223257	23.393595	-1.4836782	34.585514	31.553917	25.075064	32.881	14.726596	24.004995	22.774633	30.243689
135	32.97839	19.846956	3.7691422	24.037687	16.886017	13.372569	18.017475	12.464687	18.705324	-5.635386	17.149202	74.778046	-9.90805	5.2913823	81.20004	18.621042	48.2264	-0.16585763	7.4351897	23.281965	5.1106305	31.169527	29.022074	36.078014	43.529236	34.635303	17.717188	28.208261	51.106598	45.407257	34.782593	35.39723	26.954828	9.655871	26.44873	32.846832	18.929886	26.065262	42.805145	39.056545	36.9304	45.94753	22.54196	28.072638	33.72342	15.846753	2.0513058	4.260513	33.12814
136	62.646267	48.98229	36.98218	33.81361	44.5867	75.88388	63.85613	75.78742	50.502644	33.738144	45.21867	30.672846	65.40505	37.628567	38.497585	71.67529	51.836864	30.461456	54.447987	39.494305	19.61193	37.907375	17.992956	45.214172	82.82508	57.803497	44.253025	35.40651	52.86938	22.624313	30.33747	18.63299	20.35079	59.18989	28.24505	28.157576	15.96236	28.97058	-0.3633213	24.90877	7.5308824	18.947065	59.185577	51.76939	25.415327	22.991074	14.270504	45.537903	70.477036
137	4.511774	2.6206005	6.2629128	13.25837	8.420537	-1.4897909	-11.758586	13.765678	8.675259	4.481437	-8.773379	-6.3571715	9.420247	19.944395	0.19703753	20.256699	1.2379028	14.595698	-13.788949	-6.169435	5.2509847	2.0833595	5.0244546	-6.1341653	7.1346946	-11.71257	-3.583544	1.0221443	9.18584	-7.167683	-14.624728	-5.741941	-0.99314433	3.5062141	0.284784	-9.947572	2.10431	-20.088734	3.1035244	-0.78222626	-5.691439	-6.933351	11.986687	-0.5664416	0.09672189	0.42077073	-8.788965	-4.7993245	7.010737
138	32.632626	38.54843	36.89746	25.048513	20.8175	22.720545	27.621164	35.88657	15.167378	7.2470136	17.729544	16.197319	10.434454	17.13474	7.1991096	-2.3645067	14.351998	-11.19154	-1.4000734	-6.08417	6.409963	-3.5582693	-1.072073	-4.4254375	1.755436	-7.2287216	-3.6721714	-19.417793	7.722525	-23.377863	-22.730171	-12.377248	-19.07776	-4.8208222	-19.00297	-10.455696	-28.932434	-10.699405	-15.37186	-8.09848	-15.38561	-22.243948	1.036118	-20.763609	-9.399714	-3.1635153	-10.461938	-10.155301	-13.394706
140	8.400195	3.8612661	-0.40518856	5.984947	5.0633693	-5.409165	5.66913	1.6966496	0.03091383	3.547516	6.876805	12.371331	5.5921817	6.5952096	3.7252781	4.00894	-1.6791624	2.2861416	5.2303643	5.2344594	-8.914491	-0.2112484	6.7745194	9.270926	11.937449	7.6105103	1.363216	-4.452808	-9.593719	0.5536478	5.5530295	0.41812006	6.8026905	12.042708	-6.025809	-7.4693303	3.088667	0.85178185	-2.0087671	8.546748	4.5311418	3.867237	1.73519	1.2482194	0.48471117	9.535539	4.1276517	0.124056496	-4.6939373
142	4.6143174	8.232986	-1.292809	-8.589623	-4.4891686	13.006091	3.9409478	6.888172	-3.4347563	3.7293284	11.049024	-0.3084669	11.765374	0.5032782	8.769636	-4.8019166	-3.0808098	-13.791593	4.260109	1.2173389	4.802375	-8.773768	2.9967241	9.576932	5.2089353	12.042854	7.3970532	19.027147	10.35616	10.88598	1.0013739	1.0579656	4.198674	-6.1160164	14.356738	3.5596144	5.7851124	11.33969	-3.3572826	5.522342	-1.10635	10.790555	-10.894849	3.6079628	-4.57562	3.7121031	7.7325387	-2.68894	5.046932
143	13.843081	-3.4515436	-7.4747105	-16.962664	-4.5561366	-1.3616095	-10.816677	-15.470218	6.349541	13.910695	-20.659035	-16.094948	-5.0464272	-11.742686	0.9817336	-8.287254	-18.611944	-13.182826	-2.0199425	0.16055878	12.727173	9.353565	23.18892	15.723351	8.361426	6.4858418	17.246023	20.350485	0.70834833	18.598354	26.36809	36.546642	25.14321	18.964645	17.56163	-10.670232	-3.1236954	3.0549963	-11.378724	-21.697037	-17.93818	-15.898656	-20.988092	0.66221374	17.726175	6.144606	23.011454	27.943384	18.287703
144	31.789576	27.926529	33.23838	26.840538	32.528156	25.184965	18.043875	13.310397	9.028452	19.641699	15.42231	33.391464	35.296577	14.608304	24.040878	2.7651975	39.280575	39.098927	29.009241	36.652477	41.23982	36.03099	29.38906	27.875282	21.096382	24.484283	27.82752	18.651878	35.51353	8.871036	17.101463	12.349075	29.126822	32.27381	27.85264	26.715017	32.032894	14.279175	5.0721817	9.198623	6.4076962	22.291147	14.801167	10.679036	23.031958	3.310478	13.204274	1.8490235	30.844461
145	-8.24043	-10.516204	-3.3461487	6.117252	10.576516	13.582997	15.823624	-5.192824	3.2386456	-2.5612004	-0.24902026	7.564878	-0.6770187	3.0665176	-5.9130516	5.3338704	3.0092306	7.9162	6.895654	-13.01099	-10.378242	-11.184489	9.784648	-10.502831	-1.7402862	-3.3955574	-8.092247	-13.493978	-21.742933	2.2615888	-2.249108	-4.9234548	7.672815	-0.7016248	1.3517996	12.538292	17.154745	14.288806	13.217389	8.078486	46.583313	-3.0553367	0.9631713	-6.3364816	-8.860768	23.547714	-2.7504413	13.916804	11.882504
146	1.996492	8.09734	8.192847	11.144595	8.171044	2.2839034	6.102901	9.433183	11.562119	18.60469	13.629178	14.409099	13.719448	5.259514	5.471813	0.50594777	0.86019737	-0.23800659	-0.96939087	-2.0704744	0.15842311	-0.7508623	1.306357	-12.203414	-1.7344366	-6.1172104	-10.665592	-6.4333873	5.6094494	0.25655207	1.0649935	6.6674104	14.921756	4.2180595	2.2850254	12.005566	5.015976	3.0477602	1.4307175	5.4273734	13.732964	1.7943535	10.485462	8.777486	14.765859	17.183779	9.371871	13.674314	12.016739
148	37.672283	32.33987	36.40941	26.10246	23.600286	21.353056	17.403341	25.38913	30.619673	16.885023	19.14674	36.0569	25.531275	26.253252	14.667561	29.045143	10.615872	27.562286	26.301016	30.709604	76.06101	37.88481	27.091316	36.284542	25.0197	13.501925	11.711647	22.030693	-2.1357448	6.6624246	-3.7192662	14.793666	1.1446317	9.95062	13.877252	9.237857	5.468473	16.362284	14.258239	25.143488	19.223791	10.358566	7.263205	19.683586	-1.1681646	12.034474	4.569223	6.8726954	-2.365359
149	2.1940186	11.308196	29.838377	23.287521	35.64918	27.355417	18.598045	17.752779	18.709848	36.2915	20.677881	11.893359	15.010876	7.6955514	11.237468	11.078	15.992866	0.37361622	4.668892	8.630794	18.979181	16.933973	10.910591	11.653657	15.721606	29.967096	2.159296	12.322421	9.390716	25.353144	13.673771	22.771416	26.135653	20.907743	31.78833	23.823195	23.91363	15.668035	26.077826	21.799707	28.24396	19.49586	26.243431	22.388031	13.693844	4.5444503	-10.345971	6.1095424	21.588812
150	-5.4591928	-9.23062	-6.2901435	-19.129385	3.9589205	-12.035329	10.946484	-9.637348	6.9068513	-27.629507	-29.250595	3.338689	-6.0508103	-14.789078	-2.7434826	-12.679192	-5.6385956	-6.4724026	-5.447085	8.880734	6.1942115	-21.274363	-20.139055	10.139375	-11.237399	-10.637475	5.0227404	3.7188187	-3.737613	-6.006674	-8.241914	2.1461694	16.321129	2.9970818	-15.339645	-9.447417	1.4026672	-13.95224	8.675225	-11.940445	-10.995723	1.2267205	-7.8719954	-30.148132	-13.582985	-10.330905	-16.462553	-3.7453022	-11.490654
151	20.809422	36.331074	27.452871	31.334116	23.567398	19.974771	30.866632	45.175858	7.7997646	20.493525	33.981533	38.821415	37.473904	36.776688	28.798355	25.57755	21.461218	39.968624	40.752026	54.22324	45.71063	53.186184	-2.3900602	37.42529	25.426514	41.891148	21.441107	24.080137	5.074349	6.0867925	1.2309321	1.4956039	24.048956	15.730424	25.15731	17.712008	4.389517	7.609033	-11.299628	12.978541	19.27171	8.55999	4.1928654	8.790082	39.00742	11.067124	19.628853	33.757175	10.352857
152	7.7480187	5.530601	3.7052996	31.985214	14.6231	10.696098	16.723108	26.51188	19.215136	18.023157	-10.582703	4.806372	21.18397	45.60249	16.63307	16.928904	20.567219	11.264198	44.610596	17.734314	14.225154	32.081783	11.351043	25.32535	-12.277801	1.7157837	26.340477	32.887535	18.859554	25.890472	13.110457	5.7238865	6.676773	2.2978647	4.617782	6.5541778	35.522537	17.286016	-0.7457495	21.075119	1.3339618	6.945804	22.233728	8.195918	38.6835	37.29581	22.075554	8.319572	33.777344
153	-1.1224247	-12.108424	-5.9967837	-21.882448	-11.48677	-16.538656	-4.752564	-17.073874	-12.516762	-14.075668	-4.05001	-5.973906	-11.306533	-5.3564963	-16.877272	-17.72374	-9.598775	-4.1255918	-11.131916	-5.686168	-0.51804096	-2.4045963	-1.8621763	-5.6032863	-10.167125	-11.917806	-15.140301	-23.469378	-9.520756	-8.452939	-7.8094974	-23.541197	-21.223139	-9.355819	-15.297813	-9.582731	-30.557112	-16.920532	-3.8579228	-11.6502905	-19.976013	-5.4885864	-26.690912	-20.643509	-14.245011	-5.615852	-17.30785	4.896015	11.447998
154	27.559145	3.4955406	15.311904	12.008595	16.086943	10.724261	5.363235	15.55014	11.0449295	27.673807	27.64425	16.391258	-4.5160336	41.003254	12.030864	-7.731283	-2.89236	31.848223	32.078903	24.52212	-3.4709394	4.452126	8.913954	17.846388	11.3586	22.984522	29.940384	11.653075	-2.6568415	-1.8644012	8.654764	-3.576803	1.8313193	18.560734	39.67441	10.336795	16.434866	12.598964	22.577614	13.065613	29.262398	16.098312	24.848246	14.055928	28.344055	8.698203	23.061539	14.57914	18.908792
155	13.139792	1.0090488	22.07622	-0.11950588	24.440649	50.811512	17.125925	19.504354	10.935855	-1.3848181	17.668512	37.18961	10.583442	18.756975	26.781794	35.547245	9.729941	25.599783	20.268663	14.328392	10.14693	14.178692	15.580501	42.061428	35.860348	7.789678	30.800934	24.98879	1.1174237	32.590973	1.2597004	12.845059	16.439693	28.856323	39.516933	14.521192	22.3612	23.854506	34.375763	11.43956	-1.0943462	17.09398	44.2765	54.889004	10.959851	26.247278	14.721451	27.095154	42.87869
156	10.2138605	21.655954	-5.864002	41.604557	14.844818	15.544248	49.918198	26.98844	24.22763	16.635788	25.142853	13.866104	47.768932	16.779146	42.66389	58.495228	28.099258	32.746708	21.750273	28.261192	40.237034	51.721363	42.988667	39.29101	48.435104	52.248722	29.990713	18.264526	16.545206	38.83171	24.538221	38.483067	43.186665	41.840866	33.07713	34.494156	49.307922	43.64989	46.118206	61.038807	47.650776	40.88483	22.546555	39.430645	20.615618	26.09437	39.393044	34.036633	37.059017
157	9.03836	44.21565	2.4772532	-9.547488	-7.6184425	-4.869538	1.8024019	-28.135431	-2.7851455	0.8315155	33.091755	12.436343	10.07718	21.43225	7.570286	-2.2756119	22.634323	-1.6749073	2.8534393	40.45679	11.654555	14.758069	13.304675	3.0121944	16.389442	23.656097	14.3685255	9.37367	39.03628	17.527046	40.05084	21.015535	15.114409	22.849533	38.01418	32.757812	21.39354	48.528095	6.137899	57.107983	16.336798	0.16806698	13.973912	11.261582	-0.48316574	10.750585	42.12141	0.7930692	49.52484
158	-24.781038	-23.041306	-28.635416	-39.099033	-34.58082	-10.931888	-19.242918	-4.378939	-6.6815495	-6.3717923	-27.793818	-22.339914	-41.558636	-33.17293	-48.76649	-36.587124	-29.655645	-10.102664	-12.347096	-7.308468	-0.6413069	-20.4189	-45.98494	-18.297087	-16.519854	-39.41986	-34.597828	-20.776999	-23.069534	-1.9689204	3.7307003	-3.507475	-18.44433	-3.013839	-18.288538	-25.88164	-34.957317	-37.901707	-38.493908	-12.819686	-17.480116	-47.60269	-1.9757715	-13.855701	-14.597138	-11.0449705	2.2469661	-5.808712	-21.939753
159	17.935972	15.097496	17.35607	20.802504	18.198114	23.60102	21.643845	17.038418	22.176966	25.481226	35.104485	20.164053	23.786463	21.387178	23.458275	14.824883	17.778284	9.9589405	12.059854	10.44434	9.226363	3.0190914	16.958792	2.0106838	7.6488647	2.8457317	3.8661833	12.803555	10.635145	6.3632674	7.657524	1.4293438	16.885208	11.562515	11.848895	15.22934	10.549594	5.5623956	6.9729023	13.387422	11.314359	4.283213	4.365351	14.22083	15.851014	22.278387	31.321299	21.398682	20.7023
160	14.941982	18.565083	22.964224	17.384344	25.27048	20.498556	14.788548	16.724031	19.964209	15.128265	19.234404	12.786067	39.98125	6.7996182	31.048653	13.725174	29.229927	7.8548045	13.400975	22.608759	19.935106	18.267035	19.619133	24.273087	27.472261	23.041489	11.069827	18.655336	16.112947	21.60817	19.990917	13.756585	10.6100235	22.557295	20.343752	24.734442	17.817465	17.92158	18.82519	25.434324	14.7506075	28.304977	25.530434	30.29361	41.9857	31.951368	19.715536	30.92599	25.426582
161	35.331024	52.567005	28.001123	16.784704	12.721686	17.43931	28.36364	28.432068	27.867945	16.0188	21.648169	27.07754	23.580927	18.580729	29.70775	38.50699	41.244076	29.326345	20.530212	35.405758	33.18278	30.405869	14.160762	15.077114	12.938853	30.891108	16.602005	11.693658	-1.3581766	17.06205	25.504507	23.145124	21.768263	11.094498	-2.9089	12.016201	6.521834	3.2448256	14.183918	10.671266	9.987861	10.651057	17.420893	9.095885	7.651233	13.226253	15.752431	28.467127	8.966789
162	20.487953	16.37864	1.4251012	6.5704255	-1.2952439	-1.0335594	-12.97438	-2.7225368	-2.1299613	5.099897	-3.9316103	14.16508	-5.860557	1.9618083	-11.753152	8.435248	-5.9340224	18.731218	-1.5448197	20.415144	-5.3043795	1.1786385	1.1193796	6.977794	4.6728406	4.8983955	5.9653916	5.490318	5.366904	9.546024	6.9767	10.178765	19.108145	0.9853358	6.9466815	3.4907188	-6.3054547	4.380884	-7.670402	2.4185774	-8.432	-1.5066503	5.905861	-1.5320816	-4.647804	-2.8938892	-6.254358	7.153691	-1.8153356
163	32.069736	35.22144	44.59763	42.175735	29.443983	29.268545	32.405945	16.190025	30.677786	13.368214	-1.1045113	31.137064	31.398153	12.886851	21.844376	21.881983	28.792746	28.768953	38.700943	31.236954	33.989513	29.723227	31.953154	37.745316	27.175056	28.821487	60.833267	39.021923	33.48003	15.374298	25.430395	11.18858	30.73739	14.096059	-1.2828792	30.61233	22.0569	18.339241	25.279024	23.358736	27.135132	30.47759	48.886066	37.55493	29.641577	36.85745	28.842407	36.062115	27.27801
164	20.520445	27.704279	28.499582	13.637924	13.6741295	24.400385	21.283033	25.532648	25.212103	26.39609	13.727147	18.072847	9.205636	9.041892	-5.2462935	-6.532057	-2.6925278	-1.6884588	16.466429	-0.29009342	-4.6512275	-3.0021982	-5.6750417	2.413019	7.8150306	2.410024	5.745045	-0.002740224	9.066242	10.620723	18.889626	4.161678	11.844798	19.21707	9.793079	12.0248995	7.4091735	14.8394785	-3.5327275	-2.4677775	13.456685	-3.7710876	16.251518	15.951104	25.363386	5.8410225	11.636687	20.49791	18.786016
166	44.077335	46.796326	0.18071492	20.570402	54.346203	21.034307	59.050632	49.549084	17.334871	21.828196	42.189754	19.092106	51.175594	42.402546	10.410117	21.105423	45.353397	14.863717	52.47816	56.0502	23.179018	21.47701	45.636265	15.309979	67.69809	57.612835	10.278369	28.641897	66.90049	24.627375	53.350597	48.071976	31.145208	19.382061	38.006386	19.567343	58.86021	59.568653	26.952875	30.631239	46.50115	18.347927	57.754795	45.76256	28.210184	16.779722	50.870193	2.1400442	49.391987
167	12.112194	0.80619246	9.024878	3.0917358	5.118301	-1.361762	1.2246227	6.7834477	-10.37358	-3.1667194	0.31276894	17.316986	7.9467015	1.3365942	-1.7081856	-1.1510962	0.058542132	-3.9593847	-6.382555	-2.8725293	6.58713	3.217316	-0.6749296	5.644387	1.5465676	9.36832	-13.082352	0.6664419	-5.8912907	4.047902	9.603599	12.207837	6.4634285	-6.604486	10.336882	8.712651	13.550368	26.332094	3.7900383	-0.8917615	10.173717	-2.5293062	1.2930657	-4.907844	-1.8322088	12.888115	8.060813	9.49301	0.9955411
168	-17.473751	11.173247	-18.404581	11.692307	22.740088	2.1534882	-5.5244293	-4.1698484	0.9903199	1.69288	-19.011127	-19.667936	-30.796082	-28.37483	-35.341698	-35.227547	-20.267683	-22.680246	-23.424734	-6.9175553	-5.365248	-4.071565	4.9062734	-12.700658	7.8524933	-6.733375	-27.882895	-4.4994044	-19.210314	-1.0868913	-24.922226	-16.07882	-45.81665	-13.336509	-38.061714	11.509483	16.775663	-28.637854	-18.438833	-38.22964	0.6675534	24.920677	28.692078	34.91654	14.12231	15.752591	17.094095	4.92901	16.808226
169	38.086422	30.08132	15.26168	31.163889	45.1998	27.068808	20.893583	32.186962	28.567902	37.10362	21.077078	39.063354	36.005695	42.6403	33.585033	43.67482	41.20398	54.307034	34.333233	39.99703	104.02363	-30.155313	26.803146	28.383753	21.008741	29.158974	42.53934	51.726887	41.18664	89.40975	24.648733	13.628457	32.700043	45.424282	39.319553	36.378998	1.85665	20.042696	12.294656	25.239298	30.830778	34.620316	35.808605	38.267475	38.468033	45.86083	48.29698	39.949966	45.011448
170	-8.275838	-9.151053	-13.804363	7.1789494	-2.7414634	-1.5812187	-8.145935	-6.0841446	-13.629628	-13.336269	-7.4334397	-9.220506	-3.5158331	-20.381422	-8.812691	-4.338239	-13.186652	-7.876159	-6.0647435	-4.022927	-9.336298	-11.683074	-20.274115	1.6633784	-13.352468	-8.436286	-21.6501	-0.20936744	0.3957192	-17.45895	-32.280857	6.042092	-5.3338685	-12.039134	-8.3156	-10.948298	-14.3988	-17.614069	3.0264447	-17.469067	-8.852994	-8.3329935	-17.78167	-5.2003846	-12.132546	-18.760199	-7.2725425	-11.174695	-2.1027813
171	25.941376	11.16274	4.2860947	16.07976	15.947658	22.070808	24.992508	20.975054	29.799881	26.822748	29.054499	17.08638	18.875746	19.23141	17.858702	22.984978	23.907257	27.501383	34.807415	18.475157	13.54092	13.231126	19.72941	22.34574	22.986017	18.383423	10.817868	23.97346	21.681353	6.4682994	10.046925	4.374123	19.356543	20.63453	21.124872	31.087189	0.47496763	3.679243	12.362634	9.151067	14.603627	13.191612	19.555185	26.672262	25.966864	26.52191	19.877459	7.4447083	18.725027
172	7.102251	14.081956	8.411284	11.755506	24.232681	16.79138	22.065613	11.525939	21.664347	20.299444	16.687824	19.539085	5.524359	11.711432	1.1548578	10.75932	3.0833082	4.1317024	18.492104	7.2876716	4.047165	-1.9355363	12.839886	15.795642	2.0443485	11.013928	16.470482	16.816504	12.351662	9.644691	10.294023	20.889414	-0.6148971	14.676628	8.385643	4.9210753	11.971134	16.854088	8.425715	14.498203	10.712852	11.265864	-3.321843	10.2508135	3.628315	12.626888	15.090299	-0.11556689	0.8006649
173	-5.218071	17.112478	16.665373	13.517274	-5.0429244	-15.934803	-2.518636	5.220981	-0.7992299	-3.0607624	-4.258493	1.9835649	0.4206524	-22.253456	-10.516542	-4.398971	-9.318408	-3.709142	-13.721881	-9.150772	-5.9067893	-9.93171	-12.151427	-10.518466	1.6891336	0.31336594	5.085463	5.8806853	8.494708	7.9281754	-9.226694	10.033606	-12.907127	1.2430421	-13.177959	-4.3594656	-21.623352	-9.574088	-1.5778612	-13.786153	-12.378751	-10.184417	-22.740587	-28.45075	16.566206	18.663252	29.000845	27.876776	26.110794
174	19.220318	14.118093	19.958141	30.251333	23.32409	42.700626	22.825499	32.816395	19.083624	17.431654	24.291288	19.232306	23.157593	23.906202	21.132774	25.079552	16.897131	28.659523	39.425457	69.16111	33.5979	26.68125	5.6193333	11.606586	22.743141	13.414334	25.32077	22.221739	10.071281	33.019276	27.050806	21.822334	18.35827	15.126899	-1.2337661	33.611145	13.558055	11.915149	24.197447	12.455051	7.600497	2.153532	20.800528	10.620049	32.960407	23.66262	6.2855325	12.401629	23.849997
175	-4.6448	8.017176	17.34048	38.351536	13.737092	3.9996865	21.535795	27.284044	10.097513	9.4789095	3.1774502	20.147898	20.744377	14.808154	40.7517	-7.3446803	-3.727772	4.1461062	-3.4526615	0.066335045	27.27999	28.879984	16.03251	4.83459	1.8643881	16.741068	17.312403	20.727766	9.4773445	1.8817335	29.193579	-3.7175627	8.644212	-3.0742538	6.6441402	12.494481	12.303643	6.9033723	15.520744	27.338236	21.600891	34.01447	-0.008857727	21.473648	25.222	8.369397	8.140891	4.1462727	10.4863205
176	20.826452	12.77949	9.509679	27.592604	26.410654	31.392982	28.579931	15.405624	29.253992	13.050121	12.334068	21.512741	18.03361	15.5781975	15.059077	11.151611	12.690335	24.060303	15.1408	28.708406	29.606375	24.212753	20.855627	10.509078	15.630275	6.333446	12.300507	18.966064	8.523083	14.41787	14.49189	1.9111735	11.16095	0.81415147	2.5145466	20.79605	18.097925	13.806091	14.005773	7.9761276	8.106526	0.20949888	-2.3716056	21.89231	21.427263	-3.332264	13.322975	0.0685161	9.298078
177	41.686817	58.493023	63.353237	44.911026	55.534546	52.75912	50.008373	42.791035	32.55799	74.52234	54.91992	44.61844	27.469597	19.85692	31.41082	35.86356	51.4964	74.63346	38.712315	31.430267	47.98759	49.27452	50.542847	43.805225	53.449566	43.27649	54.79262	34.83256	40.935406	53.15634	40.502857	41.6695	54.26775	37.38194	33.82684	30.36296	38.679836	32.8373	34.2406	29.105742	41.291588	28.743967	36.888012	44.395306	15.011612	29.164724	55.172623	46.99528	44.382355
178	45.893295	42.636242	37.66215	33.192394	39.610645	48.082783	50.040115	45.656208	51.954052	62.323242	55.8143	51.992992	46.980408	37.960186	41.848064	67.42243	41.15032	34.42243	34.81958	45.155685	45.88093	21.981722	44.202618	31.021667	25.0628	46.637554	46.368008	38.701252	39.070026	25.698044	34.10927	51.659912	36.34961	25.765863	41.057636	41.04989	41.237007	32.96475	29.26516	47.716656	39.77477	46.82713	48.93597	65.17773	45.901337	32.113453	42.66946	59.96571	54.5724
179	7.2051544	4.204111	2.8122063	-5.2573276	-1.7965552	20.82464	2.5571492	10.226287	9.8639765	9.006358	21.60668	12.088029	2.7962303	1.3610634	20.486954	23.319784	19.053164	16.12586	7.675902	13.907893	9.190831	4.80953	6.0905147	2.1287348	12.232627	4.906148	-1.3739301	6.554978	19.044508	13.6381035	-1.2787446	15.47483	13.59409	7.1494956	1.3255067	13.724406	12.1203985	6.010559	-2.1465127	0.6406538	-3.5261364	-6.8913617	-6.1448073	-5.0390053	6.945473	3.4410162	3.6337984	3.460626	-3.131904
180	20.544493	18.070807	0.21219571	-26.23421	-5.530609	11.31783	25.427755	20.894657	20.85639	15.869315	0.80022174	9.164261	-13.565655	19.96234	-10.420166	7.895621	0.15637143	-1.5145588	17.506327	6.715282	16.430674	9.345035	6.3562303	2.3513443	-25.403915	18.384003	-4.8298264	3.4646995	-10.143958	10.022569	26.375084	14.001892	-6.869227	-8.496148	2.5309284	11.716765	15.562333	21.994642	16.978075	1.2822933	2.9432952	4.6366887	21.989431	0.001415849	-0.42088762	1.3620415	2.2995942	-5.154047	-6.0239697
181	11.03338	5.2261186	24.782501	14.225558	33.03899	19.770157	17.925226	26.890562	23.747215	20.023748	5.936832	14.391137	2.9788797	-1.6498019	10.498147	13.792358	26.486208	26.432327	18.232687	36.22598	36.706223	30.30581	36.181858	26.513939	30.077417	34.07773	25.04643	4.968203	16.976883	19.630316	22.887274	38.60738	35.210506	36.031525	40.38029	17.146149	9.146492	12.119084	11.549842	12.024865	12.385594	6.2139344	19.877356	24.545113	36.202908	43.3921	28.59904	27.860983	18.115582
182	-7.274498	-3.7498014	-4.5991507	10.685536	17.37691	0.13553493	24.067057	19.574373	29.562231	24.487259	17.629702	-2.360542	36.38735	37.155922	18.39753	29.645891	-5.828705	27.501831	50.294693	44.893032	29.725197	8.691369	12.24026	8.564323	-10.109573	26.790426	17.824198	-3.39353	1.660024	2.9297419	2.2397578	-0.11298577	33.781384	2.9508562	10.705876	2.3465216	6.684591	-9.386648	1.7297411	6.602192	34.761505	54.93045	-4.1256223	10.331771	-7.9608345	-1.3710648	16.695293	33.874443	33.94441
184	11.140079	43.421955	21.943573	25.925028	37.21907	49.078297	48.632523	-2.1441834	24.92032	26.703226	22.00065	-14.728821	-9.135064	15.405171	23.0185	26.426254	29.107086	18.999054	3.7303905	39.72794	-8.751338	77.83642	31.017809	11.821289	23.64913	28.740854	-4.42229	12.448887	-4.818831	86.69147	70.47098	10.54736	8.65055	24.33922	11.773876	-0.7007303	-1.2113537	25.022667	27.377924	15.940083	29.86953	41.50086	23.009089	25.778765	-20.21509	-7.3911595	-6.328898	20.04246	27.072882
185	-30.297918	-19.314478	-13.005193	1.0964264	-8.271915	1.0809631	-1.7629862	-12.963581	-21.518007	-7.4927316	-5.3049216	-0.9519889	-11.221748	-3.2478344	-27.683527	-10.274785	-1.0091705	0.82645065	-0.41596094	-5.5542083	-15.86835	7.371795	-12.830022	-22.777842	0.6240466	-5.6212983	-4.091059	-0.42684174	-14.917995	14.422863	-6.681713	63.427197	40.94575	21.869463	20.229227	11.58915	21.882942	16.351496	36.421944	13.321488	26.791977	21.06043	16.456938	27.748014	-3.0108156	27.298574	19.131422	42.52115	17.074274
186	15.804032	31.010445	16.594221	18.754648	35.722298	4.9460044	2.3771412	39.217594	21.6194	3.9707642	18.008009	23.768366	8.156586	44.029297	24.12201	21.98152	16.449518	20.320534	22.294188	25.410568	27.21113	7.178772	18.536158	-0.6132905	0.23077051	29.685156	25.583397	27.236132	25.313482	13.278235	20.713308	26.32337	35.15668	11.355693	31.15925	28.966774	10.473315	44.51906	20.551023	21.885254	19.982208	16.766697	14.881848	30.912298	38.035244	14.108246	-2.0836372	11.066319	16.415434
187	-31.70318	-49.023785	-37.736225	-19.88418	-28.490026	-31.361374	-38.147926	-38.41542	-50.723232	-30.36354	-21.742271	-24	-16.428503	-14.969406	-17.0661	-26.187292	-22.2423	-26.823929	-18.448168	-10.1956415	-2.5064313	-16.762373	-17.590668	-21.712164	-1.4094754	-18.74431	-16.685104	-9.835954	-20.13214	-29.244593	-8.701777	-14.577918	-1.3044744	-11.1936035	-13.316165	-36.916965	-0.110155426	-27.020317	-38.508835	-29.371851	-39.25353	-46.77458	-34.864334	-17.752623	-22.67689	-19.574705	-21.290314	-34.922928	-3.834545
188	30.023481	15.832733	9.608411	28.581442	1.0041857	13.856384	32.738556	13.311856	10.4233465	27.830353	26.585672	12.808918	17.57495	26.089746	10.281562	19.818182	24.122528	20.456411	36.31783	11.656648	15.384093	37.822292	7.0996757	6.9315567	31.545313	25.454771	10.910264	40.992207	23.578344	20.742477	40.70407	22.770737	6.0490227	38.31438	22.733597	19.881033	38.88949	18.365091	10.844902	43.782745	23.943666	50.51865	55.27284	26.364845	8.239575	14.429828	14.032918	4.4969063	23.318487
189	1.2142776	-17.220453	-9.299973	6.486571	5.1763725	-14.171669	12.258573	-13.613547	0.65865546	-8.066104	-12.088426	2.0332432	-7.8525295	-4.2658653	2.3698273	-9.166756	6.7951417	-5.5760207	-10.177548	-3.818155	17.28496	-15.349423	-27.92904	-20.484812	-6.008909	1.6592785	-8.645103	24.813385	-0.9819825	-3.2314627	16.013569	-0.31762552	-11.761222	13.481807	-5.5959764	6.835977	-1.4868664	6.552298	4.4626293	-0.5255763	-13.590411	-8.431648	4.077439	5.072316	-4.469216	7.297785	5.5670857	4.69374	7.220491
190	13.347354	16.48086	8.704514	-9.395309	-9.974988	3.320771	-0.91958237	8.642788	-4.4919324	11.623858	4.0978565	-1.0815697	-2.6595647	-4.3693047	-0.84229916	0.68956995	-1.939067	-2.7174714	7.249273	-12.551296	-1.6427273	-4.9527187	4.0431776	1.462788	1.1781176	8.98651	2.7856004	17.667076	27.682648	0.07235686	17.55639	8.72531	-0.85084724	-1.4000454	28.009798	29.273355	17.865774	7.1247406	16.95585	1.7262472	5.8515086	-2.7543075	12.633609	6.151573	-8.634135	10.056081	-2.468627	6.9197445	11.066063
191	-31.432878	-9.780621	-4.6667376	-4.844251	-6.7294993	-5.4765053	-1.7460232	8.127564	1.5915512	-13.887977	-3.2019882	1.5536704	-29.048965	-7.2869644	-11.701421	6.179045	-25.699984	-7.6940804	-7.6626763	-8.207916	-4.924668	-1.0442613	9.270921	1.2777389	2.3589244	2.5787642	15.634254	-8.49281	-0.4706373	-22.69596	-20.15162	-8.86522	-11.818088	-2.492444	-11.497682	-4.271908	6.3705177	-8.335245	-7.053395	-14.538212	-5.282068	-10.878715	-5.190816	-6.221441	-6.675581	-11.393115	2.4608653	-2.9489543	-3.6152623
192	2.568576	9.303094	5.46882	-4.101152	-2.13153	-6.885386	-4.155805	-6.10128	-5.5407796	-4.2591567	-11.439565	-13.793941	0.2681974	-6.2115045	-2.330447	11.244195	21.066528	25.255365	-1.4456091	-0.3638042	-0.9686168	-8.86094	-9.000991	-11.53667	-10.867131	14.426801	11.192782	11.810898	21.760172	-6.070063	-13.730331	-2.365264	0.93790674	-20.212585	-2.0175722	-14.089775	-5.7419877	1.5576506	-12.8868065	-11.647145	-10.141305	-16.287066	-5.953797	-25.740118	-7.002134	-9.676826	-5.6740036	-6.292868	-6.183722
193	23.668276	18.109598	35.757214	17.356518	28.8753	22.888018	42.65257	45.630627	29.900564	35.21414	35.400967	32.33247	31.173681	33.278378	16.527756	23.374838	27.947845	16.194221	20.998697	27.689016	42.94669	17.13109	19.88161	48.389935	34.44818	31.445028	45.093884	35.3516	45.0843	22.916159	71.18922	39.59902	27.123482	28.834305	30.642189	28.189598	41.977222	28.64093	27.674232	36.51091	30.66829	50.37212	49.37279	42.138012	28.182793	31.722818	28.808737	30.098211	45.85844
194	-6.096371	-8.141458	-5.2160487	-15.535338	2.4718504	-12.045234	-18.393782	-13.874452	-0.89890224	-10.598197	1.5986643	-5.637917	-2.0857747	-12.136196	-11.535617	-12.541978	-2.128734	1.9518118	-12.240906	-16.293953	-3.513759	-15.58262	-18.185461	-11.975593	-1.098267	-6.862205	-12.436248	-20.06471	-16.317482	-11.591168	-15.56628	-13.088501	7.3247857	-8.729466	3.0407994	-11.07268	-5.3875327	-3.1510708	7.52565	2.6065652	-2.9732373	-12.540257	-23.801317	-17.85518	-14.133754	-10.509838	-20.821838	-3.7679985	-14.154896
195	24.246572	2.497061	-0.4411807	6.631615	-4.7752514	14.291896	8.591004	11.384895	11.703074	24.674921	15.824788	6.7331944	16.01951	-7.2297845	0.06904622	9.382342	20.145561	29.93126	5.933621	19.836504	30.578344	16.149437	34.627605	16.767508	18.966867	12.757744	31.125742	37.830368	31.005396	24.763947	16.752321	18.40952	14.354821	1.167792	15.646613	16.561827	8.470781	15.003146	22.640455	4.316553	11.839133	11.78963	16.274923	11.159409	19.773264	9.007062	4.201605	-2.2108812	8.621415
196	16.061222	25.154968	27.792084	36.282665	31.325277	13.673793	27.275734	27.657736	11.495439	35.110886	19.512693	-3.4792194	26.934708	25.70501	11.000392	21.960587	34.67876	18.267694	12.915364	19.478153	7.3829193	15.183929	12.575951	-9.131322	8.924483	1.3331218	-8.277656	10.888542	0.042358637	3.3234863	3.782914	5.065216	0.9467471	-1.615139	11.627251	4.3298182	-8.608472	-5.286573	-8.5611315	-9.718847	17.849197	7.4394364	10.203908	-1.4333073	2.2547443	-9.966886	-16.603338	-27.459127	-3.1786556
197	3.576541	5.9723725	9.562095	8.717048	6.015642	-0.8591917	7.371638	18.596369	18.78943	14.343804	6.962784	10.73335	13.497014	7.586968	21.68406	18.79157	14.913983	22.55603	22.32755	-2.3249004	18.42338	14.8408	6.9963493	10.341465	10.173829	20.246178	5.139129	16.076311	18.979513	8.280825	19.027216	16.546816	9.235865	-3.953491	3.5643408	6.4739757	8.5282755	17.659	14.19165	13.228183	19.334528	14.724613	3.1720684	12.121994	14.280726	6.594726	15.72302	10.749512	20.715832
198	18.408714	15.027463	15.707328	16.823154	10.884544	11.6906	11.343013	22.357664	14.526035	25.02077	19.917913	27.05662	21.766188	32.977276	29.789558	24.407797	27.192026	29.480139	33.63603	32.95946	28.878958	18.51015	22.475153	15.910819	19.008974	18.7852	16.520958	11.832488	28.549292	26.662615	29.856125	35.194046	36.5598	30.078196	31.272331	31.09432	36.55447	22.18624	37.068104	24.63504	34.08195	40.759167	29.692474	31.89627	30.135614	45.17394	29.032022	30.82965	24.355108
199	6.06313	27.674606	14.568974	9.880036	4.5979543	15.600373	15.088206	21.444609	21.317978	-3.0288532	25.479296	25.686066	23.897818	17.570787	8.133034	12.012501	19.382893	17.89976	29.836157	21.321022	37.608875	36.887554	27.18051	19.62108	17.740381	28.742935	31.96496	33.94069	21.817713	29.641088	28.925993	15.553517	36.551945	27.595697	30.619614	34.618202	7.615072	26.281565	29.282473	33.280384	20.449163	6.2427115	31.986023	24.258621	14.384973	52.281643	38.31191	42.85232	52.065845
201	-13.59415	-19.596869	-18.809	-8.182341	-4.1931934	-8.464794	-8.446802	-8.246619	7.6438465	-12.184339	11.802109	-1.9979981	-5.7103252	-7.709858	-10.237401	-0.56510705	-1.6083506	-7.8331513	-5.4120765	-17.80493	-3.8650892	-17.973738	-7.217842	-22.240164	-12.437041	-19.19636	-5.837991	9.726806	13.313187	-0.6100152	12.442882	-4.3038845	-2.1864967	-5.36797	-14.348601	-3.2754085	-3.8127186	-0.96138114	-13.324776	-8.700018	-21.441256	23.935867	7.8266845	-4.1400104	-6.635876	8.409862	13.216041	-2.9128523	9.637904
202	-2.6709697	-12.848081	15.318631	9.490688	-5.9102273	-3.749565	9.413054	3.9626274	1.8603277	11.760682	2.850488	13.614268	-1.9075667	-7.5133834	-4.4548006	9.858566	21.559515	-2.819299	-9.10486	8.788876	1.0272442	-12.81688	4.633432	-2.09492	-5.242893	-3.2758238	22.247713	16.173376	17.78623	6.376676	5.2377205	8.077853	13.199834	11.777446	4.6891975	-4.4073434	17.222166	21.244759	3.7079957	-14.35859	2.572748	16.970129	28.299011	19.006413	13.326083	18.146597	9.0044565	5.3426223	-3.2388468
203	-29.091064	-23.741755	-27.498095	-26.274675	-12.73254	-12.563907	-29.167734	-18.264858	-20.225622	-32.7975	-26.893057	-13.6947775	-20.882093	-31.08932	-28.028656	-30.265123	-30.04248	-33.62351	-21.855047	-22.256783	-22.816763	-24.752678	-8.494477	-11.77018	-20.020754	-13.85155	-19.018242	-43.181416	-26.495535	-11.965084	-24.0095	-28.304647	-39.788803	-27.959448	-25.741114	-26.525888	-26.200401	-31.099092	-34.052586	-28.369705	-10.829972	-8.137345	-17.361383	-12.566391	-16.077229	-28.085623	-26.591833	-18.196028	-17.898867
204	14.724422	29.825083	35.81291	33.248997	26.167837	36.813774	22.241556	30.642242	38.311565	63.120228	43.619827	32.877396	47.10675	36.38082	43.436646	35.934635	40.824833	38.855854	47.822422	50.034515	33.012882	45.45338	45.381702	40.660313	60.173634	60.064945	40.390896	42.91126	44.79726	71.31072	43.53632	33.182117	47.644043	37.842644	48.003468	31.326971	36.025238	38.876804	39.863705	53.21466	53.426743	39.00542	46.26549	31.04312	38.376953	39.700245	8.626469	42.115185	9.995423
205	-25.000702	-3.7919457	-9.389057	-17.291946	-10.092427	-25.484442	-17.303228	-14.471126	-13.356164	-11.0798025	-16.30606	6.8694553	-6.041799	-11.796204	-26.72862	-12.355415	-13.7174225	-34.850986	-5.184076	-23.733673	-13.87027	-16.54204	-1.3429012	-10.123069	-5.0514045	-14.192159	-18.932938	-15.008873	-6.3887115	-14.876002	-11.52298	-3.1636658	0.69905156	-1.9292845	-12.762614	-1.6865479	-7.0921974	-1.4663976	-4.4373755	1.9492518	-14.355222	-8.984612	-11.747966	-1.2469063	-15.883285	13.137174	-2.9737542	-19.526747	-9.952908
206	11.47443	7.0742793	5.710884	3.4458559	0.69662285	3.2166395	0.9759037	17.856468	4.819121	10.31273	4.2744007	2.89254	7.5875688	15.697967	13.210462	21.199907	18.52401	11.20128	14.575874	14.703818	14.341062	6.3715935	17.767366	8.117337	4.945354	-4.754014	-20.381721	1.4460531	-8.277955	-2.2500184	13.447753	25.701574	-20.454466	-12.29488	0.033155918	-10.19506	-9.491814	-0.67533904	-3.1702306	-15.07389	-19.08489	-18.478172	-8.9875145	-20.515333	-13.310296	-18.49124	-16.889872	-14.179703	-13.044116
207	18.510633	23.132948	4.6682425	18.308718	19.888878	24.675028	40.982925	17.648996	17.909233	27.855272	18.635237	19.301758	16.277697	25.73456	37.993717	20.966543	3.3524883	23.61902	15.360232	18.71267	26.82489	25.370321	35.609104	10.361303	10.442721	27.469366	5.6997833	21.031355	15.731769	17.777754	30.512999	10.487723	7.4208865	19.887709	10.754809	18.444677	14.164631	23.244652	35.066746	19.75168	18.852997	21.511732	9.023363	19.549341	11.133163	22.985495	29.00132	20.52279	22.603928
208	32.205593	25.370527	11.036625	17.49107	49.509876	48.8548	35.19131	38.052647	37.536884	36.290936	35.47916	28.438316	33.805233	38.416843	50.98126	42.95277	79.81527	37.097805	83.82594	34.67842	43.960003	37.136684	35.306606	44.031815	36.98647	41.64697	50.160797	27.684204	16.325228	38.551594	27.30723	62.277393	44.23648	10.247352	0.1435178	7.113753	7.1106086	15.557991	22.76599	17.768286	9.713352	16.0911	12.846504	14.987102	-1.1235341	45.317596	27.912325	44.931503	20.651169
209	30.154755	27.740005	24.814194	3.64134	-8.650433	12.267821	6.304542	29.522543	13.560776	7.197249	13.812416	7.500345	2.902401	13.999915	9.476273	16.657143	23.820292	11.96669	2.844844	15.848538	11.27287	-2.8264658	-13.17072	7.0039043	18.37057	22.438894	8.70005	3.9554663	7.104009	14.956932	13.968391	11.6152725	4.6063647	15.511584	27.078825	17.65457	19.901342	21.161135	16.865376	14.746627	4.2367377	15.830165	12.794223	21.08475	16.136442	14.65886	13.835546	8.533879	11.821002
210	12.243911	20.01519	16.464884	17.521467	25.52182	14.698506	13.229447	19.793554	21.800627	24.343872	26.622	10.144935	26.970621	19.025023	26.272665	7.936188	36.047527	29.076754	27.78179	16.21698	23.687166	25.124933	6.0397396	24.11911	23.74994	6.148493	31.953499	14.434989	26.260078	16.28775	20.766878	25.050013	33.41414	12.264511	8.914118	11.091727	27.92885	22.997269	29.110586	31.218376	16.3342	17.321232	26.898142	13.631058	22.97856	15.410739	22.267466	27.992622	30.650839
211	40.447613	-1.5701834	12.42563	14.931748	26.979124	2.747504	22.970972	13.938664	26.385162	49.909046	42.628555	28.02806	28.087631	24.029196	32.200657	28.277975	17.748423	27.967918	20.95822	26.079721	21.149714	16.630804	8.2984705	19.091387	12.937726	18.297577	18.060606	12.311081	15.385689	24.260061	16.532724	11.354318	5.091904	14.250877	20.955149	26.062576	5.5585303	16.139412	10.2176	18.640165	19.004797	10.712803	20.418459	14.2441225	19.353302	15.829877	9.355179	-1.7083912	6.9478188
212	16.863714	19.078287	11.538211	13.1471815	22.777685	13.584203	10.709428	-10.026557	8.904566	-0.57692975	0.95493793	8.216699	5.060205	16.681126	-2.8601553	15.467804	8.45319	-2.5574496	4.1302743	24.479126	0.8415785	6.831716	-0.89101285	-2.7111197	1.2727671	29.305227	2.8762305	1.6737491	3.5683172	3.0133486	-2.9709027	13.603001	11.818759	-5.710533	4.2080355	12.086494	14.123566	-5.166105	-6.298246	23.944178	15.231148	5.9757447	4.6553736	7.885494	-6.8686576	13.911731	15.979981	24.140928	31.737768
213	13.468472	13.503591	24.867167	0.40311494	0.94678813	9.183593	25.325739	16.35614	16.76384	4.4188123	4.094413	-6.8834667	0.5589735	8.795505	27.040255	16.966154	22.531235	8.051423	17.43281	9.148612	8.6453	-0.47955585	-9.994217	8.228993	9.144452	-7.4312997	-0.3858191	-16.312819	-16.28949	-8.587438	-16.379175	-3.296508	-6.297657	6.7030373	-16.493738	5.7328677	1.5600748	5.9169273	14.539403	20.69639	2.3083932	-14.017449	-3.946867	-4.731325	-5.617829	-17.185122	-11.0072775	-19.469034	-13.144124
214	15.123481	6.0073924	8.717734	11.502575	4.3207445	15.661003	6.224605	21.234806	-4.400928	-31.098703	-7.8947053	1.0616511	6.1388144	1.3031646	23.694963	14.148613	13.706265	-2.7026036	-12.517539	0.07397342	-3.6488628	-13.831272	-26.191332	7.035286	9.259538	1.5088129	2.9155722	3.620602	12.852864	10.21582	11.240128	8.599274	24.167885	5.8141446	18.913725	9.072028	18.862526	9.144727	26.405998	9.627433	41.880955	32.79061	-1.4245771	12.283813	19.457321	20.847471	22.267767	62.299103	2.9175026
215	0.79261637	-13.597499	19.549322	19.225588	16.251476	24.222168	34.42984	18.115992	13.882008	-1.0863422	43.852142	30.5493	37.700436	21.569542	33.209667	31.740156	41.044827	40.769833	25.719027	23.353601	27.100805	7.1225038	25.498743	29.113089	25.030066	30.130463	26.861547	26.933548	21.77598	35.427517	14.120098	14.866127	24.18144	24.612055	25.556213	27.264832	9.1726675	12.56206	18.78303	16.238173	12.212613	14.318891	16.607477	-13.455887	-5.2769527	12.653697	-19.915003	-3.5565279	-3.800791
216	-5.193917	11.983287	5.31496	5.5160623	-1.1015974	-2.3691676	12.535912	2.8440125	14.353414	-0.6265071	7.5075192	-2.127981	-20.171076	-5.987822	-13.554103	15.343144	20.42609	24.186094	14.174629	10.816509	17.496386	18.072002	24.394316	25.63537	24.825224	37.73128	27.409454	14.418571	5.818493	15.189677	23.252573	20.863182	19.241705	21.661535	13.641683	23.513052	17.704035	19.435205	16.726057	21.345718	20.310076	16.406477	23.773863	14.44252	33.637936	21.654081	27.974344	21.82926	21.650093
217	22.776062	11.2920685	24.57408	17.504072	12.920491	25.337584	20.782852	26.33692	22.659208	10.180203	12.837719	10.563556	1.7825333	10.793563	-3.7076511	28.178232	8.980731	4.470643	-5.637697	-18.792568	-8.004471	-14.927429	-18.984	14.767048	-10.181296	-23.095316	2.2847726	-15.0527725	-5.3924828	-22.967287	-30.98134	0.6032231	-8.106852	-35.425034	-9.075744	-19.990854	15.392131	-35.664585	-31.150978	2.2403698	-41.269627	4.9423733	-23.265482	-8.77701	12.192096	-7.663481	-32.853245	-25.639654	-13.113238
218	5.781718	4.297503	-1.2369242	5.583222	-20.23477	-2.297022	-16.489302	-17.228039	0.9839223	24.92569	2.1747751	-10.416747	-2.73163	-1.1557765	-19.306967	-34.716324	-13.256272	-6.411279	-16.421083	-29.268211	-1.5748564	-7.386215	-19.021896	-11.374435	10.172553	11.121682	-11.018798	-3.3123896	-12.016488	1.2800384	-20.808111	-2.727349	11.182887	17.941528	-20.652065	-7.997286	-22.90262	-1.9999155	-17.765224	-5.8863072	6.2115083	49.30185	-13.694771	-1.033184	-26.046478	-5.7988243	-18.471989	-0.09955231	9.743571
219	1.1863209	-8.154794	2.8470554	-13.210407	-3.4901283	-0.7919655	-1.7135783	30.917814	17.724174	4.336311	17.325987	33.69585	55.867573	10.403731	9.550682	9.052407	-8.626259	1.9081608	11.642245	6.0032907	25.009027	9.620681	6.48057	-9.276158	-0.6010744	-15.786216	2.2837684	14.968097	9.371514	12.657898	26.48278	38.029377	17.597822	48.572063	35.527477	20.079855	-31.719732	-20.520502	-11.854455	-4.224372	21.913841	6.651346	-7.6497097	-17.744339	-2.6693962	-14.41657	0.5895011	14.774327	7.130577
220	32.098343	10.637185	17.870302	26.76783	34.76817	35.334793	17.94916	12.799886	-8.099238	6.8927536	14.849011	8.785918	25.836336	14.700348	5.619452	4.9979434	26.671417	-1.3337263	23.659029	23.773935	14.145294	26.190725	35.058132	53.79692	35.25041	-17.42835	-6.0371137	12.971789	-3.6691673	18.895376	-11.358662	-8.056497	2.1860478	19.80961	0.6664035	5.2947655	-21.268597	1.3646382	33.99142	9.829125	7.214042	-26.718773	-11.917018	-3.5704176	-37.584583	-2.681697	-7.697415	5.9320583	5.4391236
221	16.817183	6.626059	15.098044	3.6631057	8.598728	10.443236	19.01256	10.410597	45.88147	34.407345	18.655245	16.663733	41.889523	34.18639	48.17583	26.081327	-2.8326771	-2.6860282	1.869326	-7.981024	-14.966914	-10.667065	7.1404595	7.9386506	6.360106	19.032232	-0.54421234	5.5023136	6.3198733	4.8074613	0.15290324	45.34496	31.98609	1.9113194	8.731138	-10.461097	2.8424397	9.414327	24.771545	21.54806	26.591623	27.221338	49.072693	38.83888	12.830127	13.80154	13.058438	33.34499	28.057562
222	21.160818	31.103973	60.405567	46.253826	18.209265	7.193207	42.24013	17.094702	6.862776	27.166739	20.198187	4.0870247	17.149698	10.158809	11.535979	19.194548	-1.1333289	68.12151	50.32106	46.686268	31.897238	12.080632	38.098854	23.308119	16.458372	18.71569	34.17526	11.844536	40.14642	8.850371	9.797946	52.51482	20.85089	26.736166	5.5956893	46.4664	53.475483	18.123312	40.84721	57.423855	50.545227	38.02903	36.316784	15.155144	53.704773	40.71293	10.788651	5.5269227	20.662174
223	11.770058	16.508923	8.757133	17.10468	7.485933	9.479161	7.6179924	9.638865	11.246116	18.362911	14.5957	1.8152161	10.093119	18.626192	11.234006	15.503585	9.837111	10.605446	10.144636	13.888627	12.968632	10.889575	3.1319904	4.1376376	12.252289	8.97317	9.761276	9.657616	8.2716	5.347145	8.167753	0.46938166	9.556521	19.006132	7.274548	11.45079	2.5603285	14.357238	17.324385	11.32422	13.8380995	0.7288335	11.084424	16.015083	16.333971	10.4791	12.532603	14.483711	23.834846
224	6.493164	29.273527	-1.9740468	7.337412	26.02107	9.290355	9.782791	5.6877904	-13.852768	23.866089	18.602562	31.339613	8.934047	14.183414	3.8507311	29.922602	38.72025	-3.0364096	26.143312	4.405359	13.323861	1.235035	5.2547617	29.869448	18.456858	35.906532	25.216934	8.014164	13.59644	23.916008	14.490712	20.730103	-9.85234	3.2328613	34.341846	-9.35529	24.065628	5.160727	9.42716	-1.8381811	14.146949	36.30695	15.391324	31.931036	-26.14083	-3.691316	34.072712	4.5967035	16.148539
225	-22.893255	-8.067028	-9.243365	3.6221507	14.632812	17.36079	25.675993	16.21042	0.27345243	8.374709	14.447136	14.014125	3.9537058	12.306333	28.540663	2.5019157	15.150159	19.1267	20.495409	2.6385303	1.1311332	-6.323485	14.929669	19.699923	8.662126	12.92875	8.98231	0.4189827	14.212522	10.2211275	17.143673	2.8599174	21.909973	15.855016	5.556584	17.813334	11.666387	22.635101	5.611737	-14.702095	12.048537	13.680821	18.526237	14.482766	14.537704	16.110037	19.720697	23.765783	15.659846
226	-31.69162	-38.250015	-45.737762	-45.07694	-42.331806	-33.58336	-38.884224	-41.781834	-33.906605	-48.37424	-46.100952	-38.68435	-40.105206	-42.187325	-35.936184	-30.501175	-39.08934	-44.57001	-41.278774	-42.05991	-46.994244	-34.170822	54.19666	27.840921	45.81538	47.235767	48.578033	23.115099	50.79036	25.946955	48.32787	46.78239	49.63358	41.006184	53.198803	25.541563	49.3484	45.316967	47.148464	21.157328	53.416737	27.624949	51.593754	46.05452	46.189373	42.172485	18.902441	27.987366	22.794733
227	17.962065	23.171593	26.764563	26.559158	38.79291	23.040903	10.413898	23.99926	10.944688	29.230005	10.173982	3.1894047	2.3386223	24.289162	20.121202	22.234735	17.269003	23.277838	20.311035	30.387575	16.779535	17.876781	31.423393	38.402367	20.814528	25.847122	23.566797	9.548918	19.877178	19.090567	32.95535	21.918205	41.111057	34.340874	23.847885	26.673264	12.42142	-16.858564	-17.456476	-24.22564	-7.2612596	-1.1635615	-26.971466	-3.8586693	-11.95456	-18.598602	-18.469553	-10.600043	-22.753096
228	44.126682	40.659252	31.069407	40.173557	40.06996	27.400673	38.335766	40.902946	30.630005	61.813183	38.259327	14.926496	31.36212	24.978247	23.637697	45.531597	28.80493	41.82146	38.73273	33.00117	13.001851	39.29457	33.309544	27.84453	42.98206	39.616283	41.9982	59.462658	34.2178	25.736252	29.577988	35.627644	26.177221	51.663837	29.064606	11.955601	25.171667	31.803268	27.811518	61.33581	36.01675	35.450665	43.376877	36.520905	14.321747	41.72965	34.94241	27.173136	40.100964
229	7.2628403	74.920525	75.947914	43.412792	34.58649	17.338755	26.637278	18.86719	2.0884418	30.568308	7.0032196	13.992374	52.011494	21.20788	22.645042	22.50989	22.93329	3.7861652	11.509852	56.665955	12.913732	30.615614	55.68807	30.181387	27.053308	20.20326	44.709972	22.779833	48.633266	34.615467	24.577057	54.16599	56.332	29.182936	29.5168	28.524027	56.643414	39.508595	21.017538	51.56715	32.714558	90.30221	59.764927	45.118683	21.64564	9.693462	29.783823	21.062426	1.9840069
231	47.068783	51.457947	17.106165	34.217495	20.701769	55.49332	32.377674	59.53276	21.069483	13.870372	50.1001	39.05704	2.6473558	7.7775407	9.325459	35.32149	26.251297	11.292015	10.9810705	47.140747	33.25839	23.666842	32.81144	39.724934	44.901382	35.382496	23.309814	42.485226	39.463306	26.293869	24.452812	26.830284	12.0759	20.088663	0.9261953	5.111859	14.004512	14.0834465	6.277611	6.0037727	23.994974	13.401207	4.886907	14.071765	7.738115	7.096764	18.591871	14.610985	1.0039018
232	27.510107	32.100487	28.409773	29.071281	24.642546	13.617635	10.249906	15.677169	26.780893	17.618225	36.5692	28.953436	25.580465	28.368235	18.963099	25.40696	11.294856	6.011799	-0.6601178	-0.10891124	-1.2255205	-0.013144016	-3.971165	-6.0251007	-5.58227	14.325593	3.8107297	13.763496	3.837537	33.267384	16.447279	-3.3657112	3.8126643	19.495604	5.4188695	27.74292	15.801159	23.614792	29.466385	19.968689	14.342953	16.301422	9.5151205	24.015678	21.640785	28.346313	13.764756	49.45584	-2.5255578
233	37.76416	59.467968	51.062286	36.541683	43.654766	38.974007	35.97813	35.315365	61.604572	47.271255	36.524197	40.439022	35.85468	36.912754	43.011364	29.23995	53.297497	39.770557	54.440033	48.946156	53.34659	49.618683	36.55676	55.180573	38.84297	61.832172	39.54351	23.256958	13.195483	30.576548	47.107807	73.12993	11.1116	25.658041	33.276928	-3.3222218	45.37347	43.72528	77.512474	10.808078	5.2204366	45.763184	10.268409	55.439938	39.547657	32.353825	42.076916	7.7345214	41.6591
234	-5.030269	-8.034513	-6.183239	0.60893536	-0.40500626	8.795644	10.503102	-0.8347103	24.997267	-2.9930184	-11.156896	-15.545581	-11.971292	-10.236232	-12.980247	-9.48038	-13.443341	-13.862065	-13.145511	-18.181673	-7.8316383	-9.887662	-12.550835	-6.043841	4.7717376	4.9134493	32.9747	25.90473	30.872252	30.229696	-12.501667	21.132563	10.2188635	13.346696	21.891047	-0.9230682	31.351572	29.334839	13.3982935	19.883326	34.1183	36.223724	11.472393	13.985367	34.367374	-17.148512	22.04793	30.171629	-7.392652
235	-6.0151305	-6.774711	-35.67399	-20.49631	-21.629278	-26.825256	-15.7497835	-5.74698	-28.115479	-15.435468	-1.5010036	0.6729966	-11.170132	-28.82966	-0.72040176	-1.5700849	-22.08047	-16.961905	-13.970527	-7.6072526	-10.994433	-20.586485	-7.926595	-33.96848	-25.251923	-12.658473	-4.0152545	-19.301674	-18.871006	-13.274712	-2.2370358	-1.3265476	-21.980856	-40.67058	-9.7197275	2.7443445	-0.8941867	-21.517721	-26.166925	-0.56556034	-25.110243	-5.96978	-21.152407	-19.882841	-35.86426	-14.453694	-9.8562765	-9.856442	-11.14349
236	28.141953	32.520836	26.505701	28.386276	29.639975	24.861145	28.73739	27.428215	36.69608	28.977753	28.736418	28.377329	24.985619	23.924583	32.000484	35.575436	53.027905	39.430386	35.90289	26.437546	31.569525	14.216586	20.683899	29.64855	29.758707	34.5661	38.947292	25.516165	23.011644	32.93805	34.695786	30.464552	8.944931	20.595026	19.0157	27.80218	18.825718	33.619343	10.69251	31.474905	25.391138	21.215574	2.453263	15.563533	-9.594428	10.1203375	5.8506503	7.825208	-0.43012586
237	28.269114	39.14625	34.461517	14.060051	24.380287	38.893795	31.488022	32.621212	2.925478	11.189015	21.583532	21.0221	32.507214	37.558968	32.408504	40.597973	17.190525	27.452131	24.45286	31.660036	45.577515	22.499598	10.424577	-1.0489645	26.917252	22.119417	10.215694	40.351345	43.186077	26.998978	90.94216	53.383453	1.0758203	18.019667	23.374945	3.6233985	24.525541	36.288937	15.132973	0.995436	-1.8487597	16.905373	33.318176	9.22467	14.405646	7.5936146	40.902096	17.622568	12.768788
238	-6.573547	-10.578385	14.240846	12.323606	0.4078312	-5.390793	-5.276792	10.682872	-0.38101706	-2.3641722	-16.995977	-0.33982912	14.399959	-9.495296	-7.6186976	-6.8845944	-0.8042927	14.195473	1.331953	8.9029875	-2.4700394	-4.1551127	11.13081	6.3295636	1.2735939	4.7849927	-0.5169051	-3.2278204	2.125307	5.115126	-6.4161663	1.5565668	2.9954197	-12.130309	-10.372001	-3.1763132	15.302895	7.566705	7.619901	9.759059	2.0913975	12.085177	6.2229056	-5.0992336	-4.088451	-5.344339	11.770335	7.7427406	-2.677695
239	8.158736	12.608035	12.006012	16.365602	19.393663	25.462778	20.025566	17.64885	12.69605	25.368261	22.77272	15.547246	8.590431	10.1856365	8.076721	9.148926	9.605853	12.34615	18.774887	14.702573	15.745313	12.289215	16.024538	12.384648	18.645552	5.761875	6.8399024	3.4881763	5.6636605	12.8337755	9.768221	7.655901	12.658524	18.286255	19.705757	21.252483	18.418413	19.841196	22.46932	22.158014	3.2545376	7.157381	8.124821	10.600609	15.36187	8.671172	15.763137	12.000855	23.93101
240	66.79638	73.36534	60.803448	50.935047	30.318619	66.25109	49.075947	51.422924	53.205902	58.549587	72.824005	44.58539	70.184425	58.22836	56.95879	61.545086	52.8632	34.170334	69.08384	43.91112	84.22361	63.304214	69.40551	74.965355	44.927032	69.9991	45.788944	11.212997	36.368443	5.7344813	17.11489	14.848442	1.3400549	-9.454784	-3.9348118	2.0786438	-10.54509	25.864899	-4.999086	24.541681	8.81119	-1.2566592	-4.9324307	0.12114588	34.1404	1.5172123	24.729666	-9.229493	28.88491
241	13.503246	18.534248	12.966571	21.843287	1.3263397	7.3782725	12.256893	9.072408	17.28934	27.659567	12.587939	13.356414	20.225088	17.003305	15.752818	12.93333	6.063681	13.378327	11.30894	16.929304	14.285993	6.0100455	15.047272	11.882876	21.450296	14.410034	15.123881	18.801378	17.380136	13.436932	13.4856415	24.489904	20.295084	13.149968	13.156133	17.24637	15.459605	5.1462283	18.447311	21.705957	10.188851	19.318937	12.665862	16.952692	7.6645513	15.908062	7.469543	17.899649	14.018128
242	5.1855564	5.3056464	-13.597596	-0.49950472	0.5865822	22.152382	6.993461	1.4113442	6.295385	4.624716	-1.2211844	4.7153916	-5.642908	13.160304	6.757934	-3.9988296	10.112578	21.20121	20.362307	21.877045	10.095904	3.9660656	2.6444914	6.316343	28.128965	46.676983	48.379623	51.784534	44.552425	38.39342	38.080757	45.894867	72.83641	42.46559	45.554676	36.371925	42.5693	44.970642	32.11179	29.453718	61.722717	107.36721	35.43205	30.54214	27.910706	46.397144	53.490143	53.83739	41.20717
243	22.554567	1.2966442	12.310796	17.63005	9.14771	32.5224	23.091398	14.822425	14.079816	14.207718	7.7973084	-0.20028734	15.74073	16.68067	11.962752	14.616645	14.6844635	30.076895	11.833977	5.7470303	2.3656623	13.010666	10.667409	12.927212	6.5135093	17.180874	16.069727	9.717607	3.0539324	19.046045	17.537603	11.460929	24.30313	12.355072	17.955368	4.8464265	1.7392095	13.097862	15.351608	20.632048	22.265203	10.638872	7.933412	20.342348	3.8485184	14.913884	7.9112153	10.336038	17.585085
244	28.555422	8.352034	-2.76025	16.612207	-2.0553467	-12.239296	12.991048	2.6353772	5.0933347	-8.1162195	0.7910595	-0.9889882	-4.8509974	-2.7309573	24.661438	7.2573247	-4.462889	-7.7997766	12.074192	14.925387	13.425454	9.926081	24.057291	19.202826	15.300675	18.622766	33.783722	6.8884354	13.810376	-1.1321102	-14.426595	2.496047	7.427564	-0.4219831	-17.617987	13.378677	17.104025	15.587649	12.338074	19.604433	20.687963	16.789171	23.056368	23.139627	28.48319	24.908392	16.210276	5.2760596	4.0160766
245	30.83506	17.607681	32.733517	37.13338	5.866651	8.944102	17.48266	21.39678	25.219961	33.510777	33.16569	28.593956	49.17589	23.376318	50.61566	35.31841	42.564724	-18.742441	6.3758144	20.946981	-17.316504	-32.267506	-14.026582	-6.383587	-2.8165214	-6.3373427	-34.190945	-9.7336	-22.026869	-6.1163783	26.411682	31.778534	31.428696	26.104668	31.33259	40.859013	28.821905	35.40272	35.365852	-31.419428	-17.2582	1.1697334	-27.039185	-25.6539	4.6349435	-2.6290066	-17.726624	-11.16349	-25.658236
246	40.96817	40.506756	60.93097	39.102253	28.099554	37.587116	33.507565	51.48148	55.718586	47.36867	50.646774	36.825237	32.852222	50.129456	32.029938	29.93604	46.415283	27.785093	31.47973	27.755249	37.86096	51.897934	45.31734	52.89298	33.364307	21.838621	34.858326	32.464916	35.85548	28.414835	38.585148	49.883106	45.863117	42.906982	33.73058	36.34602	42.049194	56.26683	40.16344	31.748732	69.724434	39.555653	51.52591	42.509182	37.37077	58.13217	23.663366	63.162098	29.33486
247	-21.799139	-37.084866	48.87668	38.98006	35.614838	48.004375	25.159071	8.20531	45.310154	38.672337	29.083593	34.08092	50.060207	32.92866	27.480646	27.116446	50.357178	46.419727	45.34851	45.27444	39.98192	26.439493	24.7882	58.274776	20.3675	16.042637	49.974884	50.159687	31.135279	26.573397	49.18405	40.733456	32.223377	37.519768	55.807934	50.51497	44.1826	50.533142	47.44573	48.55955	41.919132	46.064228	49.75479	53.76956	45.731586	68.511925	62.973194	35.50139	49.98952
248	-17.482813	-21.067886	4.035269	-18.960516	-16.573095	-24.664392	-21.444895	-17.460203	-19.156494	-20.42216	-17.851816	-8.532154	3.9703062	-14.225484	-7.6557083	-12.368031	-11.10172	-11.083425	-4.025587	-16.77564	-14.098449	-10.932645	1.0568458	10.435428	-3.2081165	-1.9194425	31.58058	16.49742	12.583695	1.7763675	15.241539	-10.636488	12.903651	-3.1054504	-2.1341267	-6.6183753	-4.5077624	-0.32952288	-12.077176	-18.35057	-25.413748	-3.6348155	-16.936451	2.2376583	-12.261597	-24.492502	-4.972509	0.54429054	20.59131
250	20.119707	12.483513	4.687855	12.443187	16.40893	11.240806	14.140227	15.258652	16.726421	24.502007	31.313635	12.143501	6.346899	16.829979	10.20499	13.599326	30.87503	11.205478	16.117222	23.49659	15.567337	23.347692	27.378454	1.3445545	26.376074	18.980425	9.210104	33.973343	12.341046	17.852165	24.126207	24.886847	32.455086	8.105805	18.426378	18.97098	9.688087	13.465454	18.807558	20.60434	21.994867	24.19381	9.128561	-5.6628356	32.153744	9.331752	16.557142	3.079749	10.663143
253	45.014576	20.770903	10.723401	16.544651	28.223063	26.738546	35.342777	20.665842	22.184036	10.00809	27.44427	40.393078	44.068317	58.35893	26.351778	71.03333	4.6910214	16.13674	48.866177	37.320156	60.822784	24.362803	24.094889	16.37845	20.89498	20.568571	12.65478	37.793957	45.996918	35.496082	40.722782	28.786394	25.300909	11.841762	20.146454	15.211129	55.923096	64.3799	41.26877	56.851894	12.799709	12.876628	37.675457	37.996323	35.952534	33.175976	38.055683	23.323141	24.609476
254	-57.511333	-42.185925	-45.53148	-49.7704	-39.167706	-31.164896	-32.83353	-55.701267	-43.112305	-77.70692	-73.98433	-42.58105	-26.455065	-42.8405	-34.602383	-47.636692	-25.735933	-48.49177	-52.88515	-54.168995	-22.201859	-25.43899	-50.25133	-45.878246	-33.708855	-15.34311	-39.160965	-50.98752	-46.5708	-44.647175	-23.110167	-42.36484	-35.974285	-62.060795	-28.66263	-30.670202	-45.51428	-34.432365	-54.413174	-35.075974	-47.607376	-34.10085	-29.933977	-32.410477	-46.64146	-43.611378	-49.01177	-46.11585	-34.690735
257	55.770924	36.19235	44.278244	20.482147	22.889069	2.3074222	26.46284	28.507141	8.338688	18.089867	18.261208	41.45317	36.81567	33.173626	22.092127	31.900116	53.10925	31.549902	50.02306	41.711407	40.648758	42.999607	58.484028	55.239166	31.147688	31.110016	26.052511	27.496613	41.0459	45.6153	38.0444	39.975914	47.826843	49.51407	37.385548	34.86198	37.80534	47.175873	50.089443	32.04557	33.389538	31.878716	41.157288	49.09148	47.407383	51.07727	38.832577	28.901787	33.787113
258	59.05057	29.404709	38.020023	44.346096	48.450695	51.549496	61.490284	33.577946	3.379707	104.447044	58.177475	42.390705	49.783504	115.034706	39.660294	43.556225	42.008755	32.23482	95.399574	60.685627	35.47646	50.771133	15.606256	36.981167	29.143534	9.716746	66.86419	48.56555	47.661	91.62177	33.997967	48.617687	40.815983	7.8957953	41.750828	57.597424	26.825895	25.583452	34.371307	39.377094	25.058298	24.187208	66.46279	66.52692	60.96088	40.18001	52.41966	91.999504	48.754543
260	13.176197	-6.892288	20.726637	48.214657	65.87354	43.73602	6.1433005	15.695821	16.758104	23.456284	-13.937088	24.427132	15.974334	41.67599	29.378157	30.742838	54.86894	25.485739	32.823498	24.636894	36.95689	30.022812	26.108427	21.546926	27.821352	24.108475	31.47283	26.237417	46.607365	32.813347	26.594925	34.862064	25.663622	24.659334	37.1507	28.61294	23.659378	27.038736	42.98221	37.722527	29.885408	27.718103	39.01245	35.61411	23.152397	42.86217	23.626732	51.373688	34.046658
262	-18.033731	-12.6612215	-5.046204	-20.069792	9.559445	7.267214	20.495676	0.028331041	-3.2080486	1.8636934	4.9197326	-12.855163	17.535082	-0.17709287	11.915318	20.425135	-7.2456107	7.8412805	-3.2987967	-8.332481	-2.2607405	2.636903	0.025098482	-6.684542	8.888821	-4.8968816	-0.3009955	8.435264	-5.8251014	7.521923	0.81477994	11.170327	1.9561867	-10.335613	-2.9680817	8.825523	6.543265	4.8506494	-22.134087	-9.96136	-3.0197268	12.162795	2.222237	-0.79933757	4.7538815	-9.820395	-2.2773573	-3.2851617	9.478091
264	25.793114	5.049943	27.011848	26.170584	94.18649	-2.3830757	50.177856	88.31298	16.921907	20.072018	6.2634807	80.780235	10.630511	16.768564	27.488443	21.582743	35.759663	83.80357	57.804474	24.337328	18.651989	17.699514	37.852135	19.510996	19.868242	15.153542	7.4367223	3.990803	21.402288	6.863667	23.565536	2.3601186	24.32705	31.213648	8.216119	8.04038	10.184764	26.16262	28.7898	23.147852	11.742473	21.663904	2.4556904	-1.0699323	74.47055	13.291622	13.221267	6.8080654	10.783397
265	23.825693	31.820251	-8.6352	-5.420059	1.3529673	22.151155	2.7387187	14.053848	31.66273	28.999899	22.744036	44.79484	37.67924	13.072189	18.84837	-7.333094	2.0143244	-0.34944138	33.240158	-8.520782	-13.177297	-16.639482	46.347492	-2.7889366	23.614122	18.670681	17.485376	-4.9144073	13.47285	10.665954	-13.842522	-5.250688	-5.4934387	20.90994	22.288233	-2.3987062	18.028646	15.235199	7.1580787	11.895534	26.929657	20.057802	4.6530256	6.3693924	13.092023	9.787523	23.396578	23.876757	7.849064
266	39.11359	36.779545	34.53427	29.55139	30.168139	25.052984	24.751497	14.613502	16.42149	43.194775	16.83249	27.482279	33.75926	25.409033	32.96019	41.275898	32.888668	43.92793	31.977045	42.881504	31.52949	37.81603	51.54257	28.652983	29.218925	29.437323	30.1704	35.19752	26.034582	23.966131	36.45087	20.46463	36.213703	11.331501	31.261038	43.788258	10.856445	24.857756	27.326788	15.30157	21.741173	31.5366	44.054333	39.998135	29.2662	35.94768	38.827312	26.619959	35.236507
269	54.33192	34.632267	40.630936	49.523743	37.04697	65.36561	68.85885	68.7654	45.954494	35.52856	26.803637	42.93684	38.519154	28.986252	39.628372	41.86182	62.797794	40.263332	57.567352	45.857788	45.31535	31.130991	34.127552	27.483717	34.20286	43.81259	36.650208	51.954227	42.143097	38.128895	81.95283	39.900482	57.454052	30.731781	17.9627	45.796295	40.090294	44.048798	33.60942	44.629055	67.375465	32.577393	19.002413	18.764538	23.491043	25.088522	29.787527	30.515394	40.169956
270	-9.303821	-12.87861	0.049755096	7.6957726	22.767914	-17.687334	-10.012544	1.3089437	6.1384606	-4.4578123	-0.91824526	-15.640834	-9.072542	-21.241661	-12.012361	0.20504253	-13.847554	-8.187175	-11.814597	-12.1113825	8.526527	-9.749625	1.3038359	-12.010524	9.159322	-17.586573	-8.115738	-17.122652	-15.182579	-10.371179	-13.6312895	-18.900433	-10.40756	-10.029228	-4.681165	-12.463536	3.9977767	-22.59375	-9.298342	-6.819054	-7.268785	-17.025026	-11.936103	4.1047254	-19.211367	-9.105092	-4.7044477	-14.665039	-11.91172
272	55.145782	32.20354	35.42932	34.332424	34.816093	45.578053	30.645605	36.287228	43.658314	44.578846	25.423204	22.37114	23.935602	14.150119	39.125683	38.57146	27.220148	21.644339	35.247555	35.07098	40.165287	43.896854	35.849304	25.273771	22.146368	28.616282	34.07588	41.904408	28.837934	41.885174	38.110382	30.999756	35.687153	46.986828	14.067203	40.859966	28.450249	20.45748	28.057848	44.807186	29.192759	23.970957	33.03988	46.442875	34.07303	57.764904	61.53069	44.364086	29.467987
273	49.14557	29.77952	18.060484	24.224497	12.971039	21.406029	31.033487	38.04473	44.195175	21.433771	22.087982	14.214334	26.764563	32.09094	42.17146	28.128305	31.119944	16.337772	12.671426	26.150106	29.568308	35.44822	29.970901	17.37555	32.069702	21.526665	16.398994	29.380354	24.892061	36.18503	32.23251	24.35247	25.499525	22.014807	34.65323	25.904177	21.874834	33.144905	28.500076	33.439457	45.839657	25.683243	20.948042	30.271439	20.983885	27.23242	40.174137	38.771877	42.48582
274	41.923893	48.128845	25.929245	60.620953	61.76228	46.531017	41.60251	45.14919	41.81448	50.678547	38.22434	37.075016	35.661488	15.186261	16.115946	38.258972	46.662304	42.096935	49.07048	73.14389	2.5428445	41.573467	30.66542	19.719498	61.74934	99.103584	46.02116	54.039494	52.64552	75.70612	46.30894	39.364964	63.300243	47.104427	51.84428	64.09507	-0.12850721	47.46513	25.396112	17.349236	22.712143	49.74147	11.914043	42.746475	60.686054	46.8273	33.98059	54.562283	72.26032
275	71.78857	44.083694	58.69823	38.039387	55.292553	42.285313	38.94603	32.157734	56.079494	35.31105	43.552567	49.16992	45.063324	40.641308	43.880413	33.06731	42.380978	25.031008	51.221695	35.24242	24.984823	42.940506	36.75981	29.886896	68.42769	79.66018	50.654278	44.4145	43.49716	31.028173	53.887653	33.45743	27.981201	34.4359	49.785614	36.136307	52.859264	48.00281	34.36701	35.511562	37.43431	25.944563	43.04309	53.469547	23.795782	38.05681	40.603317	41.767086	75.22218
276	53.25295	41.28094	32.142826	12.778583	36.79612	35.337696	68.140816	37.38544	45.729446	54.74229	26.463272	43.067974	47.439636	25.079172	47.603104	65.61381	26.312868	64.99345	48.131123	33.57219	54.421753	42.8676	12.526711	60.86735	56.63515	17.012749	59.899784	4.685264	25.765022	39.628616	46.516876	3.6010287	25.843252	15.982956	50.136475	41.304165	-3.076518	32.944798	44.049713	-1.5726999	56.55374	46.233967	24.79809	39.873276	49.084362	57.350967	57.07973	89.67121	12.748057
278	43.947765	52.903763	33.11171	39.42106	40.723915	47.579517	39.699604	41.407516	35.187943	49.28352	36.236492	59.54746	18.843405	40.419632	20.875692	53.057026	43.07297	45.78597	40.929733	38.644314	42.573196	56.549793	65.14647	48.004528	55.104477	39.281544	24.174215	27.12767	25.725815	46.17903	35.57783	48.763767	40.190556	39.83874	31.212706	36.168133	37.794952	42.47559	45.54948	45.700375	28.821665	23.742964	32.98251	33.918415	36.492798	41.341656	37.138615	42.452663	47.503723
279	-0.4004844	-12.160293	7.843073	8.705052	7.022535	14.166564	11.448277	19.97835	19.946817	5.135142	17.803526	12.93573	5.7762227	9.082764	16.600761	1.6872848	17.978895	32.38857	32.14103	10.82338	-3.226865	24.08967	22.14457	32.132404	41.024647	34.982224	4.655968	-2.6448896	2.6109054	18.550798	11.125684	-7.503592	-16.16941	3.4833677	-15.489743	-3.8625271	2.8076878	9.138988	52.496525	-1.7105961	5.553144	14.375577	-12.286407	8.111805	-13.868466	34.098507	24.428305	15.722735	-7.262638
280	-20.41844	-34.493015	-37.313313	-32.97275	-54.516857	-27.899656	-29.44973	-46.145008	-21.708864	-35.421417	-37.52054	-24.473837	-26.524118	-39.270813	-28.998472	-31.399366	-31.32141	-35.854385	-22.333214	-35.3577	-30.84079	-30.614723	-18.614626	-19.257862	-11.603688	-21.954012	-28.44297	-31.449173	-38.000175	-45.487732	-23.28804	-19.877188	-32.025997	-32.76359	-28.550295	-28.56945	-51.356247	-24.541239	-27.243637	-30.339193	-18.40948	-33.80158	-30.668863	-26.310263	-33.68218	-24.681976	-22.852905	-26.609655	-23.777334
281	-40.520363	-60.251453	-28.119062	-43.657795	-16.597994	-28.546957	-34.265972	-18.586905	8.351073	-34.238605	-40.95505	-34.297535	-31.916702	-16.514687	-19.18088	-25.033289	-24.599054	-15.242131	-24.494438	-39.304363	-35.122707	-15.52919	-21.591524	-24.711782	-28.324263	-31.88974	-39.119778	-29.264166	-37.81446	-46.926777	-48.740665	-13.769246	-42.706844	-34.203693	-51.894333	-46.070713	-18.470613	-30.711359	-25.378256	-39.980724	10.444369	-17.599403	-25.390108	-21.437698	-17.752432	-27.095224	-43.007565	-6.341988	-0.6642049
282	38.1293	39.3342	41.091972	56.348007	63.683887	33.007877	50.923523	29.704885	43.34244	29.73796	37.365295	42.560207	47.14807	43.342377	41.401382	32.046925	43.72392	29.89486	29.029455	46.078487	34.92111	32.116817	33.74872	31.174103	32.567432	39.443134	40.458187	43.60814	30.438364	33.023468	20.65673	43.27196	31.982994	44.539124	48.51003	25.909737	41.918926	22.216997	33.207264	38.56991	30.563574	25.400131	20.58407	32.25588	20.832333	27.176382	39.481525	30.56266	55.439564
284	3.633744	28.319433	24.383003	7.6589584	4.5647016	42.247364	18.92354	-6.3862724	13.438144	8.34014	1.9724112	19.222609	7.997091	15.49071	-8.169321	0.064055	-2.9690888	29.420183	5.06167	-9.298748	35.913685	12.123139	-2.690049	10.871689	2.1457536	11.492972	16.676004	3.3231993	6.720658	23.058365	10.664932	3.9094512	4.9295545	0.91196185	4.341616	26.539389	13.131076	-0.46529642	3.881882	7.2701516	19.490164	-3.8818486	13.581763	-1.4002651	24.928772	11.062398	-6.485506	36.096695	28.045221
285	64.91139	59.032	44.84081	33.294903	32.368004	36.898495	25.676352	31.010757	44.770817	50.99408	35.082134	26.286749	41.355362	48.30807	46.227818	39.009552	34.643047	15.877662	30.658722	39.189507	26.972061	28.298506	39.833332	28.90486	27.973932	35.639584	29.354477	24.611023	39.628956	31.638758	34.160095	44.448994	41.428883	51.68839	52.34316	62.680393	41.833103	64.51719	77.950485	61.458225	54.621212	42.047523	51.432983	86.83451	65.05834	45.668583	68.09903	85.52073	72.837166
286	-8.309161	-13.728421	-3.6054695	-13.184611	-6.658611	-15.690015	-0.091448665	-2.2250307	-3.750162	-12.904626	-7.2107635	7.3871922	-15.09257	-14.048842	-11.518997	-13.43811	-10.190852	1.473174	-9.417713	-7.6394005	-7.5029693	-5.8805747	-10.159694	-15.845332	2.9452705	-13.973891	-11.361253	-7.892311	-4.5622463	-5.2235317	-3.2487268	-0.31844965	2.9347947	0.6311315	-4.806807	-5.949102	-9.380927	-12.283086	-16.747913	-11.073006	-6.8536315	-15.839215	-4.5128393	-19.66507	-7.1905403	-14.663472	0.17502975	-15.436038	-13.69708
288	23.858139	41.39752	39.53336	35.796967	52.535633	69.36212	34.200344	53.461193	42.94812	21.997976	61.023457	37.47504	27.820593	29.563238	43.42807	45.76645	29.084574	28.03066	29.776217	23.021486	43.328278	41.72234	35.49663	38.404587	32.93606	46.82594	30.066519	30.82963	52.296925	40.70656	25.527853	58.619415	37.81044	38.335186	50.63432	31.932562	49.03039	57.036053	44.79932	41.96269	39.161495	37.796185	40.97607	33.578705	37.515903	38.822254	39.287167	41.397873	28.687948
289	-20.545141	-11.184394	-0.608579	-9.45416	-16.475225	-7.679754	-11.452313	-20.578032	0.95324	-7.9138737	-29.023108	2.2774055	-4.71405	-3.4723227	-17.222486	-22.081411	-3.8332074	-19.914589	5.4870753	-9.45972	-33.49584	-22.423431	-3.7840068	-15.986012	1.7661425	-13.904244	-15.014408	-9.71156	-15.255618	-15.463722	-18.240492	-1.0753053	-9.930469	-11.027591	-20.206713	-9.555612	-6.2057834	-16.144785	-11.152764	-12.46188	-4.617581	-28.041138	-19.578817	-23.467928	-4.6015816	-15.790015	-5.750567	-8.55446	-10.10383
290	11.751161	13.673314	31.510183	16.027235	18.252647	35.755863	27.290003	23.975739	19.587837	17.185041	33.141865	14.031415	6.357867	23.10084	9.954207	-0.06175359	-0.37085533	17.267157	21.08434	25.395807	16.248499	5.6286836	13.319038	4.2146215	10.351523	21.940498	26.312754	21.587751	16.09202	20.579863	20.947018	26.700342	29.75586	29.941895	32.10204	23.991873	13.255093	19.049658	2.8885844	17.676975	-2.7897937	4.651791	-1.0193027	1.3542653	2.173258	8.018754	7.9765244	15.86922	12.974971
292	18.991808	25.107437	27.91181	37.149857	16.859015	17.799189	17.568861	33.61443	53.01341	39.16471	21.166927	37.104862	29.118484	12.584991	17.204468	27.932184	30.411005	17.694351	57.571644	38.723896	25.6081	53.816868	39.757282	47.34473	8.212068	56.50886	63.280796	42.9586	60.69385	42.772797	15.342469	41.66281	69.719604	29.98496	31.133606	30.034988	46.15227	62.827374	73.92121	30.475023	31.542528	40.067966	44.801636	22.823042	30.371286	32.45604	36.063324	19.311523	15.574234
293	23.725494	46.186962	36.659374	56.49446	37.263123	32.21078	31.605713	37.950207	46.797607	23.583979	32.658234	22.552948	39.61942	67.48585	56.53136	39.500065	20.420614	49.720806	53.929672	32.887768	21.24246	20.46387	35.197445	52.653503	46.2554	43.5632	58.050045	39.370014	42.8331	41.15677	13.4053335	31.67383	26.589273	49.405666	56.695084	38.74113	42.378284	10.8722925	27.400719	53.33978	34.457523	37.71232	9.61638	51.38992	43.01108	50.240143	60.733166	43.884308	50.719578
294	-23.299707	-23.249357	-24.072851	-34.11568	-2.0209734	-11.505401	-12.116305	-0.5383353	-11.634147	-5.5540023	-20.420435	-4.4606724	-17.940577	-9.117835	-2.757061	-1.1403607	-1.1689914	-0.14939284	-0.33096823	-13.538063	-11.517554	-11.902764	-4.6932054	-0.2665631	-6.802666	-7.644914	-8.192252	-8.442066	-1.197878	-14.937215	-16.603876	-14.394539	-13.217303	1.8579297	-14.806174	-16.867407	-16.423271	-31.324594	-1.4475302	-11.679444	-1.7988849	-13.060616	-11.084376	-4.913635	-1.061448	-16.761003	-18.248247	-7.4764304	-8.8386965
296	46.973705	37.522625	41.56764	53.012882	28.018661	32.880688	34.028175	33.820377	20.512827	66.89486	57.41389	45.655483	34.338776	38.435093	46.036972	66.3855	38.267776	54.693527	48.30447	44.67687	53.631332	47.764523	61.113453	35.727486	40.705853	34.299274	52.700092	49.23213	43.879322	38.814457	42.59786	46.101547	39.778988	42.011223	50.00421	39.746826	42.080334	35.065266	56.60091	42.691055	41.829807	60.356373	38.7385	43.49089	59.466553	42.839798	48.863255	36.517532	51.039707
297	22.059502	18.896887	45.533997	15.479985	23.508867	4.4587317	30.732412	43.262844	38.37073	21.981005	27.339132	18.20241	24.916418	23.868896	40.12107	28.002396	39.579674	42.76346	24.8323	18.803316	27.557007	41.203873	19.166615	6.9602637	22.268837	18.994287	27.782286	67.00472	41.460087	29.511251	13.460431	11.63561	19.837511	13.075188	23.591293	60.677658	25.898169	9.765574	18.41799	19.664886	50.342487	29.60469	36.289505	55.453674	30.315079	49.03862	32.590977	33.850334	11.886603
298	26.478722	45.506084	57.699413	33.390583	70.21598	32.809444	31.291937	34.49181	37.110577	45.222996	47.14192	30.850195	23.0822	32.898182	21.613075	58.15379	47.894913	64.51619	60.440945	37.25528	50.877796	39.02907	28.223122	36.986748	38.459316	26.450424	32.293186	34.016026	24.760086	38.005783	42.13083	30.24121	41.371387	30.245539	47.041245	38.82671	45.304974	44.210052	42.221645	51.192806	29.416046	21.458147	42.03966	43.880703	29.704798	77.530815	29.130768	67.43291	21.290655
299	31.708025	35.88037	41.819996	33.844093	33.70345	31.286139	30.56619	27.12422	36.22033	41.39448	28.830582	27.893896	42.090984	27.10597	27.411163	50.493717	41.360855	23.303759	32.319202	23.680496	40.08617	34.608162	26.963583	29.374308	40.538677	18.988317	41.595963	48.68926	37.596996	30.474533	36.904423	28.135971	38.910667	35.02203	31.613235	31.78723	40.049717	39.90355	24.288391	50.778748	23.815718	36.231487	53.295116	41.806023	29.683306	39.777493	26.797129	30.029146	34.1315
300	74.850044	70.98458	70.50228	49.008137	54.12134	70.07644	17.265549	41.253544	32.92009	16.679018	49.287365	50.910004	27.33808	33.169056	32.659878	27.672272	72.966805	16.935604	50.16811	12.781222	46.195618	54.925632	48.46281	65.96143	67.30364	51.617756	53.895847	48.687668	39.129635	42.376263	30.584177	37.620266	34.058464	34.904358	69.99359	55.7178	53.995922	48.12247	67.08245	52.315094	25.640268	23.186438	24.386337	37.409317	59.528748	45.003605	65.81619	62.512135	55.056614
301	39.62553	46.79535	19.340601	25.736193	27.963274	12.809543	16.486208	28.406874	37.515705	23.479599	31.241272	32.62761	42.341167	36.190594	39.32057	29.191046	34.304935	46.989094	-4.277586	31.68487	50.000263	24.08818	37.019985	43.947735	38.254787	40.198826	31.80554	23.873888	41.709892	25.646463	55.534424	21.416155	3.4584014	25.560373	18.884855	31.286322	41.039143	50.807323	21.230919	49.35733	44.886158	35.075592	38.695965	32.74069	24.772484	36.19122	20.090439	40.772175	23.457397
302	40.82858	57.566265	59.239258	72.13067	71.30843	51.300343	43.576157	72.13565	51.818867	39.211426	105.737305	23.084558	43.406128	56.63097	60.89163	51.34857	35.530415	6.7706428	23.090897	18.416855	-0.15401714	19.567049	10.8712435	13.343472	11.249141	18.697641	-10.575668	11.106427	62.50243	-5.6757145	57.557343	4.7958903	48.667774	48.018215	38.815937	57.289825	47.73459	48.19499	26.297882	33.848354	42.623886	55.47874	39.897762	35.052303	29.28211	40.257957	32.832996	31.217615	39.479443
303	37.480698	42.53224	31.78578	45.555923	40.23001	27.115753	46.25445	46.090393	39.51233	31.66484	58.107452	34.46504	20.747005	41.036667	25.009722	42.489136	46.629272	33.698315	30.395666	36.13888	37.14346	38.935593	15.190236	33.571747	30.381247	61.782063	38.38664	31.42858	56.917767	37.500973	37.08681	34.31518	59.42754	38.4471	42.513245	34.10005	47.93315	36.730793	46.236923	64.335266	28.991892	20.652794	24.720514	35.74409	55.934193	29.967817	34.442566	46.809925	44.901363
304	23.296843	23.230858	24.32192	24.642374	27.783941	29.160172	30.795027	30.673708	30.80648	30.523184	41.841953	15.4980955	10.123579	20.252394	24.977064	29.744476	27.0479	21.458183	30.954062	29.425308	34.453426	13.932686	33.868984	19.73081	36.984543	31.76291	25.306147	22.751371	43.281048	39.683224	29.56816	26.697966	34.62645	33.713192	27.390251	19.821856	18.54737	20.655005	33.59322	27.69853	27.385622	20.673452	31.71376	25.540316	23.733576	11.0808325	39.70197	20.12966	28.317749
305	23.964224	30.65387	28.902536	17.43438	1.3931465	9.121828	14.123123	3.5091336	42.297764	-0.52290434	22.315712	15.459832	16.430164	22.200953	11.073329	28.593271	2.9870741	24.012568	37.888165	17.275198	21.904322	17.198462	24.131699	0.35095692	-2.533178	-16.42499	-16.29263	-0.22757149	-11.252788	-4.2202115	-8.579949	-10.487924	17.899015	37.268642	33.078022	13.105072	21.939005	-8.576797	-6.258873	3.0269554	7.773931	32.013496	25.685713	21.665695	23.439554	-2.1229956	19.580877	16.722393	22.510939
306	-21.816717	-10.728798	-17.442327	-16.437357	-13.4026375	-22.64805	-25.090881	-16.613377	-15.836261	-12.694022	0.69722825	-16.802555	-10.276176	-11.550603	-13.840401	-19.899834	-15.013068	-18.444397	-11.883992	-6.4953194	-6.6797013	-24.19436	-10.9454	-18.885757	-14.162735	-27.920671	-20.482058	-15.673833	-23.943594	-17.810501	-25.176218	-19.326918	-13.740216	-18.075829	-10.787846	-20.472795	-23.360682	-2.4201558	-15.762393	-19.420053	-18.107828	-20.142	-14.3266115	-15.490386	-4.278279	-22.231169	-7.0453568	-20.485888	-8.303283
307	17.190123	12.526937	30.60418	26.172394	22.44444	20.396173	29.916864	37.39833	27.04428	18.013906	27.99057	29.389582	32.798862	34.378185	16.388529	20.022425	29.018074	18.665163	13.953999	33.931293	23.516241	39.10496	34.768867	23.08327	16.96617	22.106237	31.576128	28.954054	19.820211	23.915705	25.766134	28.107748	27.935122	26.247765	34.14044	32.347713	30.639223	36.54559	29.372938	17.672815	19.09572	13.682158	32.241573	28.231499	26.2008	29.063421	40.964237	28.326696	35.340443
308	43.162354	62.63193	34.214214	55.754444	34.045414	28.1047	49.300488	34.976196	61.64789	25.710693	31.158157	37.581375	17.997633	30.894136	54.30698	55.166126	77.69663	31.55913	50.16014	58.717373	37.03979	46.559734	72.65717	40.600666	23.070837	47.875458	49.530014	58.482655	39.71327	38.699596	47.848557	43.12122	63.931133	41.947796	54.075348	31.733664	28.160711	58.676243	47.62706	42.2604	69.06889	37.815838	32.095078	25.431084	84.808205	44.18693	50.899967	31.910301	41.180363
309	32.810394	27.939232	26.459463	38.44896	39.86435	48.19684	66.93037	42.928432	68.2416	39.116604	43.352062	18.219604	32.61864	63.32079	44.49832	35.39581	65.22819	24.787306	38.118015	24.914734	52.415085	9.6382065	14.753209	55.669235	37.611725	34.222122	32.860962	32.22134	32.59828	34.53994	25.80725	24.719309	43.030155	36.00461	15.810986	42.477764	35.493122	32.980236	31.611353	36.36119	41.603092	58.470318	37.01262	21.631178	66.27677	43.200214	47.005596	17.350388	11.357333
310	47.54083	17.772547	70.12417	33.829815	48.016705	67.52548	50.05542	47.244934	116.190125	39.547653	64.906975	49.330708	67.10114	44.927258	49.06537	69.558495	49.061176	43.67848	38.972363	50.60204	53.87352	44.274998	53.720364	45.057827	57.07599	49.79178	46.628433	56.544495	52.04918	43.987667	50.20544	40.5075	52.08018	37.008133	126.05866	63.382416	27.962143	67.68398	62.061264	43.58971	46.20042	64.94665	46.258312	63.536327	51.0379	50.329758	57.888226	58.603825	53.575016
311	29.449366	51.668594	37.62303	49.081787	4.6404624	40.974903	26.214575	21.628616	23.917242	36.416153	37.883762	52.73419	92.10898	46.47462	33.856186	49.31793	20.228622	48.27176	61.382	37.18155	17.778969	23.845657	24.501373	34.059765	29.479073	19.710697	36.67815	47.663296	28.011253	44.663982	73.88812	37.09367	62.52924	39.911076	46.245472	34.40524	41.250973	43.00355	41.57076	45.557583	47.995808	45.524548	44.68043	52.27824	43.85135	34.406757	42.241734	54.079456	42.11553
312	25.479239	49.484547	10.811035	36.389725	28.199476	45.50475	25.257431	43.05957	21.346222	10.917867	2.539917	13.245491	25.078539	64.960045	-1.1117319	22.628233	12.332046	5.024199	18.548162	27.132406	32.574734	23.455086	15.526245	31.570074	57.42366	8.612067	1.5172024	98.66294	28.49246	14.798676	27.8066	30.539251	23.300985	1.1644205	18.021145	30.815575	41.536472	14.589478	38.125256	27.845785	32.507187	48.846844	35.570637	19.565893	75.01208	38.20114	21.252735	19.818598	25.307661
313	43.36435	41.283646	36.373024	47.657623	35.029404	45.668552	82.83664	57.305115	64.31015	54.805866	33.829712	46.290424	37.245598	80.35768	50.50765	60.82487	40.343563	48.33438	43.89975	48.121	55.108532	40.928177	62.705685	52.25543	59.49558	48.97343	41.13969	41.354046	54.354748	92.525276	53.98042	54.266968	41.91911	42.001217	40.53891	44.237995	38.555958	45.64839	36.284332	41.037563	56.03005	20.878946	21.040625	40.7423	43.916462	35.395042	32.424072	46.89043	54.03773
314	62.443867	28.21283	50.66608	28.640472	51.185986	42.31356	23.581299	37.174717	73.80024	42.18005	55.49712	47.792538	60.009502	60.561268	54.736237	51.692734	55.306427	53.196045	73.66839	55.569794	39.75048	37.81464	51.0029	59.369446	34.956947	41.82762	68.001305	36.661495	41.595905	32.56747	44.52524	55.037685	37.054523	21.42217	43.158512	45.45569	27.871881	44.96219	82.8973	17.381811	50.156536	37.76521	51.156635	78.99474	79.281136	59.338455	62.53792	49.885937	55.360535
315	20.38814	23.036316	19.397348	18.753075	19.018572	24.615051	25.638168	24.458456	16.269224	16.911089	23.89694	18.041224	31.379166	23.387102	40.42581	19.491423	21.145025	22.82479	27.3565	24.131319	18.454187	16.802862	18.174093	19.000267	22.374352	27.071478	23.149736	22.985376	20.642166	27.453972	34.249783	22.444513	34.327545	30.924154	40.793446	18.132677	24.62345	27.715546	19.228418	11.576335	24.039278	29.10589	20.286802	18.861101	15.390292	24.6867	8.001929	20.780005	18.5117
316	7.4476867	20.08217	4.2906065	15.631045	23.534433	15.176018	14.945132	33.69164	25.181656	47.115917	44.780888	25.868525	11.484356	29.18077	6.2101502	15.489715	19.795626	29.506607	27.031128	24.040445	9.850408	13.380404	30.460371	8.179107	17.971628	21.92275	40.810913	10.983996	9.313703	-12.208572	8.910232	-15.375626	13.691936	-15.255135	24.981924	-29.644644	-4.2331634	-12.547268	-7.37315	-0.71102333	-19.885563	10.089637	1.2520444	22.676773	2.0153425	16.28865	16.277544	58.914417	20.925745
317	38.268227	28.349625	18.733965	19.89673	45.04332	18.456785	12.22166	40.41089	21.264845	16.814201	25.142015	36.387207	32.45699	23.676432	39.032726	46.39423	37.743122	60.723248	35.19192	22.96992	28.200897	30.006739	22.283072	37.261986	38.16971	9.945859	26.217047	57.70264	21.44435	32.645626	33.60873	31.772163	47.605816	8.198016	49.473125	32.036854	18.711363	54.721527	42.49178	22.826895	18.949003	43.281208	60.006073	28.99145	32.604183	23.25666	12.608044	52.99411	28.650452
318	64.78627	51.042603	38.293026	40.988007	47.447353	67.02008	52.20757	41.923145	54.020367	42.60944	63.28596	42.08562	66.35966	38.19722	52.52302	56.390926	34.47537	60.53623	32.844143	41.848244	58.91388	37.869553	47.01118	30.593536	34.893307	56.023346	53.151367	55.379017	46.278107	47.63344	41.263058	44.319744	35.81541	45.09065	33.5623	45.70442	45.714245	50.943787	45.845337	43.71939	45.78831	56.45778	47.32446	37.76872	52.631077	37.61412	27.041885	11.184846	41.983044
319	12.016936	3.2449954	14.328174	2.8917446	21.262743	48.984203	-0.80044395	2.7326286	-3.5762463	30.727518	43.457333	22.162733	-12.476097	6.4773774	47.028473	8.527108	-3.9962552	35.61751	-6.3925776	11.57943	7.666365	43.6292	31.593729	34.1377	16.000368	-13.284396	1.4399414	48.830536	45.665592	28.167185	20.621843	19.112488	-4.0856185	27.68663	17.706219	15.308799	24.403992	30.06804	19.41712	34.957603	21.336012	26.204977	3.4827778	10.557278	3.0195694	33.42318	10.994953	12.477878	-4.2859
320	35.850784	29.204126	29.5087	40.70132	13.9917	27.83512	29.285341	38.221203	35.34741	50.352177	45.33141	59.896694	34.284885	46.680447	59.699062	69.532265	48.248093	54.359715	62.01399	32.60411	43.63571	35.362476	15.661439	9.196491	18.860468	22.50228	30.420418	22.50825	36.824875	49.000534	31.473364	46.512486	25.565958	16.926065	40.497944	67.002525	65.696175	40.36304	33.201717	36.855267	28.682404	19.570509	19.34191	20.054913	15.380298	16.180195	39.032566	36.864708	26.038446
321	21.409859	61.372196	42.03912	21.593925	40.482796	41.501934	25.646936	53.51578	26.91224	33.251385	40.219997	38.339214	33.910538	32.226143	58.356274	34.732307	33.262005	27.871798	39.200558	60.17915	4.6543293	26.167112	49.379223	47.701565	40.569252	53.536266	28.623466	21.404902	42.24202	28.696848	40.13423	45.157932	54.06018	37.449512	24.505865	60.012253	34.03362	42.94995	56.507572	86.81832	65.04505	68.55606	51.242947	47.685993	79.42011	60.364517	61.3932	56.350586	8.404298
322	18.711641	32.12627	16.863272	51.344685	40.06783	29.050354	34.319447	19.561855	15.761639	32.003284	23.767595	45.65398	17.455399	16.784895	108.633514	7.9044127	15.152859	37.241394	2.5948308	17.534636	15.652177	34.240345	5.55843	33.021816	33.512527	45.9541	39.43732	19.719873	75.92916	16.608027	31.311747	21.052189	48.002155	-4.3246493	-14.261696	13.018163	23.949259	3.4588692	25.579046	45.08977	21.365927	55.707916	27.535112	19.97751	20.630491	-3.7723608	53.302563	-4.1162963	-3.9543211
323	58.437626	13.308919	46.58611	49.882328	26.21964	51.240124	7.8182263	49.07295	21.042366	58.204273	34.54764	36.01889	27.64239	33.25897	29.590591	26.031677	38.168472	31.757116	30.687271	24.674677	43.325253	19.474436	42.473164	21.479662	34.44237	27.639502	37.553528	41.09533	32.54144	26.5549	27.082521	41.989017	28.765146	7.167818	38.066666	30.509531	32.634308	36.113117	45.596416	41.26332	61.159565	31.639029	26.078379	34.37247	38.39365	43.45442	31.656006	23.937735	40.537724
324	50.322834	36.17838	41.659847	28.089441	22.307436	33.61034	39.73711	45.82378	45.823627	28.81861	35.376106	29.717499	47.1897	48.867947	40.650894	24.770401	24.921135	54.808304	46.94585	35.67362	28.20382	29.818321	43.989704	7.715078	27.6304	52.344433	27.548294	31.269659	32.21942	30.91011	52.661617	36.62283	40.82262	38.291824	31.022116	33.52623	49.611507	48.315353	43.332413	32.396553	34.65036	37.203594	45.98402	50.593044	23.726425	21.145067	44.901398	23.645523	55.19026
325	41.474392	5.695698	30.851181	2.3262146	2.2869382	12.356827	22.871641	5.064484	12.515742	-6.651779	27.989004	38.792496	57.61313	21.7853	-9.46593	20.658585	8.659158	26.859396	37.36945	33.3682	25.342482	32.708263	17.166151	11.3829155	17.289455	39.401093	20.012594	49.247463	35.691708	41.04555	26.362259	19.898958	28.519808	37.098385	30.881498	34.962	38.349045	37.475002	45.044125	33.91762	27.113571	29.454521	37.471775	31.435081	21.883924	14.023846	28.578934	17.608686	31.719406
326	42.837543	76.275444	35.707027	14.21959	35.361893	59.70306	45.16104	18.69286	35.995255	50.99237	57.170216	31.084122	40.889088	46.280666	44.651936	26.494055	46.2942	50.06898	42.595425	42.51269	35.83987	57.719204	38.953373	42.14198	51.203564	49.171967	28.731806	45.733997	42.714405	51.544586	34.36778	37.107166	64.689766	41.72704	41.301086	49.914886	32.95454	44.619617	30.276182	33.445568	36.134525	34.69466	40.831715	54.069836	53.40379	46.46008	46.89767	38.991085	47.530563
327	85.093346	73.56539	3.086115	68.733246	73.59797	61.090046	6.8802676	58.55838	61.945293	56.60405	36.62074	81.927666	84.970955	4.2723036	62.532043	41.15805	33.628815	46.602097	21.842592	30.899492	45.510975	57.44859	46.96729	59.04663	61.901062	12.601731	64.25179	78.50585	68.60548	33.657852	33.737244	87.16306	73.94347	47.88943	56.66609	45.699665	-2.0416343	40.35647	71.87953	74.44125	12.163442	55.49684	83.82276	71.940315	17.262693	62.56651	35.95834	53.15505	43.31702
328	30.295317	35.152695	30.930618	45.48641	35.914173	55.14255	52.803593	-1.2225479	17.461906	35.69504	7.4520493	24.846617	47.44638	32.405506	34.16898	46.51463	6.0754547	3.4678233	15.202248	32.78438	17.464596	44.81071	48.644825	61.23177	40.627563	21.62557	43.816494	10.331572	32.104855	40.155758	32.42822	34.352123	43.361324	28.642149	49.66972	50.15888	12.215247	9.362973	47.04271	48.63895	63.213943	50.213215	63.067432	29.733255	60.25355	59.09653	59.450577	5.110876	50.362568
329	29.946465	34.72993	47.748997	40.860188	75.08593	32.429424	31.253778	33.752506	22.784273	35.06213	84.519295	61.41788	36.33423	30.195139	36.77206	39.329407	37.167606	16.838787	19.320871	36.286617	28.670876	39.837017	39.464947	28.208914	32.608162	45.20989	40.463417	38.1608	28.515276	63.422546	27.856882	31.99935	28.943499	35.98405	37.083664	51.81822	57.07892	41.047848	31.743507	48.90033	42.874165	51.304523	56.64235	39.542816	27.927444	31.840555	25.252203	39.195736	32.15266
330	32.522938	25.143005	35.7146	17.8921	24.870705	21.540895	28.384478	14.599275	17.901297	31.185036	23.914162	28.961494	18.965864	23.746092	21.15728	21.017237	26.749443	16.596668	14.24614	34.360622	34.83622	28.438444	25.780912	27.037317	18.372612	35.222782	26.520828	39.33707	35.848305	29.096605	36.972824	23.554245	33.39217	33.381367	18.024605	38.581257	14.405411	25.75875	16.89135	22.271715	34.578045	16.607088	34.17363	35.145153	19.764725	18.472725	25.70442	33.9156	23.893606
332	73.04275	70.248955	70.8832	51.746105	74.90615	54.778	58.498062	54.612087	80.18604	67.28295	70.42045	64.3252	65.29245	49.228924	72.879524	51.024384	79.67582	53.09551	73.43895	68.82409	67.25817	47.63525	72.407166	48.749363	66.06929	76.067314	56.668446	52.055744	73.14646	65.21366	69.86831	62.933655	78.920006	70.930695	67.8016	70.770966	77.622444	59.878906	74.11065	52.167206	59.01946	65.610344	54.469593	59.529392	27.45865	18.962944	39.041183	52.34024	75.66366
333	41.9288	31.431833	27.129936	24.263025	27.463129	34.762135	47.08568	34.36833	39.288376	34.57823	33.184765	32.27311	47.15124	26.668314	32.20268	18.639526	34.240906	19.16627	25.893036	36.86184	35.031372	30.911844	19.149784	39.897873	29.942663	33.756832	44.7253	39.078564	25.88793	30.93675	51.161713	46.059402	40.009872	31.77762	55.350407	52.991383	32.106804	38.687817	23.773138	46.460117	32.268356	33.365585	45.577362	21.004429	16.690348	18.504606	24.49497	38.46841	29.623587
334	-43.325333	-29.328085	-43.683838	-35.988434	-74.4208	-37.307667	-33.182335	-13.645447	-35.417587	-29.96312	-21.849602	-14.93911	-70.15397	-71.842804	-57.20088	-52.244457	-41.513813	-36.95975	-27.841728	-46.82136	-28.620039	-57.943176	-38.237213	-27.499205	-34.293056	-38.543	-33.970383	-33.230484	-42.14506	-33.526203	-31.835892	-33.50867	-23.873552	-45.047855	-26.908195	-39.71544	-42.935516	-30.542236	-28.428709	-40.7654	-29.217993	-34.22341	-40.494907	-40.76605	-35.821377	-39.951496	-44.753967	-42.17214	-48.174
335	35.01024	55.946884	45.087048	72.172386	16.637375	39.895733	52.50443	48.9764	50.8313	42.700138	66.4054	43.750774	16.804182	33.67677	18.473799	31.460455	61.317455	43.85243	48.16577	25.851622	43.952057	44.463703	36.31258	53.560223	37.50672	31.44542	39.513012	41.70746	44.598583	52.96256	46.31497	34.163532	42.0224	41.33982	50.21336	46.989704	64.97849	47.370056	33.32945	43.40944	29.970688	33.9763	34.419743	30.452698	29.979452	38.224503	28.618317	43.4886	32.62143
336	34.72253	42.26679	22.442919	24.043571	47.53014	18.089785	57.96819	30.099157	40.967907	13.456059	66.23786	32.973248	33.90739	57.941345	34.14555	46.233932	48.22694	38.215755	54.601776	16.311678	39.817837	53.30133	53.582073	41.890266	14.529975	35.75374	46.999187	49.155396	45.80072	52.457905	48.15977	35.40598	43.308765	47.99635	29.676056	54.26897	25.581915	39.673546	24.911497	48.59599	41.057713	32.963943	26.874311	42.758907	21.692911	23.988312	32.23819	13.09637	36.967564
338	69.75147	72.28809	64.4834	72.18075	70.68241	63.267212	47.4677	54.282597	57.591324	48.395947	83.05747	88.202675	91.75595	67.54134	52.334187	64.6728	34.269802	61.60782	47.359966	48.969517	43.37691	54.23967	67.96574	54.145855	34.095947	47.99507	47.22989	59.678833	32.36337	84.91873	45.851562	45.072296	64.6249	50.22826	62.256744	75.22582	44.966908	35.00656	60.525204	46.564114	53.01828	35.481197	64.191154	52.859875	57.232544	50.792633	52.622387	44.493572	58.634144
339	42.480343	35.615253	32.75034	24.149832	38.534237	28.040405	27.014765	24.035707	29.877861	43.833683	48.29715	38.80059	34.271618	32.6723	40.18892	26.127241	25.291265	31.28872	41.127563	39.235382	47.677887	24.167374	42.38946	43.73761	25.113602	41.470913	28.418556	48.826496	27.200155	42.878902	44.23341	35.063534	25.209959	26.60946	29.019949	34.58725	38.386074	24.876703	25.136185	45.688168	38.05687	43.44948	32.043324	35.048405	41.122013	45.902935	20.945015	47.814037	24.602839
340	19.122446	20.01956	0.38019562	34.966564	39.46638	39.776566	43.878986	19.582415	34.61763	94.68226	15.502999	39.534496	47.852848	-8.968882	68.82079	18.859556	44.395863	24.324945	35.59159	29.119589	47.09438	43.602264	48.05536	27.383364	45.660187	34.95687	57.235363	53.648926	54.07655	32.37938	25.738703	16.070854	98.7417	89.656	44.17273	39.16518	33.042435	37.078888	104.50272	39.888035	43.31023	56.759174	27.468924	43.1814	49.920025	21.795631	22.456968	38.307842	43.345535
341	27.097586	56.27115	38.227444	29.088959	37.329933	-1.3862535	-2.391881	15.089589	44.239613	26.178804	29.161707	64.23191	49.805676	11.660912	24.568298	35.446964	23.76123	31.842539	74.17523	30.406942	65.22924	16.8436	28.02773	34.282	32.38236	33.334927	26.706406	24.073606	24.297964	26.481178	38.565918	22.600624	29.82222	54.823868	38.528103	33.10363	31.589699	125.15974	43.697132	34.57336	11.053126	34.589733	34.566795	45.35081	19.933382	47.532654	89.380424	77.85833	14.471267
342	26.253807	33.22167	10.950231	36.667454	37.42917	34.68043	35.219917	25.435965	25.738066	37.030243	28.98612	50.64121	41.02782	60.37459	32.464264	38.31491	28.320328	41.140427	24.691177	46.70641	29.389784	41.781956	44.21316	51.209385	33.312695	36.71907	45.145813	46.60368	36.45664	36.320286	19.891863	28.411001	32.5053	29.236277	36.51624	36.00947	32.06583	34.085472	31.269266	27.822388	17.799305	28.252731	30.212387	36.08328	40.952263	42.682056	29.787745	22.760275	22.518335
343	24.938719	32.72275	12.793086	9.409481	9.905208	29.537027	31.463732	26.910393	32.40329	31.222677	11.923486	21.122942	8.011548	28.373352	14.786462	21.738977	14.492673	20.816042	52.600056	30.63677	25.250189	35.5469	22.899038	22.854044	38.75511	40.500587	34.45486	27.259718	36.986362	29.851677	51.68124	54.882374	41.173668	45.64854	46.44122	40.784588	52.839672	35.876877	41.33069	23.932386	37.179226	37.49951	38.06717	23.94222	28.92776	48.214596	29.755716	42.123543	33.773144
344	10.755887	15.064754	15.091697	30.828415	26.67762	36.960773	31.958765	12.280023	28.089418	15.683292	28.907637	18.252462	4.9818454	18.28071	20.18928	33.906178	22.372622	19.847122	35.543274	36.215263	23.548693	28.434843	28.489899	36.40881	33.589413	31.067453	28.772654	24.36442	27.837143	31.174911	43.969685	40.057884	30.803802	34.156208	25.54918	3.0849745	15.515079	32.5463	16.315435	48.12054	8.368658	14.319331	21.876833	12.763527	16.330786	17.132418	23.153152	17.260056	27.707743
345	33.307343	35.806942	18.798628	24.340897	35.634487	29.108345	27.729635	39.968006	63.277023	49.419155	30.102331	26.396261	20.107523	31.937494	37.98005	39.573025	36.80924	20.617588	54.689625	60.08023	26.407715	25.437254	25.592552	63.401657	40.220913	11.595428	32.984367	63.68816	42.72757	30.754496	44.103912	37.217464	42.258446	48.46835	71.140495	32.811172	41.831696	49.83165	51.241043	10.548708	38.856754	18.120348	18.712456	25.022486	32.42951	45.309452	35.764584	48.659718	25.839478
346	49.892395	35.695286	51.24792	35.889378	43.193676	42.03707	53.277466	54.295227	32.13191	50.651653	58.654327	44.81288	34.083683	33.85845	61.43105	57.476395	36.41923	42.363884	60.278976	35.641483	28.254263	51.413452	68.78181	52.693005	34.63708	46.08427	53.12801	60.422276	42.706543	39.192936	57.018932	64.96844	51.135654	31.01769	65.66706	29.401514	37.25632	55.74402	59.8791	41.14942	28.477278	61.281567	51.86879	44.966877	33.415295	57.20589	66.50562	50.868275	34.601746
347	12.863717	-10.700545	7.793217	40.64413	-9.04118	8.26017	16.093779	16.56907	18.711363	3.9525166	13.383599	-0.088648476	-6.502041	8.913711	23.945951	19.41491	-33.208534	16.231798	2.988575	13.175179	25.216608	-2.5740235	7.454561	11.904233	3.9503639	5.0422287	19.893211	3.4618237	12.408012	32.304874	18.366835	2.8836641	-3.3602412	7.8534493	24.886444	40.863358	43.350037	3.8036947	9.525684	7.9774914	9.972051	26.404932	-19.248535	-10.271016	18.270555	2.7419813	5.0260205	-2.1542966	19.659096
348	76.422485	24.833567	57.080963	37.323654	67.26054	53.234013	53.02707	33.295376	34.641666	23.442764	65.62446	48.429035	31.222689	20.347158	60.523666	77.233215	44.346554	40.88909	16.35515	41.570293	53.070194	50.661774	110.16034	17.872332	57.68445	52.062958	64.82801	56.067234	55.6013	52.52249	70.870026	26.739237	32.442093	57.415585	48.92066	54.92235	22.276857	43.819508	45.30415	46.772594	13.3177595	15.148959	44.690487	7.7471004	18.942123	43.999462	32.86967	79.53686	44.122845
349	37.506023	61.341816	62.0742	32.186607	86.37042	70.07174	43.42233	22.923094	17.07915	23.288094	34.18764	69.16626	24.941675	44.346416	30.826456	29.035675	26.635818	34.943882	13.837563	20.676699	50.166027	43.568127	52.93379	23.433249	40.144085	60.179096	27.398611	36.406086	33.885777	39.607315	30.6434	44.487858	35.715992	62.540333	31.492111	76.53268	44.76198	22.949156	32.83842	26.507301	46.66655	24.810106	33.074787	33.580074	42.32883	43.909473	33.653286	17.189909	31.581877
350	42.607533	13.945586	35.798992	22.749664	9.2091255	27.689339	24.899054	34.58182	14.270976	19.15005	44.265747	41.867474	4.122786	2.5207474	39.499813	10.00326	37.481113	21.594757	32.368183	12.732613	24.295496	13.710209	34.888897	45.35716	22.831375	35.359306	40.08014	27.354647	35.91414	42.449566	47.522114	27.475485	52.981915	32.976162	31.927595	41.87086	34.088455	36.73086	42.10947	35.62595	39.992737	43.058437	33.45929	54.853336	32.662586	28.02922	26.61104	14.922536	19.876036
352	-19.422085	-22.345596	1.2226559	17.936333	38.742794	6.8854394	5.091986	-13.821904	14.76208	-37.632343	-38.62742	-1.1789695	13.329526	2.0571032	31.772852	14.701447	22.725317	12.264428	-1.7518163	5.188724	23.154167	30.151733	47.15769	45.91731	67.30342	25.08423	62.78934	11.913159	32.67037	33.734684	20.144102	36.059593	8.342742	10.884087	5.1019807	29.42398	15.081325	38.4643	9.453244	39.683613	39.991	35.91403	35.377125	59.923946	44.691925	33.81058	49.027454	21.31724	15.617084
353	18.27316	-1.8546814	-2.7374413	-11.466656	-15.403407	-0.7380371	-24.380995	12.18732	11.702915	43.82176	6.0918694	23.658281	39.22527	-5.227568	30.86074	35.684048	17.813776	22.50319	32.709713	5.8046265	35.863605	27.996626	28.48899	1.6275749	26.605429	27.740973	3.3199227	30.236305	11.32908	13.971756	31.927408	-18.05952	-9.976211	-28.17333	13.410946	33.459713	35.786705	17.865288	22.828468	7.5475254	3.0788794	20.382406	-3.4324036	-12.096261	-4.906537	25.036789	12.203568	17.30308	-4.003067
354	27.391695	-1.2455187	-6.6333547	52.50374	-5.1341333	55.928852	16.991154	-2.4261239	11.786063	-4.076381	-5.38678	-13.963898	17.558535	-3.3957074	21.02392	11.100529	17.39654	-3.5927813	12.166591	13.595128	4.5820374	7.5261574	17.010916	-1.1616826	4.148834	2.2234292	-12.661496	-5.5519276	-6.5235763	1.416742	7.440258	19.966833	-13.338668	3.6938305	0.13350105	-8.290954	3.184454	7.7225165	12.42246	-4.371479	30.208862	11.623588	-9.712316	8.498233	18.217928	12.3203	3.3658016	7.7850404	-9.111019
355	5.095869	7.0203347	-3.499595	11.169179	18.140322	24.43429	-3.4700353	-10.48195	-4.768484	-4.6008067	14.10244	27.219147	-18.27979	1.6828979	25.672012	16.170528	6.1594143	7.624519	8.388666	19.67919	27.430801	33.27624	31.018816	0.71284217	36.291813	35.938976	3.4621322	56.79308	22.402899	18.72675	51.849804	11.027397	17.487154	31.098679	-14.314827	10.711377	39.06995	24.082888	-5.556954	49.815964	23.75923	-9.972443	33.211014	20.212437	17.222725	21.429663	21.587187	17.329256	4.841567
356	34.72314	40.97382	41.446636	41.68487	32.921543	36.318195	43.03064	41.2649	34.553585	42.383335	28.077887	43.01988	41.545307	40.940754	31.204458	43.217304	22.979292	33.71352	44.946777	45.1262	45.252	34.034412	49.004536	41.820213	44.853046	44.766438	41.76752	43.69865	34.491215	34.70999	47.186207	42.764606	34.5571	43.316837	40.097546	41.571842	32.897808	40.82762	33.25768	43.264492	28.133385	30.900864	46.635696	46.45097	40.041245	32.709843	48.214417	41.639652	34.228416
357	37.853897	32.903107	56.3532	29.54294	37.898228	41.900463	18.422329	63.220566	37.44579	17.770676	-17.82662	-1.9474255	10.437749	-26.83378	-10.034654	11.814273	23.533396	33.325344	39.46584	32.827785	12.562755	45.062893	33.21498	19.452108	34.495987	48.049053	-16.44254	23.607355	38.68458	47.12378	9.477487	19.415855	10.858196	17.239304	18.275713	29.483683	87.62628	25.41194	44.14406	24.74221	31.842056	18.580523	10.322832	56.01926	22.16369	49.052204	41.318516	25.06494	38.09694
358	16.565502	39.553738	9.834369	95.88113	56.72984	20.87307	18.833849	15.851621	40.9356	45.46431	26.37303	12.564621	79.98771	0.69192713	11.4849825	22.57991	16.289488	34.35947	38.765358	39.818707	21.63505	46.474792	58.987823	34.44454	12.463052	18.7372	20.121773	15.104275	5.177801	4.406094	10.732323	59.860325	4.92134	23.90748	7.8028717	21.839417	41.059044	34.55974	44.01604	40.637028	18.252573	37.980083	23.869875	4.3856053	104.65341	26.207634	4.2086134	10.020284	2.282485
359	44.90807	65.389755	29.871557	65.285416	63.921387	73.36819	54.167294	60.32938	59.334156	35.780228	36.93829	30.672066	34.600292	50.584286	49.676407	44.72438	45.92036	49.019573	50.47443	70.63911	65.56324	51.220814	46.756317	36.189182	39.502808	51.917175	36.31268	42.9921	47.56949	51.12883	55.761417	33.12816	50.387314	39.758995	63.664387	68.93284	59.253895	39.05115	29.590645	31.741472	46.817997	49.565487	44.46169	64.443535	41.683395	41.074276	45.86734	49.659252	57.714188
360	35.461796	30.434824	44.520996	41.612984	69.401115	34.338238	51.414745	35.891068	38.89453	31.529335	38.989384	34.628544	66.79471	35.310772	38.09354	36.873207	34.402664	32.229343	23.102472	35.36428	46.04672	5.1665816	29.714676	63.444813	30.972633	18.43542	15.293073	27.935823	55.098877	18.16527	30.441628	38.278194	37.440628	34.935093	27.018244	23.315527	49.240612	30.042519	51.580578	36.21192	36.354797	16.494844	48.715057	26.814962	47.39981	19.931833	32.978085	34.373295	20.549559
361	24.680967	30.709814	18.385138	10.312827	26.995628	14.61192	16.932692	27.176537	6.7926927	-1.8246921	12.061519	20.159548	38.03316	23.799225	28.923838	24.019485	11.461486	15.96289	27.564497	26.000334	28.619394	25.686775	22.064901	24.460793	15.484523	11.616852	20.320559	32.048977	30.837225	21.222784	4.2041698	-1.0167351	34.078228	28.660461	14.304535	18.645529	12.470131	26.64855	18.388561	10.119631	27.204184	17.629274	6.697777	30.29561	27.680643	19.082533	10.312625	5.2101636	-4.6292663
362	50.05594	41.976414	34.485195	38.193707	47.444977	40.193176	44.715336	35.164288	57.09978	54.92146	41.68068	50.120502	40.434967	41.797443	40.10095	41.121796	65.33317	42.06033	46.302547	41.440327	33.548176	41.1722	60.163128	43.22754	68.98766	37.76182	37.302906	37.613323	42.8275	34.88319	38.229565	60.88323	60.31695	47.784573	46.47565	55.92981	40.40919	53.373592	49.088196	45.25893	56.971394	48.224064	55.61322	37.076946	45.147587	33.12569	41.804844	93.83906	42.833935
364	29.90812	25.92364	32.84586	38.469902	59.984177	60.27002	52.2075	40.568157	45.155064	56.076435	41.852917	47.591858	37.284946	39.83124	49.217594	51.06879	40.025066	45.603577	37.173176	50.306545	27.924482	45.0926	39.703156	44.177418	37.49486	38.283527	41.256832	45.963192	38.10899	21.228487	33.54974	37.237717	25.624552	56.639034	50.228176	56.150845	40.249287	48.72218	46.949543	51.16676	42.738537	44.478504	41.229786	46.51311	36.94269	44.23485	47.936924	49.049847	35.76713
365	37.739532	25.123526	31.149612	29.144033	35.54562	30.082397	43.774403	35.251343	30.625902	42.904556	25.063652	24.45482	25.437052	29.096163	18.336042	12.868196	29.215818	28.656363	23.180992	10.111608	25.143234	14.362119	14.117462	19.409048	25.61277	28.332733	12.817242	20.058298	21.782463	37.442825	25.808065	18.081121	24.302526	24.560572	21.269907	35.699097	24.192232	25.575233	44.030273	23.859137	26.190506	29.959852	30.897802	30.825686	25.439377	27.664621	36.849316	21.599352	9.6707535
366	37.358955	5.9741077	43.058792	34.37547	46.22584	34.64526	49.94424	32.790043	39.112934	45.97465	28.854576	53.21922	29.16289	34.78522	34.922985	23.413214	50.638195	47.968277	55.359882	39.300144	43.386463	39.200317	38.34802	53.141186	38.476017	30.842623	58.86209	54.10738	33.054634	38.656338	44.242096	58.518887	45.731487	25.893469	48.837128	44.624313	33.903454	43.225597	13.439553	34.58933	33.79809	17.152212	23.532423	26.447304	37.40723	24.465387	36.70533	16.546213	40.73528
367	18.23911	7.161608	12.372902	11.319491	22.60248	24.193476	14.254298	56.3828	36.97455	0.9145352	26.523558	-4.7113347	50.33961	11.982849	16.214611	24.620087	-6.027611	-2.1873293	-19.123894	24.987755	22.340937	20.216736	21.171408	8.196055	7.4296002	6.578329	6.220469	4.94244	19.319899	0.09819746	45.43805	46.858532	6.560984	16.81738	22.061844	-4.6342893	2.4613314	4.580416	4.0962176	-9.2718	-5.915552	-13.100453	7.2248707	6.957681	-13.683522	0.12063328	10.721156	25.080498	5.9782863
368	8.817211	11.410145	-0.64902717	14.424235	16.194426	8.571354	13.789963	12.647671	16.900751	17.958967	23.132341	11.139941	2.7451248	9.519562	1.2445894	-2.55285	13.044029	16.724615	10.331048	8.758324	11.968289	16.00212	14.61061	16.943453	10.2952175	29.541758	17.421206	36.34846	-16.602015	13.793579	24.63767	18.158304	23.181145	-5.593472	19.55807	-3.5346382	-13.010446	-5.3746486	-4.338809	-3.977932	46.208767	28.477219	-27.44413	-17.056284	3.85388	34.367954	-14.042099	10.051995	-6.9774184
369	43.900635	22.37528	46.59688	12.624402	74.11703	55.953106	32.150078	52.13442	38.182335	71.60923	40.52511	13.240893	56.02069	41.001217	54.21094	58.093616	56.447895	51.92696	49.074615	47.642048	31.904953	49.052197	42.79718	72.75695	51.985638	36.95766	44.843994	44.031223	46.325085	32.096996	49.666447	59.325207	74.590614	54.078583	55.573185	59.23497	45.506226	91.219025	47.136723	55.895123	36.157528	51.051662	15.539334	52.477787	19.724085	76.25411	17.580797	44.70058	16.529839
370	-13.757842	-22.56569	9.5128145	-16.530493	-8.665697	-16.24757	-11.603272	2.6797369	-10.246979	-3.1177464	-8.133855	18.68457	-26.37411	-18.358282	-35.78426	0.09385554	-4.0562034	6.416697	-11.718484	1.5675634	-12.4427185	5.7239914	22.980164	9.366939	-20.8806	-6.640945	-23.174356	-23.109985	-23.733107	-5.833088	-3.0853996	-14.985694	-11.668239	-15.353322	-3.492469	-25.361322	-15.684128	-6.8760986	1.0328993	14.396955	-12.298169	-14.032556	-42.86968	-34.865776	-18.048872	-53.77426	-28.456678	-28.673048	3.0109959
371	11.016446	39.16614	23.922424	30.84712	35.293835	17.075655	28.568115	54.49174	35.841667	3.3139007	7.2181926	24.017435	39.61749	39.760883	15.958646	25.941458	31.935562	14.904231	1.0052444	8.531375	42.605236	20.50789	21.67498	11.356011	19.089209	36.412117	-3.851277	18.811022	29.571861	11.969105	39.611893	12.637265	29.138145	41.34067	16.97381	27.843887	31.41022	26.453072	36.748478	41.765335	28.368845	31.194244	23.512474	26.888365	19.59241	33.357327	20.74127	20.24494	21.44311
372	37.519726	8.685364	43.2512	15.602805	35.890728	46.35599	31.906876	36.985897	27.48323	28.110207	25.939974	41.790344	29.606102	59.427692	31.206598	33.916687	28.939034	32.395733	37.484856	30.625162	33.355824	22.97553	38.447983	49.64735	14.608959	20.115473	28.290594	27.355291	46.716198	15.316396	10.720402	45.49355	29.002663	40.108936	51.2412	16.476027	20.41008	37.066	7.7354283	64.04592	43.67017	22.519659	19.032438	28.342865	6.9658046	48.50941	37.66894	29.373793	44.177624
374	49.158375	53.47427	73.0512	42.461452	53.512897	36.151775	36.930603	51.06164	34.53535	32.78397	33.312912	32.43208	50.91921	35.417732	43.100784	33.8083	44.178955	49.830982	41.89736	58.197033	44.749798	53.958454	42.951427	49.810017	50.235947	48.725098	36.843136	62.57555	32.65173	51.19057	50.126724	48.636127	37.25517	35.87855	58.642597	56.184784	36.61148	46.680523	44.010326	43.263275	60.768658	50.249268	52.95007	51.89156	49.5815	46.206974	54.69479	43.397766	28.284698
375	43.631916	90.9493	37.762722	36.850384	50.615864	52.66499	49.0578	40.06633	56.269276	94.9824	48.11204	46.02362	46.874344	50.22761	99.86813	57.73509	30.524574	42.662678	56.048126	47.89212	44.728504	46.766552	36.894947	42.366657	-4.3101487	23.463594	9.388312	60.392307	49.948826	46.085796	30.167776	46.94369	38.455254	60.2243	37.046043	49.690002	46.510265	65.23473	45.5578	43.194202	47.136684	87.88175	94.846466	57.19748	39.86052	44.064503	46.19122	42.35411	38.868233
376	59.803997	63.28529	32.572823	38.97774	51.1792	42.09662	29.834785	28.48635	62.711742	50.883656	28.959864	14.128433	21.974447	30.731186	51.994568	73.02811	57.48586	40.0834	31.236305	52.983414	44.969456	22.36606	37.814693	55.626495	59.920685	35.08134	30.619553	21.76709	44.68109	19.202904	38.86864	56.805878	28.948595	42.1481	52.542706	45.385574	34.73885	41.28526	64.03381	87.17135	37.104755	37.98675	24.932775	29.597902	57.605175	34.031185	54.21809	25.826258	53.636623
378	61.48697	39.31371	54.716045	53.958904	39.32077	46.874832	39.886234	44.24229	37.27075	46.952007	41.2725	42.300377	46.22276	47.97745	40.431767	57.515182	45.01943	13.491221	22.96605	1.1923059	14.383344	-0.53996307	-6.1175056	-5.97662	-14.46243	-8.720538	-5.4939055	-13.053475	-9.347535	-1.8256125	2.5491617	4.8208942	11.761452	7.624042	-8.675186	-10.502132	2.4164557	-3.5293496	-3.1005003	-1.4195561	20.043814	-7.252523	-6.0820565	-6.1687202	-15.22393	-1.7251734	3.5328884	7.6194596	-7.652159
379	3.9072063	-2.332552	2.4378178	-10.624274	-12.509791	-12.724495	-15.191472	-4.780276	-4.4905477	-9.5118265	-24.759146	-16.260912	-20.448175	-38.809647	-26.76027	-38.13474	-27.688612	-11.615116	-4.7157197	-7.995771	-9.936194	-18.510897	-26.83808	-13.111607	-10.24624	-11.180553	-6.462723	-2.51622	-21.873024	-36.642834	-33.32774	-31.208113	-20.83544	-1.3716902	-13.636299	-8.927158	-13.039962	-15.20171	-21.777971	-19.6322	-10.932598	-4.463028	-5.3047194	-4.45659	-25.518091	-22.11264	-28.278198	-34.937218	-29.029716
380	8.110637	74.144394	70.03365	38.904507	48.978436	32.902374	20.688889	23.848457	6.440519	44.135803	17.134743	15.891683	31.979025	26.607859	41.790813	71.50405	32.549583	32.01498	15.703677	36.063168	48.692505	20.020262	23.401741	19.396019	32.88848	16.71004	20.28998	51.820873	32.938755	27.99322	12.201809	10.278695	29.71499	14.154194	11.299863	22.588823	47.78102	20.655855	31.042803	30.159605	53.132885	37.681564	24.078802	38.391468	23.678802	20.33006	12.4777975	51.598007	33.979733
381	49.291676	45.636066	28.083948	60.15801	50.659	12.5384245	29.011948	43.703552	53.688198	39.235657	55.168056	32.01227	93.62982	84.68612	100.59396	79.3039	25.592638	16.281141	58.70312	58.424786	41.10556	71.55639	47.131794	61.36356	18.377617	39.788494	19.690239	21.698046	-6.416027	15.655021	12.094508	-14.643853	2.9767265	30.031164	0.15205479	23.430511	35.909893	21.595255	9.20879	13.063369	-28.963623	26.821146	24.050644	-2.2670002	-25.617266	13.633815	9.448132	-13.9229965	24.797678
383	-26.165812	-28.717234	-3.0970948	-17.645359	-2.8082335	9.007907	-16.870687	-16.163866	-2.4996681	1.9103712	17.34613	19.669138	21.785326	33.287426	27.130793	30.533636	41.484653	-20.60013	-18.472412	-24.342718	-18.764637	-25.373026	-26.811327	-17.74183	-18.092384	-39.280796	-17.447987	-24.91894	-12.576272	-17.433304	-6.076155	-1.0181007	-19.068602	7.04497	7.5044327	-24.770105	-6.469316	-12.745255	1.7218838	-7.1917787	-2.0721781	-25.562216	-7.1404138	-19.210861	-6.8117123	-17.34676	-14.212979	2.0192306	2.024191
384	52.04704	38.39918	37.26958	37.70997	38.535072	35.098022	44.45326	42.257816	39.482243	41.022358	42.96348	36.59968	36.66979	46.53409	36.554314	44.1497	28.923193	42.112717	40.512142	42.747944	31.29899	36.744144	43.304775	40.12768	48.881985	35.60582	42.267937	45.22729	46.49001	46.812374	39.09489	36.312683	39.97099	36.424965	46.372528	29.84165	53.94592	47.195694	42.637276	43.08618	42.878204	48.54069	39.5024	48.198227	38.9129	38.65955	39.191467	46.24239	40.705032
386	21.691675	38.190037	29.338152	24.422766	6.2139945	23.55674	28.168085	24.565378	40.94903	23.898733	34.60856	19.981157	31.5913	42.386307	83.66636	20.655878	31.980684	38.56341	61.79817	27.47172	51.292297	94.500916	27.560822	24.4196	70.05312	48.7113	28.117819	50.200848	66.174255	64.57542	45.832867	36.04531	60.40387	14.166162	49.841778	71.436615	37.182533	50.587463	60.32251	49.136272	52.896145	46.19742	42.014854	69.820946	70.272285	43.89215	48.608418	52.72458	60.77939
387	33.78955	43.25639	20.360392	50.887695	44.06287	79.38864	64.26413	26.354364	32.15179	29.42684	42.543262	0.6295719	47.13664	43.737045	58.593548	20.42821	49.880383	29.4058	63.867325	63.978962	75.56012	37.439056	57.51752	62.432873	48.487835	63.760708	25.935059	36.677723	30.92848	44.329636	32.728622	73.870766	50.131664	59.73483	38.649998	56.220943	55.470764	33.27946	63.76321	7.360225	34.758846	33.83786	67.2897	49.302753	70.55922	34.441025	57.73231	51.494434	43.877777
390	43.523357	50.916172	39.07724	46.157104	29.606827	54.752003	38.823368	32.26737	51.945343	23.489653	45.480793	37.386868	54.52173	49.300396	34.673225	34.81957	27.166527	46.525417	26.571024	28.262846	29.060648	27.445953	33.774105	32.14011	27.382658	37.178616	33.799496	25.167173	20.697645	45.024334	24.411886	24.059683	40.361618	15.753987	59.584362	45.28149	56.74452	30.678976	48.29656	36.673534	44.42302	60.897507	45.05367	54.465286	46.94986	53.88827	68.99941	43.543613	51.40295
391	20.89399	27.77514	17.770895	43.711216	28.867302	62.76033	13.120201	22.729956	21.88825	25.09825	7.2221775	19.085188	25.057037	31.531424	21.686045	33.359253	16.874743	29.535673	41.51291	28.040442	23.294176	15.407544	24.820608	30.85613	24.190802	20.61992	4.9919877	12.3427725	59.523865	26.351837	56.374584	26.388239	58.08375	17.819233	24.369734	55.501698	33.407684	54.395645	29.426596	4.8940806	55.351254	54.345734	61.075787	11.045166	32.056034	23.838865	24.99669	12.16425	24.12732
392	40.482185	36.38724	35.20491	43.25584	37.272144	16.84345	49.318043	36.013683	65.88211	33.771656	64.49979	54.57176	50.26537	51.933044	31.890902	82.016624	32.555904	55.01111	67.340614	35.367603	65.64346	43.126957	31.69802	41.692616	58.99493	66.14441	32.321026	48.26089	59.097645	54.979782	40.65749	51.227886	70.73563	35.473232	39.73221	58.81825	57.022053	66.90057	34.825733	35.751472	38.19868	65.90181	49.46294	28.541124	57.44102	62.102295	47.25821	50.9343	59.129345
393	65.661995	37.778378	16.289759	44.869953	82.49699	13.093681	18.58167	31.908096	42.845474	21.26692	17.17849	57.986736	52.032818	58.91361	19.817808	36.90092	22.1584	42.872974	80.69338	35.57643	30.695274	22.447792	48.537354	49.597244	10.434043	26.052467	74.51818	45.39018	29.616915	68.75584	50.474487	64.12086	47.864086	70.85599	60.942413	80.44324	20.847261	37.560394	52.903103	52.18968	76.147545	59.542957	20.283457	22.796936	77.95194	26.034365	62.23392	39.698017	41.907513
395	82.10073	42.966534	64.048004	53.440388	80.30001	81.13096	50.368835	59.70639	57.53261	39.996197	59.58241	78.73279	62.728363	62.507984	48.126728	86.451195	103.2052	73.07668	31.683722	6.137296	-7.471977	-0.50295955	85.28341	87.74819	96.002556	86.05853	77.61769	75.7946	76.40708	36.473835	18.098797	-5.9005446	7.6871166	-0.69054794	6.286903	0.8064597	35.354916	12.946567	8.104398	-2.3278615	9.623684	1.1642724	35.6213	37.114132	28.521378	36.450237	6.548561	81.71289	84.928505
397	61.88968	56.667175	56.7264	52.593933	59.057495	60.08073	65.1851	45.17935	52.218403	74.482475	71.38815	51.916546	42.034924	66.857895	56.060673	77.816666	96.68939	63.629017	69.58315	43.43693	53.948063	60.796124	61.986576	64.579796	49.739307	45.983532	62.36046	63.820072	64.8589	59.32033	64.64419	54.135593	57.610256	64.33858	54.326584	60.279892	75.10005	66.26186	57.885853	98.66491	52.491833	62.61076	43.728497	86.29276	37.612827	55.884052	71.68115	39.2352	53.882824
399	41.770847	43.767963	32.195972	59.491974	39.544933	39.037273	38.61028	30.590714	29.214434	33.001987	29.646692	35.527843	47.354862	36.215206	24.647835	26.748114	29.220404	23.1211	47.66698	34.15455	38.327763	43.21736	32.223606	30.327765	35.410603	27.37834	42.815754	34.80316	21.579	36.43381	45.46588	31.645576	42.593388	39.727406	50.686264	74.37469	70.108154	66.6623	42.529438	43.44801	35.85194	30.322975	36.11018	42.96343	42.72859	37.607197	29.52358	33.11659	29.718557
400	-74.013214	-59.255188	-67.84637	-52.30138	-28.83664	-47.024597	-67.019585	-66.25376	-76.11541	-49.929516	-57.222622	-58.11543	-55.557507	-49.807697	-49.22701	-51.07076	-48.631176	5.770204	15.927086	-24.034742	4.7116857	-7.749455	19.239723	26.028147	44.411472	3.750492	22.659407	29.981552	3.2838545	16.23252	-17.066221	14.395797	-8.502181	16.310625	22.549454	19.376612	8.657323	36.832874	30.573967	-2.7322063	19.146034	-17.244383	7.5853944	5.058155	29.811674	16.746664	40.04667	19.322277	27.988234
401	26.365316	41.66035	8.29578	42.255695	29.037119	47.318226	35.4092	57.872303	12.15461	55.36327	3.2355156	50.285603	41.473732	48.79613	39.43144	52.836105	48.929977	31.06235	37.59805	27.24118	34.435535	26.256706	16.379847	37.579056	40.67572	40.50429	51.805347	34.397823	53.166687	27.856955	37.08846	43.071423	21.035011	33.435543	44.058624	47.268696	33.454792	54.78079	37.42977	50.243114	47.523895	67.07256	44.343903	45.275547	47.25223	56.668808	33.99699	42.42374	49.080708
402	-17.262587	-11.683922	3.119902	39.854923	35.356716	35.533054	32.227375	22.286446	27.505676	30.469671	31.173235	27.53807	42.183712	9.415078	0.81270456	-3.6159554	1.4639473	44.763554	63.978954	69.69051	82.5906	42.237675	30.253836	1.603468	-0.5206092	9.024371	-9.645446	-7.8808465	-13.673396	9.455824	48.6299	26.489044	38.307842	101.95801	98.95801	81.47445	52.9399	17.002699	19.712072	8.30723	14.853783	24.96154	5.5154514	-11.007514	13.404892	29.534742	9.777698	5.5652313	26.21376
403	14.60892	15.55909	14.265583	10.23323	46.75896	25.154371	20.17251	7.637139	13.6162615	32.122616	31.759745	22.570528	16.091864	25.133316	12.670783	21.48024	6.7104506	17.57679	13.160934	65.641335	29.23487	29.110071	19.237246	30.699867	23.833452	10.8436	21.137651	7.8679485	13.520953	18.146149	12.778218	22.963686	22.262726	30.063696	35.46663	37.758347	35.398582	43.089474	30.98169	27.32364	23.576895	43.207153	30.485765	35.720455	41.79008	35.75588	49.13034	44.67986	62.254333
404	42.38141	44.548386	38.145584	27.478949	30.809866	24.180822	27.67923	33.67124	42.777737	30.228964	29.003649	80.19228	83.28931	72.40206	56.017315	31.56066	27.328026	26.08903	13.573129	16.616228	39.850883	34.012768	19.955479	53.49641	25.215773	45.22232	28.380692	25.869421	22.645538	40.52608	83.7306	73.83127	73.373375	52.735554	69.977356	31.629044	30.685587	58.681293	23.098877	21.094328	40.90663	37.01469	27.147974	36.550716	29.710846	42.424313	8.893465	39.236706	30.385918
405	53.43161	36.644638	43.217434	34.203552	28.05903	32.53032	46.53253	38.58372	32.572617	21.497223	35.3015	50.02155	44.21164	62.03891	45.75179	52.775574	29.719955	26.810638	27.84632	36.28452	74.63613	45.63141	36.38223	28.113234	49.898525	30.944944	36.167526	60.564617	53.388126	51.437653	40.00896	27.18751	27.903603	38.322178	25.78422	59.73517	23.657976	60.546383	29.24739	34.82845	49.30103	30.93335	27.30454	27.860708	28.334589	54.122402	29.33114	25.655832	48.684826
406	60.328854	54.900913	60.70723	48.70662	53.03175	50.52415	75.343475	65.66131	67.94419	69.11288	112.263145	68.25335	56.80971	62.4782	47.497677	66.61166	71.152824	58.90869	66.6636	60.175526	51.077682	26.944342	31.105875	21.382051	25.936172	59.034534	63.139088	43.532124	72.34302	72.93949	19.18933	34.483143	60.995224	64.08787	53.241016	51.500004	58.671204	56.661606	28.4033	78.47921	56.47374	28.784348	68.04886	62.761158	68.08149	52.293262	77.61516	31.959427	25.15972
407	23.017168	30.240103	58.217194	29.018402	42.866302	36.467884	40.017273	32.3871	23.529222	24.624834	36.663177	44.198257	38.343266	44.405186	37.837986	40.94982	34.808086	43.76068	45.028015	27.244707	32.43632	30.09268	33.50188	33.58868	33.134308	42.074585	27.016352	50.347805	27.47773	33.63182	14.941934	39.880775	23.17479	31.089905	51.531513	30.955948	39.977306	37.50285	20.25884	37.073917	16.770733	3.840297	46.106434	61.823486	-0.28956094	25.907724	39.88175	33.33687	33.68686
408	43.663574	33.55529	39.90431	39.17969	33.233677	48.553577	53.676636	43.404724	33.012836	50.95946	59.327045	46.935947	40.510414	61.84076	44.841736	43.205013	49.92834	29.915384	29.793547	48.819122	46.051846	53.765415	45.96538	41.210384	46.966854	43.74448	40.72829	49.30837	62.47406	54.940357	59.084534	43.255886	31.914146	34.24241	39.25317	37.293407	34.20543	35.778225	36.692276	40.70445	41.672764	37.94556	40.909485	38.11549	47.332264	27.893534	33.37926	32.58043	42.508793
410	23.440155	23.725464	46.035763	41.15225	60.51694	52.226147	24.639765	19.478613	35.556553	12.771956	15.204488	24.808052	46.276714	22.172256	17.570354	29.456533	3.8411028	14.497422	6.904532	11.042661	34.49205	21.043978	22.30599	34.174496	48.213062	10.735939	26.50501	21.962395	18.546804	16.234652	5.480537	25.57532	24.489244	36.048042	16.072618	8.346086	12.257861	16.769274	18.046618	36.350468	32.278774	31.115595	50.130016	60.803158	39.556473	43.13684	50.269634	35.293194	45.611103
415	59.167652	24.666655	41.755306	43.024094	-12.511178	12.58134	28.180231	46.491436	39.49369	39.151398	41.843006	48.944103	37.544216	22.008371	44.259563	39.763573	35.227833	23.459564	40.314205	23.764597	46.392757	25.094183	42.020363	43.043285	18.583044	26.266556	37.29492	42.40695	-1.1976162	23.97317	35.215595	3.8485565	38.939068	48.624756	83.8707	61.29942	46.470592	43.71526	30.939875	63.67326	64.8073	48.041668	37.887417	24.032072	40.370724	-12.316876	4.3937287	21.569384	12.138978
416	37.12493	33.631252	31.113403	23.518028	43.478058	39.075993	74.44398	38.67223	42.77209	44.59322	22.40729	35.44507	30.920954	34.73144	30.921204	31.975119	31.831606	23.838095	21.736662	45.12967	34.68324	55.340855	40.410267	37.406677	41.73845	36.757614	31.099228	31.975096	67.367165	52.206955	43.73959	42.043102	34.871292	39.189877	59.808613	55.66179	55.790867	38.80859	36.975456	46.674236	32.992283	34.506886	38.547764	54.750095	48.234955	37.292416	40.647625	52.22732	39.011467
419	4.2043357	29.51651	5.8327603	37.027477	22.217352	12.051377	-9.827467	10.836036	0.61486804	2.6025717	0.5662853	4.072409	7.618838	-19.426987	-20.703749	-33.81778	-35.69105	-38.854053	-38.775345	-35.93776	-34.251335	-36.277344	-26.859922	-23.078268	-28.075644	-28.350977	-39.988026	-24.303917	-17.906977	10.984641	30.807684	10.001838	0.14178021	20.559593	18.540895	49.27509	22.835442	14.389703	6.675987	-3.479266	-0.8716971	-8.770088	-18.89635	-12.104638	-10.859952	-20.06	-11.958229	-36.069508	-41.95793
420	-7.6065545	57.9127	33.94875	78.92902	81.67292	18.073494	28.207817	31.317968	71.472725	60.836212	63.027954	70.40243	60.414967	61.581013	2.7257092	6.6831565	-0.95506734	56.221813	60.313858	71.57934	98.02606	25.473618	20.431925	58.67143	5.749104	61.67116	55.609676	63.30934	58.537373	31.210264	-1.960173	22.464987	-10.277015	56.332447	9.551011	73.91421	67.265076	20.031183	14.721469	64.792496	7.4445763	49.414898	56.351818	57.842068	56.559002	49.39319	1.3773432	16.979506	54.243378
422	29.217615	28.969772	34.068375	38.88637	48.30464	-8.479696	-0.109568916	10.49284	18.025827	26.049599	18.856264	26.82992	-15.912278	-13.900197	8.206159	-5.486946	-9.816807	-11.714408	-0.07636579	-1.4012876	6.8199058	6.983752	10.049053	18.628408	23.176504	-16.460402	-13.875447	8.8021145	2.588151	6.622188	22.475115	-1.4271332	1.5991578	9.709785	20.629759	20.362097	32.634876	36.60335	-10.60007	2.392808	-1.1179601	-6.2350082	-7.56307	-3.5486734	0.5829169	-10.671927	-11.166954	7.2760015	7.3361344
423	34.081963	37.40457	13.980782	28.25734	76.856804	53.218945	41.342175	53.796463	49.83906	48.393154	43.65392	32.86166	78.75792	41.90312	36.826096	72.48351	78.907715	61.40803	42.25403	32.12086	26.140175	28.953676	29.782736	41.78303	36.864292	57.502117	62.80534	70.93226	40.81316	20.588587	28.60464	39.13293	35.975163	30.953714	46.274567	46.06017	57.883625	66.95199	34.51105	37.413403	29.095978	56.669697	56.474	74.33678	63.506214	53.525494	46.041973	56.486996	51.379826
425	49.142277	45.169933	62.83923	60.99356	52.446247	51.59711	52.68945	45.59347	42.002193	37.910633	37.642757	40.41733	41.140606	42.108685	55.892475	46.559093	42.331722	33.867176	51.19093	43.42404	42.59012	46.570515	48.86765	41.395588	49.901855	61.336304	61.904266	48.28493	44.252964	36.371883	52.560345	35.988842	34.79263	48.33176	59.154297	62.055378	61.853504	51.735157	47.535686	60.30003	70.859024	48.520374	51.239	48.217957	47.35143	37.383076	49.882854	52.318638	61.073795
426	33.47121	57.46993	46.080704	41.830196	29.220352	46.902847	41.890892	76.86678	39.7215	57.888256	51.86246	37.421814	19.63027	20.957737	30.27275	33.054596	20.838484	30.27286	28.807245	23.558249	21.267076	22.672628	19.057703	34.006687	20.698713	38.07735	27.198404	23.09477	8.757659	19.349562	32.29262	21.302332	17.321106	10.688592	32.941532	32.621746	24.437574	20.46752	29.133547	39.348045	27.026922	37.316364	24.108744	42.14005	34.269596	46.5855	46.467545	62.50336	46.95554
427	42.998135	40.825058	53.249683	39.88727	40.62875	33.22774	31.870283	45.656178	38.446926	38.375515	50.613354	52.550556	41.1628	39.98229	62.892963	52.857956	42.117485	48.811436	43.882793	45.53461	43.16263	45.84082	54.012695	50.043957	37.442974	50.880566	55.658436	44.260456	45.541275	42.103912	35.41313	51.601566	49.93654	45.883022	39.68173	45.69219	37.853695	52.079746	57.811176	47.893787	58.54178	59.0173	48.81056	48.339314	35.81132	52.535248	43.12108	61.101376	41.803555
428	51.857418	51.038788	38.682552	31.222803	47.05556	30.863707	62.79753	43.436344	37.8111	54.076477	44.07992	55.783894	64.182045	87.81454	77.75787	57.803646	64.692215	65.89846	110.97454	43.32268	43.998657	22.019165	95.05835	40.499073	72.29236	72.33016	81.95139	47.347183	36.186985	40.2972	47.94835	53.248753	56.569794	57.88211	82.80828	64.841866	31.630936	25.779526	49.999577	35.283665	41.936913	12.283806	47.50229	31.9581	73.68591	58.098114	38.008766	74.74148	59.54344
429	32.913395	24.141748	27.752882	28.79162	21.621485	20.943014	19.394659	20.270363	12.327861	12.916763	11.01181	35.356487	38.42216	45.192642	37.11822	51.294903	59.786148	47.350082	17.995506	0.89622974	37.74661	43.66862	46.237934	42.645985	41.39608	45.6221	31.314697	34.009487	20.638906	6.715259	18.092493	29.63829	37.66444	38.408737	27.209608	32.952393	27.21482	42.466526	26.673883	10.350545	18.563484	22.69293	25.565317	35.767086	37.506084	21.77889	35.875843	30.086924	19.125917
430	61.711807	45.474426	18.806427	58.68426	45.81883	37.702168	30.32551	39.319885	30.387657	41.4333	67.928665	50.894764	23.818048	58.035183	44.99203	40.353493	57.050014	61.169315	54.888126	52.007965	21.18738	44.486584	41.90397	12.014786	34.81864	56.188602	26.367235	45.41927	42.450687	62.569798	30.37201	63.5372	61.82901	35.502502	43.68845	37.60667	71.91358	46.219395	42.33424	28.796217	45.58911	47.43366	55.776966	46.819767	42.931946	33.878914	50.284534	37.550457	9.709559
431	41.639675	17.996004	7.307249	64.684326	43.84975	43.397327	6.311098	36.63766	13.601781	33.45457	28.371714	4.3283205	40.64127	22.898987	-17.750364	3.614024	-11.642567	22.65199	4.165016	37.1234	51.2176	21.742311	-6.762092	50.1173	37.793507	65.18335	23.837067	48.649807	-0.10459709	47.604633	51.23239	10.499291	43.180805	19.486553	47.712536	38.922012	16.457472	27.36634	-11.600211	27.294798	14.589978	-50.607666	-16.913607	24.872635	49.7907	38.398743	1.7936748	49.40421	23.101805
432	37.946606	41.157166	20.907597	12.274266	13.529027	25.623604	20.63569	10.107035	25.786896	41.570465	12.049412	17.230597	31.023987	9.674045	29.655416	30.431442	21.22737	33.604168	58.54101	82.546745	32.926884	51.150604	10.816287	28.197289	12.67615	37.75307	53.447536	41.156555	38.065426	58.430237	23.867071	20.703695	7.440718	21.24134	77.51675	45.984165	42.914276	37.204372	42.30995	18.558249	37.12075	24.594826	43.701183	58.32332	47.203335	19.578981	22.281408	56.50229	50.948727
435	63.34708	27.967447	37.015408	23.8156	33.359524	39.412052	34.078876	76.49665	68.95771	87.21494	42.620037	62.93483	50.80331	43.892914	61.096302	32.25018	26.08957	54.638294	41.16949	39.999226	11.4879675	46.450928	43.3138	45.041233	39.217407	62.714207	48.054047	82.33862	99.819336	40.802105	39.881283	32.58987	42.590565	46.39882	58.39665	20.685007	34.62221	26.354073	44.92412	37.352642	55.29849	53.464706	34.82298	92.34475	84.33995	67.679306	66.00546	59.0389	67.64843
436	79.57897	69.284966	63.570393	64.328606	59.748707	80.17771	67.730156	78.34577	50.855793	58.86346	56.707325	88.70136	107.85287	73.36762	63.395435	68.02389	88.67533	71.67933	84.29362	78.798355	72.51668	93.99404	56.06058	60.303425	73.06838	79.93676	74.09751	74.816315	87.09434	94.44839	86.31364	81.13184	63.833576	76.85713	93.5907	55.15619	55.608948	82.48208	72.202156	66.23351	70.1029	76.894844	86.07516	80.75083	90.80764	77.50321	82.3214	88.855774	61.394176
437	35.199722	29.042212	42.085247	30.875032	32.55897	35.406006	37.96123	27.819788	27.739805	26.37957	24.085823	33.235546	32.452774	37.603745	23.354502	31.526388	18.398039	38.172497	31.741943	32.104435	35.041893	33.738194	22.729353	24.734749	29.283895	37.7045	26.398703	27.868286	23.113821	24.025381	11.562287	24.990564	24.919464	22.981127	20.435434	31.591278	28.835165	33.914875	36.979874	35.2111	26.621084	29.469057	27.873209	30.852346	26.892967	26.697512	28.718527	43.697617	36.403652
440	36.592545	62.665363	40.934513	40.346333	39.108913	44.65393	42.327038	18.6667	61.56618	44.745	45.592335	44.250782	50.938675	31.596329	57.035534	42.41232	58.147182	32.93498	28.458593	60.74945	41.692524	37.855774	40.102192	48.027664	37.132732	41.204372	47.499706	82.99557	28.359339	52.534092	58.14279	67.92016	52.90802	41.251873	38.54134	33.617268	41.48795	33.28581	67.21342	26.040468	49.335796	51.425537	51.006992	35.964153	71.79696	64.2754	68.37146	33.431	47.297543
441	34.458572	28.808502	46.508564	59.405254	32.905876	43.06969	48.353912	56.130688	61.227783	50.95613	45.266113	36.207157	68.61737	41.44963	62.19333	35.05183	44.60709	43.591934	69.52616	33.21964	32.926075	33.375862	52.458984	58.50024	66.515144	56.061157	59.744846	60.550266	63.04008	51.22684	47.645294	50.934906	41.706577	33.68117	53.751293	71.57362	45.84078	55.1256	66.82659	70.05837	51.788544	38.588947	37.33699	36.30623	48.416096	64.50919	66.852806	35.06499	64.19702
442	0.87661344	2.3755152	17.547625	17.38873	10.317439	7.4362063	15.970794	-0.5625064	4.2946424	2.189554	10.21464	12.612643	-1.8706017	-3.9868577	-11.657013	0.2999649	-8.099773	-1.987567	13.310788	2.6302662	-0.18926398	-1.2056546	-5.6429753	-14.871071	-21.277462	-20.44699	-25.96337	-15.28717	-18.411638	-18.503702	-3.8557289	7.167614	-3.4454498	-12.149472	-21.674551	-5.8580775	-21.109598	-10.95865	-10.503297	-5.65778	-7.057532	-0.62389493	-16.21734	-9.771152	-12.219639	0.5644086	-0.9922827	15.918636	-5.0664
444	33.01182	26.664045	37.06381	40.205353	11.742343	13.010524	12.364723	26.481562	24.33549	33.782482	15.721934	23.722128	20.63771	18.326078	23.413683	27.368795	38.160202	36.466953	21.197704	22.145037	32.803524	34.178356	33.291447	15.055064	20.745329	22.721338	12.399475	11.295273	14.240425	17.930792	30.955145	28.584993	39.142212	37.627995	30.249132	25.21379	36.23688	24.721746	30.113283	37.25758	24.648844	35.4838	34.786873	27.758255	32.54925	23.717928	20.48123	30.912422	30.377634
445	18.213203	25.076172	36.262344	8.215924	27.79986	26.57337	39.50681	34.202087	33.78143	29.818924	31.422586	2.9423687	-52.421215	-12.175064	10.747849	20.605452	30.37646	7.420822	-22.372557	-11.0099535	15.529859	24.038803	-23.096992	-26.03063	-27.390455	-29.929756	4.4295826	-18.732359	8.860685	31.203863	0.877312	-20.961731	-2.1083333	9.598853	21.03914	0.2947763	7.5981812	-8.285137	16.67171	33.372906	30.011993	10.763718	-9.038224	2.10671	12.337234	-3.6816137	-1.3078915	-4.3434825	8.946653
448	45.5676	72.340355	70.69605	63.331787	45.005306	65.08021	54.52832	91.60183	44.896656	36.711197	48.47644	64.16813	48.220867	68.88013	100.31185	57.853306	43.807987	52.753582	80.49957	50.74333	81.46922	72.61604	65.74496	54.85388	46.499924	49.254955	56.50411	30.411062	28.018667	41.138607	35.028996	48.377224	14.853301	27.335268	70.556595	55.237732	27.05243	56.209988	46.52942	69.60717	36.664852	27.707151	39.701275	82.870636	78.18189	58.389008	80.87571	65.58271	43.077576
449	-10.033478	-7.349051	-5.2289658	0.64433986	-16.090746	-15.842414	-3.057637	-3.296197	6.9916253	-11.182614	-12.409606	-1.0344515	-14.741272	8.524131	7.73683	6.6226172	5.6799526	4.5352263	-5.2669816	3.706546	-4.3218217	15.351574	8.601095	20.521692	8.269487	35.647045	20.706224	43.485203	25.838882	22.835281	30.96199	34.12356	23.781164	30.114998	21.053125	50.506943	30.167364	33.066177	21.286001	41.723618	19.728401	30.698069	30.967539	23.691782	12.936829	16.639162	30.845291	24.128967	37.648167
450	11.656185	12.324771	16.132914	20.667915	-1.9557389	12.944583	30.87044	39.63056	21.445822	22.77387	27.144417	21.576628	27.287062	17.88841	35.656895	28.841148	34.99262	36.00693	20.563795	44.32237	46.55191	41.970978	41.843414	37.645016	40.71731	34.324383	32.154102	39.817005	34.12634	37.278706	35.358967	33.974644	32.314526	36.975796	35.28996	32.927555	41.28368	28.530317	32.06602	27.621359	28.620913	40.85108	39.671535	38.66222	26.061476	22.895216	27.012213	16.651709	20.764238
451	15.655113	24.708672	19.134539	24.329834	20.702484	35.36692	28.231522	46.925816	29.735693	30.536814	34.345596	38.194233	31.907951	28.209854	41.48657	22.311455	32.489376	32.934753	33.608227	56.440723	30.812754	33.837955	35.74329	27.800964	30.562937	37.0114	41.63323	10.264838	22.427206	45.58594	23.75622	29.742216	25.826387	23.699625	11.927684	22.974798	20.853586	34.60381	24.244349	30.692549	43.512836	37.237995	71.26696	57.675556	36.631252	34.55388	45.02154	72.803925	37.36244
452	33.45796	26.375595	23.789917	38.794838	26.280787	24.605974	34.83569	17.794044	14.697898	34.10262	20.314222	35.6046	27.153296	14.230901	12.356453	21.573706	24.890676	25.56059	17.733564	11.577851	10.614187	28.203382	12.239406	44.746765	17.185888	8.404943	1.7298533	13.227463	35.700756	15.31995	21.532282	19.911451	11.569238	1.9293314	1.4657807	36.91985	17.268	2.9699047	7.5356708	15.894538	30.762064	28.594881	11.16524	-10.00484	14.366585	18.127825	22.151419	52.526123	19.733215
453	93.41491	68.63407	56.76797	84.96054	41.326527	71.06492	109.000084	82.98293	66.5468	111.18905	84.27849	81.85805	49.63029	76.4257	90.308464	80.34969	85.00199	68.32445	40.116573	27.69455	74.07317	99.11416	70.05716	97.42762	67.22483	39.142895	79.28411	76.55321	60.403423	30.583078	59.120525	63.439774	85.90454	70.0892	60.70969	106.40619	78.20791	71.604774	52.34701	96.46041	78.45706	71.364456	32.28227	64.56402	55.105877	71.57093	78.73487	75.15772	65.42478
454	36.207027	65.24659	43.015034	40.570683	44.23326	37.77873	44.071857	31.170105	58.3029	52.779644	49.716976	36.47845	42.840305	36.107956	39.70954	41.659336	46.966946	30.898352	40.895466	36.686493	38.78384	39.35275	48.41057	39.8672	39.07893	37.585056	47.574356	34.56898	47.223278	39.131668	38.247044	42.05605	43.611805	27.789793	47.78509	37.96535	44.664654	32.124897	40.57956	50.26235	44.937687	34.632996	37.77352	37.43625	54.521816	47.256382	45.670544	34.98251	35.505825
455	51.461166	44.602	37.70071	43.799103	34.190853	46.914795	36.990944	48.5926	34.565804	38.31078	17.855455	57.005356	44.34544	44.923492	42.1826	62.386158	64.47361	33.589466	24.620499	52.404766	50.57849	47.26907	45.283115	37.345562	23.053595	46.75031	37.126408	29.902517	31.316053	29.816704	43.87321	25.196463	39.446186	48.947765	27.955984	49.75088	29.388458	45.0601	41.927765	44.738327	44.136456	52.754486	57.657856	38.985134	45.099377	32.38477	40.917255	35.854465	30.19695
456	65.61801	94.372246	99.837166	97.13327	105.56666	59.392696	71.20813	84.16114	67.475365	102.48327	86.583954	91.02267	88.08315	73.72843	77.82484	74.15609	57.5672	90.12083	61.29294	70.67361	76.6976	75.78434	66.65717	80.62974	58.630096	74.29177	80.167854	87.148415	65.529015	70.09116	74.35053	83.920166	75.98936	81.97939	85.69451	92.43649	69.72546	64.68817	67.791084	84.95554	67.15931	84.977905	72.47242	82.27671	85.59802	72.7757	67.65884	67.13151	55.11082
458	50.551086	50.31073	38.364212	72.98096	59.252598	58.220776	36.73262	56.90648	55.869297	41.80476	52.7288	40.76671	51.82797	38.706177	49.264572	49.336136	65.72507	46.273937	42.00359	55.92828	36.517956	46.66161	36.054882	48.413136	36.263275	58.422047	70.26431	45.74441	41.745876	37.049026	37.59184	47.51518	50.318604	51.178837	39.915997	62.657063	53.031464	47.820484	39.99292	50.46403	53.86316	38.936745	52.03615	36.737255	62.74584	63.13588	46.7424	45.395954	53.50359
459	39.895496	34.1786	33.034054	32.552486	25.070435	41.365307	33.311695	48.336304	27.59262	43.121914	37.65598	33.899197	37.505733	50.103165	28.207876	36.514618	45.12495	57.261745	49.070263	61.233913	52.599697	44.033844	28.461569	24.639639	38.384853	41.503895	37.760788	58.627182	28.10038	21.16788	25.582924	13.368904	51.83845	60.58365	44.224728	29.096552	32.25534	24.709692	39.96465	33.14916	63.927364	44.22687	47.08307	26.525324	23.305687	50.250004	53.528713	52.84279	32.530136
460	45.312405	22.292671	3.6925666	10.809588	19.079195	20.237352	22.398363	24.819456	50.716846	43.62169	15.041297	21.5915	17.5282	17.192701	13.94605	39.912167	15.2394285	34.96106	18.352724	19.0553	32.46654	13.997654	31.25854	19.325197	-0.8091119	8.028029	14.323768	32.774033	30.438782	43.17766	3.4112823	-2.0409296	-2.28348	13.363383	13.046215	7.8030953	-0.14084148	-0.9649286	0.35806775	-4.0881915	-17.297527	-4.035894	-7.511648	-8.007152	-6.8822875	-5.8605866	-13.8965225	-0.8965753	-12.428097
461	42.80595	59.43117	35.183018	43.233917	54.55544	39.801723	37.56606	47.96014	42.18869	47.54533	40.592773	48.16795	50.433105	48.616226	48.360306	48.134907	39.52782	43.405766	40.51837	54.407333	50.86453	32.500546	43.421986	66.4882	36.430626	52.3167	69.2507	63.65352	53.54314	48.37784	64.36355	33.766922	53.17271	59.670303	53.26294	24.49176	55.746883	67.87203	40.31941	49.53337	47.999767	63.61444	49.7104	71.13271	51.288666	37.30102	61.31784	41.867077	46.14893
462	36.87643	14.445941	15.51297	27.90947	21.635885	24.873245	31.81281	48.67723	18.727995	40.903625	19.502771	24.865461	27.581345	49.856518	44.364613	37.26118	23.013115	21.48179	44.750515	9.420949	26.01811	58.909237	11.178813	14.094617	38.721592	27.09727	5.2014413	38.60646	23.728334	11.5564	28.770859	50.013123	21.310577	20.211409	56.622387	20.689642	31.773214	16.677795	15.382996	19.282198	16.991083	36.34476	30.525255	24.899332	22.675072	18.19084	10.152036	40.576275	38.56915
463	51.935406	46.11594	23.353127	35.017002	40.095963	29.061012	43.49759	47.837128	58.35512	45.755096	39.27168	45.968647	38.433765	55.669796	59.445118	53.431442	34.414097	36.36361	35.016888	38.030613	49.62822	40.60095	90.67451	10.428898	34.29285	19.536577	17.180258	34.497143	37.766304	82.06558	30.878683	56.045925	65.95586	27.423851	16.039614	46.560043	44.707462	46.62129	48.302822	40.538723	43.134144	33.24613	51.75479	57.40533	30.263777	50.252335	34.336483	15.3057165	19.653025
464	20.241203	55.733387	29.084776	7.30038	56.578995	11.451973	6.8263574	-3.756366	41.65874	34.306168	34.246727	47.012394	55.89088	37.3035	56.002686	39.70552	27.433828	32.743378	44.826885	56.714825	45.20966	60.334534	39.092587	50.85645	73.81184	54.06577	45.822468	44.728725	56.1375	31.416916	39.015186	86.3832	24.27862	35.964497	75.85081	36.40317	58.99144	45.67856	66.36628	47.971966	49.54492	45.5059	57.18248	46.988087	40.786503	59.757168	46.808395	48.12116	54.996037
466	63.89624	65.129425	47.641506	91.473946	64.26045	56.221905	75.39164	62.759197	59.90506	38.5267	108.09922	66.38766	51.082367	49.860718	63.336475	76.585945	18.798185	72.60257	59.387493	68.518776	58.215435	41.178913	83.27596	77.43264	57.286114	57.87958	59.521046	39.79553	48.4335	66.28549	68.02198	23.86558	65.65341	72.42986	56.784504	62.047794	66.51998	61.963055	85.96462	49.060577	67.03726	77.69891	44.360943	50.1919	73.16189	73.6068	55.734295	64.9123	81.92032
467	24.607904	84.02531	75.10009	78.224525	58.837387	88.00475	97.9577	72.54641	63.72473	45.194016	92.05547	73.10517	52.67648	73.099434	35.717342	64.765724	45.5723	18.147451	50.7094	48.644863	88.5549	87.58063	90.9187	75.0254	46.28636	80.10864	40.820507	68.27737	79.13281	52.547302	68.764946	76.89703	53.804516	24.363142	23.380968	26.098755	77.82236	77.83842	54.497776	60.45283	67.5293	76.023766	67.96699	16.204462	53.372467	75.19668	73.70646	59.56354	17.640518
468	0.834102	-13.16235	-19.308	-14.7185135	-13.295154	-5.0628657	9.421326	24.003214	19.68463	27.677465	25.256662	28.497147	16.958242	4.884286	6.6879478	0.7759247	-15.244451	0.1035525	-1.8667555	-4.774766	-7.5530295	-19.458117	-9.927052	0.98475075	-6.9023647	-7.1860204	5.133096	13.673976	10.660894	15.173424	18.060343	38.63529	27.790342	36.170166	27.240458	38.882504	34.276104	28.75197	13.355769	14.541927	7.259562	-2.848355	11.304669	-5.14209	1.0655388	17.290413	19.328314	36.81262	32.261406
469	33.45691	46.209316	50.234406	41.73022	40.510807	31.927195	49.213146	50.001835	64.69191	51.71378	69.97349	36.643345	39.195545	46.454666	35.36861	42.233135	56.96172	67.16155	61.573452	50.140186	57.087025	50.81001	57.149628	27.113739	109.61027	22.657074	82.31224	11.60614	19.450556	53.439335	42.391216	40.013485	49.18614	60.308323	-2.864524	82.47356	33.825626	76.70849	42.55386	67.5545	81.35569	50.10503	52.03835	60.71462	61.229404	48.925808	85.00803	64.860886	50.561493
472	70.75677	24.565002	56.92088	40.89275	31.546106	61.782303	52.77815	24.96392	52.436687	54.77596	33.917526	67.872086	48.09908	38.974117	58.782146	34.83549	51.66566	58.31663	69.821915	60.543247	60.39534	25.565964	58.299877	47.072247	57.71198	59.81807	31.138296	49.435455	49.83604	68.59003	64.35051	54.34999	62.92448	42.879475	33.27182	52.737904	66.869865	86.20541	37.31769	52.69682	70.664764	71.843285	42.975994	64.812805	31.140154	51.13162	74.493805	67.35303	59.059814
473	64.29926	24.88726	44.99947	25.658346	24.2559	76.931755	63.879513	59.363613	40.53703	41.4993	48.99956	33.204426	45.953583	36.84386	40.901356	40.967915	46.559082	47.43217	26.300957	66.27752	74.76896	13.487203	48.999695	36.01636	26.464098	72.96951	35.585705	53.55482	71.76397	26.998701	35.40357	42.37883	36.806507	46.2397	37.1107	15.829652	23.270483	7.569742	68.90777	41.676155	56.141693	35.035637	21.832535	36.062645	36.658546	24.395472	49.76543	47.942947	18.982635
475	-9.648526	32.123573	28.91477	36.877117	30.777946	38.249317	25.53573	59.542614	67.818214	56.879795	39.486572	42.31807	59.288147	26.84603	41.812077	98.37629	27.231283	47.488632	40.969997	55.382557	11.089897	53.74509	56.63911	43.02126	24.036592	17.958565	56.77234	48.79767	59.521515	70.0929	28.260878	44.959682	42.83044	53.143494	24.025217	12.5195875	63.845917	26.414103	68.7874	62.367603	63.03326	25.546453	14.686976	84.152626	44.96166	61.52805	71.5098	51.17116	29.64329
477	34.86305	30.261137	-8.971456	32.119114	34.159405	29.818403	15.6302	14.778415	4.550369	-27.954018	3.0629032	43.130207	12.869629	23.439842	0.37849125	29.957571	28.15722	-14.807288	41.787785	33.50746	24.513327	19.51723	10.68036	-11.371689	-24.941626	1.7668337	44.772015	12.768459	13.447446	7.171457	24.806974	29.926628	-28.885376	39.87219	30.999884	19.748764	11.043284	12.226883	-13.503914	-24.56103	9.630772	48.215836	4.291599	11.83595	-6.512535	0.31289324	17.743715	-35.51132	-16.697975
478	-9.886865	27.370308	0.28104115	17.71216	24.166315	-3.4848068	-2.4479363	-6.6659045	-11.456973	-1.9446831	27.383772	-0.872797	4.990497	-11.241131	0.6860072	-21.362411	31.488586	10.928021	29.231249	8.498477	-6.011051	13.367845	-9.87054	-4.0279517	-4.9392314	29.992609	22.002762	10.138802	2.108447	-3.3511722	-10.652448	-16.650976	-48.573765	10.251355	8.560452	13.079559	1.3351927	-19.187757	-20.174765	27.288574	-0.9436302	20.953432	15.960256	16.85749	-6.543443	-19.717083	2.9904404	4.42748	22.949446
479	54.728027	75.049805	78.36559	55.710712	56.95961	54.422977	57.923584	37.322556	48.232037	67.98171	47.0725	40.987736	59.938633	62.40807	20.20203	39.737186	59.997467	11.120548	30.050348	43.05058	42.98642	53.617153	67.64391	61.71406	45.99696	40.203667	45.48544	48.47929	43.517166	46.298687	21.835657	53.058502	21.224752	18.370085	38.305332	27.023445	38.878456	33.57895	54.2724	49.345734	32.44891	56.60142	37.67275	48.055145	53.016376	62.15505	63.68686	54.553257	28.470703
480	16.946762	9.668449	14.199071	17.671228	11.747219	13.994693	15.136685	18.1452	17.280275	17.998407	22.246553	23.186426	22.412394	25.146486	25.867361	24.639526	26.1634	26.478485	26.13649	21.15689	27.429682	21.334457	26.532211	26.36785	25.861464	30.895445	29.150757	32.256763	28.89678	29.335066	29.748611	22.248453	26.564032	29.75434	21.456383	24.110773	27.90064	30.52495	25.864038	28.695993	26.930552	28.426437	30.518732	24.188713	21.356314	18.661917	22.423431	21.010403	24.454498
481	-6.8141217	-13.440518	-18.02242	4.07871	8.646521	7.4253845	2.6090329	10.276698	-3.1834424	6.422647	2.1999993	7.305224	-0.20757222	5.7989388	8.042603	-3.6473668	-4.62303	4.094974	13.810608	6.7507453	10.88488	32.05016	9.940541	25.286514	28.305475	29.817337	14.412698	10.143079	18.39021	22.22286	33.32646	24.062414	37.784786	24.872282	26.44619	41.040096	28.725702	17.754362	19.372307	22.852701	20.206495	23.340014	23.731657	19.29252	12.0227165	24.579233	29.989222	21.867014	28.909197
482	16.443838	14.709857	13.931315	19.738092	30.82856	48.33713	47.23354	50.234463	53.23644	50.935802	62.936634	44.492954	51.86896	52.7691	60.179672	54.149235	64.911934	73.11811	50.78	47.99143	45.348415	59.26912	22.438774	22.145514	24.871048	30.316504	30.136484	50.61725	42.502243	43.5589	53.552296	49.979603	25.326693	15.039944	37.605976	27.449892	35.087437	43.31966	36.9256	55.975204	52.441875	43.406574	63.050213	33.176453	15.481354	23.78869	31.852083	31.338575	29.364296
484	64.35633	41.962444	93.20365	72.65615	88.78826	70.474525	84.85119	81.63961	84.32891	36.079655	54.559025	72.46468	40.419865	59.386364	43.498623	64.991974	42.702587	59.771835	61.090656	88.65208	11.112563	87.99161	80.02256	46.501842	23.148272	47.877216	64.75022	48.61443	60.17706	45.425446	62.06368	38.422672	63.291443	56.554535	99.355804	1.1971096	85.18981	54.70889	53.08234	29.414536	25.00186	62.015903	47.371807	58.378082	44.3727	62.45032	35.699993	63.187435	62.59731
485	-8.42937	-3.972248	-16.839876	2.0616603	0.18801276	-2.5837176	-0.49040222	-6.418204	-1.3747929	-5.7478843	-7.7092834	-0.97745484	3.7062056	-5.7949805	-9.576867	-0.44592634	2.3151112	5.0727615	6.9869294	6.014192	10.4288845	10.195596	-7.1794243	8.04078	4.0744667	-1.9352245	-9.995746	-0.65279645	-4.2380977	2.620575	8.841535	9.863468	10.37663	-6.811731	-1.5184784	0.78221005	6.7010293	4.06304	-6.6680236	-9.643066	-8.327354	-0.3775927	9.610534	9.410317	7.97036	13.0472555	15.005225	14.827113	11.111051
486	32.492382	23.010002	40.310978	39.4986	30.664057	36.233307	40.41158	26.701277	38.980522	27.471062	32.823143	26.705278	34.04995	36.784477	36.744797	32.850033	24.738205	25.41207	41.159424	43.238525	30.638453	32.980682	24.699392	26.53784	36.882843	19.861237	19.591133	36.538635	32.376907	27.081137	30.415506	23.93949	45.62669	37.54063	42.81526	30.418627	24.91894	30.848259	34.195942	37.536724	35.10288	20.430283	41.607132	31.114594	36.035748	38.896503	29.853426	34.116367	21.80078
487	42.955242	32.11588	27.515665	53.266155	37.687725	57.87671	41.811047	42.16422	30.325232	33.177456	19.435266	16.766663	51.41785	37.13855	9.840674	28.467798	32.620575	54.34596	41.278378	45.31573	45.335964	42.31401	38.171246	52.007496	30.281824	40.62364	46.10922	34.743557	50.446545	27.900703	25.924734	38.646313	40.416637	43.911057	44.57806	45.215435	45.80245	3.933863	12.557655	44.517162	23.766174	26.983047	41.417286	18.801592	3.3075821	40.659695	44.699894	56.360554	56.36954
488	38.48016	31.947775	37.40343	39.584156	31.478159	37.55692	30.877365	27.272575	53.171753	36.167133	32.832886	29.01332	23.762543	25.74884	18.480347	23.409452	23.900064	23.564825	30.739908	16.932026	30.392868	20.627113	16.140501	24.18907	17.456804	28.254982	18.191587	28.00624	24.865309	10.425593	14.541542	21.036592	18.546194	18.813889	3.9576502	14.899016	15.604652	29.395533	20.410208	9.839732	15.85819	16.605097	16.66387	20.144953	27.602915	29.44203	24.46668	21.58071	26.763092
489	43.12203	39.06874	46.931488	23.323046	28.54146	29.448992	82.22345	53.50217	53.726177	27.53389	36.731285	35.652718	39.59413	16.699038	63.391613	32.372623	63.311047	49.241154	48.76764	38.592686	55.73958	49.11623	60.63328	27.364092	42.93579	60.85498	48.946198	32.40466	13.439003	11.271039	28.33635	13.157777	27.90257	25.639015	23.024094	26.800896	57.03291	63.918957	28.295755	24.611755	44.70016	21.883972	29.713385	14.799996	21.497032	36.83588	44.292004	39.43912	29.832428
490	22.29125	27.127905	62.690075	22.70873	28.304392	45.633392	27.561316	33.45519	38.307175	49.261402	54.114254	34.446217	29.208109	42.976902	4.3984656	30.601374	27.68416	43.196796	48.44684	31.785334	40.163525	13.844806	43.06838	44.293446	33.02763	15.839432	37.76854	22.77491	42.132324	47.6365	59.685364	61.864395	54.675888	73.262535	72.534615	72.73722	79.20983	56.12033	55.960377	78.22849	88.31179	66.237274	83.87464	66.90333	63.989685	66.48792	73.0436	58.761353	95.18478
492	24.32398	33.24969	25.807558	37.62254	44.630737	27.726555	22.443924	23.784517	19.493166	21.611986	14.939055	33.119026	17.283522	16.57798	23.189842	31.353409	35.422546	31.086924	53.10613	62.02039	42.125813	34.659878	40.66988	30.278	35.11996	44.95267	29.639967	27.644514	44.902374	25.047508	65.16016	35.67461	24.873102	32.960598	29.943655	34.88592	41.84086	39.001175	40.930367	31.246254	25.682283	81.286354	83.413864	49.568985	53.838818	37.99239	37.294262	52.322033	29.864502
493	27.186407	18.897692	26.574692	14.679669	7.5558796	21.249483	36.663532	9.311146	14.941475	12.316886	4.9889827	19.52872	29.718756	14.624325	20.649931	5.324479	4.5743027	12.668025	8.249897	15.827633	10.884964	17.347403	14.297054	21.523046	41.890945	29.435892	26.61216	22.067286	4.834792	17.07311	26.040922	7.727859	16.110003	9.956471	4.926993	32.961723	38.117207	38.175358	21.80603	12.972114	22.93489	26.165716	41.37962	22.551336	16.436974	21.171257	4.981451	18.065918	27.523733
494	25.578344	8.713328	6.982344	21.170017	8.047028	22.37575	4.026979	15.291702	19.602728	22.898722	21.178381	20.443945	11.925117	18.336905	27.206572	23.975067	8.496448	22.018227	18.783308	18.833986	20.929945	27.447348	30.080904	22.462774	17.538637	-4.1281705	-0.5835679	12.301575	5.8907247	6.430842	11.902451	20.462202	14.488233	15.641808	16.455292	8.951076	13.47755	7.674498	8.342995	-1.3100576	1.5398974	11.40736	2.5377388	9.650268	7.107208	16.779516	21.079739	7.964545	20.392294
496	37.63478	57.936954	70.25875	57.753464	91.967186	58.31657	50.840702	26.622782	79.56486	36.821228	54.906322	69.2349	44.951965	5.2421565	27.15918	-20.521965	22.074022	-46.90804	-17.88157	-5.8920307	36.546764	34.258118	59.308105	54.648388	43.97521	41.79327	62.802856	37.336655	69.58533	61.300766	45.523315	31.454535	70.26221	44.626957	41.351223	51.806774	51.055454	35.545643	69.256996	37.730923	63.07163	58.081554	37.82112	-25.71781	42.78662	1.523387	18.468931	44.72168	36.202263
497	90.97709	103.64132	46.98114	35.287792	40.220238	21.83625	91.950836	60.317307	61.5184	44.083576	66.70943	76.442474	43.608288	33.045574	67.355804	61.589203	36.514725	80.75191	46.174885	64.8879	32.362522	57.42636	85.59257	31.991837	31.310968	60.93951	16.637222	60.920868	84.2965	74.97794	59.562992	45.329952	23.570517	36.992325	47.473637	25.82176	27.761093	62.286728	4.3538346	46.570423	36.391926	9.54157	45.9203	47.887737	46.805725	27.374926	25.029108	34.653767	53.76413
498	21.297255	31.989721	29.842194	35.5668	40.020283	53.188812	52.756733	39.31278	57.482754	48.24168	39.84998	47.865448	39.496643	34.707626	33.594162	33.805767	39.354435	40.331615	37.852222	40.3156	40.403267	44.860256	43.18428	53.44604	37.375675	29.059511	37.15917	33.371277	49.58362	37.837948	25.77278	10.776737	23.807009	32.78464	42.450397	43.101826	49.090252	44.956066	48.817657	59.212475	55.102345	54.01288	46.69234	43.298336	54.691315	48.313274	43.119892	43.083546	42.595512
499	24.606867	20.68527	35.981834	20.446583	22.097742	12.578438	35.73836	21.673294	71.93931	47.881638	44.882904	35.777775	37.00671	39.37946	40.564556	20.68701	24.48881	55.361584	43.97845	16.696161	26.919868	9.102742	24.40818	14.760823	49.596905	29.694069	13.868439	19.005144	29.167238	-1.0255291	1.5132145	-0.24297047	29.87404	7.947927	18.078596	16.420343	13.92054	12.275516	9.775289	9.6872225	23.70479	17.746212	26.226967	46.263195	34.920715	23.574102	21.557905	12.650638	15.299378
500	103.44262	87.83883	107.74588	101.741615	106.418175	89.69892	96.63086	83.682915	119.10108	102.04513	110.681244	113.3197	120.93009	98.90082	92.840065	88.18225	93.37452	93.54948	106.567474	74.67049	112.88376	87.818016	92.49984	73.84544	72.817924	99.61371	86.262695	84.89298	60.889538	90.91199	95.05772	77.98681	96.06629	91.15784	95.2026	96.293144	113.13265	84.04878	106.43177	84.219185	89.10868	110.93279	97.73315	86.921974	91.7204	92.80703	87.14008	86.16834	95.35848
501	21.723885	19.973463	27.072458	25.42364	31.41163	27.55128	46.564114	37.93915	35.13374	44.89949	39.313442	38.04893	35.21321	33.59762	26.903818	38.836544	32.342087	51.552612	49.848297	45.908672	38.089626	42.831543	37.61325	43.48753	33.349045	46.655224	46.508564	32.807026	30.333841	34.261955	39.28674	35.897583	35.766895	24.480154	30.418142	43.93246	30.36215	27.485504	34.651447	17.842222	30.5717	31.107138	35.86498	33.96939	45.498585	37.05356	36.87688	40.335922	37.196335
502	19.549772	14.587418	17.54069	79.847694	64.614204	27.930483	35.437267	11.613772	42.200523	29.016222	29.209742	39.354843	31.49951	53.058334	19.171133	19.141777	31.805511	27.001776	34.832897	4.778345	32.313465	21.512644	13.328346	36.06087	47.364155	55.277557	46.886047	63.23489	14.083453	43.08064	55.334927	55.142696	39.13528	35.699856	51.7328	27.504225	8.012922	37.901485	15.832355	20.003532	49.45273	43.76715	61.639755	48.836803	7.463597	30.425337	17.145521	31.523401	50.96207
503	32.95811	44.578007	43.07574	47.33882	23.232985	49.509533	40.193146	48.622272	50.80431	51.10718	49.6956	39.606564	44.754192	40.657116	41.081055	43.31686	46.885273	48.785282	54.717255	35.32507	41.327503	50.915558	56.531956	24.132254	47.04253	37.041416	38.249302	38.685684	45.517437	23.894476	39.11876	44.01659	52.58395	51.10403	49.46638	67.3426	76.81075	26.079458	47.366077	81.18004	19.793009	59.35927	49.946026	54.359715	35.845337	40.431385	26.084356	38.274303	48.83196
504	22.588234	21.494593	37.049183	40.4838	38.638096	2.8861618	15.119311	36.11835	44.861607	19.470507	24.702454	31.835047	13.612329	36.60642	17.842558	1.5975928	31.37546	19.274374	8.5220995	39.414043	21.206518	30.830435	23.523638	16.560728	22.029764	30.45912	24.469328	36.050735	12.179774	3.0322597	3.4627264	31.839964	6.809889	15.659064	9.76279	22.727661	14.569458	5.965037	22.56749	13.450264	15.555824	31.352346	3.6790483	4.891329	9.435781	21.215014	5.2893653	17.043692	17.12747
506	46.053127	16.57638	4.7381554	-1.6761917	4.5888886	6.0010624	4.088962	5.855345	9.957272	1.0664784	10.753662	10.549594	15.787849	13.158847	23.549063	21.595602	22.665413	36.068962	25.826431	1.4035397	5.6672416	-1.9017602	0.25242743	2.005108	8.926715	8.051237	9.537978	13.5446825	8.252879	17.873453	22.653137	26.923513	13.969918	20.988167	13.54296	-0.9115305	6.937742	-5.1243305	0.09211	-3.3305256	-10.8091545	-9.693255	6.7684917	7.7892456	14.592223	18.588797	23.99691	26.39299	27.993082
507	34.2215	13.051099	27.995352	26.977057	31.924263	23.109823	31.458174	12.07714	0.41004434	-4.633442	25.578917	32.72833	48.848846	24.658068	5.858721	37.044266	26.087446	38.575676	28.716784	33.609554	0.26469293	26.435728	7.4071755	20.67733	32.971226	9.832811	40.757236	54.673107	34.119064	35.85292	36.455585	-0.16815662	28.645844	3.1351116	32.01417	34.150032	43.67018	13.312809	23.626656	22.708063	40.658566	45.969563	37.80977	9.075478	24.372795	8.978691	26.129766	39.04818	34.347332
512	43.44246	29.559692	23.383047	-8.5105505	22.984198	16.7078	17.770206	13.331416	22.544958	19.448402	35.95369	14.88792	26.68483	47.8818	48.362804	27.043594	39.24031	50.111084	49.044323	19.23722	32.252	29.2282	28.282166	25.048025	39.905903	39.893616	20.420797	43.1256	32.44102	6.9912186	39.87508	28.931389	30.945328	34.24571	34.80579	24.869211	16.398165	21.104462	37.114407	34.10223	42.109566	28.937813	43.321106	33.23485	25.441864	32.973003	34.536297	33.00235	17.546215
513	-18.904322	-11.393025	-5.8585544	1.9064811	-5.9168353	-0.7929732	-10.901221	-7.711956	1.6525226	6.5974135	15.416438	-10.012301	-4.83314	-0.7282243	-17.829922	-5.8551726	3.683157	1.9997674	4.5115356	-0.91623616	-0.83967143	-6.6196675	-29.78782	0.19965172	-1.4616675	6.599537	5.502876	-10.780772	-16.714903	-6.198505	-15.7701645	-6.271094	-13.595856	-8.279002	-16.973694	-4.4247937	-15.262538	-20.073502	-10.917777	6.9416695	13.754033	11.088847	9.078687	2.7788694	8.770909	10.400894	5.4080825	1.442318	11.987202
514	68.61324	71.65742	32.00426	74.21417	79.85802	45.19351	48.656372	90.14643	49.58609	86.066284	75.94576	60.240643	66.39041	65.95495	41.18504	37.957195	72.14461	58.91328	39.711575	55.15015	58.209045	46.227936	63.476612	66.49011	64.403244	69.35455	63.556347	72.93514	66.44863	38.612843	54.990387	52.30417	58.57049	49.338028	47.303173	37.923183	39.030018	34.674103	26.051916	29.951479	51.24883	43.419636	29.240755	46.59619	39.275425	28.800013	72.486275	51.703434	31.888853
515	7.9990926	20.962824	2.6157262	14.59637	15.921826	14.280143	24.966742	12.175259	-4.8705144	10.585622	5.3918	19.089472	26.035032	3.8319225	11.442002	24.003075	16.38847	-6.339163	1.4579111	17.335188	25.251612	11.532569	31.761337	21.902246	20.75653	-1.1135677	10.696198	22.157816	36.172993	12.690861	11.058932	11.124065	5.7903914	9.169723	10.662256	2.7276745	37.762028	7.3873773	15.711047	-3.7848606	-2.4195166	9.85772	16.044039	27.890955	6.368548	8.491893	8.337692	17.602734	14.481682
518	8.89163	13.196021	9.578064	-3.6801798	-10.014125	-1.2308661	2.394673	10.44731	4.2868476	2.4925652	10.77636	-7.2789974	-9.868483	-0.3615389	3.2245572	6.436895	0.9726927	-4.8756037	-8.882256	-0.09269015	6.87853	11.134715	5.8280244	0.5399186	1.8534456	8.979114	8.813523	-1.6421732	7.966432	8.347652	-1.3119427	8.771118	12.102195	-0.72814274	5.125283	1.6996969	3.5020874	-3.8393033	2.301462	-5.487414	4.3644443	-1.6778679	0.7428808	3.672763	3.0239384	-2.1148615	0.14553642	6.5102468	2.619364
519	42.853596	38.283092	59.999317	68.59144	49.39384	54.375965	50.345387	58.84344	45.455746	51.3409	34.21689	38.627533	38.41002	40.022865	42.436863	52.590637	61.98984	55.013626	65.94871	55.140945	29.407928	43.84905	49.02072	41.671585	40.79973	50.49394	38.983772	47.655262	50.109486	46.344757	43.70522	40.370586	37.00178	40.155285	32.36662	45.296467	44.550602	46.38146	37.678905	40.937412	39.4761	42.905396	51.20165	50.62273	50.058712	35.514454	48.137104	43.80611	32.736065
520	27.485376	-7.967154	13.360038	23.278885	25.644922	26.5409	27.546844	13.606113	18.632143	26.997751	48.637775	35.095272	27.098864	22.976854	33.667812	37.12356	25.0548	31.453844	44.04745	27.881012	30.278046	38.4835	29.773508	14.486543	12.095637	5.937954	17.213465	31.932547	31.054932	15.017738	19.695274	8.266613	45.06271	18.24627	21.332205	24.25509	24.162735	55.755	45.395275	10.500436	-16.003992	-6.7245603	20.46064	35.653046	23.272161	12.821075	19.614378	26.213043	27.307259
521	36.154026	39.36299	30.979254	37.700306	48.837704	23.910261	40.914093	39.498222	46.703297	18.30202	42.30836	25.850334	48.430584	61.96346	30.613686	51.13441	34.35419	17.237494	40.453686	31.532358	30.603292	35.329227	23.251593	39.75101	24.076487	34.532703	44.646107	47.307972	35.309822	30.608805	19.334852	21.254332	33.61958	38.46066	72.832924	29.643845	37.741264	37.918583	24.696947	47.940975	68.005745	54.412003	47.604702	42.321983	27.945272	52.671764	42.392696	35.439663	52.23744
522	25.518547	5.9794135	16.445913	14.607803	22.857931	47.455074	0.20016034	14.945027	28.940786	47.443806	35.519997	31.63295	39.24824	27.605478	20.117647	27.474615	21.116861	22.767935	14.767983	32.203457	24.867592	47.463287	32.710697	23.74854	9.981974	4.702216	17.18016	29.653402	40.75333	9.755254	39.006542	27.392548	31.792326	27.990393	25.649431	13.4114485	35.127155	30.735968	52.923477	46.282726	39.91962	38.793762	52.549297	37.731064	27.770441	36.99091	40.07418	29.356565	30.94055
523	13.370273	13.819234	5.7358	14.337775	11.279423	33.375034	31.351593	46.712444	43.85564	23.694946	21.629011	15.7655	55.986755	29.01834	24.739876	20.992096	24.244154	14.76883	46.35794	42.351917	15.579845	45.391407	58.875683	60.684036	60.167236	64.643616	42.162106	46.91334	17.554628	16.64149	17.857302	53.999172	12.251271	19.173536	35.19244	8.031706	11.050206	11.373292	14.585251	11.544002	26.593939	42.59906	42.039562	37.581856	32.706974	27.529173	34.824474	39.26952	17.23294
524	35.19402	11.614151	16.496414	13.498188	19.419107	18.498587	28.496887	20.802454	11.404885	33.023464	15.101772	37.103786	33.47765	23.167084	24.988806	38.267975	25.737104	43.176014	18.95842	37.472164	40.184746	36.52833	37.76211	32.651546	48.752888	34.48285	55.564564	35.787663	37.97807	30.505198	37.05148	39.492218	37.86471	23.45627	58.977734	42.50871	37.343872	48.90511	28.750864	42.349842	33.0133	38.672993	23.867416	48.148342	33.523342	53.15324	27.063631	33.60229	29.536886
525	22.087769	43.36139	17.123632	25.002808	17.999186	27.146826	44.597645	14.450345	24.361467	38.37404	10.562278	31.800095	13.349205	13.385846	19.208334	11.4193735	17.16676	37.17156	19.569914	17.059034	10.862668	1.8196788	2.9573786	20.14337	31.592957	33.968857	21.431534	19.483088	48.022114	15.265602	13.473548	8.131792	24.851526	23.643724	21.127016	16.572725	3.6495972	33.813187	27.777359	15.600048	15.587636	49.33244	9.096681	18.620008	28.077726	30.152029	20.263727	42.23743	40.936047
527	35.822117	43.510914	33.588036	31.228258	29.561462	29.730284	35.560703	30.650137	39.69812	40.250504	31.337988	28.65335	35.08524	27.608206	19.33589	26.826548	23.446335	22.221731	16.937862	47.02597	47.666077	31.40605	43.122578	43.095734	38.284657	32.72359	40.37523	32.46544	31.254333	35.852253	28.546793	33.321667	39.787663	44.623158	27.259638	23.777048	34.530563	37.80708	45.672943	28.463156	26.773428	33.437874	27.774668	54.276974	30.319695	39.32284	27.149002	30.90199	26.029129
529	20.23824	28.021133	20.56044	18.67784	21.636145	23.784546	43.842815	67.819595	31.163294	33.307495	22.97492	25.826395	20.562607	40.386578	23.67649	32.574745	25.866318	36.894825	26.636803	64.595665	39.772404	35.339264	43.774044	42.34925	24.382172	40.281204	6.476312	42.496506	17.83789	11.744007	16.702581	28.392809	24.778006	29.86775	36.627193	22.497025	51.61937	30.135881	39.304707	47.38275	25.277557	34.041904	32.804752	36.915745	28.009676	30.654999	24.552095	26.788397	28.267374
530	30.139776	34.268948	43.82371	24.655764	33.250828	32.14713	42.06589	39.9478	32.818623	48.033733	28.438316	24.153168	23.95043	26.068604	28.395447	39.02141	27.04438	11.488814	31.324453	39.035145	26.875364	35.890644	48.901974	33.016697	52.2767	21.897364	54.682373	25.33492	22.50973	20.197477	14.177848	19.238346	17.321596	36.48473	21.068506	25.271105	36.98435	24.857147	32.08563	24.206284	29.755035	36.741035	53.019257	26.26403	32.151234	42.27	25.974686	41.001705	35.319977
535	49.72691	45.355488	27.597082	39.56822	44.67969	25.235174	48.678143	39.501347	38.337444	38.09471	30.10349	29.854826	32.491184	51.742695	47.537876	23.292944	28.597412	50.299576	30.367868	45.30525	43.24843	22.55452	13.97786	17.206957	40.95434	46.29366	28.20046	33.271378	44.57367	31.745178	34.44481	44.36209	43.003056	41.21654	27.617083	45.96756	52.672123	40.737595	40.996967	39.710922	30.923553	39.890858	27.977793	61.172016	37.6656	34.36185	54.717846	44.413204	46.498123
536	10.796674	7.1829834	12.857499	16.669455	-1.0883226	6.755588	1.2394981	14.2708235	2.320227	16.87092	6.794767	0.29775658	2.1576889	-14.003308	8.364943	4.3459516	2.1616452	3.62222	-5.293484	-8.70066	10.812645	0.70941544	24.109152	6.6266847	13.388283	14.533543	16.467949	13.1661415	15.011044	19.26724	-0.66495514	5.982224	6.922825	28.029541	9.039118	15.263611	-18.027159	14.792584	-0.013781865	13.084496	11.514232	19.387777	7.4957504	23.459326	14.395415	13.993146	9.872176	9.24178	8.469607
537	41.644627	38.307957	34.40434	44.87981	46.30388	33.708923	38.45465	29.792528	39.020912	32.870876	40.718403	43.99458	39.143612	37.34197	37.24655	34.683125	41.91692	39.8009	34.4398	29.726828	37.335262	34.204926	30.566854	38.28446	29.566263	38.299423	43.025024	32.977375	21.256516	37.11731	38.65651	29.70223	29.829062	38.8086	41.96739	41.7392	31.089544	26.762983	34.681034	30.66491	47.82364	29.41004	39.750046	29.933458	23.14921	43.40593	23.751846	34.836964	44.325745
540	39.56206	36.3597	41.456394	30.749664	36.912083	41.156643	26.089045	48.618958	28.329056	37.25897	38.618824	35.81668	33.58067	39.52937	24.800852	33.29365	36.49898	47.335102	47.722034	51.450115	37.96699	39.093243	37.965607	24.901726	25.042395	30.465467	42.1646	48.26977	41.086044	31.504984	47.2942	18.75633	38.0297	33.37462	36.066727	39.032307	44.96822	36.79167	41.58322	52.27716	45.959595	40.4077	36.619663	36.825153	46.25462	26.069757	39.39513	27.106964	22.622454
544	0.13980055	53.23659	-9.353652	55.621418	-2.757376	28.610872	16.207314	37.084385	12.468589	27.218988	2.1064787	40.895725	-16.575956	7.682661	54.367138	11.796973	26.815865	13.881073	18.875647	-0.15822776	7.76174	-6.805172	-1.5899619	57.3382	13.960084	26.396433	7.118201	24.37486	16.463587	28.36244	9.780189	5.4955497	50.042847	7.2164307	49.89748	9.344237	27.15004	13.597035	28.856543	15.327584	11.433099	14.244678	37.539608	-3.0721703	7.7179236	42.962414	35.259945	28.073824	17.079704
547	56.395435	51.94311	43.18871	68.36181	40.455685	50.41039	59.5041	52.026867	23.45135	58.19356	47.61646	43.11119	30.425108	45.686146	79.022736	7.104527	60.260334	60.10561	44.365322	40.218952	54.635773	84.28585	-0.7188552	23.235939	54.942463	80.78404	60.91541	41.35155	63.272976	58.170742	114.55975	48.209377	48.907726	69.94898	67.691124	50.719936	138.71211	76.5039	73.64306	95.667336	47.695553	65.56466	63.019268	60.443073	57.35805	70.97931	28.466314	22.793001	61.18381
550	11.604936	26.17388	19.370134	32.780712	34.2616	6.122193	5.123739	25.78494	29.56315	15.252178	22.853338	96.57908	45.01781	7.9916816	42.627525	29.264433	35.2777	31.478338	47.358044	36.853275	48.998753	31.092194	20.233818	41.012768	46.999454	23.926687	27.972254	39.862103	22.405142	3.49508	20.829565	55.46176	8.098336	52.917038	41.50993	18.94409	17.083153	13.614125	43.961563	50.196438	35.123585	35.897545	33.390095	37.055668	36.951443	33.462303	48.803787	24.977598	30.152527
551	30.72386	41.479465	40.28595	58.895535	14.277881	31.165968	21.29746	52.82948	36.944725	47.959625	34.215675	20.146559	9.199912	24.690561	51.864506	43.32426	50.346195	41.82032	33.61739	37.504818	39.12402	41.184048	49.34515	55.57141	28.582336	4.870952	27.16302	6.8809447	27.79425	37.986397	42.330196	32.095863	27.55808	41.52154	25.231836	23.550896	9.991907	42.06658	28.627695	14.672543	32.09869	37.164234	38.71861	51.791943	46.07001	24.731607	50.72388	18.385592	25.254873
554	-27.395866	-34.535877	-35.1443	-45.027195	-38.938183	-34.880398	-33.314194	-34.06336	-35.362003	-30.036377	-29.725462	-25.81382	-28.46061	-41.487595	-36.17631	-33.760147	-34.699486	-22.725815	-32.006947	-24.807205	-20.405107	-26.298653	-24.69336	-22.752253	-25.19632	-39.345383	-38.429546	-43.79779	-33.59211	-37.818577	-43.230408	-39.649475	-40.944088	-34.73565	-33.4975	-37.32149	-41.67634	-32.216793	-31.07424	-25.74488	-26.715242	-20.11389	-26.003668	-20.21878	-37.661747	-32.022648	-33.0826	-24.32905	-29.136154
555	50.567234	32.658092	44.537754	37.306408	53.801678	20.086052	28.978418	21.99959	37.163258	39.41623	22.257826	48.152676	26.947805	44.983658	17.970186	21.249111	5.9494743	15.379036	26.818924	12.687561	32.366077	35.034958	37.04594	61.93881	38.137833	49.251358	23.067907	54.194424	1.433341	31.865168	48.123196	49.263554	53.016285	27.172562	28.22043	14.34773	1.7961226	48.59399	49.241467	34.93838	20.065481	44.013092	51.281384	32.90831	39.13135	30.549768	44.13687	45.88095	45.298595
556	22.821877	14.601498	-18.151556	-3.4786224	10.669576	20.381998	15.785449	18.951534	9.137374	23.533117	14.085732	15.523793	28.59934	21.96609	40.193012	11.11311	8.869563	12.000137	29.448471	23.767271	4.1071515	32.009563	-0.19326527	0.9315502	21.787064	19.671352	18.286867	27.450834	35.06926	38.7494	21.066618	12.879016	4.2881513	12.706543	16.41802	25.466238	7.2576046	4.9368033	17.709368	27.865374	24.440834	11.953362	28.117228	5.1140924	27.634771	20.705986	24.018518	18.714102	20.884932
558	-9.387532	25.031252	43.22965	38.256714	23.236444	23.166758	28.673315	24.82544	-28.554495	16.785719	32.042816	72.71143	24.898834	61.409534	55.874218	68.024345	52.24358	46.4872	32.814682	22.504784	14.340446	39.657475	-7.58645	13.70959	-11.581444	4.0892725	-29.604101	31.370735	12.361668	70.95644	24.061563	43.246883	33.16269	35.070744	14.367791	0.058936436	49.489857	-15.668537	15.453372	45.913937	7.730091	33.259552	39.959885	61.54875	14.808759	44.805176	29.409708	33.96404	25.361893
560	10.170494	38.127445	38.624523	19.28505	30.78689	25.86645	23.411318	40.24599	40.039494	29.03778	39.38685	37.335953	46.616776	29.157364	49.59979	30.089594	25.626436	28.246185	25.532663	25.755577	30.41825	35.806263	39.35488	39.61124	38.469322	50.812122	30.37499	34.434017	41.842922	38.874435	41.211487	39.24874	38.55193	47.993	27.316935	32.245483	30.426489	39.9444	32.67702	49.54352	21.638582	25.460924	34.6979	32.825443	26.500793	40.55898	29.36337	36.58701	48.749348
561	25.38008	21.63576	13.246186	29.891846	30.92366	32.344147	25.5347	42.358692	19.601204	25.833893	22.12208	26.030302	28.210093	20.429846	31.780655	32.130733	28.907936	34.999046	30.682928	25.004755	17.477634	18.535341	32.48389	20.71039	33.32258	35.628204	40.447056	16.525637	24.844046	25.699621	21.329569	22.20317	25.184092	30.44827	27.025415	35.842133	24.608889	48.39836	32.599274	36.23155	33.7397	30.54185	10.281507	73.082634	41.107525	37.124134	31.743454	30.892355	35.365673
564	37.714428	21.7698	5.786507	42.294582	30.018545	28.660965	3.9018173	60.08003	38.7566	36.168118	40.033207	2.7536905	40.271732	34.873894	23.087585	45.871136	16.700731	53.7673	25.919365	39.152668	21.606352	27.731256	59.106266	54.56169	12.5692215	32.26691	43.783558	67.78884	27.082487	23.911386	13.208931	54.981155	36.99892	24.398535	33.47787	9.519379	25.92781	-2.2069464	31.117792	38.20167	25.943396	40.17058	34.17157	10.467536	20.801756	41.537376	33.188892	34.434177	28.183304
565	30.999825	25.955864	46.78652	47.718353	52.90346	39.952145	40.402073	6.5641656	33.921307	36.851147	34.8798	34.143368	36.00755	34.786552	23.240974	18.993649	34.03583	31.355362	26.083738	26.009958	43.8818	26.891212	35.11397	40.1787	28.071589	34.90687	30.103636	53.495102	35.04492	43.448254	12.104539	43.487366	36.636932	37.04139	27.962248	44.258484	42.096825	33.882908	33.31615	20.27012	32.55614	26.21913	27.442213	26.132746	33.112057	37.065784	25.658255	34.49047	36.89806
568	3.5909145	16.683634	6.6709495	45.558796	26.541336	13.754556	14.378738	21.555048	-2.7097151	24.461935	4.6672726	27.650476	22.957443	40.64542	34.949448	19.057167	23.64576	13.238183	19.391447	2.5041072	1.8661934	10.625082	14.589339	21.541092	25.916868	9.3269415	11.978972	15.501175	19.012167	32.9089	23.163221	23.118383	40.333893	11.448166	25.584532	4.4005876	14.950378	24.07488	15.347859	20.768682	13.392506	18.188454	19.387617	22.304873	26.670977	16.469988	27.32149	29.300484	37.97899
574	44.129932	7.8611465	40.884354	49.900745	36.300694	44.967777	36.54069	45.629272	37.181377	46.491497	43.16035	46.18495	36.145855	41.077576	49.73416	37.160725	36.341816	45.845165	36.316982	34.7859	22.806992	38.409565	28.754679	31.604446	15.723479	27.030848	22.298271	33.06734	36.047848	32.99451	32.292862	29.739388	46.108658	26.261683	40.911274	18.001484	22.23409	27.395905	20.914648	47.841473	43.73697	24.949982	30.797888	30.910334	35.39752	25.563248	25.265152	32.56863	22.854563
577	38.76332	27.931395	16.946957	28.533396	21.003607	36.592678	26.909851	20.501005	18.617813	35.18412	14.207225	53.508453	18.766508	18.96849	37.56881	24.186014	42.682446	49.95323	37.061176	32.97036	32.629196	22.728575	33.009735	41.73271	25.4941	19.102137	26.289505	36.22949	38.610016	43.262684	41.37348	39.989468	34.12614	32.04665	40.421646	34.98051	20.059673	24.19203	26.160294	42.216038	29.35285	36.33648	31.890244	37.55856	13.715557	29.300745	41.96506	29.902018	32.346207
579	13.278378	19.911871	23.694931	26.470194	19.363918	18.465832	22.963003	22.86	16.61141	29.652412	15.930325	15.484086	23.45225	20.553467	22.406403	21.248625	18.668459	17.81813	20.268103	29.671387	20.22862	20.019665	27.974096	19.956694	26.80732	22.658205	19.650017	26.700098	22.286057	21.685427	22.431257	26.018454	20.776602	14.173866	21.03126	22.984	24.032331	19.273829	14.989919	22.712648	25.477058	30.01831	21.144941	19.599638	24.909912	18.113707	13.648171	11.152828	16.743088
580	23.550417	36.857883	25.772928	22.07782	19.441904	14.609809	15.832587	13.470754	22.699953	21.121477	30.555742	29.9806	27.229485	23.822554	32.557133	17.91995	25.790329	21.974531	27.547998	27.863718	-1.627503	13.834895	17.894331	43.970215	29.314203	27.00094	8.797848	16.626877	26.386246	26.010368	43.41039	52.836903	27.644476	32.591972	26.44724	31.454462	40.59355	47.994938	53.012676	30.883743	31.147158	42.415752	33.158962	19.979853	25.22022	27.522543	23.119469	36.20837	25.958115
581	62.060047	76.55756	66.96384	65.28147	74.69187	57.12419	74.590324	78.22875	71.85188	76.6491	90.49393	79.83072	80.77737	80.01946	74.16167	80.18821	87.93441	82.51066	86.831474	87.57961	71.230286	78.10706	94.71542	82.032196	82.13113	75.24362	81.24206	59.815945	31.724375	63.97295	78.905235	60.015884	54.636005	50.63068	32.80135	38.50598	61.00423	55.361042	49.137894	55.13531	64.239944	63.23756	54.439053	52.06195	28.57316	61.065296	24.490074	41.828716	101.275635
582	41.14948	26.331533	37.34882	34.46405	41.068104	39.982037	57.959255	42.43623	54.94885	36.282337	32.90696	34.324062	46.157383	28.17861	32.189503	21.49675	36.768337	39.408752	45.415386	31.722872	61.676563	41.823784	48.053265	25.619562	63.323505	40.48877	45.91399	25.062235	48.65579	40.485577	36.63087	-3.0349379	37.757805	36.355606	34.923668	23.144499	17.509453	34.75062	36.54176	14.417752	41.802193	35.571667	50.439182	27.147532	42.13705	12.430157	28.8132	28.635086	29.384157
584	-25.756285	-2.0061977	-6.5770555	-15.8344145	7.4108386	-12.219758	-10.939336	9.591163	-27.226957	24.006468	-6.9322457	3.70667	-18.34966	-12.595333	-1.7993575	-10.647716	-6.9737334	-7.9250073	-7.2533736	-19.243578	-8.633497	-14.037484	-20.100542	5.46837	-16.59955	-10.465019	-9.998676	-8.403123	0.44800696	-12.798623	0.6320661	-21.385263	-9.356217	-16.98725	-7.6831765	9.990422	-12.933945	-5.4364524	-9.121255	-11.627385	-21.05586	-0.8109662	-22.407099	2.6264927	-19.05209	-9.844238	3.7559729	15.947787	8.528068
585	17.667442	37.39526	36.43259	31.311882	25.64089	24.75357	73.02848	30.335142	30.206656	22.404291	42.234245	25.409264	48.80485	31.340912	30.952454	52.892513	32.72485	28.549116	30.854227	34.60949	33.013134	33.5977	42.91972	38.501415	36.956436	42.675922	35.56079	54.638428	39.4482	68.95289	38.61548	37.50075	39.56283	48.180054	38.112423	47.099213	44.2122	41.050137	58.856598	40.865444	37.31266	33.684193	44.9274	33.314922	47.942127	41.065723	50.00575	56.497223	54.52852
586	49.118633	35.38824	45.800903	42.431633	38.397415	18.044687	37.423824	21.38691	14.152023	31.993742	20.465038	34.6439	42.77981	53.984608	39.090973	42.844288	51.161957	35.796333	36.797955	31.842527	35.980152	40.50044	37.401867	36.298325	38.572853	63.034016	55.829784	30.20035	13.831299	28.075302	41.228687	31.089403	34.544605	30.020845	52.046906	34.851406	16.10927	34.65386	46.460865	29.525475	27.845743	28.880867	55.18797	31.76414	22.477163	48.88982	41.92982	33.36568	47.203278
591	5.473705	33.420094	13.918517	57.021915	5.9412704	21.76465	34.093098	16.209707	-7.3830276	5.5561843	-7.516125	8.356706	24.153055	21.825422	13.257614	12.572997	-0.73115236	19.775194	25.790703	4.3233542	16.771942	16.13159	-8.412513	34.63065	34.444927	29.078856	35.339382	14.179306	-0.35141435	25.65333	33.453876	28.467003	39.009808	4.7112756	23.952951	13.552827	32.432606	27.908432	41.680756	38.04216	41.437046	21.040024	16.722559	20.281548	-3.260684	19.690943	13.652996	26.573996	35.13178
592	5.24823	22.77272	18.448029	18.121603	5.987522	21.228966	30.061197	30.433992	2.3297775	25.67595	10.578994	-0.9779059	5.4011364	14.008564	25.67157	14.23922	26.927145	29.985735	15.726607	52.01933	19.341618	23.961891	26.264143	32.836903	26.273224	33.689983	21.111486	-3.943943	22.610168	4.3940887	20.202696	34.475784	51.14703	12.936939	35.6156	42.44208	29.564539	26.1144	13.994122	31.754385	8.498659	5.9206834	-0.03904168	39.18858	25.448675	13.803532	35.504925	45.64986	53.03686
594	29.62323	47.0165	41.184155	48.111343	-1.8467045	37.152187	35.042633	32.539738	6.6855507	12.2748995	22.747223	32.12268	61.214573	34.928	37.004066	18.267477	40.59524	40.227566	29.675028	32.95428	46.767933	21.250048	38.32677	17.744886	52.771786	36.18108	39.082047	33.98196	102.86205	35.950806	33.628235	49.623886	41.134914	40.506153	31.089766	18.711843	57.006866	56.834057	26.223969	32.016193	43.60197	38.912888	22.245794	36.07996	34.397125	11.901374	33.421715	32.96083	14.859473
597	80.69505	51.105026	62.726643	40.580048	68.075134	32.07649	44.645706	77.63066	50.63621	49.599827	48.179417	26.613031	46.513035	60.26932	37.603424	46.68161	80.88055	12.000552	80.35333	38.166775	60.68999	38.31518	42.725796	53.203503	58.39482	34.747692	37.559025	44.159046	49.182903	47.028812	47.44518	70.86768	64.22875	68.36518	40.508553	52.46114	33.075138	40.496704	35.62622	62.275578	32.45841	41.782856	33.63494	38.640232	33.810356	37.058685	38.110485	43.239273	50.856945
598	22.59033	37.71384	28.70894	39.846657	43.121624	23.191854	37.82553	25.892166	29.048822	33.287235	28.094675	20.64689	54.8374	49.2724	29.211754	33.176483	34.35547	36.955708	33.639606	37.30232	21.209982	31.45581	23.08801	26.738632	36.994663	26.867792	30.29984	48.43748	15.518933	37.68269	28.508337	25.892853	37.794586	22.51084	47.3045	48.71281	59.78377	35.555214	21.793856	17.152319	47.478626	35.820515	47.771175	36.37961	36.16705	26.35837	13.727117	29.467325	19.505804
600	18.345095	-0.4262978	10.562752	5.7309957	-6.629633	-3.4588993	7.099661	-7.823183	8.186595	10.589499	11.229741	12.555103	36.157074	17.261763	41.61848	5.685839	21.693102	13.004977	-4.1556296	-10.509509	-2.566851	-2.3944216	5.9977336	27.274971	15.718255	-9.759597	20.728933	5.036802	8.107182	-8.725389	27.459204	16.775845	17.000017	11.837562	5.671264	27.375257	11.388249	31.587992	5.0394006	21.334482	18.412668	10.728955	13.923401	5.2883635	34.714252	24.803469	10.601223	15.402671	23.598602
605	29.702538	51.154934	39.121662	31.98291	24.214043	37.61742	38.185177	17.828705	22.318811	33.310635	28.610918	66.798225	55.625977	52.04942	29.133104	51.30087	60.039104	46.03014	42.232292	24.41458	50.32449	40.11488	13.288364	20.828299	54.584595	46.100468	35.077404	34.133297	38.83508	49.55943	19.103674	25.127832	37.353992	16.383331	31.827478	18.577763	42.491737	9.568404	16.718117	29.219076	66.84981	25.387451	40.11368	57.41187	71.70335	54.248184	46.588215	31.849318	43.975666
606	6.2069874	2.0684478	4.6859174	12.901985	5.632778	4.0876613	-1.2632965	2.3686845	5.255374	13.247299	-8.453122	-3.5472143	-5.0635877	9.514517	11.459449	4.217157	12.711076	12.470937	4.923438	38.56728	6.3781724	6.40818	4.55643	7.551848	8.915283	8.13469	51.75839	52.127575	10.136144	8.339888	9.91907	1.9335041	9.166147	1.5900308	31.363642	53.04994	20.959377	4.565577	7.837897	2.810299	21.077393	23.941187	73.573555	56.447403	67.9882	67.430786	78.9303	6.9012494	6.9948764
607	24.94631	20.229643	31.724058	37.44908	36.493443	20.79706	29.384201	23.659578	18.400599	37.82273	12.899738	37.281395	35.65225	29.354925	43.65776	25.277292	23.035446	12.643567	17.988653	13.587567	27.859533	21.545736	20.659157	22.92306	13.533306	38.77093	28.173567	32.074223	36.00836	26.628159	24.59767	22.560587	27.837366	16.108265	21.119833	29.507807	27.147512	28.097305	23.781256	30.579773	22.263893	25.628706	26.006615	20.590267	28.101486	24.30305	17.533695	15.20232	32.375225
608	13.107898	13.482764	13.118056	17.400846	13.771628	27.354822	-19.053492	6.235531	-6.6257405	-0.44027075	-11.188645	13.216414	15.95618	28.092163	26.681831	9.394225	-9.701084	4.2819667	1.2624655	-10.245345	-2.0858066	-16.652676	-23.930445	7.2739043	-9.854871	-7.3170395	-7.7717648	15.689057	19.742716	29.005737	24.805725	15.776317	-3.2600021	7.553921	7.4859996	-8.137227	1.1526483	-7.964241	22.004738	8.670957	12.390373	20.830154	16.005836	-3.5060308	-3.1630287	-5.9768543	-10.562642	-23.866415	11.958752
609	50.036407	58.688915	54.3694	29.602438	37.72395	78.82299	62.299793	33.91747	78.03566	33.870285	77.05158	60.770824	51.60611	43.06883	29.51113	21.2256	44.675983	56.54057	60.70133	35.601936	41.70089	49.631393	79.71902	46.297974	27.0374	39.216465	29.487177	67.55206	30.814447	48.652187	42.029575	48.331024	78.479164	56.666393	45.737637	74.513054	44.64015	48.961273	53.191517	43.611176	37.107296	26.933329	47.472523	55.314972	63.83972	48.456684	41.280903	60.5843	40.225216
610	22.474915	16.065596	12.997989	24.829062	22.859741	19.194725	58.383595	15.723645	29.46551	10.191516	11.577644	20.214445	17.42591	20.21196	42.860912	16.150846	18.841793	10.728755	20.198887	22.515732	26.592598	17.857374	48.233475	21.791382	20.486479	13.25767	17.928978	12.427085	20.017069	16.487778	50.671223	4.055896	18.591635	5.223724	11.165379	7.1559205	21.50363	25.632101	66.84782	0.8694598	19.980318	5.1264057	9.91319	13.82288	24.03151	20.361174	66.27861	24.250177	25.382925
611	42.682484	39.023777	40.315407	49.312317	30.1793	39.796997	38.44584	54.81522	51.043316	51.249985	44.522854	19.469378	29.312551	34.131107	28.385834	31.060156	19.565084	21.195013	22.361372	44.013107	34.23492	48.460987	23.69768	42.175785	35.534527	24.35582	19.031445	11.660241	36.81925	13.385543	27.581644	27.548767	33.434704	43.232983	32.23792	25.74114	25.698423	33.129574	26.948294	30.22589	33.88893	23.89859	16.758976	16.06912	27.265524	25.038984	13.696766	25.551895	30.421019
612	42.494076	53.913555	44.022297	47.07488	51.210728	48.069927	54.070057	42.549488	32.697887	53.60738	57.247753	52.433987	43.48314	46.81673	48.077404	34.043667	37.86432	51.52051	39.655018	46.54527	42.99702	43.802242	41.975933	55.53876	51.235355	40.30698	48.17758	55.45456	41.436825	51.023163	38.869225	59.6589	49.91597	50.721264	48.070087	43.386677	32.472084	52.021576	48.034122	21.194538	40.764557	62.70691	60.727234	50.158535	65.30627	50.47464	59.97647	65.065605	45.070496
613	-0.6320661	12.507065	35.557957	9.724641	13.937664	22.521364	11.748536	20.283798	41.011158	21.759903	22.20112	34.928795	29.1307	24.34044	25.536783	29.341696	19.705343	30.234896	38.628185	16.664503	21.314554	31.537077	16.426102	21.563501	25.169373	15.172769	19.920732	24.269157	23.39205	21.229393	31.183779	46.561554	23.56938	30.731384	31.129778	27.043375	39.12195	27.013666	37.817055	25.175913	30.577776	32.22057	32.162643	29.805822	25.31547	20.629175	28.030428	36.384357	37.83575
614	28.443407	31.215996	27.797647	26.754623	22.273252	36.467693	33.367954	17.418968	9.12704	12.6656065	23.824038	32.993683	14.44921	40.342606	32.557983	29.941513	47.689148	24.54065	28.31774	21.522158	29.283289	14.644233	16.016157	37.67921	27.713966	42.553738	20.718904	23.55738	20.733328	18.38617	11.373596	9.341829	36.930668	19.199123	42.44424	38.043644	48.367664	9.93935	30.845482	28.899214	-4.2853913	-18.917566	-10.041392	-8.914647	-0.29460815	15.567248	25.870996	62.161366	36.65582
615	46.286587	19.323423	49.121655	40.34067	56.892536	50.559372	36.672966	69.3642	81.33204	40.70699	17.999456	39.453354	83.713776	39.106285	94.84958	47.112488	48.64494	54.40861	19.624016	49.945385	38.737534	68.235916	73.893394	30.334772	-4.7246156	12.881343	46.00166	-2.2746181	61.134357	46.855274	8.918691	31.867485	70.49052	104.994774	63.196472	23.81634	29.298391	9.167246	38.47067	38.83368	65.10606	41.882645	54.022034	11.573281	51.799316	37.497402	26.451075	42.57505	-1.9165835
616	42.05731	32.03036	49.593365	48.21139	31.742392	41.737858	38.97523	38.133495	40.97653	33.118717	54.243988	98.055626	33.935074	64.02705	47.024323	50.264206	72.307594	39.46387	41.592747	43.260376	41.522808	35.23406	39.02087	45.0124	29.496008	28.064592	30.60842	21.141632	46.47468	13.586262	74.634674	61.22903	54.315125	49.31009	42.67506	37.019783	45.327282	42.39763	54.85158	105.48321	53.56006	63.292774	44.867207	61.93968	55.415497	44.65094	46.972378	65.12939	39.707825
617	63.325882	52.588764	41.791164	85.7716	76.71366	67.20198	71.75578	52.69148	30.686926	47.310577	65.902534	76.94576	61.363113	46.289776	59.072758	95.860985	61.410614	42.87027	50.89208	59.183247	53.407215	66.05628	96.40857	43.44325	54.320324	61.71492	45.423492	37.92896	31.911913	50.874012	42.502655	39.353313	58.012417	71.508705	73.822685	67.75933	57.044308	50.5594	39.78581	37.681442	59.33542	49.48346	39.93075	40.516773	45.12772	54.895885	60.601826	35.755405	47.651295
620	35.294445	74.120895	60.248577	34.08267	53.600246	34.882732	55.058315	60.486317	47.184467	65.225525	65.328156	42.596294	52.273952	49.82832	41.732594	28.768463	20.906084	65.31493	76.95981	50.51993	64.50104	43.03374	43.118908	39.86822	30.273666	49.868816	33.69507	38.01572	61.74156	29.692541	26.754456	55.80528	38.383278	28.313982	50.864193	31.195328	45.79742	35.835262	44.103497	59.098232	56.36244	44.94212	33.19855	33.242947	27.955656	68.47976	50.96937	55.252533	47.22119
621	29.789587	37.326992	23.611261	26.304506	35.224693	14.397659	20.69409	26.866232	25.32104	32.074467	55.658894	31.16485	31.027472	25.694275	35.824757	40.29006	35.624992	32.868923	32.233616	27.163721	29.803705	32.406033	26.911139	29.319254	18.565592	38.65059	35.710648	30.161636	50.41568	22.209864	25.076132	40.7602	38.701477	35.041794	30.020605	26.53322	25.603403	51.564014	28.797071	25.602114	43.13747	32.677288	35.295486	43.557323	42.479874	32.537395	26.96611	37.70345	27.355337
622	40.140915	40.16736	23.501328	50.26086	76.81635	55.85187	49.497326	50.88072	29.698797	91.9892	55.313793	41.396893	40.392395	24.951956	33.72363	40.526295	36.872574	32.57047	27.831192	31.87107	44.141544	42.785168	40.30276	45.818043	43.31767	49.742878	41.873486	37.572556	34.81351	40.476532	40.007748	47.32173	25.435724	36.795406	39.592663	39.463467	47.5455	18.463263	68.05463	44.44034	27.575174	37.008938	35.201626	38.957176	67.65499	52.240025	25.384827	32.76881	58.77977
623	20.978422	20.211174	21.558111	24.716574	19.375818	29.930391	21.522917	20.986536	39.392788	21.21662	4.710014	4.4307456	17.900896	22.008896	10.746147	25.336336	29.87893	8.0518675	38.379616	24.683487	18.205866	22.556345	32.70577	10.2792635	39.5324	43.85558	42.951965	43.74742	41.96546	39.867126	53.172634	37.08024	43.500385	33.560577	58.53285	45.751293	48.734894	29.242624	42.766617	38.13737	30.330973	20.602697	38.011456	28.999613	28.34609	37.785553	50.652386	29.276741	36.17933
625	32.7863	38.213657	48.52365	65.753395	80.29615	99.210144	11.812614	20.959808	42.2816	45.856186	41.438892	23.381159	122.99817	40.656788	41.335037	42.13071	29.012299	41.87954	51.993347	30.467087	43.60902	52.247677	36.42335	34.89902	42.819946	32.766533	45.020138	39.852245	59.82752	43.21179	34.741787	29.15895	37.961636	51.62801	36.48581	44.245045	43.77257	39.562702	53.624958	48.49835	32.25116	33.582798	25.876091	42.62934	43.07262	41.658924	65.23517	44.161037	45.79816
628	9.98619	30.708427	18.28612	21.217335	16.445143	12.252854	40.434586	32.95019	25.984903	11.815679	6.399086	15.879402	32.120575	9.967809	9.572761	14.186206	19.808992	14.495755	24.559961	15.268814	10.436406	15.934909	7.154709	11.323563	29.172506	14.683373	24.06527	16.401184	19.164316	18.426407	28.08001	33.77425	12.738983	22.031324	18.022358	6.7750793	18.798517	14.363137	25.01211	27.496027	20.649504	11.384168	-1.3672508	2.4234133	12.174619	33.721355	39.031773	12.638934	20.128748
629	25.650026	49.203663	50.43935	50.846783	40.394146	38.64322	40.320145	42.596302	20.212011	34.97759	59.11908	28.820969	14.345592	1.0470968	26.97921	10.466571	17.411427	47.618702	50.95528	41.813602	53.48416	50.308735	45.241085	29.35853	35.835392	38.06975	39.75527	36.755993	40.52104	34.66286	22.655403	44.15797	25.551514	39.77824	36.864834	44.43639	60.720417	27.982382	41.427094	21.684443	33.271908	35.300274	51.13242	40.82172	28.7575	45.29771	21.44467	17.7217	50.483032
631	54.30981	33.614014	39.25606	37.37365	28.630518	48.76427	52.92409	50.317596	46.388306	42.512173	28.704515	38.033794	35.233463	49.848816	31.676138	40.203503	32.04743	44.59614	37.5715	53.506012	44.850586	29.59403	36.436825	34.85413	31.178465	46.95518	42.808537	45.90732	45.420338	52.74132	44.457855	41.84226	33.333035	35.123363	34.920773	36.85916	39.073936	39.375362	46.65481	42.18645	66.08496	45.00589	46.694813	45.877422	24.118452	16.626608	31.685251	30.870745	36.411068
632	53.16676	17.190813	26.345472	57.919125	39.80244	63.106045	34.414074	30.772764	43.602596	52.236603	53.88386	35.02801	44.673847	48.4406	72.00369	53.89227	35.567047	15.950867	51.839996	53.03474	67.708046	53.893757	49.989674	40.195736	56.532623	66.12122	47.63796	48.419235	63.416065	46.09453	59.26767	69.84785	65.1892	60.7329	58.970158	54.777508	49.054993	61.82369	68.64351	58.090534	76.11072	47.440094	65.69062	57.75211	50.280956	54.62384	48.795536	41.94849	50.570984
634	47.354633	42.046307	66.485596	54.30244	42.71287	54.34875	38.52773	46.6255	55.132782	42.468044	77.0282	67.22393	42.573452	46.378387	59.140614	46.57544	43.179962	52.251022	45.028004	54.275074	19.483982	39.429485	48.277817	26.512365	33.711384	38.572323	53.491344	39.961136	34.898434	36.711876	24.678146	29.2506	39.93097	46.6924	38.43034	54.789417	41.542526	60.475475	51.417286	44.233463	59.472656	43.990353	41.129337	40.576355	61.50926	42.137787	71.41007	63.956177	61.412266
635	49.282734	41.82953	47.039944	45.0448	60.665028	60.83575	43.54323	39.986534	46.832962	34.078014	39.34735	58.666264	47.493786	81.16088	99.71405	131.62006	46.28061	46.632954	70.6666	62.512142	69.01866	55.821636	44.552845	68.90708	49.38858	59.993397	67.005806	62.507614	50.074444	60.184765	46.109318	50.11888	48.012054	54.476727	53.759106	49.36125	60.751408	43.344288	28.435692	1.2760593	27.403456	4.2203817	22.097626	33.400635	83.41369	69.10549	87.513916	57.03108	55.000275
637	0.49822935	-22.756216	-10.435867	-20.214655	-18.711422	-14.94529	-0.13741557	-1.8840061	-21.159903	-26.37996	-34.225227	-29.840675	-16.929916	-16.760468	-10.2588	-26.584167	-26.495268	-28.367163	-32.086456	-16.63597	-4.269087	-8.880082	-26.409525	-18.547153	-27.091913	-18.92503	1.0476612	-5.9447155	-23.74922	-21.49997	-33.03537	-20.57966	-18.905962	-10.664529	2.9297018	-15.732949	-16.736816	-20.911016	-16.937357	-8.563458	-11.239896	-0.08056116	-24.50569	-22.479383	-22.208727	-21.363493	-11.237979	-0.31046614	5.306216
638	-2.9490871	-16.04204	6.3084188	-5.3389792	-13.899605	-2.2004662	-12.909817	-5.8740516	-4.46353	-7.206552	-10.068879	-6.065516	-5.1767497	-3.0056496	-11.293293	-18.304472	-12.219226	3.7626114	-5.785793	-4.133517	-5.859137	-14.067981	-16.127474	-1.8178059	-1.1608934	-6.951388	-5.475073	-10.565686	-4.4413986	-8.632464	-9.871467	-10.370944	-5.3540483	-4.392032	-5.3801084	-21.009315	-20.430159	-10.543479	-26.88624	-10.807853	-22.605719	-9.785041	-4.070171	-10.921436	-12.233887	-17.094067	-22.484121	-9.7835865	-18.070276
639	60.130726	74.0923	78.955635	76.95969	60.71353	68.516945	62.56041	42.422962	83.782326	76.64644	44.221172	53.07101	53.89827	47.339336	53.333572	76.46549	62.773388	83.4876	50.4236	108.536194	75.9408	60.52867	51.00716	45.874706	72.71984	66.8588	60.964466	48.894047	43.253124	107.98779	94.25421	71.813034	71.387215	52.09634	76.68061	96.139404	65.76591	77.48156	67.1846	49.36144	70.94723	74.69879	82.29514	51.151905	36.77586	95.422966	111.2649	80.547066	94.42108
640	39.388107	56.369415	44.939	30.81574	44.705532	47.8602	26.900116	60.765728	35.323933	70.61431	43.724888	14.562095	35.37361	47.344757	78.61901	32.784145	20.774231	30.665977	19.52004	48.67085	47.77716	36.363773	57.432373	33.61844	51.473927	23.863825	31.394	39.924294	36.77684	38.635944	61.51417	60.37602	42.02142	56.257244	57.744965	8.934076	58.953613	53.82691	12.577248	64.97584	62.122562	78.87919	41.477016	63.38492	52.397923	47.06986	39.87119	52.650177	56.441082
643	29.60423	67.29935	68.41117	61.45839	52.339474	53.82243	67.347984	70.23453	51.575893	45.91592	49.897167	43.27026	57.848896	56.099033	45.855545	66.445915	68.99772	51.743916	51.912586	33.55331	39.693073	29.244127	40.587215	27.432913	47.634155	69.9227	52.14363	34.028946	28.053965	11.407382	14.1569395	25.98393	28.223215	23.741865	24.909891	33.90919	30.96918	19.39081	23.687012	35.49914	31.754267	51.505505	32.840954	46.009933	23.219488	21.101568	36.67648	25.673334	32.712547
644	49.768616	41.155426	27.594498	47.02506	60.5791	36.333305	53.289196	32.55103	48.329876	75.506714	41.690334	39.43612	51.005188	76.389435	71.73044	41.155945	49.25633	53.637196	47.905945	35.46013	67.238014	75.01287	51.193344	60.88684	48.820023	45.39853	57.631775	61.156708	70.486275	56.38216	57.049595	54.13863	39.83264	59.606525	57.37663	71.91342	54.245174	87.15055	63.71349	37.077667	34.67657	57.551407	66.04427	43.592056	47.36333	68.70069	77.4511	69.43875	63.970173
645	41.86642	53.660095	30.226538	53.28477	35.988575	47.160297	17.38972	21.081022	71.97098	84.23933	61.653393	65.38955	27.30905	55.9417	22.70993	39.228943	19.524517	34.73041	60.87628	56.069355	49.05081	34.189457	25.305292	61.56029	32.435055	43.342163	31.614897	35.95995	47.70901	53.20865	35.95806	44.720066	7.966198	40.791866	63.04414	27.237192	39.798077	48.18158	98.340675	63.0466	66.32913	53.861797	26.286331	26.932577	42.78525	29.83711	33.197052	44.178677	53.97346
646	39.439953	36.8441	35.431747	23.398926	31.543951	43.44763	32.986942	29.445623	8.904385	35.158867	21.072525	18.403473	24.294783	25.679049	18.253906	1.5298394	18.007368	15.938809	26.155006	30.308784	22.610052	37.631985	15.033816	32.12064	25.488144	10.596721	31.053316	6.4957447	32.08147	23.150032	41.217884	26.001192	33.789257	35.805634	27.69938	34.169384	27.148972	36.412525	26.668022	38.561115	27.775713	27.563929	28.906702	27.379133	38.624485	40.640484	37.103436	40.24475	37.33916
647	40.058273	41.19212	36.43829	45.250233	59.5657	11.814305	52.231792	50.969624	54.338947	11.277531	35.938408	38.698906	23.016146	7.7734394	31.286798	79.58053	55.46001	49.6232	70.18192	79.22254	64.59066	57.086773	42.396885	89.00924	51.065205	51.895004	50.786472	50.584362	94.16256	105.087425	90.18933	96.97878	76.64031	69.458984	69.12299	51.233616	42.78261	45.19832	76.2641	79.848595	51.686413	47.655643	61.55153	48.022522	63.887585	60.919346	61.549572	56.2291	66.03997
648	30.533857	29.116571	38.313602	8.257905	-0.7103564	3.5096447	-1.9112154	10.060002	-0.73718697	22.558516	10.9783325	-2.3407056	17.315987	-9.657199	17.911833	12.099341	-0.10538002	7.5102944	18.95492	-0.08985595	8.038996	23.626068	-8.563228	29.352121	29.377024	21.271622	13.87486	27.29071	-17.872389	38.801727	20.232752	-14.855685	16.799242	18.854578	17.73918	13.344242	26.353418	34.66072	13.074608	25.445837	33.949863	18.531996	18.425833	12.812892	-6.0387177	29.030588	-2.4748857	25.598124	16.578371
649	48.98241	21.233543	6.583695	48.521908	67.26055	55.970165	23.420517	12.057046	25.597115	3.113291	52.857285	25.456411	34.44185	36.23073	34.31508	39.90052	37.421227	40.63218	39.99882	32.89724	57.007526	49.823254	53.39333	45.97291	46.17513	28.730734	45.218384	35.713627	9.506227	24.895447	19.767471	22.31669	70.87083	53.913494	42.25146	84.947815	62.412464	54.009674	29.840185	16.27053	73.40157	69.25168	70.47553	58.707012	47.400646	46.54768	70.41664	33.905598	47.51398
650	48.01601	51.016876	57.949787	74.23862	69.36893	59.332043	33.60135	27.37117	32.67688	34.974426	40.192307	62.52362	62.67036	48.847546	49.2202	69.29083	67.84267	48.517628	42.95787	48.356934	52.07108	50.491344	38.79282	51.11806	58.062977	64.18131	57.93309	54.22624	48.82736	47.62505	37.739582	68.14979	56.88383	52.783398	54.92867	60.19289	73.905495	67.76355	63.99179	63.61609	61.723053	44.387096	51.7516	48.887196	27.786179	40.216938	38.24254	30.256517	37.524277
651	59.759876	37.518284	39.15923	43.2289	55.27062	59.278248	46.777637	42.973804	28.494146	91.12036	22.665102	51.912384	45.76021	35.21006	46.570435	45.747448	55.24704	61.091427	47.925632	38.23419	47.16576	16.297373	70.2225	36.16611	42.990112	57.70163	18.6158	46.623413	35.797123	51.683483	41.270027	44.8833	49.513905	61.780087	52.247814	30.98858	66.24728	15.434994	26.495024	45.205383	36.916203	56.076595	28.977732	61.744053	33.507694	58.243652	45.41036	33.710823	36.29455
652	47.478237	41.68442	46.06898	48.93516	49.885284	49.414555	51.826588	47.046173	45.532043	62.990536	41.371796	48.194942	50.326336	45.563522	70.48235	62.483963	69.55838	74.654236	84.40734	36.31632	57.811634	51.015614	41.48499	48.50594	45.236347	51.679165	45.789993	63.25171	57.457073	44.433613	49.496235	41.246536	57.559795	43.862778	52.880054	56.729385	68.64855	59.213776	77.5421	74.87532	49.233578	49.23932	48.138256	64.719666	52.6197	52.32413	44.17293	46.95284	45.40144
653	37.44637	59.27267	46.935146	51.484722	52.262684	37.876266	38.331776	64.045555	45.153156	71.42694	65.53066	72.99124	72.318886	62.222073	50.955585	35.318497	50.960785	82.118286	65.50286	54.346485	44.90485	39.545303	51.41693	39.31972	46.768833	39.780563	50.829388	32.22304	57.56198	26.230932	52.266674	72.99186	53.640423	95.83189	65.41682	56.9088	41.030704	48.153263	58.459866	57.882355	66.39906	54.0124	32.238438	51.31409	38.35232	47.833668	37.79443	50.815563	74.78601
654	88.516396	85.12263	29.713495	38.257736	63.23282	54.255177	69.10145	19.27213	78.02831	58.609234	43.60465	40.050083	55.32365	76.66678	53.51895	28.50181	66.98275	50.276745	74.82741	46.22342	74.61565	80.512665	81.45959	77.43936	21.623007	41.83179	37.842518	58.56483	56.940155	31.161188	76.67404	43.416668	70.013306	47.61761	75.60212	50.539185	46.064182	77.72857	69.23481	51.498882	43.13071	69.88716	8.662063	46.205887	67.8759	20.088085	54.015625	46.44714	73.76295
656	-7.4684577	14.90831	4.010908	12.868573	-8.196536	-13.738051	8.283225	-5.748629	9.68048	5.1426396	0.57565886	-9.885428	-10.564333	-3.8024285	-7.53739	-0.43509197	10.53715	-9.97561	-6.0305457	1.4416345	-10.851247	0.5003178	-18.106297	-1.4541594	4.772324	-17.097898	0.78384304	-8.428485	-7.393972	-18.632006	4.3116355	14.004495	5.710605	18.39818	-9.854224	5.4481883	5.634339	3.9338455	19.61577	16.852736	10.594777	0.79553413	1.1291403	14.949074	1.7792593	9.99104	3.315977	7.042334	-2.163347
657	49.135284	31.285635	45.224842	25.193327	61.995594	45.05986	40.112774	61.44319	52.35266	52.589874	42.204556	33.441833	44.729122	63.78317	33.60704	59.235424	50.673782	29.43178	23.03131	39.69478	45.233913	59.260853	35.953533	42.19684	38.38161	49.06218	43.291733	51.890167	32.469486	-0.3413353	41.4433	25.218222	28.46315	25.10315	29.200804	18.4142	23.48359	24.0615	42.044746	14.966248	4.8725533	32.497623	16.73421	0.5099303	14.174305	13.352258	10.189663	24.688658	3.9194822
658	66.70325	54.165783	67.75302	62.62506	72.145	74.57606	51.309322	69.242165	74.96434	78.83924	83.88757	93.043724	68.1611	59.791126	87.4141	71.93305	65.42166	71.44517	73.383	73.960884	67.10094	70.72077	73.94297	48.48189	61.41849	67.30307	80.14084	59.589832	81.87049	74.09299	61.86884	81.5933	70.27429	78.62831	74.04941	71.88441	62.417164	88.07688	81.12846	58.99956	74.08112	75.54141	58.980877	67.4163	85.79046	67.72401	69.53485	65.69285	69.25214
660	19.697704	27.861895	53.200413	25.068375	37.56975	32.9158	31.362234	16.99969	24.969091	54.97025	35.09082	27.35334	18.050734	31.246231	33.015274	30.100143	19.02257	24.851545	29.996674	39.006397	32.195187	28.88063	35.575226	27.299631	30.653532	40.752033	29.372522	26.666357	22.536346	26.354446	33.3147	30.1547	32.035633	22.404104	29.75561	44.715878	34.393627	29.866959	24.88965	21.457834	28.706736	40.020805	30.491257	29.275396	23.714579	30.641436	32.714535	35.280823	39.99
661	25.336061	59.100906	58.250294	50.91446	45.66186	30.436905	31.757196	52.391956	54.628254	45.95373	32.915215	41.236996	47.43041	46.26469	51.550175	55.844868	45.09868	57.160038	60.82967	58.392933	65.345695	32.68075	49.908802	49.386875	59.320026	57.34427	59.74075	61.890347	52.855824	50.55905	55.16223	84.93298	72.36355	67.300476	82.325584	54.321106	83.44309	85.25982	70.43067	76.50736	83.231064	76.42193	83.19518	98.23843	77.75955	87.76232	63.190052	69.17812	61.866215
662	-20.109343	20.017206	33.926373	32.660378	12.26761	33.9061	27.685034	-3.4205246	-1.6941954	15.854022	40.41438	14.859668	9.716068	13.317696	31.52149	-7.0061913	-4.2541795	18.858831	12.53736	23.217478	19.345434	-4.286184	17.29239	25.008118	13.077695	7.5938363	10.776562	7.4494805	20.434221	0.79938143	22.883524	40.77826	20.83261	37.14251	31.463318	23.929293	33.116787	11.253791	38.36161	35.338764	10.40167	28.723923	-0.45495978	19.212185	3.0807083	9.151594	7.025991	22.906769	18.733294
663	15.669669	51.41347	47.349365	37.538326	42.605648	55.152267	36.012287	39.07602	50.83949	71.15896	33.50349	34.976852	41.938805	63.521053	46.378338	62.50178	53.922913	36.999226	41.38826	53.72646	43.464382	31.914404	35.446632	42.79089	40.971943	47.748318	46.79756	56.96091	41.479034	50.098072	34.524292	35.96452	56.142246	47.407207	33.129803	38.97099	45.044163	24.20564	36.11119	30.581236	24.986206	55.509594	35.50388	59.772217	64.46118	64.6387	44.373714	34.779366	39.757183
664	60.772583	54.37117	53.63489	45.788578	48.101475	52.62784	50.64445	43.471508	49.344833	48.90565	46.528473	57.530155	47.848877	56.429134	41.088993	45.112293	42.930294	33.744095	55.098175	61.935757	59.03824	70.46905	48.507336	54.78836	46.63155	51.180187	52.146282	56.12723	45.481495	49.539837	53.42194	66.69763	43.111526	39.315697	46.428253	37.338314	45.31544	49.0938	43.575687	39.28691	52.78268	27.826775	50.15822	40.63731	46.648205	46.536823	57.378178	50.719822	54.738644
665	25.306793	31.872513	12.075924	16.747734	25.193064	16.18184	17.873077	42.7748	39.838512	15.633355	9.415381	17.909195	19.920422	30.618454	32.0573	11.883231	12.966008	13.25076	17.638393	17.637123	13.69694	28.289879	25.369347	23.366495	39.78319	20.416262	1.4248339	8.978679	10.1045065	21.406317	10.678101	8.238725	37.45341	26.856638	55.42845	34.320366	21.049175	21.759027	7.905567	21.59035	19.104141	11.360081	25.586313	24.5404	17.472136	20.504248	20.667267	16.248857	2.5789356
666	47.46565	21.676218	23.106863	96.4574	78.96476	69.9105	48.68143	37.36789	10.919198	26.814545	20.672153	24.255287	35.866203	12.037121	57.426178	22.272532	31.247385	24.300629	16.611721	33.53131	37.321022	49.25076	24.45813	50.66493	41.239323	20.485292	18.089293	7.675508	9.625618	51.385372	51.77621	70.60265	24.14475	10.275683	39.1773	39.823063	82.783394	42.130123	29.417288	32.120266	4.501618	32.583508	3.410928	45.68825	19.93915	-7.7354875	1.0477028	-9.027714	34.047718
667	26.170792	46.69383	29.055788	26.264288	34.300503	21.894135	44.68128	20.541471	29.252403	25.078466	38.644573	28.905136	22.907442	36.180634	16.981598	43.39633	41.66924	29.24972	41.252716	27.824148	48.833942	14.998192	43.320126	43.956787	34.60672	43.29446	43.791187	42.51524	46.551487	97.82483	52.232662	10.941829	40.771786	41.8246	70.44291	47.03597	42.40391	27.068193	19.833399	30.501709	57.50108	59.156925	55.762287	11.407348	34.448135	66.170525	50.50594	41.90829	33.17956
668	23.878138	34.315464	12.981267	43.305286	35.160427	16.463247	48.31074	57.429943	32.4093	42.983425	38.18757	27.498522	26.351889	80.84596	23.047958	33.75348	32.535385	7.746721	17.283112	51.139194	46.90588	64.4278	28.404211	41.637325	38.427216	10.437047	34.002132	59.00297	25.29557	47.706055	66.273125	28.046007	37.57653	55.55377	61.46158	49.367233	24.217707	20.372183	4.7562327	14.509229	2.7107582	15.039925	14.026507	31.1923	17.757086	15.795428	44.057423	38.68966	24.370646
671	21.273348	12.461468	26.807364	14.152283	-4.1550155	20.885912	32.102398	6.2122307	8.067521	-17.27127	-6.005466	43.063053	41.621502	-25.316124	7.3398094	3.733452	17.916904	-11.717031	-9.763328	-2.1675694	-19.67475	-14.898786	3.5882018	-10.652183	-2.466225	12.203468	12.370784	39.472767	37.402725	-25.477066	-4.930365	1.8594466	8.362578	-4.1328964	19.50717	28.57371	23.226149	20.374075	15.824306	25.914652	24.178095	32.760113	-14.994301	10.811157	-13.46099	18.79259	-3.911681	13.273097	-7.6462836
672	44.295918	40.637173	48.751324	33.26997	23.884615	29.602514	36.787273	57.398884	20.443838	28.380142	58.32529	27.457537	35.035732	33.305508	26.942352	30.068197	15.128598	26.04831	61.687054	12.753827	37.919476	41.817482	41.011616	36.722622	12.275966	35.329296	8.1149	27.75821	23.079805	21.523039	19.643303	34.7404	30.04394	36.41754	50.06311	41.029602	35.90855	30.59581	22.271852	42.136715	27.776785	23.221008	19.36649	20.213219	33.072086	11.648252	23.01741	31.32207	33.855824
673	74.37623	75.980835	78.607	43.61206	65.64957	49.97909	59.847645	81.340805	73.6797	76.56935	86.35032	75.0617	60.514698	58.429688	61.828297	74.53643	66.7593	95.60441	68.01972	69.95478	95.73864	65.63216	68.26226	64.6759	41.00349	62.592743	57.41701	36.130405	31.74498	51.26369	78.40075	65.44974	48.182377	58.768513	57.647297	53.197742	59.887253	51.950867	38.73052	51.77417	56.05425	27.702955	63.893772	77.14199	53.87678	64.45079	48.48057	43.310047	75.88741
674	7.806414	17.121305	11.378833	18.431973	15.6167	16.705652	30.469086	14.924641	21.47065	0.2732687	28.37844	40.397583	16.876556	25.07493	35.096054	36.027832	11.369526	25.436296	30.497461	22.40655	14.098228	13.03855	20.887823	6.786806	7.6709366	27.96974	26.16472	30.419487	20.807674	19.02979	34.242706	20.470594	18.910044	26.453972	0.34661707	34.948284	20.233103	28.60119	21.83634	15.13524	7.439928	14.82639	-2.7254512	28.849306	31.683685	25.331154	26.47436	27.81481	27.88357
675	26.1975	29.373068	24.495626	32.255505	52.93726	36.698124	24.03222	28.240019	34.31794	34.86332	35.553703	53.24521	31.378134	32.573345	26.883997	39.154873	27.371344	27.123835	39.80653	34.438656	30.248602	28.559448	26.834246	36.082363	28.26802	30.980362	37.76633	27.219671	30.861483	30.525488	34.923687	35.02924	37.47189	27.717087	30.312262	27.765284	33.71687	50.795925	33.746483	40.3914	41.215096	34.072968	41.985985	37.84746	24.898148	60.338802	40.651676	52.70348	33.34183
676	45.16968	43.696697	47.150967	48.264393	38.137287	30.61049	42.18335	41.20979	44.345966	35.920174	45.523075	45.19811	44.657093	47.495144	40.667606	43.679096	26.029419	30.591415	40.963974	17.105581	36.3464	37.38749	31.663565	28.310654	33.687397	47.784527	35.961197	37.222588	52.73524	43.06841	44.97993	18.380594	46.0247	46.96446	46.076935	33.64338	38.44623	50.353176	41.05044	34.047787	43.47353	32.435104	33.317867	-2.2324474	37.44968	39.14773	18.806227	42.344097	40.131317
677	71.561806	20.250425	56.68334	10.791804	46.872997	48.855885	35.69679	47.17937	54.334484	18.720543	59.247158	55.06575	28.233597	46.800995	15.122958	54.77244	44.63739	20.037342	43.451572	29.159988	10.024762	37.56443	12.094846	36.88887	33.770332	28.211924	48.438053	22.989555	17.894453	37.06734	23.973658	16.974255	35.604244	17.145948	16.07323	65.0201	60.215633	63.93063	49.226868	58.930298	68.58641	43.246555	21.673052	24.083017	31.972044	41.180622	44.16087	61.514816	32.07083
681	32.88816	28.009706	47.212597	27.814726	46.185986	45.110058	53.57925	44.899624	40.37402	26.851694	44.910175	32.58509	22.24671	52.766277	38.081493	44.2637	33.98218	40.84691	35.985752	33.08769	10.616896	41.108986	48.435043	32.42667	73.50253	34.281372	25.13797	45.39477	41.234344	47.858067	52.416172	5.2099266	24.767653	42.134544	51.212322	43.650967	31.946054	26.546074	30.598951	49.282055	55.18007	42.835846	54.38869	49.06577	39.812256	27.485138	43.62009	33.367126	46.485382
682	0.2279628	18.828789	38.97156	22.789139	33.19107	44.90244	64.85238	44.500793	28.799303	6.0046315	13.907567	16.135141	-8.444252	14.704791	22.545073	39.33527	21.011679	31.492485	16.305025	30.880903	34.495914	45.182346	34.83562	-0.54119325	5.160599	18.119738	-3.9376929	27.974268	13.513684	22.968634	46.43922	51.826366	50.195847	29.48435	33.71648	57.592117	28.406158	9.664079	16.062906	24.325806	29.01237	20.482582	12.232839	26.775589	30.140396	26.68706	19.993124	36.13851	50.22884
684	40.40883	43.02228	32.481556	25.427282	31.263672	14.236825	11.288516	34.274796	1.4312013	20.52674	24.040426	31.39147	38.37563	13.2577715	9.522038	13.756991	41.550682	41.209927	26.000275	39.010612	44.297962	44.99551	15.757156	45.429382	35.097424	33.582306	42.90498	32.842106	44.883408	31.296824	30.743988	39.10191	27.001623	23.795397	22.193163	22.654778	14.490972	35.086796	31.911028	55.90442	39.076992	36.574932	37.170834	44.59489	37.24084	46.620193	40.69683	23.119225	46.22754
685	-0.76769	-1.4607741	-5.2811027	7.9136987	25.034317	14.490973	-15.901977	-6.797503	3.447595	-4.457996	-4.8241963	3.7393458	19.073595	2.060477	18.33613	11.923411	0.2795925	-3.4587986	5.013119	17.867496	22.199478	13.59077	21.579771	-2.848196	-10.849217	-8.848548	-2.4224837	23.221277	24.466965	-8.341236	-10.634501	-8.621198	-16.329384	-9.48247	-2.739006	21.386421	-5.498216	4.787346	-8.947806	-2.3231668	-16.364983	-8.833258	-15.593678	18.494778	-28.000221	-22.083918	-9.486231	-7.5647283	-6.5434284
686	17.09582	36.563152	39.757393	37.043564	58.06181	25.327415	12.436736	25.863504	25.481268	25.021818	14.303679	21.77653	0.6268346	32.321133	68.453674	47.09897	12.738524	29.703737	20.381363	-1.55579	35.8587	39.706577	18.318186	23.190933	15.287618	8.711062	13.909236	46.194195	25.221579	24.516129	23.438179	36.031376	18.976662	-0.08292031	24.560484	32.793697	28.994673	29.937346	26.81301	11.118436	21.49645	59.90726	11.314126	30.282942	20.621248	35.0323	21.121353	28.013803	69.95953
687	33.711926	4.4217196	28.895142	48.269543	51.857193	48.454174	56.202137	23.479141	55.37201	77.4862	44.3499	37.944958	24.220602	-28.826303	34.7818	7.729567	44.760548	35.19285	69.19872	42.122677	39.22801	18.607153	47.915203	27.93036	24.185768	52.17732	28.571753	42.755405	17.446264	34.77093	26.693384	54.849926	57.764812	62.97812	37.84153	42.970135	39.49266	44.59242	18.096588	35.00621	49.73848	24.786734	19.69005	55.56024	32.37997	51.226192	53.53657	12.379909	34.60539
688	17.69359	25.79365	35.5392	19.76113	21.25609	29.884134	28.487944	11.235509	22.140387	25.158342	31.565252	17.482935	40.062218	25.927511	34.181072	53.9057	30.143076	18.535486	23.400064	32.98167	22.711823	18.614885	38.313477	10.93412	27.3434	45.82037	28.765066	20.333363	27.329353	20.54921	26.53688	39.44405	30.371765	31.654207	18.899225	23.710205	46.552486	39.802288	27.284523	21.477127	24.011381	15.958817	28.262596	15.296242	31.189209	32.13516	29.592451	27.955376	23.57971
689	66.07279	68.68442	83.35704	55.21762	56.76178	50.490414	80.22244	88.71844	73.36463	66.05364	79.96025	64.739586	75.10724	75.24496	50.71333	56.621563	65.89262	86.527466	57.6439	79.562874	66.3129	61.628498	76.72974	64.15089	83.05688	54.990513	67.489525	69.42331	74.960686	67.409706	89.72109	74.0211	71.76452	59.462357	63.11824	55.751343	97.409325	65.78771	66.528625	57.13257	93.61959	72.48868	68.73884	71.809105	71.289955	36.909023	78.738556	62.03117	54.014145
690	30.532616	26.343674	51.911484	37.917213	34.458942	48.91338	64.294136	38.859135	40.91152	45.587276	54.95841	8.253543	-3.7230499	20.751305	7.3528304	42.51321	30.861847	36.510254	46.469906	47.033997	16.5046	36.48173	29.325312	65.79325	43.94157	28.195261	32.45876	11.550419	52.167328	58.083027	-5.476587	42.347668	22.040361	53.44632	0.4297727	31.459002	20.756716	31.903082	28.716051	27.25131	36.042072	48.125843	62.51457	4.545248	69.292206	52.226715	42.316967	62.184067	34.512917
691	16.648436	68.87451	54.812756	71.781456	48.521267	55.993927	57.34096	33.940296	45.817234	41.045948	27.641756	29.657522	49.787334	43.245228	40.975513	85.59319	39.469357	50.785847	75.39738	46.446613	42.908993	39.55248	48.196247	17.233435	10.949492	23.68247	13.708061	95.86245	46.355846	52.599243	21.804855	37.10425	32.944817	47.732258	56.98372	26.446615	25.686996	31.485914	47.941204	58.87332	32.489353	19.426508	50.83605	65.34673	17.479921	30.897955	52.896214	43.77553	48.067303
692	73.7079	67.231316	70.09097	76.66765	79.61085	71.68861	80.55078	76.74584	75.90982	73.94507	88.13165	61.854877	73.25925	81.96014	63.18068	73.88685	55.654034	74.21868	67.07496	78.79627	58.10815	86.00058	83.75812	69.34226	58.216766	61.043274	68.281456	55.534977	73.38999	71.93654	80.16109	64.338715	48.88003	78.3973	70.75452	58.76466	81.33865	67.053505	90.54612	83.886505	62.043682	73.66043	79.0498	65.55681	75.7337	62.763397	61.001186	57.33226	86.52857
693	36.50642	43.29506	31.281265	53.106873	34.962296	47.027294	46.36554	49.150875	62.01814	71.85457	70.39454	66.286385	60.35086	63.996227	54.15831	37.721832	51.800793	37.3247	51.322998	55.100098	39.789707	30.122355	38.549557	59.71007	53.802174	61.698658	73.012634	52.02577	51.851624	41.340603	11.8290205	19.626707	40.596207	37.257923	36.215466	31.720543	46.858566	39.33233	17.84416	35.577793	48.71434	27.899826	28.799875	11.612561	35.573437	33.737198	32.420506	45.209454	26.429972
695	63.000134	40.466415	27.40467	76.40984	57.48242	35.393307	58.611454	43.062748	61.561596	38.98855	40.63802	25.777468	38.217026	62.197098	40.621502	49.840576	46.237946	36.449406	43.507233	41.89938	54.31506	21.143736	53.51437	56.752	26.011213	29.47309	59.024067	44.508484	30.733847	25.43963	24.41427	27.028519	44.514465	94.97353	39.21419	22.778473	8.339916	34.178173	40.043053	42.07977	41.380123	37.860325	12.953999	42.195545	23.761599	39.852455	36.767914	34.84521	19.149866
696	32.83621	39.24614	57.498062	49.28201	44.526318	39.454975	35.22008	30.411875	35.673996	28.969938	18.514395	21.348032	15.262229	26.30158	34.41583	54.900715	42.514484	62.45958	25.754814	35.045715	25.338568	51.247288	33.61003	23.160086	30.35895	31.440407	32.23596	38.642117	33.95918	31.893946	50.923508	30.916231	39.48995	44.24412	39.10381	19.056358	29.20073	22.44378	51.602985	63.811703	72.904144	53.59035	60.05899	45.22374	50.49761	27.92806	60.21245	17.853607	36.973248
697	18.685858	63.205048	30.190928	40.56538	78.3501	58.596485	31.416245	42.188137	36.24023	37.376728	72.67146	12.794019	77.389946	19.586744	39.245052	44.866634	30.315002	1.1459103	56.49089	56.704815	38.85506	51.93631	52.224354	56.31726	33.208633	38.40675	34.236317	41.63828	41.417072	77.419464	23.7173	70.11215	12.187999	53.912018	54.860607	21.485315	39.865406	20.978544	26.699957	32.024296	23.718325	28.6343	74.04092	34.765438	30.685608	58.42744	70.577095	63.654495	67.10085
698	42.410053	38.01395	58.265354	38.31696	49.45935	49.11732	-4.29197	39.185566	14.956561	14.828586	30.917223	27.442474	33.628815	34.15048	26.555353	15.760907	32.44193	42.811146	37.56092	27.12092	40.72526	45.29117	50.883984	50.57181	52.03545	20.092497	40.451534	21.820847	37.52947	29.98873	27.821877	49.848614	68.34533	27.61579	36.489635	49.070786	28.259295	64.41053	44.759644	68.38189	28.093615	34.49458	54.73171	32.402943	43.58777	47.74706	51.36778	52.181965	22.945898
699	39.49038	13.543864	24.319624	23.807358	39.982464	38.792946	33.903427	35.105137	51.895466	48.59889	34.674606	27.21202	15.022195	30.183197	9.448515	20.879824	17.139353	30.760458	14.014655	13.383883	12.660739	30.071424	46.828884	17.59497	22.617716	49.45561	46.788822	30.38836	34.44132	51.646423	41.064	20.75107	22.030405	25.583595	14.1925955	7.487814	8.959837	15.687882	15.663792	31.243734	30.679459	50.921886	52.353302	26.002647	35.90271	45.913616	39.38031	33.606052	29.729403
700	8.789941	43.172928	63.436054	54.549145	76.86606	56.587505	64.55756	68.75097	69.899994	87.32471	19.367912	28.91599	10.521332	36.38019	42.360493	33.452297	69.27837	63.09023	77.34024	71.23719	84.45132	99.057495	24.205069	39.642365	32.48399	40.638474	76.165955	86.75372	73.65921	74.66024	71.68137	83.348854	75.28215	92.1261	19.226885	33.507847	38.177887	12.482124	36.720997	81.56972	65.40809	75.04876	17.354097	-2.4366503	36.763313	10.624966	28.285608	18.2167	35.139557
702	27.406397	45.248837	38.945095	14.786228	24.388884	23.67367	19.092958	10.542323	20.842607	26.179243	18.187973	34.082153	44.271694	44.436367	52.091877	50.74702	37.228436	58.685406	39.23968	37.402992	59.085865	27.426168	23.25408	43.130817	29.906332	39.679707	31.096445	28.099146	31.523157	59.619434	37.911602	39.201626	22.158056	32.497505	26.844475	28.221144	37.30407	12.114563	23.264364	20.208555	35.35307	38.671658	32.820133	25.55793	38.34928	12.88074	22.693674	36.785595	19.879396
703	70.859085	55.56323	49.883514	68.272675	41.019806	69.13688	53.89729	81.35063	86.04594	83.672066	85.58966	44.381237	42.345684	26.549301	49.203953	79.22382	53.98949	93.254555	59.894592	59.202755	61.79096	51.152416	51.883198	35.72574	46.46451	59.97584	63.087154	72.59795	67.89228	63.75159	68.59849	82.030014	48.054447	52.300175	36.92415	85.67983	77.98974	60.05597	36.75913	63.0826	58.082386	60.78417	65.10767	45.797955	41.85055	55.724834	88.36246	56.88153	88.73526
704	14.36353	13.341002	12.724668	4.2676635	8.183548	6.831445	17.017996	11.387543	16.26944	16.032251	13.10493	11.567723	26.03553	11.835376	38.137863	13.904971	21.192282	19.091452	34.932827	14.6050005	23.978632	1.7695084	34.2464	21.12022	2.4019444	11.256572	1.919829	2.3330038	8.163734	0.5314898	40.561954	31.732346	-43.615753	-43.394547	31.733896	16.927053	5.0903563	12.255931	5.0837812	16.566544	15.5260315	14.118732	19.543669	14.315773	4.251142	17.1559	21.615028	22.576666	13.793433
706	37.112885	26.03659	36.234703	40.926052	66.60793	52.99033	45.247086	42.298847	12.887969	32.96143	65.26151	70.74171	33.711895	50.308727	35.372356	35.93651	46.524586	36.455105	52.168304	46.163788	37.661556	14.928887	38.27552	13.892343	53.97922	48.922466	52.97388	60.404797	33.541676	32.29945	14.296956	29.934656	17.26375	58.283787	54.258373	50.26228	30.13732	37.414837	48.526936	58.00894	35.319614	33.0488	42.44354	43.744205	47.7368	42.082703	71.35285	34.366276	46.05144
707	-24.197287	-16.34021	-9.505461	-5.636585	-10.343628	-18.555326	-14.552461	-9.3857765	25.005453	-5.7448993	-1.1763661	-13.977399	-0.40568224	10.9950075	32.45489	8.973582	9.932724	-9.809792	-6.452517	-2.855924	-7.210026	1.9859864	9.081791	-5.097061	-6.0588784	20.108074	-12.440869	4.7645993	0.27336153	-9.344105	-13.274724	-12.539151	-22.889595	-27.552109	-10.513669	-24.819098	-19.7187	-31.51483	-25.00768	-35.100834	-18.514643	-24.152346	-25.468117	-31.777863	-29.443186	-31.488966	-25.908264	-16.785753	-17.935863
708	13.177951	13.307956	0.442201	12.432481	23.140602	24.7828	17.056284	12.4198885	8.299872	32.24506	31.026937	18.073732	17.004133	15.49587	34.642796	32.93955	43.77895	37.74968	17.842024	10.224748	56.778736	17.89924	42.71512	18.793543	45.65373	17.3441	45.226696	35.51256	35.839462	42.961666	32.170853	34.120483	33.46358	34.00465	15.1208725	15.968335	11.875531	3.4765165	31.350046	23.558596	-7.9347205	17.95111	-6.363537	18.446835	21.322784	9.385194	15.371147	-14.697263	2.5541184
709	0.25352827	7.208256	25.729254	16.532282	35.119217	35.48341	9.158016	6.214503	17.189173	2.7254155	41.001545	27.22603	-6.7958446	1.2303909	-10.88031	16.856327	17.616583	8.943633	35.260227	29.021872	22.07738	9.952105	2.5012646	39.97723	35.67812	31.130575	22.610586	23.30892	8.7789	31.455856	29.661514	38.013687	23.770563	17.984102	41.118828	49.52724	60.059235	30.964811	48.943726	51.2511	36.096645	23.548317	49.90454	9.199384	54.28642	47.14693	59.824463	41.020485	46.301895
710	46.789658	49.057873	44.68247	54.122364	49.574818	44.666916	60.737377	65.74991	71.43783	62.973286	48.902973	33.679394	37.97984	64.75876	67.18734	57.33853	60.084396	51.2648	49.35435	49.457443	42.22392	67.16615	44.57286	59.60638	36.265995	64.38868	63.650635	59.559895	59.740765	43.227222	51.105835	64.4133	40.56097	44.8066	53.56957	50.683884	35.80482	64.359375	49.013172	43.931965	41.192913	40.936428	62.548615	67.36848	65.61149	55.01006	51.343414	55.396595	53.136856
711	41.217594	42.561077	60.202282	36.295246	57.008972	50.270435	44.918446	52.91792	37.857994	50.72675	54.621857	53.799313	83.88243	67.77424	63.198074	48.76471	57.098705	40.109684	55.65749	46.28435	63.666992	51.425262	51.313526	53.417267	53.833405	52.738087	67.66433	87.00773	56.330032	58.947952	57.607243	46.674755	58.6703	62.56137	52.52919	57.26819	59.33316	55.717342	64.62061	50.782223	70.707664	72.48361	52.915638	56.26645	58.48839	47.83658	59.092346	64.431946	49.449375
712	29.45153	34.289	14.751756	38.52745	41.267056	35.45315	18.833555	34.960888	38.498318	29.77596	46.56631	33.553925	39.470367	29.63878	29.66973	37.974964	36.11278	38.734547	28.526228	30.266197	36.399143	32.249783	15.54819	35.22819	43.934063	27.87974	-16.606066	28.991262	25.509085	37.966938	5.036926	33.934837	24.543325	26.537275	-5.28327	19.278715	27.03218	28.886765	7.5972743	50.04538	21.671888	43.070995	18.428686	22.769617	35.69952	44.75691	8.387635	42.875397	8.841889
713	52.661274	59.994617	60.14455	76.66388	65.076546	52.524097	52.959106	56.36748	62.801243	51.690212	78.34272	78.50587	59.11911	53.914417	48.93343	52.930805	74.240295	59.48328	54.52515	69.25701	78.52938	76.01063	41.70548	55.2674	43.652256	50.00372	45.20744	35.87553	46.391293	46.57429	56.891632	61.38225	59.810406	51.13199	56.082687	79.34121	45.36436	68.04534	54.464634	78.45092	68.25003	52.2731	53.882214	53.507416	49.960278	53.147854	55.326656	51.54366	62.685772
714	38.48253	28.488276	75.74813	48.268112	51.485584	58.925537	51.066692	79.52206	68.784485	20.57968	87.570915	40.121384	26.437805	36.780537	45.260654	53.264668	55.363113	40.13971	30.679235	10.284873	71.06672	32.20159	52.909527	32.30537	39.332645	6.258415	29.776548	41.579224	32.89812	57.260345	55.36791	47.795757	35.32828	38.899548	41.722942	33.6182	46.870422	36.402798	87.98413	52.754566	41.41802	45.779102	39.720287	39.944153	76.30241	64.49569	46.720913	3.6431124	33.986523
715	-20.060862	-1.5286154	-15.2755785	-15.605316	-7.851236	-10.173014	9.148509	-12.821067	-9.020088	6.426033	-11.769448	-19.463863	-10.913121	-0.276659	4.779674	-0.41368613	-15.224574	4.2248363	-18.239733	2.4641247	-10.013994	-3.0604012	-4.6295114	-15.804596	16	-3.6809356	-10.732655	9.426795	-12.960015	-21.290342	-22.808256	0.7170728	-1.385952	-7.5774865	-5.7247014	-3.3250637	-19.184223	0.51910084	-11.621151	-0.6065801	-6.3475823	-25.422583	13.017787	-4.8336406	-6.882206	-11.1194	-6.4590774	-2.2588146	-2.5282662
717	-11.047814	-3.4782088	-2.0618274	31.170645	25.48905	20.14172	10.656648	15.991023	37.709614	42.309322	30.067255	6.6382523	34.938187	30.143417	43.261456	31.628756	21.96807	47.528763	1.8261741	33.275112	27.616096	39.85143	5.205215	0.7305959	4.8909698	59.97603	21.6158	5.6680164	7.655004	-6.112822	34.973133	60.50066	51.025616	50.25531	94.63882	71.140816	40.95503	74.58171	44.784245	17.453178	26.075996	44.133316	35.70953	55.812256	31.293625	53.18997	38.40405	36.0612	45.838806
718	58.72261	41.040607	36.403492	42.408752	21.964136	33.51769	34.1299	45.81827	31.834803	46.621166	56.535366	47.040905	43.91212	40.52212	52.775387	32.25783	27.497522	26.90541	56.56777	29.453646	48.43334	24.498339	27.10002	61.69226	30.491388	42.07316	41.392944	21.948975	47.629536	58.2312	44.263123	39.241673	34.069565	30.56729	42.71973	32.74786	51.15431	34.361744	46.120007	53.79539	50.718555	47.229176	63.071514	44.43543	39.403187	53.142056	45.962494	47.581512	49.12402
719	43.807384	101.91439	68.44755	36.60816	56.38455	33.833908	55.842068	59.807964	54.1067	62.401806	73.57357	57.37779	57.08206	70.810555	62.320927	48.53763	39.720512	56.195095	72.9404	28.962152	26.792974	59.001083	46.435665	88.103264	85.78855	44.65714	49.88837	50.951977	53.26541	43.54938	63.98119	43.386173	53.05689	58.049976	67.45801	47.6151	28.41469	35.43343	56.97711	39.31232	47.311382	21.226969	54.27837	30.432795	51.262753	57.782196	38.935436	41.15302	67.07894
721	37.41392	38.864544	45.392567	48.4708	38.85552	24.59404	1.7376856	29.73912	0.9009681	49.14195	29.804932	16.996151	14.762592	45.091816	57.240574	49.88649	50.46043	45.095257	41.49075	53.972137	77.50018	45.64351	56.855316	20.922781	51.07723	31.475607	40.532314	3.1063604	14.925199	22.16662	35.372414	38.93623	30.691498	50.303577	9.059048	31.814524	45.426647	30.70049	19.312475	10.480999	16.479681	7.8268027	79.53559	48.315754	39.67948	12.180931	23.456802	63.016468	34.756557
722	51.55248	65.48987	63.310566	63.12016	37.855656	7.778745	71.92507	15.749082	-22.087397	43.35796	48.62523	63.876995	65.234924	66.146416	69.93765	54.228546	65.94087	41.921528	48.301617	51.38394	40.2516	24.912506	59.001175	56.92161	61.905426	58.36807	67.74905	60.82434	61.472668	36.856445	70.67102	44.584885	57.603134	49.665028	63.88161	57.285065	44.614765	50.190678	30.48893	60.786953	62.088577	62.559193	75.45642	63.35371	55.852325	69.51172	68.76382	58.27425	69.89233
723	61.317303	45.5683	50.368732	34.243145	24.976446	30.34114	15.503723	37.63118	30.797907	67.44291	13.134267	15.873951	12.6151	14.280005	40.54285	39.704765	33.868824	30.973969	48.656403	43.958523	29.188988	27.341492	62.21216	43.577595	22.047102	65.04577	26.679861	31.97994	17.286165	20.121407	41.92814	21.867262	31.131948	10.403699	16.6495	12.207349	55.97272	43.99644	15.715684	29.447866	9.525367	39.39362	44.15614	25.90741	36.294403	18.942009	50.415974	55.2305	62.95364
724	31.048203	2.6089802	21.71831	15.064545	47.365387	15.204648	13.248158	28.32405	31.92914	31.0595	8.018262	36.38516	30.391363	33.163334	44.18802	53.366074	50.472534	66.45703	52.341404	46.464478	90.96161	87.7217	63.548313	49.972195	41.387825	32.039352	45.82312	23.890999	19.731018	8.560961	14.585426	25.479645	27.20008	44.24628	69.56018	35.037533	35.03456	24.355417	69.71649	33.16084	41.225857	36.21439	33.17033	58.70749	34.831436	66.438416	38.82959	22.421423	23.633871
725	78.92565	69.153275	68.27358	78.98465	63.97545	66.856415	51.323032	79.00544	71.16132	51.107143	38.387154	42.431576	42.530483	45.425877	54.612507	62.675076	67.724304	44.201305	40.341003	15.282449	18.763014	27.413229	40.559612	54.499084	40.001713	55.30635	80.606865	52.337234	35.226105	23.148054	59.626648	30.02472	45.51845	37.69886	37.121826	75.374794	80.222824	49.220287	61.40797	63.785984	66.85492	70.542885	77.37362	67.83017	46.947872	83.21378	81.73148	91.91009	79.35349
726	15.186528	9.017087	12.905543	11.7334585	24.576471	9.18938	8.716163	15.769905	18.125584	10.181655	26.296564	13.13503	-0.86972713	15.895523	19.489017	-5.15527	33.873493	22.923668	3.024765	0.49394068	4.2126927	3.237603	7.2810645	28.733545	-3.5082529	30.755745	5.721188	45.98493	4.8889413	-16.789711	-24.680841	-13.51163	-25.248062	-1.3307133	-24.201118	-7.519399	-17.674631	-14.417962	-15.207794	-0.78926533	-26.646004	-13.789275	-2.3279953	-1.2985398	-1.0117837	-3.1531973	-6.756388	-13.50603	14.313745
727	-13.804089	-18.100473	-30.786705	-13.201432	-15.6112795	-12.032435	-7.8916397	-4.5992694	-8.160235	-8.932225	-11.646819	-6.291983	-12.812505	-8.429513	-21.363413	-7.88238	-6.721012	-12.664388	-11.780377	-12.007274	-13.3603735	-8.474112	-17.242872	-6.462444	-12.326233	-1.0929302	-5.630754	-16.788084	-5.2614517	-18.312729	-10.58211	-15.907912	-3.2529917	-12.691113	0.80292195	-6.761528	-16.244595	-7.7152886	-15.53204	-10.384824	-13.259937	-4.8042216	5.8365693	23.633062	-10.65408	-31.187952	-25.917318	-14.751836	-14.881482
728	30.62236	21.600931	46.89731	55.032803	32.095722	16.00006	-5.2465825	0.90878135	9.986537	-11.413623	-8.008203	7.456825	27.46988	-13.6588335	27.644785	26.005224	7.5956345	-2.9712446	18.490356	-0.08308029	18.7068	25.894236	35.481983	52.6351	26.903418	29.852499	10.654287	25.621775	16.851618	28.057032	15.209832	20.011993	30.954506	38.795822	19.56686	12.37477	22.98137	36.92746	30.932253	28.414665	15.215668	14.444126	34.5527	32.321117	21.912254	33.486908	44.37256	38.011963	35.525677
729	34.682087	40.654636	29.409174	50.655384	62.84688	31.731028	62.446503	45.00346	60.173176	45.137005	34.08283	41.662216	46.38087	42.129993	51.242207	49.467426	71.94781	43.205597	42.0807	39.46843	30.735754	32.408936	20.809034	52.89679	39.116287	26.826689	16.686224	20.424383	28.479385	43.986034	40.042934	40.528942	8.583276	21.462885	29.099974	19.886374	20.11313	34.017273	27.940598	26.589462	26.903208	31.250227	40.853798	26.876589	21.88192	40.68674	23.722282	16.4759	19.294123
730	10.119834	26.07547	32.28456	78.74578	43.4903	64.808014	76.227554	24.971815	18.464182	74.11317	61.08543	63.503723	30.958612	86.33722	54.503574	14.324523	25.389078	43.304764	63.843597	53.63202	34.57536	58.985584	34.736946	61.65683	56.82785	62.694263	53.521046	37.384872	49.684525	36.94663	30.19372	11.2973585	2.122383	23.354769	38.453022	65.13247	46.781384	71.755325	57.54782	51.39645	62.372593	73.37136	49.488316	74.18665	31.70163	46.872955	31.150827	8.788302	18.457283
731	79.61744	58.031994	48.178547	88.505066	68.45342	56.677555	57.27121	88.93921	65.18549	107.15937	79.36076	83.65803	72.41602	74.888084	59.61427	86.2122	80.46261	51.696293	90.68402	76.760506	78.40992	67.41807	72.104706	64.61627	72.12118	72.42575	91.88227	67.87403	78.51354	71.41653	66.53913	80.26957	52.64772	50.7447	96.23178	45.89294	54.97282	47.313015	55.684414	34.02004	26.370306	70.8721	60.62334	80.555786	58.51829	50.88611	54.3522	36.25776	24.905136
732	48.12373	52.913593	59.656757	44.017838	21.302633	34.63001	31.853745	28.963593	31.165457	30.965256	32.256145	24.079018	31.702345	20.624166	40.680325	43.791977	31.206215	34.53726	34.880577	29.530441	36.572247	40.904446	59.102436	28.309425	30.662989	50.60964	35.479313	35.60643	39.555706	53.818176	29.348688	32.12332	35.326794	49.0622	51.17983	51.74332	47.99294	-7.673485	41.982166	29.603706	29.160889	41.324635	42.870434	30.281538	40.779682	39.424618	31.146444	20.937643	27.74292
733	29.576986	28.994879	51.890182	37.754925	41.969524	53.01292	43.57947	26.2161	45.520184	45.87126	57.078552	39.044144	48.598217	63.242695	41.935062	41.381947	42.806446	57.099354	30.040216	45.477306	21.13775	46.40176	50.163517	34.204273	33.188854	32.16498	28.687853	59.793823	41.648846	42.18823	58.893402	57.15645	57.049957	22.714529	20.583317	43.707092	53.793873	43.715076	41.796463	32.6478	53.375652	29.052374	61.96902	31.809515	37.1421	47.417492	58.25464	32.2898	44.249775
734	60.662304	49.221134	48.11209	81.95771	46.158813	58.74458	50.47556	61.02936	79.169174	63.922943	39.001324	59.012264	70.77522	49.61542	46.667725	65.87206	39.415424	76.51363	63.457478	61.99452	35.289623	56.450977	51.541737	37.851154	61.13593	55.03122	45.430298	56.839878	63.095783	62.76588	61.982433	54.383423	40.594563	29.404436	55.65767	45.988956	34.045086	20.487932	56.71667	54.80486	52.858	27.849585	83.92426	39.263275	65.73807	60.949688	66.48092	56.247654	53.382755
735	48.066998	62.206806	45.181744	35.393147	73.45689	74.229744	49.11552	55.08421	7.1472993	22.146555	39.461685	40.183567	60.122494	53.751587	40.110226	22.81314	47.802525	49.449688	74.01154	49.06667	58.987095	57.437435	55.437115	54.71648	44.83055	78.754456	42.920227	68.63273	49.4687	44.09352	90.97709	35.528866	38.398087	69.73374	45.684444	43.94579	34.30699	32.290638	45.033463	61.741413	45.096497	39.319965	55.41467	42.547626	48.67132	45.278088	47.88817	41.97487	57.454754
736	21.321133	8.304532	20.267761	11.026853	12.6856575	16.655138	20.303537	15.631907	16.856037	20.68649	23.203905	23.934631	28.901098	24.203768	25.794634	24.940474	0.9753246	17.155691	18.17859	2.6963108	12.458945	27.865349	28.77604	18.635704	19.770258	11.897369	6.154321	13.703639	13.885505	1.5350622	5.887034	6.522955	1.9657269	-5.8498034	5.9471817	18.932755	23.800247	18.178114	20.285406	24.8264	20.885592	27.305357	22.925692	55.063572	21.479681	18.239462	-0.15391557	5.715168	30.744263
737	22.523643	2.7817497	18.06426	29.109613	6.7259507	37.17675	20.576021	8.54806	28.936407	36.07519	26.613447	60.48169	12.211018	46.01825	24.084684	46.386	16.620192	9.6569805	37.16233	32.855103	21.373339	21.138166	24.952505	51.21446	30.394022	21.183031	29.068329	34.227375	18.988123	33.169727	31.79001	38.953777	31.51148	36.74989	56.44479	38.103256	33.553825	55.20515	51.94234	56.789913	35.768772	41.495285	78.93016	33.66806	42.3939	54.299244	85.30683	27.236044	36.70557
738	57.172604	61.53476	60.205944	46.47583	56.23305	12.102315	39.589348	36.564728	38.09891	24.605423	23.163559	9.122736	33.712708	15.5193205	33.439545	3.2476237	52.04726	75.69769	47.61894	18.801962	35.90437	59.46991	44.672546	54.032307	40.721745	56.709087	52.73152	26.624159	51.064835	44.17673	29.68177	42.68686	87.67568	66.65143	46.175198	23.541697	51.435345	40.496613	45.06201	40.94257	62.77992	45.720203	34.33025	49.39073	51.086895	38.720463	52.240192	35.17908	43.086216
739	59.38653	62.921276	64.329155	54.52179	56.038937	38.351124	59.25044	-5.9650044	17.288223	66.228226	59.457336	-10.299068	-16.207022	47.008057	-21.292173	-10.071782	38.081066	4.306973	11.51577	17.65329	63.52181	61.620045	37.01363	71.72297	84.83019	35.1814	61.36449	55.81303	20.416382	58.82826	58.993305	49.083385	47.814487	42.400394	-2.9972756	68.723595	67.3316	20.11389	39.052658	16.462883	50.5524	51.81151	44.148396	60.810383	44.009876	70.4541	28.458435	91.48652	33.547955
740	50.444595	37.927143	52.63893	46.38907	33.6964	57.543163	50.627987	70.53382	48.192432	52.154224	54.496128	53.202274	28.834091	9.191285	3.6321828	49.316467	59.553143	54.613483	41.091984	43.904865	48.902588	68.315155	67.503716	27.956024	53.533466	43.12729	54.911953	74.07397	60.071857	49.03667	61.96696	50.310425	36.118904	64.25471	20.894575	39.349895	54.636063	62.201237	38.883232	74.98571	45.978485	57.522816	57.535233	36.177418	29.39859	53.791245	27.710596	41.083683	17.537857
741	38.90958	45.686264	43.806225	73.03716	50.15642	43.465008	39.116795	34.993153	54.48054	59.732788	61.9155	32.95463	49.967762	38.147022	43.319927	64.03835	65.360664	35.651943	62.529453	56.002407	34.295593	40.4788	38.2115	55.28694	56.893147	47.449615	32.276226	50.59729	21.00464	58.402943	32.959034	57.797867	65.25986	48.955036	19.022844	39.415825	24.02475	30.555262	32.18973	42.471226	46.72557	51.01131	55.48312	62.159637	51.8828	40.866665	51.38055	55.99159	19.238005
742	30.585892	27.45434	37.41127	27.143145	11.173118	22.873703	22.825363	31.27482	22.55065	26.607626	18.414099	37.61375	23.310684	24.00621	35.837044	9.783577	21.350641	18.529276	36.132275	23.989243	42.72817	38.78509	20.215117	31.153261	54.01184	30.783798	15.053508	26.011236	40.310974	22.957314	19.256777	40.113274	25.558302	39.412262	40.384396	39.33473	25.30131	34.233555	38.267094	33.53755	38.936718	37.333324	38.420483	30.141645	26.07007	29.21447	38.366177	58.453716	27.335152
743	37.82146	50.269802	89.779976	45.338215	113.703926	45.879734	111.79248	40.59071	43.367504	41.232426	122.8986	45.449097	106.6864	64.795555	33.06776	71.44293	45.756084	18.009218	31.503347	-20.011288	46.123188	-36.464695	48.862293	1.1228671	56.224964	51.647236	73.56008	27.220644	59.68506	46.371643	57.891888	-0.00219361	56.32806	21.973595	22.83978	12.496045	45.78059	0.46054205	44.561905	-6.2702193	40.854557	50.617756	52.061794	23.716421	61.16939	37.14913	62.66394	43.12372	12.2662735
744	60.93062	71.278465	55.418568	73.51551	95.332054	72.70795	52.005604	54.000916	45.25115	47.477337	59.6834	59.147533	42.778942	76.46293	60.853687	55.490643	66.14889	46.70165	60.688686	41.38916	58.746124	56.581375	44.99864	54.145687	36.528736	45.972233	52.296936	42.68144	41.282505	59.28095	54.68875	53.079075	54.663586	53.083088	31.716599	53.53853	44.734955	34.174763	53.318485	63.414886	52.69286	41.65813	41.93443	48.154816	69.19507	54.582485	47.27588	38.61121	76.758484
745	49.398266	47.63702	59.756115	87.74728	45.88204	83.72222	53.269558	52.956135	71.586395	53.79628	79.75268	30.36561	39.625454	57.887165	16.159903	68.12973	49.874554	50.351162	64.04995	55.492523	50.57829	33.720097	60.92398	78.16964	43.39201	56.76791	51.74429	35.75156	93.58785	42.122116	67.51923	63.396313	61.19865	112.27102	41.07606	93.94364	53.18718	27.220703	82.85519	17.144281	31.307264	82.26652	25.15625	59.778416	38.203938	60.056858	68.04667	32.26103	75.91267
746	24.707619	22.424927	-2.260914	24.131311	14.580777	24.345175	20.843176	17.43352	26.167341	25.831177	24.537569	40.486034	21.995031	33.433563	14.929372	2.9131196	14.887192	1.0726324	24.818375	26.602194	41.912586	60.47169	32.403755	15.706898	31.71007	26.178751	12.549287	42.640656	19.980284	29.534739	12.307327	22.633162	22.316355	50.32723	33.85995	5.2100654	31.733927	25.860552	59.238785	39.985493	26.89592	5.9662876	19.10085	33.635445	31.919245	18.541323	37.43892	17.662622	21.113783
747	-16.065966	-4.1252832	-9.754907	1.953989	5.8714414	-3.329242	9.703372	14.622773	11.358494	16.549181	22.70561	27.746246	28.407997	31.196611	1.3188535	-11.790919	-7.689356	-16.628582	-4.2947974	8.781574	-8.172389	-14.271047	-6.3496413	-6.1759987	-2.608908	-9.915996	-9.224954	-1.5822655	-11.029872	-1.3848715	-4.6584373	2.333451	-12.267377	-4.0431886	-4.6500297	-0.9817848	-3.6477718	7.8716927	-15.017803	0.82413197	0.67032313	-3.8867805	-9.4936285	4.992391	-2.5419056	16.131365	13.977412	17.210379	22.530226
748	18.434608	-2.634942	-1.3143997	3.721948	5.654734	8.112683	4.832859	-6.577167	-1.4016443	-8.843932	-6.924919	-5.7597346	-0.86416596	-3.775205	-13.041275	-2.2296371	-8.230187	16.345808	3.0469716	-3.470873	-9.256864	-13.048596	-11.157695	3.6558237	7.825955	5.962422	16.154144	-7.6116004	-2.208803	2.0814714	14.8103	8.777904	16.19538	-0.67320937	-11.066571	-14.864369	-6.4882445	2.1292477	5.5825477	-13.487176	-8.626195	-3.0787277	-13.595754	29.610788	0.5930769	-16.258635	-4.515488	-13.285268	-8.899079
749	27.08032	14.9911995	3.0010636	30.771734	24.316437	32.476597	48.036087	32.947132	32.399895	15.92776	18.386301	15.54355	12.859124	20.144508	4.926667	23.585482	13.792226	25.63759	22.71197	54.57887	40.573074	30.58438	31.730703	55.23254	38.02281	15.211591	33.618397	-1.3567657	23.531586	44.756214	33.11107	31.412416	5.329256	4.9817934	10.643376	15.589166	27.871805	14.902566	27.316925	13.17419	48.236614	25.34269	44.333622	25.512175	22.33534	29.796549	10.974419	21.709435	11.676392
750	2.9878607	7.5125046	13.531696	13.374362	8.79054	11.654316	1.5986303	0.83909255	2.8037655	16.427763	25.847898	1.8867105	2.0769012	40.804066	-4.1840034	47.469883	16.736687	12.58527	23.312822	39.281025	28.539322	17.583313	-6.0104504	18.8039	10.162666	50.629333	9.6945095	19.295181	12.272629	0.22814465	8.995273	39.591625	-3.575215	10.720849	6.718408	26.604277	16.792248	-3.5198061	0.647281	5.908743	5.5882983	20.308462	42.46398	-4.345392	-11.71877	-21.482103	-6.4710565	8.9672985	-14.136223
756	3.979243	-24.524635	34.685307	-18.137085	19.161589	6.9768662	22.215292	-5.5455437	8.712785	-18.364218	18.188887	-15.943591	26.6812	9.24271	16.92549	-16.242912	11.105088	-23.36133	24.80654	-15.166537	18.30458	5.543405	17.26333	-11.699977	6.7180114	-23.523531	27.332033	-2.7568114	33.92201	27.468287	27.780588	-7.7754006	25.07134	6.5905395	35.53245	6.3146763	27.100418	27.7344	27.672218	-6.220587	20.384747	11.788654	30.39196	3.5397923	33.652504	29.84775	20.467289	-0.72768736	17.874468
757	29.161379	29.51499	33.799488	11.330796	32.650578	32.29944	3.9823024	21.17527	18.899124	24.771082	26.837286	20.413164	22.277674	47.21683	30.341352	34.188282	5.6651764	21.755629	5.0747204	39.91248	8.675603	20.830755	31.595024	23.981445	16.59583	6.6335015	18.618616	38.86322	33.279827	28.71924	26.995277	32.388046	40.673737	13.031521	25.275652	12.696486	26.799932	17.798544	21.378942	17.375248	9.064084	26.26416	17.172205	20.411644	30.062948	28.72859	18.058907	14.516464	41.912476
758	72.95611	62.471817	45.630764	21.164274	36.983162	32.49158	17.954794	62.86018	47.25462	53.702953	34.42129	26.492401	30.094706	29.394827	54.438038	34.998646	38.967327	47.436573	35.07866	36.449024	74.727135	45.53906	67.64172	26.473597	48.36083	13.578946	66.57153	69.888336	10.615032	9.908631	43.548573	47.91991	29.616447	45.206707	46.15384	58.213207	74.85538	10.027764	44.584637	55.905945	48.80191	83.50248	24.058441	22.750479	30.877844	55.513744	49.312695	45.216984	47.111618
759	51.82362	62.277737	41.245327	53.939335	41.789524	47.213703	49.77721	34.361507	44.994762	17.274406	28.04548	56.96552	35.603565	30.928436	72.350105	33.678608	21.099588	7.7467055	22.865707	56.384983	77.25217	55.946568	56.836308	69.21713	41.10423	55.818222	49.018112	43.176807	35.164738	37.83558	17.418192	36.510674	60.31128	64.25654	42.853775	47.89587	49.382977	64.77839	46.65892	39.877445	56.604298	45.00006	55.24033	42.43334	47.67024	46.962605	51.05981	41.551216	53.873386
763	13.184779	5.5151863	13.908338	-8.503747	-2.478927	21.769653	30.03818	-1.8029047	2.0704386	-1.9765692	-4.3105736	14.583168	65.55031	19.276194	26.84229	58.882954	57.48523	29.790613	26.637535	11.78257	37.08354	6.886481	14.332185	23.786804	24.490473	29.497774	26.543669	28.930365	11.372162	27.77329	21.133764	42.110157	23.512281	23.586355	16.411758	22.186274	32.024826	18.149824	25.706604	27.502777	19.53051	23.118765	59.212597	23.153833	33.480274	24.360704	27.321945	25.379229	20.444334
764	60.638	46.29237	84.2923	33.367386	43.575108	45.249195	50.652527	31.830421	60.077713	40.4306	68.4663	66.16145	31.2446	65.04447	40.130478	52.397243	39.1595	42.34844	84.41988	57.724506	22.569756	51.11761	63.68193	52.071217	27.843124	59.983593	31.324976	37.993206	38.364006	73.26864	46.254684	58.582508	57.499878	74.00097	35.49247	12.005284	64.926414	32.68015	25.20462	45.53438	80.781044	22.893282	60.259094	65.54685	27.759054	67.23129	34.237427	73.72531	32.058712
767	-14.241734	14.616193	9.195321	8.548809	-15.985997	10.790619	10.70533	3.4677944	-4.5078073	0.80785054	85.496544	7.9647775	-21.930786	32.87798	30.220758	30.009596	15.467807	31.615484	36.13651	29.129541	16.191452	30.331512	33.43561	30.205978	26.176704	30.224115	87.62377	29.77757	19.4297	20.964386	21.438463	19.997152	11.456215	18.045492	17.38498	15.808574	11.909671	23.136902	24.659935	22.492468	32.9007	3.8094978	63.185444	19.63259	18.694008	23.638008	25.70398	27.977755	22.992086
769	41.854404	34.603897	48.643612	55.224102	35.6999	28.097527	30.466888	20.7749	26.951784	24.388544	46.575863	21.883688	39.894783	21.95221	29.605719	40.055305	2.790986	58.067352	64.877075	9.605136	40.121677	47.62418	47.09146	4.763904	-13.377551	8.225413	16.678179	9.276195	33.844166	3.8343322	48.670258	23.40602	24.944109	35.301384	22.250961	41.760456	28.402979	10.773422	-1.5218878	-0.7436984	1.7644984	36.305756	32.812992	-20.50693	13.822261	-20.6657	-4.9033504	27.558115	-4.4342127
773	32.404694	26.303335	32.575237	27.196701	48.979126	29.842535	59.654316	29.780046	20.35162	33.337048	31.290718	58.968456	26.2035	72.37186	25.317657	29.45489	28.863663	36.208195	40.080486	31.40885	60.335785	34.23996	48.93393	42.75972	28.33637	51.771442	22.125916	64.50226	27.8995	55.092945	29.095472	38.6951	49.860474	40.959812	53.104065	45.15826	62.895752	36.203003	33.05599	46.5403	43.223587	52.233524	64.55283	59.625813	57.870373	47.21712	64.3728	41.015034	39.981377
775	29.254921	39.931335	29.40917	23.606611	63.14377	33.25792	23.238783	23.76607	34.123928	33.084957	52.08188	31.065313	24.937498	27.72315	27.499956	28.866028	30.80179	27.188135	31.073807	14.05318	32.031536	24.96588	23.396875	21.366003	18.97654	17.663506	16.824373	25.108572	20.163403	16.973906	16.571215	26.451635	22.428574	11.926753	17.770872	17.955912	19.046701	14.471749	11.980793	18.181482	12.923363	12.147582	21.426605	16.636503	10.900857	16.658842	15.132229	21.589638	21.955378
776	22.384226	26.312723	24.091242	30.603727	5.7748284	40.320362	18.473978	5.433649	15.129574	15.297012	44.891773	33.53108	20.903265	21.13658	8.682484	43.84624	9.390979	7.852829	20.206503	3.3333654	25.323896	31.07844	28.721115	7.139336	13.400004	47.304615	-2.4580975	-2.1429949	29.87127	27.140223	50.25594	18.398258	16.804981	18.37805	18.410364	42.129574	32.34817	5.820828	28.668823	26.200445	44.349457	35.526733	1.475715	-5.8835773	-17.771393	-32.057983	-33.092205	-34.928925	-24.674109
777	64.84072	20.548733	26.68258	5.398578	23.92587	-0.58386165	50.710323	65.285484	80.299644	21.742853	41.30322	25.467606	36.615658	15.867309	44.87495	57.576782	70.478065	41.36673	68.26286	41.322643	36.13573	87.87341	40.83819	37.39304	48.49423	40.927273	81.46677	22.173868	28.89343	19.891668	73.27877	69.518265	17.246447	46.016544	65.97646	40.05347	49.693195	22.977747	32.750748	40.922577	90.11579	33.25037	32.57747	31.939856	20.332901	45.347576	36.991226	4.9330125	34.347054
779	21.608408	29.524948	29.790405	35.47795	40.249794	34.313725	28.039907	33.530228	12.29306	30.565475	24.962753	34.196655	35.527058	35.007153	39.647995	37.933975	21.79036	41.84571	23.89299	42.02188	31.841627	33.047604	39.058514	19.90324	24.35241	39.841507	33.074963	42.917767	33.461845	39.918182	40.847347	44.371517	33.050495	47.558792	58.71876	57.211514	27.890762	22.693161	46.544453	35.67519	50.47011	39.282185	50.00474	37.742447	39.799923	53.842407	52.093754	33.99135	35.66271
780	76.13335	77.527885	55.73852	29.732101	49.257584	107.73667	64.85917	39.105293	73.329	49.73573	41.752747	30.239426	44.894657	79.49456	70.50129	21.571692	15.36319	17.276451	13.4976845	33.309444	59.406677	45.71088	41.545254	46.1814	35.369396	42.26665	90.989296	81.317314	69.453896	42.2114	64.78545	87.17725	48.11581	47.991055	43.102253	64.30991	60.87341	51.164112	52.91115	86.281166	81.8281	71.72369	42.586304	70.14442	66.26075	83.88703	31.49307	58.31577	36.54236
781	23.757925	41.067837	44.373978	31.894403	40.321224	46.61777	39.91942	57.80962	34.54173	27.297983	75.67758	44.903248	53.144684	55.907818	38.458797	35.748962	48.910507	56.411602	30.719614	60.6237	37.99796	41.972748	50.816906	41.177963	65.001366	35.397495	35.448475	44.188168	43.38735	59.8526	44.519363	49.228344	37.58079	47.818848	27.047773	51.104324	76.27464	55.803955	40.044044	46.973156	52.339977	38.201633	49.974766	62.04425	47.28474	49.26624	41.70451	52.25003	39.92726
782	27.286173	34.683636	39.19281	30.494858	37.18054	32.56903	38.42312	23.337568	33.21475	31.62146	34.34612	29.188105	39.108524	33.771275	38.313496	43.602596	43.588642	47.59238	41.728657	39.911896	31.155146	32.442562	45.631573	35.21085	33.09533	20.32535	8.633124	16.794577	7.608135	22.584433	8.093151	26.147852	28.193289	49.201633	24.482595	25.64566	11.350173	8.622647	3.9179058	12.546489	43.0622	70.53716	28.187181	39.103283	34.462162	33.446735	31.54361	50.823612	56.730915
784	71.56576	51.067097	36.59143	71.48391	10.535544	39.98722	29.15184	42.84734	61.964977	47.763874	23.140854	46.103607	54.772533	51.229553	28.37729	33.32839	45.550304	42.088676	45.046032	31.400948	56.58783	20.137806	28.641478	50.33147	60.0813	66.14797	30.058538	39.23077	26.26306	35.77028	22.962862	16.971174	39.206154	39.52257	59.078033	69.41973	54.880695	49.51576	40.24008	22.893097	26.786722	38.162926	65.30332	47.312847	38.37332	70.30541	52.741108	45.339245	43.420918
787	38.113415	22.330236	46.824306	71.32712	38.042862	42.833893	57.178894	61.635174	36.889973	60.13814	50.1785	50.07042	65.60075	62.39783	39.39491	38.289127	41.21805	52.660614	64.680626	35.36256	33.02737	37.873688	43.846176	70.900185	76.31623	40.75602	48.653065	59.137848	60.471424	79.86256	54.076817	62.01491	49.198742	48.451153	33.10719	57.716984	49.03947	38.98338	47.1769	60.738064	60.232716	49.98009	72.65366	54.360546	66.65503	50.79643	57.396656	41.03366	48.016888
789	31.395815	28.79136	34.227398	38.92048	27.127508	39.967896	41.158722	28.78554	35.207	30.029089	26.956625	32.27312	27.387238	26.34848	35.22896	41.10948	32.107838	21.714273	22.36477	26.437574	30.713875	27.231447	58.02772	67.667496	30.959543	25.186296	20.888975	22.923668	31.029373	45.250393	50.783173	47.599	32.321983	8.142148	17.94513	-0.005490303	24.38341	31.01819	54.970623	12.692409	23.653036	11.857127	15.953494	31.338753	20.636168	37.2519	28.200754	28.460775	48.13986
790	36.292423	39.415554	25.045008	18.45476	30.968355	49.55266	34.991085	37.65527	52.092693	49.721104	41.416107	38.611256	34.817677	20.414743	16.282316	33.7331	46.283413	33.173656	38.33214	52.944477	42.10994	35.21442	34.373413	38.402866	25.010399	25.917145	35.240513	27.492025	38.13863	38.689846	38.47356	38.062683	39.981823	35.377674	31.7025	21.18941	47.236084	34.026608	-0.065376915	47.56833	43.44398	37.321354	27.94178	44.682858	49.58843	43.932278	34.598793	35.340134	56.585327
791	-5.6097426	13.20094	-5.1281	-11.995579	4.339271	-14.5503235	0.65058297	-6.181212	-2.93773	6.401831	11.989247	-10.2897415	-12.332852	-5.4412894	-4.240215	-0.63817817	5.5184875	9.893464	-4.1562886	3.5933008	-11.445957	-1.4655329	4.1317196	2.3727686	1.563361	-6.19404	15.318349	1.1989876	-7.778023	7.187836	-2.4686725	-7.514281	-16.41897	-2.3553302	-3.2249744	-0.16305988	2.6695654	3.0525806	-1.9164282	-4.3525634	-18.959188	-13.491914	1.120105	-5.1372914	-17.603014	-19.72931	-3.0243473	-1.6171249	2.2735844
794	-15.949554	-29.9372	-8.384232	-13.787702	-6.3974433	-22.602959	-16.59584	-21.71729	-16.58856	-18.513159	-16.949453	-20.501894	-24.55023	-20.456419	-10.507138	-20.32821	-15.866582	-21.805956	-8.581475	-9.128468	-9.725798	-20.469631	-8.721263	-15.516869	-15.465657	-17.869375	-16.290285	-14.053467	-7.856941	-15.538541	-6.8590894	-23.600166	-8.42142	-22.467634	-12.875197	-8.442233	-8.525769	-16.845676	-21.225094	-36.524677	-35.622665	-31.655502	-30.880539	-21.293455	-25.73498	-18.400152	-27.80465	-25.426651	-25.107336
795	39.88216	34.398785	16.006063	37.464863	-3.9297078	22.289293	1.2264103	15.084792	45.164307	33.853024	32.03029	38.084797	34.146122	28.673666	6.8109174	28.49819	41.301853	21.203651	24.01237	41.455063	35.828	51.068573	-12.849953	52.81845	35.623062	19.078787	54.382397	48.755367	24.910263	27.44499	45.467915	22.599419	28.508057	31.842962	24.20994	29.517736	42.5713	27.664114	48.421387	7.671839	41.441708	40.806957	29.060068	27.286127	27.504196	10.190423	41.154255	47.634968	28.642126
796	18.321873	16.529587	5.381352	32.56906	53.17514	40.65381	27.538973	28.46222	43.91989	28.414148	38.633823	30.853342	45.42957	36.80396	35.1479	33.647686	33.946392	36.53124	43.979374	45.225018	47.56691	34.17194	34.29072	41.837864	21.55591	61.953075	32.081272	48.187878	45.648575	21.218603	17.29207	52.205418	8.225852	38.31261	22.604311	20.260588	50.89113	8.413774	38.100735	-12.466109	29.468168	14.376975	9.74025	-2.7138517	3.1709223	3.8182325	9.902294	9.267281	4.0992103
797	31.019508	33.905766	28.270212	9.633817	13.180676	47.71761	13.227849	32.994186	13.228648	8.671304	20.421808	20.652187	16.83236	42.95796	8.909986	34.757015	19.763517	12.214646	24.603205	17.472853	31.74823	47.545483	12.437472	23.189386	5.412319	28.138885	0.57359314	10.355859	69.01316	0.8858452	9.313103	2.307287	-1.861487	0.04097557	-2.7649202	5.0840926	32.221992	1.506863	0.20459981	1.6536442	12.000659	15.975777	6.0981884	24.342041	9.384254	9.466568	10.300802	1.058178	5.8443236
798	37.674984	44.755535	41.29494	34.346775	46.704285	49.57967	40.635265	41.884964	49.91121	62.93015	48.09152	29.377554	33.2152	51.51594	26.4858	49.35391	48.42485	38.296356	39.56909	35.35773	36.335148	34.64177	30.544573	37.332577	34.493416	64.895546	41.979034	28.319567	52.379345	47.68953	49.21258	48.66632	73.97158	63.78124	55.552044	57.59262	76.41359	71.30938	47.06018	88.093056	74.52924	76.86896	46.567783	75.10832	46.949383	67.24226	51.732895	47.480816	77.19769
799	20.453442	39.57545	-2.1177015	9.957717	16.125353	29.361704	20.19123	26.067787	39.713978	35.38202	29.593222	47.67319	28.998154	25.9233	14.741116	29.312355	28.9459	31.762533	38.922123	26.705847	14.26179	21.230852	38.76202	24.85849	24.922834	21.057592	39.904728	46.719837	32.352	32.32996	31.719772	24.84503	48.484646	25.791037	28.342468	11.252103	37.061176	20.323828	24.047201	5.269453	15.41449	24.982927	26.683596	18.08416	36.462826	32.330376	22.8123	22.092794	16.183907
800	31.17427	43.77785	38.302963	39.73601	50.486786	27.227793	7.374251	26.647833	31.105074	20.835892	37.46616	22.842237	42.622425	42.90269	37.30029	25.255564	36.29433	16.507187	53.001514	59.184967	37.2256	32.944897	34.206562	42.840473	22.84762	45.15155	48.21449	32.9396	26.830088	32.329163	34.03892	55.701656	31.708954	17.855873	42.542442	30.15477	10.603677	29.58883	23.226465	22.729233	32.807125	33.12515	12.409984	31.738958	48.392094	18.443316	32.798267	64.09332	25.059998
801	75.637764	59.821667	49.99461	35.131382	28.40473	28.168617	33.454212	66.46899	31.711533	42.029644	43.325073	46.218098	40.227695	45.647034	65.71885	45.079967	66.69056	46.267735	45.49391	45.407413	52.460308	26.800474	56.536587	36.806297	26.304398	38.75436	43.873608	31.147562	-28.227417	-19.177635	-11.384101	-13.600944	2.8940232	12.197166	19.326506	48.31046	51.217083	57.43797	78.7555	67.91348	62.45316	-17.556395	2.1350162	11.885566	-15.194069	23.774633	29.932917	45.951263	52.247425
804	35.32049	36.826603	74.91565	35.402645	42.21634	34.761246	18.577646	27.871964	33.1993	36.650295	58.394154	22.263678	31.030775	67.291565	27.551645	80.54186	22.64784	58.94319	38.20796	67.084694	40.929173	45.25276	29.970757	54.990955	39.172432	68.42579	21.935347	33.78537	28.352346	31.85991	41.024582	43.174244	38.696472	43.99647	41.150368	25.541567	53.473267	32.759975	71.404816	39.015945	68.18116	39.82549	71.915016	33.70722	52.548798	31.19081	38.728737	29.879234	58.24831
805	37.723488	27.55129	25.084707	21.369019	22.373892	18.89754	25.559027	24.897501	20.931435	15.35405	19.134922	13.232137	30.250397	37.484158	58.700855	40.475903	47.6963	43.408405	28.821915	32.953335	36.411	24.868246	30.624216	20.835913	21.913948	36.13073	37.72503	14.08006	8.147738	7.3559775	22.213202	26.847628	31.75978	27.189285	17.602083	18.59297	32.486557	43.33318	39.931156	39.825237	34.77646	37.70705	33.254814	39.70265	35.405193	35.89601	34.035606	23.52942	33.405895
806	26.188162	6.795482	7.3401604	41.683628	19.916494	7.4188614	12.142358	40.78573	43.869156	42.406796	16.590109	20.123323	52.557392	34.354355	37.073166	54.62219	87.88973	63.99251	22.512777	49.963184	37.02808	52.500744	28.128847	15.1120825	20.381495	47.236958	44.954224	32.83479	67.352806	44.942657	29.59178	55.924927	8.189427	22.146624	45.318974	-2.6524746	36.627914	15.937188	73.9118	44.681732	44.329666	-21.36679	47.105846	62.919178	42.016636	35.624393	-5.006518	40.39909	43.37851
807	25.784258	30.04068	25.019081	10.059543	38.493023	10.973826	22.160849	9.1852045	20.241194	31.771574	25.994514	24.831024	51.119175	49.733753	48.088917	39.64888	40.712006	57.92146	38.334187	40.571747	57.98865	35.04987	44.996998	50.17502	54.45033	49.015705	56.560856	39.75436	50.90805	41.978138	49.246674	34.655117	39.83757	50.008408	47.44887	44.507996	70.73004	50.18233	52.09373	-0.51634663	20.250277	2.9203346	-18.820164	-18.771475	59.09503	56.694843	45.32546	51.402874	36.81901
808	28.70432	19.25778	58.70116	35.410427	18.91063	47.88683	47.210083	35.171814	47.61794	34.85465	31.541967	73.06631	55.731403	38.687626	53.887997	21.95759	-3.253466	33.106323	18.93659	38.879715	41.02966	14.322045	40.933853	54.470448	24.670532	30.185425	66.00432	49.647232	33.85935	51.84435	33.119293	47.234272	44.97246	21.503714	14.474731	50.36281	27.57981	31.76915	58.593063	9.610604	28.97172	39.733704	39.143475	27.99765	24.538818	27.305147	39.02715	66.60734	40.103046
810	75.2367	89.62537	92.44239	79.0127	63.11137	84.16711	83.14168	78.33604	81.821724	95.881325	86.2782	90.12899	75.162575	87.75262	95.53254	88.16488	60.30336	89.22707	78.00251	88.27241	68.26247	87.123924	79.35114	87.873024	65.82264	75.47056	68.563896	73.45905	60.167355	73.10786	64.489235	53.045635	47.405254	76.192726	49.392227	47.25345	34.74268	23.924927	11.275678	16.177485	13.211356	7.731216	-3.8908756	5.538939	0.4851273	-9.538648	-5.3189187	-20.724236	-20.538849
811	29.847723	32.675697	8.416753	20.613651	52.610294	34.39018	24.074728	6.4406433	15.805228	12.338269	9.735896	26.378542	61.947475	36.121822	96.383705	25.474268	14.616219	19.728012	65.92341	31.45516	31.867868	32.80919	37.372143	28.167831	21.48353	19.033022	47.44594	86.28385	44.808056	16.504227	36.766293	25.15655	8.581796	10.643514	11.568963	13.609063	14.110164	2.4046042	0.09107462	-0.56106335	3.7397184	17.697939	13.950002	15.607262	12.243092	8.5096445	7.9935913	15.846456	23.316996
813	49.228256	49.1364	38.466373	46.079395	35.551174	31.688742	21.384773	16.362307	26.24251	27.986155	37.52476	21.462921	22.825266	56.827442	36.832516	40.18924	32.998833	45.655624	28.96492	42.42406	54.273376	39.205738	41.796688	49.86725	13.229141	25.590086	31.91276	51.360706	29.58338	36.099426	41.98578	30.464134	42.655785	40.238686	7.679767	49.026012	67.725296	22.586311	9.036551	29.876175	48.570892	50.838104	36.656986	59.86645	49.24396	28.660517	45.418964	51.47659	11.380157
814	11.284763	18.847563	0.12010089	24.803	23.001984	2.8566902	37.146393	42.973858	32.23771	31.628393	20.564165	46.800777	15.209487	24.675314	21.422888	33.3764	14.10521	28.678825	51.69093	41.0117	46.088776	34.63071	3.6519802	28.34973	30.993317	43.33069	14.1666565	19.664278	24.241186	9.69633	53.417023	42.438084	17.61944	29.793821	44.096203	8.582457	18.031845	-10.124886	9.860301	8.41576	17.653954	7.8726773	3.7955964	18.421549	20.643837	10.311395	34.25983	40.862553	17.650047
815	32.789726	28.034178	42.291412	19.729519	23.416643	37.930286	32.130005	26.235437	56.680782	28.280584	14.216031	56.840054	37.73195	19.83225	57.39613	41.437687	34.129436	63.129192	44.27234	33.559963	63.765575	47.35791	31.458488	50.085403	53.36786	35.600082	69.32231	45.030346	32.99576	55.852905	33.40124	25.947691	54.087067	47.176334	31.22747	54.933655	45.79742	44.02847	53.61471	53.734142	34.92683	59.77182	63.064747	46.188244	60.57282	55.94075	48.25282	57.57764	53.833286
818	-2.0679567	14.465116	14.663227	22.437355	-6.427092	6.731219	11.602809	22.854883	21.706484	7.032537	20.75678	0.48258194	-9.289344	7.579146	15.747436	-3.7086632	96.060974	27.70868	-9.717632	-1.7440971	36.649807	47.127857	11.28484	42.75618	41.768578	31.41028	36.234737	-1.5407658	39.49751	41.362446	15.39578	6.3079834	43.209927	-12.104083	3.477766	11.85239	19.06979	8.821237	26.246176	9.230792	16.69469	0.48680463	27.352013	6.9685555	1.1966854	29.165596	13.700299	1.0364094	9.869987
819	8.059929	22.109253	7.909799	21.872625	20.052395	23.559593	23.82525	8.105912	23.329271	7.3317084	21.937891	21.021088	24.086424	10.867836	23.490814	9.060826	22.760551	20.291914	21.973299	9.630378	25.262178	9.023818	21.934668	9.134199	25.915375	8.594868	18.48303	21.406279	25.903656	7.7633686	22.8246	8.489561	20.24866	17.175589	21.30262	22.153078	9.95405	24.261969	10.421844	18.992502	19.912127	21.517715	8.648976	22.294632	9.582286	23.403915	15.887229	22.441916	12.833507
820	33.53652	37.696857	45.246674	45.002308	34.30723	60.86073	40.064957	81.986565	59.526646	63.358128	49.583374	62.521626	59.210743	54.10086	29.649912	32.230495	19.520586	15.421643	44.321915	16.354576	38.75227	20.643682	29.474745	39.482494	37.734303	29.524736	50.34395	90.63443	58.326878	70.748	64.43326	64.102234	37.569935	50.316547	38.090183	35.45382	68.95435	69.99115	53.84798	50.27385	50.878338	55.102	51.65802	66.7959	52.1665	39.593178	43.004654	51.08317	58.06436
823	38.556187	10.326398	22.941086	31.336182	14.605861	34.83003	20.400152	30.184118	34.556534	22.524895	29.059265	42.2579	14.33674	15.250995	26.523993	17.36276	21.384262	20.081879	23.891518	29.812286	35.432594	50.66231	29.15383	47.103954	37.9673	59.96703	32.618027	43.39931	14.310109	50.238758	46.90093	34.85446	46.869816	45.7811	41.785717	22.693106	55.0519	43.856792	23.436007	70.31963	54.10455	44.04356	41.023136	66.17178	12.647464	25.532244	26.804873	23.617004	13.631073
824	42.25935	44.463318	39.623497	30.82206	42.260693	41.80255	35.62035	26.437166	38.273106	48.45931	42.701782	42.707127	36.87093	35.525295	50.717316	48.41894	46.781643	37.748646	46.975372	41.889004	42.084076	32.325363	39.652813	38.913296	44.407227	38.033062	26.500818	53.149494	42.666855	44.791885	48.96365	42.700336	40.86169	41.166668	38.761707	41.290203	42.363907	40.363094	63.714375	33.330032	45.69429	36.66807	40.37997	28.295853	33.041245	48.901264	41.09088	39.18344	42.811935
825	22.76962	28.468573	51.76225	-3.8692436	-4.5705457	33.43771	48.888783	27.092047	39.16444	24.580048	7.239433	45.29974	22.573753	66.36383	27.193634	16.129606	22.123034	31.830633	14.258653	12.297539	29.409523	27.107254	6.090982	32.481777	60.04613	4.6824565	11.206355	12.462802	42.21737	41.99994	30.01774	34.94785	-2.1983843	12.188825	-5.289137	34.188007	38.95714	15.885961	32.803257	54.292973	6.3420396	27.175919	35.93543	48.2484	27.729683	38.578426	14.2276	24.329798	34.963474
826	30.695084	43.169857	34.457016	41.837524	29.465082	37.238266	31.992418	44.80438	18.414766	25.239128	36.16846	31.729773	29.913834	38.092663	50.022045	28.903227	28.15677	44.07837	26.197874	43.21147	31.939926	34.72247	39.137	28.661331	33.721542	30.55477	51.152546	28.52735	24.13381	29.997282	33.843494	50.491302	56.58192	33.76811	40.567673	45.30425	58.674694	17.556885	26.567572	27.376009	24.245691	32.20171	36.83105	25.466208	21.174034	30.986397	42.218517	28.061384	33.14448
829	30.741884	32.370914	35.688847	44.772095	27.709345	34.62645	29.819494	31.968714	33.887897	31.264513	35.37572	31.200228	32.589108	32.484104	37.313305	39.222935	42.41821	33.79984	39.56769	34.69309	25.045534	38.560307	41.841805	26.919245	14.844475	28.730875	29.767008	27.367498	58.923695	51.903217	36.897114	30.36232	26.320948	35.81451	33.946064	27.434622	40.2336	37.57158	27.428757	54.585316	68.45962	20.72484	26.264053	30.338552	30.698019	34.680225	42.16772	35.022717	35.884216
830	44.21085	50.71056	5.8335304	56.06827	35.814484	50.008663	48.276867	46.698315	52.116436	46.169544	2.5904024	53.518982	26.883316	47.950817	27.008337	60.20952	53.65984	58.627125	14.483025	55.433247	32.38719	55.472015	36.488728	61.57289	36.39661	51.69292	19.355297	57.9222	4.53401	58.010773	26.127304	61.723255	46.78194	50.191803	33.943024	41.31772	59.21779	56.85547	46.166656	56.649506	51.254276	51.117268	10.697178	41.752926	19.682753	47.43268	-4.6690907	53.573795	36.938843
831	24.796066	45.142933	29.933502	40.056442	12.087242	38.388073	37.871227	39.80515	38.732998	34.83498	44.39271	44.48686	34.771385	21.49878	26.363043	56.69424	71.09603	35.437737	23.968084	18.670307	41.900078	43.74643	23.420687	18.157152	16.906427	34.5867	41.906796	34.727154	35.44446	41.914295	34.542236	57.983017	45.27292	25.576326	4.3941126	43.738674	47.30067	32.307327	27.94844	36.8058	46.33064	47.366657	36.41251	35.083645	30.070837	41.23731	52.797832	52.45332	27.312477
833	54.646687	68.28543	52.541866	72.04171	75.10364	68.20049	76.21194	76.66806	74.79757	69.25828	44.808254	42.660816	54.516617	70.911354	71.34436	62.226673	63.169147	67.42598	50.528004	58.167583	54.017487	72.87888	68.118286	77.649605	66.719826	58.692596	57.6154	61.805782	69.88442	69.68768	69.268265	60.342136	73.28515	76.43939	62.291504	56.056744	71.53472	78.51569	69.46754	62.476368	66.3805	79.961174	75.71281	59.677002	70.693	74.73766	76.719666	74.560646	70.18442
834	50.69574	52.366795	47.25189	33.412212	38.062588	61.12149	49.679905	36.043827	55.677307	50.628773	40.64752	35.09457	35.676285	42.350822	57.45741	51.60455	35.329456	41.411068	113.0647	54.889576	60.95593	76.820595	59.208424	52.587833	46.793945	50.715305	55.855408	37.51115	47.137695	105.22469	58.68774	40.006287	41.72099	51.412502	37.12454	69.38452	58.127033	44.66502	41.971264	42.973545	45.22342	46.05112	52.292736	36.493225	42.171307	50.94817	38.338444	60.195843	41.525833
836	35.637028	44.216587	57.548862	25.06611	30.312056	28.167112	40.467896	6.4907722	26.609207	28.426302	-16.61194	0.20402145	29.30021	36.549534	34.905064	29.036057	34.55866	27.82959	24.934286	-7.808169	34.09166	38.204502	23.174887	39.59347	35.988277	30.442453	21.484222	21.935616	26.263107	39.492386	32.135704	32.172302	32.562584	35.187725	33.499386	19.558863	31.181206	36.743793	28.7718	62.58249	48.43741	42.39636	37.757904	72.9878	44.748165	28.560015	28.520452	62.925934	41.634007
839	-17.521645	-10.297425	9.921084	18.090616	16.210785	-17.528425	-25.924576	-32.447285	8.038228	19.00099	15.587036	-18.221899	-6.0851903	-3.143513	5.1957974	19.443647	15.517498	17.982813	27.80282	24.570564	-16.602884	-6.7967944	-11.864108	27.36204	28.683304	3.0952396	-13.338203	-7.366581	-13.329053	26.044367	28.074356	0.87925357	-18.377325	-6.9678206	-11.822597	17.244001	28.160057	27.515425	-15.575485	-6.227143	-11.498047	24.773737	29.793062	10.772575	-13.351548	-7.0614343	-21.865	26.487501	28.681221
841	24.301903	14.17838	8.631848	4.5546355	-11.605194	26.551058	-1.8731985	10.907459	12.147496	2.6272032	16.77637	62.75299	19.53527	10.48788	24.567385	49.938232	26.617361	17.885695	6.603045	-0.26379013	5.408769	7.4654546	17.658562	37.198566	31.391968	19.184052	22.89473	36.103607	37.437626	25.233902	12.958767	11.029556	-10.899487	5.65814	11.710053	22.359138	19.372812	15.326032	5.9774284	-6.3726845	7.0784836	15.9197855	8.804889	15.757049	3.733902	6.967135	10.765195	-6.7806497	-4.810995
844	-36.858074	-39.8455	-18.441032	-33.14375	-27.795439	-23.468262	-19.046255	-20.737577	-16.930103	-19.836943	-19.901037	-9.147381	-9.97282	-0.42283425	2.5398805	20.399408	21.720217	34.870975	49.038113	40.593723	29.959108	62.570286	52.98686	32.637165	49.702625	65.866234	35.26296	28.495443	29.804056	34.617413	33.888824	31.851112	44.63265	36.21973	36.66385	35.19112	27.519691	32.296463	38.21677	23.970352	28.544714	31.022257	28.131235	18.319715	13.0568495	29.578232	17.974264	22.225739	37.09911
845	5.1772285	-1.7726732	7.4603047	-5.713365	9.5115385	-4.1252556	-0.76054305	24.184784	4.8978157	4.658816	0.67203933	7.8127	11.058612	8.700405	-1.0590357	-9.043221	3.2254734	-6.2800813	15.520356	-8.324818	-6.3354497	-16.351753	-9.224065	-18.55117	-20.294306	-0.8441606	-20.385658	10.387689	-1.7202817	-3.331721	0.5465842	-7.6381745	-6.560039	-4.1372643	2.528859	5.6181817	4.424494	6.771601	-7.4149895	-4.206821	-2.8852165	9.374621	-17.924963	-2.5872135	-6.7352576	7.615583	-6.738848	-3.5777638	-3.5057898
846	53.143276	44.324295	46.00481	47.36745	45.144695	33.317955	30.144785	19.221878	64.00406	43.1062	33.699272	18.828909	44.60985	38.5323	58.84274	37.84846	38.496326	51.033707	37.19037	29.318588	29.504034	44.78712	1.9354645	51.418476	63.879414	42.799088	35.6709	39.497387	42.051464	50.675495	28.190958	87.95123	14.784897	30.679375	63.491314	31.349886	70.30419	32.391308	33.61307	26.783457	39.582058	13.315831	36.521564	51.98344	36.896732	28.479828	55.383198	85.41821	54.246933
848	54.8369	45.116516	27.021112	22.586588	25.360464	32.846287	14.960677	24.593338	31.97847	23.55407	38.21802	62.91121	56.657867	73.6837	54.036907	68.70714	46.544254	63.056858	50.15265	48.85532	50.083008	46.382603	42.249554	48.484577	44.305683	50.422318	62.89409	59.14388	53.269592	43.5293	41.8637	55.466755	50.582294	62.486115	62.82782	59.55887	41.324787	57.061527	47.37947	34.71925	58.041813	43.858257	25.50467	68.67535	46.71414	60.556187	36.558125	52.620834	36.372498
850	50.329235	66.91654	45.54596	87.604454	51.00513	26.35087	33.626667	42.779087	32.219757	21.04136	24.395514	13.04897	46.454502	34.467915	43.12215	48.913235	91.21213	30.872622	45.127865	40.474594	29.601305	44.792408	33.56161	37.530544	5.6221223	48.534073	43.460632	43.77519	37.736134	36.521076	58.261353	56.516144	95.58706	52.395985	56.00709	45.618652	37.093876	55.87694	53.189957	50.736206	43.39485	52.384888	34.65103	32.445988	41.169968	48.059753	42.932953	63.02064	36.0564
851	30.900515	2.2946796	49.006947	1.1386799	-7.7070756	40.882046	7.649807	36.291576	32.31763	3.679138	40.739193	14.980679	48.55804	-7.7080703	-0.73308015	18.8287	-5.7510166	1.8855051	38.2758	22.567835	32.937386	43.060944	53.522167	37.75332	16.343039	27.820581	16.600075	41.159374	30.388315	15.9643755	41.540833	25.931877	54.236465	39.97598	25.359324	38.96832	9.710946	41.3227	26.23255	23.411982	37.67407	54.28435	51.45518	35.859325	18.587778	32.02284	14.295306	47.644104	24.852425
852	8.102263	15.301548	15.222203	14.422893	15.8589525	12.152523	14.205444	8.818887	15.091273	22.32724	24.778387	3.2059562	8.633977	-1.3548679	6.095633	10.225486	3.2597473	15.178243	12.476528	4.909846	18.007849	12.734609	3.5704372	20.689226	15.204801	30.700684	20.327665	5.6379647	7.8461967	11.9491625	6.6289406	-2.5766726	10.36835	13.321255	9.324097	8.33648	18.353796	-6.3790326	2.4370775	2.8390677	1.1424898	18.908377	6.46343	11.919932	8.4170685	1.1670033	18.790209	13.857219	18.279345
854	27.529543	38.053116	68.123825	35.05282	43.499104	42.958027	36.958027	18.509739	13.042407	90.865105	55.36185	27.074171	19.63253	24.052597	40.94984	26.211533	25.138784	42.748737	40.610085	61.974804	33.960835	35.99789	62.293118	45.187958	38.982964	31.547445	27.084175	25.683647	34.036766	30.344034	31.257599	32.19633	27.937943	53.928204	106.39019	15.064916	39.361233	23.959745	16.539095	21.86818	23.804977	32.548878	22.210655	22.025244	32.415203	52.202374	27.561712	24.4197	27.702852
855	57.532322	-33.229992	-10.964076	37.90724	27.545998	13.075395	-57.337894	-18.056074	-0.97208214	-49.25119	21.337301	-1.046285	-6.0026107	53.510742	34.634357	40.88223	69.42069	7.68387	67.77735	55.534847	33.75803	46.014545	31.138794	-5.359043	44.910206	37.370983	29.14564	60.881683	28.288717	32.90125	21.174932	57.62465	66.59904	66.55889	54.186127	13.899587	11.470765	-14.14845	-15.443891	-5.697271	-51.167706	-39.049793	-24.17512	-23.631994	18.01451	37.205376	30.50387	24.203985	-48.089916
856	39.620647	44.27005	23.470184	23.374949	22.301928	43.99294	45.85866	48.205994	28.409372	28.299559	28.784966	27.0768	30.646408	31.217932	39.517128	35.333084	23.782206	44.90329	29.144659	32.835144	44.455257	50.48293	49.593662	41.658382	30.091986	40.5609	40.642483	28.577463	41.68044	34.294117	25.943039	36.717854	46.45048	51.834167	53.715363	42.55701	35.935993	49.093826	65.953926	46.765232	33.165787	52.41856	22.733124	35.584244	30.178741	35.133526	32.868008	46.62491	47.686512
857	59.955814	54.69466	59.243652	57.21109	28.054266	62.46886	55.433544	92.417694	29.525229	35.52951	31.211538	51.911633	45.691986	61.026764	57.839935	37.61627	74.10499	64.44921	34.735107	22.864725	51.122066	53.29898	85.95919	58.73889	83.25948	61.12209	56.99944	59.902637	80.157845	65.34136	33.745453	52.020145	41.379383	62.827713	41.560616	58.842068	63.892445	60.9923	64.38572	22.876755	69.155334	49.48402	70.12271	68.16611	69.62414	44.126896	70.18426	63.77709	61.023907
858	26.715378	83.144646	49.343334	84.568054	25.483215	42.670986	98.03419	77.6336	79.79931	43.05347	11.387344	14.669998	4.7029896	19.146912	5.335481	9.925418	16.630491	14.15411	12.898578	12.4643755	27.790886	27.82377	10.741136	17.990128	21.452118	8.364052	11.217265	14.996774	17.389456	17.15429	13.812291	4.914581	11.672939	21.750628	9.573606	5.9630814	12.559273	9.97072	30.601555	12.184682	2.9669154	8.209729	5.039461	6.7942696	6.1001134	26.10462	17.821754	15.2506895	11.354355
859	28.595095	41.759357	46.497906	31.83491	34.482697	31.051386	22.047815	5.6711316	36.268894	31.601295	65.36908	22.422735	26.138596	19.365019	31.609152	28.847788	14.166576	25.043367	45.209564	77.528366	30.634277	31.64972	24.349716	25.233627	62.127625	7.8049064	31.22763	27.466177	32.638195	26.995386	33.292454	52.977757	34.99579	28.42365	42.240833	30.151052	36.897793	15.899086	38.24172	21.443298	26.856283	23.035471	22.619446	37.98126	40.98109	36.94745	22.034767	33.089504	31.319544
860	36.063313	42.141453	17.002789	41.218437	33.239285	58.352173	19.23171	25.717644	33.555805	42.03361	18.223099	25.694519	27.970701	42.80371	9.958458	19.388178	14.103622	19.200806	9.429665	22.093126	32.70809	22.782707	20.563314	16.241999	11.138881	24.086084	5.423734	21.293283	14.765049	20.006609	25.786963	26.590149	19.79097	9.437039	18.075253	37.088978	27.820883	28.176592	22.405516	17.342766	19.850048	16.237047	2.7826755	22.241165	12.034974	30.037268	24.301931	16.404013	39.891323
863	54.226227	61.167896	41.125824	68.01215	59.566692	65.21558	40.60574	36.921997	47.6364	44.171967	46.09911	63.4868	76.49533	53.058025	52.706055	60.350555	52.186817	67.28806	64.67066	50.055492	61.445072	56.586452	54.59604	69.23386	71.52492	55.88689	46.469116	61.100994	56.053074	90.10809	92.60305	69.2652	58.14203	41.515247	72.80947	64.51588	53.21908	46.405537	63.02525	47.364445	58.686512	37.784046	57.682423	65.52182	51.001526	74.23966	71.80029	59.435852	76.522255
864	23.542582	20.023508	27.189447	43.97449	23.010254	30.128181	27.773382	29.661728	18.337158	45.867725	27.465796	35.02386	17.55977	20.718832	21.010826	20.425745	25.881163	11.621506	23.97323	43.67271	17.046453	26.616882	21.486023	25.206415	25.481558	39.80731	26.497505	35.315784	25.2731	28.579689	18.33419	22.967848	29.118567	17.565014	34.353504	30.325605	26.968826	36.265858	21.366302	20.381083	38.57823	37.67609	35.858875	35.83381	35.474594	27.341585	29.68262	32.13379	30.122107
865	7.8720746	7.919941	2.3915203	9.671715	51.291035	15.1071825	18.591417	24.222876	19.65291	14.703021	14.893382	38.960373	14.5379305	7.183212	22.9163	10.579815	27.097788	21.268148	28.193146	10.854099	3.1653118	17.359522	14.315675	18.574358	37.85134	47.50108	30.164047	10.3129015	44.731915	16.086582	33.380627	14.5272665	53.3313	13.319921	31.786997	25.588255	12.196542	35.055916	42.06986	57.377552	21.120281	10.308424	33.9932	32.456783	15.657092	16.638086	19.787096	11.644009	26.311554
866	30.437256	26.549622	41.20126	26.736557	29.128172	24.006628	45.14007	22.91053	83.485374	43.52067	49.408188	39.31399	33.119892	38.790894	5.7310677	29.639402	38.047474	24.843475	35.257187	28.188261	-6.8368034	10.58171	23.390905	22.602655	26.21646	33.21127	26.139894	38.50388	62.381557	36.83952	28.44805	22.727667	25.992903	42.33055	29.918436	11.319253	67.82212	29.207428	45.06651	58.70683	25.249252	44.816425	41.468	40.836864	46.87203	46.32603	47.74699	25.462343	51.141296
867	51.806843	91.29932	58.4752	59.13252	48.96579	45.518326	74.79018	38.53931	42.06132	58.395138	72.69526	85.02346	59.439007	74.941246	90.569984	44.243504	77.75982	70.26078	60.80781	56.9135	58.443172	38.623215	43.9561	67.241196	57.4628	43.501957	90.189674	53.300808	55.740215	88.42802	81.01373	47.938915	70.55854	73.488976	25.362635	70.02521	47.698166	58.770245	76.0884	26.7242	65.19576	90.46403	70.20034	42.8761	76.067055	83.77429	64.65233	91.74255	74.814186
869	-7.767021	-10.664789	-8.634892	-10.16121	0.5360381	-20.71518	7.77511	-18.279898	11.45932	9.698689	-7.537956	-12.867183	-7.7197347	-11.439818	-3.7518368	-29.793518	6.116403	-14.591018	-25.437042	-13.736649	-4.205915	13.839646	24.172396	25.915895	4.137915	-10.878941	-4.8015633	23.377172	-17.635088	4.5993104	-0.63705283	-6.138764	-20.810152	-0.8784186	6.3333473	3.3025258	-9.929668	9.721696	8.168093	25.049665	18.745354	17.799973	-1.8342557	-18.956371	5.2010922	-5.7052536	9.771192	-0.6166703	20.206455
871	40.788654	35.083614	45.395416	27.93818	37.782635	44.775166	38.09428	37.962597	25.889702	36.530907	50.642445	34.47829	37.1126	48.987274	37.679337	43.109722	31.78878	41.986324	38.235416	29.570932	39.07478	41.387375	39.896763	41.04436	43.32864	33.018906	48.076603	32.6088	43.609646	33.914486	23.856554	33.84232	37.580433	39.17059	35.31198	33.60828	41.07419	28.807907	32.209747	38.533936	39.063046	41.07023	28.90268	45.183002	32.117718	34.806095	31.056612	44.64595	27.567331
872	10.968765	3.609226	15.351117	13.7205515	13.656465	26.458199	28.307487	21.207487	25.451159	15.534241	16.252787	23.625551	15.0224905	19.999308	18.519121	37.45734	33.130234	31.522455	20.912884	15.628362	9.890588	29.401815	32.887188	8.744962	17.485155	6.721873	12.556315	21.145441	6.8040347	16.014833	11.175296	16.488771	18.191328	15.985382	9.4359045	9.730641	3.8134224	17.621157	25.401224	11.636201	21.987131	11.638028	13.462032	13.547172	14.771565	25.560125	25.872236	35.3907	19.70947
873	58.169464	54.70293	40.76753	41.54166	56.728455	52.818462	37.81183	42.187298	38.28372	63.49933	42.93916	59.338917	67.8594	51.598087	65.40403	52.91834	60.903393	71.67839	71.39608	48.451233	34.964832	58.40095	52.136295	36.801052	9.001131	40.14922	26.32133	38.56087	44.817078	52.90445	38.08738	46.21472	46.301174	67.16202	62.297745	73.92211	45.566174	61.18932	31.172964	65.39527	40.414368	111.64103	35.912754	74.76109	23.912766	42.26567	46.692547	71.12122	68.44245
874	33.880238	52.213764	31.17611	26.15666	28.468153	33.654522	42.46107	31.65491	32.968426	39.07341	39.20036	43.186462	27.479166	51.589184	41.674397	25.030405	31.147614	25.347092	28.108246	27.096262	18.287336	53.059895	48.83858	31.04473	32.750576	38.658924	30.043762	32.762806	35.5963	46.85689	28.29058	24.951426	30.65641	19.823568	31.008276	38.30006	26.299164	25.809023	47.339386	44.78766	25.62825	36.10142	29.24299	31.749205	38.286297	45.218464	47.713	38.422062	30.286997
876	47.348038	60.084656	45.60483	49.436115	43.804974	33.80457	44.86912	46.843197	42.602474	44.070694	37.456417	51.77611	43.60039	26.72381	39.526707	35.668797	52.050323	61.908142	36.110493	58.33728	32.355167	30.487146	48.704834	53.067425	21.760157	40.924095	41.079754	29.653421	52.229115	36.3194	37.39235	76.75347	59.420086	39.16901	37.01034	35.23015	33.44084	9.854518	14.651837	26.716856	3.3334463	32.76315	49.974136	31.888819	20.830862	38.53387	18.351984	34.126812	36.491474
879	36.372322	22.082815	15.904845	23.018854	29.963526	28.147705	35.836193	26.11791	29.735846	31.74615	25.884369	32.76031	19.31791	24.52208	20.838541	26.16284	36.81246	46.77905	33.543415	41.445312	38.07164	25.130415	33.17761	24.58901	56.086994	35.413673	45.88445	44.02315	24.608862	33.427624	15.817436	46.13675	27.909319	22.854914	23.691391	45.29892	47.627777	21.770144	29.541887	30.986841	29.43339	15.632751	47.631073	46.081905	37.500908	36.577866	22.544718	30.769041	30.080683
880	50.01584	45.114132	57.01929	52.316944	49.790936	53.573376	53.49502	47.03439	70.66013	44.783146	57.64873	52.921734	60.145447	51.094044	54.576275	39.350994	63.43944	57.97832	60.48689	49.629444	54.479954	66.69853	47.907272	50.618378	51.770947	59.96004	40.393604	61.16461	77.54155	50.67621	67.9513	83.482735	77.44371	79.475365	66.577065	75.64644	83.76462	77.81689	84.215485	68.2282	76.30292	88.915855	78.51444	87.50852	94.24294	78.74826	64.50896	82.36251	82.78834
882	21.212933	35.149296	8.471973	13.7778635	16.920073	30.870575	46.085613	48.859737	31.272057	31.211006	20.178942	26.248148	17.37158	20.04997	22.980616	1.7946543	9.212846	-8.27494	9.488368	6.086102	26.196106	5.2990985	8.181298	5.8948426	16.461319	4.049086	-6.027433	7.6593986	-12.488498	1.8092728	2.6640584	3.0987618	-7.7052674	14.563169	1.1286341	18.396044	3.4781656	7.727114	11.716012	9.110531	16.669477	10.889732	22.069407	-12.164131	-3.69825	-2.2878048	6.3490777	1.1922915	8.789742
884	26.727936	12.650037	15.72907	-8.726502	17.62147	18.968657	30.241964	24.976648	19.132502	32.069576	18.931402	21.468115	25.583694	19.397861	-5.574743	32.6468	9.576079	41.076996	19.908749	21.561058	27.458227	21.939302	20.604933	33.99822	27.342356	6.7770295	22.556915	13.251384	22.657715	19.223635	13.497853	30.771591	17.854176	15.77321	39.291946	19.470991	24.751144	17.781176	12.679801	4.491091	37.77923	22.445908	-7.4368668	12.294837	4.5933504	9.1153555	-6.650702	10.145574	13.372459
886	43.77431	35.960743	45.213825	25.64401	44.12218	39.808434	30.610682	26.797846	37.206203	42.74802	43.334198	34.77411	36.174244	45.075443	35.592815	24.682352	30.911749	33.047863	42.935665	46.100666	25.167566	29.881746	32.683952	31.51417	25.124304	24.976046	32.493893	19.091356	40.889072	49.84589	29.251143	31.840792	42.254383	27.099321	42.640892	40.324055	34.185127	30.71817	37.32214	45.28847	40.97813	31.416391	36.73117	34.426884	30.278387	38.268795	31.514826	27.97423	32.728985
887	48.251877	26.442717	28.917654	30.486353	45.293964	33.654514	62.125774	44.437504	18.410166	35.02535	25.202713	43.016464	28.586721	45.820786	27.339895	41.583447	22.796083	20.402092	18.702238	16.59973	41.68655	41.4452	51.88202	18.475687	38.391224	23.225348	43.164135	25.647018	48.390423	26.48665	26.38022	49.941406	14.48595	26.928946	23.724886	22.636108	26.029882	19.585602	23.560266	29.344515	26.739769	40.4053	19.017736	40.362175	0.8786507	16.743576	33.299114	34.38119	27.135971
889	36.76325	52.25952	45.166504	41.538204	61.04225	60.368023	55.653305	76.42146	45.685215	68.15969	38.456493	46.404415	52.645863	40.208588	40.984077	55.661915	42.08357	58.39329	31.119387	53.4554	41.84573	38.77447	28.271212	41.39311	47.048782	26.22815	22.896795	50.802807	31.995508	36.412945	31.375046	25.687378	51.61265	31.767061	34.78422	30.643457	40.91888	29.35344	28.360497	36.301712	51.34052	37.35196	30.958502	31.765066	17.893919	35.966366	29.729952	62.649464	28.301477
890	32.84805	22.776344	21.85539	19.18562	12.611072	9.041358	22.086786	32.840027	24.809496	20.58149	5.6783442	45.881542	13.034383	12.391713	22.405676	12.071934	30.058182	31.654167	28.63684	20.868732	22.388685	33.485672	22.051813	12.247665	9.535805	6.4230485	14.325581	10.775921	12.428138	35.14269	35.660908	30.766768	30.29844	8.859065	32.419754	-0.42068574	31.021782	23.203459	20.325974	51.71111	32.75745	25.860426	32.449284	28.078032	42.64758	26.990168	34.251575	26.384293	7.6634507
891	32.640003	33.537704	26.651434	34.52684	31.458517	7.349146	15.788747	32.558834	12.938529	22.034529	6.9563556	15.038613	30.910994	18.188562	18.190155	30.172363	21.676674	32.76488	10.75296	19.190336	19.842875	13.959724	13.425235	18.819265	26.28113	27.850143	38.966267	35.275497	48.350697	38.928085	22.86553	24.052347	23.743383	18.57334	26.916527	27.563253	24.812838	29.840675	36.13669	39.817463	12.266337	12.630769	10.7182665	-3.4809177	22.604065	29.815332	22.259804	13.331805	33.869896
892	-30.42086	-38.158337	-34.234333	-29.599375	-23.760332	-4.152509	-23.394287	40.85616	-34.33597	-40.25546	-46.86024	-31.760874	-8.555009	30.045761	-28.643526	-24.229261	-15.269876	55.345196	15.278213	-11.543382	-32.197117	-40.62511	-24.043055	-37.074436	6.581838	41.02518	-0.7159379	-0.9658864	-36.560196	-34.62097	-23.631067	35.044754	-31.992126	1.2989706	-33.710846	-10.888967	-17.527166	25.063532	-24.354517	-37.033497	-30.863022	-30.937988	-37.90889	-41.960567	-39.26837	-38.55405	-35.583755	-35.29496	-37.413727
893	44.49851	46.059555	53.492413	51.007263	39.40446	41.524776	43.974323	25.648376	35.54501	28.912848	43.583485	32.6566	37.19635	30.18609	59.78854	38.2626	17.736036	45.61986	55.70686	43.03509	57.36008	45.60911	38.6831	44.979645	25.723305	45.133423	43.48663	54.74551	27.818304	45.657215	30.851194	42.039516	54.466934	42.375893	48.912853	40.696117	39.76449	28.772799	41.95542	40.9438	29.977007	31.650993	30.211584	39.85374	39.42096	33.69802	41.93857	40.580315	50.952938
897	1.8633131	23.617325	46.4104	17.098219	17.230719	17.357819	-12.851361	37.76837	41.28175	29.347708	-22.244394	50.515167	47.514027	-5.9137187	36.22763	25.498613	31.54966	27.93999	25.967056	2.7138588	14.986881	16.014582	26.447723	-18.471466	27.247437	16.17517	-11.390758	27.271338	48.0229	42.64876	13.555424	16.62979	-3.2934065	4.87795	51.609985	35.236313	-14.59596	11.843872	46.08829	-17.234495	21.54437	66.88444	49.61319	39.774567	17.383213	59.128845	9.615793	42.013123	37.964527
898	44.11829	37.812088	41.75481	38.539017	34.88529	29.078222	31.62076	43.331207	38.039845	40.56531	20.567835	36.248066	49.385227	38.93402	36.975853	29.905355	33.301144	50.20506	34.165195	46.01471	43.050293	47.169743	31.489939	55.122173	33.057453	39.497433	62.911987	47.865234	40.32576	37.926037	41.71122	53.33901	31.17893	40.0268	45.913013	25.87393	18.064814	43.999836	69.85917	27.863825	43.09399	28.888693	41.282375	40.17246	41.8986	46.618633	-2.450554	0.1340208	-11.760602
899	2.6902544	1.6910776	-3.953955	-16.79191	-11.475217	-10.377992	-16.59672	2.3088522	-7.4145184	1.6089064	1.0241855	-15.21963	-5.224713	-32.1487	-10.233959	-3.063526	-8.7063675	-8.144439	-13.113107	-26.275202	-14.326146	-37.00366	-18.655134	-18.058006	-24.442701	-27.229591	-23.780268	4.2014146	-8.552595	0.94147295	-8.441804	-10.199443	-15.433133	-8.992102	-2.6914933	-2.1245525	-0.45251513	-8.912414	2.2054062	-7.7000966	-1.9150456	-2.24446	2.1429398	12.967293	-2.1443655	-1.0117928	-22.434622	-8.565997	-10.768224
902	49.14639	38.309246	29.555153	20.36613	49.20277	20.936796	63.64549	39.57611	29.776155	30.41536	31.733297	69.02375	42.559216	70.42453	31.08159	81.65657	40.34196	31.459806	24.365662	40.38561	38.508545	36.707928	21.95436	39.67899	38.72192	67.41283	47.571945	45.270447	59.960888	69.37762	62.097225	54.640747	71.006584	38.98883	33.373123	43.775494	43.609226	54.979618	52.463512	36.310345	29.16921	31.253332	52.077606	51.38605	43.375595	40.967518	43.99246	45.95931	31.44545
903	26.527115	5.042543	12.336304	13.653544	33.50704	34.523655	44.80434	55.37761	33.022152	33.121128	44.898968	42.637108	52.764877	43.165802	55.496372	31.668459	39.40987	70.87615	51.22173	42.238773	21.424911	34.469715	37.41522	39.391003	45.701878	42.386818	8.291114	37.50658	40.805817	36.711826	38.46655	32.49645	39.902283	61.97292	45.6279	57.118053	49.548122	35.02141	35.343285	27.83378	25.145266	47.38206	48.823547	32.729893	29.607138	31.041937	39.00643	31.424736	24.906061
904	32.47236	41.222652	58.312695	48.318848	58.22336	38.286327	42.725163	68.257385	65.21512	42.72531	52.948242	47.78761	63.610504	74.748955	55.528534	52.683044	45.123882	62.62744	43.679592	89.41447	65.52422	47.092968	80.43994	62.301575	62.596737	94.5711	78.384636	50.937183	52.784283	46.545063	44.568497	57.993725	63.400024	35.992058	42.542355	60.912167	79.405556	76.61151	65.71499	48.805393	37.15608	54.988934	51.773438	64.78433	57.01981	40.89546	62.391357	54.89217	57.935017
908	28.47878	20.330442	27.699097	28.62031	12.458932	44.433186	28.886724	30.962921	12.263381	28.673285	35.574703	27.939003	35.877434	40.086536	45.70581	29.288412	24.53847	31.802816	30.43891	40.64236	34.87177	31.730423	22.852562	37.85113	28.0516	27.680914	20.575724	36.53893	39.416416	34.361435	34.46905	30.739004	34.56619	19.149166	29.628387	32.404434	28.42605	28.552286	35.633343	25.744791	19.838085	14.969666	20.364729	27.23052	25.401087	27.582663	39.728268	38.022068	20.349173
909	46.86166	29.946123	46.159595	28.031012	29.015692	34.85009	55.96466	69.40495	61.655243	49.762806	34.54863	45.9363	55.46687	70.65416	31.182678	63.810146	58.58499	57.46287	43.032795	25.175974	39.532467	45.26781	55.769993	13.524953	14.203038	8.457646	23.90399	26.535955	30.69488	46.409058	30.89668	21.549143	-1.4051632	-2.8287494	37.51433	41.300434	21.38034	39.71359	8.950742	16.760618	41.89933	45.94864	44.576466	79.03921	8.177405	50.36484	30.748825	7.753271	23.648691
910	33.09135	56.51561	49.088398	37.27451	47.608154	28.47642	45.218887	52.85738	48.406277	57.18417	44.23878	57.232334	59.300552	35.91595	25.659111	27.757502	19.344194	37.008488	53.53871	72.038994	46.124104	37.146667	56.245823	63.13264	1.1249052	46.452488	14.466365	23.796272	58.037853	38.423702	59.51062	22.965982	45.591766	30.981344	33.90481	31.81811	26.945435	13.283071	36.392345	59.23064	40.081844	-0.886854	58.648167	72.07959	87.014336	65.62726	19.3887	34.052006	34.433216
911	43.60286	12.508019	32.21803	39.365627	76.43923	32.45653	18.778017	11.311596	75.20709	34.14342	51.623074	28.334396	17.44346	53.844055	10.020193	12.565877	22.091507	63.29546	15.67934	41.62121	53.168163	-2.9206276	32.39012	46.018597	33.099037	20.984303	30.971628	19.52043	28.703878	28.425377	79.28776	19.103947	57.99202	10.097692	55.738415	-18.037867	39.06562	45.47904	36.851322	7.786831	41.28464	4.3417354	3.7982712	29.956863	-0.43284607	78.96913	51.912586	37.21197	27.940004
913	5.968493	-4.531505	31.149193	36.593082	28.984331	34.31712	33.98075	23.487669	23.481222	10.5900955	4.1829433	29.345499	-12.234566	-2.1488392	22.073614	13.546832	25.810247	38.63599	25.938463	51.897465	38.819843	37.027977	21.28721	26.792976	29.56853	12.244618	-8.030747	19.243708	25.470566	32.568287	48.781483	36.340137	41.79115	24.21612	28.21636	8.8512335	18.195807	33.07443	24.424856	38.9826	29.447504	16.863182	23.88562	6.5242043	46.537365	51.66336	29.072317	33.049202	24.180742
915	47.256027	46.263813	55.71112	66.16754	61.53471	66.30938	62.239822	62.668926	50.27541	58.78441	55.3239	60.877625	75.246735	48.48885	51.133667	50.245945	57.289154	58.874584	51.973583	81.22631	46.88066	49.997997	60.31863	56.593517	64.023476	54.081486	50.916885	39.07188	42.96562	44.554707	49.850906	48.63609	54.272175	51.484894	50.207043	43.820225	61.88592	43.73135	33.14659	57.6881	48.423717	41.335293	28.10702	68.23298	47.57988	60.239033	64.70124	62.458477	55.16423
921	32.944378	37.767002	35.78717	41.22885	43.577343	47.934803	30.08806	32.831844	40.14229	29.051138	22.699015	19.184473	27.09603	17.35435	30.594824	25.774736	38.406746	46.11166	50.45595	29.050116	41.38622	54.33034	37.023785	29.419485	33.929596	38.512074	32.494373	23.684969	40.57741	31.806498	35.119427	43.83195	50.35704	53.696804	19.872324	44.036114	32.979633	43.32187	18.14594	28.663485	23.188293	21.246304	26.47667	49.53246	33.83294	52.96051	47.887096	33.34639	50.64493
924	1.5456651	37.15623	38.605087	31.281656	39.998615	34.640835	16.60777	11.54363	19.48049	16.912157	44.39565	28.9776	31.454155	-1.9834744	33.213512	37.59515	36.844326	29.115301	29.15856	42.655357	32.85141	58.578495	-9.786126	39.470516	13.125882	26.467764	-3.4310818	32.02227	38.39867	49.306274	35.984116	25.955048	28.158636	27.767206	2.2243652	14.463859	42.929256	12.132823	15.60421	-0.80834913	31.901884	26.949112	49.186672	35.48019	39.911755	39.017593	21.013649	34.84897	34.8136
925	-0.9538334	6.8563504	29.06845	9.046216	0.8367227	0.30182394	-1.1512839	14.799075	-1.529471	7.783566	1.6431462	12.38541	15.1293955	11.479447	-4.9903946	9.447763	8.536151	14.890071	0.5389614	13.318919	1.3674778	7.044104	6.446045	14.448489	20.648058	-0.42606226	2.70102	10.879018	-7.1056724	8.618642	4.582895	16.655428	-3.8310287	3.573537	4.4384656	9.37206	25.877253	15.509673	0.3641534	-5.946703	13.552184	11.606453	4.319387	1.0900923	6.0202575	5.1956677	-7.95705	3.9960582	7.821344
926	0.713949	1.888044	-1.1013235	3.8097508	6.4868274	-1.3737699	4.1772213	-3.7593682	6.9832115	-9.973149	-4.6755147	5.244104	0.67748386	7.160553	-7.5070763	2.7782822	2.7308617	2.8406715	-1.2142266	0.7174508	3.675434	0.43210205	2.585216	0.2475826	7.802461	3.2621453	24.71148	7.1600723	26.78147	20.459818	4.811175	21.699219	7.4863796	20.184576	35.668728	39.720356	30.221106	21.490126	24.644514	20.756186	27.868149	21.119122	15.811936	16.094276	18.166313	34.894817	19.329859	24.01412	20.160824
928	25.028067	26.164022	37.24031	37.671577	31.769266	29.910315	39.779495	29.272177	33.622364	49.06444	31.249504	34.887115	55.506023	34.74732	42.615993	39.178432	28.150705	47.04747	32.3438	41.1913	33.717407	51.111195	22.865763	39.09708	34.577744	32.07234	39.73885	34.974033	42.723545	40.147934	38.307095	39.14123	45.78657	37.50447	47.54924	44.086414	37.19342	35.114548	30.092798	38.169987	44.38579	37.529064	40.6255	37.58247	37.034588	37.034626	35.803905	28.985481	34.606106
931	43.67214	40.61192	47.662476	55.02472	65.29939	49.771442	63.93484	65.478355	56.002026	61.112064	48.873486	64.07967	54.653454	48.511017	56.987415	81.055664	61.016193	56.747696	60.78218	62.89352	68.31425	62.739887	61.285595	53.824368	64.720955	67.79017	79.77726	77.797295	48.445057	46.886097	66.86819	69.21173	44.909607	54.83774	47.405437	63.600353	66.45013	62.498707	49.05923	51.070343	59.91617	62.344513	43.182865	52.209366	45.02209	54.504826	61.96706	59.280758	52.00095
932	22.54409	26.950172	75.44018	40.157055	8.704614	66.02914	44.417267	64.1568	51.878864	53.130733	48.596863	36.48619	24.937372	37.19663	15.538531	3.0533793	2.9124873	7.5020156	23.216745	16.268106	5.0195193	6.9487324	9.159509	20.155407	9.635379	3.8566113	10.99326	22.354156	7.44546	18.081894	29.786459	8.530791	-3.519413	18.581148	7.427858	15.657613	17.862022	3.150857	-0.025088152	21.444971	21.468328	45.607136	10.753922	26.731482	23.105246	21.027428	19.160486	40.930683	29.91011
934	93.94248	44.97194	40.645603	41.927902	72.57781	50.213654	36.94009	53.62303	41.30612	46.88857	41.322933	53.797253	33.494797	61.526184	54.565548	67.573235	51.654865	41.63344	46.903503	54.175213	50.792953	52.808216	25.134192	30.014961	42.495052	34.577698	19.115406	18.763718	26.273466	33.84509	41.810696	38.09556	43.41186	75.46966	38.00832	37.50671	47.37813	31.919052	73.27118	31.758936	52.54227	43.278854	37.42058	45.26653	52.949085	26.509417	33.25897	45.629917	47.756073
936	17.294579	28.156256	44.05536	28.131447	66.73953	56.77048	35.182858	39.275307	30.833857	25.599663	45.33456	39.732044	46.012238	43.090412	43.651638	61.27882	31.88291	45.380154	58.252686	29.460327	52.514374	57.842987	42.398262	55.866535	49.552155	32.198013	74.58485	63.70741	50.828083	25.96033	18.943014	70.74413	37.06927	29.420929	45.231686	29.513159	29.159521	35.97091	17.530174	24.113405	57.468533	20.899773	36.502953	29.755716	40.830574	56.888428	39.714733	63.36781	71.57972
938	76.57523	48.825123	64.24903	54.915314	67.605446	64.659065	55.773224	53.394024	57.02714	45.401356	57.49338	45.426743	32.794205	37.62835	55.997913	42.182602	34.53867	39.11717	33.93695	27.483398	32.27787	32.24763	23.290169	21.878868	24.37163	14.123118	32.184727	27.54212	22.896433	30.463018	16.954523	23.274359	5.105896	58.952435	57.69936	77.022095	71.54019	43.431217	70.46941	55.17989	42.395195	40.473328	46.49814	62.651596	56.94914	41.51972	49.1078	44.16519	58.200146
939	23.837519	32.460682	-3.4723074	0.13258712	23.198336	47.16986	-3.273887	9.452376	20.221987	55.32373	47.519695	34.005302	65.314804	56.354847	34.50938	29.277985	42.01469	50.234486	9.335496	62.136536	43.78628	55.269756	0.47284666	47.38556	34.32505	26.0513	34.983303	23.645906	53.679596	58.416546	20.355122	68.24111	27.998762	53.004578	29.705935	54.291504	30.950478	70.34261	41.820602	58.256393	15.166649	55.522724	46.885487	31.225784	56.63164	25.599997	57.3579	39.610752	45.012375
941	32.751904	60.822083	39.75454	39.71951	47.09442	48.88191	57.305256	45.1716	61.49693	42.718445	55.26015	52.20799	43.214603	32.720005	46.876587	87.88883	54.501728	58.68518	47.35896	37.423542	15.213439	54.236675	66.583046	43.54088	37.782658	28.342539	34.62956	20.774267	40.161083	35.241344	52.650135	65.43189	52.327396	46.011642	53.04274	57.49913	54.253082	58.240204	56.02422	40.264378	60.986317	43.708416	47.88216	17.17262	65.76089	38.07687	39.403606	40.38236	45.351788
942	41.26678	30.982885	6.183361	12.707471	0.5416045	14.454788	-1.7451276	19.388197	15.583331	49.220364	35.090015	18.769842	18.39522	23.946035	35.228397	35.789444	25.13798	10.969254	28.169653	33.180134	23.43856	32.46574	44.952713	23.139122	12.751275	36.651714	45.312073	19.688242	27.964624	13.714843	20.228401	16.09749	14.465068	27.317705	21.008408	27.859787	14.649474	19.136051	24.54888	30.822515	20.02822	16.170473	15.662659	24.30361	19.760876	47.08644	22.419708	15.395481	16.167402
944	42.080105	33.23595	25.29225	37.072662	26.887026	24.625246	35.688732	34.72073	53.557602	52.159832	44.737095	29.844797	36.07966	21.54866	59.20899	28.670786	15.949519	34.583027	25.37794	57.1701	50.68042	25.64475	37.774075	19.99988	41.63871	51.879818	26.127556	28.442244	28.582342	19.811457	20.503874	58.058075	29.744455	35.462585	6.6832466	37.934002	36.2392	34.673313	26.988577	16.564198	33.17806	37.85109	57.938564	22.381187	44.374554	18.811356	40.876812	16.014002	44.96449
945	21.201052	21.394854	26.324362	32.83631	35.099483	28.821756	25.58233	28.244507	28.89811	33.338085	27.213999	25.306879	34.2011	22.031988	26.946032	38.474323	32.76843	37.11572	32.003353	39.127304	32.113644	30.05268	26.68054	26.407639	34.8611	37.76582	30.584127	23.660383	20.59998	29.967245	25.433825	28.356506	18.255713	23.645487	28.455261	31.016718	31.947859	28.174723	24.925955	27.89408	19.583302	25.719606	28.856318	24.068008	32.953236	21.324715	23.738356	26.904783	25.32434
949	23.11215	33.563244	55.36505	40.493427	48.678463	36.097736	34.564053	31.109972	33.445904	47.8873	38.59976	29.832647	27.11252	36.44601	34.6955	42.979107	33.86708	52.031574	52.76775	44.834778	53.328297	56.301315	47.421112	51.053387	37.829082	45.45232	44.407978	45.44086	34.360992	55.30969	40.02081	45.42924	47.0654	34.33737	31.633917	58.995686	57.155823	53.907257	44.07719	45.12595	54.866543	35.45625	47.03427	37.71131	37.95155	26.702652	40.954327	32.376156	19.0596
952	-20.699587	-3.0045063	-7.574665	-7.9488854	-2.6193924	1.4911493	16.379427	4.5388336	30.363428	31.704033	16.104948	23.387627	30.458878	6.180748	9.3986025	12.734421	26.526634	39.089188	22.426346	21.95877	20.486359	16.185776	-0.037379026	2.739587	-0.76925707	26.67256	20.7894	21.208773	18.965723	9.004147	8.243693	32.444363	24.583479	35.68341	15.944184	-2.5679588	19.145494	37.683964	0.5986657	8.049199	-2.852069	15.649308	14.841929	4.7241797	6.743908	13.184861	11.536212	16.51994	4.2761006
954	37.554726	31.16833	30.404207	52.69254	20.611162	44.333633	36.391613	42.168934	75.69535	24.152975	21.132904	17.488327	37.443882	40.84565	39.639736	27.46495	15.4690485	36.395306	10.542844	2.786895	-11.948005	0.31190363	0.8134119	-10.306134	-10.70829	52.487667	38.22939	9.035677	19.233385	29.394249	34.809406	43.915783	41.811146	29.780212	43.313232	55.401043	47.802124	63.242737	44.201954	46.509594	35.015285	57.85547	55.757374	113.00771	39.881496	27.184855	74.40818	58.984207	68.293846
955	26.483423	15.688487	33.736927	12.665112	23.508835	35.425636	11.65186	13.903878	-0.21294467	22.610565	-14.457889	-1.6703701	-18.685492	-3.434202	38.701504	70.34986	45.154358	35.459484	43.843555	85.35128	62.75948	39.717915	63.26344	33.715145	36.83815	35.27779	29.94123	46.49738	39.798615	39.33196	28.611588	39.959797	78.95872	38.6826	22.86196	54.051434	53.60663	20.088717	63.460987	27.5487	34.072704	3.3590248	27.720278	43.051605	59.160732	32.19846	64.86746	35.4727	91.48849
956	43.650494	18.995153	14.735307	12.706557	39.694466	10.97881	16.569609	44.305737	28.850037	50.188663	60.24066	26.824469	20.117325	50.036808	24.337194	1.9389277	50.631405	15.915126	24.077768	4.846829	26.071867	-4.270324	17.138466	42.369602	25.900787	32.333878	31.417543	26.324629	14.021439	56.97832	27.637579	18.284094	40.55065	22.262266	15.961547	31.039316	42.307133	19.654352	11.154151	39.18294	15.734315	29.045687	12.140748	12.715221	14.197217	49.52626	15.175331	17.0511	54.75246
957	50.263752	35.353634	39.497505	20.286842	43.358196	38.475048	48.41103	45.703995	33.879963	35.75726	48.1456	46.02951	46.562714	42.6176	48.433666	34.576107	23.446129	39.06006	45.307484	43.140533	64.78072	31.70603	52.06372	52.450092	46.439777	37.55093	30.210398	29.638083	39.073437	31.834013	39.65037	48.893204	35.14028	30.736717	43.392548	37.18784	34.758785	47.526897	56.64716	44.917637	36.98648	48.87144	57.041626	42.595173	52.084896	42.80302	35.82387	39.07139	48.108124
958	31.567833	42.20964	32.64288	21.158121	27.6434	33.94141	35.928707	53.37721	43.46646	40.21916	24.635307	35.696117	39.32878	36.587887	43.6315	30.953268	30.396378	36.71233	29.45223	27.201014	34.873203	28.371035	44.90244	29.571638	27.982971	53.84377	47.226227	43.2547	47.233185	38.408802	28.605173	48.747284	56.967712	45.9015	64.99209	51.871964	42.70783	41.41154	46.378544	42.291183	49.657166	49.060223	35.23627	28.779655	22.13862	59.82278	39.411526	40.087315	34.79685
959	41.38217	52.110477	41.150936	68.81109	49.58144	32.08377	26.941309	29.445984	23.001078	30.141851	46.909176	33.6474	29.31677	43.52661	30.047956	33.070026	33.709946	72.73214	52.40103	75.66404	46.552036	62.14365	52.71559	31.036554	46.58974	44.572124	53.39391	49.811497	40.17074	56.45885	51.857563	44.822903	46.47768	47.1486	46.118652	60.167587	45.406677	55.84361	43.28238	49.763046	44.049633	43.828857	58.55513	45.980923	51.627766	42.01117	41.663643	52.208496	50.499725
960	49.734783	48.08388	55.107616	56.542664	48.88133	40.791546	50.4519	52.582626	55.871113	44.375942	52.664165	52.971516	55.241425	41.451187	43.317276	66.9071	59.366657	53.059155	55.906933	64.47277	51.363464	44.571712	43.317356	46.984818	68.39645	34.339413	49.635998	50.84805	63.94437	33.49901	52.710957	61.483902	44.428234	41.65633	47.119568	51.001835	64.846306	43.182926	54.733124	65.38986	52.684437	50.964314	49.71097	52.693485	49.957886	47.87367	42.57877	41.56068	41.995663
961	22.82659	12.761158	-9.233882	11.826424	8.312253	-10.995998	-0.8271205	4.830145	3.528941	11.191647	18.82844	8.675267	8.3413925	6.985094	-9.306273	-9.943467	-13.200725	16.85307	28.72421	32.164833	19.059666	25.304123	60.067516	52.900116	14.739652	46.859844	54.289017	22.774666	22.432693	17.622665	37.01154	60.822662	60.747757	40.7589	37.923187	49.58464	33.10155	39.976852	34.833935	27.162216	35.95019	20.834122	68.16379	52.70349	34.07459	80.8975	39.888874	53.73192	84.6028
962	20.805729	28.004831	36.53275	36.62235	41.886562	53.28481	44.163208	52.188007	32.302402	22.622345	46.150684	44.373432	33.480522	36.396523	31.935469	49.365925	34.07049	21.525099	28.906244	56.88232	69.70628	58.971485	47.648426	61.21892	56.255085	49.417267	34.8818	28.53689	35.33578	32.971157	42.958607	37.309223	37.45744	48.090054	33.023937	34.62268	25.457047	31.248358	20.84423	30.44364	21.403433	31.195532	23.603033	23.431883	31.727531	47.031666	42.07185	34.198727	29.609377
964	40.262493	9.971938	15.165278	18.404629	13.839703	12.896164	30.902094	18.709204	20.744635	25.825552	58.658768	5.5176926	14.456204	29.438011	31.742521	25.45873	6.3995347	17.220076	41.68076	40.397984	33.358036	8.972713	34.670876	42.303677	52.305893	18.078222	17.046223	22.962523	29.968042	51.652893	19.94502	23.10599	34.956913	41.236782	20.084436	22.222128	30.388319	17.22516	24.794134	41.19626	10.773698	22.540695	32.17062	26.076868	22.018263	26.859903	36.510807	39.874863	-1.4493628
967	23.955078	2.8132217	17.700459	28.75236	19.596733	-17.129831	20.850212	26.558746	-12.186561	-5.176685	17.330948	36.60886	22.13957	27.63774	40.34686	37.947643	23.632582	22.65183	11.260905	18.080656	2.4481916	9.6727495	12.068382	24.24703	23.34355	21.854591	27.890533	27.834467	22.924234	26.955086	5.8587413	22.643234	21.90545	35.31274	23.48903	21.391901	13.803436	-8.784912	0.86408263	16.737535	9.688127	17.385454	25.778772	18.903578	21.410172	38.698864	18.03526	29.55478	19.252268
968	26.495676	76.738304	50.946198	27.474915	14.198619	12.201359	13.15656	17.460234	36.243927	12.557536	37.863052	40.890835	22.658218	4.1003394	23.399195	28.792639	26.650604	10.05144	48.545288	89.52163	51.695484	12.377358	5.350563	18.549925	50.141613	45.95506	22.969992	34.43226	22.60232	22.127783	10.021461	16.289843	33.45699	34.326057	32.989628	45.21755	51.235504	43.342495	11.558518	3.710969	-1.7408204	27.863012	27.91448	42.231277	23.562363	5.1090436	42.150402	-2.978612	-2.7766416
970	48.28393	-1.2268506	51.737286	56.02269	65.71174	69.717865	51.77091	49.606457	50.989254	43.847157	60.264477	50.599384	25.001007	49.477062	13.441846	23.399363	12.812898	5.848371	24.079752	23.730581	14.099332	19.373615	31.234674	40.115467	72.23588	35.933704	36.041233	45.29831	33.690945	47.631886	36.81557	23.714233	35.51558	32.21864	29.075628	26.545202	44.675236	29.859476	40.86324	31.654688	42.54078	22.70571	53.079456	56.526386	24.922163	32.54594	27.210611	26.479675	33.281498
973	26.544516	32.7044	43.06316	61.724426	40.540047	45.572586	32.759872	46.000813	71.08741	54.60879	55.890476	31.87204	33.471386	46.803577	57.083103	80.71711	34.92836	41.161667	70.027596	46.042706	47.08405	42.602177	42.47705	54.724743	47.556637	75.921684	54.70164	60.394226	80.77457	56.8132	56.579403	36.02342	59.917927	45.740902	27.532335	23.877508	34.949768	45.687237	37.25256	42.601086	56.280506	58.47119	72.22614	68.05729	62.24119	30.618279	49.67577	66.8075	59.23312
974	23.562143	23.282766	2.7801533	19.21636	25.199951	23.457483	23.06186	16.634335	18.082119	16.317966	-3.790074	15.979138	13.29783	8.100244	3.2180698	13.568217	17.259954	18.995562	5.35915	-9.098429	21.843613	27.08684	18.018406	15.47062	6.196562	18.742474	-3.3806725	15.457166	-6.4018292	21.873947	25.566132	19.27817	35.87385	21.469088	28.484053	26.47677	19.047464	13.6953125	24.04183	8.691104	17.870241	15.034462	9.877654	8.040498	15.649037	7.465267	7.416702	6.708257	5.010097
976	19.225496	13.224021	29.919357	55.07816	20.769775	19.59411	23.538912	32.326725	31.303833	26.295748	26.252684	27.047272	24.808313	36.47855	37.486156	34.086803	26.317665	54.536854	45.496307	26.453772	41.85452	30.93624	46.44417	23.903046	27.648127	25.677599	25.674707	13.507182	20.794775	35.16635	34.09808	38.351578	27.182396	31.712599	25.397665	28.848974	26.170761	28.162703	36.543697	26.192162	41.51441	20.314465	13.653259	26.250595	19.255259	29.258797	42.879116	57.29925	31.118362
977	37.987957	49.4817	36.068363	32.371796	37.214905	36.743412	61.014057	30.39106	46.701275	46.08551	27.57512	30.757395	48.541637	53.723297	21.357704	21.247293	36.24265	45.10271	49.994953	33.02291	16.23385	36.01238	34.054073	34.183216	33.570236	36.958042	27.036812	40.09509	33.22574	45.836155	23.593529	26.342453	32.17186	53.130627	34.001778	21.28267	26.169607	47.84865	40.278355	32.722248	38.873188	39.6179	32.744637	34.51485	41.833797	33.1126	31.28263	24.815725	43.983948
978	51.44211	67.83163	75.166855	64.03434	46.589733	75.861336	50.731792	82.61819	50.726147	53.410076	59.02589	85.64932	49.140884	59.459904	46.245728	75.82636	54.731396	66.1666	60.714924	80.71782	36.10138	42.610237	50.617664	53.33731	39.460224	47.963608	72.74302	62.95633	70.67899	75.54279	52.362736	47.369446	48.81999	60.382874	67.475136	45.47643	10.880683	50.005062	43.27522	49.48544	23.371832	53.249664	66.94996	58.614094	41.674854	60.60979	49.640987	72.029366	55.362087
979	28.679047	24.346796	52.553547	31.737488	33.218437	112.89145	32.296886	26.684542	34.407516	45.244812	33.414417	35.919834	38.405323	27.932108	48.28653	27.743734	32.008617	30.253494	31.885672	6.5304837	33.12404	26.593367	41.16231	40.3901	35.615707	37.31041	23.253357	28.669954	55.527973	29.736712	33.196503	34.521996	33.159885	36.750935	44.10693	33.184772	23.910166	38.867878	40.511036	30.913567	17.423721	23.399378	57.984486	30.398659	37.628998	36.003956	23.911383	54.35551	44.456696
980	40.197556	45.501972	48.937412	14.974548	43.76756	38.626236	56.394627	32.751667	51.75999	56.4528	39.773087	56.409134	34.714516	31.159302	33.31782	44.27898	39.507328	33.982067	60.12047	38.297966	41.50464	31.355057	48.738422	63.102997	98.4584	73.33834	62.77597	70.8619	56.846508	55.863388	65.05959	58.231434	68.52726	93.03583	72.69407	50.564896	67.75144	48.754246	50.654613	45.877453	58.604065	76.88876	72.662865	80.23947	106.53173	71.750755	69.54403	55.3289	57.972607
981	65.77306	44.57661	45.347797	36.972095	38.172638	47.009304	38.590427	27.380508	76.46376	51.596252	74.68244	55.824863	54.2157	64.412865	57.279114	73.008064	59.316833	76.068954	67.53116	85.09524	40.17343	68.26581	87.694984	102.33979	18.086805	47.656116	91.170876	29.12925	49.517414	79.29485	85.16232	85.06396	44.289318	67.401405	58.83954	81.5491	16.407415	53.89745	86.653046	78.008575	39.28172	62.370773	75.58131	55.053875	41.49291	42.84666	80.00036	64.83774	64.39353
983	22.973976	32.982365	24.29625	26.427202	30.827766	24.603163	22.41066	32.48535	23.982786	39.578705	26.84704	30.374077	48.26183	44.660976	32.405758	33.057606	30.801859	46.13441	27.159164	25.912119	34.809143	35.64424	45.770126	42.17318	45.460102	40.569427	46.559406	33.149998	45.964832	41.037365	46.967693	26.822763	23.248047	28.21524	37.298344	23.385122	47.445446	34.874233	37.212555	43.516483	36.87045	38.482044	35.90646	34.706455	37.746704	33.922695	32.65633	21.825003	29.533836
985	29.338903	22.279259	18.34301	18.457705	25.204895	36.119675	35.566586	28.991394	28.833044	31.209755	21.272345	24.882254	23.704361	36.611042	32.175007	26.341408	29.818106	33.088924	53.430866	22.49341	31.152756	28.897036	33.02564	49.72058	39.69231	52.98015	64.32017	39.92437	15.45034	35.800266	20.318523	45.588726	38.662766	24.981585	27.347448	35.690945	31.211382	27.86363	29.728842	31.1054	42.411064	53.894505	55.72756	32.108402	55.01811	50.984783	57.956715	80.603485	18.3909
986	63.3627	67.42036	81.46586	60.400814	69.748955	68.09113	63.9969	72.381485	63.97301	62.931927	69.6225	81.002495	72.03549	65.060555	71.36734	61.56519	66.344795	80.699745	79.81381	81.10654	73.18606	55.026134	52.75172	66.03619	65.359955	64.75738	71.25254	63.72833	68.4313	62.84618	69.58485	64.09873	62.198177	67.59164	72.2722	71.12611	70.04873	62.823666	71.93609	74.75106	71.994896	80.88531	73.68008	86.305885	66.441246	22.776632	42.10007	50.531677	56.758404
987	66.71407	41.853405	40.721516	45.492924	28.537184	28.54625	40.48817	46.45277	33.36825	48.471508	52.97819	51.97083	53.051777	41.926502	61.74316	55.056393	32.961033	34.123367	47.83479	22.593943	32.20577	45.329037	33.236153	33.962513	37.455826	37.01439	34.182247	25.553926	39.372158	35.11195	28.09957	34.32512	42.333828	34.85951	33.615067	37.081158	28.857279	35.900494	36.00977	24.933985	50.57963	36.919575	31.177246	39.83316	23.97711	31.997797	34.07172	33.79311	33.724415
988	15.533791	9.4216795	8.6068735	8.354901	10.628799	12.1862135	22.972382	15.091019	14.891305	20.79889	41.191883	24.983084	14.981435	6.123132	16.611917	-1.1918017	3.588723	12.644895	12.512168	31.071411	34.826763	27.038969	33.658524	11.087414	17.610022	14.833443	11.092544	19.311506	30.24038	16.13806	35.06	25.141418	51.163914	22.523071	40.773716	-1.1005545	16.897139	10.002071	13.196107	17.911776	9.581743	30.272219	35.602455	17.68453	21.585138	27.803598	37.362312	29.877356	36.554554
989	74.28585	55.575893	80.8137	59.299957	55.861988	40.277885	75.687065	64.64577	53.45016	53.977535	66.63431	57.521515	60.731358	61.98341	60.160023	53.533596	56.980053	41.511562	80.00248	53.16978	33.09954	42.38646	73.911156	39.421185	70.05222	53.773922	46.75105	40.639496	83.0826	47.94217	45.018597	38.076855	39.19358	59.41457	32.251404	44.906765	27.932028	42.76297	27.72576	40.918003	30.69738	36.958073	43.430424	13.848694	39.567265	42.982853	30.42163	42.064915	36.03786
990	31.728983	45.847157	33.533558	12.394893	15.185196	23.721865	6.232143	1.4164013	9.462365	16.372116	44.951508	8.409847	43.902176	26.588936	33.563805	40.98091	54.069393	27.09276	25.03306	38.15839	26.045557	15.433407	12.785329	42.912476	4.5551667	6.0607986	7.8230004	54.91328	19.94164	54.845562	12.5355835	27.902313	11.614918	3.1262524	31.33162	12.6417055	10.722461	42.605232	10.639946	-2.7221029	35.74616	37.068745	63.71732	42.56751	46.69325	34.095493	43.72862	36.045254	42.46335
991	43.27263	31.823374	88.06718	24.213186	50.785645	32.91542	28.66376	55.085052	37.602016	58.733246	53.7709	30.61691	35.561977	41.39284	28.227728	26.945312	39.990738	33.66035	32.70039	25.653582	39.168533	33.66222	50.154587	31.495749	27.203485	32.48237	21.528381	33.57662	40.563183	46.85387	74.043625	4.7654724	28.810982	54.13849	19.606123	45.087444	37.15019	14.3717575	109.593864	21.849808	37.22748	31.059113	3.584841	23.6211	51.72459	46.633198	44.879333	18.462563	29.318155
993	63.358143	60.72975	48.641865	54.631226	48.435085	65.26921	53.70399	86.01887	47.93047	59.675537	72.02723	54.695896	39.45521	53.404694	48.22462	53.480484	57.592686	47.484406	56.513294	53.777973	43.372234	53.872883	74.90672	39.169003	89.70173	58.937405	59.109104	52.121677	65.457214	54.399044	50.801487	52.738667	72.71857	47.03092	51.963863	49.98921	51.54163	51.884663	47.132893	53.06433	66.778496	61.47856	57.7748	53.447285	48.70872	56.183666	40.57219	44.23204	70.99976
994	19.535545	31.97729	29.556864	38.47304	26.59078	48.047558	12.018875	23.238373	25.907578	27.325943	18.594318	36.241886	3.4378092	32.53242	24.734224	34.291836	19.557646	32.54442	28.583199	32.12091	23.557755	48.364105	29.544273	28.189611	21.006718	53.01294	43.230606	22.313599	42.89809	25.406778	71.75832	9.206525	38.408386	26.61057	44.945263	45.159668	31.507513	58.919388	31.105371	40.824432	15.917407	25.712835	29.661695	34.739223	17.470482	6.607966	27.06405	1.2191366	46.23851
995	17.71815	28.361954	23.796507	35.453403	33.8418	42.87586	38.952915	39.194332	32.036373	41.648132	44.060596	36.17419	29.684336	41.330914	26.497911	30.571564	27.087141	45.327045	41.809612	29.931025	16.073675	38.60176	34.8704	31.77696	33.694187	40.399204	49.554913	30.167036	40.52441	34.09614	27.50146	42.000927	37.55182	51.004093	43.654133	35.13119	32.501324	37.320717	34.25885	31.18543	41.032955	58.161743	30.438334	46.97838	41.638767	34.92277	43.590866	38.200314	31.434206
996	-9.955424	-3.7146873	1.8385226	8.8968725	-6.7927246	14.230385	10.528775	8.752138	6.011423	2.2854989	57.594547	76.574455	45.62045	51.166016	52.675404	44.973515	56.200165	40.33241	24.044884	71.433235	60.02042	50.687458	46.93803	47.55485	50.734955	62.90939	19.117575	54.77503	20.561098	36.616367	37.98474	45.202866	29.04766	44.68306	78.73058	42.38767	62.25862	39.782795	36.494606	48.939606	47.104786	40.70962	38.849766	85.33993	38.79022	46.01063	43.456257	38.183437	27.273958
997	70.54049	48.67877	70.03594	42.730724	35.190456	51.523407	51.921185	34.44451	40.485874	42.66446	53.72407	38.73742	37.023422	44.893444	62.515045	47.717987	39.987762	44.18106	59.79973	60.897816	54.22844	59.86861	31.335566	41.757313	47.328217	43.78593	29.329367	37.949234	61.866108	49.420258	56.694714	49.397114	53.231167	48.560028	67.39744	48.34844	45.13438	53.920208	54.097385	47.336758	33.629444	29.436182	49.428364	34.381847	33.908436	27.42431	54.214672	58.820187	37.042316
999	17.21978	18.357338	16.563179	13.63128	18.041603	32.43736	43.155716	31.20903	11.39766	34.77658	22.915236	29.692266	26.634346	22.321318	17.907093	15.320934	35.556274	18.030607	26.683165	20.277988	28.317068	36.704235	22.774414	22.004175	38.953274	21.81527	18.437222	14.9660845	18.381605	24.616287	27.391096	28.537634	40.188297	21.086899	27.183868	18.43649	17.077305	26.989832	22.24357	25.031935	25.901236	25.306116	14.002233	30.712824	16.265139	25.228422	20.687637	22.75514	19.367783
1000	33.911774	25.043648	40.48867	7.606541	28.7325	28.82189	34.978146	5.5496697	31.537851	22.555494	22.840164	22.969854	38.35113	41.07005	53.945354	50.957653	43.18234	38.861744	15.93649	50.508762	50.312733	54.86366	37.070057	31.028658	40.647354	33.332073	65.93438	53.625507	41.89036	34.0802	46.041492	24.384834	27.30693	22.288412	50.28705	42.839222	25.806711	45.76006	37.98769	25.719528	18.905096	31.328089	43.815815	34.55813	34.543457	34.229176	36.12135	45.67514	23.40478
[truncated: 12 more columns]
