# Supplementary material for: Music-induced emotion flow modeling by ENMI Network
Source: PLoS One. 2024 Oct 21;19(10):e0297712. doi: 10.1371/journal.pone.0297712 (PMC11493256; doi:10.1371/journal.pone.0297712)
Supplement: S1 File — (ZIP) [file pone.0297712.s001.zip › minimal dataset/Emomusic dataset/Music features/mfcc_5.csv]

MP3����
2	5.6864467	-3.8855026	2.6714947	-15.104402	-0.066184364	-7.8647037	0.8174083	8.977567	-14.275977	-10.987628	7.751501	10.454363	-26.971527	-3.8848705	-6.595011	9.364053	20.989985	3.1456623	-3.4710128	-7.8467636	1.7963586	7.9992256	35.997654	22.698633	15.675545	20.114042	17.796604	-5.7248244	5.8295608	30.654572	-20.446146	-22.531424	-12.519215	2.8304431	15.717372	-0.37522468	6.260795	5.015909	17.619387	10.017939	-13.776535	18.592836	-19.590418	-4.8876796	9.906398	-3.34665	-30.189262	8.528163	26.137604
3	10.10444	20.940575	-1.3664932	27.793459	22.740051	19.766241	22.954035	15.526875	21.037565	17.747072	23.231926	14.399326	2.0605888	7.945335	10.102705	2.2660115	12.817352	8.850525	12.739674	18.60278	3.9795866	18.090652	12.770505	23.488337	16.95366	11.232704	24.120413	14.847798	15.887036	8.024143	16.534618	2.3013837	19.728632	22.324408	21.122488	15.98373	11.72034	9.544101	22.236269	11.378011	-9.917897	19.681562	7.935402	28.47711	16.791079	15.775029	26.543581	13.299584	23.278666
4	-8.559762	17.07875	13.035244	-6.0178275	18.474874	13.760921	8.703948	15.95808	2.9690971	-13.613152	8.737227	-19.319468	4.4626403	6.8311467	8.411761	9.911937	10.223094	8.080858	13.007278	-7.757567	9.687497	-6.9107375	22.010931	19.833729	34.34837	22.469858	29.341644	46.721325	24.918343	10.201516	43.489582	9.096966	39.42083	15.278247	22.567408	30.287546	38.586582	32.330196	20.72205	11.810875	15.727468	6.2122397	-16.069115	4.452684	23.836435	6.016807	7.718143	24.90093	21.469069
5	5.5291724	-16.294197	-5.944031	-8.147092	-13.985063	3.3255527	-6.9612765	6.144666	2.7169406	-46.506775	-9.387244	-7.23073	-24.291643	6.5113506	-22.259024	-17.142672	3.168259	1.4548317	7.2427278	-8.721225	-27.83284	-37.50598	-14.20731	7.2328277	-13.743515	-20.762766	-23.505865	-18.836847	-21.28168	-41.192017	-27.69211	-31.009323	-4.128536	2.8247917	-6.1076674	-18.463888	-13.204289	-16.699194	5.7162495	1.3238872	-15.958936	-11.882102	2.0944736	-24.884367	-0.69722366	-0.24099429	-1.0808864	2.5525415	2.5417287
7	19.57893	16.868868	19.55387	13.368464	20.9078	3.4485457	15.269543	14.064046	8.761245	4.7875037	21.930288	13.006824	24.116898	10.469166	12.842313	14.610219	11.011798	11.911502	19.692871	7.0279636	-0.64111024	17.592512	18.940748	9.59681	22.819178	27.424444	10.261699	16.767694	21.19281	-1.2978815	15.923584	17.5198	15.533455	-8.958248	19.345755	19.660969	22.858438	5.420881	16.662565	5.3914466	15.2150755	6.7216625	21.039782	13.475793	23.99206	5.4794087	7.500471	17.64852	17.900446
8	22.136175	-9.0650835	16.604914	16.591518	11.7007065	22.93663	15.494225	10.182343	20.389065	-17.840616	-2.1675596	16.160048	-7.122526	12.867943	22.495163	2.1770704	11.811816	24.903986	12.66923	-4.021337	-36.696682	-1.9747683	16.89572	-42.99992	0.5217819	3.0706303	-13.953549	3.2447731	-8.754445	-22.481812	13.274659	-10.877227	-8.191926	-6.0597835	19.746634	-14.030959	1.6353445	21.139708	15.72327	10.352162	18.94885	18.93398	-11.0832405	14.4790535	15.829678	16.746353	21.072105	18.228859	21.424393
10	15.4405775	-13.008914	3.0330641	-25.592459	3.1394842	-17.926226	25.251318	-3.255621	12.1032095	17.505632	-3.962878	18.977785	-27.976805	13.831978	-6.8954124	22.250395	-25.899088	-7.6152344	7.455439	-40.92918	-32.427963	-15.140762	16.480452	10.677581	-18.373955	25.897833	-22.500704	0.81077987	-19.981636	10.214466	-4.126283	20.84372	19.487888	-1.201334	3.778602	-14.92876	9.090589	-9.118863	25.378054	-15.523183	2.3430405	-0.49176994	-19.499353	-20.840088	9.847436	25.506796	14.767604	-8.72727	8.784335
12	-32.52376	19.538393	-17.142878	2.951906	-32.368275	13.406278	16.51164	12.023845	-13.226945	24.745024	-20.883842	24.247087	-8.014804	-13.208499	0.6956833	-29.970339	-9.622842	-7.0613403	8.715718	5.463402	10.592778	1.4286203	-19.066093	13.880614	11.303477	-2.9477692	15.906704	-26.30683	9.878253	-3.1845243	-5.4943166	-22.186865	-17.773417	9.977814	3.8063643	-8.515397	-9.6859255	-22.735723	-7.670921	-18.416267	-2.4201422	14.284917	26.061539	-20.542587	13.570313	-20.924307	-22.665419	13.117084	-7.8473344
13	0.52938247	-5.645908	3.454871	-10.709733	20.06603	13.781829	-2.4520519	24.590582	-24.643005	-5.576801	-0.93395996	-26.40299	-6.6647954	8.095738	20.71909	16.307878	11.069786	-13.416801	-4.1986785	10.276654	5.455541	25.484362	4.937918	11.575222	-4.622786	2.7048004	20.67961	20.408127	4.0364966	14.499016	-16.037704	-18.340252	17.330357	12.501105	-4.31657	-3.4944296	11.114087	22.478067	18.205717	6.207437	-5.3282156	-7.7689195	-26.350983	22.60916	-1.2166029	-29.007544	13.131801	6.313399	18.61888
17	24.517517	-9.676859	9.358173	13.7579	-10.581651	-5.3835196	19.277365	6.955457	21.092176	-10.863702	-12.825368	8.199874	17.63979	-3.1871974	-7.108953	2.6433177	-3.1479113	20.276064	18.258398	-0.7327296	15.79332	13.994555	5.3095546	18.837435	15.677765	-10.406019	-13.41597	2.257149	-2.0913727	-14.701028	35.400494	-4.989859	10.182639	-13.160423	-10.569779	23.524343	24.185028	6.7444687	-4.6948586	5.4227805	6.552732	7.994623	19.975348	10.427166	14.360471	-15.175518	-2.4367592	-19.850206	-2.620891
18	-3.038165	-5.5641174	-17.498363	-44.0165	21.07873	5.9113784	-12.909401	-55.17992	-12.524712	7.909723	-24.702368	2.373643	-2.8902724	-21.48529	-14.29263	-36.88762	-30.804632	-10.901844	-4.6029906	-12.4936285	-16.891188	-3.3135948	-1.4686488	-34.615494	-11.429513	-35.962593	-24.786745	-31.399498	-29.566055	-15.772897	-26.367414	-10.899918	-9.910792	-17.634455	-24.799896	-23.66823	-20.207758	-6.6650233	-32.002865	-5.267404	-13.512967	-22.989965	-7.5476727	-4.6935234	-27.31259	-16.523996	-20.941158	-18.057264	-16.776224
19	11.33976	10.906113	12.394933	13.989558	12.406838	14.599651	6.7160683	19.746534	-1.348597	13.308484	13.324455	4.112831	5.512132	12.04246	18.103865	16.836311	8.595213	14.789624	13.593624	14.569509	19.3758	17.033278	20.644464	-4.2530694	4.6975255	-5.920246	-11.385452	-18.211622	-12.723552	-26.404549	-18.188581	-14.046848	-50.923904	-12.930001	-0.26794592	13.381096	12.541759	12.677437	2.9731352	-28.374002	-6.9692974	9.743325	-23.787859	-9.284963	-11.617581	-0.25718388	-4.46249	-16.412317	-15.587437
20	4.405577	-3.5798404	8.14512	33.804626	-7.511879	26.446962	-3.3623536	3.919528	4.3997545	17.413107	24.607992	24.178404	13.9739485	4.5785384	8.1337805	15.211929	-29.830355	-13.124069	24.252853	1.57717	18.02633	-6.446098	-4.112447	19.354786	25.7071	1.5603763	5.057687	7.888748	2.703025	9.729732	-21.28819	13.341685	-18.122833	-8.097572	-22.749346	5.5073075	12.60739	16.740273	11.234745	2.288747	-4.1297793	-0.5373869	13.976406	10.209906	12.696861	-18.441652	8.165067	-3.008254	-12.863102
21	-12.525813	-0.66951245	-19.41757	-15.2608385	-5.114722	-8.935828	-20.122448	-1.8683243	-21.16102	-13.436546	-22.836637	-17.43988	-17.350561	-18.870922	-18.082605	-25.90419	-0.11432775	-7.169062	-12.255444	-17.32927	-14.947852	-18.059843	-17.106445	-22.901018	-8.288739	-10.709648	-4.940187	-8.947606	-18.741121	-28.3556	-15.470862	-12.516311	-0.20001666	-14.959146	-30.983484	-17.466625	-13.68507	-29.744905	-13.00027	-17.809158	-23.464308	-17.608389	-7.6848235	-16.550787	-28.463692	-17.072605	-22.59842	-37.43003	-7.039335
22	14.873296	-10.264955	9.270538	23.984846	9.942271	16.287918	6.3011928	23.177	17.558725	21.521318	5.9858537	21.342133	15.390007	23.514061	15.785388	9.569965	20.688372	16.034979	13.148824	26.494055	8.967945	1.7402395	7.719919	3.634814	19.010693	23.692148	5.847402	11.089927	6.3618126	12.638015	19.034811	17.327578	-0.50932854	14.291646	13.598244	10.62693	22.824194	15.937152	-12.308776	22.21412	-8.671752	18.270185	19.906668	7.3483963	17.630835	13.67699	-6.256191	32.15598	17.934435
24	10.597331	2.3307068	-1.5155729	-9.3165045	-8.779714	-0.7210528	-10.359226	5.1468053	-16.822523	-13.02813	-9.769385	6.7268524	7.7696037	4.723992	-9.28127	-3.768728	9.417006	0.20370452	1.0087609	-26.78649	5.083277	14.355838	9.632231	-6.291004	3.4951942	-11.983761	0.59643716	-4.29956	-15.441461	7.098301	-17.120213	-25.277563	5.029533	13.310575	-10.424545	5.199897	-3.674265	13.867795	-13.421266	4.259268	21.177612	5.981793	-11.890143	9.4760685	-11.282799	-12.601491	-1.6163429	-8.130764	13.073665
25	9.035268	-9.432143	4.721582	4.213609	-6.0216746	3.8768778	18.250124	1.32134	11.618035	-1.8788366	-1.7523769	4.862488	11.31149	8.323939	1.0811695	3.0072353	17.836218	-10.259044	1.7870941	21.96744	7.2792296	18.306877	7.1604805	15.313663	23.667862	0.49210104	13.199155	15.603364	16.930017	-3.7236612	33.555176	1.9640232	12.1195345	17.001448	9.953934	7.812101	8.980174	18.766867	19.48569	16.901094	36.322834	0.9870822	9.432485	12.011421	8.593498	-9.136101	-0.4317805	-4.4869595	-1.793767
31	11.210013	4.946825	-12.836784	-18.417532	-28.779203	-15.578462	-17.860123	4.62089	-15.664597	-33.233204	-17.75554	-19.609795	-14.198815	-5.483883	-29.986116	-32.02248	-27.525633	-37.71562	-21.475252	-33.02584	-16.268785	-31.272333	-22.874273	-21.40432	-35.58384	-25.891073	7.94309	-30.900581	-10.934272	-10.434674	-37.400623	-27.79944	-6.938204	-6.6299644	-18.849607	6.8294625	-31.64862	-36.897133	-0.10994116	-26.310602	-23.222052	-4.1520977	-9.253205	-45.257553	-14.909284	-40.382698	9.797448	-19.124289	-13.884628
32	4.230976	11.7293825	19.127108	9.308432	18.048399	19.178606	25.332481	8.858959	13.391541	17.17395	24.679375	23.904236	11.10857	12.727996	10.567471	14.207581	3.8596325	-15.084084	13.53139	15.316419	17.483232	-2.934331	1.9833328	18.954798	23.457169	33.098938	17.227295	33.92448	37.66544	24.124247	25.689758	27.074102	10.220473	20.514914	-13.750766	-7.7220664	-22.525133	-15.3498335	-14.005387	10.557109	20.80199	15.446645	22.288054	14.358925	17.54931	13.386853	17.818466	15.202812	7.133253
35	0.9496791	-8.947615	-13.696097	-66.12733	-42.067757	-56.44575	-41.780926	-27.279428	-6.227223	-11.6320505	-53.068363	-25.31285	6.842253	-34.944035	-3.1826162	-11.705413	-2.449706	-3.3350239	-49.07117	-46.022568	11.991875	-37.39288	-26.99349	-11.490993	-14.426196	8.19927	-34.526424	-35.56454	5.178639	-24.52594	6.4105835	4.654015	5.877671	3.3803272	-42.89352	-48.821835	10.464975	-35.851402	-10.636371	-24.500093	-6.839737	1.3184412	-26.240892	-21.338049	-9.522603	-25.37137	-6.1649423	-23.508661	9.271925
37	19.296957	27.86969	12.401027	-4.032105	-11.220048	11.142722	24.07206	11.572095	18.984732	7.893139	-2.1045682	14.079811	2.293748	19.073118	26.209396	30.747541	-3.137355	-0.23131816	5.2561994	27.883856	15.187459	37.026844	2.606287	-11.585498	6.844972	17.521059	29.152895	18.2921	32.7276	-2.736721	16.09244	0.28628874	8.157086	9.603717	19.03738	7.32567	-15.016856	10.467525	6.2920036	17.055508	16.910349	3.1256664	17.977985	-8.417579	7.94317	26.750204	16.351995	3.7672708	-15.09341
39	-18.6371	0.55729073	6.2774715	-0.65627384	-20.414751	7.6199245	2.7342358	-7.553101	7.1201215	5.607263	-3.0584688	12.959054	-3.8420765	-8.32142	1.4619669	-13.24686	-14.085254	0.6521514	3.1192043	-11.258109	2.970729	-7.457001	-4.596802	0.18783014	-10.744335	-8.754826	-3.3896964	5.4330273	-5.801698	-10.756294	2.2038915	-1.3843197	-4.7362943	-1.6858087	-12.886177	6.4194946	-9.496951	-13.514056	-13.682385	-7.448977	-24.52932	-64.72161	-10.849204	-26.073053	-5.02741	-6.2404284	-25.661245	17.944471	-31.703003
40	4.277103	12.951793	-16.947943	-10.368096	3.488653	15.970299	3.8268802	23.784805	14.47803	-1.4848351	12.080375	21.829393	11.842743	5.1882563	0.3714559	9.518883	21.715818	25.963654	3.4503002	12.923409	13.042259	-15.868591	-16.36665	-25.516882	-9.019441	-10.456765	3.013957	7.9052696	-1.5024611	-21.12154	-26.127985	-15.031494	-13.112877	5.2010155	4.3574586	-10.487167	-29.697218	-13.713073	-0.88074493	-23.965487	3.6838713	4.227545	8.416249	-3.5769036	-12.272992	-34.482265	-11.157689	-6.7329826	0.4269148
41	8.2324915	5.633938	-3.5885773	12.7068815	4.9390707	6.3863525	-1.7977377	6.154054	11.171374	7.2524495	-3.7281206	11.232933	-3.363041	10.16487	10.82634	7.994297	7.7048106	7.5466905	-3.0051978	-27.409472	10.416046	2.530962	0.65912944	-3.3620193	8.562789	13.781772	2.9508998	-2.6552806	10.992977	2.966833	6.859157	9.79346	-0.48993063	9.42005	2.0372422	2.1147556	-15.676216	-4.9829917	7.549732	-0.37004772	11.249512	6.2976766	9.393234	10.637608	1.4121256	0.98461485	28.305452	7.951444	-5.310393
42	6.962686	-21.443497	14.949401	8.07653	13.293	-1.5736933	1.1104523	4.3474374	-4.5563736	2.3723097	11.25137	13.919793	-6.029047	5.484799	-5.1129	-19.53984	3.8956993	6.5749393	5.75913	0.39257655	-9.357977	2.4076786	14.638573	5.539745	2.7360032	4.258835	1.4017172	0.10296472	9.482647	1.7249075	-36.267498	0.20283371	13.501826	10.486825	20.146627	10.806816	4.9968963	1.2158896	-6.2707596	6.6382804	1.1805824	8.856871	4.929218	4.9896502	7.204086	-14.410393	-0.63670236	8.974547	11.208198
43	-8.918582	5.5836415	-13.9482155	6.086242	2.9825404	-0.252553	4.063741	5.3174434	-3.509188	-8.787129	-6.3180275	-22.922365	-12.728909	-36.598495	5.624804	-12.6506815	16.580381	4.4806423	5.7208576	10.769979	1.2313966	-1.7407589	10.104806	13.934447	-29.739944	-7.082131	-15.496633	-5.0568414	-26.806152	8.989163	-0.81156015	2.6295753	-1.6661905	7.7036285	12.6673	-4.0277014	-4.2655253	8.22447	9.475284	2.8838556	-13.36319	-17.449373	-11.583503	-26.195215	5.731877	-38.23387	13.127793	-13.605977	14.442131
44	-5.517842	-11.798057	-12.155749	8.319522	13.61267	0.07453183	-18.142912	-3.34355	-1.8740891	-8.320056	-21.180544	5.246517	6.114016	14.699075	-10.941897	6.0651555	-7.4290333	6.480412	-9.6000395	-6.8477325	-8.273097	-7.8112774	-18.961449	3.6142385	6.5534043	1.5082855	-3.2967098	-7.1110578	-4.2938995	-6.673948	-32.92836	-31.59999	-12.869625	-17.099203	-30.00022	-4.9587383	-7.296162	-0.58842534	-8.187879	-14.739526	-9.572517	-4.392365	-14.453102	-2.1788933	-10.867568	-6.849734	-26.892904	-13.79696	-11.36449
45	6.7821536	11.44411	16.509232	16.553759	9.880631	16.067488	18.790318	7.050282	18.052391	18.901234	8.698998	20.934687	28.085978	26.908205	26.847816	34.5908	32.074963	0.4319617	12.459598	4.516349	11.355923	13.697537	8.827384	35.547287	24.182335	8.073702	5.0708456	18.13223	26.141626	15.084203	5.3021135	11.441834	7.1649895	-5.5185547	10.87632	8.945748	10.066532	10.763675	16.842546	28.483362	24.36592	6.9777617	26.100395	19.01797	14.28538	19.470491	22.324724	17.061285	13.773696
46	-8.295314	-10.269294	-4.5986366	41.42826	-3.438979	-4.0342975	-2.6858473	11.714152	-8.837821	-7.898342	10.081836	-9.729755	-12.6730585	9.118165	16.528708	-2.9737654	0.34815565	-13.981148	0.56830406	13.963791	1.6644382	-2.1960194	7.6357	-4.014457	-14.287552	-11.812137	20.959673	37.398125	-12.592957	-8.905646	14.029101	33.60091	11.894441	1.5180277	-15.867157	19.940987	6.100057	-2.0484943	28.036829	48.354214	11.599385	-10.357047	14.006142	14.323997	33.55489	5.1717334	-3.7725964	7.540918	30.742079
47	36.685883	1.0350809	22.31219	27.692856	10.020987	27.438507	32.069057	5.2443447	34.75709	3.0057266	-6.4439883	35.59043	29.208319	-0.98000526	38.39137	29.537374	-7.8987675	24.510168	33.92975	-12.496982	37.9441	3.0204446	-4.824891	16.427975	26.09614	-7.2822137	22.81836	7.648344	-0.57591724	5.868568	27.1835	-7.48427	33.98685	22.612635	-1.3556801	38.348072	40.10054	-11.847531	14.48577	16.125896	-11.119082	26.949371	29.381775	0.18909137	33.905056	37.12589	18.139528	25.718847	36.51662
48	28.510172	35.13251	39.565845	35.69989	41.748383	3.3930042	26.83166	5.93236	17.221682	30.962303	31.056831	33.786816	12.987591	4.5920587	28.684647	21.431738	28.448303	4.48547	2.0199432	0.92819947	-3.1205213	4.529569	-1.2915859	27.503069	-4.504904	3.8747532	0.83278036	15.177186	31.232742	29.562487	3.9076717	5.528437	-13.605446	2.3202553	10.172397	23.04638	20.268492	3.0484822	19.437677	25.651016	6.7323785	20.048868	28.428778	21.799719	13.218281	13.687779	29.799187	4.416261	4.1332088
49	6.3430667	-21.907145	-30.37503	-33.298115	-10.469012	-25.04567	-10.305112	-25.091919	5.7256856	-11.941382	-13.769496	-10.158552	-4.0578294	-13.767663	-14.684707	0.032987278	-7.320164	-0.5138921	1.1198317	-2.7079651	-22.732956	-22.62433	-2.3241036	-6.7676253	4.5376387	-7.947271	-2.9635704	-10.491962	-8.15701	-7.508562	-32.969906	-26.11202	-27.684755	-1.3104898	5.5944314	-14.973699	-12.357468	-19.553314	1.1511043	-16.444778	-7.1889052	-40.75884	11.536832	-35.000095	-11.954238	-19.794104	-21.53373	-15.246274	-14.001348
50	13.609317	20.513657	28.923956	24.221558	29.330328	11.904994	36.277554	32.529724	27.349268	31.139969	6.3755927	3.8972104	15.735248	22.098906	31.488462	18.47664	12.180051	42.957363	35.52754	29.883913	6.7320876	12.209758	27.969162	31.18371	35.41563	22.228493	26.66036	28.519365	12.725494	-8.027285	-8.550388	5.2670174	27.608414	19.865103	25.087473	-27.910608	30.876368	29.162766	6.3631043	23.750397	-16.028402	-6.6236215	25.752306	11.359107	22.92306	28.029259	20.95185	24.582224	26.501205
51	21.43283	11.880366	5.4246125	8.338651	17.926018	14.559784	12.255231	12.576703	11.450523	9.848408	8.849299	20.246984	4.568828	14.96078	12.556409	15.201556	27.627813	25.380167	25.81845	21.751076	23.111282	27.525698	21.132408	22.562279	1.3003272	-3.834133	4.7204623	7.279869	17.023287	3.896169	20.968328	2.8664367	11.830085	25.524115	26.943893	23.557793	16.889544	25.349327	16.612326	10.274782	9.735737	4.376222	9.0505905	5.8977203	0.5211522	18.752052	-16.101416	11.526193	-14.291335
52	-14.621197	-12.758995	9.695383	3.3273718	21.83497	15.463711	0.9464178	-8.99274	25.226583	-13.179749	12.04549	5.9821815	8.177724	-21.139616	2.4077237	13.5068865	8.385006	31.007126	-6.862161	-3.3862994	-20.34701	18.198069	-2.2532856	5.918058	-28.27141	-16.403135	-13.365766	0.96219105	4.993712	11.535878	17.83019	-27.596872	7.043123	2.6402962	-5.0587707	5.976851	2.0655959	-32.1319	5.7821116	-4.0584693	14.092728	14.205601	11.169591	9.379156	2.832618	-2.069894	-3.7121322	-11.61665	-8.690929
53	-13.640148	-4.0551834	-12.514197	-3.4503012	-17.182693	-8.114095	-13.954621	-9.966161	1.16386	9.826179	-5.633329	1.2277666	0.81212044	-2.5492413	2.593562	9.060062	-5.136258	-4.096486	-0.90075463	0.5866049	-2.5511162	5.7493653	2.9552307	-1.024386	5.285312	-18.78498	-19.368353	-10.997421	-10.628842	-8.976195	-7.116798	-26.293669	-27.088964	-11.54158	-8.872594	-16.50349	3.8900917	16.330023	1.7817569	-9.310481	-7.0736556	15.579204	4.1924243	0.7554032	-4.374582	-7.3823247	-20.828218	-13.58677	-8.711055
54	-4.8060126	-3.0150137	2.1304648	23.549295	14.7804785	17.085054	19.45084	34.89196	-8.861702	15.229976	-0.5885782	7.699801	2.1442642	49.430664	23.55259	11.32977	9.553623	12.891483	-12.944463	1.7599713	4.3509617	12.7264595	11.529643	5.191133	19.390545	6.293916	7.5012493	18.656317	5.525009	12.959678	1.6697121	12.444706	5.408361	2.717418	-12.170482	25.375673	-1.9643458	30.512854	-7.031634	-2.3047438	14.656087	26.41215	19.011843	28.348259	-26.150427	-22.917719	20.723192	-1.8412762	3.4874904
55	-7.3619485	32.71359	47.664536	22.794996	9.370503	-7.5487213	0.7666165	13.785736	19.569138	35.47855	19.441078	-2.8054	-7.7120285	3.61084	7.4358926	13.349696	13.132301	8.019542	19.56679	2.374752	2.2836106	1.5102118	-1.5168549	6.7983003	28.9815	28.42879	-1.1319443	25.541794	-14.428241	17.156649	23.372244	27.364563	9.15475	14.281071	6.9966826	15.202268	16.838701	18.952509	22.69536	17.31204	12.254565	-10.530616	19.342575	26.351938	19.536737	10.682067	5.9684434	18.429783	15.216904
56	-13.873459	5.256042	-17.67371	-7.5461826	-5.8246474	-6.68588	-2.7905185	7.5570607	-10.107831	-10.977094	-4.421506	3.00867	-20.702286	-11.513088	-16.45733	-4.4848185	-13.358882	-9.633	-26.686365	-17.769976	-0.43491983	-13.756939	1.4120922	-23.137842	6.2561684	-28.418848	-18.578382	-18.86448	-9.743392	-19.89621	-4.7426677	-9.953412	-0.99260837	-0.24603792	-26.198374	-11.927424	-9.126487	-20.04471	-0.4886004	-10.475175	-18.693302	-18.06896	-13.889392	6.3311067	9.657371	-4.498622	1.68706	-24.001307	-20.038923
58	-8.514299	17.883537	11.208104	6.9597244	7.948416	-15.564755	14.079346	25.876822	-2.5888488	14.137551	13.35175	29.86336	31.273987	12.35587	20.777292	27.705484	24.215044	12.429588	21.922892	14.144017	19.926079	31.72464	21.03603	13.344611	-22.801018	17.401514	20.023746	-50.210434	-6.9201274	-1.1688775	-15.58159	-27.950346	8.495138	22.255026	-7.2712345	1.0745198	-35.222195	5.810202	4.499556	4.702436	-16.46793	8.143201	-7.012604	7.770645	37.30659	-20.448751	7.800514	9.464588	-0.7634222
59	13.634227	1.5862231	4.2593493	4.644242	-5.562426	1.0753504	-25.801659	-17.57281	10.743482	5.8671355	-20.303806	-16.90117	-6.93046	7.970005	-20.094227	7.406446	4.8811193	2.3882592	-6.986843	-8.176291	-3.5573246	-13.562663	-15.536088	0.8239606	2.3236513	0.12913704	-7.204638	9.727607	-5.572588	-3.6795094	14.068234	2.29295	-18.54148	-6.8486524	-1.4626251	-13.01897	10.928927	9.620255	-19.737427	-10.971007	13.440341	-3.6988907	-12.423233	-3.0014217	6.6717134	-28.225592	-6.1291213	1.6497865	-12.785022
60	-2.8899581	4.726131	-10.709275	-2.8688126	-1.7585214	15.027386	5.2106414	-12.054639	-7.939544	10.495521	11.063792	-14.541199	1.2801412	11.842242	-0.999237	-6.562938	-2.0934784	13.54173	-9.226991	7.18968	2.9707935	-4.2074494	-5.6681914	-5.300593	5.5001884	-3.85495	10.166198	-8.0767	9.610879	15.769757	0.29082552	1.348142	5.992665	7.8324676	10.48298	-7.4111657	5.5145836	11.1292925	4.1140113	5.3610053	1.1931129	9.538646	20.333845	4.9008975	7.4712033	10.789054	10.356382	3.7216527	-3.6500008
62	-36.69753	-45.051594	7.184675	-9.859072	6.729177	5.7954783	-34.23952	-7.7674065	-12.7066145	-29.35433	-12.710593	6.949984	19.609768	-47.33934	0.19716947	12.500787	-13.337878	7.2374663	11.582038	-5.4079823	13.152644	2.0796452	8.619389	13.102192	24.629366	16.522871	-19.767035	-9.661606	-10.772338	-6.083933	-13.576879	-46.0779	-12.944908	-16.814302	-15.219735	-5.2771225	-37.703976	6.652311	-5.504555	-21.338142	14.468822	5.2902703	24.776527	12.31649	10.623731	14.933293	5.080382	5.489015	7.24709
64	-1.9803852	-17.307253	-24.032389	-27.15674	-25.634178	5.386417	-22.805838	-18.402224	-14.739358	-14.775955	-19.31405	-26.721922	-18.307495	-9.230802	-1.770133	-4.2255273	-21.847082	-30.531164	-15.220838	-22.823236	1.2148987	21.503296	1.538154	-21.4311	-21.939966	-21.516935	-9.912875	6.0340447	0.7452317	6.650393	-0.08048391	3.617489	7.5369096	-15.104179	-4.024601	-13.323018	-12.341876	-4.423466	4.8201594	-6.218714	-16.788008	-12.060272	-19.578497	3.5750377	-13.73669	-20.991133	-11.376778	8.398801	-16.049398
65	25.467676	23.274515	1.3090401	-6.4593215	28.860596	22.021997	-0.33428466	32.02947	0.34070674	4.3002424	22.184324	25.18989	0.04655361	0.12954116	-0.4909606	8.484205	14.669854	-27.64961	-12.127357	16.796234	-3.7895546	0.77379483	5.211196	5.6382356	20.93487	-1.561925	20.839174	7.0047226	-5.194423	5.376761	12.444621	-2.5365202	5.0959296	-12.547458	35.422115	4.3065896	-3.6268914	12.7451515	11.104888	-19.1928	18.585443	13.099116	7.4618163	-9.708608	3.1130352	-1.9565152	-14.430546	-11.042053	-14.800933
67	-2.2247045	-2.1977227	-16.45745	9.224566	2.4495022	-8.379708	-13.139203	16.409449	7.970743	1.5955385	-3.1496537	-14.975974	-23.44269	-5.2485547	-9.364362	-20.281729	-10.2557745	-9.9700365	-18.062832	1.8985835	-7.0670953	0.4692831	-10.452331	0.57211995	0.4874153	-7.6113486	-3.8521335	-14.098702	-5.5289626	-6.4817843	-7.0514812	-6.274854	-15.827789	-26.348488	13.327042	7.592184	2.377393	0.45746294	-1.6540508	-2.6723585	-9.988265	12.082278	-3.6523407	13.763245	4.8323274	-13.022529	0.14594714	-9.408863	-14.169158
68	-3.3052597	-9.453734	-37.685112	-8.625489	-31.526697	5.310873	-12.652453	-9.445954	-19.522306	-10.939048	9.3070545	-5.550633	-27.520617	3.3180075	-6.6512465	-20.070805	-1.9490914	-3.6111488	-11.319698	-16.398195	-7.3293166	-20.239107	-14.219312	-8.305179	17.801996	-8.490477	-28.252161	-9.827192	-7.2340903	12.010531	-0.8864501	-11.874944	6.8257217	-4.38036	-20.68862	-8.87236	-3.1090019	5.324249	-12.301887	-12.4863615	-3.7814677	-9.556646	-22.608843	-1.2777439	-16.812973	-4.304581	2.2791035	-18.370539	-12.819903
69	31.342026	31.737604	29.117651	25.976135	19.229107	17.782896	14.623314	20.01285	16.761965	27.100794	25.30789	58.97346	45.50047	28.045578	50.087635	39.30262	-0.032612484	31.7559	21.245958	51.208817	47.58743	23.61117	22.676138	32.698765	33.442436	41.8782	42.459015	72.668236	73.38946	32.935326	41.29974	30.214647	28.1717	37.774387	44.374294	17.279282	22.386251	44.92798	-5.488644	22.72097	37.264374	30.159922	52.839405	38.579746	35.08636	29.542625	22.57049	24.370758	30.75265
70	-10.242163	-2.919051	-19.657019	5.948931	10.633194	5.9547024	26.806574	3.7332687	9.3810625	24.696829	11.284164	9.3777075	3.9051087	-1.4167084	-11.28748	10.562507	11.678634	8.508935	-32.702625	-13.068425	13.793294	17.701826	10.205821	13.440601	2.8196926	-13.421089	17.08848	-9.000477	-6.590526	16.831284	9.014693	4.492878	16.022154	-3.0233593	-7.9493484	9.706741	-11.803543	13.279941	3.0496414	13.294082	11.531288	21.313631	8.640669	19.145693	19.556417	8.151011	1.2378521	0.62168664	9.900398
71	-5.4906106	-27.620224	-0.14967759	2.7296035	-6.852731	-25.649862	-23.037292	-16.626133	-17.52773	-37.104034	-13.638837	2.39084	-14.326393	-39.806423	-9.726951	8.83474	-20.128685	-22.165045	-10.556851	-4.6717534	1.6165972	1.3468245	-6.817465	-20.306253	-22.688688	0.953365	-12.765391	-17.064363	-6.6396613	-7.595717	-26.830595	-29.129065	-33.99749	-33.167866	-38.289772	1.5072685	-4.3635616	-18.66397	-3.8063905	-13.367682	-14.1885805	-35.502914	-37.657154	-12.09261	12.4867525	-4.4199643	-22.805756	-0.20224953	-20.653833
72	-4.3369102	-0.8417037	-5.546679	-12.663266	-25.212318	-4.743189	-14.394054	0.006270091	-22.328781	-13.336759	-38.842274	4.828545	-17.239908	-15.404309	-47.12198	8.22828	-10.92966	-0.33623227	-15.739777	-3.479761	-7.020033	-1.134128	20.386972	-36.97933	-11.507779	-2.7179062	4.9793105	8.023369	-25.832	-16.914305	-8.861286	-16.47358	-20.899271	-19.535053	-29.47616	-35.185635	-34.102337	-18.84794	-10.35785	-5.1629653	1.4045558	2.169049	-22.05593	-16.958632	-11.885842	-27.652735	-21.44642	-14.634507	-15.746411
73	-3.475972	9.087739	21.724533	9.590381	12.474968	13.464908	21.28849	21.475449	17.479643	8.571641	19.195702	6.2617517	-0.80541253	-3.0814822	23.141409	17.528076	13.825249	10.936702	20.097849	22.215845	-19.174215	-12.550182	11.867457	-24.72465	25.360552	16.548012	-8.785415	13.463672	9.987701	5.1612563	16.551165	19.738367	5.6015143	8.85579	26.589865	0.050895054	3.4869983	8.6261215	28.117355	3.245491	0.26689792	-20.659575	14.010658	9.635618	-22.510208	-5.4353843	13.053212	16.455366	-9.050021
74	17.790197	-12.180023	-6.5482306	-13.465977	-11.825297	-6.3200793	18.416773	-14.7320175	12.021089	-15.311763	15.047072	15.461139	-1.1963209	-5.8893585	-13.446435	19.48369	7.0911827	-5.0767727	-27.755234	20.117512	1.8310219	-31.63459	25.485788	-32.822636	-24.06527	14.1335535	18.336435	30.913925	12.42937	12.689477	4.319735	-6.6712227	-18.92403	16.399475	11.400433	15.180406	45.039204	18.565113	8.199051	5.2918496	-19.92602	-14.747125	16.684076	-48.459972	-12.324992	-12.733157	-22.438822	11.360742	-36.476665
76	28.373678	15.89373	6.8720174	28.751299	28.853384	31.005255	19.530457	19.528496	18.9376	29.527884	17.017004	10.50254	12.425224	19.427593	27.84848	-11.407407	30.204132	19.478308	24.135645	31.457933	-9.449813	26.960266	15.475151	21.304625	20.641785	13.84191	25.931335	15.834321	14.071045	22.319656	1.1635491	35.375557	15.347095	22.17698	20.44747	-5.3031354	22.803854	10.4047	26.490805	17.773985	1.1420883	17.701557	25.035746	33.448368	33.39561	-6.9252553	25.582636	19.440687	26.278748
77	27.70389	12.598714	-8.074615	-18.317148	-15.42405	-17.770258	-33.187027	-33.570663	-29.229315	-11.781903	-30.919096	-10.725822	-2.1953337	-21.922539	14.115166	1.8785368	-13.068339	-5.62913	1.7198278	-33.869675	-6.3908195	2.8078349	-11.967618	-20.344292	-15.7668	-13.107598	-20.775549	-30.670418	-11.107339	-14.203471	-19.120441	-11.92131	-26.527555	-46.336945	-39.10104	-13.157453	-25.120138	-17.07847	-28.223993	-32.060978	-9.582812	-15.470165	-18.566416	-12.602455	-3.8212335	-19.17304	-19.870436	-6.068563	-15.087537
78	-29.065481	-39.63164	22.36232	15.675739	2.1309774	-9.275996	21.546051	17.965803	-7.890573	10.611581	2.5904722	11.762318	1.4201336	14.5243	10.776107	7.4558334	4.3857617	-0.77087116	-7.697439	16.726557	17.591196	7.395087	15.469559	9.499707	-22.67164	-17.19876	28.042181	19.2551	19.731491	-4.848661	21.75524	17.386919	-5.2720265	20.387625	20.118898	22.59064	34.6191	5.382342	24.837128	21.381838	3.447272	7.067368	25.609772	4.8438697	-22.54365	10.080738	8.233815	-1.7741402	-9.688038
79	-0.83181125	10.08001	22.073008	-13.753549	-13.155385	-12.68122	-41.0705	-12.427205	-13.521579	2.7753656	15.330029	8.578927	-2.8173492	2.5157597	-22.179117	-0.41169086	3.9822903	-42.851154	17.534796	11.488811	9.7980175	-18.440466	-18.64224	0.17507033	9.304025	-11.675506	-9.688491	6.207451	-13.460059	0.30278587	-10.330915	-31.26802	11.218459	29.499659	11.237727	-8.96124	-15.87279	-1.9548961	-11.041175	-19.659086	16.989119	21.692566	-7.3225513	22.676392	-2.3576243	-30.157274	1.3379577	-21.249205	6.0963006
80	-9.56644	-15.332984	13.402646	-12.552279	-1.9601618	28.1147	5.866921	6.6745715	34.682697	16.420832	16.951216	-1.0613209	-8.464807	2.4677868	-20.672796	-3.908275	8.642067	-18.88188	-35.733974	-8.447669	6.9682174	-21.29999	-15.192432	-26.095016	1.2745413	13.199681	-2.833329	9.6780815	9.5721445	3.4123242	1.0623823	-8.301564	-13.086951	-47.164593	3.1713188	22.903364	-3.0595658	14.279056	-23.746872	10.9928465	1.2511739	-21.406061	24.677374	3.1354065	-0.8359845	23.882196	9.423129	-14.95424	1.9604384
81	-6.364018	2.6633408	22.646622	-10.075126	-3.715768	-6.1385612	-0.12926738	-0.17259343	-4.835389	-19.885214	-7.2436566	-8.078976	-7.1805058	-0.3932886	-0.31753	-7.32485	-10.540897	5.911467	22.279083	0.35807863	-12.597394	-7.150103	13.251038	14.996526	-7.2613444	-8.975604	0.71607393	25.954208	18.222153	-4.6512256	-27.226233	-14.625051	-5.965647	-1.4694529	-27.679077	-7.6592402	-10.552105	-24.5513	19.260529	-10.882629	-3.045593	-25.458323	-7.3328037	-1.8749561	0.72556335	-16.195051	-6.8840084	0.39333534	15.680614
82	-15.968631	-18.54095	-27.046446	12.609118	15.896548	3.2960923	14.199932	12.88326	-33.661617	-26.721733	-8.679412	-30.487738	-21.959808	-22.170061	-1.3370243	-14.603663	-1.1130924	6.241947	-0.06454086	9.780108	0.5629204	1.7148093	-5.344355	-3.3902805	-9.1067295	-58.822987	-35.55358	-8.84788	-49.25146	17.361994	-13.091424	-3.6209793	-9.988689	-8.068911	-16.115921	-1.9587351	6.0163727	-2.1660223	-34.46074	-31.389704	-57.213898	-33.941853	-33.025974	-13.555023	13.208087	-16.824404	-35.247356	-26.839746	-2.7418423
83	0.5559025	7.1157002	-12.168308	-18.17669	-9.4907255	6.135073	9.917075	24.6238	17.977766	18.279356	-8.4490385	-8.352853	-6.8560996	8.54079	3.3884068	-5.075293	10.488895	4.5593624	-2.5920022	3.8143272	-1.7368971	-7.2175217	6.8170533	1.988048	-6.9850526	-28.645073	-13.617039	-31.464437	-38.293304	10.891217	0.9587787	-11.231662	15.107079	24.39919	4.3298454	2.0594907	4.227529	-6.054928	2.189944	8.066616	11.458699	13.697456	0.70354134	9.243445	-7.1007857	-14.774951	-19.181992	-17.280825	3.9656909
84	-7.2505946	2.8295937	-5.6403546	2.253762	7.1337624	-13.688863	12.778569	14.392186	21.326185	5.7547135	-9.459141	-6.3192325	0.52294606	1.819891	4.120686	-4.1294804	13.854901	-9.029976	12.67382	19.654371	-1.6680073	10.19543	-17.44247	14.847009	8.187928	20.199743	24.933954	24.196585	15.964459	12.889736	14.803207	-5.824345	14.734138	-5.495664	9.0186205	5.414217	-10.8055315	-32.291897	-11.336202	-28.049942	-31.46666	-7.7683206	12.494618	17.381628	14.523433	-6.6358643	24.04627	-19.283403	-23.497454
85	-27.317993	-23.455225	-5.3858204	-15.072389	-14.63324	-19.286127	-25.391214	-18.237492	5.2036586	29.718033	21.923487	-3.3423946	-19.179588	-12.681713	-20.697739	1.1412086	-4.484036	-7.196275	-13.935956	-13.284022	-18.661814	-26.718847	-20.15415	-28.38637	-21.424147	-4.7822375	-10.986667	-1.6198457	-7.0770264	-12.901181	-18.688673	-8.128928	-19.465286	-2.354348	-17.439169	-10.59093	-5.4264474	2.4485264	18.330307	-2.336717	-13.680078	-7.4936185	-1.8628168	-12.154555	-14.531453	0.024381638	-22.087122	-34.483852	-17.600748
86	-35.55657	-28.366423	-30.321344	-40.5038	-21.015244	-17.260803	-35.19624	-27.913954	-13.625333	-12.402007	-36.241306	-22.41542	-23.436956	-36.37116	-28.51197	-38.0737	-38.944717	-31.496527	-5.2789755	-20.065414	-32.74867	-13.132264	-36.6752	-11.183812	-33.74081	-32.47696	-23.167282	-33.81061	-1.4282802	15.966626	17.463049	12.722801	-2.921738	-2.306043	11.424907	-0.6133337	18.532736	18.772179	-5.277121	14.074016	18.17748	-23.09448	9.82039	7.5455933	4.500914	-19.491148	7.914499	0.13139087	11.490748
87	18.784193	4.7532887	8.5192175	5.2868876	15.766765	16.78306	29.405867	28.13382	-3.048024	-9.038106	28.891296	14.146308	28.680145	15.909917	7.4255853	19.041533	29.379028	6.420362	3.874178	15.538017	32.640724	-2.120746	11.311084	13.870457	4.2934375	14.725464	10.80704	-1.2325994	14.956185	8.629524	-5.4938912	3.8035266	11.750058	5.927097	13.821979	26.469992	21.518286	30.06265	9.370261	16.852884	26.453665	10.356689	11.027207	6.560236	13.073879	17.586441	7.0786457	15.052654	19.100325
88	-2.9655788	10.359933	14.390225	3.0474355	16.73661	-7.822271	15.190059	3.9418983	6.863054	-32.10357	-27.961075	28.061918	16.509916	11.824576	-2.2763968	3.1653588	1.9077965	29.022497	18.901274	7.287731	12.716408	30.271988	18.119314	0.09404087	1.1416899	-2.1093626	-0.07836342	24.361593	0.82005817	8.408025	10.028816	-4.5685325	17.934786	9.755668	9.5465145	33.40051	-9.241706	-16.655813	-9.225055	5.0070057	2.4808424	-9.198489	-8.939869	-12.4567795	-19.793734	0.21489763	3.6935413	11.235644	5.557583
89	11.699168	-5.711422	23.656301	18.295633	20.18181	23.303873	22.576605	27.376993	17.280373	25.246857	32.78121	22.814825	29.630499	31.85526	15.408824	29.615143	33.838352	28.453669	26.547592	29.585741	28.762953	30.309164	26.284697	18.86612	14.540278	29.952429	33.270473	19.812101	16.566042	22.587738	30.566126	34.738674	28.5596	25.709206	16.717628	33.48724	23.208475	21.393892	13.045487	26.096838	27.694986	25.856833	29.961802	24.923746	21.340895	21.553696	32.095615	32.992535	22.4944
90	2.7259195	-17.2802	-9.513428	-12.454822	2.8737543	1.7891229	1.0863482	3.6769104	-6.52022	1.8660046	-10.90453	-21.387674	-5.8824735	-5.9070964	4.6264634	-5.262157	3.2275486	1.855495	-9.640907	1.238747	-18.835737	-2.9197514	-7.174349	-22.89917	9.803139	-9.809336	20.383766	-2.1857953	-17.958664	-12.337555	3.044115	4.143312	14.945025	-13.000458	-7.4402275	-4.117682	-12.600823	-5.7302094	1.8885902	-14.362124	5.593998	8.19748	1.3330818	7.7527575	-5.928145	21.427534	24.147545	11.611777	11.755562
91	-4.009559	-28.142479	-16.21949	-18.437786	-14.123916	-26.347908	-17.99848	2.1755345	12.745402	2.273443	0.8997442	9.849934	12.017673	0.32777944	15.117997	-26.90653	13.2168045	17.912315	13.250633	-37.279095	-3.834809	-37.71354	-15.457966	-35.12581	9.6564665	-38.18145	-15.163479	-15.473899	-8.182004	-20.061728	6.0259557	-26.618248	-3.1026266	3.2350762	-22.816885	3.2754638	0.056379955	-31.795675	-2.2703264	-23.264368	-3.17943	8.080741	-7.963927	-18.361925	-21.137026	-41.822056	6.5520287	-28.104303	-1.0727892
92	-4.7822595	5.396342	-8.091178	-12.113599	-20.677452	-23.110361	-9.478459	-13.687664	-45.483826	-15.705686	-10.085658	-3.8459473	-10.228996	0.15189569	-10.42577	0.19730632	-4.810161	-5.391729	-21.50432	4.500331	3.7923214	-5.8874164	-21.133833	-7.7043414	0.72526795	-22.496664	2.4224617	-54.579727	-6.0241356	-16.606653	-3.4552643	3.5107033	-9.243552	-2.7328465	-7.4606376	-12.245548	-43.13769	-12.387245	1.4324363	-15.709565	-5.954247	-26.733992	-12.089222	2.293483	-3.739397	4.236605	-1.1041441	2.589227	-22.880857
93	-19.7052	0.024259409	-9.65354	-34.39914	-24.657892	-36.471424	-13.592946	-14.651385	-40.589798	-14.848209	-10.2153015	-5.0141234	-44.24683	-9.944585	-5.2843337	-14.564567	-22.589853	0.87435406	-20.461975	-16.689201	-9.07627	12.619885	-26.668526	-19.396656	-11.005467	-4.1710553	6.277832	-13.581956	-32.800877	-12.214999	-8.326299	-4.1203876	0.37482294	-33.68684	-17.878365	-12.511367	-9.273017	4.1406507	16.01519	15.348302	9.976866	0.17894745	-6.651266	12.962186	-29.69548	-14.8816805	-0.913017	5.768173	-4.4510155
95	2.1616526	1.0360082	-20.221516	-4.5019617	-7.9201503	16.476683	-2.4635246	8.437436	16.659319	2.1721714	10.016399	7.86204	1.9141876	6.932879	5.5028243	-4.778095	0.8065695	-9.961728	1.0966831	18.329853	3.2654037	8.759704	2.194021	5.6704383	-1.353953	12.964478	22.562162	15.623622	-11.274007	5.493723	10.287517	-4.1741595	9.699584	-4.7556167	-0.1170067	6.0814	0.6574829	-2.924485	2.2281668	-12.157313	-2.0284832	-3.1552784	5.729622	2.2604983	-9.496932	-1.7703894	-13.10714	-0.52947897	7.5985293
96	-16.982855	-13.884224	9.199407	-31.312037	-30.45896	-34.94641	-19.700014	-24.707163	-29.293756	5.8915267	-36.03328	-21.684153	-20.64527	-10.479399	-48.58614	-1.4620905	-25.021708	-15.135247	-52.21654	-17.404356	-25.152761	-20.189425	-39.084824	-4.97849	-11.33321	-21.795593	-20.091774	-35.916534	-8.037036	-21.404516	-19.4107	-5.513602	1.5713352	-1.1514711	-23.874596	-35.51143	-36.74591	-25.489876	-19.158682	-7.406273	-33.649067	-5.8147073	1.3690553	-40.130985	-36.65623	-15.769189	-19.12631	-41.280083	-9.759791
98	-4.0035367	-0.86559457	4.0090604	9.853208	1.8240086	2.7279832	-3.660284	-6.104588	-9.845006	-2.393392	6.1867523	-5.2890825	5.0816813	1.9314908	4.7669606	-0.80108404	13.433125	5.070911	5.866553	18.815567	1.366972	3.6561403	-0.74429387	-1.4234236	7.576	13.361855	8.487428	-2.6896803	4.822787	4.187408	-5.363243	-4.617913	-12.166392	-13.402725	-5.3787894	-2.8184185	-6.378189	-9.494198	13.841164	-7.883291	11.765014	13.381379	-7.734525	-4.698973	2.3519385	0.18857352	-7.134463	-13.857995	-20.25911
99	7.8648314	-20.438242	13.101422	40.68562	13.839801	1.5152445	-29.763672	27.86379	5.238498	-4.3917465	-0.12816398	5.028249	-6.88171	2.9764564	19.671333	0.7549658	8.967542	-22.956606	0.49317548	14.663304	4.4701943	-3.455494	-31.934095	-1.5315161	-9.9314165	6.4528604	-17.92676	20.95574	12.265386	-1.3671055	-4.8984456	-6.3720746	8.638115	-10.0152025	-44.71236	-6.2717156	-29.507727	-30.195694	-0.8880704	-19.50683	-27.679522	-21.194473	-12.095325	-10.241332	-23.241745	-29.727	-19.681084	-8.203579	-11.653992
101	7.4650216	7.35632	16.23839	10.395665	12.313343	3.2934053	12.39018	25.358246	9.523698	2.0857756	14.300729	7.3159313	-4.319223	-0.52225685	12.33471	7.8974977	7.097525	5.195404	11.603009	11.986751	7.1218743	-10.819854	8.884193	-0.6498018	-33.889423	-18.975245	-40.98279	10.28749	-40.895687	-32.421326	-25.16712	-32.103252	-9.782727	-14.229542	-14.395954	-0.1895655	4.6199975	-14.621366	-30.684713	-8.6245985	1.3986081	-14.0340805	-60.538113	-36.977814	-1.4183893	4.4642143	3.8177063	3.812296	-6.1075664
102	41.862057	42.13207	34.224228	29.455063	40.69241	34.569736	29.044088	50.015453	42.843815	32.19883	41.020702	32.371372	36.073032	50.01056	27.90059	27.451561	39.71066	28.916204	36.374466	34.221767	25.779192	29.173859	26.528488	47.809605	41.69173	36.32452	37.2027	42.096268	53.40933	53.37198	53.22645	43.542835	37.383266	33.77274	30.703339	42.247295	39.91452	51.793102	29.277704	41.50087	30.82897	30.153557	15.68264	42.925842	33.9076	38.777454	38.62761	28.269297	41.84817
103	28.224428	30.151276	24.574377	24.981638	29.39653	-5.403747	6.1619935	-2.0968523	12.510898	16.005865	4.8496876	19.819834	13.894824	16.158817	23.974012	12.04069	38.924118	15.052913	16.714819	13.637779	7.4682155	6.8252425	1.2934474	9.307626	16.122408	9.342641	5.8648725	31.66919	20.274328	32.41296	18.638443	9.398967	6.4085097	13.168518	3.4373548	-9.918551	21.418886	17.262674	23.190859	22.546076	25.114197	22.833666	15.436416	2.8036625	25.292345	-9.196196	32.457066	6.5912385	8.139115
104	9.028682	17.80142	22.541704	-27.226578	-1.5841383	12.014679	14.949552	29.796188	8.026386	10.400567	13.678325	17.770287	15.853726	9.593556	38.753902	13.8522215	22.743637	7.787956	31.93321	-3.9073555	9.10529	16.817398	31.464975	18.788982	10.973312	17.28314	12.742413	32.27815	34.33962	-9.747505	8.994827	10.684672	-2.8420346	4.6076107	10.43105	25.391327	21.06542	24.621027	1.5268997	7.0509667	-28.552605	17.523031	4.9671016	22.881521	19.374321	8.159205	19.768911	-11.084764	6.78906
105	15.940383	18.030743	17.700342	-15.40936	2.1351366	42.703655	4.9962645	9.834453	17.335035	-9.34694	4.554671	1.9072536	-5.38746	21.232206	-4.0430603	25.574585	12.185017	19.666183	-8.823916	36.90369	17.202478	10.969516	12.542499	-4.1218324	9.022893	12.896611	12.400223	10.245284	12.250671	17.716957	17.80068	-24.37922	-10.881413	6.2987657	9.262168	25.272934	27.771597	19.266693	26.852682	11.827258	3.1168587	11.614476	17.379118	-0.1523784	15.06102	25.469671	24.368988	21.557152	3.4495087
106	24.76198	14.944458	-18.396666	-0.48395696	-31.390818	-48.394276	-42.846447	-19.685966	-31.671331	-17.617144	-9.918361	-8.8573675	11.121339	0.20013364	-1.8974309	9.37647	11.0498705	-15.013138	2.4759836	-13.842906	-25.98664	-4.744597	-15.364659	-4.369993	4.5647426	-5.146759	-4.283956	16.62362	9.848992	7.261225	10.472348	12.150252	21.790106	-27.250906	32.19698	33.413555	1.3547376	6.8262825	1.8939584	-15.267076	8.044206	-9.003375	-11.108016	10.967086	8.855706	-12.003109	3.3145683	-11.336254	-14.840436
107	17.096682	-45.78307	11.771354	-1.8836352	4.2125554	4.3906465	1.6580852	-13.704471	-7.281862	11.792918	-13.984268	5.128416	-11.444836	-14.95889	8.647254	2.9702861	8.094184	7.416065	-14.147849	8.702969	11.346519	-7.409765	12.143327	-25.557747	-3.7763813	0.90152484	15.521787	-18.341333	-6.1682835	3.496865	2.4312694	-8.743999	-0.21972497	-3.759981	-3.7582543	-33.290836	-9.288959	4.5708513	6.2531934	-13.777725	3.503542	-26.577433	10.382926	16.56008	-4.97123	-23.910864	2.2620113	-9.419198	6.2581787
108	-16.54531	-16.516909	-36.32799	8.902581	-12.234875	-25.842384	-28.990824	-34.04282	-22.887863	-10.329183	-41.97286	-14.259746	-4.3068166	-5.963953	7.497408	2.649998	-23.12488	-39.851917	-34.706802	-11.394586	-13.431811	-19.05551	-12.378552	15.737292	8.30207	5.2591133	1.228064	-10.817534	-44.752136	-32.59002	-13.631473	-9.5912695	-14.45163	-11.790557	8.605519	9.054012	0.6117754	6.3726563	-8.1603565	-9.08411	-3.3239574	16.55131	18.678337	5.081946	9.730887	-2.867957	-13.693097	-16.52323	-26.09551
109	-4.86707	-26.181625	3.8047075	-25.695272	-29.838572	-12.5339775	-6.19095	-51.571827	-36.8918	-8.023023	2.9969342	-17.128242	-4.104056	-28.97603	-44.741955	-9.643125	-10.944462	-7.311928	-0.6582904	-2.6185324	1.5626882	-1.9383703	-13.103859	0.33941174	-5.7121367	4.0580325	3.6546996	10.610015	7.5887055	-4.306084	-26.608536	-8.926424	1.1114428	-14.392201	-5.043939	0.40281883	2.719061	8.759322	0.89422244	13.590176	12.851441	-5.1612735	-0.5932164	-1.4108334	5.0866065	-20.592018	8.588094	5.958815	-10.326395
110	9.897996	-12.475612	1.4006144	-14.19983	-7.605142	2.9590511	-5.8683934	6.6749444	0.8013902	5.327197	1.569503	-0.23833227	7.850592	11.208514	-1.5435753	-8.326522	24.92691	0.11833382	25.51325	13.981453	14.561639	47.39383	30.492926	3.5748625	-16.368963	17.031082	37.116276	-5.2376924	-12.082977	0.043489855	14.902547	32.754314	11.553787	-6.6712174	8.51366	20.574934	-16.44998	6.9833374	-12.170063	5.521502	3.8536422	52.265736	-13.454349	6.844545	2.2276287	3.532818	31.49185	16.694387	-12.235161
111	0.7813801	-4.1333213	-0.90213555	8.676873	8.36351	10.052155	2.1328335	-1.1040343	9.52477	18.637865	7.982824	8.804061	-2.5931542	11.213141	13.71701	6.35808	17.463326	6.865277	-6.507015	-8.667845	-3.9069788	6.788118	9.622614	11.258026	14.5248995	0.78271645	1.4735972	14.595225	-4.354485	-3.90498	3.7086964	13.543804	19.373133	22.05012	18.714079	16.655241	8.832869	4.186737	3.593961	-3.2101505	10.085438	14.228726	30.136986	18.618683	7.785877	2.424146	8.925544	13.445977	-4.0119405
112	-6.0600815	-14.631299	7.053978	-18.617422	-20.02304	-10.0551195	-3.6726189	-1.8331486	-19.506433	-13.4184675	-37.407856	-2.6106174	-9.418857	-5.9400635	-4.4920907	-15.463978	-17.450716	-6.4507184	-13.355454	-29.572958	-17.311235	5.3856206	-7.110665	-15.587013	3.738012	-7.940567	-13.122544	-21.974226	-1.7324972	-31.684494	-12.374482	-19.209995	-6.8366838	-19.446405	-16.868359	-9.458415	4.83373	-5.9024234	-15.202469	3.034858	-17.354807	-17.46604	-4.780583	5.984617	0.8335171	-11.508502	-21.034445	-8.445044	4.0672364
113	26.70371	13.604251	1.3682442	21.579195	-4.432072	10.102893	8.874547	13.729194	21.320654	3.5858395	-0.14103119	17.319067	15.556038	17.183416	9.339151	19.767334	1.0594143	20.642756	20.97907	19.08114	20.77864	1.1823279	15.313037	18.180017	3.8806221	0.29476738	11.989105	16.890251	16.935537	28.023478	13.866569	7.7616677	28.289352	12.158208	0.09711488	10.033343	21.510366	25.375662	21.232315	19.947058	19.310976	23.796295	12.258237	21.914515	4.8160133	-1.8532372	32.908916	11.037236	19.097857
114	35.685444	6.70043	29.19639	8.074658	-4.411915	9.481583	13.123769	4.626401	-14.957925	-1.1296338	-9.787066	10.872864	9.413915	-29.890783	1.3510942	2.4590013	11.27506	5.2601137	-16.343266	-2.4504359	-6.481219	14.046021	-10.368533	-11.151337	-11.967687	2.1601279	-3.0044992	0.000512441	1.9544544	-9.524834	-14.909336	-2.9379337	-20.503214	12.012105	2.1550338	-4.4440627	11.418892	10.213551	1.3268675	-15.280121	-8.335196	-5.6860785	8.466596	-37.562176	-3.5421798	10.7155905	-14.078793	-4.378914	6.692594
115	-3.2036476	-13.578055	-15.726849	-22.528112	-8.480644	-16.452847	-30.89063	-3.4403007	-19.616606	-11.688609	-11.895062	-8.0466385	-13.137192	-19.37573	4.69771	-1.7679243	-19.16572	-13.745365	-19.164024	-0.7692251	-16.573463	-27.573954	-8.026439	5.1127973	-12.687682	-11.798176	-18.474611	-40.068634	-14.92498	-23.082642	-12.149646	-10.693444	-17.650465	-4.2030478	-22.670603	-24.8371	-21.537306	-5.386887	-36.753353	-17.933636	-25.256104	-13.880971	-20.231112	-35.370438	-37.341198	-16.092485	-2.106676	-3.3192327	6.552198
116	-12.229134	9.386296	-6.960665	-4.6439586	-14.077197	7.2681103	-22.871735	-21.479567	-5.3671727	4.0065165	-1.5839729	16.542627	-12.444707	7.119024	2.0775506	13.092944	39.19702	-0.7130526	-6.304497	7.693148	7.8322654	-6.6807537	-20.325243	-10.763176	-7.781687	14.545551	-29.865454	-0.38187099	-8.055181	-26.561295	5.6263223	2.595402	13.015536	5.1919856	-7.838633	-6.762129	0.7000497	-7.3715577	44.667835	16.970188	-12.851189	-2.8912954	10.38353	0.017443338	1.2842293	-24.435553	-21.152908	-17.540628	7.6356244
117	14.12955	-2.8263128	8.79163	7.311783	24.782095	21.19523	21.363724	17.777014	26.168335	4.5109715	7.0107255	8.3124075	27.26961	20.960642	1.5149354	8.732761	8.448262	23.056427	8.221955	13.541167	12.551498	-8.316341	28.294395	-3.1717103	-16.392946	12.397205	14.046048	-10.106005	-15.63642	-29.715052	-0.077926315	-32.101696	-46.073193	-25.751238	4.080703	6.712654	-6.174228	-50.16567	16.745031	25.517412	-4.7329645	15.708844	-5.543204	-15.2830515	2.2254174	-23.225069	-34.213367	3.6913307	-34.49266
118	14.772893	-24.456991	-35.276245	17.117157	13.575807	-0.08391571	9.671415	-16.425772	3.3206923	27.334076	-7.534083	10.392043	-9.832816	3.6093152	20.297895	9.703947	-5.737438	19.089682	-2.2472813	-7.4469757	4.823461	-9.619762	-9.329659	-20.223051	1.2191324	11.889417	-4.839577	-16.758425	17.481537	5.0117884	-12.341924	6.7020035	5.3065944	-13.296502	13.300511	4.1711926	1.7674917	14.493297	2.25132	17.710117	5.982677	-6.954659	-36.073505	12.366282	12.286278	23.847689	-18.941013	17.889101	20.655619
119	35.779903	42.077343	16.073736	19.021196	28.744255	19.003185	32.085308	42.701107	36.469093	38.2974	40.79821	26.71428	29.485825	21.652578	37.919567	46.575665	23.860678	43.255657	14.747514	-2.6249053	21.196777	24.919378	-10.578294	0.11904494	18.345951	3.1967213	13.272706	18.90709	-9.49841	28.363571	20.628603	29.573587	27.349726	30.111181	20.559004	-3.570729	9.178387	-4.178165	11.6649475	19.207926	18.54507	-11.4346285	-3.6413434	15.846684	17.85546	24.486984	-0.46173668	9.187686	-0.2587204
120	6.7855887	2.4196358	1.4532746	5.2712326	-0.37234783	-14.5804825	-2.4409664	-3.8869221	-26.136621	-12.019267	-2.7582138	-15.532088	-14.244022	10.782247	-4.0856266	4.4684124	3.2473614	-10.199147	-0.0613786	0.40490183	-5.2111087	-9.063589	-11.752452	-11.745332	-15.678207	0.5699558	-18.231653	-4.5713677	6.8746643	-8.868516	-8.898366	-25.108925	-6.1288567	-20.22266	-0.33447838	-8.7654295	-13.090882	-29.793386	-4.0193806	-11.060857	-9.163346	1.85882	15.72509	5.3496404	-7.2247505	-20.689016	-22.811186	-5.388041	-14.065873
121	11.72243	-5.6215477	-18.723349	-27.175016	3.4178436	-49.276745	22.31749	-37.205578	-28.371742	-11.843726	-15.898437	-10.218571	-51.88332	9.456053	-1.2533187	15.004163	-31.459526	-16.485022	7.5255146	13.146211	-12.584376	-17.936087	-33.888504	-8.70737	-9.174228	17.893389	-41.052624	2.9790246	-39.36202	-21.4913	3.6541634	-36.79017	-24.515078	-13.697815	4.307017	-11.885976	13.327699	2.7180536	-37.65198	-4.75262	-15.748065	-14.00563	-28.811249	-1.1118518	1.1982193	-6.008318	37.100163	-53.299667	-5.5681005
122	-0.7478183	7.212267	2.80244	-1.687507	5.190453	-17.509422	4.0692215	-5.491938	-8.535813	-27.006027	1.6595615	7.4629807	-5.648727	-21.015554	-13.8622465	10.444348	-21.994139	-32.20139	1.6816505	-7.6104603	-1.4393302	-0.17182572	-17.57411	-8.455037	13.581662	5.522635	-42.648617	-29.39724	20.805618	-12.198327	-7.955278	-7.525696	-29.84904	-0.46099225	-9.00795	-10.192595	-3.817168	-41.03525	3.344251	-13.236583	-14.39019	2.8529866	-2.7923214	-13.449783	-9.152862	-8.257804	-13.447094	-14.777949	-8.919905
123	-24.239	-16.095495	-18.156765	1.8255978	-25.284561	-4.0696435	-17.13083	5.1020827	-25.75531	1.4206042	-0.7824726	24.768595	16.83188	23.905767	21.511162	6.5439262	8.9808	-1.9606446	8.707736	26.30336	21.511656	9.510251	-14.2695465	-4.327888	19.139162	-3.816366	-25.930475	-3.1081822	26.161055	3.5184393	-23.79148	6.520372	10.4751425	23.95225	22.327005	-3.1893127	-1.4169968	19.14181	12.973838	3.4149094	0.34510413	-11.913947	8.6041765	-4.967298	-3.236309	-22.102654	-14.405313	16.990715	0.8698678
124	-18.018461	-23.726616	9.039793	-21.42317	-10.321986	-9.834279	-16.709047	-2.3990676	-28.378265	-18.070309	-10.242547	-22.228937	-14.322175	-19.152422	-17.06095	4.176956	-5.4740205	-18.663994	2.214782	-2.4722314	-5.2337637	-7.6286564	-3.9242637	-11.194084	-12.178758	-13.2360735	-11.190627	-9.97136	-28.28914	-19.634295	-22.884842	-27.520065	-15.813591	6.790029	-6.7807975	-7.213507	-29.028168	-24.85438	-21.633932	0.5716855	-15.081597	-16.519587	-20.410013	-20.699183	-22.935858	-9.374717	-28.409454	-10.786843	-15.485245
125	5.7760453	3.7081125	27.55456	-17.479658	15.145276	7.158373	12.528336	10.147689	7.63312	-8.956438	-10.200237	-10.983184	-23.905916	24.755686	16.911158	12.937439	-10.566949	-21.49462	5.1560025	-0.38649622	-1.7253975	15.522469	-12.806354	12.631217	-20.385683	25.838165	8.689325	-5.034219	7.0067325	19.003664	-21.319077	-8.456182	-18.20697	17.879753	6.7312684	-2.471709	2.5871613	-0.284022	-6.513367	-8.16171	23.754519	20.142906	9.389045	-1.1260824	-16.521324	24.474665	-22.115557	-5.968084	-24.64721
126	-11.904998	1.6553268	-18.672964	15.530831	5.687164	6.837631	4.750282	13.235352	-2.4404147	5.351579	3.1273782	-7.590182	2.9466975	-1.7012644	10.069867	3.9360907	-1.7478825	-10.385152	3.3166158	-2.777253	7.0271287	-8.571174	-0.30629882	-8.508094	2.1104548	6.860048	-14.674789	-4.464589	-9.5650835	1.394589	7.477005	11.911994	6.9937587	-7.933433	5.610803	9.039912	-17.071032	-12.801921	10.121087	7.3171463	-7.8700166	-3.02021	-12.70248	1.8239425	-4.604367	-4.3923397	-3.4965103	4.382229	9.870231
127	-27.884703	-3.3343592	-19.435171	-9.356544	-13.430344	-9.847037	-0.47543526	-5.809423	-33.80563	-11.277244	-15.477223	1.9093533	-30.429283	-28.638268	-14.723732	-21.380875	-19.644785	-3.5150673	-9.651046	-5.508351	-12.933225	3.1644745	-7.852802	-12.704071	-3.181639	-11.122285	-4.9189386	-2.4143598	-4.961042	-5.3309293	-0.74697715	1.0652437	-12.127927	-3.3984663	-0.061669033	-0.10597452	2.4483504	-5.053217	-16.61637	-14.103343	1.7504643	-7.979654	-12.961986	-3.8648148	-8.80675	-8.765243	3.0560405	7.715711	-3.1769931
128	1.7172995	1.5093292	15.431729	4.7536902	10.999637	8.229566	5.2351336	7.7958217	0.4498528	5.2651825	-3.677821	-0.13569975	-0.7093827	11.795105	3.7760887	6.90831	-4.5831685	-3.012849	5.7059307	-4.8105626	4.163943	-0.9638117	9.680791	0.27625957	5.1323857	5.5680275	-1.2919458	-0.8774336	-10.253345	2.8520334	-1.2300011	-1.5948734	-2.896018	-5.357817	-7.431713	-3.0906575	4.426278	9.697114	-1.777115	17.853052	7.7792816	-5.439532	2.1171916	5.1492143	2.9616947	3.6963313	-17.630348	-9.804031	-5.6548924
129	-20.684664	-9.598704	-21.020134	-34.07038	-2.9462585	5.8953567	0.67816573	5.1131625	-11.710107	19.17592	-17.5978	-13.28918	8.986132	1.3457233	2.7530963	-11.590543	-14.031193	-21.201132	-16.358376	-1.5366653	-24.573652	-2.7359133	-2.0245876	-2.7435305	-30.58233	-18.801962	-13.364098	4.1638865	-8.779978	5.709067	9.962543	3.0974538	5.5501084	-13.512115	-12.046112	-2.3819616	-0.52331907	-16.137674	-17.170362	0.18798828	0.6512089	18.814795	-42.00079	-42.397907	-44.459362	-47.262127	-30.347746	-27.763655	-40.694992
130	-8.160065	6.773716	9.155994	0.0339489	9.767176	8.227793	6.331318	3.3736408	9.328155	11.545974	25.61709	14.139504	13.855495	12.5582	14.791789	18.154871	25.825075	22.631994	12.07179	21.934744	19.844854	7.401985	-11.667755	-3.4968433	9.264372	9.976949	16.923931	15.441666	11.878324	-23.20201	0.029008389	-8.618954	-6.2407517	7.8067894	14.438515	22.443756	-7.6598606	23.501135	16.370218	17.66688	12.716792	-4.5499954	11.490634	23.626501	10.096071	13.068157	2.674799	8.05339	17.124977
131	14.480798	3.0371075	-34.549786	-8.579376	6.383698	14.062836	6.738583	-17.401411	-26.908203	-16.12047	-33.603428	7.8491435	-36.801266	-15.446702	-14.283851	-4.841551	0.94170195	-11.579994	-4.614451	-20.729687	9.728492	-4.2394967	-12.678411	3.0489924	-9.646113	15.267909	-2.807936	-28.421509	-7.749359	-11.624152	20.732975	-9.203067	-36.265995	-37.422497	-15.499902	-1.0224758	13.809115	-17.714485	1.030564	12.898875	25.687654	26.507189	-5.9591928	-11.075461	5.5664196	-19.698412	20.982512	-0.90294045	20.49182
133	-6.8261037	-3.8162549	-8.492423	-2.1468334	-0.6164357	-1.4879056	-4.154795	-0.009891987	4.017486	7.9790883	6.632349	2.2449486	3.404713	-4.6046195	1.0602661	-4.3021674	0.37481913	3.181778	4.9919114	0.21088473	-1.1444383	3.4220343	0.6563323	-1.0760312	-0.7881272	3.217042	-2.902404	-5.5980506	-8.980829	-5.985403	-6.3528023	1.487882	-7.514154	-6.059093	2.499055	-0.8027417	-9.234338	0.74881387	-2.8418968	-2.1004984	-8.757328	1.0564908	2.444691	13.114345	3.9241655	0.11162249	6.6053753	8.00893	9.680181
134	9.295753	11.746917	13.11317	-0.23345058	0.6652406	24.727716	8.337895	0.56487113	19.39727	-3.5013359	7.712192	0.3968316	-0.22624902	-14.255591	4.642571	9.394084	9.504251	-5.973362	-2.7346156	-13.099865	25.06521	-3.8277276	-26.79568	-5.118467	12.925525	4.3725886	14.045377	-32.07239	-8.001095	16.072094	-15.843993	4.558331	-22.82412	6.3777714	21.995756	-18.846052	-3.9360497	-38.399353	14.81416	16.432524	-24.139002	20.125584	18.713995	13.007256	-14.061961	14.381791	8.215537	15.486497	10.763265
135	-23.758904	-9.222663	7.7275033	2.6694949	-18.471666	5.4551005	8.107242	8.86114	-3.1766522	-21.488281	26.730433	-29.39208	-6.5940514	14.129405	-39.12997	27.597284	10.96915	-20.738035	-31.611717	-1.5142308	-29.627417	17.410145	32.29685	7.5392394	-9.031551	-1.304145	-0.12633403	21.6107	25.225296	19.186281	28.50675	21.448395	0.7723603	-6.48754	14.285899	13.309091	6.4781075	4.7665114	-3.819692	17.721815	16.817427	-8.794148	-3.9701307	-17.334303	-1.2091535	30.486536	14.988965	14.238457	-11.905417
136	-12.78309	6.438376	-20.359629	26.109919	-43.43051	-25.45169	2.7579486	-15.625735	-2.6866283	-0.21670294	-14.290055	0.8219671	-6.306259	-0.64019555	2.5916927	-28.68635	-21.82887	4.005605	-19.169977	-31.917273	-2.320585	-21.925055	-2.4383614	-17.823215	7.4053187	-6.6874194	9.138054	8.422305	-20.427519	-14.273728	18.056528	3.547161	11.817521	-12.376259	-6.422985	-14.681794	-6.5366745	-19.604921	-23.190912	-27.951662	-6.294861	-6.333816	-12.23547	-10.242672	1.5706679	-3.070699	4.52589	-19.900976	-23.451876
137	10.324937	15.233852	24.678705	14.921845	11.515874	11.584526	7.7116466	16.039278	17.400673	13.844243	8.930678	2.3178418	19.192911	22.420473	12.523149	25.626883	12.0141325	5.301604	33.631245	13.376762	19.197638	10.440473	15.179309	10.100841	4.371195	28.655487	9.66351	-3.0183103	12.399689	6.991318	3.5856743	1.834135	3.3793755	9.544255	7.5572906	9.517403	16.012667	12.660763	13.493413	9.831044	26.438263	-1.6019217	17.296265	0.26469454	23.892996	-3.0078795	1.9706646	7.280661	2.6461983
138	26.690596	28.06218	30.147207	18.865355	18.601702	24.726318	21.1762	19.025723	0.03768428	0.671669	7.8181233	3.5331793	10.092247	17.039024	7.7118783	-6.5213814	9.304475	-17.0233	-13.56615	1.8518453	2.223588	0.002062718	-1.3340114	9.308359	11.048373	4.2055955	-1.1127752	3.511821	6.4229183	7.226233	13.705628	1.4811732	0.89492846	10.393629	6.7578583	3.5321274	1.755278	5.7227254	-1.8366154	13.03468	9.5917425	-0.7235904	-3.8734844	5.0647883	13.322652	11.217168	-2.5035992	-5.827999	13.588837
140	24.56363	27.133116	17.025324	21.03843	20.367897	20.969547	24.074614	29.533838	23.839823	24.842606	29.06101	27.671373	22.963007	20.141056	23.281027	23.215311	36.048035	20.671661	25.36641	25.043577	15.360795	22.11245	30.507189	23.496943	24.150955	26.625544	21.078283	11.277619	15.803599	28.665098	22.344202	15.370292	17.96219	19.702276	8.422018	4.625524	17.789913	27.976036	19.919893	31.14768	16.530914	27.329275	8.939652	13.506234	18.015997	3.0886965	20.20649	21.437181	5.2430267
142	-3.9355602	12.684865	8.820672	2.5963886	7.49526	16.159063	0.86448413	19.703508	9.951662	19.571417	17.756044	18.65096	15.979695	12.94209	10.652149	9.506814	13.154916	14.434102	5.589173	3.9594219	16.268658	14.940907	22.28533	21.294264	18.74875	20.08594	28.81399	10.280468	12.6362	17.15487	11.025005	21.669205	6.22158	4.770949	-0.9082511	0.47800446	-4.353759	7.0990987	-8.481534	-1.8502582	0.015396754	7.201821	-1.8886408	14.159312	7.499142	9.410565	-4.7484174	10.203068	11.461703
143	35.52548	11.292056	33.733692	10.803758	28.373367	-6.1886783	11.704715	-7.550026	23.277443	22.841654	0.06103611	-7.954825	12.842496	27.56576	44.77698	36.74788	27.234106	24.617094	22.94059	9.928733	26.048735	36.571236	14.733701	33.902702	32.11844	8.18188	28.661352	15.235072	25.13421	29.534286	17.21588	41.1519	31.946661	21.513428	29.306341	24.453756	7.199085	21.266703	23.881134	20.511084	-0.45571232	-0.5370477	-5.330353	16.411852	14.820984	40.85146	49.230988	37.76756	26.294373
144	-23.481956	2.8658895	-2.1485121	1.4563179	5.7322297	-18.752123	6.2457595	21.686844	0.7826192	6.443476	5.2691483	1.2604207	11.409412	-14.270173	-5.966034	-20.497477	-0.579943	5.314865	-7.522123	-2.0331857	-4.8871713	-9.937386	-16.045729	3.9369447	-8.121252	-4.749455	-14.761632	13.058304	1.6992949	-16.23361	-6.5991096	-10.551318	-2.075723	9.963176	-7.2748923	6.467794	10.506927	6.985531	17.246132	16.466814	-1.3989254	8.279901	3.8962185	15.393439	4.6497636	-14.932803	0.7310969	-10.885121	0.18035889
145	9.014529	-7.8681197	8.753557	0.74987864	-5.5720954	-0.17840378	-4.162324	-11.003152	6.241777	0.6493006	-11.226448	3.8733358	-8.345921	-3.7151318	-17.90126	-10.645511	-16.197706	-6.9181385	-18.881262	-12.383906	-11.876015	-6.634754	1.5706643	-14.734906	-6.162592	-20.814323	-15.468226	-15.362846	-16.855871	-3.7690675	-0.032889206	3.5023596	-3.495909	3.290118	4.999546	11.3121	22.187445	6.8751655	-2.709486	-1.3597254	40.38525	2.6856172	13.424277	8.51047	3.3747988	28.495962	3.1231918	12.425423	4.3619003
146	-12.600457	-4.254845	13.996413	10.610981	5.492716	-8.412925	-5.4718595	-10.762436	-6.841564	-5.9732814	-2.4088178	-4.817523	-6.153169	-0.31212726	-1.5663638	-8.248746	-4.823667	-4.35452	-8.917229	-16.57936	-1.3645691	-10.402008	-5.5985284	-13.9965925	-15.023372	-14.551612	-3.034733	-6.692282	-1.5360504	-4.1329637	-7.6609464	-4.7876444	-3.026088	-13.202121	-10.31435	-3.5733826	-13.0046835	-2.4988542	3.821624	4.1799793	2.4961464	-14.513073	-11.387008	-10.180076	-2.7689216	-9.578971	-5.294027	-1.1171672	-4.6351
148	-21.527832	-13.800136	-18.076456	-8.82289	-21.238611	-22.529009	-22.031982	-13.214035	-12.298558	-12.980054	-20.89289	-0.5856946	-17.59383	-11.552392	-9.232179	-3.0027769	-17.873476	-10.676766	-25.28327	-6.5984416	-30.424204	-1.9218336	-1.0603472	-9.307759	-19.675749	-17.189322	-23.010996	-21.589798	-9.622083	-12.160599	-24.846039	-13.807393	-24.458124	-6.0279484	-8.134816	-13.286746	-21.559074	-19.669954	-14.015914	-7.677332	-16.612226	-7.558973	-14.071576	-6.841839	-13.521876	-8.5584	-6.4903827	-7.8047523	-19.876905
149	9.026671	0.98332953	7.1941266	13.207322	5.764873	12.928557	8.787671	3.210748	17.400557	15.592862	0.19602585	8.817844	-0.16194026	-2.1416347	13.945651	-4.7895436	6.704703	-1.8311129	-0.9747527	-6.0388618	3.8944693	-5.5047326	-10.481195	-16.50902	-10.292891	15.419169	5.0277286	18.770008	-5.086401	12.261294	3.8876894	10.006287	25.730158	14.626439	9.544292	13.882294	11.139743	2.1938524	0.3691143	7.8386636	10.138263	4.8207264	13.380646	8.722124	0.70348233	-12.978887	-20.335047	-8.264535	-3.6837394
150	-22.428118	-17.183523	-7.6884003	-13.7511635	-7.6051583	-11.906715	-15.452861	-13.327207	5.693588	-22.47519	-13.96566	-30.16797	-17.319063	-25.16038	-3.2412474	-0.9990266	-5.5698333	-11.08401	-16.319963	-15.276235	-14.056951	-21.712868	-13.188146	-24.817102	-25.629992	-21.146055	-22.667734	0.22936456	-6.7243495	-1.8189169	-17.472136	-0.636802	9.642217	-3.115078	-11.484876	-20.75464	-24.323769	-17.088919	-21.99753	-32.14717	-32.13715	-18.353062	-23.076376	-15.468685	-12.3894205	-11.545964	-12.27655	2.7816582	-17.255024
151	5.8907447	35.177395	16.344372	26.17247	19.012129	1.23423	25.771248	19.734545	18.35083	1.0122033	10.440019	32.19851	7.012499	20.199612	8.713283	24.061907	4.9497705	13.559848	10.910336	11.665394	5.377855	-4.085311	-8.296294	17.955828	11.525897	5.8237157	12.216129	16.191107	8.500346	0.2325929	-2.8164527	17.965055	-0.115166984	-1.5623285	27.473106	20.618008	2.997822	-12.6589	6.7928195	-13.704597	3.6813347	16.74285	-0.5374117	0.53660613	2.7369149	0.828427	13.805501	19.19821	24.59131
152	-14.496613	-22.712036	0.29528832	-22.656181	-32.408443	-20.895184	-19.338408	-35.451206	-36.807144	-18.482174	-3.647669	-15.479371	-26.950422	1.9785833	-6.6458836	-29.78988	7.5286613	-6.6768928	-39.071663	-2.8156307	-9.2681875	17.494938	-12.438642	-29.05658	-32.001293	-18.1254	-28.037962	-4.721926	-14.02538	-23.705101	-2.4626422	-26.203428	-25.990229	1.5803732	-26.722036	-3.9532936	-21.203096	-39.391327	-26.080933	-23.177465	-16.788885	-12.382382	-15.939621	-31.67394	-10.745051	-20.949923	-14.180324	-32.896763	-23.435892
153	4.8732123	-12.757919	2.0200903	-10.434436	-6.728846	5.954496	-1.3258289	-0.57620937	-3.5195065	-3.1987	9.529016	-6.9035797	-5.4558444	-4.626797	-13.10897	3.7508748	-3.6861184	-3.2072175	-11.120107	-3.506995	0.07771922	-4.1148767	-6.0994306	-1.9960275	-7.0753746	-9.76286	-20.16912	-30.41948	-1.1160997	-14.689969	-4.432359	-24.225792	-17.980173	-9.291982	-6.046526	-14.3226595	-40.45411	-14.265176	-9.095142	-12.47306	-19.548944	-9.40458	-33.412426	-20.477007	-21.967918	-18.838434	-35.073578	-15.128684	-8.854514
154	16.972252	6.172072	-19.506998	-14.890293	4.464379	2.8392813	-1.3543514	8.44357	2.7745228	2.458389	11.058383	-0.5917635	-4.7052727	2.3005083	-8.719359	-15.057126	-13.028861	10.338565	-4.7963877	-2.6085956	-24.968607	-19.996408	-19.928297	2.5303319	-4.3061585	-12.78199	-11.184773	-4.423389	-0.8406566	-10.859214	-16.87911	-7.174492	-9.44081	-18.891909	-0.8905757	-18.08013	-0.03883362	-12.532748	-4.15441	-11.960702	-2.5851612	-4.0783153	9.962222	10.939194	20.81393	16.070044	16.27003	3.9218671	10.578873
155	-5.4049225	-20.083567	18.11938	-16.957178	16.611862	-24.987474	-8.275933	7.293572	-21.545898	-11.215898	-24.915731	2.0044022	2.9208164	-9.141324	-16.273018	-16.128847	1.0249702	-10.720708	-2.9397275	-13.458824	-27.816332	-0.13070996	-16.344118	9.811911	-4.677547	-5.7743754	22.554657	-21.658783	-6.4938455	-37.132492	-9.139938	7.733643	-15.946374	23.282598	-14.276855	-6.556741	14.363331	-15.526783	-12.2546	-24.9103	-9.100047	-16.651764	9.169407	-1.9422169	-7.9959855	-3.5586493	-11.7827	1.2754763	6.860258
156	-59.77281	-35.376743	-19.879969	-5.4458694	-27.151169	-23.12636	-28.246527	-21.245623	-2.6177108	-12.779283	2.9078934	-1.4998465	-30.958961	-28.46837	-17.856611	-16.090055	-4.176396	-3.7218425	-0.2762313	-2.6408393	-3.670439	-8.173798	2.3909533	-17.604397	-36.308224	-45.82664	-12.284667	0.1266458	-6.031588	-10.81309	-6.51979	5.8854375	-3.637534	-19.100273	-16.917086	-27.895773	-29.109049	-13.363469	-26.00659	-31.495926	-22.57975	-8.324955	1.6582975	12.2255125	-11.084086	-17.429083	2.338234	-2.5678337	-17.612188
157	25.550707	19.473917	-16.693098	-22.069021	-10.884842	-11.022002	-7.582517	-22.612696	-10.95798	4.1531167	10.367618	1.2031637	-13.171799	20.268581	-9.643816	-1.8794117	-1.5041937	4.8875647	14.426427	4.333691	-1.2552768	-4.0734096	3.227399	-18.191713	-0.74880236	-1.7578508	2.067477	7.012375	-4.128412	4.838438	-3.3138273	2.3636253	-20.557373	12.555774	5.1609917	19.75226	22.62327	20.462736	8.80394	8.239658	7.2041154	-10.967481	-0.25056776	-8.970094	-13.837387	8.632078	25.7992	-6.6267567	-0.3556191
158	-17.681337	-16.210192	-10.677223	-11.430783	-18.972189	-0.96446294	-3.4787543	6.1474977	1.1667829	6.4751344	-14.491492	-9.969188	-29.420288	-15.291509	-30.80585	-18.925901	-24.577354	-25.456621	-21.004477	-17.537367	-14.425427	-26.164963	-51.31953	-21.729141	-26.950148	-35.362	-38.491566	-29.646235	-28.767801	-9.7994375	-10.326917	-15.061612	-23.126757	-10.78801	-18.925167	-31.640472	-23.672907	-31.715189	-31.211908	-18.243767	-7.300669	-39.735332	-11.273937	-23.95474	-13.685168	-16.695166	-14.052066	-21.615698	-26.232126
159	8.584393	7.1180844	-0.047137897	3.756384	5.9833755	9.280231	-7.7650895	10.957547	14.421771	4.212272	2.0508215	-2.207026	9.859112	5.4092565	14.290614	-2.9183986	10.450398	4.3537264	5.3381734	0.94232494	-0.15143402	4.5177026	2.8808086	3.3996618	0.6440041	17.54368	7.737408	12.687424	12.437003	8.862557	-11.044223	-3.035313	8.292001	3.4911883	11.020495	6.5106583	5.431146	1.0363722	7.294262	1.1471784	0.56547546	-3.1990254	0.026771864	12.681668	4.964751	3.9083474	3.8631947	0.48384976	7.9945493
160	1.8949761	-3.4412286	-0.687514	-2.8641517	7.03243	-20.642569	1.116305	-5.8739247	-8.928419	2.1100118	1.3037027	21.25667	16.64125	-10.462991	-0.59580326	0.5709378	5.3470664	-10.71249	-10.629134	13.488323	-20.166351	-2.3517857	1.0108391	17.53144	1.7480208	16.36831	-0.74956465	7.3807425	-1.3991722	21.86522	-8.770234	4.2055736	-0.2748675	7.3226867	3.484767	7.8060336	8.796367	1.2967179	-4.28562	-4.7223644	-2.3825676	-1.0971651	0.7274809	4.824645	3.4975846	-0.7010409	-6.852724	-12.435517	-3.9360802
161	27.081451	-20.599632	4.988519	-8.0998	4.0202723	12.651077	17.718164	-1.5584322	-8.871359	4.040622	16.89484	13.621521	10.974179	-7.291034	3.727856	14.794181	-4.3813586	4.472018	13.41742	21.300632	30.803566	-16.20147	-9.782014	-17.164192	9.418021	-20.012053	7.8108597	3.584711	-0.6071749	5.5258327	-9.609146	15.314918	10.024339	5.82431	0.42875633	-20.765678	-4.6619635	-10.036824	9.037639	-12.350227	-3.7522182	12.856774	-13.126781	-2.9687912	-17.748423	2.9963236	15.620754	9.713589	-1.6987575
162	18.877378	20.341997	-2.0870867	11.385162	-0.3319397	12.821767	-6.228379	9.569598	3.3373318	18.25713	9.319987	26.019608	7.6376367	10.571044	-7.6465907	10.989212	5.922067	11.711304	0.13208771	4.9113936	-2.9378326	0.95306253	-3.3307273	6.8118577	12.18015	10.864772	10.900021	11.382085	6.0499015	10.161894	12.489299	19.8566	19.577868	7.674753	25.197395	12.93687	11.071618	16.35739	1.9324049	4.597346	0.6446416	9.548418	9.017089	11.700367	10.5695095	5.2061124	-8.8004	0.9459892	5.569647
163	29.01359	-11.828265	24.606642	20.582014	15.782802	10.643388	7.486589	17.900185	24.81285	8.6609745	11.3990965	17.83996	6.1647124	2.630769	21.10974	21.89231	10.643018	22.966547	17.299696	6.647141	27.74499	24.87028	32.180885	34.441982	25.643036	-2.3570528	25.644995	16.704426	16.292662	2.900735	8.032491	11.155198	26.217033	8.676729	-1.9848337	15.056695	5.631744	2.8566864	21.063835	22.22896	14.674846	21.701263	17.573938	6.8626	29.291178	28.261879	23.80501	30.747732	21.24388
164	22.749563	21.267916	22.83612	13.53527	6.1430855	11.418137	17.112753	15.365598	19.394068	25.221024	13.641727	15.452031	6.0739017	2.9245145	-1.5853964	1.9840747	-6.156984	-13.509618	13.288399	4.483646	-11.213641	-4.0635204	-10.666348	3.343919	1.9059361	3.1150525	-10.954768	-0.18111451	-4.4630165	-0.5454621	9.423439	12.513759	14.724185	13.1706915	0.53927135	-12.193738	-17.286303	-9.78007	-22.5395	-9.698165	0.49482632	-14.998998	10.570714	8.288427	16.005386	4.576861	4.8278613	7.437221	10.362423
166	-17.406654	-15.411073	-5.033748	13.818001	-15.645248	15.043346	-17.382467	-27.042181	15.5898695	20.368008	-9.821744	10.520953	-25.523802	-23.386284	3.533801	3.7369597	-7.400621	9.113952	-18.951036	-34.493916	15.459373	18.853838	-13.741547	5.1979785	-5.649594	-8.715741	-8.142352	16.987833	-24.60083	10.134946	-18.163137	-36.559906	18.379072	16.256132	-7.3580766	15.302974	-2.2531636	-17.252672	26.27545	14.6466675	-9.903396	7.2958064	-30.458351	-22.543985	13.337684	7.1900735	-23.372206	-2.604981	-21.815386
167	-0.32262564	13.320987	17.458506	14.878095	14.30222	11.663283	-1.0957655	-3.369937	17.074114	6.249429	4.7763877	27.1158	13.892802	18.865805	2.8621838	8.33706	-4.876332	4.9262557	2.4733899	15.243148	7.2901607	11.610741	9.967358	19.850172	16.969702	47.62744	12.758472	-6.6234508	3.651087	29.513702	22.044296	14.61311	32.799305	2.4570422	36.84785	4.3125606	29.732607	13.0975275	18.503677	-3.1842823	15.457024	18.675652	27.781683	5.65469	8.609376	26.71019	25.3356	19.49436	16.837687
168	-2.1926968	-10.281055	-10.230607	-5.613318	-1.4814658	-6.200708	-2.3931534	-4.529275	-13.288276	-13.492641	-12.41856	-12.30314	-15.295044	-7.6995225	-10.297985	-8.007948	-21.371567	-16.215738	-15.195184	-12.771611	-17.630987	2.305891	-10.484883	-8.099811	-10.170275	-5.879028	-4.285876	9.0002365	-2.2815604	-8.190089	-5.3221383	1.0829102	-13.1862955	-8.244412	-21.000134	-14.155934	-14.018959	-2.5516968	-10.213675	-5.7343	-33.055355	-1.8258072	0.032948654	-3.0988457	-25.168716	-23.230911	-13.467856	-24.13877	-15.035197
169	13.463264	7.4832673	0.43038717	6.4053836	15.744405	9.059633	2.097828	19.371714	19.117365	19.931684	16.318054	19.119425	6.686332	36.417282	20.894308	31.797104	27.980219	25.347506	21.511505	36.471195	-26.056528	-21.905497	2.2992074	23.66986	5.1585436	27.311499	42.278713	48.79126	30.188421	-1.3284801	22.778452	-12.510966	20.376558	36.8386	31.9645	47.60945	-26.670038	7.3380203	7.912399	10.106421	19.694246	23.762354	16.836878	26.340431	32.469772	25.67539	12.322879	29.026442	19.254246
170	7.0206795	4.435105	8.03398	9.308259	10.011355	10.455989	11.10571	12.974895	1.5026544	1.2090801	-8.268283	-8.675387	-3.843797	-2.5119395	-6.2622647	-17.7972	12.850139	3.7916613	9.385165	8.598759	-1.5661877	6.676169	-5.8303523	0.5688445	-1.7612208	-6.6834354	-19.366339	1.8674854	-3.920065	-2.2578874	-22.245192	10.88207	2.3253706	5.54953	20.794664	14.230316	13.075184	10.537157	3.1311858	-12.365009	5.4571395	11.161823	16.689875	10.780845	10.347198	13.935944	21.832884	31.4255	5.2563114
171	10.587262	-8.361897	-9.586101	0.5456631	0.42845103	6.391828	7.6183486	7.7426667	9.985019	7.3963547	6.286753	1.0604218	-1.3081566	2.1125073	0.0638481	6.91967	9.486149	5.8248954	13.2808075	-3.7423542	-3.4322183	-3.392976	7.718132	6.5515647	8.332456	1.6900755	-5.317592	4.498409	7.3674927	-0.8599345	1.1880941	-2.6034164	2.2930849	7.747475	3.1396904	12.850537	-10.3589945	0.12296677	-0.8670837	-2.0989542	0.59550923	-6.5090823	4.226789	3.6951618	9.372331	8.058955	2.8226573	-6.1965623	3.447057
172	17.88003	16.455109	17.97619	17.063187	24.009413	4.851407	14.632298	2.891075	10.116496	8.037869	15.53732	6.5621114	6.197326	15.447711	15.601746	14.672959	18.78023	10.021481	26.114546	20.365437	14.582267	10.15998	8.589412	5.1735964	15.079562	16.113638	23.472513	5.62818	19.987679	10.602783	5.3858094	19.930643	6.042179	6.2044334	8.589406	18.729488	1.4088827	15.725184	13.17423	15.421765	15.1442795	14.367837	13.333062	8.606917	15.435893	10.4281	13.152634	13.775795	8.171567
173	-21.118017	-12.3241005	-14.160306	-13.216164	-15.593595	-8.749267	-6.4255395	8.425298	-2.2204647	9.931002	-16.396713	-8.250736	-13.499409	-27.344574	-18.380634	-14.275748	-14.491928	-24.875046	-11.999607	2.962345	5.800753	6.269872	-15.165223	4.439814	-0.8531216	0.6643513	-11.49493	-10.103655	-6.3881717	-0.16696262	-10.883723	-3.2988698	-17.75797	-4.4149594	-3.3944473	-4.587877	-11.886624	-14.584693	-3.7732868	-13.319598	-7.1596255	-21.524893	-14.446044	-22.186102	-7.8172383	-11.939242	-4.4573975	-3.6126645	3.0267057
174	-5.363692	-3.756726	-9.513057	11.507748	-6.000799	-2.4913814	5.0015454	1.0588979	4.442058	-5.02713	4.386955	-1.314558	6.788775	4.219482	6.4627423	-0.5974316	7.2070947	-0.7827048	-16.991922	-23.992805	-20.843058	-3.0586996	3.4654598	9.61273	-14.972068	2.3099551	-1.1126281	-7.7613063	0.20352773	15.083633	15.080609	12.28085	8.928661	-11.378341	3.423663	5.2112794	-7.8592415	5.108658	11.988759	0.7583031	2.299535	-12.37423	-8.384646	6.7076836	11.559345	10.488378	-6.340566	3.1134388	16.353464
175	-33.55554	-4.6817603	10.293374	-30.549139	-7.944241	-13.423701	-15.948677	-6.8104806	9.208041	-16.70701	-7.881939	-23.534584	-1.8954414	-2.1996422	3.2373817	-14.569932	-16.633753	-11.019137	-16.683065	-4.0928226	-20.566076	-12.119206	-4.4434505	-4.227509	-14.646581	-9.497497	2.3275325	-4.110152	-21.770277	-17.552265	-11.075915	-9.047185	-9.499427	-12.519687	-3.981314	-6.6928596	4.0183387	2.234761	11.724979	15.041255	14.816436	10.675418	-3.4556484	-10.715198	6.1462116	-10.511107	-21.471367	-12.492208	-10.120862
176	2.4810736	8.845115	-6.266598	7.1132207	7.2148495	7.887964	7.2088165	-3.4490054	5.4413095	-6.0829873	-9.405239	8.212998	9.561027	6.271012	9.273881	-3.445916	-0.39323536	-0.6691113	-0.39618382	12.913094	14.633893	10.89219	6.935348	-5.563036	7.3510995	-4.8407507	12.641457	12.001439	15.017337	7.304439	2.7823474	-7.3778157	2.3913577	-8.358425	-5.968221	13.943881	7.733622	2.90839	1.2390637	-0.16378506	-2.3215063	-13.289317	-12.466499	6.6176896	6.9674487	0.73228425	-3.4656954	-13.793182	3.0066004
177	19.211351	8.026317	-7.519114	-11.736919	-1.2648579	-0.76051766	4.303883	-21.514067	-26.834646	-31.411047	1.7416992	5.8188424	-18.73847	-25.53273	-32.98594	-14.284531	-1.0091362	-5.922252	-11.827613	-29.189741	2.0768	34.138535	-0.058282137	-0.6856461	-3.6890297	1.7634705	-2.2321708	-14.043986	5.7151923	-14.705425	-0.07138602	3.1016254	16.64894	8.807088	-23.089624	3.116193	-1.1317304	8.259595	14.782695	-12.630578	9.195607	9.61128	-2.5683365	4.653174	-7.4596114	2.8699715	-16.453276	-9.959106	-5.3442574
178	-18.7326	-14.532304	-29.090248	-25.873907	-27.679949	-25.261122	-39.04253	-35.78464	-16.832163	-23.413767	-18.321625	-21.320574	-48.07706	-26.250792	-24.260775	-31.653963	-23.145117	-33.952778	-28.640543	-10.619008	-22.664078	-29.144571	-31.71169	-35.989956	-21.798897	-37.406982	-31.326094	-29.417635	-59.10496	-30.334969	-20.4541	-41.703403	-32.361404	-32.47919	-45.70654	-26.791496	-18.846445	-21.934923	-18.955633	-30.247673	-21.365097	-32.773083	-29.421852	-19.79026	-41.17774	-42.607327	-26.368685	-26.982534	-37.0871
179	-6.5149035	-3.163501	7.6200376	-14.340805	-17.54531	-4.5129676	-12.597084	-2.209621	-8.774281	-4.94602	-5.738068	-4.778235	-5.260282	-2.31001	-4.1058383	-1.8405701	3.1144867	-5.6063595	-4.6624494	-9.747703	-20.480396	-14.245799	-12.242644	-15.579999	-7.9321175	-10.359429	-15.589863	-20.75767	-11.557789	-17.545809	-14.158337	-2.0484467	-6.6017756	-6.80732	-9.584985	-18.806791	-5.086761	-5.2076325	-14.096237	-7.3670716	-20.238556	-19.431192	-12.617413	-17.726427	-14.629498	-13.02877	3.272955	-12.213135	-11.221372
180	12.262886	6.980831	11.031188	-6.1112447	-16.312798	-3.7178986	13.491248	15.943091	23.062378	2.9258487	9.295632	-8.73105	6.6196733	16.407791	12.3813925	3.580657	10.004357	6.602165	11.4763565	3.7766368	17.03428	7.265213	-1.9644628	-5.7370834	-10.561	13.71709	-1.4834185	7.0834613	2.2090425	-5.6738687	11.158589	-0.9910485	8.5625105	-20.191835	-4.922783	13.334343	11.141648	19.708141	11.438191	7.703434	-5.3858433	3.7395153	13.8509445	6.8392277	5.880717	6.5702376	10.534087	7.738476	6.99668
181	-0.28440905	7.2220244	13.407921	13.714259	10.68888	7.574487	11.073834	12.466201	10.274465	26.17858	-2.055627	-10.801511	-8.137611	-10.423214	-3.2352931	4.3306456	5.479839	6.979115	37.01056	25.658903	32.91	24.937347	28.770796	29.272802	26.953491	-4.8406014	-3.606531	-6.2223434	-12.261926	-20.092602	-6.041939	-8.587201	9.369293	11.5331335	14.887223	15.040573	-2.3320088	-13.253991	-4.1125226	0.9457159	9.321453	-1.9470173	11.972943	14.170527	18.283293	27.085775	38.24348	-21.417837	-8.156917
182	-29.497164	-27.61705	-30.179209	-8.546136	9.513843	-2.4705615	5.414459	12.711467	-14.913361	17.657145	-7.437586	20.543013	14.483284	14.549362	-1.1087381	7.2933927	-19.407757	-13.047661	15.894948	4.3806853	5.147801	3.8572395	-0.9654817	17.375051	-16.239687	-7.6826324	4.1106277	-5.1563783	13.752259	1.8800087	1.0814499	-0.56607646	-12.394619	-14.136818	-17.222265	2.5405657	-0.5634859	0.022891363	-7.7842293	-8.60546	-4.4203315	-1.2180227	-2.0147831	-12.946419	-9.819706	-7.886617	-0.7259167	12.123086	1.5710727
184	20.08481	17.248493	13.612622	30.131578	13.068526	6.0249634	-0.68450505	16.029503	15.609561	35.49745	22.876022	-22.080805	-21.921602	9.140179	-0.7561553	4.159949	19.103788	37.962566	-3.4178495	27.416937	1.8370351	-29.787918	-0.10876465	7.873966	24.369192	7.2659187	-10.25833	-11.260971	-21.053099	-34.728504	-16.395247	7.7930436	16.897451	20.291403	12.689438	-21.786978	-1.553112	0.16004753	10.313504	22.165901	14.1548395	3.6578312	4.4534984	11.1513815	-22.631292	-24.824072	2.796603	13.231465	27.238218
185	-24.305313	-9.042876	-3.5499623	8.675067	5.410488	5.404985	12.908821	-9.533488	-14.503484	1.7417288	4.6657014	11.554989	13.651822	-5.43218	-0.17407401	-4.1161323	9.487466	2.245802	1.2136979	5.177748	-9.897568	13.092045	-2.7138846	-0.61779404	4.606787	3.213383	5.305259	12.140858	-10.299428	3.318051	2.0871084	-21.637415	-23.764862	-1.1128021	14.596188	6.811478	3.1284199	14.841976	14.671491	12.187833	23.057745	12.393611	7.3659935	-16.745546	1.6227823	6.6979136	-2.9926243	-15.516475	13.460591
186	14.847417	-11.788444	-28.240564	-6.3632607	-18.812477	-7.8893113	-1.5954522	-7.081604	-14.5604925	-4.3407145	6.023653	-10.307363	-5.5266967	-30.038961	-1.8671716	4.5452027	-35.116943	-9.643856	7.452669	-5.120312	-12.464425	5.973573	-2.2039773	-6.045387	8.240827	-35.425354	7.184814	-4.191236	10.562232	-7.1729794	-39.905464	-36.942707	-25.18345	4.4533587	9.833055	-14.397704	-2.0263655	-11.84769	-4.1255183	-9.665393	14.292508	10.497245	14.436821	-50.46109	-2.4313996	-4.7781053	-11.043799	8.821898	10.210994
187	-36.100155	-32.703846	-39.43458	-12.329419	-25.814041	-29.450195	-42.964954	-45.91814	-44.640533	-35.391087	-24.598984	-29.40959	-19.726946	-16.865088	-31.659006	-11.707111	-14.364705	-34.754047	-34.88809	-35.587387	-36.386578	-7.740541	-16.068693	-12.700633	-7.814917	-14.236077	-24.559309	-0.48962307	-8.868762	-37.062065	-32.96635	-34.947006	-35.592896	6.8292413	-22.937609	-41.972126	-7.3023763	-34.15515	-39.63844	-23.978037	-39.171093	-45.258472	-42.527973	-41.183086	-41.735264	-0.5691398	-18.14498	-39.380825	-5.860653
188	3.7832634	-3.0391083	-9.190161	5.718302	-10.361946	-3.5552473	5.726658	-3.8948762	-16.11079	2.5532424	9.7655	-3.0908039	5.740725	-15.592681	0.10705694	17.192942	-14.58221	1.8265743	19.547089	-4.602549	6.554785	11.21654	-6.472591	-11.637355	6.00795	2.7343254	-2.112844	10.403417	5.8060975	1.7785298	4.868657	3.5464904	-9.458018	2.5490513	-5.4220204	-9.9309845	11.741006	8.60766	-13.834966	-3.7036622	-1.5239954	-2.944937	9.256673	1.3875474	-16.532988	-8.061387	-1.7583004	-11.641387	4.5935307
189	-4.3985634	-22.613937	-4.4311604	-36.200024	-33.36252	-25.085863	18.379045	-13.111197	-20.407839	-23.813658	-27.220453	-8.899903	-17.466166	-11.563648	-3.0667286	-25.23232	-31.522728	-3.8856132	-6.366174	-11.485615	12.541526	-23.299133	-30.342356	-32.003597	-28.728464	-31.775705	-24.220686	-35.988552	-17.517086	-14.218586	-10.135303	-12.858585	-19.000616	-36.251553	-38.434063	-46.732662	-39.303623	-43.56129	-44.281773	-37.38846	-34.45944	-44.068146	-48.852757	-49.91109	-35.99515	-55.362595	-37.602386	-46.612656	-36.78906
190	-2.504027	19.90428	8.507388	-2.4534433	3.9019356	1.28838	8.10036	-0.7505347	5.0578218	9.355455	17.020262	-3.6794655	14.565269	4.841638	7.813148	0.4016924	1.6144838	11.956752	7.3106728	4.732536	5.750463	7.513523	12.196475	0.10769776	8.460633	6.4129195	3.9139156	13.811421	28.218485	6.0119014	25.053164	14.218391	4.542716	1.1625134	-6.702347	-3.3436077	14.398812	2.1736903	3.189976	-1.735372	9.605439	4.9819646	-1.6306328	5.9061832	2.9715755	9.083248	5.5271187	-0.07554128	1.7581562
191	-17.99143	-8.72449	3.7382889	5.753317	5.3941283	3.713104	20.86069	13.638255	17.49811	5.939968	13.352233	5.6033463	2.9873073	-2.8565245	12.1614485	4.1689434	15.630467	5.0216055	15.489835	5.203173	4.869432	11.964261	18.933588	9.916749	10.859517	16.594206	19.6268	11.893851	13.755902	-2.1636312	-0.9893513	-5.2494726	10.461572	11.714108	9.188068	13.264394	13.537411	-1.2006636	2.8201249	-2.152956	3.3943384	7.766197	1.6472769	15.603203	4.7650294	-10.457682	5.2024736	3.1669462	1.7862431
192	-30.724052	-26.726141	-26.616129	-27.276808	-11.348475	-32.880108	-37.25783	-41.560574	-34.827785	-4.739738	-24.22477	-4.9882026	-10.7549515	-17.079727	-0.13326454	-17.247389	-18.565783	-48.327076	-5.7541003	-20.497423	-15.2277975	-32.923595	-13.364657	-30.352629	-14.467885	-18.953789	-4.3786907	-23.150024	-9.036966	5.979883	-33.719128	-21.047846	-23.766373	-25.15006	-14.398551	-16.390154	-16.155132	-25.40048	-27.984468	-17.278692	-37.667347	-23.404512	-14.086437	-28.875473	-9.28704	-20.88519	-11.842034	-42.97911	-22.94309
193	-18.05937	-26.864141	-19.142656	-20.828552	-19.601183	-13.636932	-23.605883	-26.281958	-26.485037	-18.983633	-25.911371	-28.2391	-25.475687	-33.855907	-31.882195	-31.939148	-32.38593	-28.051264	-37.859947	-27.524412	-24.901634	-27.995605	-17.559824	-24.23298	-29.024826	-30.847366	-43.448593	-25.97821	-34.008507	-29.899963	-53.44801	-20.721832	-19.270794	-20.046793	-14.538044	-15.231326	-10.784172	-35.348984	-17.151821	-23.604126	-34.689697	-11.91215	-31.99646	-18.024012	-20.418861	-36.561108	-22.622793	-25.247934	-33.477688
194	-1.4728733	-0.16717784	-2.6973991	8.82539	-0.9084301	-9.396499	-15.589435	-9.691478	6.623511	5.168119	0.48729166	-4.292698	-3.5660532	-15.002407	-8.506622	-5.151859	1.719562	0.36552587	-8.085692	-9.354659	-6.8394847	-7.6988807	-6.0922832	-9.318001	-3.7042587	-4.275783	-7.341761	-6.487721	2.6454833	-2.4774325	-10.86427	-4.630801	-5.2080207	-10.25745	-8.977115	0.14266698	-7.226814	4.390155	-1.6962734	-1.6845471	-5.343586	-10.348315	-3.1947834	-3.118204	-4.939936	-5.288487	9.538461	4.5936913	6.2303257
195	-0.24576251	-8.642174	-6.3719	-4.021732	-5.8995056	-2.2540255	-1.8817372	-3.6946297	3.7447453	8.04136	-7.1174774	0.057183266	1.4821352	-19.048645	-6.9383907	0.61531323	13.122918	12.2293005	15.105746	4.7215347	12.636548	1.9808353	2.1599731	13.391192	0.2761499	3.0298042	-5.662662	12.747879	5.242391	-19.759209	10.502807	-7.4198623	0.95226544	1.7841282	-5.451563	2.4717915	11.735864	0.73175496	4.6434493	6.2123528	3.5941002	21.008509	8.055569	9.922283	13.236112	16.419176	-8.309218	-2.0313337	12.789767
196	-9.8991585	-23.348791	-16.698122	-18.395224	-19.947786	-20.324305	-7.402818	-19.738039	-10.808412	11.509295	-8.93991	-11.770694	-7.595301	-7.9274983	-32.94931	-11.170852	-16.557863	-8.456676	-7.4329724	2.5179327	-15.615933	-7.1846943	-18.81836	-27.228033	-14.118702	-23.083572	-27.356024	-25.851023	-23.587053	-15.193149	-9.518014	-34.481125	-6.910658	-25.397873	-17.36976	-27.749077	-18.633219	-17.195837	-22.555475	-26.459494	-3.6089325	-24.417974	-1.2073278	-21.628448	-15.137719	-26.29856	-31.00805	-45.094746	-21.268736
197	-3.2344742	-3.1604853	-3.632289	-10.289358	0.39283714	-4.0351295	-8.264106	0.06724421	-2.0451448	-8.026505	13.323171	8.760597	-1.1255659	-11.115081	3.3590329	-0.76493406	-2.261903	-1.4522699	-2.3471305	-9.354047	1.4106779	-2.5307405	3.6665294	-2.3924491	-2.9673264	5.1559587	-7.3329945	6.324688	0.9989596	-5.594393	5.883011	0.05033906	-8.493503	-9.160146	-9.204061	-10.648251	-9.220192	-4.44858	-5.641089	-0.5527365	2.667503	-4.0571046	-10.366833	-3.0572014	-0.8433817	-13.055074	0.78163844	-10.240009	-2.6425648
198	11.501979	2.8265285	7.020935	20.743729	3.8678353	3.7340612	5.2763357	9.149682	-2.6521614	9.193519	5.0061703	4.6789494	9.693331	17.431696	7.123278	12.195713	0.31436157	5.582194	11.620964	7.7744184	-4.9784904	-3.7367477	-0.42506757	-1.7820913	-0.028105577	-6.8090844	-3.9830503	-8.678804	2.7241275	2.584875	-6.73348	-8.179128	10.250458	9.309563	12.578929	5.245014	19.665113	12.563114	8.619184	0.13618088	12.685329	1.469573	3.8462827	-2.0844824	2.3410819	-5.7021546	-1.4074129	1.7457227	-6.090566
199	-3.5212529	5.8555636	3.7903383	1.528308	-8.9530115	-2.868892	5.1582675	11.999797	-5.363425	-6.0031047	9.550811	-0.67817146	11.171657	3.1497595	1.4536433	-12.426106	-15.422137	-2.9400578	1.9240333	-0.79976493	-5.3534145	17.421957	2.3185985	-3.9900615	4.6485972	-6.900556	-6.7863526	3.0029366	7.3047447	-11.120076	-1.3643392	-4.108045	-3.7961476	-9.12515	-22.193085	18.553345	-5.910743	19.435965	18.21479	0.10600837	-8.228354	-25.347822	-16.263092	-19.265446	1.32894	-23.579748	-1.6803747	-21.782768	8.6968355
201	5.0102553	9.266641	-2.5254784	5.354305	19.943542	15.878348	19.900137	16.224945	20.453966	5.9093137	22.364527	14.33411	18.07882	26.250648	20.137478	26.896164	14.348727	5.4833436	36.97299	-9.764558	13.719996	-1.8591341	10.46909	-15.482338	6.9912324	11.260235	29.701248	31.806366	20.105108	5.778864	25.56684	16.138494	14.730202	10.372297	2.0677445	8.909216	9.374892	2.3963947	4.797499	13.564082	4.598641	34.45506	10.416456	14.954829	7.9471154	16.526617	23.133987	23.117605	32.04245
202	-14.314654	-26.767097	0.3323455	-28.653198	-24.34213	-17.15049	-17.586432	-19.259916	-9.52864	-7.979662	-15.704576	-21.662321	-19.25192	-27.322655	-33.06368	-20.306791	-2.3988554	-7.231871	-20.895468	-5.176867	-9.397174	-11.774995	1.6912656	-2.2418778	4.6518617	-1.6214552	-8.625808	0.66055965	2.2546427	-22.761618	-31.8753	-5.2646503	3.289945	-21.034903	-15.081368	-28.666388	-16.237453	-10.529144	-24.231207	-25.098234	-13.639412	-3.8070602	-2.3058555	-8.707461	-10.635249	-13.409706	-12.809174	-23.32943	-27.199005
203	-12.825006	-27.963408	-11.219265	-19.044512	-12.191302	-6.824724	-10.578511	-7.5622573	-13.704796	-37.77894	-28.654335	-10.190015	-6.4343452	-21.240944	-23.542177	-24.257538	-29.00419	-23.731949	-12.748271	-14.288247	-12.069049	-16.905685	-4.4225655	-6.60879	-9.887609	-4.40653	-13.6799965	-29.10965	-22.03051	-8.016468	-8.26892	-21.315023	-24.244932	-25.994064	-23.138702	-20.368975	-9.315601	-15.873462	-21.113783	-16.506872	-6.9039536	0.3889543	-9.026937	-2.0918024	-6.2627406	-36.721893	-18.883202	-13.3798065	-4.876615
204	25.524155	33.815845	35.24397	12.798424	32.440052	35.01276	26.56153	28.176764	31.25026	39.604034	20.912935	25.88446	44.197643	22.64656	29.153366	24.434439	35.647816	22.398666	28.545074	24.605553	21.850672	18.36296	27.086634	25.894346	35.319942	33.85358	21.065163	17.289026	30.410185	23.27706	28.87613	38.225056	37.61554	19.190594	34.357693	20.590422	12.878949	39.361855	32.34714	25.213144	29.828613	34.367508	35.44473	26.206701	37.46842	30.886919	5.472349	33.92512	-5.0717287
205	-16.72796	-5.3943048	-0.3932511	-6.8169293	-2.232228	0.021908423	1.0992863	-1.9234499	-2.4701102	-1.6964163	-12.211606	-2.762954	-13.724053	10.5463915	-6.386242	-7.334685	-5.0299745	7.1056895	2.9599514	3.1027374	-5.189511	-2.8705406	1.4801888	10.591029	-0.78302366	0.063462414	1.0145477	-5.6601777	-1.3671452	2.3342245	1.5662104	1.8741935	11.061122	13.162171	15.827919	7.781957	11.878888	7.524336	5.7792583	3.2666569	1.5365404	10.034794	14.7763605	2.6030598	-1.6994494	0.004110495	11.95087	-5.6370606	3.1722176
206	-5.6619987	-10.7304535	-12.497809	-6.8727646	-23.513235	-5.3852983	-9.590869	10.522706	-5.3282795	-13.463653	-10.828435	-11.0442095	-3.3871543	9.635897	-0.9746742	0.054229975	1.603527	-6.423355	3.260629	6.1680946	-1.2718439	0.8419914	4.8506675	-15.930051	-21.29353	-11.407306	-37.12116	-19.270277	-30.306536	-32.64645	-13.931824	-45.880184	-22.582449	-23.281939	-10.168143	-15.264989	-16.641745	-20.403194	-13.485404	-11.587369	-8.641051	-14.097472	-5.0051675	-25.078537	-14.669393	-15.475475	-17.348198	-22.232407	-16.719416
207	10.562439	-1.8348442	-5.786663	11.758553	1.6916908	13.5083685	-2.645221	10.257279	12.126533	1.5005832	8.129836	7.4861445	0.82768154	8.248845	-5.8889785	11.524269	3.2461836	-6.7115264	5.177572	9.455957	3.3524473	21.742126	-18.295391	6.0689797	0.028215408	6.8642535	3.985348	15.070457	14.419681	9.462917	2.8534174	6.2453446	0.49624	0.113669716	6.0024123	15.108398	6.2539253	11.995201	2.196355	8.529461	19.34128	0.90446025	-4.1230083	12.763447	6.8046784	13.453692	-9.948334	15.144267	13.740471
208	27.764795	19.171122	18.164015	22.986755	-13.751016	-8.366765	-16.407864	11.203313	-14.453255	-6.904644	-16.016638	-15.435569	-13.45752	-8.4204035	-27.171782	-13.848403	-31.895563	14.209826	-17.406113	9.422755	-17.575613	-4.1242723	-12.133824	2.2981179	-13.166363	-14.298671	-21.626963	-30.222284	-24.047018	-26.86348	-8.756736	-36.74356	-65.00501	-35.580044	-49.59579	-22.73825	-4.0369716	6.452211	10.590642	-2.3607285	-11.322487	3.1745415	-0.37287664	-12.339901	-10.145008	-30.831018	0.97940797	-32.181538	15.647084
209	16.34655	16.016945	16.622309	7.311708	3.590286	20.513954	9.244065	4.8798146	6.3959146	10.660777	17.43863	10.783814	10.698486	6.684854	8.94311	10.016758	15.801445	11.7472	7.42337	12.332934	5.6929326	3.0697987	-7.6083474	9.201597	12.731239	17.50457	11.818227	7.811005	13.100808	11.222046	12.877437	9.75393	3.6540573	11.352878	22.203476	9.321692	15.798451	19.515892	13.774304	14.903459	6.4918065	18.366943	13.18806	19.844475	16.037933	9.98446	13.149612	9.600266	19.294037
210	10.070871	-7.4874177	-12.780182	-1.130216	11.803631	5.314599	-7.4005795	2.236573	-2.730039	2.185995	7.56629	5.896301	4.3442645	-3.667902	7.7667656	-19.237627	-10.328813	4.4208193	2.998621	6.603913	-1.5952183	-4.1307874	-7.5188365	12.248444	-10.956878	2.599673	13.017906	6.051622	-21.623781	-4.747835	-1.8389677	-2.5439281	-10.275023	-1.8918915	8.591142	9.652671	-2.341177	9.711164	2.9490793	21.65536	5.181112	11.661118	7.952708	-1.5688397	1.8848454	10.141129	6.885692	5.562675	4.4503407
211	-27.995	-5.040358	-22.07672	-8.141232	-8.645738	-3.5614626	-17.928839	-15.407548	-7.062042	-16.15629	-19.345718	-2.9631894	-2.2593033	3.297732	3.201991	13.50639	22.118032	32.77127	21.024248	24.786545	39.409	11.226413	10.339888	11.477378	12.159474	15.882646	11.720534	18.484348	6.2515264	8.693966	4.5048165	11.720677	7.6682878	19.303701	16.882654	29.878088	23.721884	27.308176	16.880093	14.369686	11.272368	4.449005	25.864105	13.834407	14.753829	10.3838	14.340001	-1.4484049	15.081756
212	-1.3392195	-21.174032	-22.044718	-13.308219	-8.313662	-19.697264	-17.312859	-10.581666	-25.598883	-30.22698	-36.892212	-38.31059	-10.33281	-18.86083	-12.231111	-21.185087	0.11971203	-26.05953	-27.930765	-25.829206	-22.00358	-19.13236	-17.938898	-12.70269	-21.382738	-38.57695	-25.887594	-20.802843	-15.282285	-17.804193	-27.206743	-29.573374	-25.51032	-29.01148	-29.944391	-25.977434	-22.16384	-13.24955	-19.790026	-25.594343	-17.135424	-24.00294	-22.138536	-17.590487	-15.440231	-20.431837	-27.67005	-22.981272	-25.81563
213	-2.0277176	-1.8847437	1.542029	-10.950686	-18.605307	-5.3278036	3.9658806	-4.5438313	7.36865	-5.626272	-8.929259	-2.8263233	-3.1509297	-3.7332532	11.058534	-1.5335555	-1.9790598	-10.172713	4.1385126	-9.290095	-2.80439	-8.931397	-23.161234	5.0494695	6.750693	-11.0058365	9.194936	-12.906062	-29.155233	-10.160573	-22.999847	-10.436219	-1.5021462	5.455025	-8.187015	5.4124207	3.919468	2.2593024	-0.2037158	2.71687	-1.3428679	1.2027675	-2.8827922	-3.288192	4.0047603	1.3143898	-15.1573515	-28.248175	-11.580701
214	3.3389332	-9.868598	-6.758188	-8.121093	3.8611648	-9.446307	-16.319208	-15.265874	-21.31928	-36.086243	-12.293643	-1.7676897	7.4370484	-10.541022	1.2862024	-15.645134	-5.988157	-25.630486	-23.42866	-8.297986	-10.832431	-22.4235	-33.22656	-21.655619	-24.72922	-20.99743	-20.986515	-9.577861	-6.0899315	-7.3457794	-21.22251	-13.905425	-12.615766	-17.157042	-11.73927	-7.6629624	4.176372	4.283832	-1.3004775	9.127662	-2.36155	-4.9784617	-2.7881572	-2.8703098	28.354393	-10.5585375	22.668198	-3.5863638	-8.192193
215	15.943234	22.387167	6.368759	8.001074	5.3897843	37.04697	26.546625	19.499914	8.57319	-8.042365	14.9847765	21.293165	35.37682	19.503126	28.810442	25.980444	21.492228	16.964579	10.546168	21.055975	23.042425	19.481737	14.987214	26.879807	24.230911	27.462748	19.379269	20.814762	14.474023	7.156288	1.5532204	1.7779938	7.1865296	9.471909	11.553738	9.571427	-1.8022617	-9.181194	3.318777	-4.886665	-2.516089	0.7492652	-5.553177	-23.02256	-12.128703	1.43301	-24.532715	-3.5912254	-7.595489
216	-15.559326	-0.74931544	4.159012	-6.928556	-17.87309	-9.27761	9.08366	-4.4656205	-5.1587625	-8.154552	-9.629627	-8.011207	-26.490662	-23.905394	-24.764908	-0.41437387	17.4627	11.445989	-8.97773	3.5874786	7.9592557	10.4267	20.865389	6.39416	3.7513664	15.213559	-3.2043002	3.240813	-1.9974257	-0.48776183	13.940114	3.431386	-9.024049	-1.0341319	2.0659268	0.7181427	12.987029	2.849602	-11.028595	11.097928	5.0961156	-3.0214384	13.4445715	7.4769273	13.847324	23.684294	19.751421	-0.08463669	11.655819
217	7.8784447	-7.097649	2.2839367	-0.3076423	-14.41544	6.607733	4.6748624	10.399333	0.49728966	-14.890659	-1.5525366	5.0355954	13.181732	-8.089911	-8.629059	-11.993724	-5.3617883	-11.295207	-26.050482	-42.59769	-27.392038	-54.509	-28.298912	-18.93565	-20.045975	-6.180321	-6.0492363	-33.76623	-52.518127	-37.543858	-55.266155	-66.54972	-17.196182	-2.3102415	-26.424301	-17.823818	-15.64837	-19.969187	-15.344288	-21.101093	-44.83629	-43.157215	-25.108545	-37.70149	-24.131498	-70.65736	-51.579662	-38.293938	-61.742756
218	-8.80817	-25.659822	2.8922653	0.94120073	0.8734148	1.8985281	6.475153	-9.012514	-6.157038	-8.134446	9.551936	-4.6745977	-4.963309	4.695599	-3.3847058	-20.959545	-16.662878	-25.60051	-4.5119076	-24.981964	-11.756447	-21.822477	-12.571916	-7.6600947	-2.508463	-25.474977	-5.946326	-0.7031649	-12.375355	-16.433882	-11.492803	-1.550037	4.101327	-14.749677	-7.129343	-18.373878	-23.630104	-15.442825	-16.540625	0.2279288	-4.6976666	-24.556763	-8.291518	1.30996	-18.00062	-15.476814	-15.434979	3.3533936	-0.77970123
219	-1.9567116	-5.179028	-13.616639	-17.555605	-13.906444	-13.09441	-1.6079563	-28.95321	6.326884	-14.218509	-3.0559452	-24.051931	-54.18646	-5.14663	1.5702442	1.4653946	-21.296724	-26.873522	-3.1102345	-5.2407565	-14.72453	-5.986689	5.9092383	-19.20445	0.053588867	-16.503408	-5.0558877	-0.86282617	-26.659147	2.8541496	0.1421706	3.905299	0.07064978	-12.0067215	9.178477	-2.7435114	-29.894348	-30.73223	-25.55416	-26.324713	0.31715223	-0.91404366	-6.8414383	-19.75527	-27.708822	-29.471802	-11.950433	-0.45119825	-6.8321776
220	12.430392	5.5525117	36.788433	-1.5966431	9.544082	9.673909	26.865625	30.805243	19.75226	-2.7031822	12.732921	7.452272	24.084282	20.940128	25.269423	12.621533	16.092249	9.789467	5.0080996	0.87284565	3.9512978	-2.5469546	4.926703	29.58689	23.393768	20.82775	20.154043	8.038579	2.026558	13.259964	2.5259445	-9.914213	1.2656409	21.03382	7.8979745	1.4027004	-8.101906	-8.592785	33.641613	-4.425928	21.592352	-11.037514	-21.151066	-24.19961	-31.060434	11.323712	-3.265625	8.630608	-0.654583
221	11.851392	3.8380134	-3.392605	1.2066139	7.5404873	-3.926009	-2.236115	-7.2480717	-8.933228	3.2333126	4.8160615	8.532283	28.948654	14.1908865	-1.0274572	15.888812	-2.5300715	-13.565145	-6.28231	-11.353526	-7.9362946	-6.1542416	-2.288421	-1.5001316	9.116013	0.3184367	-6.100971	-10.472907	-6.978752	-15.686221	0.46726683	-23.759531	-6.534553	-13.978844	-7.7883935	-8.485366	-12.229802	-14.333825	-11.354804	-2.1832955	-26.373144	16.478773	-8.057387	-6.063015	-7.5986915	5.10827	4.455528	18.359335	-2.664962
222	1.1143204	11.232013	-41.9702	4.8629317	8.248359	0.14314461	-36.570568	-13.825772	-9.459297	-16.28008	-7.4608264	-11.656262	-2.5967703	-2.8739254	-9.235894	-11.078797	5.696678	-48.73279	2.4033308	-16.887348	-12.838646	-6.0494075	-15.464633	-4.3745117	2.3512914	6.111292	-7.208309	-2.5649724	-12.2248535	-5.2388024	1.4742588	-11.075249	-12.203922	-6.41078	0.44765636	-11.821536	-40.486256	-20.97938	-8.123179	-18.933043	-13.839599	-23.985098	-9.33641	-11.572102	-19.698061	-15.26072	-2.2440183	-3.4161937	-8.693551
223	-0.8690696	8.702504	-3.3018792	-2.5066988	-0.11419636	0.24378578	3.4558523	-7.1772842	-1.251041	-0.06792959	0.2670075	-6.875631	8.196619	8.7491665	-0.21815176	-4.8597875	-0.7496495	5.2991223	3.6341493	7.080482	2.8279207	0.47183052	-1.9723483	1.7259187	-0.21336348	10.277715	3.0362988	0.752222	5.3487225	0.055003643	3.4875596	-0.7042392	2.8834107	5.958351	-1.3371342	0.12792587	-13.439919	11.566501	-3.0716903	-9.839139	1.2814068	-5.33905	3.7297118	-2.0412877	-7.293594	1.3050133	-3.2452328	-0.4928387	1.1816912
224	-43.17165	-17.215128	-36.33607	-37.206882	-10.940914	-24.560755	-6.1220207	-54.0734	-39.6341	-29.41802	-34.744167	-13.280087	-18.627768	-5.180227	-44.105053	-34.190197	-22.367834	-36.398796	-26.90388	-42.622623	-23.850882	-28.932762	-37.191967	-35.65592	-19.457762	-29.470129	-15.820895	-17.222597	-11.971242	-15.466308	-19.30939	-28.70373	-42.97369	-28.403854	-22.209343	-35.598125	-24.722258	-27.022924	0.31955084	-18.708134	-11.126209	-10.172642	-21.06172	-12.558015	-33.529232	-25.439575	-25.64929	-24.321138	-19.223948
225	-47.03847	-18.68806	-29.341078	-6.210385	-6.211141	7.4713664	16.762331	2.6847947	-5.1771216	7.3458724	13.5281725	3.7234008	-1.020133	7.097229	14.4632225	5.478723	11.309527	11.671254	-12.146749	-17.514578	-17.352135	-18.398584	11.280091	16.865564	-6.9624877	5.6171303	-4.095095	2.618866	4.796519	11.690308	4.926493	-6.2596016	14.146136	2.284583	7.893709	10.891587	5.531763	3.6110513	-14.027713	-31.403944	-5.7958045	10.071383	13.230664	-5.6508737	4.9164147	14.83936	13.439975	22.26798	0.32668757
226	-24.37713	-31.18657	-28.479555	-28.824099	-42.89925	-31.926168	-29.595652	-28.789251	-28.509712	-12.441428	-34.270344	-19.390203	-28.639496	-39.73962	-33.93356	-27.611979	-30.070984	-33.73943	-27.733528	-25.541182	-31.949327	-30.657097	-23.302309	-37.00014	1.0783886	5.760466	-7.913058	-46.64763	-24.534952	-24.509262	-0.031016668	1.6252483	-1.4444971	-29.928797	-32.071262	-12.063419	-0.44143724	-1.2966107	-12.553868	-39.749485	-23.797209	-17.1117	3.0075235	-5.7547703	-12.771449	-26.92158	-16.451988	-11.048514	14.184255
227	-13.664376	3.042196	-10.399266	-9.535193	-3.6443202	-3.1521168	-8.916116	0.68946236	-17.460695	-28.092163	-17.079916	-16.344408	-11.505199	-27.812761	-1.1131419	-12.415013	-14.628825	-18.476248	-27.869217	-44.455418	-7.636236	-12.430813	-16.271135	-13.34435	-12.875463	0.9157122	-5.490954	-20.168413	-10.397297	-13.822375	-9.600088	-12.11645	-18.303396	-16.438726	-18.472845	-10.568524	-14.209371	-25.962408	-31.454836	-33.45566	-39.139774	-48.218933	-40.11045	-23.180017	-32.260708	-29.52655	-39.309315	-9.327369	-28.925209
228	1.711925	25.238108	23.02078	5.929795	15.7488985	10.289249	-3.5777166	19.077929	23.635065	-4.7819304	19.816935	3.0237153	-5.3415	13.863449	7.9218154	16.542517	10.83569	36.408695	9.794772	12.038142	1.7861573	-5.8765388	19.937395	17.676128	3.7622669	21.033802	25.51606	16.457275	18.334723	13.692139	-2.2955043	17.197535	24.532045	-17.61057	15.831135	0.92245054	1.3041754	11.471185	20.185183	1.9043242	11.808568	24.269121	17.581594	12.433807	5.532614	-14.418675	18.65193	19.011543	2.634617
229	5.506699	-17.113207	-21.211672	19.83429	17.207144	10.2219515	-20.909124	9.8615675	-4.8710403	-21.024303	-3.887831	-26.248451	-27.04334	-20.525415	-9.458039	-15.713299	-26.090605	5.395035	-12.603192	-22.802988	-4.231695	-18.213472	-8.128715	17.795982	11.38432	13.223527	-8.47335	14.704959	-17.918573	-8.201915	-22.535807	-17.45342	-5.0453234	14.981185	19.835627	29.16433	-1.3038362	25.039877	11.887726	2.884557	34.755756	-37.41653	-7.1399713	30.1353	7.445019	14.128704	2.2039025	13.530599	-12.502927
231	-18.611565	-44.73805	-17.569916	-45.180405	12.095248	-26.262709	-2.4408453	-28.124107	-17.60345	6.81844	-15.739383	-17.342796	-13.395459	-26.343307	2.204552	-10.832881	-8.0816765	1.563507	-27.708998	-32.353485	-8.027165	5.49658	0.28308073	-20.695673	-13.601264	5.6178784	0.7548482	-14.033835	10.029579	-37.848495	1.9692774	18.510046	11.172597	18.511366	4.9434624	12.144989	17.881042	6.815136	2.6747367	22.794127	25.33783	11.777143	-9.613438	10.478257	4.229315	2.1114123	12.772705	-2.083858	2.699508
232	19.461464	19.247019	29.733757	27.443174	11.705293	13.831885	19.013111	7.1935964	11.001321	25.775805	22.684969	22.255	16.137049	22.54188	35.58946	30.61876	15.607417	2.8183193	0.1561745	-0.88330746	2.9268138	2.9496956	-6.4414144	1.5958948	-2.0571816	6.5511284	-10.337136	-15.577988	-21.541779	-13.518825	-8.312481	7.3010497	-7.032697	-6.458239	-18.745794	-9.550118	-9.934612	2.8432589	2.2273462	-1.8914007	-16.81889	-28.91376	-18.056145	3.5227578	-19.896296	-17.25905	7.4018035	10.041279	-10.6291
233	-5.9442997	-12.479716	-20.856428	-0.061160564	-10.059253	-5.4323063	-12.463908	-19.383236	-16.373545	-17.122713	-13.623443	-9.639422	-2.0390892	-32.933323	-25.63585	2.9270337	-15.652398	-7.624087	-11.153876	-10.401909	-26.805342	-31.194572	-6.232254	-12.801932	-7.553229	-27.185308	-43.49883	-14.476566	15.799987	-7.0413146	-4.3194337	-15.035974	5.6846294	-8.097409	-3.0412128	-4.490147	-15.670155	6.8443885	-23.058144	9.77436	-21.657434	-17.04676	0.07286692	-18.65174	-10.955035	8.19017	2.2096314	-6.7591896	-29.184378
234	-17.781372	-18.003656	-20.3971	-9.690945	-16.507029	-5.928967	-0.8787317	5.4500375	-6.1262736	-16.902988	-17.68215	-13.550397	-11.804683	-14.936535	-11.580327	-8.926586	-16.694048	-11.179173	-26.534315	-17.63474	-4.438188	-21.614075	-21.951357	-13.093193	-60.955963	-24.697626	-12.777718	-26.46522	-17.73165	6.7335134	-17.251081	-14.97367	-9.204669	-13.952812	-20.337633	1.0363274	-14.539467	-37.604446	0.9893405	-12.522114	-6.1689534	-7.999001	-20.362799	-9.511384	-9.608174	-22.023321	-13.666763	-5.4480796	-29.057419
235	-12.875579	-17.563646	-29.847837	-21.406921	-11.754275	-15.060226	-11.281135	-15.51786	-12.610252	-21.344587	-32.770275	-13.342584	-26.717295	-22.385153	-19.127016	0.89899856	-27.23124	-13.292327	-17.845903	-2.1994545	-22.809845	-25.784388	-15.946533	-20.815512	-25.9181	-17.402184	0.61553425	-12.664668	-5.554863	-8.068882	-17.109623	-3.9761975	-10.732869	-18.347147	-24.491333	-11.939118	-15.132102	-17.60002	-19.65753	-22.661661	-18.871088	-14.426304	-18.742167	-19.243376	-11.245955	-2.520384	2.754613	-4.926062	-15.83347
236	15.167137	9.140477	21.172815	29.255713	22.859695	12.123395	24.014303	14.963428	32.333073	23.793177	22.131287	24.796923	11.651081	8.571259	24.91336	12.372036	26.714468	21.21824	28.60203	9.465892	16.775702	7.4993367	10.147293	6.3924947	9.298085	3.4833472	21.17691	9.906255	10.472535	-1.4313062	8.13504	14.461997	-9.57804	5.5634866	-2.7218835	-6.521791	-10.124038	-13.004497	-6.662289	7.795689	8.349191	-8.179818	-2.9099064	-4.404015	-30.52276	-4.182427	-28.553528	-11.33149	-14.209054
237	32.70104	53.49594	51.324963	18.286013	28.474108	14.96143	3.1160643	2.3578784	5.6856136	-2.640445	5.1753097	6.902012	11.129177	30.350004	-35.57799	-28.352015	4.165198	29.201706	14.342042	23.96347	-44.801105	19.022673	-16.333633	-13.617137	0.46868387	18.184538	13.707092	11.212743	22.819433	27.137476	-38.072216	2.2110784	-22.606516	-11.526277	-18.111818	-15.498675	3.5305912	14.643501	-9.133972	0.1732359	3.02867	10.624745	-4.0852046	-11.671803	6.2212768	-0.6058251	-31.909042	-0.2579225	10.343375
238	-11.152461	-7.8157387	6.620598	3.343644	-3.9240553	-7.1182823	-8.606033	1.7072719	-6.2071724	7.472875	-4.590229	-5.7430844	8.33955	3.0882978	9.594871	-7.575724	-2.1056192	15.715554	-0.7550106	11.715112	1.5843182	0.44922623	4.727596	6.2888284	4.096316	-1.5560055	0.64579314	-16.049438	-0.6010596	2.8718832	-8.504558	-11.018383	-8.734072	-6.8602085	-4.859384	-0.6726675	6.7277226	-1.0608735	-0.892965	-6.4858227	3.3703363	11.361968	-7.962463	-2.2231917	-16.111538	-4.5298147	6.262585	-6.8876834	-6.0307565
239	-8.031172	-2.919939	-1.6491094	-1.0526978	-4.33963	-0.4674609	-1.1829199	-5.2077913	-10.313558	-1.9430609	-5.9721427	-1.6676936	-6.78743	-5.5934525	-7.9116073	-5.395611	-12.820903	-4.5914564	2.7577894	1.6496191	-3.0085971	-3.1764667	-3.3111365	-8.365886	-0.16397159	-4.5580654	-9.602605	-9.061679	-5.2256684	-1.8486084	-10.138225	-3.2287128	-6.673041	-0.39127812	-4.316456	2.6924608	1.1607822	0.878822	4.8493996	-2.7887497	-11.159409	-8.176957	-11.790509	-6.1973896	0.64708644	-9.908347	-5.3651657	-8.814855	7.6881948
240	-34.672283	-29.367355	-24.21408	-23.57076	-21.535627	-42.187733	-17.668032	-29.463509	-46.55629	-29.608566	-47.22407	-43.02028	-32.69754	-42.728558	-26.976423	-22.353645	-27.055002	-12.263045	-38.2607	-18.806444	-42.983807	-21.42671	-15.72961	-31.904144	-32.49786	-35.25657	-14.346808	-9.3595	-7.2078	-16.240412	-13.437026	2.0932796	-19.877579	-35.876343	-23.329039	-25.160845	-20.327257	-1.2893945	-20.159563	-23.077568	-25.053741	-34.44395	-27.814337	-22.48786	-13.745206	-32.906773	-1.989831	-26.325151	6.4905224
241	9.632814	15.476898	4.4867344	13.509862	1.8993254	1.112958	8.005482	6.2023797	10.010974	23.005667	10.770122	4.4468184	12.991931	9.178911	7.4674473	9.296855	9.827379	3.8859043	3.562824	5.909077	1.1939181	8.344232	-0.919727	8.125642	6.3814063	0.4377397	5.179601	10.945674	14.909378	2.0032556	13.8664665	4.5010195	6.9188876	6.21702	4.7816367	7.518955	5.311178	4.171037	-0.35447502	-2.9354846	3.2606528	8.727292	4.358916	3.39917	4.371508	3.2101336	8.420472	-0.85752565	3.7385948
242	40.532574	46.79363	21.618845	25.710863	30.31594	36.75409	52.6196	41.798683	35.858265	41.128193	37.11533	29.964172	28.355017	42.46958	32.603283	16.82294	40.813805	44.01766	42.781544	42.156857	33.754375	44.883484	44.81882	40.329353	28.969093	-19.755377	-15.358436	1.6278037	2.5520866	-8.681947	3.797868	23.264206	-5.688524	-7.628427	-8.579532	-7.285595	2.8555129	10.461583	3.1151345	11.71276	2.8531559	11.809527	-6.969955	-25.77743	-28.931921	-61.103542	-8.178699	-5.519949	6.5926857
243	-14.786145	3.5904007	-1.236854	15.531574	6.345391	-17.50498	6.204468	6.1299024	-0.84779197	16.122187	-9.072557	-6.6999726	-1.2440904	14.603295	-8.991595	7.01466	21.221016	13.1445055	9.282229	-10.05062	4.5212684	7.9583797	6.5719695	3.1450586	-9.491875	15.786861	12.349724	8.7932005	-0.49310288	-0.36456454	10.967323	-7.521883	17.02546	7.36194	6.99233	14.575816	-1.7638174	3.747475	-3.2817008	21.934126	16.226433	7.0597987	-0.12266382	11.780014	22.35116	13.787204	15.608403	7.9163704	-6.1127496
244	7.265508	2.2446492	-29.614706	-8.461169	-14.336442	-11.9474535	-13.008441	-14.460071	7.9102845	-7.6085625	-16.377054	-10.885999	-10.174804	4.355408	-5.7604403	-22.057037	6.066324	1.0592874	9.511012	8.146607	28.197083	24.207556	0.8754476	10.772369	4.4616017	4.097458	5.700462	3.5159588	1.8110147	-4.958238	-12.413132	-8.224948	-2.562108	-14.5325575	-3.0410278	9.680507	20.007872	24.281784	30.085	22.73908	-4.2134953	9.766294	14.046032	8.073249	2.0243838	-4.0747294	-0.011682193	-1.9198408	-21.753569
245	-2.1779077	-5.532518	6.315412	-16.556122	-11.906236	-7.523833	-8.218986	-0.13380337	-1.8376993	-4.4283557	2.2110636	5.9860806	-0.44401646	10.698047	16.57773	13.627334	-3.2657127	-14.255948	5.165484	14.835747	-21.086395	-20.103956	-7.600755	-11.307858	-8.8972025	-9.963346	-23.79422	-18.955595	-21.073244	-16.736814	5.4483085	9.487472	0.76418465	-5.425423	5.9181347	11.432212	-4.864744	3.5490923	9.951149	-21.487045	-4.13672	-6.584144	-17.656767	-7.662651	-4.172785	-0.92381984	-3.8090394	-4.376797	-13.792606
246	11.54364	3.4390352	18.186512	8.176148	9.99842	1.092905	3.6826725	-0.96021986	2.4665978	-0.39750612	11.019801	4.530267	4.0894437	-6.815576	8.831609	13.385299	10.865036	12.606861	-1.3699206	11.523839	8.794255	-0.9115041	5.518582	-18.961342	15.575465	1.9253937	1.7911183	9.012118	2.493069	16.237165	-9.110488	11.270244	-11.987643	-4.1206646	-2.1224346	12.692071	8.706132	17.142103	6.249485	7.8389363	10.109778	-0.22974284	-6.0335946	-6.803606	-8.185023	0.6434371	-5.721874	3.0148146	6.8157997
247	-1.9471239	-8.392491	-36.47974	-11.049156	-36.187836	-16.125525	-16.190706	-13.5501175	-7.7947116	-3.0309353	2.311642	-8.233321	-15.047715	-29.683931	1.4361005	-9.041955	-19.73474	-20.221972	-11.331997	-33.585674	-13.868175	0.40396467	-26.81343	-21.775375	-17.782663	-10.664726	-7.261068	-7.383434	4.0315566	-13.333936	-17.075413	-23.290955	-5.2432494	-18.110016	-13.715846	-14.241082	-17.966051	-26.04437	-11.369221	-21.251268	-17.767315	1.6984438	-35.971085	-16.498049	-21.829855	-25.6363	-25.656837	-27.156303	-3.310918
248	-6.009255	-13.762273	-13.55878	-26.321856	-10.566434	-10.180354	-15.472099	-12.242988	-13.336492	-12.631444	-7.2453117	-16.655264	-15.749492	-8.520576	-0.923961	-13.161975	-5.9179626	-9.613527	5.1840677	-14.363564	-7.2822423	-11.651622	-11.789462	8.194695	-5.8459086	4.463186	-18.31598	2.5636861	-4.3704815	6.144851	1.1163427	-1.3679867	0.6031119	7.991076	10.206256	12.846454	7.185695	7.773071	11.738111	4.7624106	-7.337698	-3.2019608	-23.369871	3.1871624	6.070414	-25.18543	-17.223658	-8.181934	-10.827624
250	11.259835	-0.40623966	-1.2479855	-16.561958	5.9134154	6.807879	-11.871063	2.8672087	11.609673	-9.157855	4.7401123	-7.847426	-9.3674	0.501445	2.5695417	9.353379	-4.919897	-2.537359	6.703324	9.020059	2.7947464	2.3849065	3.4349167	5.81583	1.0023575	6.823211	-10.152809	2.2102711	-5.0319977	7.603852	-2.9032698	16.28303	-7.884196	-1.377396	3.6325529	8.271858	5.841597	8.290769	12.896882	6.8736405	7.7078414	27.268507	-0.7832289	-5.1627364	-8.122684	-7.889089	-13.361596	-14.400733	3.8783724
253	-7.815813	-13.048237	-10.79726	-14.287694	-13.007085	-3.1302145	-11.065484	-9.257022	-12.1781	-12.521297	-16.401741	-16.137377	-29.743765	-21.758047	14.470956	39.95454	28.755531	22.045296	0.36761126	-9.31602	2.254411	-18.045542	-4.6874537	0.5889244	-12.857525	-16.827467	-10.246666	-4.494495	-4.942603	-14.919757	-12.240257	-0.19135515	2.2795746	-16.210913	-14.929103	-25.650146	-12.337939	-20.588732	-25.38024	-13.905591	-18.196505	-8.508023	4.212968	-9.023055	-5.500946	-8.158697	-9.472839	-3.0755284	-6.2677994
254	12.299947	-3.9855566	13.05202	-5.1389794	10.645717	16.382135	-4.0892177	3.5606194	19.854624	-4.7584224	-15.011716	12.088582	17.01291	8.76273	12.9465065	-5.6965117	9.002692	0.4597219	-10.897937	2.905062	18.997267	7.3249283	0.7108117	10.285413	-0.6241	12.212353	14.432466	5.0747194	-8.3435755	6.5795975	17.565313	7.7906322	13.441167	-11.170242	17.774805	8.617402	-2.092235	6.136439	9.409716	5.479658	13.708286	1.0771619	-0.2326606	5.738321	-5.2287784	0.26785198	-7.60574	-4.7652025	-2.7831154
257	-36.000786	-19.59434	-18.392519	-45.015926	-32.0164	-11.652053	-28.51121	-14.960536	-6.068682	-16.89609	-12.330207	-9.094654	-4.8371253	-31.883041	-23.503805	-26.677736	-22.617441	-18.435852	-20.35806	-26.847244	-21.998474	-19.485012	-19.774382	-20.768927	-15.553927	2.3585503	11.320704	-6.473761	-12.221295	-12.558017	-6.1739717	5.5149136	-14.230461	-30.271088	-7.9345555	8.392402	3.6496933	7.817617	-13.912831	-15.104766	-4.1121926	-5.9264016	-28.085375	-22.925598	-4.699873	-14.124694	-10.596081	8.690354	-7.9307065
258	-5.4201217	12.690899	3.1782722	5.3144746	0.31851578	0.14895582	1.501995	-10.621461	-6.340859	-20.580301	-7.7873898	6.9658	-6.8685265	-46.8856	-11.940636	15.30643	0.9432433	1.0899595	-2.253501	4.318279	0.92019176	-3.6518898	-16.648436	-5.998594	-13.961353	-23.699903	-13.725528	5.178086	0.6296913	-48.08722	-17.328505	0.17726898	-17.809885	-18.304245	-9.735719	-0.46486774	-7.3506093	-16.168903	0.6179868	-22.784475	-28.843576	-8.423238	-15.971995	7.2807174	-24.916147	-3.6517963	-15.575539	-49.39011	-9.256909
260	-7.6451187	-12.003758	-12.5699625	-8.183007	-14.0794115	-8.127974	-29.500536	-28.122849	-23.295013	0.909437	14.533467	20.563002	21.130259	0.46214995	3.5064926	11.133149	-11.072825	-9.021533	-21.634155	-3.82961	-23.813066	-13.694152	-11.195034	-29.233084	3.9866593	-25.822844	-18.698275	-8.233734	-8.697719	-1.3592744	-12.29776	-10.009042	-8.483986	-12.49529	-12.151688	-21.469477	4.196487	-10.630206	-15.707585	-7.662557	-17.4553	-16.565031	16.036934	-14.154922	-5.863426	-22.781443	-5.699848	-19.948439	-10.726146
262	-11.500825	-15.896745	-8.8661585	-11.848213	-3.9506938	-22.598068	-8.474902	-3.3444092	-5.2728195	-6.107303	-7.318688	-9.296401	1.562806	-14.540947	1.229472	7.2137694	-5.488892	14.89218	-0.42670187	-5.2082553	-6.6834664	-4.4631276	-7.0176334	-4.665829	-6.8438473	0.4374628	-8.375251	-3.4870307	-7.9361243	3.5081308	11.674928	-1.675608	-3.5478277	0.44724348	-6.8003144	-6.9004807	-2.5524163	-14.57237	-16.810371	-9.115949	2.6751575	16.584177	-6.1790156	4.050705	1.852006	-2.11181	-0.28308484	6.8461876	2.1425018
264	-22.383085	-29.927216	11.920957	8.309966	-1.5073547	-16.310843	9.108354	-37.764706	-2.7853622	-17.401667	-27.088823	-32.98498	-24.843826	8.322369	15.397156	14.168889	-9.0101385	-12.499538	-4.4905324	15.646226	1.9614058	-6.43972	25.053358	-5.1564612	22.280485	9.983386	-37.279854	-22.459097	2.7320032	-14.333942	12.463063	-12.342366	3.2387435	11.360568	-22.536318	6.9292374	16.001165	22.307571	-5.575479	27.652382	-2.4295113	4.302033	-9.922695	-15.103561	-1.2092444	0.98910874	3.21935	-13.117576	-26.914118
265	-29.523064	-41.311054	-28.617002	-25.424433	-31.056173	-18.798246	-19.155045	-17.743996	-44.83881	-30.50725	-31.39444	-40.12883	-8.026933	-6.565436	-17.058197	-29.012285	-39.281803	-25.990263	-12.823552	-31.035776	-42.886642	-38.851063	-20.566153	-39.539837	-11.45062	-33.443027	-46.45342	-30.953196	-15.261983	-35.54188	-31.33462	-29.460123	-38.860905	-19.906538	-29.206488	-19.79357	-17.284632	-21.6549	-19.225811	-12.795334	-16.794596	-26.05781	-20.13017	-1.4537907	-15.984161	-38.904263	-35.033615	-34.674683	-50.242466
266	28.531235	0.6507346	2.2256775	-8.64322	4.033774	17.839594	3.6487303	11.777844	4.469603	-9.240884	9.481865	36.634853	2.0269215	31.24328	28.044344	21.297436	29.439394	-1.1377921	14.086365	9.556127	18.856161	14.353523	10.650601	21.167181	23.67069	19.509476	33.5208	27.065687	22.231344	23.60253	-0.7718542	22.588491	16.444174	-0.15251756	11.716136	4.6448207	11.452376	27.378479	18.94977	17.373428	21.790396	20.36609	13.257229	11.710174	30.906286	9.939502	26.467096	19.999866	11.561397
269	-13.934484	7.5635056	-6.16941	-6.334082	7.685613	-4.160197	-5.029122	13.951054	-16.315386	-16.689568	5.796613	-3.1862316	-5.802054	0.15761979	-0.7481909	-9.529395	3.048623	-9.76924	-0.5254326	-17.59344	10.5542	-0.94735116	-1.2299296	3.253597	6.06908	-16.53603	-5.2315507	-10.424575	-0.40696764	12.566806	-35.482243	-27.90285	-24.215887	-5.9356704	9.946636	-15.923828	-6.8585143	-3.309913	-0.2394263	4.3078713	-0.80504227	-30.178421	-6.8997726	-31.59899	-10.5198965	11.689557	3.580272	-9.0141535	-6.023398
270	1.301529	5.2758694	18.822771	17.228205	19.257017	-1.5023302	3.085152	15.337964	17.33608	3.377101	11.728734	5.5933113	14.018903	9.508395	6.519377	10.093372	13.164478	27.116745	2.2045224	5.160862	14.867375	26.627844	10.674525	9.488774	23.432724	-1.6034514	1.9478651	0.94763184	18.212729	13.302808	13.0677	-2.0706196	6.4761586	6.0363884	12.298116	9.386653	21.385529	2.0679379	13.400055	7.8857613	9.295173	6.0129037	1.0456079	16.862364	7.347279	15.954646	1.4499766	10.055313	4.309744
272	-1.6196932	11.442042	-6.1862736	8.224137	5.7304916	-0.23949261	-15.394066	-11.4581785	-10.644876	-16.21363	-0.5148642	-5.011192	4.1153026	-0.357591	2.4529264	7.830734	-7.038002	-8.221114	0.3494269	-10.679169	-30.869797	-18.63028	-6.0591183	4.278797	-25.63469	-2.5565674	1.3314334	1.0501143	-15.622902	1.5797783	-9.241758	-0.4118185	-18.792616	-22.267784	-3.6720543	-3.2584255	18.582193	8.220941	2.8073356	3.5826066	-16.22151	-33.27265	-12.882794	-32.59352	-10.3811	-15.0569105	-7.7247596	-2.4746861	4.896044
273	-10.149116	-10.194802	-11.068314	-23.847795	-29.818838	-29.022858	-9.618052	-36.684902	-0.8159404	-10.9329	-24.558748	-10.696561	-9.290081	-1.2037039	-15.14239	3.8223283	-9.824729	-17.29717	-5.282954	4.2298427	-21.086462	-6.7116933	-9.74845	-33.06168	4.841739	-8.230971	-6.788234	-11.897224	0.5220413	-12.841695	3.65932	0.91837883	-12.206983	-3.6656837	-9.514828	3.4814043	-13.907833	3.1474617	-15.710626	-15.620454	-14.1622505	-5.4385033	-2.0960426	0.3137436	-21.550842	-16.20485	-9.306125	-19.286112	-5.950498
274	7.237024	-4.383078	-14.176501	-7.6651263	22.252298	6.630516	18.576433	-38.04386	-3.689226	-13.20441	-58.740097	1.3470484	-3.0228436	-16.960999	-1.664763	12.833146	3.9908094	3.0886488	10.945882	-66.69832	-48.4268	-9.110698	11.647475	-17.21511	17.013773	-17.980944	-19.761919	-8.233959	-21.406622	-0.4441557	-12.780281	-8.197871	-8.66537	-20.993017	-8.980581	-51.16669	-41.772488	-6.125717	-9.286719	-0.8998732	8.233319	2.0585926	-12.259652	10.821395	-23.157335	-14.47474	-2.5568643	-18.586458	-38.12392
275	7.5475755	8.040646	-5.40299	17.51887	26.004545	4.0864906	32.78615	18.332434	-10.794327	21.904793	16.812317	-2.6373494	39.820927	26.815437	-4.5065656	19.000212	21.76298	40.733704	24.6761	29.916428	30.245935	26.497116	19.830473	25.85759	-3.045378	0.42120805	14.854949	18.51604	21.249437	27.764542	29.347284	16.654566	32.986893	4.1915174	11.878829	23.288605	26.1984	25.778275	38.24607	17.69023	2.604584	26.84878	20.784071	8.46371	35.21471	19.454016	8.924322	25.447645	5.674623
276	-10.322361	-20.866478	-13.74596	-28.882467	-19.683058	-24.796974	-22.814363	-42.899704	-16.134363	-49.777912	-24.232794	-17.495066	-29.005808	-3.6857579	-45.24962	-11.067927	-2.5253096	-37.419693	-17.648	0.18840075	-50.401157	-34.101055	-20.528294	-25.312063	-27.45336	-4.8077164	-28.054098	-27.547348	-3.616389	-21.786041	4.785719	-13.79314	-35.54498	-23.866144	-25.626953	-20.859232	-25.434137	-23.998812	-17.80609	-16.804447	-30.245148	1.9206394	-28.687098	-11.827157	-19.049858	-25.126078	-7.5467553	-30.020163	-33.465527
278	-7.511633	-2.2797463	10.241336	12.080815	8.021389	-23.244104	-2.2840567	-1.0793711	-6.5656486	-1.112151	-11.254682	-3.8283536	-18.156752	-13.092975	-3.508912	-10.631368	1.3146648	-7.1370625	-18.62522	-4.6304355	-6.362536	-11.092624	-32.473362	-23.822647	-20.691286	-20.478943	-13.921771	-12.5713415	5.8628273	-21.949562	-11.361698	-10.70123	-9.751349	-5.146801	1.0146414	-5.7155814	10.485253	15.336774	10.04423	11.639539	-1.2533956	8.191436	-10.132816	3.9934413	6.4563823	-7.7666016	-18.276302	6.5760098	-8.254163
279	15.2931185	12.689866	14.033294	3.9579506	0.08144188	-0.9876156	-7.3737526	-7.740419	-3.5496883	24.094406	7.609342	9.808318	-17.3706	9.877529	-1.607387	9.793643	8.737778	-3.856366	-4.0580406	12.854179	-7.309568	-8.193173	15.688863	10.579476	-0.8669529	16.391668	0.4169995	15.930566	7.8644853	5.092981	8.328954	4.7597847	3.1442988	-4.2816205	10.035361	7.694711	-3.5192108	3.1930368	-28.529716	7.8123016	22.833796	-8.108417	-0.5974684	8.858529	-5.433328	-11.889851	9.4419775	5.9511924	2.9203656
280	-3.1749763	-14.491298	1.1037799	14.530685	-22.184143	14.863461	7.4651475	-22.092123	-18.243517	-22.699648	-18.469442	-23.736902	18.318916	18.72439	-5.701468	-8.5668955	-2.9545486	7.861797	-14.806053	-17.110239	-15.372132	-18.347086	0.7532763	4.286464	-0.36543354	-1.2675778	-4.0963798	7.4584794	-17.96932	5.854215	7.8409843	4.8142633	4.518883	7.249022	-2.9239132	-20.337332	-23.712782	-19.87112	-19.433296	-20.027967	5.074718	-6.6582417	-14.911166	-6.6626205	-2.5064692	-8.815793	-18.592306	-19.942747	-13.064303
281	-0.66453934	-7.334396	27.745056	-11.600777	-8.637304	-5.8600364	-10.277167	11.8815155	3.9008896	-6.208758	11.171216	-8.616646	-21.876015	-25.107391	-7.356321	-20.936802	-6.296665	11.96381	5.1083674	1.661192	2.3644097	15.641556	20.745283	10.770241	2.8630192	15.541337	3.7232788	-10.456303	-2.0030544	3.5362988	-11.790692	9.648457	-5.3088284	16.413525	-27.202383	0.08470154	-22.316496	11.922526	-10.850451	4.1425347	-10.59739	3.4374988	13.121086	10.592819	-3.317066	10.1934395	-18.187845	3.2772205	14.930618
282	12.893155	-3.1528423	13.154697	18.384478	1.1757425	6.5424175	14.586364	12.153145	4.1721716	5.632687	-6.390821	-3.9057205	-1.406031	-4.9625134	19.800642	5.8164296	3.913043	4.214206	11.737035	7.962051	15.729766	8.382347	9.912635	15.694961	-3.6358376	9.356645	0.3820769	-5.8999405	-15.3728485	8.517055	-3.3394623	-20.914293	3.8543854	-4.704253	-5.76722	7.127238	-7.4735627	8.223811	2.6227531	10.099653	-4.0481496	-0.6198093	-4.4234033	-3.6372082	14.663303	15.822125	-0.38463822	-7.729721	4.934317
284	24.636292	26.784775	36.120132	28.578684	35.751423	22.424164	26.784758	17.79592	17.72377	23.997934	34.997383	31.482882	32.466564	26.930746	31.73049	28.98668	22.617895	29.56755	26.010511	29.471125	15.49429	22.486023	29.113981	24.812141	30.042177	24.269966	6.817843	23.393064	33.580425	19.552229	29.706413	31.707895	27.638657	25.548422	22.106405	25.969336	24.539886	24.432764	16.991613	37.68332	16.931917	21.655378	32.793453	38.41754	24.306005	29.789625	26.656229	28.468142	42.66571
285	-0.45991802	-9.551654	-7.1683946	4.557468	2.8919313	25.894423	8.360388	17.110666	5.804209	0.4677428	25.48195	6.7939887	10.368911	4.7788405	15.673431	15.20354	13.519492	3.4442875	20.426497	30.168608	12.251072	3.396784	15.344284	10.031853	0.78442955	9.402091	18.735052	13.323384	7.5398927	16.255278	18.27962	24.586168	34.34013	30.361845	2.6348455	6.75855	4.074363	-7.3500314	-8.875215	1.8191663	18.261019	16.188362	10.564052	-14.82335	-8.897638	-1.40076	6.0711083	-27.53007	-42.654377
286	-1.4442981	6.3950157	2.0879726	1.0380608	7.6053405	11.133537	-1.8292509	1.1034864	-5.525889	-15.682063	-3.9431267	10.902184	4.0162735	-7.1579704	-5.467212	3.4419346	-9.97709	3.1394193	5.3565288	4.2861247	-3.8049068	3.1496112	5.003425	6.192861	2.2554595	-0.07170105	-7.961062	-4.9555435	6.476322	-3.5378292	6.499573	11.347783	15.673764	4.370269	1.6607896	7.78324	4.8699055	-2.8226297	9.627313	3.9069865	17.296354	3.4405572	4.490584	1.1510602	11.670888	6.603355	6.8429236	-0.9800132	5.9070325
288	17.11458	17.232723	28.706854	-3.2437327	10.037438	3.6491973	21.24771	6.7397118	21.74855	15.694011	-1.3885638	22.049118	-3.9464777	10.509022	20.899788	35.590267	21.614042	24.60141	19.872423	-5.980268	18.652618	24.601889	20.433405	28.488523	24.145044	23.230066	29.077028	19.861855	46.55983	20.5449	22.484795	19.478943	26.773268	26.366892	18.974977	23.184855	12.901939	20.159866	15.32021	24.196474	23.45637	20.87453	30.13828	4.3234696	8.496263	22.46933	19.404306	29.317062	19.363596
289	-12.671639	-1.6827484	9.483645	4.371036	8.951734	4.2544937	1.8464737	-4.181909	12.126952	5.378275	-3.3127658	3.4021308	5.944893	4.5707994	-10.8984375	9.655511	3.0781653	7.5936427	9.985179	-1.7286406	-26.123068	-4.0490384	1.256657	-2.1901176	12.259772	-2.1113338	7.644562	9.65153	0.3078157	-0.6462676	8.359967	15.120784	11.655273	6.252922	2.2019007	9.942586	6.064076	0.6365401	6.6555176	10.236531	10.861503	-16.824451	-0.3920425	-18.761934	-3.8121479	0.6767308	-2.1029632	-3.7954838	-2.1509547
290	6.3094983	6.145204	12.892642	9.127961	13.443771	20.146055	18.806421	6.414472	3.654745	-4.5645294	18.770327	9.708156	6.8805833	5.306208	11.782018	10.872971	0.20949261	10.95979	2.0484426	19.278038	14.179654	18.967875	10.787091	11.368939	6.286241	25.805946	17.593578	30.24787	13.519713	20.200596	18.609457	16.287418	5.847267	26.337532	30.348572	26.915384	4.5531554	15.199262	13.186727	21.183586	-15.858699	-14.159078	0.7216642	5.634791	-18.623053	-2.8331392	4.268137	-6.3713975	-12.444973
292	5.7555404	-14.44622	-8.258879	-6.467685	-26.551239	-20.645117	-34.795464	-10.524697	-26.400885	-14.788575	-25.15222	-23.544329	-8.540313	-4.8593144	-4.999937	-16.164778	-19.490606	-2.6504452	-54.241283	-8.74265	1.8445053	-40.039738	-27.447756	-31.760468	-10.671902	-2.2767532	-39.710922	-19.80216	-36.484344	-22.860525	-19.896667	-18.085655	-40.25969	-13.607708	-8.837196	-10.618177	-18.921469	-7.0469756	-39.4547	-7.9965634	-11.505855	-13.870064	-24.721258	-19.82546	-17.61233	-13.665924	-15.187145	-9.73622	-11.3199005
293	12.086269	8.400369	12.379979	-8.061572	9.215958	14.581683	13.541505	10.279854	-13.334125	4.0811315	8.381954	9.789656	-9.072731	-12.81198	-6.6927314	15.64565	7.074014	-11.735513	-10.502612	-4.0119996	10.973292	3.4171016	-15.956684	-4.284616	-7.2418313	11.414753	11.538795	-2.0638723	-12.026142	-9.99125	4.1855335	-0.7709448	5.975618	-25.53721	-0.8898738	11.031016	-0.8155311	33.718647	15.65884	-5.610522	14.297154	-18.021051	18.439398	4.9238544	11.161391	-6.287983	-21.578314	4.135432	-5.8154206
294	24.98427	15.67863	27.623343	-4.22796	15.868337	9.6066265	3.1710088	18.593	7.210121	8.295075	-1.9894263	11.550228	-8.15458	4.077391	8.648936	5.061193	5.250789	0.30118942	10.281566	2.3550284	-0.30314955	7.0470586	4.4015903	12.269203	6.3293343	15.753232	1.8773569	3.0614216	14.281272	-0.8549824	-1.3036169	0.11620966	4.3477764	11.215897	8.762589	-11.46415	3.0283756	6.2386594	17.668875	2.934707	5.473732	12.429408	9.977859	2.1768095	13.72693	-2.376366	12.101855	35.67416	14.525788
296	4.525189	33.293262	-1.9590698	4.775473	18.248192	-2.4383056	12.675649	5.001974	-13.767287	-34.643524	-12.846553	23.71634	9.240208	5.5525794	30.21418	33.38225	0.8824148	-6.6200366	29.353827	7.798677	-6.375197	6.2129707	-0.121180214	10.89344	21.786455	19.377094	1.7928416	9.398294	12.453705	3.7302434	3.538332	13.880685	10.169122	20.880657	22.725893	27.344725	9.5316305	3.4477308	20.020975	11.520004	14.023215	15.887169	17.465881	-14.225991	-9.070862	15.958397	26.637558	7.791059	16.90767
297	13.934952	12.282428	-6.0188904	12.600778	23.252722	16.053978	28.458593	9.88738	10.695221	30.736864	4.979412	7.5426903	13.548061	27.595268	12.32682	38.663326	6.5164924	23.114801	16.258171	9.132318	9.24215	-19.11736	11.457204	1.3411111	2.5833921	30.167028	20.778063	7.7277827	24.179367	0.7915198	15.431066	12.449168	23.84638	-1.8157725	14.703458	-9.465451	-5.5814233	17.28894	17.22571	-2.4665487	-6.9449615	-3.858359	-19.533087	16.46107	-3.8963928	7.8940864	15.601956	20.22871	19.070807
298	-16.334333	-14.904739	-8.628255	33.517517	-9.737424	-11.97915	9.237684	36.1235	29.85562	30.97275	17.631334	24.197968	31.52668	29.863913	32.533054	25.995056	23.774185	-10.105524	13.451012	3.7399385	-1.1433648	32.819065	14.793345	25.99797	20.874475	20.483076	20.680372	2.849404	27.835474	20.675676	31.159937	-13.433655	-10.192633	13.321098	22.905684	29.837341	41.59401	20.097609	31.0301	13.457383	26.154978	37.84139	28.714972	24.935455	-20.822763	22.120314	11.425126	3.9553127	36.197765
299	31.620422	32.4958	31.849121	29.659517	33.302444	19.280073	35.8275	24.288855	20.395456	36.62999	33.656662	24.324358	14.797	26.827421	26.333542	24.832834	40.883976	15.808807	12.300613	14.674805	28.55449	14.774628	22.383585	33.552326	8.391559	32.349743	37.977898	25.5178	33.346954	27.338026	36.282715	27.836739	27.99803	36.89094	16.63747	27.904	25.209604	22.637003	21.476484	-2.828458	29.557173	18.769186	30.285677	24.163782	25.654047	15.035736	27.4208	25.942781	14.1052065
300	-30.573883	-8.632377	-25.011175	-9.8478	-24.711958	-7.4758487	-26.173454	-22.000778	-22.601166	-10.919276	-19.926794	-14.815784	-10.223962	-31.212484	-13.348594	-2.0135276	-16.750673	-22.073227	-12.288596	-44.109417	-16.015556	-6.9710956	-10.941154	-21.514015	-14.863845	-25.543184	-14.364869	-10.433884	-9.26323	-12.686217	2.7993848	-35.23474	-11.465426	5.5245833	-11.122283	-18.487688	-10.849706	1.9907802	-23.443695	-10.958916	-8.895251	-11.641182	-6.453049	-28.375666	-6.230595	-1.9766712	-26.84237	-12.791752	-12.78629
301	-5.870671	32.086254	-24.804901	-4.975676	3.3464153	-28.230276	-3.5493135	7.8952117	-4.1889114	-35.030148	-5.3065257	-3.185814	-3.1344998	0.30399707	-0.12412485	12.531449	-3.2966373	9.196353	-16.663862	-18.31817	2.7327282	-22.857588	-4.571166	-0.40215874	18.726479	-5.9008007	5.113736	17.32799	0.9650571	-26.470549	13.29504	7.6829963	-22.779556	-40.59301	-22.427942	-30.39115	7.675095	-32.335247	15.945847	2.3162737	0.025427023	-11.528569	-10.879182	5.7115707	2.2595115	-3.2320158	-28.602564	16.458586	-27.82073
302	-1.7928826	-24.477575	-17.340769	-10.974679	-11.5149	-21.716837	-22.480194	11.767125	1.236715	3.528444	-7.363146	0.1999714	21.59517	-21.331469	-20.12432	-19.778418	-1.2036127	-14.775714	-6.739073	6.305036	-4.869018	-1.6117197	2.1601112	6.5378532	11.795299	13.309041	9.884964	-0.31249213	-12.406039	-6.400372	-27.140646	18.207945	-9.739052	-13.32389	-8.714013	-33.159527	-2.2602756	-2.7432501	-7.821203	-5.026528	-29.884882	-18.91039	-8.297042	-22.136015	-14.382599	-8.649247	-6.8119664	-11.315712	-2.4173138
303	-1.3182125	-13.576043	-6.173107	-15.316831	-12.207036	-4.840304	2.9249392	-17.776634	-0.7812875	1.8671755	-16.161919	-0.51588094	3.5774965	4.945085	-9.129373	-16.946983	-8.003226	12.493107	-10.872382	7.6435266	-20.396782	0.049366314	-13.378116	-1.4070553	-5.0428624	-13.242471	-23.96505	14.771342	-3.9101791	6.2826424	2.7740433	0.1167202	-10.121499	3.8698685	-4.137958	0.5997753	-7.6756	8.020297	-13.1017685	-22.281397	20.473917	-6.1396637	0.11427784	17.416477	-6.543473	-5.357517	-5.000917	0.95627666	-1.8582522
304	3.6733522	2.6159809	2.3956635	0.6819281	6.5328393	13.422447	8.207546	19.139639	24.229036	22.016724	10.315457	1.8353902	14.272064	14.193217	6.643763	13.927442	1.1531285	8.912135	11.42762	5.683502	8.275761	-2.9496572	-11.668938	-5.594822	-1.4793543	-1.5714585	6.128098	-14.960017	15.330167	16.512428	17.59252	8.638402	12.189536	14.636266	9.58691	7.273119	-15.750211	-18.040533	1.9321522	3.626135	20.021646	12.482696	12.693977	7.3448853	13.448288	-1.9074289	9.671578	-11.161294	-3.9945946
305	3.0714483	-11.472566	22.68775	26.556137	10.659952	17.848906	13.446408	22.748423	27.751572	27.319336	13.71655	17.648169	27.76122	30.519152	12.925747	27.550753	-1.320933	23.162085	22.982069	14.326219	42.257156	10.394741	18.325369	11.656804	2.3170776	10.377024	0.572838	8.625259	-4.447093	6.9274535	-10.449053	-8.491226	15.084252	34.109447	15.4086685	7.9345593	14.64738	6.4603066	12.140883	17.84851	16.096476	-9.085793	8.201922	24.336523	19.009506	14.299583	25.03057	28.652786	23.968573
306	17.849485	23.556787	10.961362	15.7041025	16.996576	10.541638	20.353928	4.30129	5.705631	17.184862	15.086139	6.703379	5.5438447	17.711622	17.232595	-0.1423219	9.331875	10.477626	12.727383	25.28652	10.719874	2.3927307	21.40976	5.166815	10.019845	12.805466	-0.25068727	9.746404	10.234072	12.529499	3.2385714	16.25155	7.1479936	7.138473	5.0326543	13.177254	3.2317312	33.57339	26.596708	5.333697	9.215012	-1.9297385	10.184955	14.092523	20.412539	3.7418668	21.675354	13.001395	15.536491
307	-10.587192	-25.610456	-18.274775	-18.473957	4.325539	-19.018536	5.8031006	-9.111369	-5.4595985	-23.025345	-2.0403945	-28.76505	-18.013285	-19.032146	-6.221539	-6.508047	1.2036964	-18.862888	-20.048182	-17.354996	-24.12403	-12.83867	-1.900895	-15.4109955	-4.434262	-28.289581	-16.048689	-21.77144	-18.525814	-2.7538326	-0.49294624	-13.896645	-19.786757	-16.304773	-10.354589	-16.661224	-7.042782	-21.127989	-14.883602	-18.759073	-7.3435364	-22.485468	-17.357643	-9.905613	-17.962	-4.6022077	-5.3667316	-17.458033	-36.369373
308	4.8519197	13.12058	6.898886	-23.106142	-13.968259	5.177463	-2.3368435	-7.3622603	-9.720352	-16.967165	-13.72596	8.395507	9.898745	-7.6294866	-13.1967745	-26.882452	-20.629862	0.918742	-4.927823	-7.3213553	-7.1990304	-14.894035	-12.481265	11.376422	8.8513365	3.9692986	-7.434089	-0.8294098	10.021156	11.526393	-8.913078	1.6101977	-16.916977	-5.9427686	-1.104381	4.368983	9.728674	-0.053485233	0.981582	22.13946	-4.9702625	4.7655554	-21.24784	-2.5152504	-26.416052	-24.855387	-16.386263	5.2315645	11.347522
309	4.013065	16.51515	16.161205	20.845747	20.906374	-9.394502	-5.6840115	-12.356959	-2.87035	-1.5844697	19.800467	15.0808935	11.243924	-21.166145	11.382385	13.185266	-17.875715	32.85212	5.975886	7.2362328	41.54366	21.067526	19.671318	-3.5651085	13.294192	42.95584	-2.4137242	11.0221405	32.20912	20.531324	32.469913	22.963541	19.830349	30.348547	31.87615	5.653398	19.87918	-0.75377846	25.097147	17.661339	34.663506	9.649387	18.035858	32.860516	-10.347567	48.930393	40.32249	23.582565	24.675125
310	-3.8797562	-22.166773	-31.436998	-23.417778	0.9641463	13.148402	0.75124264	12.9518	-3.2019584	6.595623	-0.1811161	-18.564034	3.7938845	-17.430307	-9.6415415	-14.638509	-0.37336668	11.718082	7.682489	4.6235175	8.540641	-25.56428	-5.712774	9.125257	-0.41566238	-3.5239124	2.510044	-15.025605	2.4989986	3.7926865	9.469619	-2.463487	20.830816	12.215396	-38.335217	-1.1697086	-20.229235	2.2172434	-28.147781	15.042165	-24.25969	-4.7387843	3.398079	6.4083405	10.935185	17.736067	18.338404	-10.89238	11.739713
311	-6.1554675	-13.068516	5.5654926	1.0943981	-16.312933	-7.6768837	7.3336825	5.866874	-6.725563	7.9262004	10.7849045	-14.040755	-38.066235	5.8569007	13.828273	20.899004	-11.046448	30.986483	18.639107	6.901188	2.1532965	-5.6277966	-4.420353	17.452219	-1.6506852	3.0765584	19.482834	9.710559	2.7610168	-7.518473	-1.8847488	19.178528	17.245377	8.179032	16.123209	13.030937	2.0089238	14.646702	-14.366718	15.570041	20.242119	21.104498	16.98838	6.097149	30.079117	16.252205	6.538998	20.33329	15.1651
312	-9.778776	-1.4084374	-4.356963	-4.3420215	-0.29772535	-26.19136	-10.278911	-13.915588	-16.157719	-45.571075	-26.02989	-18.311666	-19.40151	-9.369636	-30.742971	7.061937	-9.556068	-25.858902	-0.5172903	2.1055243	6.28582	6.8700585	-6.930298	-0.6832854	-36.582306	-25.103806	-30.912376	-37.90829	-21.234274	-46.519287	-25.946451	-9.612218	-21.140638	-43.47118	-27.862333	-38.902355	-11.511844	-43.699875	-33.0765	-28.428831	-36.511154	-17.593195	-33.45591	-52.46031	-45.112965	-44.5117	-13.509809	-40.128574	-23.058767
313	10.675511	15.025537	21.36019	12.107998	27.21543	27.624586	-20.930895	2.5423324	10.17224	28.288961	15.231023	8.598065	14.2152605	8.3733635	13.546708	5.023317	9.4509	6.9767437	5.525746	5.7718787	-1.1315546	11.560689	0.24267642	12.223537	-29.83991	12.039035	19.197912	32.26803	26.97767	-27.613016	-8.863608	-15.163432	7.7750487	23.110273	18.629875	4.2774997	14.958267	20.097631	27.770346	19.95929	18.638409	14.96778	27.25631	16.454344	5.4354196	16.641214	26.851526	-9.293975	15.611884
314	-24.171944	-11.548665	-2.343042	-35.131725	-34.993496	-24.313211	-28.849844	-9.4982	-28.93896	-19.859884	-20.784666	-19.849321	-28.734123	-33.00917	-10.865739	-26.943762	-31.629135	-25.63238	-34.108013	-30.930086	-21.902655	-6.241606	-48.227192	-33.01749	2.5512104	-6.5145574	-25.76541	0.29834113	-11.240371	-8.288447	-20.30295	-33.43561	2.683646	-31.43989	-31.295393	-17.659103	-36.59431	-8.106753	-48.450603	-39.21594	-18.367496	-14.748139	-22.748995	-60.875996	-36.721966	-31.521078	-24.319534	-24.958862	-32.64226
315	-14.08551	-4.0640316	6.246834	-16.454422	-7.465553	-3.9328423	-18.577225	-16.464472	-5.6242404	-18.583412	-6.667379	-4.6431317	-3.5007622	-18.547995	-12.604156	-12.5796585	-19.710135	-22.66329	-17.669815	-5.536776	-16.208063	-32.893192	-14.168101	-19.641039	-27.434341	-14.271497	-15.6354065	-26.499594	-14.4978075	-24.493715	-14.981845	-28.716284	-8.139386	-32.58338	-6.34355	-21.31367	-21.053099	-6.0006976	-16.687126	-20.033022	-21.207026	-49.299896	-14.222896	-28.200006	-16.341864	-24.420202	-20.225971	-35.655285	-5.022685
316	-24.899687	-13.104135	-20.140915	-11.881588	0.812217	-27.7833	-21.274689	-44.582294	-19.272512	-1.919664	-7.3542457	-21.1933	-27.639776	-26.486069	-12.501313	-9.868163	-7.6872315	-23.137506	-34.17304	-13.966613	-21.583878	-3.8455057	-45.63463	-51.111652	-25.400566	-32.96755	-16.527126	-33.71682	-23.748117	-24.299334	-28.271704	-26.55487	-12.464128	-27.579529	-23.20759	-16.686205	-22.693733	-17.789816	-19.991003	-6.2723374	-33.50773	1.669046	13.715062	-22.060875	7.2758193	-3.288623	-2.3078501	-27.112082	-25.895185
317	-24.256538	-14.023858	6.4474354	0.3832051	-0.45387927	7.6435866	17.421751	-22.46444	15.146703	12.205232	-11.332822	-36.814056	2.2620175	13.637215	-5.7456055	-1.3539699	-2.7395556	-32.150208	-31.050436	0.49210167	-9.783534	-2.9162056	-19.787783	-9.484853	7.225208	-9.544664	8.306582	-36.551453	-12.046413	-15.530544	-5.600076	-7.7927895	-8.815193	4.867354	-26.168856	0.9722698	17.903404	-18.150557	-23.69403	-9.150014	1.1215738	-21.367584	-31.06363	-26.410711	-22.1953	-17.80911	-3.9323921	-24.960487	3.0319073
318	3.217617	35.885403	34.42807	28.975328	33.551296	-3.1635468	21.476967	22.44932	28.885946	27.59349	5.9659996	41.328304	14.529702	33.65354	35.31868	16.906528	27.689947	29.062088	39.684673	30.370522	9.397996	32.69948	28.356256	44.10797	25.025316	23.60267	31.375376	21.124468	24.181816	25.507637	4.9804034	34.629795	25.756445	25.282755	29.030535	21.73323	36.96401	7.4059615	27.816786	18.176077	18.605705	28.240904	32.77565	25.623352	16.632975	14.154614	27.908844	12.711594	33.70586
319	17.48591	11.986779	-6.248774	12.621056	17.68491	-4.549524	-7.4659195	-0.035705168	-29.994196	28.550749	3.588843	-1.2956895	-0.23765087	5.566691	-0.858085	0.030645212	-8.065642	35.66608	9.115966	-16.608809	-14.899918	-16.463531	2.8411324	-34.88533	-8.632558	-14.216778	-3.683258	-13.420723	-13.363552	6.5795555	24.5235	19.531656	33.04472	-6.5519958	-4.052391	-3.6472092	-13.543611	-18.806688	-0.19502449	25.999947	-7.691545	9.33491	-10.4370165	-16.082489	-31.747091	-30.478441	6.548479	17.049028	15.866389
320	-20.046816	-15.638599	1.1887013	-13.728207	2.1781902	-0.04377556	-3.7408562	-1.5743303	-14.63704	-27.324423	-26.547646	-24.486748	-37.581844	-11.807311	-35.93324	-52.776688	-26.196505	-32.31944	-16.774195	-14.108531	-34.66203	-7.19612	-13.679526	-18.74971	-1.357325	-30.713202	-6.947251	-18.20899	-16.75613	-21.585493	-14.203789	-19.412962	-14.982867	-10.616787	-18.477468	-35.23219	-35.5077	-22.238297	-10.935468	-6.3933296	-16.973055	-8.637444	-8.368815	-7.410485	-22.814608	-15.337414	-19.905428	-37.330746	-16.143965
321	4.0905976	17.756037	1.0187289	24.541618	14.605571	25.148302	25.655294	2.4487145	18.295591	26.368088	23.16742	15.861832	17.34403	24.914885	1.6106619	23.28391	14.326672	18.117233	23.310434	1.25837	6.2503943	14.420055	12.26064	21.222889	21.547094	19.807226	24.590805	26.179956	19.982141	21.248388	31.891113	19.242714	-14.018451	14.918672	17.13989	8.545948	12.963448	25.239037	-1.4064287	-27.250845	-9.648051	-8.09567	0.79342127	6.094551	0.968352	4.9955745	-12.240001	7.3198075	10.7821455
322	7.6587005	14.462151	2.9873502	32.131268	26.761652	9.577326	-15.029775	0.32274833	-12.278062	6.0405555	-0.90348977	16.43664	-14.382884	-26.15697	-27.196648	-2.7395484	-1.3411652	9.908071	-26.26426	-23.624662	-14.985089	33.663227	-25.646957	4.103844	-8.710434	-0.30287138	3.0739443	-4.3645463	-33.491802	-0.76675606	0.4812223	7.685501	11.354019	-36.075733	-38.04761	-18.836653	5.6000276	-20.212114	-4.97059	12.595256	3.3774097	-5.8285527	-4.373862	-4.505901	-5.393221	-16.612963	18.475128	-32.98177	-35.553413
323	20.881386	12.470548	14.973915	29.187805	22.09507	18.930937	20.843866	-11.39796	20.240702	-14.243234	31.641748	5.3000484	20.628855	-0.6932838	6.0199184	23.714273	12.296932	-0.1387933	-6.748693	7.534083	24.813135	8.08089	16.903685	16.924822	16.936834	16.257044	8.587825	22.705984	19.011171	-12.068866	19.90663	-7.7395806	15.041068	9.235117	0.90394324	15.973006	13.641678	3.7003078	18.65274	12.31557	0.2830442	17.297258	14.287938	1.8737131	-2.8752034	-7.395394	22.113813	-3.5646057	6.5924287
324	9.042533	2.6483078	13.64906	19.330013	19.878138	17.071768	9.566131	9.325714	9.6588125	24.327475	10.66843	12.320308	0.13487458	10.209869	20.985956	35.913303	25.443237	19.026123	17.44027	0.75035477	17.704767	24.57099	9.3689165	-13.534729	-15.158589	-22.079971	14.180957	23.335493	9.280992	24.838654	26.307566	25.762077	4.631972	22.205912	15.339524	14.526027	-9.399327	9.532628	12.782139	19.96124	16.665655	14.172882	10.935567	18.801071	-0.27921772	9.675938	3.3177497	-16.874039	-19.367035
325	5.050638	-11.9388275	-1.1828574	9.314955	-8.561757	18.737734	5.418899	-1.7390662	23.787222	-15.300713	-12.570718	1.104866	-17.924295	-13.992093	-13.895404	-1.5976661	-20.323973	12.924727	7.9482255	-8.032531	10.79403	14.736238	-4.5227013	8.212752	-22.340277	-9.059066	15.241628	-10.842887	-11.064261	-16.777945	-2.8106906	-5.1878676	-13.427926	-7.992995	-5.7142987	7.1671767	-4.78919	-14.847299	-2.8783405	21.772827	-10.058198	2.8229504	-0.67057514	-10.244464	-8.745217	-2.695865	11.439986	5.3315163	15.358949
326	-17.531836	-22.585165	-2.9486997	0.405094	-4.2366576	2.5392647	7.936189	13.248791	14.80983	-7.9356055	-20.239332	-4.045719	15.088895	-28.295622	14.378067	8.260942	-4.8699927	-29.77421	-10.051198	-3.924179	11.250804	-14.772307	-11.778834	-8.919002	-10.636728	12.672699	1.9875711	-6.031761	-8.291798	1.7073869	4.629114	8.31537	-20.257975	-17.323814	-15.67475	-7.043574	-23.630743	4.9009576	2.87673	-40.220825	0.6142594	-17.909046	11.042254	-14.243449	16.582644	0.5019668	-23.301207	-16.05422	9.33939
327	9.785632	-0.8082784	-54.283703	-6.6593986	22.625753	14.145409	-27.183685	15.003936	42.03652	10.469264	-45.49764	-21.025703	-5.1661963	-46.095913	-0.66174155	16.920351	1.359707	-39.429897	13.736344	10.4690485	6.9692574	-35.4536	12.913903	25.67304	5.1790366	-25.775377	7.7636833	25.841963	21.659048	-49.901108	-4.9828715	-18.01587	-24.127672	6.9525285	32.223858	-5.1905437	-31.298386	-0.24454403	21.320837	-33.860935	-65.55445	-11.857081	20.057364	11.139618	-17.607445	16.462257	12.652908	-13.678749	-4.3360095
328	-4.2320495	20.602127	19.04839	11.689011	9.60427	7.625692	16.378054	11.359712	-28.156591	1.8286222	8.950595	14.826549	24.786093	16.456404	26.117142	5.4115353	3.0450375	6.005917	-15.975537	9.296564	-6.1153502	25.618975	15.400585	14.676986	14.497311	2.5694687	7.1356263	-6.8200507	12.72552	-1.5755371	32.2374	9.078224	14.764587	12.319672	-10.29871	14.152454	-35.83575	17.897154	-9.169051	1.0845376	-18.37562	16.862951	-18.810658	5.857645	-8.299193	21.746275	-6.386305	-8.0765915	-10.10599
329	7.3731294	9.762021	-8.184547	4.2484956	-8.515057	6.410421	-3.7935429	8.836298	8.129582	5.091188	-11.18489	16.177546	5.978428	10.217402	21.998674	13.604161	9.437313	0.55724686	5.591915	4.9121575	-0.335853	11.329009	4.1335406	3.8984642	10.157184	6.691494	19.838425	2.682132	11.704389	-16.768303	8.095617	-13.809766	6.936973	7.442615	7.082413	3.4644623	3.380723	-2.5913823	8.29057	1.2349173	-13.479817	6.3624473	2.3509986	8.169114	-5.4536095	1.1523774	4.150152	3.383693	12.94767
330	4.4930444	25.186798	24.231718	24.501047	13.101445	21.545105	25.384882	14.454566	16.024948	20.363192	20.436523	24.037928	10.79018	16.456797	14.790383	21.685259	17.220379	16.065214	8.62766	23.381937	19.766474	17.892834	22.237696	18.324732	18.356325	22.251596	15.955279	31.472412	19.239023	17.861128	18.30023	16.319363	17.529848	12.207206	11.630456	18.006609	15.653114	19.193651	18.557766	26.750198	16.538269	19.523716	17.557608	13.218044	12.666869	6.361952	16.81977	20.569668	23.777884
332	-13.93927	-10.116956	-15.397267	-6.8989105	-19.563795	-16.907438	-20.892246	3.5671017	-26.127365	-13.67255	-40.340744	-5.3276525	-17.416142	-35.875744	-17.232748	6.6033363	-24.831213	-7.8119874	-11.258967	1.4019028	-18.442087	-3.5408413	-18.696045	7.736113	-23.114542	-15.957721	-14.725624	-4.040655	-18.240625	-5.5829787	-29.662735	6.25376	-23.388266	-16.198992	-16.810614	5.9984717	-14.116946	-3.7730744	-22.116617	-4.508863	-17.625235	-3.8004541	-18.305565	-6.76913	27.595976	35.208813	15.941483	-0.64551955	-37.927486
333	-3.4559963	9.275497	-3.8903425	6.2395744	5.8641715	13.1753645	-1.2331737	3.7212818	-5.8078218	8.250337	6.7652035	5.797175	8.662078	-4.4461303	-3.265894	-11.863708	-8.714572	4.814247	1.2546781	-2.2554598	0.738568	-20.014517	-12.873172	-15.265576	-5.0986304	-16.168367	0.4531269	-13.5174	0.7344303	14.101405	-11.744682	19.752687	0.981631	11.957161	-2.2673264	-16.45796	4.452055	5.848995	2.9440918	-6.1020656	2.880586	8.005584	8.371408	15.34492	13.904883	8.234864	-2.8861244	13.639046	-13.590383
334	4.496175	24.294119	-4.6418777	4.2456565	-19.192469	9.192621	6.6161633	25.95695	13.733013	-4.8126817	14.913518	14.781284	-17.75276	-32.975765	-24.873962	28.132471	9.244179	7.5469127	15.222054	5.168978	2.5038269	-15.675735	-1.9828573	10.443818	11.860635	-8.769234	0.6988742	8.317168	-14.278783	11.390246	-4.4690366	9.822714	14.989331	1.4321886	11.399372	-8.258356	-27.40125	-9.635966	-7.087555	0.19449663	8.088764	-1.2914647	4.407305	-17.651281	-13.391147	-16.603422	-2.0425994	11.012095	-12.4953
335	12.049411	11.845177	-18.675095	-45.082577	-21.424532	-25.163918	-29.207886	-9.2500925	-10.9437895	-15.5021715	-7.1297665	-23.994583	-11.605687	-23.828642	-15.088389	-8.584309	-24.409903	-3.3671753	-9.281051	-15.575554	-3.747612	-6.095749	-7.008494	-15.926841	-8.387318	4.2869296	-14.756804	-17.533327	-34.58102	-35.915005	-24.667404	-2.3578575	10.85318	-7.6676407	-24.818445	-23.155024	-13.680547	9.243354	-30.051733	-0.39193344	-13.480222	-15.668452	2.9524024	1.2348391	-19.95989	-30.807228	-28.269836	6.0503407	-2.321769
336	-9.879914	-12.494573	-4.6038527	-13.846397	-5.8688016	-6.3939724	1.0289034	26.097944	-4.94047	-14.425903	-15.713005	-15.685336	-9.508414	-4.8008895	-33.93549	-20.368929	-13.599898	-41.600494	-26.749453	-26.243355	-32.182495	-17.822886	-40.31193	-4.2920837	-2.658458	-13.288287	-17.012915	-24.4244	-28.947336	17.386164	-11.84176	-6.8933425	-21.58359	-33.801983	-23.041039	-24.038485	-10.753484	-15.681872	-25.039322	-22.251856	-3.8708	-19.644371	-23.080969	12.228375	-8.802716	-5.542824	-20.460085	0.0894235	9.004103
338	-5.5531564	2.886243	-11.78408	-22.794958	5.8448334	13.039956	11.000247	21.182716	14.01624	22.893751	-6.363868	-2.7339318	-29.038925	11.239644	19.739767	8.53503	10.412381	28.003641	12.849631	6.1061554	4.600798	6.0153947	20.235975	-3.8492572	15.628978	15.528851	19.98416	12.572068	-6.687631	11.838608	16.27071	2.7941723	12.109849	16.354986	7.604509	-11.269191	17.218987	11.424375	7.6157722	18.572111	-4.7505717	13.975578	25.50219	14.09352	6.03479	16.684902	18.535833	14.419746	1.1764679
339	-16.732956	-8.9285965	-16.816292	-7.6769853	-1.6541295	-8.62317	5.529017	1.3491386	0.097878136	-12.250743	-17.179102	2.6541846	-13.0862055	-28.853582	-6.060602	3.385957	-19.845032	-11.813382	-21.284422	-21.409843	-28.951017	-26.435831	1.8427655	-13.811924	1.9471871	6.272554	-0.70965385	-6.1281466	2.4619107	-11.356465	-19.44712	-9.683717	-20.659456	-15.035855	-3.700862	-0.9643512	-0.84131765	-2.316539	-23.395872	-9.543649	-14.597142	-10.044744	-8.720169	-7.9779525	-1.1172327	-18.555847	-15.172236	1.8250042	-1.0427114
340	3.4717982	-2.232955	-12.79124	33.73011	-16.70614	5.3559375	-5.3039575	-28.512756	41.218918	-18.563719	5.8364253	-4.9025264	47.38971	-21.809679	-38.136906	5.0956173	-9.340728	27.69352	13.220692	-16.477667	-30.626947	-3.3938997	11.960202	27.280268	-11.850659	-1.29498	2.875126	1.8384895	-2.3792665	18.585836	14.456955	13.572514	13.419322	-14.559398	-13.659106	1.6813717	4.850077	12.086436	-5.3152866	-7.9792843	25.783659	1.4456664	22.926397	13.382988	19.821623	10.439826	19.194475	8.005951	6.0265846
341	11.088913	-15.798999	3.1196318	18.785639	15.134122	-3.9269173	-26.393686	-4.993591	-15.067692	14.44014	2.1348696	8.541362	-11.946645	-24.575705	13.75533	23.395544	26.09083	25.299393	5.593125	20.749165	27.342478	7.5846086	-4.5395503	21.842606	15.055251	-22.122635	-8.052468	15.075097	20.096338	8.688257	17.56185	18.76042	21.86878	40.639297	34.770252	21.500969	30.960245	-49.8297	-4.567931	25.741625	-1.679669	26.388144	19.803629	20.552265	14.865356	33.77666	-26.698503	-18.50706	-15.409981
342	-6.0375557	1.45441	-3.610244	16.532349	-1.3998909	20.887987	-1.6587528	16.010696	-4.7525754	23.306833	-10.697114	-2.0758092	-21.443977	12.233769	4.6064935	25.923384	-11.397033	17.536652	-5.5259347	15.29812	-0.5748787	18.397985	-22.226738	5.7764153	-4.8691816	6.799293	-3.6776934	9.0295725	12.440399	19.630728	8.448934	19.955788	15.203506	21.601164	19.056051	26.435965	16.636187	33.259686	30.003988	23.53032	35.592323	26.514494	23.63707	26.182838	23.759161	32.89742	18.389568	19.065645	11.27298
343	1.9308401	-0.9729684	-1.1907161	-13.124966	-10.617228	-1.3595824	-8.692313	-7.447405	3.234979	0.40120253	3.8464153	-13.752033	-14.532344	-25.54848	1.399527	0.24557953	-7.357063	-19.181479	-11.902736	-13.380422	9.316339	-6.0723777	1.0586885	-8.65427	11.1404295	0.31223154	23.495287	2.7268982	-6.80995	0.21063931	12.384068	-11.853318	-16.90958	1.8752543	12.84813	6.2875896	0.48774496	5.8023505	6.76458	-3.740555	5.796823	-5.261967	18.183592	0.65708154	-15.654739	-0.8310509	11.010162	11.102756	8.560308
344	-29.306429	-10.008294	-10.785835	13.009384	1.6351986	17.872328	-20.029472	-16.752367	-14.081756	-1.228466	-8.88911	-8.235416	3.975076	-9.6279955	-2.868543	15.426507	-6.8618145	2.4957912	21.200506	-15.14489	-0.7229112	5.930575	9.998164	-0.24893086	24.595716	27.886047	4.871943	4.2667384	-21.941917	13.697726	-12.8161745	20.998842	15.67229	12.262871	6.9423184	-10.811661	-25.459085	-15.878398	-18.606035	-8.861098	2.222234	7.669946	1.1794208	-16.609877	-4.795104	-4.5187206	-6.676267	-5.0591183	-12.778531
345	-20.1541	-16.035484	-8.76975	-0.62967426	-25.71874	2.1169562	-12.614707	-45.98857	-15.67925	-22.391388	-24.67539	-22.573027	-7.6592064	-1.6114553	-26.141436	-25.93643	-3.1324508	-4.174088	-28.23423	-45.5538	-5.6241174	0.28265762	-6.613527	-27.643652	-25.855055	-1.4739128	-26.480585	-23.989801	-29.373444	-18.211533	-23.062063	-9.7046385	-24.299654	-30.208624	-40.241806	-25.173529	-27.791464	-17.933638	-45.19659	-23.270422	-25.84346	-15.280899	-3.1389873	-13.236172	-14.717514	-20.681723	-19.338001	-13.754997	-13.966701
346	17.712912	12.204987	6.752022	-2.0236084	-24.96937	-3.7048209	-22.869888	-9.840148	-7.5910945	-12.643153	-2.118059	-12.299268	3.0149746	-18.42349	-25.273348	-14.611981	12.806407	-8.201756	-4.387184	4.887621	-5.3096175	-21.233206	2.493611	-16.136816	-1.5743068	-13.630771	-5.9056497	-20.363104	-6.2870803	8.93222	-6.6703353	-10.3966055	-14.233852	-1.4510502	0.3651854	-6.793976	4.1091366	-4.6816816	-21.101402	-6.2603507	4.3797164	-20.520464	-13.478569	-20.15874	10.2950735	-41.71359	-28.810686	-16.179892	-1.469401
347	-28.007227	31.940752	-6.8693886	36.136463	25.912481	1.9357938	3.434184	-7.9141593	-21.583357	10.819862	-7.469023	39.891113	39.430485	-13.567647	10.3331	41.890987	13.730342	4.4690638	8.9796505	-10.560089	19.96758	17.372736	11.971255	19.896252	-8.169612	-1.2736528	-3.7019234	-13.598236	-4.2697864	1.0244378	-5.9506297	3.703767	11.437317	-9.104396	-14.96011	-28.768442	-18.423317	21.334885	-3.0184743	17.673468	5.298006	19.223272	15.738319	14.918866	-19.753984	4.1627936	2.1515086	14.117764	-10.645458
348	-26.72611	8.421353	16.501383	5.474949	-11.010384	-15.491588	-11.517814	-12.973077	1.9788955	-35.82916	-20.672602	-15.124103	-53.022297	-32.428314	-41.736248	-11.836014	-37.913803	-16.75279	-30.78317	-20.949322	-13.429349	-5.307016	-41.469345	-47.74943	-13.637085	-44.391582	-21.351114	-21.701746	11.929807	-5.8700347	-10.457284	13.161586	14.980235	-2.9582949	-7.3295617	-22.931738	-26.471083	-22.456238	-8.505405	-56.382126	-9.061035	-1.774069	-4.1427536	-15.842082	-16.450258	-20.648958	-31.081533	-8.466123	8.590171
349	1.0101929	-20.988398	-12.603192	15.950625	-33.299206	-41.121998	-23.604004	-1.7004128	-8.885493	-16.242819	-9.378688	-39.6195	-15.6657295	-10.02545	-25.540224	-7.750916	-13.170029	-22.890375	-4.595594	-8.858293	-24.775522	-27.94445	-30.416595	-10.754556	-26.227549	-28.628023	-14.099132	0.7215182	11.816131	-2.5613203	-16.290985	-8.200532	-17.439653	-21.566679	-8.671952	-41.145084	-15.445685	-27.287489	-3.7464123	-17.043615	-1.1596317	-18.041037	-22.155304	-27.648636	6.1552253	-15.26799	-11.279759	-22.427824	-20.469255
350	-18.842545	-16.727652	-9.417507	-5.5928154	-14.508044	-11.144394	-2.510723	-22.074236	-16.954506	-17.071676	-6.506397	-12.987126	-21.356192	-6.4591184	-10.348781	-32.489353	-19.759336	-4.288667	-2.6051195	-16.844236	-2.0152214	-21.400452	-1.2711471	-14.2106285	-25.312325	-28.043777	-23.456833	-3.1664913	-22.01266	-13.481567	-37.406757	-4.8592796	-33.41876	-1.8553809	-25.23026	-16.739088	-10.1295595	-5.3171496	-18.119085	-5.1566453	-51.911438	-11.2623	-6.249727	-12.444373	-17.388956	-23.495478	-18.641188	-0.7414802	-32.34482
352	-39.238445	-23.40236	-32.4709	-9.062138	-5.1060057	-0.12821467	-18.467531	-25.306581	-20.11826	-20.30664	-24.31481	-22.464521	-10.466441	-22.192917	-8.906325	-17.609415	-11.258241	-15.310435	-19.996626	-24.518051	-13.364425	-4.4972134	7.859426	5.507362	-54.046326	-2.7032702	34.159855	3.2905104	-6.561264	8.848939	-6.8942685	9.933596	-13.898805	-23.613243	-13.345105	-0.7592314	-3.7616665	6.859161	-7.529953	-12.554218	12.652226	19.172945	2.4139469	17.549593	-14.78653	-20.478975	8.449104	-6.4963784	-0.55055207
353	43.581406	24.917551	22.064337	29.725779	33.319393	18.322252	41.478916	52.580616	27.597748	23.24614	33.37546	13.098686	15.992017	37.340054	27.189734	28.232855	27.449224	33.689175	32.216618	6.1264553	20.982784	16.140787	25.381979	-19.798687	11.99685	10.189128	17.27823	42.763126	32.70003	41.275795	18.645922	19.161745	20.833555	16.313677	24.73268	27.675568	9.638478	30.39116	15.832517	23.885908	35.217213	14.660064	6.94943	29.078436	46.954926	40.817646	24.564125	21.669577	39.637363
354	-12.165639	-17.127586	1.8246452	-31.115194	-10.634213	-19.1724	-13.744545	-9.817969	-36.554516	-5.109382	-30.134604	-15.703626	-21.228048	-2.3479707	-12.077179	-18.167261	-4.68264	-11.280213	-2.0221863	-12.800433	-18.597279	-23.047613	-20.91016	1.7426071	-26.682337	-21.99209	-12.770653	-9.243705	-17.600115	-20.818533	-10.043274	-7.1502953	-23.962547	-10.119129	-2.5772984	-8.179983	-21.608778	-1.5543299	-22.708288	-14.9616	10.93397	4.994513	0.07376345	-26.83603	-5.6679726	-37.23503	-24.830008	-26.207932	-10.974803
355	-2.6338978	-25.654129	-26.953836	-20.981228	-22.06015	-20.471045	-14.369197	-22.940054	-15.474666	-9.539202	-5.5556164	-18.66848	-23.665426	-8.489488	-13.1501875	-27.341288	-10.322549	-7.482941	-30.075827	6.306871	-1.3371763	-22.971176	-12.326747	-11.829376	-46.65212	12.997105	-14.538234	-49.367218	-0.1184729	9.584346	-34.650436	12.2904005	-7.279293	-20.533218	-34.67792	-26.31476	-7.527605	-21.997858	-23.647758	14.06664	-2.410908	-31.642069	33.29653	-18.7979	-10.420999	-7.973927	-21.49176	-24.626226	-4.520921
356	17.940262	14.789428	15.048539	12.243443	14.64254	11.905559	11.994988	7.7210846	15.7895	26.411478	9.051053	6.1019874	30.367197	25.716993	10.402125	20.563896	11.976769	12.34242	14.973714	8.293719	24.5823	11.924769	21.118887	10.641137	26.046045	16.27971	14.705791	9.306001	15.747363	7.286658	2.1324556	1.7274307	10.303994	11.509498	14.239162	12.094085	12.840393	22.749205	12.885605	21.834314	8.992032	11.254414	16.823591	5.9749513	28.387032	8.041976	2.1472366	-0.2942241	8.790264
357	2.592727	-5.646227	-15.365895	-1.5761331	-12.38789	-9.873825	-2.4243596	-17.710415	-4.867351	5.6427116	-17.879288	12.23869	27.821983	-14.745622	4.11851	23.34234	-10.033075	3.025818	15.71646	21.539354	-13.560193	-32.7469	4.738788	10.578568	-13.479802	47.430923	-25.470499	-6.0597796	-0.66122293	-27.95543	16.888794	-3.0404675	24.119501	9.401999	2.567794	-6.059526	-22.65889	19.114489	-21.161772	9.003753	9.910082	-24.338684	8.728388	15.5587	13.4893265	3.4987342	-22.241766	1.8077564	0.106370926
358	7.9876823	-19.79377	-4.020716	-33.73116	-38.119495	-6.0500126	-1.2035923	-7.5040565	-6.314213	-4.902195	-7.3690057	-11.249592	-52.226482	-15.287328	9.104829	7.1645336	3.8873703	18.778723	28.649637	24.216782	3.6085103	-8.12226	-41.571407	-9.033243	-22.139582	-6.428501	-7.783678	-10.474331	-23.501837	-13.8849745	8.8042345	-68.75003	-15.257464	-2.7454717	-14.25678	-3.87408	18.89871	-7.2832584	-10.220786	1.1011378	-22.47582	12.716159	-12.154174	1.7835878	-51.73144	-10.803379	-18.984196	-4.619504	18.166718
359	15.948964	19.748026	14.470403	16.454733	18.945747	2.069568	11.355838	2.587088	7.967879	-4.852964	0.15791734	14.123115	13.684466	12.35078	15.104805	13.23759	12.027631	15.425855	13.3354025	-21.484858	4.1849713	9.14063	12.345601	-11.111857	-6.3037734	-2.6883829	13.915379	9.529739	12.256958	9.900847	15.559955	15.48825	12.617989	-8.708905	13.234122	10.265824	-7.880722	17.318205	5.3819313	14.075187	15.979314	19.23965	16.936102	2.933263	7.562874	5.771759	17.320564	18.927963	20.535013
360	13.396497	3.57744	7.32102	12.824603	1.5070381	-0.557939	10.19318	-5.57271	33.19662	14.127358	9.616199	11.354732	20.923014	0.09034729	5.4559364	0.4269073	25.66905	7.8980346	10.145057	5.609678	3.2795408	-8.15474	-0.044614155	2.2281182	24.805399	-13.216636	5.6265583	10.198175	16.169685	6.3750973	8.524091	6.2544	24.361792	17.868599	15.7664	19.390703	17.068037	16.974833	9.124135	8.911583	31.518911	23.711586	31.251028	19.607038	24.240128	21.065073	5.7882943	15.304382	16.927002
361	4.9568744	-6.7372093	-3.857063	-0.6964534	11.185814	1.615151	-1.3959332	16.668829	1.205969	-5.3158393	5.133211	2.007781	-2.6907551	-0.47136083	4.6682563	10.126976	-13.027156	-1.5374912	9.3042555	-21.714468	13.641538	-1.3392668	-2.9848797	-30.089743	-4.2220464	-4.3600583	-8.937569	-11.859752	9.774625	7.6058936	7.572138	-41.061337	-9.943391	-7.6656003	-34.57735	5.140233	-13.277904	-15.522606	-10.999457	-1.3043519	9.802237	-1.8824443	-16.24289	4.1831145	-6.9956193	-23.087767	-8.884833	0.31340566	-9.314603
362	12.838027	17.218431	15.077437	19.78374	20.363567	36.841522	25.508982	17.762571	13.715129	-0.2165699	8.926125	24.12435	14.3415575	20.70019	21.151024	18.8605	15.247685	20.176569	11.467145	16.091154	16.30312	15.625664	28.857618	9.604907	10.153557	26.557272	14.634918	10.713328	23.46237	29.63955	14.088048	6.206221	-1.6227636	11.610958	7.1979194	-0.37964663	15.198573	10.587602	22.913675	28.837952	10.515307	14.158104	12.041786	7.0491214	-5.861196	14.345005	21.260561	-18.450052	5.2165914
364	18.593912	17.888197	9.516779	10.773978	7.1035266	-2.8353307	4.0935693	12.550509	17.718954	18.19887	22.86043	18.862297	18.503696	10.564197	-12.375167	18.724806	16.623558	20.71961	18.824934	10.709489	21.13314	16.744545	16.704597	8.963632	22.675888	20.28095	34.571407	13.877953	40.222088	28.085169	18.711718	15.575906	24.85853	17.190416	12.408536	-1.4783751	14.243665	17.025528	18.510286	15.7862215	17.409067	15.94613	19.345104	-1.7902704	15.562516	13.6039505	10.045487	-0.051237185	1.2136832
365	9.578574	-7.6947045	-12.26661	1.715357	-23.847733	3.214811	-30.066086	17.166376	-26.19853	-8.444781	1.7797533	0.1549511	-5.5794797	-1.045448	-12.423813	-21.84228	-19.842257	-15.104546	-27.925873	-16.75634	-3.4745915	-20.835285	-5.414325	-15.731364	-10.069961	-26.377472	-16.538504	-32.42951	9.705622	-24.868364	-17.65526	-25.103088	-17.715662	-24.076935	-10.087566	-3.5752032	-28.254057	-15.70003	-11.279902	-8.569375	-10.06817	-15.327296	-28.05723	1.7478632	-13.096269	-32.39211	-40.72543	-10.329001	-11.010222
366	-4.846638	-35.369965	-0.700387	-10.659944	-4.595926	-14.5493	-4.0423455	-3.9253094	-15.674195	-19.658754	-14.96001	-25.623247	-7.817862	-1.1872829	-5.425472	-9.84991	-5.8577914	-2.084111	-13.916313	6.5634093	-5.3961005	-10.384134	-0.3332437	-8.3243265	9.338445	-11.989254	-25.592651	-5.603258	1.9232731	-14.463391	-8.476557	-18.72758	-4.4053206	-22.74997	-11.174644	-19.80932	-17.984869	-14.538537	-10.030776	5.2458844	5.153163	8.507529	-19.637018	-6.333097	7.167431	10.965894	-9.651542	-9.669566	-3.3339984
367	-11.5406065	-19.279268	-7.8813534	-13.125133	-5.6139817	0.12562688	-4.863674	-30.178818	13.35492	5.60523	33.093563	-7.1990027	-53.398975	1.6310655	1.7031255	-12.097873	-0.14280637	2.0037696	-40.203297	-11.857116	-7.275931	-14.490525	6.7253704	-6.9505353	0.9753044	-16.24255	-16.30747	-1.0110103	-11.293315	-9.509839	-10.944255	-4.8807397	-13.295555	-10.217429	3.1010053	1.2183924	3.6776571	19.15806	-0.9326084	-0.9522111	9.701518	-17.535278	21.689249	-15.320378	-3.7848463	-6.5012097	-8.95575	5.426642	-8.233403
368	9.786431	11.291217	-1.1940674	22.73147	4.573793	10.514951	24.230682	8.606379	17.858639	11.500489	4.9399586	5.005216	8.045196	11.336926	-2.5778103	5.8156776	14.922138	7.322617	14.892329	2.6716754	7.5623717	9.36332	22.49711	13.903484	6.328936	27.564415	12.057092	23.148123	1.6261449	16.96515	45.880512	5.682426	40.44486	11.699868	21.490435	14.72782	-1.6101551	12.754501	-3.834061	6.242659	44.037735	8.06007	-25.324121	-5.9007797	37.512737	18.48268	-5.732817	4.698887	-11.771004
369	-9.242796	-3.0471	14.305812	-28.74108	14.620061	-23.189293	8.57573	22.050127	4.560187	13.200484	0.15380366	-15.240367	13.825856	11.0964155	2.3370044	28.664505	9.056132	1.2634655	-7.513492	-1.6819397	-9.146885	21.89924	0.7319999	-7.2586694	13.410309	16.70301	15.721446	18.921394	30.28261	-23.144876	-2.2307904	7.696242	-0.9298096	14.699788	13.909276	14.462654	-8.017478	-26.392555	13.9450865	15.185918	-7.7439857	5.2656503	4.2518005	-1.2893835	-22.00986	-5.622648	-6.343104	14.886746	-11.849679
370	12.160652	-3.725888	11.775616	1.0061778	17.239515	20.156565	43.924335	22.506784	19.312674	32.369602	20.023643	16.647167	32.48553	8.672856	-32.72019	20.304127	28.092901	15.275035	20.114347	25.569834	26.158058	1.6634508	21.05807	35.04601	10.932366	13.357099	-10.731738	-11.952995	-9.417047	49.502075	18.63429	3.34939	-17.472713	-11.537888	13.048466	-12.06161	48.524372	15.235309	30.135164	12.962811	26.710167	31.196127	17.749159	-12.446439	28.107536	-9.014183	0.057676952	-4.8129835	22.034332
371	-24.754278	34.668514	19.992298	17.440676	21.773262	16.523512	8.370799	19.144714	1.5230812	-15.578603	-12.806012	-14.262726	40.579285	3.24702	1.7669312	17.712381	2.330452	-0.18332227	5.837953	-10.911435	5.6465316	22.171387	24.78967	-12.709668	-6.160791	-1.9913611	-10.511659	20.683489	25.042929	18.548412	36.358616	5.1551833	9.39697	0.6566493	5.2206154	30.316214	43.23379	34.739773	24.476408	34.41866	28.364609	13.990247	1.7950726	5.4718947	-1.7227144	3.1050656	12.034181	13.091994	8.24364
372	-11.233116	-33.168255	-3.349921	-0.92548436	-25.878847	-33.29038	-19.850622	-19.895185	-18.440575	-24.970537	10.554219	-9.607848	-5.078797	-9.471238	-0.4322405	3.37646	-8.124115	-5.068807	-31.427443	-26.111551	-22.165297	-18.708487	-29.334494	-15.391076	-20.798267	5.303332	-6.698502	7.398028	-16.117025	15.560582	4.2632103	-28.002762	6.159841	-12.4072275	-18.387402	-27.41275	-3.9939802	-12.755816	-16.0338	-9.814544	-6.5867295	-12.127384	-13.543164	-0.9803842	1.9120374	-12.427297	-18.42222	19.237394	-14.895968
374	4.0290084	-9.176351	-28.110716	-3.9249737	0.2857081	15.486939	6.7292576	2.9911327	-6.8795953	7.407803	9.150401	7.5345383	2.2998593	8.31543	9.787377	8.407648	-2.618023	16.628439	9.04966	-7.1846504	-7.6262894	-1.1707386	13.408829	8.436864	1.6625633	-12.394814	8.365432	-11.307869	-0.55934036	-6.9903526	-14.491226	-8.330827	15.3720045	8.916901	-27.295313	-5.7668266	19.93889	-5.1677604	-9.154711	3.4316728	-9.3714285	13.228749	4.617979	15.755401	-4.6310334	4.7136717	4.9968677	1.3774414	12.1752825
375	2.9007666	-14.233818	11.18457	13.826023	8.331498	31.611845	15.576347	14.249835	4.283871	-34.83916	13.869533	11.11871	10.865939	3.976694	-37.03245	3.63877	-5.9117455	23.898401	8.452191	3.871054	11.700912	11.514728	-1.828756	-9.391307	-22.240759	-34.670177	-32.932125	19.782804	17.569532	24.810217	6.515859	-0.63626844	14.535098	5.669914	12.188293	8.9556675	9.972073	16.201193	25.342445	16.396904	13.0773115	-8.974477	-52.48938	11.37209	16.196808	15.990291	16.63227	18.334284	21.078436
376	-0.09042708	-27.47083	-19.393843	-6.210899	8.329544	7.909388	-21.82831	9.3805	-25.271982	-19.188467	13.7150345	23.445837	16.727146	9.998069	-24.513472	2.6009433	-16.927393	-22.102514	7.5175576	18.759611	28.874512	2.89055	25.777689	14.317837	9.440795	26.778229	28.53808	20.788555	11.671615	11.8026	29.265137	12.703372	-27.84699	17.417654	23.645233	24.521873	24.348625	25.736267	22.458801	22.810104	25.775515	23.098396	12.270276	-7.287831	13.759139	20.36713	27.02279	6.658749	21.964615
378	0.8627488	21.403246	18.673265	15.068677	1.6693023	8.905749	21.726532	-5.7282214	14.082337	13.917804	15.404438	-0.282976	5.26762	4.4812603	7.9107413	8.610485	16.98133	19.808811	21.976843	8.802676	15.756775	8.755416	4.6275477	-9.208154	-7.3668227	-11.136836	3.2537768	-9.77595	-10.95221	6.611061	15.134158	2.0433023	24.705015	-12.376556	-3.1286895	-1.6235318	6.641705	3.3014	-6.551285	-8.103985	14.109505	8.270177	13.13671	2.1396697	-6.349959	-1.3402478	-2.4678411	7.422876	0.9806449
379	28.496252	20.012474	19.311453	16.250013	11.447849	9.5441675	5.916982	15.864247	15.85398	3.9746335	4.0455627	2.6026173	-7.455549	-6.2534385	-2.4483552	-5.842626	1.8101149	13.902371	11.842347	11.736619	10.000183	3.838288	2.16519	10.841408	7.7989736	9.566684	12.905018	11.854016	14.5927	10.529101	5.4589705	5.6018825	15.792796	22.986404	9.362564	14.356613	10.982986	4.1464725	4.333829	6.663011	9.621907	10.652009	14.312981	14.382037	12.833927	3.2545822	2.7378654	9.6203985	-3.5241108
380	-41.587452	-28.348999	4.8145914	0.41670433	-23.814539	-19.001665	-17.355812	5.4523225	6.1504216	-19.549747	-0.16790073	-13.420059	-1.7274069	-28.973948	-18.56671	-47.600384	-17.58432	8.120763	14.663963	-8.723504	-5.4556527	-29.079865	9.114854	-11.448562	-31.658974	-22.39917	4.862862	9.458907	5.4658666	-8.889562	-25.192225	-12.878526	-18.125282	4.1367536	11.03255	-5.5005136	-17.414936	-23.11083	-18.886929	-19.870886	0.18487835	3.2587159	-15.771912	-21.34847	-10.027717	-13.664078	-2.9692621	8.062425	-5.9615455
381	-24.83666	-11.550743	-24.064423	-24.210037	-2.4018557	-11.551853	-4.147909	-49.417164	-17.51063	1.2060337	-23.800987	-15.635696	-6.4298973	-12.4093275	-29.982168	-44.531055	-39.55097	18.65266	-11.500056	-10.559547	13.331909	-25.768133	-22.553802	-51.72491	-31.375977	10.191772	23.090347	25.823175	4.743834	25.105545	14.715781	-4.338302	18.808212	29.770983	15.95411	31.642288	29.060026	39.397724	34.391068	33.2048	-7.444084	25.399786	31.714865	31.252724	10.880539	30.992823	53.91724	30.622147	45.78744
383	-7.3235164	-5.2466073	4.8046966	2.341182	13.406868	19.975649	-0.9187886	-7.9289174	5.8575783	3.3427703	15.937836	17.331924	14.0586	4.442558	9.194825	15.234443	26.199404	11.178132	6.7965713	0.3854114	5.2832136	6.0140386	-2.739385	0.8859876	-7.1246476	-18.335052	7.2941875	-4.91379	0.60944253	-3.2304738	7.992695	1.703358	-0.4974877	12.759133	21.696762	6.078533	0.48041248	10.690143	23.066442	7.122275	9.454732	0.35960707	17.173857	-5.3401794	5.9674773	-9.226005	-5.495699	6.7866817	3.7891674
384	10.30655	4.3921804	14.999191	27.646658	18.879152	12.087907	-8.752224	8.32093	18.438995	47.071926	25.649466	0.19920094	9.686886	17.237066	25.65921	32.032387	16.637934	12.932096	6.7526264	21.63711	22.320807	18.584612	8.778217	-0.009060939	2.9350526	17.006613	32.823063	23.705154	20.396439	7.12458	18.184944	33.114544	21.636782	33.931286	7.025709	9.2435255	24.582724	25.730927	16.211443	20.676523	21.509521	5.091105	20.104795	43.25267	21.448586	21.79194	18.13679	39.186993	38.357925
386	8.515756	10.911183	4.3851705	5.611595	-5.397593	-2.2449853	11.474533	-7.695414	3.9216168	20.768076	-2.5208254	-11.082372	-0.44764593	21.52732	-20.444468	16.771242	7.0029006	-2.0555613	-3.6451924	-0.35569063	-0.31695676	1.6812749	13.881321	-0.17014813	-8.593694	14.826675	-12.710438	-10.355861	13.114807	-9.2136	-8.10105	4.4266696	3.1765954	23.40684	9.394706	1.0976347	10.700306	5.944263	13.109657	-2.7777157	-6.0262203	13.513275	-7.638087	15.170345	1.3019271	-3.005174	26.132994	2.3452911	9.225633
387	1.7815028	-10.974548	-22.789389	0.46991125	-11.951041	-34.047733	-24.540504	-25.878454	-48.647583	-20.887115	-39.51236	-3.6468487	15.875255	-36.4444	11.633617	32.34203	32.960556	22.831987	-1.4842869	-16.645285	-22.459436	2.26385	-8.214812	3.6571395	20.869125	-30.503235	7.8868947	16.347128	38.952477	30.525915	27.587835	-14.232315	-13.860593	-12.692035	1.9694201	12.402756	22.690287	-20.71478	24.310335	27.715254	30.595331	38.127056	-2.6140487	-8.868778	-20.25055	2.1381016	0.50889367	13.358256	22.086065
390	-5.6766725	3.2563927	3.5624754	4.83861	20.929972	-14.261864	8.982312	16.764738	-8.691337	22.16745	6.5138836	20.043938	13.158005	0.18507926	3.6978693	19.829357	18.546522	-15.420639	1.4016641	-2.1538246	-6.16268	1.7915531	-6.9479623	0.80196124	5.5597367	3.1877966	0.953118	6.3956413	19.694979	-15.349811	8.2127285	-0.06664499	-13.817367	-13.119792	-17.13489	-11.533161	-4.258597	-38.7366	1.1507107	-0.9413729	30.526163	-22.04583	20.92098	6.1912217	-5.089458	6.3663096	-2.9440386	0.12614508	34.073093
391	-38.108162	11.957751	0.8656681	-16.967007	-18.111715	-23.86234	-10.4791765	-45.652695	4.936017	10.775758	-36.636955	4.8860965	-0.77093697	6.2787566	7.596354	-28.828224	1.9120337	-51.052868	-30.688726	-7.068483	5.4573364	-3.9870908	-16.459099	-21.594118	-48.278316	10.548385	-7.336186	-4.490454	-15.49701	-25.923569	-4.088731	-63.186615	-68.89779	-46.793365	-86.47412	-18.876167	-20.284628	-61.818348	3.9098876	-31.97296	-14.13268	-49.93208	-16.463556	-23.621399	-42.738464	-35.04722	-18.852167	-17.771156	10.150581
392	25.276777	10.725216	19.649942	14.248202	19.062193	-8.219211	9.641949	-32.21288	-7.3612905	20.31003	-28.064264	-5.7054195	-2.3095424	13.846768	5.098225	-9.393659	4.999626	17.865984	16.772264	7.2339587	-9.745941	9.330762	-5.219564	14.632034	-16.882307	5.854181	10.295642	1.4534847	-5.2037067	-3.961109	8.084691	5.6310544	-4.8293915	15.503789	5.038365	-12.801194	0.96257764	-7.3123317	-0.13299751	-5.4097214	21.264866	-23.875183	-5.750347	9.266221	-8.23327	-6.0700874	17.384512	8.169024	0.3150083
393	-60.721783	-4.647542	14.462407	13.424888	18.85234	14.117686	25.00466	19.674181	12.149223	1.6200262	0.5170744	-42.253513	-2.8527577	1.6325698	-6.4836516	17.311134	13.362433	8.290634	-27.156479	0.48086214	0.92277616	23.638504	8.517236	14.9468155	21.349833	22.851433	-25.62712	-7.5002465	13.95268	-20.232092	-32.398624	-23.215101	-32.394398	-24.748373	-28.509293	-14.314683	-21.940897	4.209005	-12.009767	-9.631838	-42.257732	-20.850554	-2.3602326	-28.054413	-18.566992	-23.957804	-41.540817	12.293691	10.320432
395	-19.716354	0.61205906	-1.1279246	7.501049	-12.942462	-1.6320337	-5.279213	-26.951391	-20.499779	-7.5307274	-9.654524	-26.140448	5.5386367	29.759726	24.682089	-44.561474	-41.566097	-41.14856	-0.8483982	3.0834591	-2.4916523	-8.78227	-61.60489	-76.23182	-62.74409	-46.89108	-55.50411	-45.411133	-47.841663	-8.547143	-5.286709	-1.0471939	-13.157262	-27.534164	-28.404516	-30.264023	5.4737077	8.965953	-4.4147496	-31.609734	-21.482748	-28.362274	-31.760363	-51.775177	-47.407787	-31.193838	-21.492758	-5.6186123	-26.040457
397	2.704386	-12.0722885	11.146187	7.8778186	-6.699936	18.314505	-15.337546	-10.484071	15.953387	-3.5532753	5.051261	-2.673874	14.080734	-27.07287	-35.149403	6.3256755	-19.223822	-13.791842	-20.460836	22.466375	-0.44128332	-11.961574	-8.966174	1.4698992	-16.90006	17.348434	-2.4739552	-2.3094032	12.07314	10.249458	7.1373024	1.0850515	17.230505	-0.8097432	-3.15429	27.390856	-9.959857	-15.641475	-11.072045	-32.671955	-8.401105	7.9777374	16.98307	0.7871416	19.695654	28.708443	-10.7816925	21.954966	18.0363
399	-2.1705868	-0.8445628	2.8157184	-15.759704	-3.2698138	-8.399412	-8.864689	-13.683101	-5.614569	-14.110053	-20.400673	-16.355438	-30.174925	-18.808676	-7.558188	-13.3673935	-18.487154	-13.732987	-18.609922	-21.835077	-2.3430731	-9.55919	-0.36544004	3.5905647	5.5235076	15.341214	-4.14571	-4.793882	3.3503246	-9.408898	-15.759846	1.6586623	-20.623535	-11.094195	-16.042881	-15.705624	-18.722866	-4.465289	-6.256786	4.752187	4.2431226	-17.93182	-23.137701	-20.471579	-7.22876	-13.409194	-3.9910386	-1.0498033	3.7604961
400	-43.367535	-32.113815	-38.261433	-20.094269	-3.3759396	-10.914345	-53.066784	-45.544056	-32.837147	-14.203719	-21.250834	-35.862823	-27.118073	-35.494144	-16.352552	-14.911395	-6.918667	-47.15369	-48.597103	-47.225185	-21.38738	-53.84435	-7.119064	4.049063	-17.818592	-39.896854	-37.71053	-34.695156	-45.117264	-43.51711	-55.310375	-27.07266	-50.22586	-0.7560275	-14.102595	-57.19139	-53.391174	-39.80176	-29.832458	-69.12913	-39.46053	-51.79147	-22.048464	-66.49039	-9.253674	-58.872986	-59.141407	-54.1751	-32.816666
401	40.995403	14.506116	9.641606	25.505346	-22.23056	7.0310826	25.08364	8.931077	-3.5209723	24.868185	-1.0193497	32.19059	19.260572	7.9840813	9.716445	-25.663385	7.506958	30.891676	-3.6816413	11.5839615	2.7859166	7.2939434	21.62548	-0.30905375	19.727665	10.514401	-31.619558	32.22246	16.05837	6.674186	10.436747	5.175309	1.3145422	8.655587	3.3725193	-1.6934309	8.703182	-17.073227	10.794423	12.309323	6.0269637	-5.5435143	-14.94355	-0.124082886	-3.7730324	-11.8958025	-7.4790635	-2.2074878	-41.38794
402	10.689357	15.347595	-17.094078	18.000818	17.064692	17.900595	-13.31429	-24.128944	-6.5425563	-13.032535	-7.550968	1.0784308	-2.6429513	-15.871783	-22.071693	-9.431591	-7.7231407	-46.876568	1.2484397	-9.8153715	3.135332	-11.865796	1.1274643	5.7425537	7.366722	19.405348	10.950143	7.876269	3.7699053	-7.0211377	-30.169119	-35.47468	-34.99062	-28.002302	-29.118872	-14.019073	-25.38619	-15.393348	9.973998	7.0984063	14.725967	16.737434	4.683553	7.141131	5.101755	-14.194709	-6.6735797	27.028765	2.2578948
403	10.269807	1.9476848	-4.253903	1.7966608	8.378184	7.204706	8.701764	10.586221	-3.0493424	6.539081	-4.319217	-0.53849125	-0.62509733	5.22469	-0.016054073	4.1751637	5.5258865	-1.3127012	1.8268446	26.18882	6.80815	9.712857	7.8053455	10.881274	-1.0650209	4.5108027	2.609862	0.7507057	3.7310915	0.20357418	1.6575025	8.195619	-2.917209	12.423039	-12.085401	-7.3666916	-0.06955147	-25.343138	-10.254935	12.693561	-1.7595457	-21.16414	-2.1337252	-18.526365	-11.529576	7.074224	-5.9	-12.639481	-20.040625
404	-15.515941	2.2463567	-17.10208	18.642763	-25.071783	4.7043138	-15.775059	1.3191038	-5.846998	-19.37719	3.5218856	-45.540516	-34.018353	-30.840063	-36.16479	-4.294377	-24.777357	6.9219704	-15.792591	-23.397608	-13.837918	-8.037768	3.0981195	-16.066973	8.74471	-8.568931	-3.8212998	1.6292034	-18.005713	-34.643143	-30.513863	-39.665752	-24.434563	-25.40053	-35.613575	-6.8220353	11.0854025	-16.496256	9.099929	-35.433544	-14.560439	19.560816	-10.86827	13.138344	-9.119485	-0.46096087	-14.4078455	2.2524054	-7.57916
405	-4.320123	12.290748	-7.760061	5.5393453	-8.241015	-12.04932	-4.581658	19.70919	19.48941	4.5708003	3.1467798	2.8565829	-2.5352752	-6.1530795	7.617269	3.525376	4.0922046	6.583126	-12.561143	-4.600839	-6.824049	4.1028647	20.717674	4.75354	-15.567657	-15.152557	-8.192904	-20.51435	-10.241559	1.8568164	2.900993	1.3906573	14.952446	-29.349213	9.970098	-0.87402564	-1.1164169	-4.4328594	-28.043945	-4.1063933	-32.654716	3.3170102	-19.668993	2.3422701	-6.7610774	5.084021	0.39836374	-6.3908935	-7.1974216
406	5.964583	12.28394	23.740469	-17.247355	17.201914	-2.3145828	25.871805	22.515802	16.292974	13.992473	16.916191	23.453781	-18.952667	16.649328	28.29342	10.11142	23.084097	12.814453	19.71835	15.937119	16.175362	3.8199985	-15.476344	-48.833954	1.8669248	-5.9639626	-0.580584	11.564054	28.25418	-6.41898	-17.208746	25.490969	32.368668	8.518601	17.323547	9.532126	17.21575	17.818619	3.3185413	2.6220953	27.249786	11.545563	-1.1695098	-7.400206	22.90185	21.241686	-20.489622	10.94885	5.049516
407	10.148648	-6.292378	3.1719615	4.726003	13.111123	16.512383	-57.64046	15.202678	0.223406	-15.198882	13.3423	-57.25342	-60.943798	-4.7843137	-14.806714	-22.106878	-5.8843884	-17.001478	-7.269686	4.689113	15.395961	11.78419	-63.175976	7.541025	11.735481	-32.232304	-26.162964	-46.11177	-45.13081	3.0767434	-25.038939	-17.910501	11.347893	-1.0250145	-0.76270133	9.129471	10.7609	14.842152	-40.026066	18.979546	-43.40097	-53.019573	21.691484	-25.171091	3.4261792	23.926231	-5.7557297	1.5182356	29.59406
408	-10.959453	-20.20351	-4.012957	-11.882758	6.3157563	-26.047411	-22.950575	-21.56626	-9.111604	-29.009443	-18.429003	-41.357822	-10.840571	-18.64531	-14.111882	-23.686121	-24.683084	-24.650877	-13.732628	-27.88736	-26.803055	-42.57798	-22.646177	-23.735596	-23.088182	-45.13994	-32.40038	-62.69366	-46.73823	-52.043255	-27.35412	-32.694492	-28.161963	-43.65893	-23.977621	-41.57919	-13.614373	-40.25276	-29.24858	-27.655272	-39.18978	-35.29185	-27.029566	-31.050034	-38.75797	-39.848583	-25.081507	-22.98458	-16.307404
410	18.196192	20.93741	25.078545	17.653795	29.904978	29.25345	25.954512	14.178292	-3.5692666	-15.104439	4.0946946	5.299638	20.359884	8.951366	23.687378	-2.3988414	4.363915	18.889204	-7.9764132	-5.1743407	10.601472	-13.825634	2.5198448	-3.476188	23.454147	-4.8728313	11.611451	-5.9515305	0.523715	19.900131	-5.661146	20.457039	8.243751	-8.693287	6.283306	16.977455	-3.5530682	4.940809	7.02506	0.30329213	10.592837	14.80123	17.890055	26.838709	19.232306	11.813358	27.960909	28.18775	2.8457587
415	16.14556	27.231796	20.44985	-23.328844	-11.629092	5.1615715	8.3279505	11.89803	-0.31242433	-14.9498625	-55.542583	-5.8896585	38.702717	8.681194	1.6851526	-5.4119973	-3.1888065	13.066066	-1.7808727	2.204334	4.3314753	-3.772606	5.93973	-17.314476	3.7945309	18.9563	11.73474	-15.283566	5.4532933	7.796818	10.916729	-3.4769962	3.876806	-21.342834	-34.121143	4.1954236	14.245715	16.660755	-25.760103	-45.66609	-10.987679	-6.016029	21.065414	33.201237	12.5970125	-15.582645	-3.8047733	4.9263573	27.94192
416	9.393257	2.6256921	-17.278837	12.0614395	8.953161	17.224482	-10.79578	8.298854	-3.3835144	-10.382459	0.55717087	32.66898	17.726616	8.28706	5.3028955	9.696226	12.72567	-14.299759	22.2932	0.7033081	14.049436	-21.894928	3.6705296	0.83739144	-25.450493	14.49963	25.611496	18.610857	-1.283989	12.085121	10.045936	4.322805	37.497654	11.3494215	0.24162658	10.218453	-36.488895	2.7808502	3.5497742	-39.80249	-11.145221	10.776874	-14.671359	-10.898883	-1.283933	-30.858566	-5.6195827	-8.7525015	-6.8613105
419	-22.542892	-38.857697	-30.941492	-36.009785	-26.01779	-16.92753	-27.631601	-31.652197	-37.892895	-14.627408	-21.867462	-35.66551	-35.03177	-19.776468	-16.957869	-13.809945	-9.825379	-15.103904	-20.980394	-28.183304	-24.06138	-29.52597	-16.639341	-19.219698	-19.094751	-19.933165	-34.677204	-13.046626	-19.959291	-31.896896	-32.92287	-28.874208	-17.756842	-25.13572	-18.469582	-28.627676	-25.658127	-17.141884	-28.487875	-24.196228	-15.610333	-17.334349	-27.16121	-17.495214	-22.535889	-14.478703	-4.9537816	-13.692146	-18.189993
420	1.9859352	-28.468943	-20.894777	-45.442993	-33.894337	6.8782754	-19.38019	-24.483007	-7.6190906	-40.475243	-36.30649	-59.72469	-40.36974	-17.933737	9.294505	-13.229947	-0.48325372	-30.103012	-60.227142	-33.256317	-34.15149	14.086407	35.25137	-37.962578	27.005903	-31.327154	-35.01164	-30.786535	-57.27957	15.966559	-5.46797	-2.4409785	0.007026354	-23.982752	-12.322852	-37.762897	-36.67137	7.480078	42.62115	-42.655186	11.06508	-15.702644	-17.508772	-27.748123	-40.125134	-42.10536	-1.404418	0.01751705	-58.978107
422	8.435443	2.219155	0.32790056	8.475657	-9.156793	0.25637808	-2.581741	-3.0753033	2.895794	0.21879227	-3.8221474	-3.8873196	-21.642555	-26.947016	-27.813654	8.348857	1.2447809	-5.7738304	0.17309983	-0.40299606	-10.237323	-9.437974	-7.9490395	-9.152249	-1.3200768	-34.092873	-20.74758	-13.393547	-18.223572	-17.144035	-8.133517	6.492327	4.7774444	9.192384	7.412466	3.1598444	-0.7080837	3.9593878	7.1920447	19.517244	2.2439616	29.370108	21.930128	18.697641	11.305836	-5.1321816	-9.13498	5.2519755	-4.398644
423	9.105224	17.321802	24.326538	33.35709	12.881747	24.583399	16.768099	25.89312	25.617083	16.695917	19.645708	29.13046	25.486517	25.810461	11.689617	19.073832	11.667534	25.403559	22.36879	9.056732	12.867259	11.604465	-1.1893352	5.91716	17.486814	11.866378	8.403716	22.508184	12.574376	20.864685	19.093626	16.14399	10.521482	15.719432	2.329193	14.409619	12.361094	12.897115	18.170465	20.704954	16.971865	17.271955	1.5147616	0.8737628	8.424524	13.039069	4.9051127	14.12447	26.680243
425	-18.64124	-22.901995	-29.348114	-28.91687	-26.979528	-22.443327	-23.011911	-21.150492	-22.107428	-27.332726	-19.996107	-34.47044	-29.458908	-32.8345	-25.280775	-18.686502	-19.379139	-21.597818	-17.543648	-3.5027282	0.98947304	-31.341461	-2.2896225	-18.826391	1.883756	-39.86294	-24.640703	-23.17542	-7.756853	-29.571814	-5.3309407	-18.754255	0.21436055	-7.51012	-0.512647	-15.988495	-15.965276	-9.823573	1.2714819	3.0380697	3.8180444	4.504981	11.856857	1.3147465	-13.71669	-16.024925	-0.66692543	-4.148165	-8.115376
426	-17.602873	-23.718407	-26.977875	-31.060425	-15.076664	-21.073988	-37.126583	-34.28834	-21.331242	-22.8609	-27.026445	-27.671904	-7.1773586	-33.52585	-26.788256	-20.137892	-10.508475	-20.772844	-20.339636	-23.047552	-10.946546	-36.558357	-29.219078	-19.934145	-10.352263	-24.917107	-20.770105	-15.8494	-8.137549	-21.304281	-19.91051	-18.7768	-0.665561	-25.093672	-25.461372	-24.837555	-10.2768755	-31.851843	-26.076025	-24.020376	-12.896782	-25.165512	-20.128464	-29.970596	-16.947697	-19.260975	-38.981426	-35.131634	-27.226982
427	6.854525	0.106413364	-4.0701756	5.9957566	-12.504585	-32.238964	-20.914082	-12.688373	-17.791056	-11.038953	-4.109554	-18.177794	-4.9860735	-4.413784	-29.81456	-14.777379	-6.4994273	-27.831583	-12.015061	-11.48549	-23.183243	-13.315911	-7.599241	-16.736202	-1.1987518	-16.186945	-9.215263	-5.9107533	-9.8345175	-12.099002	-8.246416	-8.740566	-21.376328	-9.266223	0.9208886	-19.587162	-7.714172	-20.015486	-12.646511	-1.342506	-19.078646	-18.56549	2.4604473	-2.4031117	-25.145304	-12.2407255	-14.193222	-12.103948	-10.946945
428	13.255542	9.948589	13.991931	-5.286318	7.1397185	-8.698489	17.73283	2.445013	19.185972	-3.9401264	-0.11360741	-8.039355	-31.626139	-36.41593	13.534587	1.0173573	10.031333	-40.231106	-14.008983	29.547918	-25.116783	-1.573361	-23.204264	-30.514452	-8.289773	-42.77458	1.5904293	-34.87801	-32.156067	-11.213365	-51.41128	-30.143148	-27.92864	-46.892883	3.6537912	-15.027165	-1.018915	-21.659544	-13.472192	-23.135895	-18.567415	20.11943	-15.565118	-2.9534748	-17.332052	-15.093525	-33.713917	-7.9748225	-10.173682
429	7.8598886	-2.8650808	6.269361	1.9330807	-0.21634896	-1.6128324	-2.2132242	3.120362	-10.085063	12.211215	6.4510975	3.452238	4.544664	20.752045	8.502438	17.769417	21.10502	22.516382	1.1884362	13.686376	11.8146105	15.586062	17.137136	13.792519	16.073698	15.041049	7.6127744	2.8435583	10.414211	13.102954	13.367302	10.34113	7.017544	10.623072	4.4088554	3.9465783	2.005659	13.7076235	6.21781	15.944382	-5.9188037	1.546024	5.083004	10.595984	11.645125	-0.8540516	7.490211	1.935916	2.3665123
430	14.779125	21.385813	-18.18703	15.7697115	13.512177	-3.5639877	-8.155377	5.0578113	-18.408312	8.223083	13.873645	-12.335132	4.9515653	14.134701	11.259509	1.1877546	16.319563	-11.945129	15.9773445	4.9521594	-17.36733	-11.493401	5.5620284	-13.865593	-10.685853	3.097682	-22.2136	-7.388172	-3.1047432	20.543392	-18.644403	12.868824	-1.6627895	-17.073027	7.657295	-2.2792222	16.996473	1.8073667	12.564735	-6.0748115	16.451712	1.5371529	23.90538	3.280269	-0.17061329	1.2641457	11.161195	-1.9551188	-2.9566872
431	-25.744303	13.858677	8.178733	-21.832321	-12.408235	-39.24586	-7.609614	-9.61572	-10.168828	-34.418354	-23.428827	21.07617	-18.787622	3.9811747	-17.990473	3.1856601	-0.81316537	0.9971215	-0.74637556	-12.138888	-16.78581	6.955832	10.862636	-12.071926	-16.055235	-22.712778	8.793488	-24.724592	2.8687484	-19.698465	-11.4738035	14.322388	-28.313599	19.586748	-2.7391179	23.715591	7.187458	2.0619833	-0.5466666	-25.1493	12.715206	-16.06204	-21.036589	-19.007307	-19.23469	4.632488	-4.811825	-21.049866	13.726723
432	-11.922412	-4.6758084	8.899653	11.93823	-27.361021	-29.049051	14.761525	8.342347	0.6459153	-15.9984665	9.137532	-14.729651	0.22362931	-13.208428	-27.114166	8.731888	-1.1038452	6.8850746	-5.906218	-21.492918	-4.0991135	-5.15343	-25.349566	-6.0145493	12.206843	10.416627	2.5987136	1.9717344	-28.723227	5.884578	-6.207006	-27.683472	5.270597	12.44617	-5.708076	4.2866883	25.689001	-30.869883	5.925001	-5.214661	-6.7466145	4.4349856	-5.8412743	-14.151071	0.3671399	4.816755	-16.249374	-12.630646	-30.721186
435	-15.554423	-11.62087	-20.323145	-4.7124457	14.286281	10.302659	10.960858	2.63077	-10.174457	-26.093605	5.983113	-3.6204503	-3.6683	-14.899345	-5.4111023	13.639252	10.236452	8.4118395	16.827114	14.337315	-3.0174332	-24.36703	-10.210479	-7.524401	4.463492	-12.775828	-2.2735202	2.9738066	-18.590652	-7.241408	-2.4142406	-4.750155	13.442342	8.112022	-20.307844	6.768823	18.678999	1.5486568	13.6671715	-22.808418	2.658549	-0.36588702	-25.003351	-40.867947	-37.84348	-37.3215	-21.791342	-61.127808	-13.051624
436	-28.13082	-13.027524	-15.097831	-26.715082	-22.61735	-23.14118	0.5080309	-5.426306	10.152762	1.7456331	4.9648347	-7.377783	-26.977942	-20.153898	-17.460869	-30.34838	-13.332784	-6.2879176	-4.5701966	-22.512526	-8.59612	-32.469936	-0.42188802	-2.8704326	-0.10142994	-8.92686	-28.924742	-19.94089	-20.641647	-17.127441	-15.440972	-24.26155	3.208287	-7.0888867	-8.096749	7.6774254	-0.6249008	-24.22878	-9.394543	-5.5418077	-24.412766	-2.0320742	-31.595764	-12.502521	20.538378	2.9351327	-16.79819	-27.084127	4.7503166
437	-23.693563	-4.112518	-2.322446	6.8224792	-11.172554	-9.046809	2.9905064	3.9566314	-4.2429404	-9.6981	-9.955142	-9.056412	-6.9045715	1.5953903	-5.164427	-4.092877	1.5483627	-4.5067725	-0.17072934	11.991265	-2.5109375	-0.4069519	-0.52570695	-11.5587225	-2.5441082	-0.2431596	-10.613548	7.6581864	-5.342521	-11.131602	1.5070038	3.797951	9.320039	0.8394174	-2.76908	11.227487	11.152669	2.10591	0.55918056	4.3807116	-4.6168857	-6.14263	2.7727907	9.119316	-1.6060947	-1.7166289	-2.6139143	13.36102	7.2373834
440	-5.653807	-12.643706	8.063003	2.9121997	8.268765	4.983134	-8.241652	18.234056	-11.038521	6.3773293	0.7440729	-11.823199	-21.092009	7.789121	3.5528297	6.296019	-24.526434	-3.5505352	17.850172	-12.168976	7.5751176	-11.520787	0.46444067	5.8759537	14.409541	-3.8444283	19.77353	-6.8517094	2.4005692	0.2200505	-5.8138146	-12.900624	-16.328655	-7.031283	14.734428	23.552694	-2.5711439	9.359084	-6.2926927	9.3440895	11.351748	-3.5021088	2.7086112	14.553516	-22.428574	-6.2991447	-30.501839	7.545204	-2.064925
441	4.1189375	6.1299605	-10.03128	-29.392538	-17.68505	-35.949047	-12.198509	-14.533116	-25.555357	-13.991038	-11.045093	-1.5916958	-38.368103	-25.209612	-12.008708	-19.24862	-53.667175	-40.04208	-26.665413	-24.366035	-23.316902	-27.877312	-20.181253	-12.441607	-27.58857	-31.388151	-18.158459	-39.017776	-19.846567	-37.485813	-20.582106	-29.584557	-16.951529	-30.93799	-13.960079	-34.055763	-19.403114	-27.950247	-23.4253	4.8525834	-17.212227	-14.683421	-23.771215	-7.2661223	-29.067314	-21.997946	-51.838024	-26.346777	-5.99415
442	12.224412	21.515314	17.84463	13.774604	19.725006	10.971263	16.333834	12.423711	23.513617	12.317639	8.167203	13.203759	2.7891777	5.3545356	4.8056803	17.045795	5.4362893	5.2204914	1.6004114	11.431297	2.6883585	14.121616	8.148971	0.33662018	-3.716525	-9.905402	-12.827668	-5.766327	-10.69547	-3.8906326	4.191333	6.748238	5.7366395	8.282744	-7.2562623	-4.962912	-13.754802	0.27563223	10.092915	2.4808853	0.5886285	9.247718	-11.68084	-5.640138	-9.34609	8.200397	-3.5174491	14.280228	-0.7492933
444	12.841861	10.896855	16.13761	15.379329	2.9404037	-3.4408386	-15.8452425	-11.725929	-10.947202	5.328136	6.96293	14.562573	7.568274	10.400408	5.259033	10.407329	8.921234	17.887445	12.223689	9.352645	3.8015835	-7.725672	1.7729579	7.8037395	6.2431884	4.6352963	5.9923396	-0.23979266	9.291229	2.4751287	12.239306	19.551687	14.526665	11.012561	12.139558	4.586393	12.906548	25.201017	9.127937	22.44782	35.160324	32.718502	18.483912	15.281227	11.375285	4.742813	6.8801517	8.790147	11.583833
445	-1.9984283	3.5368392	13.440272	7.1721053	11.331264	17.908224	22.929129	26.528997	28.067947	27.387514	31.872787	-8.752974	-18.104744	-11.378094	-9.807725	1.8009213	13.550217	-8.004201	-9.167275	-14.633595	-0.52861977	3.3209183	-17.353926	-27.664108	-12.999829	-21.758295	-1.7585078	-14.391175	-5.2182937	9.7068205	-9.832103	-23.665161	-16.39482	-11.037938	5.796329	-11.692952	2.0519981	-8.590642	0.2180322	17.93785	16.632212	8.516654	-10.164302	-7.764099	3.3490417	-3.8848495	-5.6887956	-15.133282	13.23664
448	-20.96916	3.4773216	15.982495	11.368099	29.579964	27.983467	30.955435	13.030449	33.969494	-5.196359	18.539064	3.6474895	-2.4770496	17.266333	30.522402	16.471245	22.215944	16.846144	-9.378833	5.343287	13.826261	-12.103401	21.913103	-5.6550713	-0.7917862	16.158936	0.96923256	12.026309	24.172699	24.490656	38.391357	-15.450417	-4.893518	21.427729	16.768494	10.517816	19.240538	29.351141	24.797804	-7.410185	38.792015	15.519936	21.44554	4.011329	15.791962	41.464817	28.529829	15.600329	27.550623
449	-8.073658	-10.820122	-5.4027634	-7.4047627	-25.043375	-14.718333	-6.7232804	-11.103706	-2.1097596	-20.233088	-23.60731	-12.53081	-27.085815	-24.723593	-32.11742	-19.275267	-25.945658	-12.727211	-22.812805	-23.723389	-35.422764	-22.821394	-31.273804	-28.61232	-34.542004	-24.5268	-35.698193	-12.931479	-2.564813	-17.522268	2.7972062	-21.27103	-13.640755	-9.311208	-3.7872856	-20.191202	5.4451203	-10.445016	5.1437597	-11.127017	4.6983953	-14.432762	-18.567816	-31.508932	-10.723381	-30.454391	-18.551298	-28.999273	-22.00621
450	5.920775	7.0996413	1.555461	6.8844275	0.3812941	7.3781238	-27.790716	-27.781317	-22.211504	-4.843516	-16.891205	18.81347	27.288162	18.915808	31.047724	21.418	23.589304	25.952982	14.154927	33.15819	35.758892	28.800766	30.668058	29.426239	32.47459	27.896814	26.008791	31.38169	26.295553	30.290785	25.13697	24.709154	26.32254	29.952805	24.721872	25.38594	29.722498	20.088606	20.264017	16.720158	15.505368	19.97614	10.921916	13.614049	16.295889	20.78997	32.238857	24.251045	20.861837
451	17.392164	17.856253	21.166365	16.515951	21.555992	7.23852	19.78713	3.8496325	10.483432	23.391802	14.514882	13.958093	23.952654	8.481206	-12.372554	32.646343	7.6800103	11.38664	21.259455	-3.001119	6.0944386	20.58638	4.0469384	5.1211114	20.194513	14.593961	-12.16071	14.036957	9.673413	-12.856284	22.587297	6.795237	2.1568692	20.312817	2.346749	-1.5493976	19.539923	-18.52614	-6.990128	20.592773	-3.452243	1.2249883	14.169181	-18.258608	-10.877449	10.9450655	-4.536602	-17.398535	2.0700524
452	9.532543	18.916872	1.3435855	19.269619	12.612019	-6.603903	18.462015	30.562586	14.019058	20.2566	29.593277	-2.5210187	20.617659	16.288416	17.971397	27.013573	30.52272	-7.172983	23.834955	16.70178	8.753848	37.792725	23.325586	-10.500625	21.757353	20.883224	20.255838	28.830667	5.484453	-2.6406963	27.906412	34.381195	4.1341634	12.233745	23.403038	-11.199958	26.005136	18.720104	5.461223	23.176676	30.217842	-0.23542602	30.96036	13.824855	7.7171497	52.126255	20.117405	-13.734736	23.969313
453	-25.291153	-17.519907	-2.1713307	12.257396	28.612246	12.500385	-4.1347547	5.1437993	16.09185	-12.686549	21.740149	-5.0126243	-39.376514	-12.303918	-13.434804	12.927228	-11.382422	-13.223372	10.772961	10.005737	-9.801602	-17.2703	2.464656	-13.475624	-30.976334	-2.3484309	-21.786743	-11.258763	7.979389	22.120138	-13.011262	21.50585	-4.4433475	-14.489998	6.965158	-16.306429	-15.481178	-12.130204	1.1799053	-24.289032	-38.751553	-14.113597	18.636408	13.235558	11.888675	-8.232332	-16.814606	8.764847	-0.4573914
454	-7.5180473	-25.397024	-15.231328	-6.4208894	-5.2397	0.83982736	-0.5456121	-18.763748	-18.679451	-17.549747	-0.9678475	5.7234707	-3.8782399	-17.938715	-15.15009	-22.647858	-0.8747377	0.4895617	-16.733908	-34.33937	-12.518737	-32.45135	-4.9546757	4.592664	-3.8617222	-14.983218	-18.629137	-19.450256	4.224331	2.8393095	-3.1076233	-20.324934	-5.8494906	-19.125452	-2.3597176	6.431357	1.6428951	-19.042986	-9.777573	-34.40138	-5.6920815	1.0550423	-11.382947	-32.017544	-1.7807764	-19.647131	-8.530384	3.0510762	-14.419003
455	-12.688998	-13.02731	-6.240866	-5.0105247	2.1517951	-0.54928595	-0.22687466	12.931324	5.089001	19.819166	0.79376453	0.69063216	-6.1637497	-1.1833633	12.780744	-2.6556718	-11.840581	4.560041	-5.1015353	0.025959969	9.62404	3.4613335	4.651583	0.70361996	-9.9322195	5.4863853	6.525931	-1.8321899	-26.224848	5.6415715	0.7194008	-5.0872307	-13.622937	2.697223	3.2804747	-2.3829896	27.553452	-0.61542827	-9.119269	8.254519	14.702981	7.0489373	0.9883283	0.385671	-16.293612	-9.241692	3.0457828	13.407795	-4.0794454
456	-46.406277	-37.7661	-53.517933	-33.04259	-26.577242	-11.522544	-49.20464	-23.25424	-41.23796	-43.266964	-51.838715	-35.865894	-32.866886	-23.840948	-47.832256	-29.752256	-41.208836	-36.245792	-44.647243	-27.4779	-17.931334	-25.532867	-54.090775	-37.281357	-40.974648	-47.829987	-33.88798	-35.609707	-23.062881	-33.739845	-27.097757	-28.287573	-43.8031	-29.100395	-38.098225	-35.445263	-31.179169	-27.636536	-32.44263	-23.069525	-41.993206	-22.978043	-44.065556	-35.489826	-46.779114	-33.163918	-43.905018	-36.716133	-47.80534
458	-5.905888	11.882739	2.4771714	5.6508746	0.44072595	3.0367067	8.664366	-4.7904544	4.785505	-8.674844	-13.483565	4.146192	11.341517	0.07994016	1.7643465	-21.947744	-1.175757	16.095901	4.2804008	3.6580594	3.8388774	-8.222613	6.1912208	8.761048	10.6285715	6.0008216	-13.050632	7.4825244	9.569681	4.8817325	-1.5017815	-40.14929	5.6731772	17.803608	0.46741295	0.6115627	-1.2277819	12.853699	-3.4261677	-2.939904	18.373146	-5.812227	-5.4035096	6.7225404	21.386915	5.7035813	5.638195	-11.392207	6.271929
459	30.589874	26.668106	28.869898	24.08001	26.584452	31.27807	36.246532	12.849511	25.306824	11.773807	32.786385	22.64624	32.701042	22.085253	31.040956	7.3574386	15.145608	6.580086	0.510084	-7.544166	-16.388508	4.5781875	13.950524	26.240301	13.274105	19.109274	10.934158	11.637502	-1.7777948	8.671901	11.669284	17.359316	-17.106646	-2.649142	-9.2687235	0.003793716	-12.725667	-11.168907	16.808699	20.160822	-14.76481	25.399696	5.8825836	25.425558	31.2863	8.218896	-11.516507	-9.944455	27.393478
460	-20.219889	-30.61941	-13.437435	-13.442909	-15.874549	-3.1433156	-9.143456	-8.371049	-8.147782	-9.763408	-1.1725516	-6.329494	-9.058978	-0.4514499	1.8316002	-7.2446785	-6.8668804	-17.793636	-1.930798	-5.8094373	-21.526815	-8.643916	-21.515444	-26.435549	-13.831426	-9.055648	-16.803707	-21.98734	-29.150787	-28.460585	-15.757216	-14.522309	-15.674698	1.4594921	-0.58152175	-7.8954544	-9.036392	-2.803305	-7.0500507	-8.7429495	-17.69427	-5.022917	-11.485024	-4.2345433	-7.012173	-9.9231205	-11.041709	-7.266613	-12.2451515
461	11.561849	8.752535	1.4337711	-8.921689	22.071394	12.532963	8.627819	5.610522	14.562369	0.6553648	6.975736	24.692438	16.583767	7.1885934	14.611969	-5.356464	3.1556427	15.406673	14.114013	16.21102	8.942382	-14.716344	-0.40031633	15.288021	16.383486	-1.7231985	4.084665	18.872139	-3.7625682	4.154064	8.341689	14.982082	16.575502	5.0198617	8.830447	-25.038002	7.7486324	12.915105	16.454203	11.586637	10.708131	16.944555	5.9547005	0.26574263	24.383326	14.203443	7.7952256	15.094101	12.877792
462	-6.524553	17.624533	27.970587	14.836169	8.306966	6.988234	24.558168	-16.283876	20.92076	17.847616	31.387281	10.484626	12.942235	-1.4842058	-5.4151134	10.98585	30.207544	28.820276	18.590502	12.732448	24.219751	-3.8538978	20.17946	18.323448	2.3194864	13.749797	19.052607	14.319989	7.0573726	24.440664	26.026764	-3.602251	24.39708	23.367506	17.007502	28.97407	23.614784	29.100866	23.072535	14.920853	25.891335	34.02524	23.226934	8.208014	12.552903	-7.6291404	-26.475225	7.975813	6.5817018
463	-13.654452	-62.814453	-22.12504	-17.171244	-28.0902	-20.022467	-21.959688	-5.5338387	-21.737167	-0.89632887	8.5441475	1.0265764	-32.075794	-25.381536	-22.878866	-45.754185	-1.4479443	-3.5638218	-5.3984933	-1.0332485	-10.099453	6.160709	-46.32613	-26.228943	-19.25802	-21.571009	-28.586004	-31.097292	-22.563911	-34.715572	1.9244914	-29.051092	-7.3672543	9.569253	-33.673416	-44.91931	-59.848545	-40.29373	-39.681194	-24.972486	9.676488	10.2058	12.231898	-29.41085	-4.4557214	-36.31322	-26.895195	-31.1223	-32.684475
464	-14.700336	-18.46425	-1.4127346	-16.706244	-22.83518	-23.0281	-12.889657	-38.753002	-3.7799685	7.2730975	8.708587	5.8593354	-4.0900574	7.9509697	-27.997515	9.723812	0.21390092	4.0042195	11.423356	-4.725689	14.286583	4.773616	13.7446165	14.294804	-11.829869	17.034643	-0.56485015	5.3660073	0.12930298	-5.000202	-6.59841	-19.117964	1.3552529	-5.672421	-14.492877	-0.06357344	-46.485577	-51.97931	-28.216627	-43.151707	-45.746914	-16.38548	-45.47469	-49.250774	-38.78335	-41.16182	-45.04025	-60.29894	-32.694542
466	6.459881	-12.13012	-19.033064	4.5716	-25.566347	7.7544303	-31.199677	-0.058465164	-10.578345	-6.422356	0.97884303	-8.503646	-20.831066	-4.0531416	16.595434	-7.6786575	18.581856	-39.758884	0.09482638	-1.0370992	-11.392858	-12.922821	-14.935506	-8.31158	-9.289992	4.432669	-10.74487	29.763006	9.160192	-10.346026	-12.2226	-49.70456	-22.329035	-4.3609605	-2.335543	-43.243713	-24.268656	2.5905693	3.3489037	-41.281406	-22.386599	-42.373753	6.485567	-16.244434	11.188107	-6.2001157	-0.62802666	2.3001978	-43.07484
467	9.3350525	-36.815746	-22.39971	-1.294212	-7.7944527	-18.96328	-26.537836	-16.263474	-38.24272	-11.845193	-33.32367	-28.479345	-2.1357505	-19.44553	-6.5720277	-21.180862	-28.453115	-29.227226	-15.827565	-33.326138	-4.883823	-26.44712	-1.3863262	-16.323938	-59.01177	-43.15089	-24.188484	-48.781097	-38.81084	2.1548529	-1.1747031	-40.629673	-14.857201	0.44594446	5.032654	2.0855408	-24.009264	-6.3503532	-10.601533	-41.338497	-28.620935	-34.325756	-27.265127	-2.3001583	-9.275445	-35.899612	-40.819763	-13.566807	8.1670065
468	21.059694	32.03499	38.76473	30.50678	24.831802	20.666912	17.998907	22.083534	9.27082	11.312432	12.887436	22.411423	14.21914	22.83161	20.464113	23.775427	32.91306	41.013966	34.326233	33.030643	38.513783	32.726746	24.49677	23.601768	23.812536	29.121279	22.796976	21.956795	24.596375	26.235397	23.255728	22.848587	22.016073	15.197948	28.09403	30.419556	27.233469	31.559942	17.317041	18.513971	32.77228	16.544237	27.314184	19.054499	25.132502	11.435178	23.658096	18.45231	19.503008
469	21.699951	20.297209	36.055042	30.902636	24.992247	-2.0760994	15.89563	34.565815	-14.509555	14.540035	-15.415779	28.890799	30.642502	30.098974	31.379816	27.058624	-72.30736	-41.54662	11.350177	-33.043022	35.244656	36.091175	8.784303	25.821173	-5.434385	32.819267	-0.9636033	4.8893275	-52.168957	26.11283	22.21666	31.250036	37.281086	-21.246548	1.0515746	12.646507	10.09945	35.16105	36.522503	-43.85034	1.8047792	-17.689285	33.724022	7.707002	7.114988	5.4128203	8.304889	-13.867371	16.197794
472	-28.085367	-10.191617	-9.838982	-26.56488	3.3971279	-43.336605	-39.811695	4.800146	11.713183	13.110374	-14.787183	-42.673878	-22.45032	-8.042162	-24.40003	-14.468391	-34.288048	-44.05949	-14.680909	-9.295394	-34.92566	1.1067804	-18.262434	-6.3735137	-41.755497	-12.825322	5.4870906	-40.65093	-36.668663	-41.555073	-13.403905	-34.390133	-4.246943	-25.44259	1.2930636	-29.324114	2.921487	5.743645	-46.874836	-26.156137	-41.489918	-14.0634575	-14.229763	5.1795645	-18.095825	-19.663961	-25.972809	-27.47785	-7.9276733
473	-12.291783	-11.146579	-30.998045	5.001389	4.0542736	11.405187	-59.443394	-8.326101	1.7349548	-26.166948	-2.1638668	0.8316228	-20.081104	-0.9003043	15.842847	-22.53274	-21.31204	9.454716	-0.7972336	3.1544292	-29.511345	-18.460264	-33.994495	-0.5755787	8.191317	-30.350136	12.986682	-16.13273	32.182026	9.588948	-20.69264	27.441786	-22.98268	-36.545914	-24.771227	3.1047657	-4.8424935	-58.94406	10.614265	-1.7877544	-18.993927	1.44841	18.109007	-4.504383	-1.2192612	20.390228	-22.295044	-17.867025	-26.060705
475	-12.89125	3.6261237	-35.491394	4.5678864	7.240847	-8.586683	10.820315	-5.554886	-28.615202	15.266293	16.260317	9.820828	-13.419629	12.4592285	-17.787413	-29.400167	-33.860844	-6.2467246	-2.56456	5.517493	-2.6907425	-33.35712	-30.62384	10.283146	3.123994	-5.290459	-22.022247	-5.9323564	-27.987074	-5.974587	-37.627705	-12.978974	-13.034696	-8.823422	4.6122003	-6.733776	-26.784067	-1.439072	-9.164605	5.593376	-0.38692346	5.4676538	-3.1121244	-17.277624	-37.441616	-2.4649467	-5.6320305	-7.5585003	7.2080574
477	-13.850255	-0.8452587	71.25225	-4.896399	28.607162	16.934673	55.921307	19.984686	61.152172	46.25652	19.007275	11.87608	1.1769823	28.148909	30.040628	-19.951666	14.121381	80.895805	-1.0149062	27.617758	21.131994	57.766865	22.44993	54.368206	43.63379	24.37007	5.185425	-1.0249752	37.515198	36.316418	-17.6271	-10.240371	72.32684	4.6841116	26.734	15.079402	48.6863	23.340683	45.97896	43.94283	15.783624	-8.03312	0.062273663	30.53959	25.132074	33.908844	-26.819199	68.34634	58.874252
478	-8.94781	-8.855184	-27.286783	0.53885794	-12.30534	-11.299792	-2.720556	21.46182	2.198413	15.2649	2.1826315	4.408383	-7.5367227	-13.95004	4.771876	-15.1747055	9.373677	-12.528773	9.673321	5.3946815	13.616684	10.5672	3.0648918	6.811218	13.036384	8.471859	5.348076	-16.04336	-14.894455	-14.932965	-8.36933	-12.622203	-28.83679	-8.373456	5.4922338	-14.377778	-2.5295572	-12.605316	-8.405816	-7.3271637	-0.847877	-10.00219	-0.03789838	2.076805	-8.381869	-9.626604	21.462458	8.247228	-3.4102814
479	15.350009	31.53147	-6.2247186	13.14544	-17.718857	17.238718	17.440773	-18.028522	17.947128	19.42228	12.897236	15.43922	-3.9409187	-5.2203574	-14.57858	20.82325	22.419806	-25.58241	2.0118294	11.493476	9.305378	9.9660845	-21.158323	-41.359516	20.94773	-13.876094	-1.4694906	-35.685307	9.098599	21.050161	-24.746506	-8.65784	-25.282282	-34.029377	9.6573105	-17.831854	-0.9146094	10.929708	6.512596	18.772226	-34.869633	-8.762321	16.398066	-14.920635	7.265302	-17.93681	12.906708	-1.6577462	-33.33177
480	7.8737426	5.3368354	9.466208	10.417578	5.336724	11.835945	12.198517	13.069348	21.869833	12.946162	11.616649	13.161636	17.224665	15.837697	18.14514	14.43695	16.463198	19.784359	20.946074	16.947607	16.665045	16.18091	20.38694	20.618494	18.403803	17.583948	19.86069	23.376959	21.48601	22.750671	24.630335	18.847744	21.662676	23.531916	20.410192	22.458624	26.335299	28.23234	27.443903	27.141958	25.353449	29.242567	30.616678	22.309637	14.624931	8.808042	14.54657	5.195516	9.479051
481	0.9731744	0.8460636	10.89505	8.962344	-5.68825	5.700335	-4.508646	1.7518703	-5.434668	1.23834	0.56633836	-1.1176146	-2.2958744	0.5761061	3.1011388	-0.69264525	0.6810048	2.4116714	11.809207	6.4784074	2.9407842	7.2815056	-2.693342	2.8350124	14.691087	14.860535	3.6334922	0.47339472	1.5992708	9.577447	3.696533	17.334015	11.746499	3.6969986	14.27535	1.2767023	13.11152	8.884244	9.086638	2.7842152	6.0054245	14.675395	8.653966	8.916661	-4.0387383	8.216769	9.068847	7.515762	-0.59527045
482	-9.859228	-11.233754	-11.674012	-17.942158	-22.290018	-13.757149	-8.325759	-15.529164	-11.265746	-15.503746	-30.40555	-20.785625	-19.151367	-15.599082	-9.082774	-11.3005905	-22.591398	-22.442122	-13.7491255	-9.685521	-8.219826	-17.742643	-2.6054907	-8.5154	-17.235939	-10.579251	-2.7833855	-11.184627	-25.94042	-1.5504465	0.5285781	-1.2130108	-0.41896662	-13.148835	-21.874556	-13.9525795	-7.465727	-15.350587	-3.117257	1.0891533	-0.8623988	-4.7806363	1.2531738	-9.07722	-2.786742	-17.962214	1.104606	-2.7158203	-1.544231
484	-2.7294972	26.256319	-14.433171	-11.687386	0.68587905	-36.22252	-8.451221	-19.361456	-3.961436	15.768071	-19.961393	-25.988152	15.049149	5.512528	15.342656	-0.11610627	21.340265	-4.1069627	-1.2194242	-26.313467	-32.272724	-10.299499	-29.312044	-24.071646	-22.718237	-35.88091	-23.871323	26.08451	7.693002	19.398682	-1.1544075	17.706026	-0.58889645	-2.485962	-11.643958	-41.42047	-8.546891	-8.535614	-29.402367	-15.698335	-32.67747	-16.961905	25.61933	4.102333	20.675562	-2.6517055	17.199194	-2.584974	-10.527213
485	24.233984	32.16453	1.4167013	13.070125	10.319695	7.656702	4.8492513	-1.7029333	6.2159004	2.036074	27.240473	8.49624	18.154463	2.822361	-3.7892354	6.8478084	10.434222	14.005628	18.056608	18.11037	19.423838	17.549458	0.41961017	7.3568645	8.507113	9.424686	2.015958	5.15548	3.4952717	4.0184503	9.988694	12.450378	8.9514475	6.5945735	11.360431	14.760882	14.637816	13.3132515	18.398132	11.737527	4.162786	12.278693	16.03053	8.805363	15.149482	16.333263	15.294602	10.077443	13.159476
486	-26.105597	-15.306983	10.70531	0.53267115	3.992193	-6.119208	1.7276344	6.0030646	7.950449	1.4278337	-20.852976	-13.898438	-24.431692	2.3334358	-6.7542024	-10.009158	-1.4761149	-0.4445753	4.9348984	5.582573	-4.1786265	-4.3135734	-10.582253	-7.675005	5.4637237	-17.03679	-20.227457	-33.319134	9.391696	2.698763	-18.054323	-6.5139556	1.0305281	8.470218	-15.264857	5.2321334	-13.686569	-10.657014	10.912514	2.2871692	-1.2152948	-15.65313	-13.107165	-0.670921	4.7170224	-7.2134843	-19.909502	-14.54076	-10.891078
487	-6.610747	-13.265888	-0.33375773	-4.7627473	-15.036412	-44.20052	14.147729	-18.903341	-25.871704	-7.8420944	-18.419634	-33.667007	-18.83769	0.6437524	-3.0604641	-9.005321	-18.541288	-13.668164	-27.239695	-19.303274	-1.4513235	-11.60989	-37.77235	-14.753293	-20.284277	-22.831144	-15.238576	8.479043	11.801064	-34.174706	-17.10375	-9.88422	-19.864168	-9.653522	-12.196528	13.177733	-32.17905	-13.182465	-18.986128	2.911041	-22.18336	-13.589588	8.463901	-17.287773	-29.528006	-6.157004	10.559735	-24.316816	-45.059895
488	-4.0930457	0.79368526	10.214463	-15.888066	-4.543547	6.1625214	6.2091956	8.392096	-7.418306	-7.9367523	0.8337876	-6.7171702	-15.088623	-9.717305	-15.582301	-12.676877	-5.6828275	-13.68493	-13.777232	-23.189745	-17.489424	-15.823246	-21.966284	-35.995975	-21.83519	-11.770607	-21.66738	-17.093235	-20.275152	-29.950356	-26.566317	-16.018648	-26.383835	-8.565868	-27.14405	-22.758783	-19.127604	-3.837392	-22.543549	-32.18291	-16.407404	-23.060583	-16.206213	-13.836433	-24.558943	-25.088196	-20.231873	-19.368006	-31.992996
489	-3.215245	15.934766	-6.3665986	7.0087256	17.669685	-9.381736	-6.9468675	-0.3492066	-9.935408	4.3678536	4.140017	-10.398201	15.827245	-7.5232377	-5.541637	3.4314277	-18.430681	-1.2628416	5.8045077	-2.988312	-2.1561248	3.6007385	-7.6998725	-1.3817829	-0.75232476	-1.0685118	0.688338	-19.03896	-7.988767	-15.451894	-21.73414	-16.945393	5.3096886	-14.418315	-25.858522	10.837937	0.26894537	-16.986273	-0.48978487	-2.1485188	-1.1319891	8.049291	0.048552513	-5.073715	6.629805	1.8345345	-16.617882	-7.726729	4.7978406
490	8.941739	4.5120173	-13.634922	16.69882	-20.120392	-1.4336427	-10.840091	-3.3783252	1.1738275	5.243477	4.18663	-9.544421	15.492844	-8.585663	-3.9218361	9.786846	-0.6926203	-32.262905	-10.154251	7.682264	-6.1484275	-15.458003	-21.579077	-14.527881	-24.149973	-10.813687	-7.535525	-5.366501	-15.958493	-7.274921	-20.26722	-20.638704	4.5861187	-13.84344	-27.352585	-16.760027	-5.61813	-25.968117	3.2607071	11.358178	-14.685149	-32.268627	-80.30548	-38.18436	-45.371445	-31.263712	-57.455414	-25.284111	-64.12866
492	0.67215896	-23.684662	-19.589201	-4.2599893	-20.07202	-18.379265	-25.634125	-24.573097	-35.31387	-30.873352	-35.640827	-29.524704	-22.995008	-22.383112	-6.521229	-22.940691	-13.069607	-2.8160079	-22.22854	-31.96836	-2.2580843	-7.133236	-7.7593474	-8.991492	2.0552042	-38.48534	-14.198062	13.915935	-14.5634575	-13.069013	-24.448145	-11.605302	-9.189986	5.8005486	7.8703294	7.585962	-6.9133816	6.0148187	-13.497041	-7.2345543	-11.414848	-10.555678	-27.613823	-2.0163906	-8.372598	1.3786119	-16.572609	-18.301254	-2.8641822
493	3.3546467	12.092916	3.888895	6.0866885	-2.2962973	-6.114865	11.7964525	3.5168216	-0.5292328	-3.1851628	-8.31224	6.157021	13.697566	9.359246	14.6488905	3.270841	4.8035994	12.120646	11.105132	5.9199586	14.363936	6.4715843	9.993027	-0.705918	16.695358	16.894442	15.512871	21.066923	10.033612	7.402949	1.5860052	2.1908057	0.47054243	4.347666	3.962948	16.277353	2.9858425	9.149956	1.8492775	4.959291	19.717077	2.1613016	15.774048	-2.8056772	18.827803	11.549409	3.7897556	-6.104033	-3.4762077
494	10.606551	4.6372457	5.075475	17.190983	1.8605915	0.7601753	-6.235619	2.5270255	17.954609	10.902935	16.489408	6.9212365	10.285572	1.3515621	1.4361383	5.454987	-5.942858	15.316564	9.077664	8.864936	8.171092	17.814873	13.553346	4.9410315	5.8191257	2.5725973	-3.6151555	15.526681	7.1062245	5.9674506	1.6145571	-5.9730744	4.592274	-4.0557466	-0.8279503	-9.995912	-1.3913327	14.148644	2.726702	-6.8271966	-2.7186365	5.774273	-14.647964	-2.5590465	-11.362628	-2.16799	11.678861	-3.0451596	1.255401
496	-7.9547296	-18.726664	-20.161886	-24.518822	-38.945965	-22.140404	-2.9615939	6.033339	-27.807394	11.847133	-12.181947	-32.065662	-8.951675	17.708502	-33.834667	-12.91476	-10.546275	-30.352503	0.4082451	-1.6251311	-27.315145	19.27244	26.710938	13.906278	-1.2154075	2.4785368	-15.024968	20.055902	-4.671778	13.096221	11.737231	9.815612	-12.162372	26.941565	18.694439	15.645682	-10.493133	17.315208	-28.82633	19.720474	-6.4409614	13.214264	11.652183	-8.384918	-43.38742	17.806475	34.020393	1.6835113	-1.7373892
497	-28.687765	-26.898726	8.663319	8.216401	29.334444	-44.040943	-23.016684	11.483674	14.077103	-31.894547	-13.804225	-29.913324	-27.023752	0.54716367	-17.95276	-40.07027	-55.59318	-29.074677	4.4735527	8.309587	-72.21366	8.385741	-24.220709	-1.7599036	-0.78609246	-26.966688	-48.969406	-74.13589	-27.055017	9.9449	-0.8175926	-70.029106	7.9533825	0.4405501	6.679884	14.400516	13.155495	-9.986547	-4.2846336	-42.375698	23.809015	13.145889	-30.64387	12.102245	9.052213	4.939568	8.3071375	15.517234	-2.9674368
498	11.169711	25.793737	4.845263	4.315861	-0.84799194	5.5268636	4.38761	7.088291	16.524466	18.756163	12.315091	19.312075	13.413062	14.358615	7.151867	16.105394	14.0924425	2.2146573	6.9461226	3.9395106	11.561069	7.4334106	10.235639	13.628575	9.269511	7.7088304	9.263788	4.322765	8.346776	9.943551	18.568417	6.5942326	0.02955246	-1.5804542	-0.6546919	3.651378	8.172228	-5.506443	12.167666	13.285473	9.870085	9.033036	12.37057	20.876213	7.1496525	10.871732	9.06789	-0.739508	9.489791
499	9.686397	24.968733	10.664821	31.04645	6.3922267	1.3026056	18.511045	-3.5322838	-46.937317	4.5047216	18.04377	16.681314	10.036473	10.967347	9.275765	-28.610136	-29.142744	-17.268318	8.141269	-21.158655	-13.745072	-5.664742	3.25971	8.688496	14.092782	-7.360508	7.590128	18.084106	11.249607	5.3826394	2.508073	-2.3834858	10.925186	-11.670593	2.5446868	3.5594406	-12.135581	-2.6184819	-1.0124804	-0.60293794	-1.1421623	-0.5873038	-1.3935694	-13.677666	13.244115	-7.3518405	5.6409965	-4.7563763	-6.915134
500	-24.252916	13.398135	-16.147696	-18.41656	-29.869635	4.2116394	-25.170828	2.7496626	-37.592674	-23.779068	-37.23444	-17.917555	-38.548676	8.429166	-25.577143	-10.039956	-27.909712	-7.680967	-42.880386	0.41428217	-36.61674	4.899409	5.277399	22.782736	9.409703	-18.320824	-0.9106452	-8.319997	-11.805781	-11.799481	-25.455618	2.7068474	-29.826933	-16.796324	-25.618414	-13.595386	-37.185745	8.062375	-25.872812	-1.6302096	-27.859121	-22.97254	-30.69796	18.507004	-40.916004	-5.009743	-27.45209	-6.8961606	-34.849606
501	15.43489	7.303866	8.312156	-0.14787923	10.180083	1.3950056	-3.6943247	3.6958225	8.523875	-13.023076	-5.4124494	4.194196	18.215954	5.804525	3.131149	7.124985	15.942296	-2.7824104	-0.6183219	-7.632629	4.9563746	-28.452826	5.0820785	0.87406015	10.157687	1.055116	18.789032	10.296927	12.872207	14.950686	10.856392	3.6670723	11.527387	4.027003	6.076307	27.180494	19.504057	13.999992	14.526063	10.826579	-12.351166	-15.861396	14.223511	13.104575	7.913893	4.0903144	9.992047	4.4601417	17.25998
502	-8.622249	-10.158108	13.835846	-28.059166	-42.6992	7.1713295	1.6067266	-10.590626	-10.314412	6.6743927	7.7951493	28.973993	16.20607	-5.2524533	-37.573765	-15.633735	-6.163589	-5.3206277	6.6503844	-18.747261	-15.400818	-25.304842	-10.382809	-16.39063	-16.26333	-14.574505	-33.60722	-55.10326	4.6105595	-13.887671	-31.890587	-12.631907	36.33682	2.1000805	-5.802386	11.778693	16.687658	-3.8537724	-34.331486	1.698103	35.382587	17.550295	-16.07374	-16.452398	-15.584392	-1.8013302	-18.455162	-11.45842	-30.896112
503	-8.680206	-7.847384	-6.5256333	-15.876224	15.4302435	-15.050221	-11.651909	-1.2521219	-17.812328	-10.5079565	-13.149502	-19.870779	-4.087521	-23.602316	-4.7520595	-10.513772	-7.51568	-49.3434	-11.371536	-18.093882	-13.294976	-29.061493	-13.206112	-5.4507732	-23.94967	-6.933532	-4.233455	-7.8379765	-23.713251	14.280015	-11.211263	-19.332306	-16.844707	-20.249048	-49.818436	-51.033127	-26.454767	20.17127	-12.643079	-11.602862	7.2957816	-5.057405	-6.952781	-26.554693	-13.005451	-19.599566	-3.6251996	0.026233038	-20.958883
504	13.254391	13.324708	25.749792	26.036783	16.017374	1.3596464	12.223892	24.129404	25.808954	9.718512	19.029932	10.374198	11.926602	22.87337	14.960416	23.47149	23.78833	13.000524	17.352455	30.055954	21.94018	13.252773	31.572386	24.132013	28.786697	9.389716	16.51726	19.891111	6.6677117	16.139612	11.111598	7.0855412	14.137741	14.648898	18.264845	17.021177	12.52499	19.360594	25.357773	19.155844	10.133289	21.297625	8.268231	14.747909	18.881449	9.569308	5.243637	24.821112	32.656155
506	-9.565879	-5.2410045	-12.371243	-14.736934	-14.494434	-17.060144	-15.909692	-14.7980585	-6.0966873	-15.509198	-15.996661	-23.162062	-1.9796553	-11.3452835	-12.283402	-10.632649	-17.915266	-6.711406	-2.7430246	-13.419426	-11.887786	-13.919884	-14.158707	-4.589315	-8.7195425	-10.53128	-10.810407	-9.544758	-13.379584	-5.7509294	-11.00505	-7.8202844	-15.687356	-15.449056	-10.608058	-7.793369	-3.771965	-7.588239	-19.7287	-14.549624	-18.357584	-22.882835	-12.469798	-23.632215	-13.472056	-23.407888	-8.986125	-3.8091938	-9.511668
507	11.626666	20.563715	20.086878	1.6831251	21.451736	19.894457	16.251007	-4.3441358	6.9373546	8.669975	14.2724085	10.701665	21.065641	2.8464012	-7.481852	-18.294004	-4.9296837	21.735184	20.045797	13.073995	-4.36237	9.788938	23.766464	14.82672	34.56696	3.4970238	0.86868095	1.1250163	4.891516	7.215019	1.2121496	-4.2043133	4.5766616	-1.0705032	13.0121765	4.778496	2.1245155	-2.6706822	19.070267	0.05461502	14.122673	13.590211	10.35855	-16.462976	14.906919	10.467264	2.7299368	13.762276	-5.4335904
512	-12.454665	-26.525274	-28.012047	-7.3981023	-12.399532	-19.604666	-30.499582	-31.572899	-15.941062	-20.799997	-24.368093	-31.194284	-20.892118	-24.49714	-25.536913	-8.953048	-2.8838432	-16.46837	-3.3890297	-0.59969777	-7.530697	8.510564	-0.64009887	-21.412231	-5.788538	-37.101532	-11.425671	-31.253698	-25.087835	0.52042246	-29.530912	-26.73292	-21.36614	-5.1051836	-9.100882	5.9646735	-10.112038	-19.09065	-27.47705	-36.402363	-8.367466	-6.933718	-18.538805	-23.11766	-26.172976	-25.907104	-33.85855	-15.8827505	-13.919865
513	-16.656485	-5.404175	-11.211266	-1.8206816	-10.037799	-5.9342766	-10.096553	-8.0765505	8.288308	1.0924693	19.000048	1.9772711	-8.780495	-0.89795524	-24.810244	-1.0844536	-4.978495	-0.23517816	1.2319807	8.989071	-4.7252445	-3.2309713	-25.078482	2.5275114	-3.6385376	5.9127026	6.715441	0.51697534	-17.641535	-11.447662	-20.49394	-5.1058297	-8.684504	-10.971923	-16.881521	6.201271	-4.7834086	-21.820993	-12.744416	5.6505604	7.489142	13.367858	10.300719	13.019509	23.649897	31.5165	18.667938	9.872471	16.139412
514	-22.224062	-12.248881	15.188057	-22.072418	-13.186776	13.612374	5.778033	-7.156099	5.570165	0.20178795	-11.767167	11.122996	9.910473	-1.8262534	22.49224	8.680795	-5.9107223	3.5450628	27.200705	1.7055254	-1.058961	-6.08567	-5.6720448	-1.2600727	-7.969148	0.2194751	7.4683766	-1.8423575	-8.924448	13.800046	5.022406	8.87772	-8.25008	4.8155074	11.61233	8.547252	26.552084	19.669333	28.48672	24.766937	24.973055	14.168289	5.7673073	21.512177	13.446628	21.328943	10.639754	21.53013	29.562233
515	6.0572815	-7.6756096	-15.39096	17.70324	11.179718	-2.3370602	-14.759647	0.572728	-17.215092	-8.290676	15.099075	-26.900919	-23.113752	-9.808381	-2.2138126	8.407905	-11.423818	-15.567013	-25.879946	-2.3977454	-9.638017	-5.4525104	-9.340734	-3.8905823	-10.83616	-4.9058113	6.5757785	-20.984964	-11.126277	-18.260885	-4.61237	12.5526705	5.1215415	-7.3950024	-6.0309887	-8.930044	-18.620094	-8.457557	-3.1331832	-41.533165	-9.015311	-8.690025	2.9145021	-12.175	-7.0410767	-6.8700967	-10.562974	-0.9620209	-19.881624
518	-1.6967293	-7.655191	-7.1137652	4.3384233	-19.15889	-22.092672	1.911307	-6.761585	4.2316394	3.7743797	-8.695625	-7.365934	-16.81481	-6.337501	-20.756676	0.551898	-10.499343	-7.641045	-10.717006	-10.837738	-12.755188	-3.7261455	-4.3269577	-15.548694	-5.1807966	-0.70034	-4.3746986	-10.23643	-8.56443	-11.171018	-13.99426	-1.7414255	-0.57508254	-11.504692	-13.316498	-3.5537155	-9.45774	-2.2846563	-3.8239772	-14.225613	-11.6756525	-9.16114	-9.118093	-12.716637	2.9959142	-6.4646688	-20.120008	4.1560955	-6.6897855
519	-4.655831	-20.219124	11.866546	1.7132736	15.848371	-2.909362	12.619967	17.88594	-3.3063838	2.263273	5.2739506	5.167645	9.368343	-7.6435275	7.5539474	7.324299	1.261783	14.421242	10.449707	-16.618351	-7.6230774	18.248602	-6.985222	13.385131	5.7362137	33.64002	26.788443	-12.6501045	21.456968	7.1772733	10.571923	18.10338	28.68133	4.6066546	14.155006	19.57738	23.696585	34.861847	21.214352	9.833886	8.747298	14.9873	32.800964	8.95493	17.551378	23.828009	-6.7347717	-3.7671947	16.229307
520	10.8104515	25.662474	22.935638	28.66101	20.697912	17.025309	13.585744	27.07377	21.79598	13.724689	8.014541	-11.245839	-20.2039	-3.5490406	5.4641194	-19.501945	19.911737	2.4705744	30.892633	19.853668	7.072923	15.879767	-26.294691	-16.904182	-19.874783	20.684883	2.2979357	17.496796	5.5005355	31.102163	13.765269	-1.6973156	13.024956	-1.6478996	0.24622853	28.683365	16.599215	7.5818734	-12.884567	-13.169545	26.977476	22.420326	25.989044	17.334402	12.735413	26.646149	24.466608	23.569277	14.292592
521	7.5220127	-18.476625	-1.6524619	0.000957807	-20.247183	-2.4220583	5.584326	1.2085718	-7.442536	-10.950891	-1.6253186	-13.477954	-6.05541	1.2179781	-12.605952	-6.9012394	-8.698695	-7.155271	-0.09434128	9.904219	13.210256	0.5808738	-11.614712	5.02698	-0.105433464	-6.1008573	-0.33972707	-6.9986434	-0.8594694	-31.57678	-21.216703	-13.639531	-12.384425	-1.8432292	-13.38725	5.5471816	-9.028583	-4.00265	-2.215872	10.170115	-7.763119	-12.1949835	-9.481235	7.1357	-2.0825946	2.1386135	2.883124	10.117331	3.7677305
522	-7.761804	-2.3174207	-28.6527	-27.209066	-30.994253	-25.564962	-29.810026	-21.043074	-5.9478793	-32.37648	-27.708338	-6.5216575	-6.4395523	-11.227199	-12.823308	-11.642642	-26.943533	-19.825933	-10.444287	-7.8773174	-12.1759405	-12.1491995	-12.591199	5.863779	-5.371013	6.292198	-10.229856	-14.136329	-13.241511	-25.920372	-6.140053	-34.894165	-24.205973	-16.955124	-17.03576	-32.793327	-27.119247	-9.637808	17.420927	25.832304	3.3206615	2.7115698	-23.294806	-6.8718276	-11.3828535	7.2813077	6.4189315	-3.50457	5.743408
523	27.09262	25.646494	27.383192	30.514479	19.447645	4.4646215	22.599646	10.299096	17.544008	32.751804	29.714586	33.343018	-17.260653	22.234404	20.741465	24.098627	24.31547	17.197662	8.946425	17.673075	29.774313	7.3944664	1.70051	-4.876275	-8.999267	-11.170213	3.351959	3.3644798	20.985487	19.558727	26.50795	-2.5517073	16.851126	21.844292	0.71990234	30.822115	26.67784	25.937872	32.50609	28.61445	16.473564	2.4378338	-1.2547109	17.671656	22.241709	33.777927	4.574255	9.424332	23.727112
524	-8.845977	6.660187	3.1944218	17.343473	4.25856	17.232298	12.132332	8.8742285	5.741773	12.269025	12.711492	9.08484	19.37178	-14.078896	38.021088	-2.5080445	14.258769	4.686045	27.240458	-8.495354	31.726965	23.445745	-1.7785467	21.447943	14.76275	26.176956	-4.249433	21.966911	10.87073	24.138365	-2.0842733	21.095037	7.8434734	22.139116	23.842148	6.760142	23.943747	2.9780667	14.770752	12.908528	23.77533	4.9751287	20.618395	-5.281512	10.8016815	-2.2202675	19.978369	15.323451	21.55834
525	12.311226	26.484697	-0.44247842	19.322565	14.905656	13.082578	15.697015	14.411096	27.508806	13.22766	19.413895	11.08408	11.108037	18.860216	14.953837	12.678332	18.704206	36.58868	18.16965	20.505667	9.3896	17.582623	17.38854	22.042109	4.4330077	11.021294	23.164461	-2.4736545	23.689064	14.883542	15.563235	22.47687	12.590511	19.492811	18.034151	25.440336	27.960169	23.962942	21.895838	10.875179	23.501823	26.05577	16.50119	17.867777	17.039461	29.482248	26.729418	28.680017	17.009022
527	22.902756	2.1849315	7.028703	16.71473	11.823073	-8.820347	5.4369874	1.4033327	-0.16317846	10.023643	16.540144	10.739647	13.8213	13.246484	17.654642	15.000424	1.6878949	21.197775	2.7441676	5.726063	11.690086	15.719319	5.282575	8.674825	17.223898	-5.8026824	15.0121765	4.8186207	7.2600684	-0.6389456	11.7637	15.2382765	1.6398891	12.328212	19.972153	-7.7692657	0.25766596	0.16488874	11.4195795	5.279107	8.736527	9.192299	25.969767	-6.997003	4.079937	8.363161	0.89377755	14.483719	1.6539822
529	24.497103	19.986202	5.0405717	11.153389	25.37407	25.974955	6.2286325	2.4099195	25.67774	-4.7222066	28.637016	23.406519	17.292824	8.096928	21.082458	15.790985	7.9704146	15.666516	18.953518	-2.3881674	25.538086	14.209996	12.931774	19.71456	40.05325	14.488442	23.770922	3.093743	7.570507	22.176615	15.996106	28.353027	23.5334	23.498426	5.084198	-1.693923	-19.429228	14.261735	31.722116	11.5405855	26.144335	-0.23561287	22.712967	19.494331	7.3451424	14.123799	-7.0778947	21.4981	18.834166
530	-1.2200284	-14.214345	15.910812	6.3908615	-9.442283	-15.534484	-10.122954	-13.839475	1.2564783	-11.926187	0.8765958	-0.50626594	18.304712	7.777199	-8.907387	-3.5564377	4.415296	10.368649	-7.82086	-2.886453	3.0492609	9.157745	-17.646729	11.896747	-6.6375937	-2.022228	-12.7183075	4.684344	-2.857968	15.719124	13.715838	21.01895	20.01621	21.389807	14.636264	2.031782	7.346321	1.9092518	-12.682789	0.16108163	-14.04709	8.380359	-10.375103	-1.0119997	23.123056	-18.484232	-2.361247	-3.7171533	4.2491403
535	-10.891759	-3.8949401	-13.667671	-0.11722565	1.3277763	-7.752518	-9.012473	-9.699796	-11.534714	-10.520415	-4.2872205	-8.016996	-0.992424	-19.91408	0.3377317	2.3042326	0.37462425	5.638513	8.937343	-4.697714	-3.243063	-26.65847	-6.008371	-15.625932	3.0231678	-3.2856448	-19.6928	-14.988724	-0.37354597	-22.164225	-5.2189207	-5.7004375	-6.625456	-1.3568058	-13.319324	-19.367083	-19.88548	1.7853142	2.9682858	-9.282814	-1.3541473	-6.2997684	-36.837994	-6.719887	-0.3229955	-18.713823	-21.192255	-10.9866495	-33.475166
536	-16.039408	-15.14021	-7.1501746	-11.492775	-12.15802	-14.116253	-8.084202	-6.2735696	-12.252117	-8.897974	-22.847086	-27.509964	-24.33554	-17.979536	-4.197518	-11.160736	-2.9305618	-11.399243	-13.438296	-18.37623	-18.720263	-30.959932	-8.219755	-25.855917	-6.5892415	-6.349867	-9.069201	4.97575	-11.991008	-8.299717	0.7678245	-10.900111	-5.259476	-14.814789	-6.6889377	-9.315558	-9.497237	-12.023124	-13.582275	17.3675	-18.457685	-5.59014	4.121075	-21.72008	4.3186946	-11.563893	0.4269458	-31.556671	-8.323746
537	-19.576324	-30.500654	-20.159876	-30.047651	-22.53855	-13.738792	-19.402925	-15.933675	-8.784635	-27.848364	-30.845984	-35.510895	-24.870575	-14.672711	-25.28259	-10.373801	-23.753622	-18.057745	-24.146593	-17.285076	-22.982508	-23.674189	-21.39064	-21.667288	-10.825779	-11.450921	-18.011133	-14.974484	-22.620672	-13.021733	-24.407495	-26.131205	-20.157522	-26.900743	-33.32208	-19.810188	-19.520096	-23.510208	-20.552855	-23.71588	-13.623631	-13.276742	-16.078665	-20.509819	-24.776224	-18.219309	-18.293581	-16.24144	-22.784395
540	7.67886	4.0936985	-6.746153	2.248708	0.18018913	13.901562	5.7942863	-19.184946	-2.3703074	-11.531255	-8.887012	7.6381154	4.478582	-4.3449473	21.205826	-0.02364254	13.059688	-16.383356	1.6282014	-14.531029	19.705938	8.70975	15.200653	11.700767	0.29771248	7.3272424	-1.3273443	-7.7470303	-8.332229	4.115171	2.1543028	-0.3506101	-0.02663962	6.4777107	5.5641036	-5.026407	-3.2955825	1.8592849	-0.6722622	0.6901105	-1.8895693	14.207535	2.0462754	0.5805643	6.242534	20.117426	-1.8267168	-9.171642	3.1208858
544	13.67463	-21.563156	19.263298	-19.828146	-15.900004	-15.186503	-3.3799808	1.8228341	10.784828	-8.057819	14.816325	-26.027899	11.865476	4.062119	-34.670605	4.408175	1.6181303	6.005345	2.7819335	-1.6188612	34.379395	3.6306362	7.152655	-43.93886	-0.7806918	-2.0800056	-0.89568824	8.2425375	12.086856	-15.318517	3.8924847	12.32196	-25.045725	18.402145	-14.6201315	1.6502594	-9.714878	-2.4712725	3.4498053	28.543762	-2.6399498	0.29925904	-33.69415	26.12024	5.867073	-29.101402	5.1295967	0.9907556	3.9264538
547	21.998453	-3.0682342	21.563242	15.1601	0.63387966	13.103364	13.898747	13.773452	-15.248101	8.360646	-3.3349817	-10.931209	-28.71322	13.970141	12.901073	-10.74456	17.407652	7.1845245	8.3135605	-7.56369	6.4625764	11.97845	-29.65354	-32.357864	3.0388384	-1.0018394	3.436282	-14.112895	14.669833	0.12608846	-64.16898	15.733151	-6.991857	7.2346053	22.225092	23.09018	-47.319225	4.6547956	17.221487	8.827994	8.695146	-7.5380516	9.3852625	-13.944894	17.039394	0.3871684	-25.44959	-8.660075	5.363476
550	-20.687387	-2.8813994	-16.112991	16.01563	-12.871776	2.031147	-13.670688	-5.971806	-13.827389	-1.6214138	-1.9377829	-39.885933	16.437857	12.01036	2.5823286	-16.84815	-13.764832	14.476315	-18.879782	-3.2776158	-12.1872835	25.048365	-22.49035	9.983325	-1.1309782	-0.37743804	0.690532	-8.971023	-0.49448046	-4.8364615	2.1931894	-9.367233	-1.166584	-12.543214	8.276998	-7.8287196	-7.944954	-31.795725	1.3166951	-14.574444	9.668832	-0.8176072	-6.509115	-17.753862	12.136607	-0.29336992	5.7715087	-6.1395526	7.1115346
551	21.459452	26.888548	15.020435	20.91994	-18.08737	13.618655	15.358321	8.1329	-12.430385	14.599238	-11.746282	-16.820305	4.4908404	22.429358	-29.508825	0.63633186	-2.7213087	21.998693	23.077139	11.517784	31.627653	-11.3955145	14.586455	4.138109	29.087189	0.118140854	4.710373	28.072601	15.121736	7.838257	7.1239676	30.743948	-3.6106598	21.306776	18.542137	25.757925	-0.013278644	2.2493484	26.812057	4.872523	23.125525	32.58197	25.424353	24.833704	2.0866878	25.381811	-1.6589731	-7.0809608	1.97186
554	-24.85254	-24.562185	-29.067453	-33.30088	-32.023045	-29.851587	-26.193926	-21.428192	-22.203527	-18.974659	-22.154749	-21.808603	-20.84611	-26.051512	-30.101395	-23.31337	-24.605637	-14.888265	-27.434736	-20.095116	-12.766377	-11.124583	-23.049768	-19.403032	-18.76554	-26.149496	-29.867586	-27.94999	-21.757355	-20.165108	-26.670294	-21.643179	-25.949059	-28.758307	-22.516983	-23.931677	-31.22249	-18.310333	-23.395126	-23.288843	-18.307388	-16.116673	-26.496796	-18.760626	-28.875132	-22.777534	-26.001852	-25.947973	-28.526892
555	-8.005216	5.315332	-5.360872	13.895721	-7.7193513	-6.393009	-8.177979	22.284615	-10.61412	5.691002	5.203547	-20.071823	6.097389	12.326229	8.970664	6.5043654	3.070811	2.3083942	32.34256	19.90286	-6.167125	8.032779	0.26464048	-3.0886433	6.0253463	-7.690367	15.93129	9.767989	-13.317586	7.2120724	-4.9818892	-20.594788	-4.799193	6.1514945	-14.562758	-9.766831	-8.378179	1.6198505	20.445717	16.78375	3.4250202	-6.381515	-5.945501	-2.8802593	31.727074	-21.28758	10.851602	15.910085	-24.753199
556	4.358221	-10.331727	-17.830961	-9.340254	-13.351285	-28.981237	15.870151	-9.154332	-4.521528	-7.236052	-10.971603	4.052653	6.285082	-4.983173	-20.93466	-9.77293	0.5845928	-15.733779	19.704863	10.673467	-26.647087	1.1277605	-19.041515	0.5522978	-20.99542	9.213332	-7.676189	-8.286114	-13.288163	4.2466397	-10.92464	-11.502338	-27.23208	0.75847363	-21.616976	-24.749949	-17.61386	-21.937021	-33.60769	-18.33183	-32.829975	-15.940894	-18.524246	-11.802261	-24.294764	-6.460621	-12.838841	-13.565286	-3.4756622
558	-25.996065	8.7248745	-18.457853	-23.510855	-19.763672	-28.937983	-12.42271	-32.96272	-23.809586	-11.551074	-10.698108	-15.290278	-18.419676	8.944474	17.510672	7.6550255	-12.358579	2.4206283	-24.067907	-16.824312	-17.886078	5.9746833	-22.146225	2.5258844	-27.718481	-16.200506	-13.670013	16.416643	-36.88083	-26.482452	-0.82093495	13.3463745	-3.6892107	-6.3522325	-30.770952	-30.748392	9.11369	-55.06602	-40.27538	-6.1893406	-32.815422	-0.11863836	-8.673084	-5.8758607	-27.196854	8.977002	-1.1713911	-12.1302	-4.579464
560	23.610437	15.544787	29.37439	3.8072312	13.834941	10.538548	2.1433246	39.143597	15.00278	11.675967	33.57266	26.603308	8.878519	5.382935	10.507214	-2.84428	15.94106	23.470766	8.547848	11.100877	16.690311	20.012346	20.372965	8.884594	13.785884	27.012228	-4.9671273	19.862623	22.240723	28.548258	28.677973	32.74043	23.741201	19.358828	5.0841722	11.751611	-10.124799	13.973666	9.648097	9.108293	-2.293555	18.380753	27.075348	24.843323	5.229818	10.928726	12.860908	30.431976	27.573912
561	-8.438104	8.169136	-24.640913	7.3006196	-13.666157	9.813136	-13.226127	8.922043	9.766137	-7.4709415	18.609133	-9.325164	13.306714	-7.4759	4.4317646	-3.3488226	2.1657567	9.030492	14.283379	-10.298001	6.0987964	-6.688437	-6.3123097	-4.443066	12.628387	-15.481212	20.148016	-8.605852	10.647416	-8.049484	4.4075437	13.596372	-11.20575	15.801454	-12.939225	-1.9593773	-14.66938	-23.328203	-15.06926	22.868662	-26.094728	-7.5347686	-21.494078	-28.850359	-18.933067	-14.58575	-2.8854496	-11.220065	6.7223897
564	-19.222101	-12.840195	-11.734073	-15.796791	0.5747121	-5.371062	5.688992	-1.8606558	5.9340234	-7.7644534	-1.4974589	-9.760858	19.002045	-0.7854223	3.4315464	-61.701588	0.08334819	-9.024249	-23.05165	9.529415	17.75141	11.700299	19.805475	-28.778605	1.4631077	9.18281	-9.518027	30.229956	21.344484	15.027415	-9.223802	-11.041123	18.400045	1.4632201	-13.780403	10.944057	-16.628744	-28.03723	0.84287596	-12.300862	-4.6394906	-33.53905	-19.247461	5.4406867	13.305148	-10.932999	-16.051731	-45.529514	-37.90037
565	-0.564877	-15.361763	23.06324	20.278746	26.60514	14.09418	25.833185	-15.828308	12.664773	11.93213	17.231825	10.927361	2.8703318	-2.554773	-1.4135895	-5.7391076	-13.655002	-2.023867	-1.986066	-10.609586	-8.154516	9.503684	-12.34314	0.57832795	2.4981968	17.68032	-3.6570053	22.973639	18.877066	18.762686	-5.443587	36.85079	20.374714	11.908517	1.4266987	13.673111	4.5328393	8.358206	15.700982	2.748696	-0.28144202	10.429811	-0.80630726	5.119389	18.526842	23.191635	7.178324	-7.2420783	6.9810658
568	18.40154	17.167168	18.013365	13.598168	3.558693	12.282726	5.5749364	4.3937917	8.850619	19.633827	18.079025	3.328187	19.202265	8.963463	-8.829885	22.06169	7.828092	2.7756655	9.673321	13.70604	26.548563	21.50727	31.147459	6.0584054	3.255326	-0.1378297	22.062317	13.47733	5.340585	14.262662	17.36413	11.232704	3.7469234	-2.947366	-4.078237	-0.42234978	22.916168	13.784448	15.709148	4.236488	7.597471	17.663885	14.552564	7.3702607	2.0615132	25.611834	6.046206	5.9259505	6.3839507
574	-20.667044	-7.0023856	-9.819205	9.840861	6.314804	11.016071	-2.7429543	29.304392	-8.627399	10.299609	1.1250972	-2.270202	4.0711217	-7.3392253	-18.453531	21.750883	15.937035	10.285628	12.919894	23.681046	11.616225	5.0792384	-7.061153	6.519882	2.230425	-1.326532	-13.506564	-10.108123	7.2180443	15.472905	18.801962	0.71063834	5.107776	-2.6571357	0.286177	-1.8736337	5.6032195	15.779739	-4.091213	10.388992	0.96347284	9.177808	25.315119	8.908746	19.510523	22.147573	17.481993	21.601423	16.604338
577	-30.70107	-9.264497	11.695743	3.5517166	1.4664713	14.921561	8.352281	3.3113282	-7.5980277	-3.5522988	21.221003	-14.734368	19.63484	28.666632	22.681131	21.220936	10.944221	-10.7979965	-3.0606124	-14.253934	6.335701	17.702452	-1.7666136	-20.068007	17.414185	27.343882	12.259328	10.900009	5.6678815	-16.69826	-29.732233	24.45975	8.495928	5.65337	-9.439953	22.238525	9.465289	3.961964	6.2587676	31.859034	13.663421	-8.587234	-15.899291	5.458586	28.616484	-16.607233	-5.554604	14.319485	6.675307
579	11.474957	11.785905	9.303374	3.8032513	8.228255	13.91051	11.506126	17.408676	9.194018	10.964893	17.479961	11.245984	15.90923	8.315224	9.929269	11.626507	13.428916	14.994607	7.1923404	3.9740288	10.820426	14.064354	-1.368566	9.73008	9.586535	4.8726964	9.307752	14.16397	17.26181	16.606737	19.209444	18.14327	14.246762	-5.537239	10.835529	15.793259	16.228357	5.6804824	7.88558	16.496712	8.861163	13.901111	3.709174	14.781818	5.8101726	3.3984463	4.977272	5.6170254	6.8036227
580	-8.302865	-15.895253	-10.523026	0.46814188	-24.749146	-2.8300693	-14.1604185	9.024531	8.739844	6.336651	1.8556923	13.848149	0.33594504	-0.13594453	-5.414245	8.113931	-12.49641	0.1692524	10.282776	-2.9855795	-4.6960044	-5.9795976	-4.1514173	-17.158478	2.7600832	5.0312614	2.5934649	-1.4102856	8.176297	-7.0632176	-7.4963913	-1.5152804	8.350167	2.7863972	1.9172424	-5.5887666	-0.57078046	0.38008702	0.6384962	12.024509	9.911946	7.0892754	3.051778	-0.7794036	-7.9422507	7.5723653	13.74231	15.837963	0.9900095
581	-23.6631	-35.3739	-23.284452	-29.489603	-33.5805	-15.368421	-22.403296	-25.84066	-31.849356	-21.367203	-29.844162	-32.67544	-33.82435	-3.3533456	-18.394602	-15.024386	-18.346638	-9.061852	-23.203423	-11.0804405	-19.184477	-19.753069	-24.022148	-22.164843	-41.717583	-23.322449	-15.6307745	-13.064214	2.0391226	4.2556033	-5.3540115	-1.3484526	-4.6420007	-7.451466	-15.796636	13.13702	-12.475472	8.288605	7.6663947	-9.605445	-18.798664	-24.518328	-13.206037	6.6618066	-30.609772	-11.614438	-6.423839	4.5339828	-39.499737
582	-11.235172	10.629887	6.288717	5.665142	-4.60235	4.1166644	2.6872542	21.947424	9.205177	15.199768	8.782901	10.99118	-2.334224	14.265805	3.9744282	20.38422	5.690949	10.761537	-22.746809	-11.119164	-26.993303	17.858797	19.95416	19.312654	1.5961776	18.910452	-30.468973	0.9089325	-12.629621	3.471738	-7.653778	-6.2186503	0.65029687	11.320392	4.62024	-8.503615	-5.838528	-8.069249	0.5865291	20.658354	0.6447827	12.548316	-16.18558	-2.830756	-12.440219	4.1775756	10.54736	21.01103	-1.5505606
584	2.757291	2.1583893	6.464215	9.940457	15.58434	-4.3683834	5.094951	11.136417	-3.0972803	7.989348	5.8139668	16.390398	-7.9868126	-0.44039544	11.00687	-8.16821	5.623842	10.003347	18.763971	-5.0429783	-4.746345	1.7902781	5.936148	9.824275	4.67504	4.1951222	8.534642	1.7475142	14.319084	-10.119945	24.583456	-3.12238	-12.353696	-12.482769	0.92487526	24.135864	8.704486	4.7161946	-6.6678414	7.789187	11.480855	22.482285	11.519902	13.615838	-3.094434	20.467075	22.857931	34.593155	13.367549
585	5.111694	-9.680061	1.8233347	2.6491725	11.164009	10.73492	-4.564277	13.124442	22.393831	-26.891335	18.502989	-0.99872494	4.5841084	12.321956	0.35424027	8.43127	1.2172608	8.972047	14.875171	23.898233	11.986669	10.389422	-3.3332217	5.4422326	12.115918	13.793315	-6.2577453	0.030859947	-2.5385144	-3.6945155	-3.087055	1.1645447	-1.7199564	8.124991	-14.209399	5.5068226	6.840612	3.775771	5.4987273	5.7673264	5.9928875	10.045209	3.6188085	7.533957	-10.841751	4.9737215	6.3324485	11.870528	9.489798
586	0.93682367	-7.085463	-13.992452	15.81213	30.798307	-9.600699	0.2620351	-0.88496274	19.925001	10.419419	-24.622137	-4.8278074	2.6424637	39.083984	15.724941	11.480965	-2.8870926	10.878942	16.889662	9.046112	2.5420058	-5.7411275	12.4411955	6.930159	3.7710664	-3.1466238	-2.1900625	15.743072	-27.966797	-1.7780433	2.1924784	0.20765431	3.8545463	12.071164	6.3053756	-4.713481	-10.927457	4.648111	-5.9976616	-8.596105	4.6339393	-14.4294	-33.263287	4.504554	-3.3128517	-2.4799538	11.36142	-9.488459	-11.116723
591	27.677912	36.249096	33.79904	25.818466	-14.499947	13.499542	-14.765101	35.82027	-0.33883858	-7.8735003	-16.656755	-8.209525	25.616446	19.523111	33.348072	-11.722225	11.739899	16.319527	17.037058	39.39761	-11.135582	5.4835916	21.834005	15.196805	29.054968	26.245514	-4.5762696	-0.7863555	-10.79765	-4.36966	22.963743	35.167465	38.879242	-2.3133752	15.381547	17.806368	20.624105	8.267576	13.723504	9.555583	41.853634	41.709343	13.8803215	46.987946	2.6447592	24.861723	40.31641	32.163788	60.805416
592	6.5071607	7.643458	-4.772542	5.5533996	9.01138	-8.775575	4.0285583	-7.7060738	8.022	-3.888526	-2.2914627	-11.75518	-9.038769	-13.692462	-8.837866	-7.516751	-13.381734	-9.889146	-10.681375	-14.70485	-0.69198185	8.17175	3.1814156	-5.257319	-5.731365	7.4387536	-14.528119	-11.088977	-6.887558	-10.957695	5.664894	-15.469589	-13.012962	-15.068589	-8.186027	-36.312153	6.9044356	-3.3289688	0.25330815	-23.145256	-12.069692	-19.230818	-19.418346	-27.57374	-23.22392	-22.760565	19.284666	10.175361	4.174399
594	6.5918584	20.296808	-7.0243278	-5.0707064	26.264456	15.650685	13.031682	0.19865417	28.135798	18.77398	16.22027	10.249919	-24.188368	-21.32092	-13.279353	-18.125784	37.584816	52.0255	-2.2138226	-14.701245	-5.6567497	7.059429	-24.225462	3.3243093	-26.136917	-14.057044	0.9022417	-22.12425	-5.2247868	11.786962	13.046519	3.829607	15.0028305	12.031314	4.0412874	33.800236	14.711598	9.334659	24.333412	23.35704	4.532842	13.933137	2.0092318	14.737634	-2.4916623	12.547822	36.565407	21.174992	-9.146399
597	-13.562592	-4.049152	33.479244	22.712366	12.907084	-10.478618	16.963097	-9.622396	16.04939	30.440008	29.377447	16.171122	16.202827	-6.8307137	24.157324	15.458729	-20.218348	-10.41721	-19.873053	16.442919	28.3402	21.300468	28.451345	22.878248	-15.390282	18.764727	16.583685	13.467086	23.175753	20.711372	36.43044	17.350357	13.323967	-0.3625404	6.9206033	10.636794	16.140627	9.4511595	1.1707448	8.132091	13.388568	11.871574	9.5320635	5.7174053	1.5415698	17.872114	17.620909	3.9049976	7.387077
598	9.972919	-0.13782883	2.5062778	-15.522037	-10.122409	11.369954	-17.439487	3.3893402	-0.40392748	-6.2352777	-1.5545826	10.575626	-18.666735	-35.83696	10.237874	4.9904294	-4.993201	3.767005	-15.16644	-22.214537	12.198695	7.8455787	5.1166196	-6.839275	-12.160094	-2.1832352	9.669509	-34.45496	5.6215897	-19.42173	12.682457	6.894627	-8.633911	9.257699	-23.462084	-15.96262	-29.77783	1.552194	3.7362301	4.86044	-18.64858	-20.087862	-9.113803	1.210832	4.5486608	-7.3954735	3.398737	8.710284	0.36252466
600	23.900766	15.87346	-40.604286	-15.2734	-0.6332635	2.5736902	17.93738	-15.37043	-0.3768331	27.286383	-4.1274886	-5.994435	-14.663283	2.7695277	-16.503351	8.661132	-29.458479	-0.6262507	7.130261	2.6277826	14.658737	-23.49765	-13.7992935	21.697073	11.558693	19.549994	1.3755922	8.208774	18.527632	6.7826676	-28.87485	10.43924	2.6396294	-16.023888	19.057903	-12.6334715	-1.8834244	-9.720538	5.9775677	-15.132869	-16.06267	-6.120798	3.097707	11.863429	-24.817924	3.4127533	1.8457798	34.534107	12.760155
605	14.9780855	0.10793654	-1.4840304	1.1746854	23.981466	-21.42267	-4.4555926	-14.845269	18.985905	-14.052306	6.1502094	-28.78045	-15.929965	-5.597338	-32.183487	-16.430887	-16.230352	-4.103477	-19.301916	-13.947628	-2.7702572	2.008475	-10.151211	-16.5218	-4.099114	-10.437932	-10.079055	-10.507211	13.309593	19.930834	3.0560932	-11.757373	-1.4903094	6.782915	-5.885191	-8.721849	-2.8358333	-10.237569	-14.248332	-3.747082	-11.043828	-1.3150043	-25.101076	-18.311012	-42.96922	-18.455526	-32.58474	-35.516422	-11.886642
606	24.668373	13.859698	-2.4266284	4.593127	22.645966	26.55729	9.694419	27.801117	22.820892	9.740465	-3.4253695	21.881742	0.6148567	9.473957	12.105434	26.088715	15.440478	21.003695	-8.842984	1.3199354	7.0791383	3.0665824	5.951462	20.013548	13.246522	15.072459	-34.289707	-18.655073	5.1819487	2.3665917	8.046204	19.460978	20.480042	15.656509	-21.232538	-7.314772	-2.2039244	15.382001	6.7701874	15.463893	18.916113	7.899576	-26.741653	0.19988346	5.3717113	9.577071	15.904801	11.88163	29.993233
607	-16.294762	-11.775899	-4.9296308	-16.244066	-17.890524	0.39050135	-5.4543242	-2.6839895	-18.285402	-15.536232	-2.1596034	-5.801844	-1.9166527	0.5480633	-26.025063	2.559557	3.4010456	-5.7740083	-11.076844	9.241683	-18.62425	2.5570877	-3.8678694	-8.382665	-5.206944	-21.429077	-19.250273	-24.64448	-20.960033	-10.393182	-4.980572	-15.530887	-22.362608	-17.562197	-16.336834	1.5468378	-17.222982	-27.52188	-21.030195	-19.887419	-3.0049603	-9.472787	-13.466718	-20.801207	-13.0486145	-0.24787521	-18.00785	-7.9606977	-29.280867
608	34.715466	37.1365	23.68044	16.850643	25.974249	18.462809	-1.4447609	19.94367	18.635237	24.623495	9.534116	21.421274	28.360664	19.203362	34.90876	23.244177	24.022697	25.297026	16.379395	15.19519	23.049805	1.2501583	-0.111085095	27.094032	16.100288	18.517044	7.90945	17.669611	31.510305	19.016333	27.474436	25.762337	19.133106	25.291403	17.625881	9.5387945	24.796732	3.5443203	21.72181	25.943476	30.387314	30.50572	19.191025	14.998267	24.902212	11.883346	8.781548	8.281296	30.056372
609	3.6124856	-34.33257	9.096024	1.4963995	-1.6022681	-22.570742	2.5026035	11.614034	-9.122601	-5.2987022	-33.77004	-34.46861	-4.594948	-3.2636805	-33.227722	-18.487967	-31.76229	-17.368204	-20.079348	8.137804	-2.7381914	-29.572374	-42.02915	1.1338586	-7.190103	-11.794086	5.482817	-18.35004	-22.921518	3.5405047	0.37287712	-17.999113	-35.845615	-28.997858	-9.081926	-17.143019	-22.312582	-0.26351342	-33.092422	-18.870867	-4.020683	-19.813757	-9.6923	-23.524466	-11.269656	-9.799236	5.5517616	-9.178979	-6.4820876
610	23.339285	20.288958	19.303598	27.825157	20.725824	24.165365	-16.094759	27.232035	24.513681	24.623789	16.332527	22.751322	24.57286	25.232134	-6.5098133	18.488092	11.947234	17.358957	20.02199	25.434853	18.789316	23.44912	-16.753973	20.455996	27.337173	23.044373	26.353659	19.369467	29.082273	25.992905	-19.872232	27.84336	13.824439	22.408234	9.930556	10.398988	18.59758	19.261885	-34.59193	7.061598	13.396501	15.103394	18.394247	15.696353	19.318329	22.282305	-28.975164	26.598679	24.693596
611	-12.986606	20.369186	-8.726779	15.9095125	-2.8785088	23.29627	-7.739578	8.604267	10.614213	20.543571	19.62153	18.875471	21.554228	22.07635	33.975933	29.44365	21.274534	22.010933	24.251734	22.397028	-2.9918616	7.7991023	1.9891382	-7.0023665	10.005989	14.054543	13.005844	-0.7079012	19.153725	-3.5330925	21.91836	13.146439	18.477835	17.90864	15.014674	19.697577	23.686258	14.01505	15.011342	17.350603	28.477385	22.746725	28.26464	20.289932	11.242354	23.880014	9.107516	21.190363	15.894283
612	-37.10111	-25.578241	-20.786434	-16.141024	-29.500969	-20.132698	-22.653566	-28.999786	-26.949678	-44.847546	-32.44891	-29.047556	-21.312155	-19.069105	-25.098389	-35.73952	-28.756836	-32.07403	-29.19684	-24.806175	-36.553036	-20.378496	-6.810188	-19.35499	-35.509678	-24.88565	-12.333583	-16.250135	-15.9186735	-22.498758	-8.089013	-21.577263	-18.488039	-27.371222	-20.32252	-18.18805	-26.854445	-18.355185	-36.40713	-46.69197	-33.768097	-32.482426	-42.748627	-26.297094	-23.659506	-31.126623	-21.286793	-38.125473	-28.04103
613	-22.350029	-19.945023	-9.879455	-12.415149	-1.5049766	-7.185593	-11.562195	3.1769655	-16.069105	-0.6836645	-11.467845	-10.593179	-16.173971	-11.576299	-12.040386	2.0726535	-9.04242	-10.75739	-9.983264	-13.834603	-1.6381359	-9.541318	0.24270599	-3.3872054	-16.261663	-13.085023	-14.347234	5.1235504	-10.605373	-2.7292526	0.1411155	-12.595567	-8.067256	20.268038	-7.0497074	-1.2508208	-14.491441	-15.701768	-9.9881935	-20.057848	3.4609385	-8.422028	-3.4035404	2.0252693	-16.071236	-12.314734	-6.8282914	-20.838924	-4.2041106
614	-23.322067	-10.38495	-21.407143	-26.597809	-10.493802	-12.152291	-13.62247	-0.44401455	-2.228491	14.994873	6.9077115	-5.183012	3.2423487	-17.650461	-2.8621979	-3.4371731	-8.907058	-10.80058	-8.842561	9.357988	-22.897705	5.3008165	-14.195602	-13.468399	-4.8908596	9.879568	12.060407	12.942807	24.430002	27.496328	25.611908	31.740438	-2.4768012	-10.863429	-12.073503	-19.920418	-23.462751	14.43938	5.844505	-1.2113568	11.255005	29.118355	21.184114	16.483362	11.21223	-30.103159	-30.159998	-45.80521	7.397531
615	-32.340622	22.951548	5.093635	-62.135635	-14.385762	13.267635	0.88713485	-16.422539	-22.305153	10.668876	-12.523624	3.657109	29.91716	14.034065	-37.732174	1.8705835	40.67599	-14.302048	0.11709265	16.50918	9.949594	-16.823332	-9.041396	1.2039162	-7.412867	-2.9970539	17.588428	7.731109	1.0894111	11.338305	19.980413	-13.503525	-23.823332	-47.138752	-29.170729	11.731328	-6.166101	5.367857	9.214036	9.823995	-2.50371	19.020098	17.454557	3.0767748	20.702349	22.185463	0.03561926	17.84996	-19.589846
616	21.322886	15.401137	31.2577	22.66982	16.025919	24.044403	12.129795	19.567865	16.319977	-2.9215767	23.144043	-21.577757	22.300882	21.910078	17.347504	8.2961035	9.957307	22.39609	19.474459	13.469338	9.153509	8.406907	11.195564	26.06029	16.524313	0.36696878	6.9697127	-24.668648	25.325876	-5.7990785	19.57461	16.15914	26.134338	28.999163	23.886696	21.65563	21.336752	29.834002	-5.160933	-19.300428	-0.37187758	0.18195236	14.276355	22.744606	31.008911	9.148198	23.532272	32.88714	-1.1654791
617	1.309776	17.029089	-0.43691087	-13.615105	-15.531741	1.250552	-2.339513	2.5147984	-32.03828	-3.4129307	-5.530449	2.4775999	-12.901246	8.543061	26.268038	-24.874826	-6.6971927	-0.6136382	-3.9434536	1.268762	12.4611435	-17.770836	-12.286202	-8.641708	-12.382754	-10.946263	-7.675733	-25.507406	-8.656414	11.3701315	-25.878593	4.0817313	-18.807566	-15.451922	-20.171093	-14.821574	-0.68279743	12.194729	-3.5498667	-18.122547	-8.312951	-7.5188184	-7.162276	0.90369517	-29.221582	-21.150793	-21.9643	-47.815815	-35.049263
620	14.843246	-7.7615438	-12.742991	-0.46970972	-24.574213	5.695122	-19.139452	-28.735884	2.2591398	-42.408035	-28.498383	6.26113	2.1319895	7.6857743	32.082283	9.8215065	3.9510806	-32.075947	-33.20087	-18.562185	-19.43227	-14.515126	-17.025755	-3.4029934	-5.9621596	4.146172	0.96580076	20.908129	-22.44959	-8.117247	-0.40898702	-37.17815	2.4407368	0.24706395	-23.748938	-7.793674	-33.53392	-9.573781	8.908171	-23.071907	0.13309638	18.440561	19.644257	5.5589614	6.547127	-14.57414	-18.762478	-9.18005	11.722663
621	-5.7078857	1.5098425	3.598789	-8.484067	2.60434	-3.465786	-2.0153286	-7.125622	-16.737783	-1.5426961	9.531258	-7.724655	2.3360415	17.0553	6.7884064	-7.49684	-0.6527807	0.49524117	8.8114805	7.0628047	3.7849724	5.6072288	10.946095	-4.3101687	-9.886853	4.000712	-10.668916	7.8529725	-4.9644027	8.470979	7.8033996	9.425422	0.42615446	3.2907956	3.0078392	-7.0587554	18.806517	8.155334	5.5141945	-2.0829923	0.72338456	1.8043569	2.2273302	-10.06352	4.531846	1.1148173	4.951244	8.61122	2.3043482
622	22.41997	11.698165	18.008635	19.38531	11.096321	17.77686	13.449707	17.924149	16.638433	9.590642	5.3220954	11.856022	12.266088	3.0972168	29.793999	24.911905	25.481094	11.075005	7.9856544	22.994812	24.215622	28.404703	14.510301	24.697395	21.794714	7.176211	19.935234	14.575671	30.781317	18.956753	1.986384	24.07991	9.152789	25.253738	32.587124	24.57459	30.18631	-0.4049889	5.557676	28.774012	19.521807	15.416934	7.2008843	0.44427395	26.21432	18.895782	17.480352	3.773902	23.761606
623	-11.571098	-1.3059698	-6.9322014	-12.4777565	5.916359	-18.232958	-0.37585926	4.0856886	-10.700936	7.055507	8.351001	-2.7922618	-20.960733	-3.1321354	-15.819139	-1.856346	7.6107163	7.095236	-8.5671015	-12.862404	-12.630338	3.903848	6.6478276	-6.166107	15.198874	15.154827	-3.2064323	-3.0875552	13.689003	11.628446	7.5876637	18.315393	-5.5861626	19.230669	11.108426	10.010872	11.009458	-3.6392643	6.9861817	18.745422	10.036488	-11.461781	1.6621298	11.359374	1.0953099	20.733887	21.551275	10.79361	12.265679
625	19.479425	26.341421	24.617844	13.670072	31.998535	-13.073977	2.53818	2.7653048	16.076977	15.084881	23.465057	-5.663838	-32.79645	7.210115	17.72038	16.06611	28.918037	32.91766	17.47729	21.447527	18.817503	-14.127677	20.010656	18.120003	8.821849	16.096235	17.961939	12.342796	27.09571	10.6312065	28.088089	28.32258	24.834702	16.870815	27.325708	23.9835	7.098381	-0.11479505	8.464257	24.998549	21.076952	22.51711	27.274467	14.284352	33.30598	22.695724	-3.5380766	20.566984	18.279726
628	8.365112	23.352983	14.017367	28.950394	9.75103	-6.6936054	13.559288	30.959894	12.911389	9.697352	9.7406645	10.583034	31.767332	4.7908907	19.849325	25.764832	10.566251	16.104485	16.28429	20.60127	13.397761	12.043488	-7.959272	6.3099513	18.206577	10.776471	23.061327	14.123698	16.543	25.123133	26.57971	5.530007	13.688396	14.434749	1.282363	12.061302	18.309969	-1.8180512	4.0040884	5.710007	2.949669	-1.7363609	-1.7733942	11.840602	9.870134	-3.4870107	20.942385	19.71844	15.344532
629	-19.361395	-39.793545	-30.076971	-13.890775	-24.380478	-17.85868	-31.378199	-20.26642	-40.130108	-9.158734	-29.876177	-15.387021	-38.529476	-17.180513	-30.230728	-19.426329	-26.980711	-38.50884	-41.963596	-26.163671	-15.925697	-28.648916	-13.076782	-10.221985	-6.121153	-9.218941	-25.3733	-21.737013	-13.787483	-6.83778	-7.4879727	-0.4783957	-13.749343	-22.684288	-27.45942	-6.696279	-8.233953	-2.484161	4.3803344	-12.360499	-26.60711	-30.11766	-8.535914	8.211007	-9.246112	-4.243322	2.7605903	-8.73872	-25.345587
631	-0.88075894	3.3492444	-10.838486	9.398479	-2.911084	-11.979983	8.474055	14.2037	-8.075635	-8.455925	11.723268	-8.948581	-0.78461	-8.290097	0.67981607	2.2348669	4.403942	-3.1367772	18.663275	10.366827	-18.742819	-10.637128	-4.7160354	13.242183	-8.446866	-1.406896	-22.609398	-4.1905746	4.205746	8.77796	6.815987	8.691857	-2.2153053	-6.7391505	-23.397064	-7.2265306	14.689457	4.688838	16.438395	-0.6534217	-3.7463796	4.7220984	-2.575142	18.020475	-7.235897	-4.029382	-11.447304	-8.08059	-5.0822654
632	-11.328361	27.249855	-4.563288	-11.538159	-4.138019	-16.90798	-11.635047	6.912679	-23.30468	-13.422813	-14.996892	-0.9409504	0.04561742	-15.228776	-13.251294	-7.2926793	2.3228798	7.437533	-19.340204	-7.7424912	-1.0214859	6.349483	14.79417	4.520972	-2.7746246	-12.339944	13.870481	1.7283148	-8.217602	2.7647247	-5.315164	-5.918425	-21.909883	-1.5876368	3.6204536	3.2884052	-11.96136	-30.864714	-8.046433	-16.208437	-8.075832	19.188248	-23.160063	-2.83757	-5.215199	-12.547967	2.1297262	0.63794327	-15.424542
634	4.929688	19.253511	-4.1371083	2.0170457	22.087997	1.0192567	11.707416	11.313434	-3.1965637	17.03205	-15.712331	5.364494	13.98711	19.317883	18.371613	15.039813	4.2060237	7.7138762	16.020782	18.435518	22.448792	-5.6309304	-17.14213	17.777302	27.96282	14.765083	12.0491	5.636884	30.945196	-11.941849	1.0985426	20.936514	8.460986	19.638243	11.378307	22.391235	0.18554051	3.8150034	0.8971631	13.302249	16.710056	-0.98643017	-20.365774	-12.371556	12.934615	11.46631	2.4633934	-6.235521	11.40767
635	-8.853856	-31.646185	-31.249891	-16.468767	-18.399612	-37.951374	-20.436335	-20.188578	-27.035202	-9.01031	-10.962462	-26.963028	-21.621286	-33.93572	-38.60789	-42.658062	-6.757547	-8.477899	-22.876818	0.44310832	22.038834	1.6903936	30.640718	-4.627584	-13.525543	14.490395	-4.4037614	-12.239535	16.398438	6.21967	-2.308966	-1.2141081	15.681132	19.84184	-2.8644836	6.1757255	7.7122054	6.077252	-15.979172	-26.628258	-2.2715824	5.7777634	-0.6614408	18.104689	9.411224	-3.1728485	-1.050352	17.419744	14.530746
637	-9.861308	-28.985422	-6.6013284	-17.447187	-20.592886	-19.980467	-0.4329146	-7.67143	-27.390722	-25.378748	-18.299341	-30.104769	-19.347076	-11.657154	-2.5513551	-35.864315	-20.31163	-28.574915	-31.242796	-13.208095	1.08253	-0.007359505	-29.214533	-10.684194	-27.357742	-23.740133	-11.94148	-22.132223	-15.510755	-21.159431	-26.844513	-25.170654	-28.56759	-15.048438	-7.851689	-7.045794	-21.870667	-30.393396	-14.720989	-17.11638	-3.2664387	-9.565523	-31.222677	-21.2212	-19.473398	-23.97499	-21.011137	0.2827835	-6.5940742
638	0.3001594	-9.542515	7.953501	-6.70791	-6.476336	-2.6975963	-2.6470087	0.3860607	-2.9399996	0.62945956	-4.519497	-6.0616126	-7.201176	-9.002511	-2.763606	-9.637418	-3.1743698	7.725239	-6.0395103	3.0178287	-5.5915513	-5.852396	-9.22927	-4.07074	1.4387903	-5.6338744	-5.2865796	-4.6278243	-7.734043	-9.021628	3.1993313	-7.296984	-6.7407002	-9.689678	-6.334742	-20.667433	-24.205841	-12.445113	-21.412827	-7.402903	-9.699563	-7.799071	-5.2760377	-6.123226	-5.43413	-8.046309	-28.267492	-12.399915	-10.107644
639	-12.094757	-24.493814	-19.938086	-10.632398	4.9124656	1.3479156	-18.362177	5.0478725	-42.663166	-24.225746	-0.7198064	1.8478199	-6.3659267	-6.3896136	-4.447117	-10.58731	-5.810167	-23.559517	10.563893	-16.469131	4.1569495	-7.9685516	-27.135733	-25.859488	-13.364731	-31.828596	-32.78561	-20.912806	-13.844373	-26.765116	-18.896744	-6.055937	-24.422026	-14.376885	-9.402413	-33.020317	-7.2167354	-6.5604987	-17.112858	-3.2142832	-9.165763	-37.26892	-10.925465	-37.89835	-22.822111	-21.517008	-32.914474	-25.225868	-41.91419
640	-4.544745	-10.211835	-7.9241447	-7.086561	3.6168768	-23.504862	-3.3524392	5.6049247	-7.679873	-21.62219	6.5783744	-11.1900215	11.633752	9.892077	-4.458809	1.4137669	6.8164215	-10.61477	-15.295785	-14.73867	0.7956133	22.125967	-27.98276	-17.279705	-4.8507996	-3.6015332	-35.48229	-34.17374	-12.817986	-27.22717	-15.94785	1.6735731	8.336219	-26.786451	-9.405127	-19.651035	-17.551405	17.829237	-53.987835	-8.87428	3.782809	-39.48913	-8.354612	8.776456	7.286283	18.000137	16.770618	3.8176315	-19.38585
643	-12.238376	-6.9847283	-8.554513	-18.50299	-23.0543	-29.542572	-21.592096	-36.158768	-25.531546	-27.423676	-33.631725	-20.449537	-15.065216	-17.030346	-18.968391	-2.6050105	-3.682989	-31.30423	-15.540031	-1.761901	9.769536	10.352761	5.1367745	1.3745732	-7.81501	-33.6182	-24.3482	-5.6871724	6.0250764	12.504247	-0.24854882	8.725793	4.086018	9.017887	19.762018	18.28327	2.1379092	3.061702	2.0385609	15.20136	17.325312	7.2944756	8.029413	9.176585	-2.8343637	0.80802613	4.4877048	11.484063	10.418092
644	-29.00112	-32.903515	-14.10445	-12.6583395	-19.397757	-15.590042	-0.13539822	-12.29688	3.2467911	10.698827	-5.5784016	-2.9419308	11.388573	-8.357439	-2.9221466	-22.763567	1.6349918	1.4621706	-6.3080482	3.9702828	-11.844147	-0.5586646	-12.734229	-18.646288	-10.714425	-52.3078	-33.86621	-45.19273	-31.052841	-30.661596	-8.26233	-18.034813	-16.972034	-10.66362	-30.829773	-28.81365	-18.284735	-16.768858	-15.449435	-12.532987	-16.16617	-28.783112	-36.119053	-28.74895	-44.404556	-11.616191	-22.016352	-25.806536	-14.906407
645	2.6786249	-16.59146	-12.576668	-14.164384	-4.334133	-15.298327	-12.875255	-2.4203434	-30.777754	-26.927858	-17.504938	-10.031535	-16.302896	-30.2055	-1.0554332	-27.271965	5.925331	-4.125673	-18.547117	0.089133345	-7.728379	7.2787337	3.2184174	-10.331855	12.520339	-30.722998	2.969097	-11.349246	-21.96595	-4.911472	-5.0250306	-6.9481487	-3.762479	0.36095715	-11.320552	11.7179365	6.990631	-6.106983	-17.275286	-8.650665	8.061563	3.841978	1.0484749	1.594582	4.233272	6.053058	-2.4340522	-27.933275	-26.698614
646	22.151527	22.88968	16.470085	11.024007	16.04331	28.167929	17.01883	18.837461	6.7070107	24.241766	12.622276	20.535685	20.670721	17.384888	14.697952	11.262874	7.7675743	17.14411	18.70857	21.23132	10.043817	24.201996	17.622198	17.659956	14.913864	2.5083115	20.29699	2.9139087	14.405076	14.445258	5.6573462	16.282217	24.761818	25.094759	25.782557	25.944595	17.69148	18.929651	9.689132	-1.6416403	20.115717	17.964306	17.467854	14.899902	9.695977	26.324957	29.12343	28.65571	25.251371
647	-9.195529	-7.614804	-7.1333785	-21.041565	-31.062735	-17.292484	-22.69695	-45.06661	-29.025309	5.4509025	1.5710821	-11.379331	-13.472341	-19.254402	-25.93702	-3.9311335	1.99795	-9.764279	11.536199	8.397783	-3.631797	3.8816662	2.1618586	4.75474	0.42073122	-4.884892	-7.6402545	-21.126337	-4.729916	-8.58956	4.6111856	-7.240622	-1.414163	-4.025431	-1.8474652	-9.906838	-5.295251	-7.149875	1.9779285	-1.3340596	8.169385	-1.9266685	-13.93488	2.9197047	4.398647	-1.8642163	17.533031	6.552009	4.3419485
648	-8.245082	4.7099795	29.838446	-6.447538	-12.768512	-10.003201	-25.781622	-0.8391714	-9.283994	-4.749996	-12.132787	-22.74636	-18.434752	-22.11825	11.689292	2.1518548	-11.670953	-1.3177261	-5.4003806	-6.441152	3.4349518	8.877766	-11.684817	7.325194	-6.133692	5.8633957	9.737544	7.8525834	-12.444819	24.667526	-8.377331	-12.639771	2.8089268	-10.041545	-2.4631116	-6.39888	-9.8928385	13.775365	-7.6303363	1.7180151	9.32982	5.9496384	-7.0609574	9.684472	-6.232961	-1.3980306	-18.678577	21.888098	-11.284106
649	-29.401117	-26.527702	-18.81988	6.5662384	13.150486	2.7103088	-8.630557	-17.659262	-12.5931425	-28.297691	-17.508814	-14.704549	1.6417168	-12.680351	7.913177	1.4808191	-3.1984541	15.812293	2.5607274	-7.209558	-25.144144	2.9946225	-10.079802	-12.465256	-6.2725816	23.41086	-7.319241	-8.963851	-21.922209	-28.541677	-31.929754	-38.862644	-23.306223	3.4803095	-41.942627	5.693878	7.044564	13.053683	-3.2115114	-16.699259	-2.48304	-3.5571692	9.574487	-15.226643	-20.76538	-34.442894	8.398458	-20.784126	-13.295518
650	-13.276401	-2.5468686	-12.291992	-22.83938	-22.292984	-16.145102	-26.1984	-21.952291	-31.70855	-27.116247	-12.092033	-22.312445	-7.7566648	8.078258	-6.412525	-2.9893436	-9.246463	-6.7056746	7.5660796	3.2850077	-17.752964	-9.810168	6.2239556	1.9387695	-29.024261	-11.680049	-13.094371	-7.259397	-8.258783	-8.315444	0.6443422	-7.493441	-23.341003	-8.428606	-3.3162177	-0.08534845	-16.297462	-11.131883	-8.381316	-7.782802	-9.137027	-3.586147	-28.881693	1.1952444	9.121696	-9.310055	-1.3468395	11.274261	11.099732
651	31.315332	-24.423447	-16.615042	-1.15021	-14.274876	-2.3545644	-46.3112	-27.980856	-9.445911	-48.178196	-24.552948	-0.7829129	12.49231	-28.210205	-4.079366	-2.205398	-11.821677	9.687581	-13.966717	4.971392	11.334165	-15.829616	1.5331491	7.57538	13.079322	-11.451641	-27.83132	-2.8677197	-20.619581	-9.51201	-0.12763278	-8.850814	-0.8171794	-12.218129	-10.381908	-4.174707	-25.931305	-12.144046	-8.315694	-5.239669	12.075688	-15.232133	9.111733	-31.927116	-7.370821	14.861417	-4.1789527	-0.96830827	19.857298
652	17.463503	10.839833	21.500822	21.998276	13.625137	21.32339	18.19069	6.54278	20.916445	-2.981591	-2.6429927	20.792767	12.32639	18.928553	-17.715357	9.746459	7.9985886	2.1655118	0.31905112	16.636574	-6.522108	13.935997	12.876239	15.6024275	17.793642	26.811691	20.754068	16.796616	9.899959	19.723791	15.023991	-2.3493893	7.486235	16.357307	15.838382	14.148938	16.057	14.071517	-2.0644672	22.784348	17.916643	8.476448	17.52695	7.474154	9.496094	22.442606	17.83932	23.09197	14.66718
653	-10.139713	-18.565813	-13.692646	-8.211139	-16.459728	3.6379223	3.619795	-16.141146	-4.5085235	-12.407612	-41.69058	-38.688923	-42.045803	-6.5772247	-42.017254	-4.57098	1.9709377	-19.94533	-20.543402	-23.390327	-8.60851	-9.277445	-13.095417	1.6225438	-7.2004724	5.0921073	-11.909676	-14.233868	-14.126518	-23.717264	-28.532074	-45.92098	-1.8850332	-37.01404	-8.7805605	-7.6764317	-16.315294	0.555661	-29.617477	-40.388603	-14.876976	-24.986313	-3.8874543	-12.120538	-13.217364	-5.5021133	-0.47013983	-17.905828	-42.765316
654	-23.126717	-4.835708	-25.066826	3.5686684	-20.613123	4.7732487	-12.784373	-24.26657	-9.777864	-40.405712	-35.136456	-51.15624	-12.327115	-20.165598	-28.999907	-31.87554	-14.258073	-1.0908209	-11.175315	-43.091175	-23.701628	-19.18556	-11.249896	-11.078937	-41.330807	-43.71961	-30.123304	-37.464737	-40.120792	-35.369846	-34.501995	-23.655416	-17.489378	-16.238249	-14.6616745	-28.572844	5.656523	-15.209378	-34.157097	-24.728052	-24.55188	-16.805748	-41.033657	-22.995817	-31.308548	-18.24996	-19.754728	-23.029043	-28.004227
656	1.5191197	10.221776	-1.1549418	3.4456632	0.9269921	10.791795	5.443354	14.699441	-7.3887177	8.579772	7.701199	0.024594307	1.4849558	-8.165776	12.887157	8.373254	16.544315	4.9297657	2.0602865	10.243037	-3.4224255	-15.608986	17.199284	1.828087	18.335302	5.4069695	16.631536	-0.31965733	7.8661747	8.768895	1.7308077	5.027509	-2.8287258	7.106602	7.4043374	8.292386	3.2126477	5.3595734	11.143227	11.102191	9.887183	3.517575	4.8989882	6.1741657	-2.23233	-6.3684964	5.8074527	9.465777	8.120674
657	-12.040321	5.5315614	4.9790225	-2.423484	-6.320476	-16.32837	-6.0427055	-17.317345	-8.268143	0.7949257	-5.2394013	-6.736897	-0.57187843	-27.114899	-16.878761	-11.96153	-14.9135895	26.116358	4.963804	-8.60891	-10.355424	-4.61211	2.6158586	-6.485634	1.8335953	-4.8633533	-20.098692	-26.225334	-4.379132	-26.452866	-20.707247	-9.806084	-21.435366	-10.577637	1.342844	-21.513422	-16.809288	-23.234026	-9.234374	-14.047465	-24.775782	-36.457584	-8.192571	-34.820446	-30.206009	-14.141087	-15.720693	3.4767854	-31.887835
658	12.092305	12.146575	2.6679544	1.8027662	2.217167	9.709791	13.265082	6.5154557	-3.452055	-12.7832	12.403539	-4.5482216	4.942475	6.156482	15.910106	1.5758142	2.9943593	16.918165	7.7173476	8.139874	5.616648	-5.0563717	-7.472593	4.852402	3.4112608	4.449503	12.510594	10.322815	-10.399058	7.14354	1.5901798	12.963981	10.377342	9.417022	-15.775997	-6.8105063	15.847378	3.4863102	9.809331	0.28065395	16.197664	0.7766094	10.178287	16.284592	-0.993701	9.930766	14.790696	-11.156491	-1.7364082
660	8.341297	17.665497	-6.7296157	-0.73450404	17.060568	12.368912	6.3130517	11.467059	8.599495	20.524515	28.980127	9.529893	-0.53955364	2.938172	6.805628	6.9938416	5.036609	9.175581	11.385205	1.4487677	30.237814	13.896264	15.00652	1.8914803	-6.512711	13.404617	8.255607	11.453738	10.781311	6.486261	37.986557	20.127485	16.277641	-6.4616666	-3.2117891	7.2955832	3.4921124	-1.1850836	-1.8643818	-1.4768308	-14.515709	31.859138	18.285067	5.546637	-14.939317	-1.0213146	12.230958	13.395625	15.884235
661	-31.11442	-27.680754	-17.072165	-12.250649	-32.706997	-3.9411433	-16.789675	-13.321785	-12.727176	-27.92348	-15.255471	-37.91846	-1.7085861	-11.448299	-21.977575	-16.243242	-5.076647	-7.18191	-11.51686	-0.5333888	-0.09275373	-13.025228	-3.222058	-8.412774	-3.7664025	1.021154	-9.844064	-14.215618	-7.5193543	-15.481748	-7.600037	-21.603933	-20.988825	-11.885544	-17.954227	-21.331823	-11.426224	-14.079941	-20.14633	-35.015026	-20.348387	-4.1258993	-13.053882	6.767142	-3.7797134	-13.173625	-26.862795	-3.865759	7.0457826
662	-25.035654	-8.38169	28.360022	-13.031578	15.623736	9.599448	22.583855	-0.8189103	-16.909313	6.2513423	10.572697	4.9369426	1.8238188	-8.740637	18.126265	0.07915602	1.9779278	1.4572874	-5.9781976	13.552249	-17.572693	-1.1226877	-2.2315762	-3.2661476	-1.3162059	-0.95538807	-2.705429	-9.4192505	-6.712827	-22.249628	1.0231758	1.5708736	23.170753	13.252673	16.310602	-10.841446	23.995026	-4.905987	26.888342	5.202055	1.8991699	9.737643	0.6268465	7.976645	7.7685704	10.921617	2.0858035	17.795464	-24.402002
663	23.466936	-16.361773	-25.050064	22.231787	19.8561	-13.933983	5.8533344	-2.319953	3.5537918	-5.5618553	0.8321673	-7.351522	12.516982	-7.792192	-2.939748	-14.722859	-14.862423	-18.227867	-11.059676	-9.44344	4.748581	-6.1017323	-11.506185	0.8608961	5.331388	0.5587406	5.408397	-11.418248	6.3126264	-4.2637715	-9.500846	7.014726	10.022223	-12.02498	10.806123	6.357306	16.828403	13.134946	-0.48829177	12.0524	15.846672	15.374253	23.322275	-18.51866	-1.4484233	-38.063213	18.787262	19.152597	17.807373
664	-2.916876	-26.925476	1.8914953	-15.010288	-8.119544	-10.131027	-20.681572	13.6935425	-18.197365	-2.107667	-9.831368	-8.954353	-1.1458937	-24.957184	3.8613071	-23.826593	-15.463529	-11.216214	-33.932575	-11.473916	-6.3877997	-14.393779	-6.8058305	-18.786999	-10.163917	-12.080917	1.1694574	-19.92835	-11.652854	-12.063062	-3.9904442	-21.190332	-14.5890045	-17.005457	-19.11621	-12.743893	-12.171147	-8.068105	-10.725571	-15.6818285	0.33713388	-22.138552	-18.005701	-9.190305	-28.345152	-3.4420135	-17.442904	-13.693452	-15.34787
665	-6.5025444	7.518221	1.4677238	20.797594	3.6378791	19.304998	-14.688584	19.19446	-1.7577152	2.0791216	12.316472	5.238078	0.6327918	8.073764	2.7663987	-5.613974	10.089286	2.848257	-6.3194604	1.5372868	6.4249206	8.8978815	11.476325	9.430806	13.285577	9.50908	-0.98457485	-7.61099	-6.6160965	12.455734	-6.8146343	-5.7688775	17.010725	-13.079532	-3.9487178	-12.84314	-6.535875	-5.0294704	-17.32082	-12.630858	6.075199	4.564312	21.795288	7.2682915	16.30662	7.082456	20.146088	-0.17941396	6.911424
666	-11.246303	-6.429912	9.445802	-40.64925	-13.561925	6.704942	10.812943	20.29637	-2.1188943	-11.760394	-19.683714	-13.885594	0.3993349	11.139343	-11.257767	2.3824928	-22.866133	-15.420021	-23.430868	-17.847319	-12.839394	11.381374	-7.599674	-53.417736	-12.420731	-29.403671	4.1552205	-10.50764	4.1727023	0.7565686	7.8216147	8.302838	5.096596	-12.410594	-41.292645	-0.93250227	-30.082754	16.991224	3.7886941	-19.744534	6.300157	8.736904	4.2807207	-39.549023	-21.927414	3.838885	2.1111963	2.653094	-24.27146
667	3.970354	20.151096	-3.4613988	7.6806717	21.348581	22.299223	16.643244	8.74541	7.4660506	11.726888	13.788311	5.2060103	-10.603841	5.460712	-3.6645813	11.758569	17.894697	10.01374	19.522093	15.729599	11.48998	-23.40483	18.779804	30.202438	-3.6564624	6.577516	20.356983	7.8341384	22.613724	-41.26386	3.4076176	-12.199449	-13.393863	22.969896	-21.856857	26.804575	20.363947	7.850794	-3.4670703	13.238116	24.246088	10.405679	15.689286	-15.960399	7.3933434	15.320228	2.2853267	16.949259	5.9667206
668	-28.02481	7.5694785	6.484491	-8.254788	-66.91604	3.3323	-14.114459	-14.961952	10.557054	2.38049	9.448947	2.429616	14.681941	-21.499016	15.874791	4.0021167	-67.54502	-3.4827287	-4.984172	-7.9299583	-24.02585	-33.4689	-28.003153	-15.7074995	-42.292995	1.0306649	-14.399277	-69.55258	-16.778875	-48.25191	-30.72493	9.959285	4.2959933	-20.15996	-6.020087	-8.424573	-0.2559506	-10.842095	4.4653335	18.375113	1.9192559	15.738506	24.269114	4.008601	13.445079	19.191597	-7.027437	-6.6043534	14.840355
671	3.2669222	-8.017056	1.7706213	-13.58619	-5.3237348	-14.161487	-13.261848	-6.151785	-13.657326	-18.81758	-26.019854	-9.601135	5.1244726	-15.672662	-15.690394	-3.9438794	-5.2675357	-12.181343	-5.4951377	-3.9788113	-10.741797	-15.20667	-11.065328	-13.503117	-14.737465	-3.501022	-10.104317	4.77078	5.84205	-17.808603	-10.281188	-2.7675226	-8.786483	-2.2407627	-2.1959236	6.7185225	17.948746	8.803708	19.378422	-2.815405	-0.98093826	11.890437	-8.360132	17.664963	-10.567514	4.3551154	-20.843702	0.9981471	-11.930313
672	19.236486	10.313443	12.956065	3.5757687	6.3664174	13.904858	6.771557	9.284804	12.183995	-44.534885	-13.970725	6.479271	-1.0126091	11.677873	0.14903004	-4.5609345	-15.7513275	20.545435	1.0040324	22.039919	15.86852	-25.838293	-7.930342	-36.30201	-13.220845	2.0152361	15.272027	4.243334	-8.163593	17.37761	9.9796915	-18.739542	12.453045	4.959026	-7.4359703	14.653862	-0.16999657	25.199469	24.46887	6.5779877	17.870308	23.885672	16.03139	4.7394843	23.250834	6.8600497	14.148131	23.292002	19.612768
673	-19.276829	-27.618525	-33.20384	4.440317	-6.6137586	-18.602226	-10.272358	-28.76412	-24.478437	-46.57675	-38.553905	-23.961624	-2.9320948	-15.125557	-17.07527	-12.680127	-21.594496	-21.657913	-15.917304	-12.217992	-39.623882	-15.090599	-21.585396	-27.988764	-11.588959	-21.5251	-23.792349	-26.864847	-28.88675	-11.24998	-19.490572	-27.54804	-39.310913	-44.85205	-9.013402	-17.107813	-36.426006	-28.66304	-39.179253	-13.055198	-37.86517	-24.324476	-36.934795	-13.802795	-2.4117572	-35.523228	-40.133656	-37.92719	-38.215878
674	-3.1024067	3.0461752	2.880923	-2.6557288	-9.736501	-9.584889	16.296114	1.0790249	-6.9344306	-22.289528	0.4014273	7.527147	-0.6194851	-2.273243	-8.309013	21.852173	-3.4749756	15.796397	5.8305607	-19.682623	-3.1790428	-0.8630294	7.998157	-15.385681	-2.558452	10.767882	19.4721	10.671623	7.5919547	-23.960703	10.577123	28.24901	0.22551997	3.4577487	-7.3987813	15.454221	5.384587	14.758781	0.7831812	-22.201704	-2.677	-0.31702605	1.3301061	10.975581	-12.185238	14.354686	9.10222	12.602185	10.534205
675	5.5928154	8.374122	6.7785573	-1.3539482	1.6432167	18.541313	4.481544	16.649767	4.260529	-4.704066	-10.572736	-19.984268	10.618099	10.67461	27.557343	21.04811	15.267361	1.6072336	0.11096573	11.637424	20.066586	22.768637	15.68306	6.2277775	-5.605634	-3.1679504	12.298757	7.5358257	5.6946054	12.346924	-20.313639	-15.407054	-0.5354678	1.6114441	1.3360597	14.246579	13.914733	-2.7758553	8.517163	-2.2622244	12.786488	11.05108	4.818894	-15.4277525	10.304762	-7.8273253	7.846318	-35.14871	-16.127975
676	-6.8967843	-6.432359	-1.4782199	-4.122921	-1.2634989	-18.985025	4.833411	-10.658437	-23.790344	-6.0718713	4.785004	-7.5009937	8.315162	-0.59463054	-15.567303	-19.514906	11.850277	-25.349226	-17.954506	-27.197205	-2.8291938	-15.150098	-16.067038	-0.8408033	-11.936633	-8.778097	-18.520468	-19.007956	-5.963486	-13.528972	-18.226656	-5.686519	-11.348007	-4.594253	-22.905802	-4.064033	-3.9614246	-20.56406	-11.136756	-7.4746246	-22.038145	0.43116698	0.15090172	-26.045557	3.065677	-39.68249	-5.3727345	-10.221236	-13.189002
677	-21.334692	-37.3063	-36.323593	-34.62235	-37.020306	-36.949345	-28.773596	-28.3715	-12.674882	-40.005123	-35.120113	-68.58079	-45.58092	-9.005118	-26.71654	-58.32553	-26.940603	-20.71454	-34.29232	1.2842554	-11.938031	7.737204	-30.380701	-35.650818	-46.514072	-21.116781	-48.981216	-50.121258	-44.01035	-11.983487	-35.76789	-22.763521	-3.5203664	-37.416584	-16.957273	-38.83598	-29.423231	-18.57131	3.5542347	-25.035593	-25.194494	-28.722908	7.635939	-20.79062	-33.883125	-14.015262	-35.290844	-66.482086	-20.218847
681	-27.210869	-9.166829	-14.413249	-23.017487	-20.91662	-5.945151	-18.389456	-16.494291	35.325832	1.0376362	-13.893837	16.225962	6.8523808	-9.676703	-18.634855	5.034394	-11.158546	-13.063644	0.5359945	-9.347405	-13.195312	-12.267723	2.1769571	-21.682253	-22.96564	-18.235537	-3.2200782	8.208028	-41.568584	9.621197	-38.163937	-22.308357	-21.42422	-8.505167	5.049147	9.355389	-14.7280245	2.0693138	-2.5588646	14.277428	27.176315	7.2202873	-11.344102	-31.46404	-16.358644	-12.6561165	8.825451	3.402272	11.207374
682	-6.6467896	-3.7901115	-4.796417	-10.529548	-3.8229465	-8.151574	-19.27398	-23.036612	7.0697465	1.8316025	-4.855017	2.2536466	-8.86836	-7.302864	21.98686	21.792679	18.46155	7.798546	1.0091144	11.732342	18.41389	-14.978862	-1.6470412	-8.994061	2.2387116	-6.1822715	-17.866386	11.9528	-3.2567205	10.67113	7.344902	-12.879406	-16.548864	-28.408926	-17.84488	-4.918449	29.345083	28.487335	8.876729	29.801369	20.575235	-1.633001	-7.411697	-19.347982	17.717035	6.3177123	-2.7905133	-2.023313	12.291508
684	22.293905	21.104319	31.792707	15.415146	27.537054	25.689932	32.157276	18.708689	24.788315	19.523226	17.34066	19.864336	25.103844	16.007029	39.58453	25.438599	1.9966229	21.111176	24.022203	19.086302	6.063313	15.29744	10.93694	24.289911	33.245388	20.426561	28.988474	26.222311	44.956665	24.800064	23.35517	18.779428	15.586735	28.81259	29.448448	15.770648	12.270496	-0.36215332	24.107962	13.598203	32.43356	38.77113	35.480465	12.52222	6.7578177	5.3278184	15.312251	8.211309	7.7684884
685	-2.5625288	-25.32167	-10.101806	-22.051702	-5.118484	-40.644707	-19.237421	-33.96155	-9.16399	-11.582982	-29.561325	9.762305	-2.991909	-40.01565	-25.317427	-34.565212	-14.748543	-23.62552	-11.851673	-5.921448	-4.142462	-21.80172	-28.657898	1.3640337	-26.334219	-24.71028	-21.022366	6.309994	-9.139091	-30.706696	-20.652857	-21.600677	-25.549957	-26.957815	-34.93694	-3.357803	-19.285551	-16.345613	-16.24307	-20.56309	-32.63597	-16.709951	-22.21736	3.7778919	-10.92168	-11.048631	-19.355543	-6.9025664	-11.750115
686	2.23372	12.160603	1.8918533	21.96016	12.369514	13.5008135	9.321385	14.503505	7.4498863	31.041306	12.171849	17.232233	9.931546	4.0951085	0.026127497	6.248218	22.530174	19.82279	13.666771	-4.7937484	14.15273	25.273245	18.599474	12.659612	13.026971	13.761166	8.341453	0.8717753	5.9419327	16.966734	17.93212	21.367273	26.369896	12.353631	5.3286767	23.755377	12.791554	2.2391047	5.9336677	21.847197	18.535524	14.5024185	14.141339	11.398448	0.6425418	8.881871	13.5903015	18.286198	-2.2852612
687	-10.929	-7.7641034	0.59251994	-2.8171246	8.744458	2.3085892	-20.813196	-14.126419	1.6595569	-13.152196	11.522294	-1.5626154	-2.3514044	-19.905836	13.978021	-7.4220204	-11.428636	2.8438857	20.398634	11.070382	20.710215	-12.326655	-22.591745	-4.923015	-24.256117	0.52911407	-46.900723	0.3173879	-32.354126	7.307471	-6.374101	-12.442913	-8.873614	-23.653475	-33.77093	-16.150015	-9.848808	-6.3799644	-37.530457	-25.52581	-21.930079	-27.240942	-3.6822758	-2.1268709	-7.1285586	-1.2132301	10.3140135	-18.438334	-20.722664
688	1.7039719	-9.987878	18.078432	11.237251	12.229053	18.44427	14.7402525	11.8906145	5.9163113	8.88483	9.276886	-6.965177	-12.0555315	-0.45515084	9.445493	-4.348702	12.582004	19.188446	-0.9087383	16.893867	13.075185	14.597669	1.630752	-17.357414	-2.2499144	9.509736	-11.292877	0.96910316	5.1473565	15.258311	23.625488	-3.0873945	11.439362	11.6889715	-4.29428	3.908395	16.38354	15.924829	16.53414	-1.0581666	-19.186155	4.930079	5.8185077	2.077165	13.148999	2.968397	-9.961843	-1.9350499	-9.493077
689	3.1898592	10.071902	0.21499665	-25.99668	-24.747986	-10.993553	-14.865912	-14.327159	8.436429	-20.704317	-12.157477	4.3109794	0.484255	2.1939352	-3.0697536	12.739883	-15.987428	-2.2249372	5.0155745	-5.41834	4.1981907	-6.879261	-28.242615	1.482036	7.243105	7.7263494	-0.026707014	-3.5568244	9.181363	-1.1412941	-3.242243	5.239544	9.618528	-35.511738	9.37883	11.204196	-2.0940309	11.826913	-18.156015	-17.936562	-7.2918563	-1.5416228	-23.524515	-23.990585	-13.361918	8.115738	-0.68105316	-4.708626	-8.208419
690	9.309651	16.770033	-1.8920212	3.3569794	17.82279	8.888879	-2.503269	4.899025	-9.997275	16.182163	-20.988014	-12.254252	-23.173117	-5.532372	-24.276888	5.225071	-9.417834	-8.154557	14.299512	20.154886	-0.8498597	4.094423	-0.9548572	12.545718	15.22886	21.513872	12.693995	-31.26213	3.4343164	2.8749392	10.53838	17.614325	-11.925319	-7.1042733	-9.827802	-19.161724	-25.288618	12.296563	13.20687	6.57731	-13.561348	17.74957	14.982574	-3.1820157	-11.130944	3.4093392	11.696324	-0.82069844	-5.412706
691	12.765861	14.66891	-6.4708533	-2.1663296	21.306742	0.62070084	22.185858	19.364405	-6.7665877	24.064651	8.197943	6.32628	1.7349039	20.354004	-7.1648192	-50.447388	-13.208077	6.573868	-10.932132	12.488026	13.44531	8.439689	15.225591	-16.789629	6.0855308	-2.3378427	11.776253	-10.475644	-10.108117	12.214779	23.25089	8.118234	16.152452	-4.304382	6.352362	1.7869824	4.4531107	-3.7374542	0.24663799	13.704122	23.673645	1.2345089	-5.388849	-17.852957	-7.5566	4.5795646	12.353221	3.9889076	-27.16405
692	-29.54033	16.466658	-2.3065708	-13.514122	-19.145529	-7.718493	-7.662008	-21.877226	4.060015	-0.38850608	-12.649407	-24.744698	-7.2414756	-8.771078	-11.4748125	-21.662683	-9.745874	-32.383667	-10.44564	-27.647894	-12.113128	-18.19892	-14.610948	-18.001404	-16.339937	-16.744776	-25.860952	-17.505613	-9.517504	-21.960047	-18.14204	-24.780073	-7.459194	-27.636948	-2.3448012	0.35812822	12.059456	-15.956883	-8.332871	-0.50924283	1.4430977	-2.4986923	7.388706	0.9163704	1.6505696	-2.7225692	-1.6184263	-13.746093	-3.9461148
693	-10.0657	4.4925694	13.680566	5.7482624	6.5921063	-8.403884	-18.027002	-19.748184	-19.781279	-20.88114	-38.000713	-16.28688	-44.395313	-8.426186	-39.213406	-7.7730403	-18.305552	-34.44257	-46.261242	-46.386963	-59.92389	-54.430714	-59.814514	-53.624798	-61.861217	-49.172085	-48.940525	-58.90926	-55.917507	-51.07524	-49.89375	-48.02541	-20.687986	-9.953134	15.522317	8.808179	-0.6640447	-0.4980371	-27.395681	-6.903399	-26.856056	-9.072129	-16.175108	-17.323507	5.060002	-17.585085	-21.896017	-25.438194	-5.7364554
695	-23.343077	-23.597784	-14.686512	-36.819233	-24.864565	0.21483044	-25.32084	-34.995663	-46.484375	-39.914997	-19.88637	-23.034502	-34.605274	-39.851833	-21.443575	-5.516993	-23.71936	-33.382904	-25.966621	-11.287204	-23.930155	-17.091385	-28.13279	-26.504593	-15.776657	-8.059094	-43.837574	-30.796438	-16.414652	-13.9833145	-39.541782	-9.065871	-36.02032	-16.223207	-14.710101	-22.695557	-33.052296	-19.477247	-22.985209	-32.323246	-21.33104	-22.196129	-23.986404	-43.96761	-19.396688	-18.48304	-34.33324	-28.303316	-24.997503
696	21.017723	1.4559714	-7.6620483	23.371475	36.60934	39.444897	38.522457	33.49442	35.008213	29.522371	24.928436	10.245827	10.910691	5.951336	33.779507	22.04316	15.583201	19.387014	24.985304	18.246944	26.388514	16.197584	20.27379	26.548693	32.02724	44.428894	32.699173	28.361753	24.509611	-8.540152	20.983973	30.203835	21.940338	30.986725	13.528867	14.319547	30.15872	34.294086	-10.04755	-6.7038455	-7.04829	-18.209496	17.58943	10.753184	-10.102937	-25.381063	-10.58744	-6.0862117	7.0290627
697	15.493503	-15.886364	-1.29697	-2.1385734	-15.63341	14.378464	-2.8579094	-26.446075	3.3292844	-1.4123025	-2.3604143	-7.5956745	-46.42479	-3.3874817	-10.994639	-29.044271	-47.86118	-38.5062	-26.954699	-27.79228	-20.663656	8.2309885	-7.158182	-22.319315	-22.398819	-4.6461234	-2.570194	0.84982425	11.749768	11.395572	10.061076	-32.460438	1.8705453	-7.2151947	-24.40204	-13.068199	-3.7471054	-1.5755798	-7.9676785	8.761366	-2.6749315	12.573964	-12.67232	15.220721	5.4846807	-33.54366	-23.092737	-26.638124	-1.5809873
698	7.0457025	6.8420296	27.221712	3.4769504	12.631245	13.758479	-9.83855	15.955913	9.831879	-7.3888125	7.66355	13.364879	12.980723	8.267176	-3.4235125	-5.5361495	16.107512	-4.0455594	4.832751	-12.613269	16.575006	-1.8341823	11.77166	6.3479652	32.897503	13.988954	2.5690546	17.411882	11.179001	8.23835	-23.149641	12.265221	22.053892	1.2469608	6.623759	1.363266	12.635666	11.367803	20.545984	18.777319	-2.7232883	20.764843	1.8951325	15.202176	19.276386	19.410505	-3.4743054	-16.520952	13.045011
699	3.6791832	5.242016	-3.917607	7.1318626	3.7201002	-7.3338284	-7.2522845	-21.20867	-36.997135	-37.07175	-27.82664	-7.856222	-9.707255	-11.016849	-13.743843	-2.9756267	-18.403803	-17.384666	-17.048653	-2.7904422	-3.9000416	1.196514	-10.850815	-24.076952	-30.448374	-27.114525	-37.788067	-22.935598	-22.90741	-20.714092	-12.998523	-7.3127403	-1.4952294	-12.100621	-23.06243	-9.5129595	-13.902955	-8.76357	-0.8768179	1.4798632	-17.703651	-24.60047	-27.476984	-13.041161	-9.364691	-10.794906	-21.102884	-3.3328707	-19.09246
700	20.260252	-5.6640954	-29.702265	6.6403365	-46.153316	-17.402973	-50.483826	-56.03993	-80.83339	-33.672535	-30.469023	-27.681114	13.273879	-2.1856358	9.102031	12.125877	-35.725357	-43.384632	-55.746597	-63.55188	-24.415688	-27.876183	-2.6169198	3.4646518	12.788666	-18.894314	-15.929772	-12.88198	-60.200153	-52.79079	-48.203716	-41.667095	-54.981537	-38.04627	-21.791594	-16.467825	-6.3977475	-30.056656	-12.399315	-4.269237	-44.313564	-69.26628	-22.90518	-12.046151	-31.612274	-7.0350327	-32.087185	-4.70979	-8.065914
702	-7.018963	-5.252268	-47.194824	-27.67243	3.1778889	-9.259314	-28.606146	-31.048485	9.804648	-33.234905	-16.861544	4.194307	-17.948404	-15.315216	-9.504219	-30.601038	-17.483389	-29.800714	-13.660979	-7.7092667	-20.939173	-27.004684	-27.830643	-0.8787308	-9.64951	-33.345478	-7.444453	-28.379982	-9.390052	-24.464193	-30.563238	-10.746676	-36.36748	-26.577078	-5.117913	-4.5580063	-41.070942	-12.620473	-29.623856	-4.61369	-24.342703	-36.820194	-31.024902	0.41122532	-22.46045	-21.29638	2.5821311	-20.118631	-34.951275
703	-20.348734	3.6603167	10.428272	-13.685758	19.02345	-7.089134	2.8979113	-21.999062	3.858875	-15.451846	-7.0506387	-1.1004955	9.328612	-9.544591	13.32381	14.95477	12.216643	23.775024	11.065205	14.8383875	-5.042465	22.930275	-12.161517	20.438477	2.7824085	-6.694037	-10.350249	6.8575587	-33.35002	1.8641032	-2.0676193	-16.32833	4.900535	16.931797	6.839653	-11.665726	8.763946	5.8765388	-8.387465	-4.775562	-3.052499	-11.239098	9.745519	10.107278	-3.2734814	-16.661537	-28.047043	4.438679	-0.9361586
704	18.283995	23.770775	4.7516103	1.6267701	11.696576	8.148776	22.566124	1.3307811	5.522694	5.3040824	14.960728	-6.183077	19.465542	2.5675156	24.265436	10.763733	22.30806	17.928244	5.225336	8.5373335	0.32190323	0.5654705	5.035897	-3.057577	7.4182982	3.6191647	8.058375	10.212474	9.38302	6.0330586	-23.347971	-15.249063	-43.26045	-44.972458	24.535727	8.945941	11.462047	15.468059	1.4156648	3.7333553	6.0771866	13.641326	17.202497	9.26905	3.7565365	8.002737	29.200464	8.906543	6.8625026
706	20.374403	-8.632313	-12.56646	2.0880926	-0.82787496	-4.736861	20.547901	21.439371	-13.300914	-10.828548	23.81453	11.183171	-1.3922526	10.265712	-21.60852	-7.9202476	-1.0736963	19.522102	14.390063	-23.498728	12.953347	6.1685715	2.7700021	-3.1070392	2.1992433	35.809875	-11.577291	1.319231	21.93582	0.30610108	7.7532234	10.688702	-20.370178	-28.377405	-10.410114	16.12629	12.512094	-3.0695345	31.254814	32.317398	9.612922	7.762544	16.70115	6.907633	11.305278	17.366297	-0.77059394	-0.13388936	30.200989
707	-18.505548	-15.853691	-11.721082	-9.7759	-9.91619	-17.934074	-11.430164	-27.693949	-6.673752	-27.037178	-24.782349	-24.577002	-17.92935	-27.36023	-8.54386	-25.59995	-25.01587	-27.285715	-26.754036	-25.411354	-32.97569	-22.025217	-16.282553	-28.415152	-18.870169	-14.155862	-21.173681	-17.853354	-25.974516	-22.359049	-19.613228	-31.624308	-27.657104	-30.208895	-16.212572	-21.533197	-8.570905	-16.655962	-17.61099	-16.947454	-16.323027	-22.156046	-17.39458	-17.084085	-17.62319	-19.941307	-23.388733	-28.5944	-27.804321
708	14.912099	18.723791	-2.8929865	15.979496	22.444387	10.432132	8.911909	-10.097133	25.606165	27.291357	17.39881	24.032461	28.282827	17.917242	34.11556	32.334026	33.116882	29.941856	8.640822	-0.95744705	-10.396301	8.707226	19.518328	32.395878	26.015879	13.222201	32.62907	28.402557	28.102058	33.56615	25.678528	27.471306	13.816134	26.429787	17.27012	2.3512387	14.670131	6.399945	-23.49758	10.025386	17.504496	19.44434	25.64359	16.568907	23.08995	25.672739	13.327342	2.2339342	10.02031
709	-20.647963	3.6860676	15.445958	8.3702345	-8.707012	-12.598988	-4.6791596	-1.3360614	4.347916	-15.435536	-7.8989787	-0.04827102	-12.236202	-1.8778712	-6.377651	-7.7803655	-2.6180065	5.0797873	-5.42984	10.669964	8.734133	-6.5480027	0.7380905	-15.516751	-6.0990663	-6.2616787	-6.8664627	0.28529772	9.745293	3.1604226	-4.108295	5.122866	1.7022461	-14.369237	-12.684623	24.549204	16.744165	-9.618838	2.214988	1.8030186	-3.2544148	-21.793924	17.63816	1.104258	13.68792	-4.3615556	-9.073498	8.327006	-16.911692
710	4.0182137	-4.5762944	5.071669	-7.6708584	-1.9244756	-4.4265094	3.017538	-19.211405	-2.7322292	2.8958242	3.1902077	-2.970639	4.499536	-14.168278	-8.633708	-9.540214	4.2555747	-2.4724216	-21.594864	4.20262	-8.892488	-4.488248	14.334343	-17.476912	-1.327342	-34.153606	-3.1821232	-4.2099924	2.41688	-2.616697	5.9403634	-18.500448	-8.023313	0.8357999	14.146678	6.807902	3.168679	-3.3252811	5.150118	-4.5094523	0.76591045	3.531088	-23.508387	3.9290905	-13.800157	4.634906	-10.0487585	0.75700504	-3.338022
711	24.510828	15.099044	12.842564	8.502012	5.7592463	5.638518	16.44499	5.4496894	9.834443	10.416382	5.954572	-1.0038996	-28.41474	-24.315384	17.110409	9.587199	4.5930943	10.926242	9.163426	-1.5540276	15.697464	8.963563	12.595363	3.9503648	4.85024	-2.3044624	-26.782236	-40.700222	25.013662	5.3104196	13.227603	16.771156	12.964217	14.209455	16.183546	3.8568408	-3.5219014	1.7706715	6.960176	3.1762924	-5.477112	-16.907936	24.93268	23.792114	10.952542	24.816	16.960943	11.69147	15.530583
712	6.0451126	-21.708696	22.172812	-3.1652546	-16.952646	14.220754	19.57286	20.066633	17.608885	-40.14863	27.486916	-4.803305	5.2084613	10.724206	29.066444	20.619677	16.958485	-21.145472	11.169353	-5.0038304	4.0964427	5.488912	3.2472775	-2.1081936	6.5316677	5.4807343	14.530659	-4.773876	-11.935849	2.201277	6.668822	10.7234125	11.969632	5.7734756	20.68023	-18.41614	5.9152374	5.8559303	19.991404	-27.809942	-3.9406319	-10.371792	12.564906	-13.438503	3.642307	13.40805	12.165862	-6.0468297	-10.136147
713	-11.723186	-9.520518	10.779672	-12.507347	-6.1305404	6.1335163	11.186553	-25.9428	0.32806063	-1.4871445	-15.732615	12.238971	-13.734341	-15.150322	15.448285	-2.0751927	-7.6570816	3.5833862	3.1351388	-14.700179	-14.22313	-0.4899541	8.419885	2.4531574	2.8717158	9.331393	9.114712	10.236768	7.7667985	-25.339722	10.524964	-10.631904	8.1708975	6.392231	4.510811	-5.6171336	2.9866142	-6.2874413	-12.852097	0.16327953	4.583983	-15.376941	-11.319522	-2.682149	12.141846	12.514947	-4.7179627	-9.763249	-33.597477
714	-41.692867	-22.237741	-3.8879986	3.9707575	1.6541904	-20.466217	-37.017788	-3.713043	-8.356008	-38.01315	-45.017902	9.624148	-8.215614	-32.74489	32.691647	-31.959864	25.448431	23.228388	5.9472775	-6.8562446	-8.409771	-0.3870697	22.549646	19.794764	-24.86268	-12.338337	20.252335	-12.275653	-7.602688	27.158518	-19.7989	0.24131458	1.532547	8.337166	12.29026	9.176716	10.185962	19.117182	38.01177	25.674364	32.354546	48.778706	-11.011905	-34.290752	26.152285	25.01945	36.93777	-6.750501	7.3657603
715	-5.875555	0.14210618	-1.8160299	-33.802547	-20.72807	-3.563859	-4.9930234	-14.477834	-1.2493335	-1.159575	-1.155274	-10.043401	6.06175	-7.0158763	-0.37810388	-6.4561157	-17.909819	-3.8199399	-7.3935018	2.703345	1.2826785	-24.276644	-19.302437	-0.91456205	-1.8882657	-10.8987465	-13.518105	-7.013371	-1.1982526	-7.7422633	4.648069	-8.730775	3.858841	-9.058063	-9.033432	-7.36861	-6.758499	3.33457	-0.41293526	-15.242752	-12.647206	-9.124094	0.52104324	-3.5647418	1.7526569	-14.231013	-6.0801334	-3.8268337	-11.427045
717	-40.824436	-3.4528835	-17.202433	-3.1826372	-6.268722	4.0229206	4.8885436	-5.5914783	21.218075	-3.5357456	2.0502357	-6.138922	12.535001	3.7157319	4.7041726	-16.431587	-38.5365	-26.31322	-1.1667768	-5.907371	3.7733543	-38.53316	-33.174145	-12.428692	-9.071538	-0.42755285	-48.342346	6.5780053	-43.874866	-24.876665	-17.329489	6.9544806	-20.414057	3.0825882	-22.764046	0.3467258	4.340848	-7.544927	-2.020035	4.5945315	18.080126	9.65234	9.850102	-5.8284144	16.897741	3.798153	-2.7478402	-7.6267395	2.587641
718	-22.21624	-8.830905	-6.6258316	-7.476977	-5.3241158	-13.88886	-20.933609	-4.8469906	-2.0473642	4.5064483	-6.4292645	-25.127398	-15.693423	-13.945343	-9.876849	-15.689765	-8.993865	-19.426573	-18.008509	-21.047117	-9.997775	-19.099781	-29.859919	-0.91038674	-15.705631	13.421758	5.8945084	-0.90701675	-16.05765	6.577633	-9.453219	3.9158933	-3.8608906	0.50666094	-12.255769	-9.25356	0.4553465	-10.604056	-25.510185	-20.547585	-7.881478	-7.942475	-7.5296187	-4.0100894	-9.115645	-6.1813693	-18.296474	-31.467295	-11.269936
719	8.270698	-17.463577	-12.247848	24.19242	-19.228752	1.0491346	12.425982	-15.139506	-2.7555008	-7.7516074	-24.839735	-11.337967	-2.737037	-9.318159	-21.910822	-14.649264	-16.934164	-20.81444	-36.59456	-2.658434	1.4765681	-13.072921	-11.583404	-37.183376	-21.123375	-5.4208045	-19.156668	-16.867994	-29.839539	-30.399061	-29.152128	-6.8615584	3.6813667	-0.5907054	-31.490824	-51.61706	-1.1530129	-27.371237	-21.616816	-29.04432	-20.877966	-9.646809	-9.377463	-46.761395	-7.9972186	-1.6476713	5.347403	-46.77908	-45.315548
721	-0.3403367	2.6473262	14.304451	22.801184	28.003235	29.438284	5.465549	19.51895	42.83314	21.510551	26.094294	9.645991	28.896713	-1.4797536	-5.635078	-26.113276	2.3785648	-24.68221	-5.534395	-8.341523	-6.40068	-20.065487	-1.7641821	-21.927124	27.547022	-26.463692	20.570753	-15.426801	24.540098	-10.077941	19.208538	-20.893797	-14.31897	11.259519	4.933928	12.087697	14.465146	34.194927	14.771264	11.9541445	16.88149	29.496521	-32.761593	28.614923	20.633163	18.90331	15.792127	-10.926118	-8.934168
722	-11.503285	-7.9147696	-9.420283	-25.528448	5.613659	-7.345431	-15.769418	-19.325453	-17.767574	-12.680533	-30.667282	-14.942168	-23.455002	-2.0880258	-3.4984124	1.0463225	3.6097069	-13.254203	-22.417578	-22.206568	-21.699297	9.902635	-17.375015	-19.185635	2.9348328	-4.3535748	-19.378817	-16.346071	-10.024513	-17.97124	10.08208	-11.145259	-0.18806235	8.544895	-15.887301	-10.42512	-19.958315	2.3791914	-7.0306096	-16.192215	-23.946833	-11.01738	-12.717944	3.7309496	8.616235	-0.5584857	-41.207405	-17.771978	7.9692497
723	-33.383835	31.554657	-24.101892	-27.914192	-7.990805	22.152079	16.35641	-6.8832784	20.09207	-22.66198	28.605278	-0.58044785	1.1406059	8.786629	2.8036325	1.6950995	13.874111	19.620617	-24.629211	16.632359	-7.8964972	1.1976777	-38.682312	-45.534466	17.722738	-11.790095	35.176945	-8.745197	5.655397	4.459239	-0.006846428	13.304515	-20.033684	1.8121172	-6.6851134	-8.2583	-31.277328	-35.57895	-1.5405813	19.224144	4.6499867	-11.535594	39.862076	-1.6282953	-4.359443	31.955183	-33.65347	15.378841	-12.565102
724	-15.354453	-27.105753	-16.853384	-21.189287	-34.380215	-41.57231	-22.497932	-33.57523	-37.67226	-34.14635	-11.71566	-27.156061	-13.648857	-50.023632	-19.738415	-31.06685	-13.334644	-19.421076	-17.725555	-9.708898	-10.1596575	-20.575294	-33.78561	-25.448801	-26.309082	-33.737522	-18.68664	-31.313791	-34.998592	-30.66387	-29.767488	-44.025425	-36.297497	-14.236531	-25.762987	-26.950903	-28.952072	-48.058155	-34.62433	-39.62467	-17.591621	-31.339762	-31.34823	-20.712946	-26.080442	-28.692421	-10.629702	-27.238245	-25.570763
725	-45.48125	-27.042208	-27.837502	-28.055338	-39.95	-24.136826	-30.988836	-10.025058	-14.493571	-28.333063	-5.9444337	-24.024595	-19.525045	-8.258849	-37.8952	-43.577892	-31.724508	-9.306325	5.2662864	-27.89205	-0.7917614	-1.9675146	-33.26918	-17.737354	-27.89763	-22.862246	-22.060205	-9.34578	-30.218927	-29.413553	-28.34765	-46.269104	-36.89505	-19.924202	-27.127989	-25.498444	-36.063053	-30.479612	-27.668783	-30.853378	-13.537389	-29.943544	-19.094778	-38.054607	-20.494139	-23.909323	-17.223524	-16.157064	-21.501266
726	-2.7671041	1.8167757	-3.4825144	2.5378773	-12.505318	4.127163	8.624265	7.8226566	-1.6041781	5.3815665	1.578307	9.628238	-6.424343	-4.227236	6.3596077	-4.6492224	9.466517	-2.3648722	-5.4603047	-9.829342	0.45916256	-2.1258256	0.64923793	-17.616606	11.18245	0.878136	-18.918806	-37.910694	-11.2876425	-16.364197	-11.29543	-0.6881911	-5.7600536	-0.9132269	-3.1471627	-18.446835	-1.7451233	10.449563	-10.7492895	-2.795582	-7.116735	-4.3465757	3.4892285	0.20566972	-8.303212	-10.669667	-7.660816	-2.6016152	-8.722019
727	-6.27161	-8.30811	-31.221334	-1.577792	-3.2693758	-5.493618	-2.757818	4.08977	0.5186135	-0.64415485	1.0182889	-3.0269172	3.1416857	-2.2174227	-6.8119464	-3.452778	0.055171173	-4.042849	0.98370904	-0.79118633	-2.730747	-1.5591179	-8.521483	1.6310674	-10.264855	2.6140401	4.7430425	-8.679786	-3.0917692	-2.0880044	-0.63862115	3.6714935	1.2688743	-8.780322	2.6683662	4.7320986	-8.065316	-4.8852882	-7.5976796	-1.6592833	3.998039	12.520902	2.1911457	-2.49269	-1.6464256	-19.662363	-12.701366	-13.279889	-12.736884
728	-4.865321	-5.279032	7.565628	12.408851	18.552263	4.9358783	2.755222	-16.156988	-2.657604	1.5642323	-13.308215	-16.956678	-3.8115294	-14.118496	-6.5157113	-3.9823763	-0.8999996	-16.091894	-21.725336	-9.188798	-0.06914417	9.722745	13.14947	-4.541944	12.614789	11.107343	-6.2695236	1.1764089	-1.3146747	2.8905096	-3.077585	0.5388055	12.06486	-10.459328	-15.228993	-7.469705	-0.63255244	1.5623785	-1.0431668	-13.950325	-18.558504	-8.461631	4.842512	-7.090471	-12.96771	-1.910879	5.7948875	2.2831273	6.027285
729	-16.65843	-18.229357	5.1941214	-7.3369155	-3.292494	-18.285378	-15.19392	-9.05107	-23.78543	-42.742615	-3.0917838	-21.228062	-22.82448	-10.234342	-13.309368	-5.0647035	-17.967001	-9.822768	-27.040033	-25.708872	1.3087611	10.567473	25.18746	-5.479877	23.649317	20.984184	-9.928961	-6.4060206	19.192972	11.046321	29.138693	14.23851	-13.556207	23.205214	14.551082	9.315408	-10.381168	7.285782	-16.264284	4.4697127	3.4019213	-7.1759353	9.020446	13.010345	7.1453414	-14.423016	25.841272	8.21431	-22.967737
730	-30.230234	-38.143406	-21.926369	15.257197	14.904484	1.3808252	-35.27051	-44.18451	-29.876633	-81.159546	-35.174717	14.193784	-4.4245324	-69.278145	-42.469326	-69.08607	-46.093403	-43.252747	-41.360867	-6.543297	2.2712717	-34.126114	-44.32426	-70.737785	-45.776196	-53.756115	-44.31563	-17.586645	16.58918	-32.09908	-47.247467	-54.31123	-41.23956	-38.227825	-21.099405	13.981746	6.942473	-35.540546	-37.940826	-24.650858	-38.108322	-22.147173	-29.613089	6.9833217	-6.9824395	-29.807276	-23.25162	-60.071716	-46.407322
731	1.8573042	29.011374	31.436186	5.191049	33.500996	0.33768907	-2.361331	-4.009774	14.051384	-13.314015	-8.895175	-10.16619	-18.90264	-6.578989	-6.949945	-8.854278	-9.912228	-10.094208	-2.0071568	-13.618352	-20.5179	-19.728544	-8.092815	-6.2441916	3.6026542	-15.819518	-6.8975377	-5.516739	-8.117488	0.7607072	-16.762426	19.71981	-23.005003	-10.626991	-11.806333	-2.9952638	9.460816	-2.1972027	-15.195338	-5.0984764	-25.001749	-16.132612	11.393089	-40.408962	-11.180675	-3.1063032	-10.697258	15.9748	-32.17545
732	-15.126742	0.73599595	-14.550883	-18.155722	-27.789305	-24.053694	-18.713982	-40.246494	-6.0319195	0.045078915	-34.3417	-23.97886	-22.345922	-26.372442	2.8005478	-10.111288	5.58769	15.985827	2.26558	4.5777903	2.9533942	-18.332277	-4.3831334	9.06828	4.6416364	5.0148416	9.940152	-10.712979	-17.569916	5.7023196	7.5379615	0.9654393	13.765637	10.439112	-31.846268	19.848549	-13.745551	-4.803292	2.4935138	10.642708	12.536854	-0.509525	-10.7275305	-5.693814	-5.3040934	-11.528931	-33.640835	2.2478082	-17.218729
733	2.151838	5.30614	-1.7033134	-6.412554	14.474069	2.3715456	30.55005	6.205275	13.474927	7.933023	-2.6535985	0.4264067	-0.7223528	-6.512654	15.31422	13.591315	-2.1861289	3.2429066	1.7440656	-18.348045	-9.235987	-2.7769082	-4.034344	10.064212	-0.07309564	-1.5078077	10.019047	-12.414718	13.295891	11.463037	-9.968227	-12.138169	-21.552542	-0.84468585	7.593338	8.752348	10.853595	-0.75087357	9.894626	-17.810995	4.229111	3.7140846	-6.0031915	-3.8894837	-20.517176	8.789008	5.801183	12.387776	-5.044207
734	-0.8609276	2.4832375	-35.633984	-15.734291	-13.055898	-16.57311	-14.683864	2.1408799	-3.5419016	-6.8490825	-22.365137	-11.394475	-12.25803	-22.582556	-3.6500034	-40.928898	-18.751148	-14.285408	-5.530977	-3.9760287	-26.83165	-27.294073	-10.050843	-17.199055	-35.190445	-33.45368	-26.99971	-4.237257	-23.91496	-12.498805	-6.6274076	-16.640179	-5.288659	-21.703672	-24.637589	-12.076024	-22.390997	-24.411661	-24.626318	-10.778858	-12.517112	-18.709105	-13.941711	-11.622193	-10.794986	-35.37543	-26.62084	-28.592056	-12.105098
735	17.4218	-17.20663	-9.936391	-14.422286	-26.669043	-15.399379	-12.652339	10.364811	-14.0524645	-29.997314	-18.159258	-15.493938	-11.459308	6.736164	-12.66212	-1.6750551	-8.0513735	8.973128	-2.01742	5.689855	-3.4330466	-13.288423	-5.4707313	12.328334	-6.476196	-35.57521	-2.4835699	-22.136505	6.817045	12.809308	-17.362026	7.673023	9.008233	-1.9010807	-14.265198	-1.376295	-4.648396	-4.93061	5.698681	-8.550944	4.3206086	-19.007584	4.8100104	6.9575667	1.1176028	8.118248	0.10765505	10.457363	-10.6226
736	7.5294495	8.711497	7.424317	5.077579	2.0796797	4.1235175	12.292606	9.106759	8.231255	11.353326	15.658406	19.585894	23.972092	21.543884	21.909048	24.024698	-3.8663342	3.0522625	10.611187	-7.4957776	-4.736447	2.7501812	-1.2837696	5.40346	17.136248	15.536114	8.736664	10.460518	8.443591	10.671208	13.086358	3.6670678	21.868593	17.759445	11.754082	3.1337888	14.8578615	8.537353	12.828639	12.2300415	15.423305	13.228824	18.254911	10.148547	16.199875	12.949463	-5.4068046	5.9731126	0.6536576
737	-16.094147	-19.682402	-30.31504	-13.156661	-34.201855	-22.354193	-21.124205	-36.384098	-16.818941	-39.98177	-21.897444	-21.488533	-29.308146	-23.396914	-8.287338	-12.383674	-22.035566	-23.750397	-4.859909	2.7690532	-14.8359785	-9.508701	5.958855	1.2350296	-9.369084	-3.3501117	-9.501025	9.64524	-13.449824	10.443009	-0.19181697	8.041635	3.3667943	5.5809593	9.268664	23.857552	-6.0986156	22.070578	23.2801	16.46239	3.4048917	15.682012	1.0203642	21.950897	-3.9573252	19.209085	10.162239	11.35452	22.86348
738	0.11632421	-21.219522	-11.904633	4.65708	-10.799563	-27.70891	-13.277718	-22.668512	-1.4949156	-19.118826	-25.601706	-25.15876	-2.9003417	-15.651791	-16.754835	-23.712835	-1.8085152	-37.21575	-9.32067	-19.503027	8.693072	-15.382998	-29.376791	-6.361426	-37.5537	-15.999291	2.3142614	-15.8041115	-4.8704753	-1.3878465	-0.8929351	11.816897	-30.723486	-23.303415	-1.5915985	-27.286196	-23.24618	-13.036597	3.4160469	-38.305744	-21.897987	-5.066566	0.28339577	20.232143	-7.598686	-2.2384684	1.5548941	-16.455137	-0.79814816
739	-16.557808	-5.435432	-8.542839	4.268637	-11.250443	-26.342585	-17.26066	-24.770279	-41.70923	-16.49989	-29.893652	-51.25418	-44.897617	-32.31443	-10.908355	8.312512	-2.497874	9.00449	-19.368383	15.388702	-18.88457	-11.788516	-0.39383474	-19.898302	-6.7642307	-38.92503	-10.046249	-5.894781	-47.85063	-20.654144	-11.74734	-49.667095	-18.717821	-14.303673	-38.871204	-27.770277	-11.234008	-23.619864	-24.351751	-18.797283	-27.876045	-13.153801	-14.722951	-21.591515	-42.7235	-27.676733	-35.61882	-21.128763	-17.835398
740	-32.338253	4.9602275	-9.026275	20.90235	-19.20962	0.7612756	-26.065598	-36.744144	-20.564747	19.902426	33.67589	-37.250706	-19.538548	-38.02209	-0.50092965	-23.682142	0.7302947	-15.721505	-24.579933	-6.964401	28.371355	45.388474	-16.063314	3.6522586	-22.439827	34.67464	-38.692307	10.792829	1.3427216	-31.65367	11.131325	31.49563	10.667872	-20.647163	17.703684	23.746641	32.12297	28.27265	10.5312195	-7.4554543	9.684613	7.6225905	25.587715	8.55791	20.64589	14.905332	15.265518	-2.990176	-16.1989
741	-8.094928	18.155474	11.847584	-28.271261	-6.566838	-15.804081	13.159215	-14.644428	-15.810254	-30.007326	7.8547516	-6.7804565	12.979665	-4.179975	-17.171396	-26.237999	7.8253956	4.6235576	9.045489	2.5924575	9.865666	28.290018	-19.02957	3.454046	1.2801275	12.489659	-2.4080956	13.260028	-8.079018	-5.747065	7.759937	-24.875467	-11.901105	2.2872317	4.6471043	26.50287	14.394387	6.6249986	24.534225	-14.626895	3.665786	0.57570523	-20.433931	-11.199074	24.274942	-6.954477	23.82578	-23.159433	5.341158
742	28.875778	24.934692	31.001928	23.164019	15.794182	19.361803	13.582703	34.433815	16.09685	13.479318	25.831251	36.847702	21.424814	28.6766	31.056063	14.155488	30.939703	19.351738	25.995552	16.782919	20.852018	32.629837	24.733597	23.174505	22.300516	28.683565	16.100948	18.286821	24.412226	23.399828	13.873065	9.837833	33.380077	31.579	22.931616	29.632196	27.658493	34.338993	26.455841	40.12069	27.697464	33.362278	33.9634	30.07396	15.757159	17.793924	15.602367	31.142664	28.003433
743	20.635397	2.0879529	-4.5601	3.878397	10.259776	15.993806	1.3584694	17.386469	1.9600335	13.841359	-22.7647	20.375845	-0.65363663	-24.563421	-2.6467326	18.284086	26.035835	-13.184609	-20.565123	3.0216923	-21.789728	-0.6975887	-9.53357	-8.355054	2.1280432	-0.34635767	1.4970633	9.70655	12.939812	28.282068	-15.866486	-14.377377	2.9207013	-12.834897	-10.459682	4.46511	-14.421922	-6.3354926	-18.61619	-13.825656	-10.922414	-9.096972	-16.903059	6.482998	-6.5193076	-5.8240914	-16.750519	-27.807302	23.052597
744	8.695481	5.3703556	8.147868	-9.841573	24.003107	21.934881	15.93912	-7.6883035	10.882481	27.262564	10.931766	-0.21945186	11.075665	19.411636	34.538715	11.279597	7.918284	11.997546	-4.906958	26.668617	1.8002157	3.2337902	10.06924	8.8285265	20.835543	5.3725	39.552784	14.884295	25.562197	19.646278	6.796522	3.9303544	15.256996	2.4007285	21.828588	10.88953	35.11191	5.1081414	14.594185	14.719596	14.941005	32.193512	14.432461	4.6231275	27.854235	11.538501	27.994104	27.23465	-6.88826
745	16.196474	18.225195	13.771782	18.116554	13.117759	17.73679	21.50892	16.893639	23.31292	8.2262945	12.981278	12.948619	13.981984	-1.8379177	13.153697	10.941009	-2.018352	2.3351605	17.346357	-2.5430653	5.2959356	16.721727	12.762364	7.2260838	15.507358	18.789152	16.222708	22.734697	14.272586	13.902341	13.515846	18.035753	15.491658	26.501732	5.1687107	7.326776	12.96122	12.0439	7.4264903	5.9717216	6.585695	0.8845072	0.4071599	7.1364045	16.162285	11.384908	11.326428	14.213325	7.592077
746	-3.5850933	-25.22139	13.028335	20.051752	1.828694	17.166796	3.0972025	-3.564803	-5.6815453	19.791914	4.6501536	-2.8923614	22.563238	-18.61756	16.222742	3.364785	-22.87436	-0.5891895	3.3935263	-4.1788945	19.081953	20.455412	20.029234	11.604823	9.746674	26.991323	4.340531	-26.57559	13.964824	14.0605545	26.185898	-10.322478	6.254763	-8.645249	14.747516	18.61676	0.56249684	11.903012	34.891644	18.973452	2.6229258	0.36323085	9.122338	2.446964	28.40368	28.665106	50.74029	23.63382	10.787118
747	-7.411801	-3.6998966	-9.191913	-1.1790973	-9.205018	-18.234554	-19.816519	-15.493229	-13.858424	-19.580027	-8.780332	-26.964468	-16.916555	-19.4522	-11.658446	5.6401687	8.535196	15.337173	-5.4043326	2.905138	7.976956	-5.649233	-10.624641	2.3043265	-1.4685097	9.759294	-5.4875083	12.2870865	1.5193087	14.040877	-3.8109531	6.949408	8.538462	-1.5182452	-2.1815572	-3.253501	5.0262113	2.3046203	-4.4299483	9.898759	9.930779	-7.183365	-9.449985	10.054641	-3.1982477	1.3031154	-3.7576768	-2.891014	-5.8447247
748	12.29186	6.146336	9.301995	8.235501	4.7962866	7.792807	12.56181	4.581948	2.8872328	1.4999776	3.4221785	-0.45248827	-1.0318851	0.48171267	-6.891537	6.2885566	-2.8720124	6.029447	1.5380696	6.1465306	-1.4597949	1.7812668	-9.154152	-8.581901	13.420571	14.408301	4.375959	8.626481	3.3928938	16.285013	1.348032	7.6403384	11.344295	-0.67280895	1.8376751	8.7176485	9.552548	5.190472	9.512715	4.647986	9.059332	1.535729	-3.419775	17.73282	6.2791896	5.3680005	2.8017528	1.199238	0.83749104
749	-4.452558	-3.9738102	-2.087804	-36.87302	22.152643	21.161558	3.423934	23.66318	-14.116611	11.259007	11.0065	4.9005237	8.697204	8.213931	6.8820395	4.298262	3.2329216	26.26629	-2.1674294	-23.743988	5.0020127	5.0181317	17.70978	-27.416307	-1.9557291	4.7916145	-12.446362	-5.6956544	9.549031	-18.475662	-0.6335799	-10.836047	4.739136	16.787117	5.3570957	7.244799	-8.778104	-6.2978215	-2.778449	19.18152	5.5016556	16.27133	-1.2734705	23.011286	-0.9913292	8.687284	4.09032	6.2115006	8.3441925
750	-22.195038	-31.815203	-26.864082	-35.629795	-38.897186	-30.802664	-28.893295	-30.819786	-30.222376	-26.20772	-25.391861	-31.860922	-34.344223	-34.76437	-19.036154	-51.830765	-14.335064	-12.687004	-40.9621	-47.00948	-37.297485	-25.531044	-6.2397447	-11.453712	-49.7616	-40.053326	-33.546978	-22.4832	-18.911795	-18.989256	-49.021786	-32.76302	-34.808926	-36.19472	-37.94561	-40.45158	-20.15973	-6.062242	-14.274197	-21.549864	-29.664566	-21.020096	-23.601255	-29.900843	-36.408413	-28.083994	-32.113052	-20.14247	-5.4122415
756	-7.4766865	-55.44914	0.4792935	-51.8219	-4.87464	-35.596256	-5.0733027	-50.96377	-7.989376	-47.01985	-4.305443	-51.625305	-0.997729	-30.400969	-13.782963	-51.8251	-11.766335	-47.699413	-3.4754238	-51.253902	-16.859545	-28.903852	-13.92526	-52.12733	-12.916299	-54.48881	-5.1774664	-41.91141	4.5624285	-13.892907	-1.2566242	-47.427063	15.946694	-34.34531	3.8007202	-54.999756	-0.8589125	-13.35996	-0.7553644	-45.60857	14.721959	-36.281124	1.6207019	-45.213547	0.6637098	-14.012769	6.180572	-42.762806	8.964895
757	-7.905218	16.474749	-24.171667	-6.360254	-3.4728787	-17.764048	-14.822719	-12.085019	-13.815422	-17.975	11.6105795	6.256125	1.7442847	-23.030516	5.4077134	6.11548	8.973584	21.689108	15.61897	-13.729642	-8.206422	-10.385034	-25.716303	-5.5885186	3.1213558	26.889198	0.18640947	5.677828	6.104275	4.171462	-7.508377	-25.702309	-12.604686	12.640552	-7.71607	-4.3042636	-8.567591	-20.218172	18.631609	7.533882	13.267188	-9.907253	15.441121	5.3779817	12.932202	-12.340631	17.243841	24.462357	-3.9225457
758	-8.021178	-4.33697	-9.522042	13.537369	21.103489	-2.1687164	3.0439389	21.969727	15.953872	-3.493741	12.084751	2.1388464	-6.6902595	2.032676	-17.681803	7.2909126	1.0901941	9.371564	-8.767242	3.304923	-2.7499096	-15.782542	3.358122	-7.7698135	8.118981	18.877157	-0.99225044	7.3239346	18.694168	-9.578534	-10.423152	1.5673565	-2.8214025	-5.0652823	-11.182838	-6.981611	1.688992	-9.235523	-13.361711	6.4133687	11.129849	-4.7340064	-6.5533843	6.861379	-6.389898	-2.5029676	-3.7529628	-0.050218105	-14.921161
759	-33.17705	-32.002705	-27.020048	-41.550232	-37.995102	-30.691149	-22.275314	-28.316605	-22.536772	-3.7820652	6.267919	-20.151712	-11.103568	5.3586516	-9.376685	-18.652939	-3.0905201	-8.493795	-12.171124	-3.2700994	-29.935843	-35.91322	-32.732433	-29.305315	-32.893414	-16.642326	-30.774338	-16.5786	-34.16786	3.8495045	-39.066303	-48.432632	-23.036757	-5.5232124	-20.810709	-36.966515	-17.499258	-21.038385	-30.643305	-22.293295	-49.011326	-48.11318	-34.361927	-40.314022	-11.932229	-32.002094	-39.92483	-26.786318	-33.7225
763	8.016065	-3.973265	27.692953	-0.08602651	4.526183	-4.7746043	-1.5211153	-2.9555986	16.999388	8.292922	10.874604	3.1167386	-33.222614	19.56012	24.001457	-39.70795	-18.825865	-26.327936	-11.84182	-7.190573	-9.14725	-4.51593	-1.6904367	-6.6210823	-11.161069	-16.911877	-6.6226215	-0.50529927	2.1267083	-20.453455	-27.978418	-12.02139	-9.528956	-7.638935	2.3163898	7.2630424	-14.534238	-11.4761505	-4.6057463	-11.727992	-5.6898093	4.3138957	-22.286476	-4.365478	-1.2750591	-9.084994	-8.068007	-32.144352	1.7870855
764	10.511579	15.620236	-38.819508	5.813822	7.8165746	-6.9300494	20.88021	28.031973	-6.910145	12.586342	-11.335439	10.421622	8.932023	-14.170611	2.8457305	-2.762151	29.638803	17.832941	-32.34192	-21.822641	5.8435082	-33.065063	-11.19621	4.3283424	-7.218779	-24.004868	-3.401386	10.177209	13.132866	-11.014576	6.0350804	-26.73559	-8.186782	-23.00899	10.885837	1.0656427	-10.524982	3.8372478	4.059954	0.6936148	-25.650606	8.181884	6.048245	-23.836481	11.65508	-2.432859	-10.21675	-8.886729	19.205366
767	-0.45674142	-43.41975	-31.059225	-26.61743	0.5925141	-35.199997	-35.329773	-33.103817	-22.65927	-37.002705	-15.213195	-33.300945	-4.3614163	-0.30361018	-13.197717	7.529381	14.437909	-7.6799183	-7.8467617	0.2906715	6.7644753	-8.843985	-7.5231705	-11.831389	1.7020832	-16.780748	-3.3339684	-11.594509	-8.544578	15.575322	15.364299	25.065393	18.457842	26.695948	12.942349	23.645594	11.8641	33.081436	16.383581	21.327642	23.37768	11.095937	-7.346794	24.789429	16.061583	27.267721	16.783575	37.4729	15.250863
769	18.58876	5.317339	-3.1261456	-9.482215	0.98847646	10.6489935	-19.575098	1.7929182	26.951944	27.275322	-8.857352	0.13549054	9.029223	19.460962	17.238203	21.628143	-13.540412	22.52205	22.97844	-1.0034542	1.0879021	-0.19951089	8.180307	-8.081032	1.1251869	-27.373674	7.9347878	-11.355359	7.0618515	-0.20326488	0.7379069	5.770576	13.003821	32.37939	31.178087	40.24882	25.025507	9.329483	-7.6591973	-4.91701	11.297708	0.6545353	-2.171586	-11.635594	2.3874874	-24.607758	-20.429585	0.64808846	-15.069244
773	27.758493	29.866379	19.322279	18.594189	29.30455	17.658102	25.538836	20.686893	18.162073	18.0733	23.327621	30.321707	16.29848	33.143208	20.928106	18.897417	32.649834	28.740458	23.869797	21.381762	29.318426	27.72306	19.03775	26.17779	22.679878	45.84955	14.658375	36.215576	21.727837	37.897224	15.868314	22.498041	31.584673	45.552647	28.72715	45.900116	34.377308	31.7277	24.208258	27.667664	25.15618	18.809967	50.507107	28.790613	45.421463	30.598425	37.36769	42.875782	17.575253
775	33.366344	32.663975	15.496746	10.4092865	-21.532145	19.037436	25.52365	18.4087	23.157188	12.969064	3.1361732	9.950395	30.567945	26.53953	14.854241	14.751968	1.4511241	13.746414	32.511097	20.38247	19.180014	9.120518	12.60202	8.13024	27.020304	15.2718935	8.088821	16.18435	5.8029523	17.957705	24.356123	28.948263	16.816227	6.585842	10.873901	20.267271	35.967278	20.089514	11.996818	13.310412	10.948207	17.706938	23.429993	18.17692	16.061087	-0.70442516	7.154966	19.179443	23.292826
776	-63.67494	-24.772528	-14.381882	-26.02001	-19.129953	-40.261173	-32.33576	-29.848228	-31.506699	-31.163427	-54.352062	-12.105088	-7.4408536	-33.63401	-30.752937	-35.25295	-23.693583	-28.10755	-29.57779	-39.539665	-42.10628	-17.59072	-27.85405	-24.100534	-19.919147	-49.290966	-33.533436	-28.113525	-31.556536	-27.534586	-50.60315	-25.93175	-15.767494	-27.58063	-21.630613	-32.27332	-10.600278	-34.723755	-28.16612	-23.915024	-25.989054	-25.518478	-3.521613	-21.60966	-44.448353	-36.590862	-37.062603	-41.097454	-19.96005
777	-10.579619	-23.020216	2.5016625	-32.507095	-28.381388	-17.76298	-9.08332	-25.682577	-29.480947	-7.3215423	-5.614284	-41.75025	-38.650074	-22.649216	-17.123672	3.1026995	16.458603	15.914203	-16.57678	6.921806	2.4700902	3.1380517	4.6604996	-4.8656154	9.892082	-10.916218	-35.368786	-25.659452	-16.35238	-15.839923	-20.744062	-31.433624	5.1093826	22.652033	5.234081	12.091557	10.778899	0.46415886	8.686623	16.771837	4.4214625	18.148428	-25.755793	23.05639	-2.8092592	-3.7537146	-10.439549	-39.917175	-10.60622
779	18.505102	11.211296	19.959932	10.334354	27.358957	17.077799	17.363935	24.921125	0.84092206	26.597809	11.901721	14.160706	16.216337	34.522312	23.963503	26.275808	0.124138676	4.8013234	18.038382	29.114716	14.145604	27.179214	17.56588	21.619879	28.442308	11.88456	22.707834	22.647657	31.489431	30.07717	3.1295674	21.059109	11.969246	-25.970434	0.5818483	-10.307718	2.6743052	-34.18296	-8.32867	-9.275125	6.566129	-17.069494	-12.1798315	-5.60344	10.017417	7.6055846	-3.5503986	-14.498599	3.1520302
780	-50.44002	-82.14057	-36.8624	-34.11054	-34.300663	-69.164444	-47.187653	-11.708474	-30.180313	-34.768505	-44.01819	-21.077724	-28.25973	-65.62155	-66.955475	-37.951057	1.0000653	-8.310903	2.378084	-10.0523815	3.5356257	-2.5229716	-28.237577	-23.647446	5.6653333	-2.6712081	-43.904583	-60.39552	-36.070698	-19.785461	-42.139503	-49.703125	-34.48198	-13.295577	6.564673	-45.04199	-40.044178	-13.975316	-10.95618	-29.953293	-58.937714	-36.19812	-1.4438848	-32.444096	-42.655296	15.949429	-31.13739	-19.486422	-55.31796
781	26.855576	36.41891	19.462397	21.892492	11.47198	19.477198	18.220251	14.817151	28.962723	5.8632665	11.940005	24.36406	16.91036	15.754513	9.967716	22.308844	43.031555	-2.4778492	13.477628	27.409668	20.730608	27.910479	1.3017808	13.100362	-0.7847821	23.550314	20.70114	28.41184	27.401117	-0.92012805	-4.28656	13.437953	28.224283	5.85183	13.322742	5.985105	4.3926806	3.609604	-2.6489098	22.728437	14.182789	11.09964	-25.423895	4.3270645	1.6032647	-9.213588	4.8243575	8.031971	-9.919353
782	-12.078315	-5.363174	-12.705123	-16.490957	-6.049087	-13.478049	-8.353303	-0.6759713	-11.433373	-46.309948	-17.025785	0.45908904	-20.155252	-15.361211	-4.5138097	-6.6486225	-20.029615	-33.23933	-1.977259	7.824248	-9.589828	-14.922516	-10.046468	2.568422	-5.3863907	1.4505097	-2.3619401	-12.245918	0.3048304	-4.1281085	-1.1887511	-29.785563	-10.54602	1.7145373	3.387514	6.570528	2.1063116	1.3580481	26.623108	13.641503	7.1843014	3.1123886	12.993381	25.223679	24.041365	19.552431	19.04365	22.358042	9.096887
784	-15.769702	-12.702252	-6.156288	-3.5122635	-11.620795	-31.148466	-36.353233	-18.310566	-14.999774	-36.974087	-2.1288464	-15.237374	-34.731762	-38.12946	7.141108	4.846969	-38.589756	-5.8714123	-9.40751	-42.812164	-17.014118	-12.241143	-50.5047	-31.796967	-48.55606	2.301295	-19.875055	-33.346878	-18.0454	-43.875248	-29.880217	-0.77132016	-25.704819	-46.645416	-19.36228	-6.701678	-55.538498	-27.053297	-13.543733	-59.565624	-33.174896	-15.444043	-47.99304	-46.137592	-19.12042	-33.809322	-59.763943	-17.210947	-23.138803
787	-7.2371864	-15.958153	-18.622423	-34.99963	-21.05189	1.7725945	-19.52288	-28.123629	1.8479668	-23.50071	-8.759945	-6.0560627	-12.169038	-27.910467	-4.357262	-31.69607	-28.60479	-8.142098	-15.843548	-26.867325	-23.0917	-17.510103	-22.023186	-18.087942	-23.327501	-14.656106	-27.951904	2.3674314	-14.126918	-8.556364	-10.200458	-8.505863	-16.224157	-15.810097	-21.165236	-19.652922	-13.962379	-19.217642	-15.382108	-27.529915	-28.19341	-0.52917033	-12.692338	-13.743703	-20.544533	-14.7347555	-14.20734	-9.705876	-33.051727
789	-5.973349	0.18709533	-4.5956206	-23.542353	-1.9749471	-7.6893992	-18.321798	-13.282913	-13.21524	-11.998252	-6.8999047	-0.93168	-16.533936	7.6136303	-17.959183	-12.771005	-15.955483	-2.7550333	1.0112027	6.5718036	-6.880511	4.974335	-31.988764	-21.339228	-2.4317837	-6.737847	-22.986044	-14.640445	-5.600614	8.233569	-7.517799	-18.009651	-6.5862827	-46.484634	-35.776794	-39.047123	-15.1534395	-2.1752598	-23.314913	-46.65124	-25.118994	-20.268442	-27.437738	-17.49674	-12.418902	8.3266325	-28.469643	-26.204498	-21.831055
790	-23.143768	-27.401602	-26.940493	-25.315933	-35.681377	-28.044767	-20.019608	-21.501745	-20.625307	-29.452581	-8.677356	-34.82933	-10.294882	-10.66591	-32.079426	-20.2177	-23.773714	-17.830564	-5.9549847	-23.1032	-2.2598214	-14.460561	-7.1806464	-33.660675	-32.50285	-13.081363	-15.247147	-27.355804	-38.382828	-36.14751	-14.267858	-19.221199	-9.92867	-24.072813	-46.5334	-33.578655	-46.61052	-22.87829	-48.87814	-4.3485703	-20.455042	-6.024176	-22.741205	-28.877123	-12.294323	-11.408127	-16.501524	-20.631481	-23.659582
791	21.367117	21.64843	20.2528	13.940712	21.163792	10.151227	19.376348	23.858068	21.401861	20.673243	21.316854	14.626897	15.824382	9.587082	9.26585	19.147005	16.256845	31.640297	28.346231	19.938997	9.95386	12.532787	23.007292	13.043555	14.290284	11.441388	24.260336	13.252853	5.005293	14.492012	14.329074	23.402533	11.250321	20.594969	19.54513	8.825631	26.352081	25.74008	12.515769	24.26092	1.3873245	0.6589384	13.733212	10.225339	18.22276	4.763312	3.5606606	18.458372	7.578035
794	6.9588885	-7.9382625	5.396391	-4.856835	-3.6549015	-10.644669	-1.0978279	-17.667593	-12.639287	-6.4577003	-4.8383937	-13.637372	-6.976827	13.58472	7.2463393	2.6592932	2.4778492	10.643593	11.874367	14.6800165	19.707819	15.562287	11.019881	8.761417	1.7215773	-1.705464	2.4115627	-9.368932	-3.601888	-11.917211	-23.155487	-12.135386	2.8763113	-11.382703	-4.017492	-2.4545748	-6.0803146	0.5579602	3.0960712	-14.554212	-8.124497	0.11939617	-2.6934178	2.2828598	3.2501307	2.2472835	-2.042531	9.906245	10.48291
795	4.162055	13.993721	4.5505133	2.5024493	4.953212	8.33491	14.579074	-7.2527843	12.9639015	11.896331	26.22323	19.918835	13.075569	14.682652	6.1437182	-5.3051124	5.850281	-1.5607551	1.738081	1.4760767	2.0763395	20.767996	-1.6972185	5.502695	12.338357	-3.6309059	18.668348	-1.2770525	3.645935	10.727786	11.661279	3.0296524	5.199513	10.365018	20.097528	6.5902634	18.6065	-1.1712091	15.533795	9.679608	14.131935	13.657186	-1.5054684	-1.0899409	17.528715	0.28276443	7.8108554	11.8730345	1.507691
796	7.816632	-3.0566435	12.195613	-16.26923	-6.1761785	-14.062054	-2.170583	-2.7052596	-12.922475	-15.711854	-18.332903	-11.414054	-9.743607	-2.2967103	2.9531937	-4.935696	1.3891691	-11.994578	-3.2684648	-31.16011	-8.623216	-13.019174	-1.3655334	-7.9815507	-8.024629	-15.29409	-12.484118	-6.8319182	-9.270474	0.03736146	-8.633798	-69.418564	-23.333658	-20.56868	-8.793067	-8.830164	-48.985767	-6.9344077	-12.732567	-42.39819	1.0951315	-6.9407897	-12.54172	-29.301147	-9.599389	-24.44426	-47.492535	-1.7661659	-1.091714
797	11.961047	9.22627	4.487268	22.123993	1.87047	2.3737972	10.785159	34.31609	18.231972	12.233752	27.792707	32.833706	17.370817	1.0627562	10.342581	30.794495	26.828238	4.0170875	5.898729	30.441607	-8.489778	8.206716	7.6455827	32.028748	16.558897	-19.296116	-22.172384	-3.641557	-34.477165	-1.6870054	13.124657	7.667324	-3.7558935	17.453613	22.73854	4.0121746	2.4511967	18.487906	37.047928	23.029234	8.460299	8.864674	16.022938	-0.6911802	3.8784285	6.078155	32.74242	-0.14396985	2.1350167
798	-33.229015	-25.969246	-18.659119	-30.443968	-39.356068	-10.908441	-21.664347	-46.512463	-33.657578	-31.480822	-25.906385	-55.353504	-39.239933	-22.495672	-21.682322	-29.077995	-28.210587	-35.43959	-24.68525	-33.960674	-36.339054	-10.479002	-24.423613	-39.82764	-25.764166	-36.691677	-22.00545	-43.58815	-34.85605	-22.187277	-23.910723	-44.71053	-38.952038	-39.73203	-56.02759	-49.6496	-47.854664	-21.419092	-40.811962	-34.812527	-37.692623	-39.78809	-33.92824	-23.36791	-48.88794	-22.985428	-28.432955	-52.899014	-33.111347
799	14.780029	27.104841	11.997864	35.439465	34.969593	21.183197	31.958405	19.488277	6.376943	17.512949	36.9633	19.430538	37.680252	34.549225	11.30233	30.861626	33.65566	25.118462	17.494413	35.947468	16.929865	16.057951	24.322992	19.987604	9.560692	8.490367	26.871185	30.234978	13.7730255	20.071905	13.089348	4.0358095	24.99539	14.337375	9.509486	16.689075	23.206543	8.293039	17.546356	-4.530689	6.585203	31.633154	5.9067235	11.538316	17.131296	16.306942	26.130976	17.154276	13.038933
800	-1.0116113	1.4722586	-14.215806	12.15057	-36.3596	2.8821306	-17.408175	-26.44686	6.401314	23.16449	-11.853398	9.269856	-4.736863	-1.1366477	8.457548	32.94232	-16.548395	3.2421608	-19.714243	-20.45249	-10.302318	19.977594	-15.977161	3.551377	20.396036	3.0956895	-11.555287	39.43615	9.6389065	-7.8518863	-48.213593	-15.215088	-1.3079516	0.39612928	2.848766	2.0442305	2.5973694	-20.69229	-20.273832	9.509104	-2.9909499	-22.983488	-11.224686	0.4255763	-13.33668	-23.040436	2.611585	-13.930298	7.189157
801	0.36714807	-11.565505	-25.179893	-14.674205	-12.013893	-14.564011	-17.846106	7.5588403	0.46911034	-2.5014553	-0.021532377	4.0800548	5.659144	9.304786	-2.0561893	3.7426746	-6.217106	-3.5093548	-4.151959	-6.8846726	-6.22398	7.6385427	-2.7179444	-13.209457	-9.073572	-2.5793312	8.7977915	-9.19661	-17.636322	-10.178271	-5.197802	-16.672735	-27.610802	-18.841032	-29.243994	-1.4047508	-11.099126	-14.405709	-23.044962	-1.1120209	-10.078002	-3.250187	1.7292837	-23.061228	-5.7303414	-17.543333	-17.572807	-4.1728473	-2.5993927
804	-11.078158	-5.722889	-17.936937	-20.83795	-24.654871	-20.06645	-31.867914	-17.822489	-17.415857	-31.273516	-47.071655	-22.43918	-19.063314	-22.11489	-5.7646365	-40.187443	-10.0079565	-38.56632	-13.436515	-31.06603	-17.14697	-40.91794	-14.060027	-36.815456	-21.89872	-21.886366	-16.055079	-7.4368343	-30.440668	-44.63753	-22.006897	-27.393965	-30.783121	-35.67242	-39.59241	-15.731873	-23.661066	-1.8229831	-28.338156	-15.3562	-26.634592	-31.64038	-56.84889	-20.965057	-36.444004	-17.258753	-41.00217	-18.839188	-35.08317
805	-3.3900716	-7.397049	-9.992268	-12.322167	-11.419472	-16.65032	-6.4754233	-17.604774	-23.286009	-12.181148	-19.863655	-22.389524	18.204657	3.7463415	26.24038	11.709648	18.347294	15.088646	7.609364	2.4670522	-0.6080238	-2.7490737	-11.531489	-1.992385	-3.5629053	-1.2073094	-4.220904	-26.818567	-25.454092	-24.514925	-11.855644	-5.562883	-8.777363	12.631813	-14.4911585	-16.952967	12.0719385	3.629288	0.1226539	3.5201657	4.349562	9.852801	18.530268	2.986665	-0.86828834	0.32909474	0.450555	-11.966966	-3.0774848
806	-5.607164	-7.846194	-15.489776	-45.317974	-12.397243	-3.2596407	-26.462759	-25.873825	-7.7486973	2.5738702	-10.434343	5.089881	-18.638304	-23.016748	3.5905907	-56.33388	-16.34449	-11.909127	-27.71051	-28.526846	-31.998276	-18.5284	7.1511726	-4.6738315	-4.095608	-11.722343	-47.1581	-10.430128	-15.33783	-19.896435	-3.8879592	3.9983397	-0.77793235	-0.59010476	-27.344551	-4.7779956	1.5300554	-20.710314	-28.417425	-3.8901665	6.5119133	-14.506416	-29.362593	-10.566841	1.8006445	5.0288024	-14.32393	-33.32522	23.91172
807	41.61221	37.553787	30.299417	27.348318	22.832497	33.955826	13.912323	26.62118	43.199017	19.777456	11.903871	14.633278	9.087636	12.577292	2.283783	14.288831	18.35174	1.3870951	-4.3819413	18.894735	2.4685829	2.8621972	-6.7721386	6.4278016	1.2097263	-24.902353	-13.3433485	14.063661	3.6345148	4.0164967	-9.5779295	1.0015193	8.057187	-12.415668	-6.7687507	18.532143	-7.386296	2.827282	-7.4190536	23.875275	45.264614	30.947441	24.072052	23.595566	14.013982	2.097826	-0.9948165	4.245086	14.119315
808	-10.299916	-7.4591274	1.2755314	-7.34355	-18.726738	-20.978336	-17.367788	-4.7786055	-5.165324	14.3604965	6.2581563	-3.411523	19.298687	14.380626	-8.016973	-21.096067	-24.320738	-35.760345	-11.676652	-13.883316	-20.929626	-19.740705	14.809414	-6.3976536	-8.340051	-0.53433466	7.457087	18.015808	18.109259	-7.885299	9.963338	26.335678	-6.3390145	-13.416165	-13.725621	1.0584184	5.0369534	7.6643867	8.755456	-11.328732	1.5151987	6.1583533	9.537219	7.2002397	-5.4114456	-8.521887	21.222353	15.136729	24.600775
810	-1.0437523	-2.7762845	-4.310707	-2.4010096	1.5804793	-31.097971	-14.23689	-20.17225	-2.6247857	-17.702948	4.432923	2.7478921	4.548784	-16.259415	-10.806972	-0.67453766	20.669783	-2.62059	8.861984	1.7385699	-8.767144	-26.566153	-8.785881	1.9990336	-3.5389435	-18.185957	-8.429908	-16.620481	-36.193752	-25.759558	-29.555237	-21.79676	-15.317146	-37.37999	-20.683113	-17.682201	-16.065157	-14.307967	-15.928576	-21.167465	-4.734827	-13.751079	-13.710256	-19.87476	0.54945564	-3.453709	-0.8758917	-8.476867	-18.514864
811	54.074326	52.039776	36.320835	34.608677	18.981287	35.070595	62.394257	45.8167	35.2067	35.12119	23.406199	34.431026	22.812922	53.07073	-3.4492245	43.344784	41.84427	47.006866	13.045418	36.78958	78.436455	64.86173	44.953686	51.48408	45.662167	49.082363	20.75831	5.615196	46.251984	27.527998	38.901222	32.740765	35.981197	41.207794	42.078506	44.16477	58.816944	42.680325	42.15602	43.68691	41.93526	36.45885	45.802845	47.143093	41.4107	47.150692	46.008007	47.199112	54.67854
813	-10.461651	-6.654754	-16.440191	-14.524348	17.250748	25.845938	-16.239885	-21.33082	-17.230904	-7.464251	14.816218	17.29616	15.248185	-6.6533217	-15.964713	-9.166637	-16.683065	-17.787374	25.350168	-0.5314736	-1.4610938	-4.014112	-24.115122	-9.774863	-0.2623714	20.764273	-21.036516	3.6931038	3.537474	6.3207955	-6.3105316	-0.8463173	-16.254423	-17.153143	-20.92397	6.718017	-14.087418	-5.101401	-10.193828	29.111847	-4.900622	-5.9998193	-2.7412403	-10.353091	-14.648364	-4.573197	15.4836645	-11.4847	-18.583208
814	-34.95873	-10.028219	-11.474453	-33.750614	-36.489925	13.50124	-28.882645	-32.981827	-22.023888	-4.860285	15.18954	-10.091264	-24.4356	-15.56544	-23.79698	-21.6592	14.189621	-7.272623	-34.69003	-27.125238	-32.883198	-13.128426	6.660006	-33.75452	-41.75646	-41.558323	-0.2581625	-12.945751	2.1003287	-30.998085	-24.893621	-4.126006	-22.188513	-30.303755	-39.940018	-20.233904	-30.463736	-10.2550535	-26.08339	-2.5610504	0.6759243	-26.295677	-6.014775	-20.661484	-0.7728737	-13.475085	-12.98763	-20.217724	-13.310062
815	-21.035748	-11.242446	-36.82822	-32.478832	-31.660843	-25.122602	-20.005991	-19.371767	-20.580225	-24.78151	-34.94753	-27.284218	-8.966617	-14.076018	-29.157118	-29.746437	-31.431246	-26.048605	-8.699203	-16.586058	-26.881159	-22.67277	-23.689737	-25.10317	-39.55634	-24.656403	-27.57384	-27.809746	-16.477379	-15.675179	-22.208618	-18.482767	-21.172386	-36.305878	-24.47538	-19.365875	-21.73384	-17.278048	-23.896742	-35.88972	-15.324528	-26.431213	-21.876593	-12.673492	-22.446863	-26.65737	-18.378248	-15.477	-35.129887
818	-10.209344	-27.180185	2.5135484	-20.009272	-3.222103	4.3313785	4.885635	-5.20958	-27.320272	-13.148922	-3.131839	-8.864619	-6.370767	9.248971	-29.509203	4.1170206	-21.860281	3.7880008	-0.8724389	-3.9915698	-30.838186	-9.050914	-24.531183	-39.040028	-19.068352	-38.588512	-11.594654	-5.5995135	-8.436671	1.6168561	-18.941824	-16.49085	-10.986695	3.2078817	-15.845805	-16.10199	-14.694909	-0.18523216	-29.099945	-19.31056	-3.3824797	6.185221	-54.685925	-30.073202	-9.476872	3.5888348	-28.735962	-23.667124	1.089517
819	3.824419	13.339597	5.610861	-1.8670784	15.597384	3.3682353	12.70549	4.488911	11.639717	3.2504094	-2.5449345	15.070134	10.863751	5.037207	12.51913	5.6896305	-2.244424	15.4207115	2.9477036	-7.2958603	8.354172	1.7433542	8.611045	-0.17218812	10.3008795	4.380565	0.9516801	15.7553625	13.681011	3.9017067	8.833103	0.89173096	-0.7431353	7.8428154	2.3641808	12.904283	2.5179777	12.896233	4.4071293	-2.6444898	13.625019	10.594604	3.1854	12.06713	1.502429	-2.2995656	10.644795	1.5818052	-6.183108
820	-24.927002	-15.70707	-2.3182623	-24.560715	-47.844906	-23.497938	-59.28307	-30.296486	-43.2159	-22.954397	-40.97345	-11.56795	-34.35965	-13.917603	-41.229877	-25.287209	-4.5213523	-3.2076185	-23.803415	0.61504966	-46.837097	-20.309532	-4.0059695	-12.891506	-18.403627	-37.54776	-25.34774	-44.65864	-35.076817	-34.408543	-34.80789	-32.201946	-2.587291	-16.524866	-3.178746	-26.752174	-33.23888	-27.289907	-5.084351	5.5112243	9.378775	-27.790174	-22.213415	-30.073462	-18.61773	-12.819707	-4.426228	-24.318176	-34.26274
823	5.4129004	26.058271	24.031944	2.4008882	2.2496824	6.7279906	15.398171	2.0145836	14.274219	-3.0600986	-0.7069141	22.164793	-5.446775	10.069034	2.7407782	5.714911	15.143913	-3.0949047	-8.663586	14.004502	6.008987	-22.618227	-6.1100273	-3.2740748	15.462981	-15.646268	1.5211668	6.2130485	-5.8705025	-6.6266265	18.76761	9.641365	-17.899145	-1.4314193	17.50833	-5.513138	-22.557318	9.384786	16.344141	-20.313543	-24.350286	-7.3257794	4.824425	-17.83081	-24.094728	-5.296609	-1.199349	12.750361	22.163803
824	-7.9482536	-3.5871446	-23.787033	-7.773868	-17.859419	-6.54924	-38.928143	-17.549059	-22.800714	-1.3229089	-16.981392	-9.978421	-23.196548	-21.55211	-1.449553	-7.7422967	-13.677888	-11.859707	-20.844387	-10.263457	-22.317331	-16.8327	-18.685461	-17.915668	-18.43933	-5.305113	-4.151481	-21.79074	-5.7959723	-1.9537783	-13.953572	-5.3866196	-23.364914	-30.864058	0.6143891	-20.689627	-3.9587774	-19.562513	-21.722174	-14.920878	2.1404684	3.0871012	-19.455164	-20.12565	-23.590088	-11.791965	-9.900859	2.1884043	-14.19287
825	-0.3726023	18.614487	-43.4355	-10.394696	-16.819473	-33.809834	-11.432606	-14.337115	-18.003777	13.17076	1.5606436	-35.386063	-10.213252	-42.112167	-19.019472	8.064559	11.615182	-38.22669	-14.2375555	-22.349272	-40.206482	-6.9969783	-6.653572	-12.245114	-24.362413	-13.957667	14.34179	7.486119	-32.47104	-12.289208	-7.9640985	21.000887	-7.0996423	-6.566175	-25.835373	-25.363625	1.6485952	8.910762	18.21395	-19.80629	-7.1081977	-25.582922	-6.4451175	4.5064263	-9.751026	-1.0109739	7.787214	-22.053396	6.4278426
826	-6.935108	16.344872	2.3530853	8.388296	8.513688	3.1590488	-15.385017	16.084625	-15.95992	-12.174678	3.7878113	7.186474	10.857463	7.862798	-14.518151	17.835815	12.60833	-16.33018	-3.323309	10.863431	11.0350065	14.025022	8.673816	12.427867	9.57277	-9.159793	4.9176135	-7.630745	-13.300076	-7.966438	10.120036	16.434767	18.802505	5.345388	10.3545685	22.372322	4.79888	-11.778461	0.2554852	-17.389341	3.5930693	14.689755	8.5606575	8.119621	-0.38120475	9.823525	8.937064	4.736294	4.3063836
829	0.020354906	14.716123	4.3648057	7.583004	7.6311607	14.248389	12.675107	6.513079	10.285485	16.19149	-1.5676937	9.250932	10.791527	9.830445	19.279966	5.266971	-3.0869477	8.255252	4.0680118	17.505186	2.0345318	4.1840982	6.3131294	-1.5141207	-6.1927733	10.303052	0.23574018	9.577315	11.548884	2.3210418	21.721466	2.8292332	-0.08205923	-2.8055513	17.188278	5.4486446	11.608439	-6.1003323	14.702057	2.6288793	-11.362274	7.78962	15.743694	8.274593	11.119301	6.615715	15.54502	16.52341	12.482223
830	16.46154	-26.680254	11.135925	-31.852808	23.171991	-27.893564	4.9019203	-20.72962	17.055178	-13.932858	12.576131	-19.381323	3.717779	-18.09643	1.8393346	-26.613653	20.111275	-18.141306	20.38993	-23.196207	12.863971	-13.407879	8.401272	-25.371145	30.249102	-21.641485	27.596937	-27.028154	24.129889	-4.974522	22.832682	-21.389181	21.109566	-16.095356	16.732557	-14.311856	3.0326078	-9.96359	11.2035265	-17.936327	14.835736	-13.824143	28.240488	-15.836886	3.4252071	-20.880644	5.4423313	-19.149765	16.708687
831	-8.544988	5.2696548	8.999496	8.221828	-12.239308	7.243027	6.778353	25.711744	16.426329	6.3060164	18.40377	17.372007	6.374083	1.4494219	-13.398045	4.366428	12.016373	13.318269	29.297312	15.253571	3.2659578	7.638914	-13.5733185	22.862411	21.157673	16.18751	20.173792	16.90587	14.465827	35.83433	1.1195406	24.387009	10.78138	-11.050777	0.93792504	5.252379	21.559378	20.556824	-7.75283	12.716184	10.199538	10.90522	25.82334	28.216036	1.8787236	-0.004301389	-4.7800136	13.864258	27.507896
833	-7.0399528	-12.772293	-17.51137	-28.981287	-10.19038	2.2028565	7.0520043	4.548283	-18.722082	3.0344145	-3.401767	-13.443374	-12.045651	-9.320037	-3.3814163	-11.033694	-5.925076	-20.396055	-11.01215	-10.347563	-11.675229	-3.4777842	-2.9624932	-7.160952	-18.943586	-12.575496	-8.025058	-14.776848	-10.82558	-8.595986	-5.4016824	-19.218681	-20.473246	-23.333511	-15.5918665	-7.108677	-15.643228	-8.252399	-5.4047203	-4.6703134	-9.115112	-9.644454	-14.763325	-15.495834	-16.654373	-10.914994	-10.098327	-30.115288	-7.5070577
834	8.748536	21.458687	22.947168	14.266978	9.396627	-0.064842224	21.242899	-4.355324	-10.679425	15.117665	21.487272	23.970663	27.270163	26.758057	20.034286	20.496431	18.979143	12.127869	-12.637502	6.829352	3.8760624	-2.5010502	21.549255	25.121712	-6.40139	30.289131	29.974997	11.013698	21.76719	-26.01245	17.08605	17.89834	-4.6294255	18.478878	-11.352997	5.0539074	5.2928605	16.428705	24.67981	25.256838	11.261706	6.761811	11.07595	0.6479171	-2.8279555	24.60599	17.662718	20.49689	5.8259416
836	23.43592	-10.180598	-11.386471	-20.375431	-11.482755	-9.18209	-22.173517	-11.390395	1.905352	14.337585	7.3622527	3.2838304	-13.707166	-19.453665	-6.5126557	4.4558587	-10.149868	4.079213	19.822882	4.578412	-26.46636	-21.3644	-19.147226	-10.798027	5.8541884	-13.549153	3.8039315	14.764073	-15.59689	-25.687468	-26.88597	-27.345911	-18.086824	8.552224	-13.578995	4.4623094	14.671926	-3.5418594	-16.19124	-34.338856	-5.709435	-26.207193	-6.9972367	-34.45253	-27.69134	-11.840203	-9.800406	-28.817163	-18.758238
839	12.249303	3.1267881	10.314252	26.439163	26.038809	-2.5376046	-1.1604823	6.665952	9.459092	24.648176	11.33225	-10.163214	1.3869444	21.620447	7.389487	26.447897	11.099513	1.8190047	4.916305	4.840979	-9.024377	-9.101306	6.858209	2.627117	5.3613706	4.9996095	-11.358342	-8.966363	7.179216	2.841666	5.6033006	6.335341	-14.762902	-9.185501	6.9696884	1.4400749	5.7997346	3.7675798	-10.389772	-7.8819175	8.255984	0.47358385	3.5661252	7.284519	-10.939906	-8.356105	0.502322	2.4888241	4.11478
841	-3.3806667	-19.632765	-31.859182	-20.223282	-9.39436	-28.85126	-8.936572	-8.89849	-12.45058	-12.585269	-2.0323937	-43.63944	-36.008083	-5.0478635	1.83892	-53.557613	-3.521127	-24.540316	-26.858261	-47.917664	-26.66435	-11.342517	-19.890059	-18.013311	-7.044477	-16.548025	-39.674847	-12.024772	0.5601721	12.834012	-19.414375	-14.568568	-27.199545	-21.25923	-21.12961	5.423004	-0.810225	-5.0044107	-33.79773	-29.091803	-22.109138	-43.21156	-37.440323	-15.073932	-31.750502	6.4535737	-14.438941	-18.781944	-26.673468
844	-4.9389453	-3.2174816	-9.174792	-7.5766373	-18.922037	-12.489772	-13.8769655	-8.131229	-9.383797	-1.5698757	-1.567803	7.5142655	33.921814	27.759903	41.030365	34.403988	26.698145	34.175873	27.25194	16.04776	-0.650641	5.7967315	-11.635701	-3.444971	-8.3569975	-16.132013	1.3174995	-8.245423	0.55826026	6.359033	3.810915	5.120041	8.519476	15.378657	6.6672225	12.610428	17.703903	15.161141	8.931282	10.099992	8.320069	11.990384	12.630532	7.4080653	4.300063	8.122009	1.6696395	4.5709906	10.60217
845	8.990135	9.586198	10.193131	18.6533	27.25939	14.825971	13.55056	-7.5526824	2.172177	5.301287	14.495151	1.0519496	22.664297	20.83783	23.024061	23.372904	19.971146	5.0124583	8.036248	9.036229	7.0518837	3.9630554	3.0787544	1.5568403	-11.087719	-13.400475	-16.787909	22.916412	22.519156	4.4324474	13.108185	11.637641	8.606221	9.28448	12.247296	13.109867	8.610236	10.245209	18.705042	6.8230577	5.021097	8.673343	10.581779	12.346432	1.2917532	18.03412	13.687173	11.113505	26.27716
846	-9.209428	1.2529229	-16.838518	-0.13686211	-4.9208975	0.8175292	8.365926	18.126059	-25.98511	-19.852825	-14.734164	-27.255972	-22.526026	12.041031	9.125237	-20.179756	-12.261495	-20.632929	6.724878	10.570426	1.2891445	-8.279068	11.213519	-13.314171	-22.511755	-22.31433	-30.253876	-13.610669	10.62598	1.7176332	1.2312346	-19.353357	-10.307343	-2.297334	-10.019284	12.90669	4.078938	13.623848	-3.0875466	-6.9336076	-13.021176	-9.843536	-32.529552	-5.3982124	14.147148	10.701442	-1.259592	-11.054698	-5.0686975
848	-3.7335064	-22.69335	-18.48452	-2.9622676	-25.68087	-31.88791	-19.682417	-16.03993	-32.95247	-11.9902115	-19.036705	-28.061972	-9.237292	-8.312913	-18.557869	-13.083405	-22.630579	-13.065204	-12.29026	-7.37464	-25.493402	-6.46289	-14.609897	-5.4672065	-12.044503	-24.205526	-25.664297	-31.300863	-7.9644814	-23.146332	-16.499697	-2.8805695	-11.127586	-21.117746	15.575549	-11.668191	-7.4367614	-31.371702	-23.124102	-9.618767	-6.9763026	-10.9224	-16.59313	-15.585972	-30.921906	-32.06079	-30.616066	-30.498322	-3.3486483
850	22.750824	1.937488	17.00696	-25.884583	33.035114	10.980578	19.47394	-3.7808564	15.82268	-6.960997	16.229715	17.278465	9.491354	3.223132	8.459338	9.2041445	17.142464	8.534837	18.495148	3.2921612	21.778482	4.457684	12.826276	18.116846	14.632248	-5.502075	40.193172	26.20874	12.159163	7.6922092	4.028321	25.143835	-36.265278	8.861142	21.963066	19.654493	-7.137808	3.782464	7.56449	30.034414	18.14911	8.911422	1.0564842	22.179977	13.671539	-3.569886	32.04085	30.294638	9.666158
851	13.719352	12.514733	-35.946705	4.3451924	13.565394	8.907588	5.9768195	18.164278	19.14595	-8.041397	-5.808782	16.01824	-13.762691	3.1145904	16.920706	-26.853668	-1.9600391	-12.221227	4.658484	4.4308224	-1.096326	-4.813095	-30.153587	-9.793124	6.691328	-20.796661	-17.585115	-1.7714974	10.570253	-3.7774017	-19.634432	14.127139	-17.765076	-13.736005	3.7833416	-18.820312	-11.685163	-24.777933	-1.2306653	6.3282585	-8.4457445	-2.757386	-35.783684	-9.0154085	2.2379768	-4.5479245	-6.809109	-20.13954	8.161866
852	25.880981	23.452103	10.339046	13.571544	16.1848	23.819695	11.790292	34.531887	16.441427	23.76983	21.417639	17.136276	15.990654	14.546708	8.123061	14.162963	9.780143	18.384228	8.965187	17.55217	10.215022	8.138202	-5.0810447	9.51123	10.07882	24.041624	10.467856	13.8181305	17.37665	19.550013	10.359031	18.34395	16.220097	14.851273	20.925611	19.26663	12.80117	19.435421	14.392929	0.33648267	17.681646	25.748625	20.99335	23.221407	11.305324	14.166283	22.369177	-4.624553	17.485857
854	-2.0152903	-13.159917	10.96795	-17.76137	-0.7038992	-3.1913598	12.629497	-4.534806	-8.121566	-13.5985565	18.811813	1.5937443	-1.8739821	13.7363615	-1.9562849	9.190478	8.047189	-20.122889	-18.330206	-16.764631	35.85219	10.608169	8.132201	-7.6347213	-1.5538193	3.9625053	-10.551206	12.572021	7.450833	3.115755	2.755822	6.2425866	0.09736963	-12.848804	-4.4544187	-3.878891	22.833853	-2.6040514	-6.721409	-3.418163	12.08356	12.332746	11.422025	-11.812035	-3.6864204	-8.755794	-9.857752	3.3203259	5.2140326
855	57.999554	6.4935346	63.8598	77.421364	53.914215	48.780598	11.76138	53.43718	20.657654	15.266861	95.34275	23.479166	37.046844	97.28437	60.917114	50.827534	48.086178	38.59141	57.501034	18.060156	31.34456	55.09142	49.903336	-23.690735	-1.6999421	37.42274	50.84969	76.361	75.18326	70.286995	72.85388	49.321056	51.25203	68.35178	36.106083	70.041466	49.337067	54.715744	55.020367	60.97107	8.718968	50.512707	25.38214	28.082895	41.09341	19.449038	85.73414	115.82184	33.05167
856	-1.0535536	-7.285692	-8.512071	-8.582726	-11.737267	-6.1642513	18.304358	-21.24337	-7.5647597	-13.449413	-11.302947	-8.490415	-32.29966	-28.385996	-13.05754	9.137273	-14.102498	14.869304	19.246115	7.3571525	-13.495681	1.3638512	11.647273	-2.673239	-7.5643444	-23.797323	-19.455626	-9.353118	-27.616089	-10.954406	-19.206892	9.871329	-12.940412	-7.8928704	5.156632	5.0644665	-34.15077	-12.365424	-15.193092	4.6670566	-20.2828	-15.206948	-21.790041	-5.9359093	-2.109259	-3.8030403	-6.9927096	-14.142993	-14.239586
857	-0.9790864	-20.431673	-22.005411	-4.5622363	-21.20681	-11.220454	-9.402169	-15.107757	-26.465117	-5.223701	10.797891	-14.216138	-22.661148	-32.571964	-2.8631675	-31.033813	-17.257875	-5.0931916	-38.209072	-12.64391	-22.275587	-32.757053	-35.696148	-10.753792	-15.253505	-20.20569	-14.500455	-16.994783	-37.28516	-10.004231	-20.095766	9.778423	-14.132943	-19.106094	-28.815653	2.7347958	-41.014004	-10.594308	3.9223773	-32.25574	-17.001537	-42.426693	-25.535116	-15.959503	-13.483059	2.1452048	-21.178362	-17.687391	-6.0646663
858	15.434639	-17.454763	14.230512	3.1445825	8.60118	10.089181	-20.767855	-8.34228	11.664094	5.581791	-11.010921	29.12642	34.520573	38.936535	19.73452	17.938063	6.3950424	5.7043705	34.929348	38.993557	30.718985	32.23852	11.98392	8.537086	15.022953	13.048882	2.970929	25.541908	25.79011	30.098742	25.427801	23.419317	22.975563	7.6480637	15.166683	0.48163176	28.21139	28.25323	31.933691	37.395874	13.493461	15.591278	13.808837	14.913081	8.438199	41.59209	30.770369	25.565134	37.92974
859	5.0309205	4.9566455	7.438538	-0.69942284	0.42192173	-0.14971192	-7.665952	-9.79581	-6.371001	-3.7989318	-26.756548	-1.4106473	4.1481433	-1.4523191	7.783258	-3.8178122	-12.737614	-19.146225	2.5328877	-21.453531	0.6562442	0.73178357	-2.6835613	4.4199867	-30.420698	-4.2851725	-1.7175981	1.2391597	-1.7794265	-5.7526016	-1.3753605	-28.306097	1.7212526	-5.464384	-11.627709	9.068054	10.200012	1.9024185	7.894483	3.6422813	7.6015754	0.26486254	2.138519	-22.93855	4.192182	1.3674234	-3.193515	9.368682	5.8287506
860	-36.325348	-4.1599317	-23.102465	-42.909027	-27.590422	-14.893401	-35.037582	-32.573414	-23.017805	-6.489652	-19.82635	-32.662945	-24.698225	-27.033148	-32.43275	-36.634335	-27.928541	-20.048742	-26.430494	-36.16344	-44.56197	-30.034027	-30.221563	-32.3683	-23.909937	-3.9347193	-15.307031	-35.914978	-27.549982	-33.434055	-33.892574	-16.13465	-19.579702	-22.71095	-24.400696	-10.912567	-25.7273	-21.988798	-45.66513	-27.861471	-11.462528	-25.811785	-28.32258	-25.026855	-24.384127	-36.332455	-36.559795	-21.97862	-37.662605
863	-31.554235	-33.767982	-15.797017	-14.110092	6.289783	-5.136162	3.0467637	-12.25348	0.40849033	-11.170983	7.038634	-27.413198	-0.9229663	27.238668	-4.999247	-22.299082	-34.078335	-36.584805	-19.390894	-10.909631	-33.595196	-29.203207	5.863484	-3.022763	-50.09614	-41.311104	-2.922746	4.966978	-9.8674	-21.302893	-34.97709	2.2588394	-35.863647	-39.747868	-11.434291	-3.709636	-14.303951	-21.709244	-14.916682	-18.210299	-22.34288	-2.0830374	-5.597847	-8.636912	-15.215291	-27.287298	-7.6608796	-25.806581	-28.855482
864	12.976918	3.570015	-3.1398563	-17.406406	-5.5774612	0.41394582	14.250346	0.43561873	13.09843	-7.4284167	-6.556599	-16.886126	13.800061	9.14264	-3.566803	1.224372	9.313373	-1.8506211	-5.4969425	-5.114742	-0.01741735	7.6522517	-2.675176	-1.6159216	8.381087	-5.5730834	7.7205834	-1.5457891	3.8752387	0.010383288	-6.1739464	5.216822	1.3282185	2.8502235	2.954717	-13.9642	11.828738	5.5418105	-10.05481	-2.5833085	9.808776	-0.9229086	1.904777	6.7911305	18.333706	9.375829	-7.944903	1.7085654	3.4518316
865	4.911082	10.668434	15.616721	19.257431	2.162109	34.960003	32.810963	24.182413	26.54271	9.660166	23.954004	1.7905121	8.914228	29.920752	18.056438	25.78064	5.0340943	28.571482	5.145493	21.761114	24.128595	21.11878	7.7487206	-7.0894275	30.85451	19.457857	11.547479	-19.320024	-31.02677	-5.5485826	-5.1309333	13.250779	21.721292	-4.525706	29.723497	26.973434	-14.387405	3.20109	13.254657	-29.194857	21.078518	-12.358799	20.517515	15.583957	4.052884	6.8217163	8.351378	-27.869354	-2.8387077
866	-1.6706573	-23.737732	-6.0916977	1.2592462	1.0253395	-5.190053	-16.919676	-2.2569504	-14.129237	-13.377805	-6.2716904	-19.057558	-27.923447	2.2773418	-5.5921574	1.1122717	-22.357529	8.620713	-21.39121	-43.676605	-53.627563	-25.973633	-21.518347	9.94513	20.759928	16.092485	6.462006	0.27544913	9.432188	3.440159	26.14357	6.3888626	4.305945	-10.405669	22.435995	19.52446	12.082202	19.231195	15.83598	9.741893	13.466564	-3.9050663	-8.991795	0.24592178	-5.7090936	-19.681541	-40.77828	-5.8590493	-19.393164
867	-33.35674	-40.42694	-34.110687	-15.599141	-25.312231	-47.13429	-30.956583	4.902618	-10.662794	-27.796469	-25.808874	-37.67538	-12.524259	-23.344587	-44.860035	-17.679377	-30.878012	-29.963348	-52.95825	-29.296288	-31.825119	-50.255432	-5.5024943	-29.367203	-10.240903	-39.3972	-33.813843	-17.94229	-19.235714	-53.187733	-38.359997	-29.7249	-32.415462	-30.879198	-62.049664	-34.733784	-28.790411	-30.415781	-31.685362	-30.602446	-23.41596	-41.123707	-37.51937	-29.476158	-37.825012	-15.528035	-23.635065	-23.24205	13.744214
869	2.6164634	8.99186	2.621113	1.6609465	15.397571	6.3947716	14.017001	0.44922924	23.958006	-11.758663	2.034467	-4.303322	-7.7259026	3.218133	7.279848	4.6079464	-8.055743	-9.975536	-15.38561	-24.493454	-21.567083	-2.652852	-42.66432	12.288353	-36.608776	6.82633	9.402977	18.86019	-4.5002365	2.7332747	4.177332	5.5863204	-7.834255	16.031813	6.9470057	1.4910663	-10.073724	-5.0309677	-2.3567688	13.561512	4.67186	4.1757846	-14.84813	0.31879616	13.573459	-0.9856021	16.430328	8.975274	24.17925
871	-17.897316	-22.133377	-28.405142	-24.48011	-21.209429	-25.423155	-13.166732	-7.4392734	-20.508333	-11.246274	-39.664597	-21.52945	-26.535034	-23.26225	-9.676053	-17.481758	-23.559233	-18.532713	-27.44043	-17.178755	-4.8339524	-17.326591	1.2745552	-12.16821	-13.981304	-3.2762525	-23.310051	-19.99034	-32.146103	-13.808456	-24.831495	-12.737773	-19.446962	-9.308079	-9.967883	-8.98902	-11.471942	-26.241072	-10.074401	-8.463637	-11.858434	-23.64704	-20.684174	-3.7811184	-11.927418	-7.5026536	-13.525401	-11.299502	-8.712571
872	29.548502	33.074337	26.302536	28.869476	23.365402	23.655481	27.520578	21.459137	39.260853	19.7468	30.212381	23.971685	21.59553	32.894955	34.73416	35.916737	39.65765	39.82689	29.792168	16.38819	31.48308	27.200933	32.86392	40.58504	35.559757	35.40163	30.345726	37.664127	37.543808	29.976181	42.200977	51.025898	36.607292	41.463795	24.018991	28.6614	34.695732	39.769863	32.708702	36.462193	42.838215	34.591736	17.195353	24.785662	24.176249	40.45335	52.083836	38.6349	46.630283
873	-19.751123	-15.348575	-6.5910378	-9.581344	-5.5277343	-3.5665045	-7.280037	-7.9911466	0.6432619	1.9881234	-0.10449171	-5.6126785	-12.5573435	-6.636972	-19.053017	0.9900389	-17.662209	-15.646327	-4.636045	2.5686033	5.101298	10.485644	-8.597424	-35.58021	-52.217834	-45.22009	-30.298843	-11.407187	-28.012657	-15.307324	-9.801036	-9.59671	-7.034765	-15.312134	-13.944776	-3.5017128	-18.697144	2.1151009	-33.758213	13.081582	-52.33492	-41.609207	-62.25406	-50.264923	-35.165318	-16.702621	-37.867046	-66.01505	-50.892014
874	9.588548	9.063046	-0.15238091	0.38554716	-0.39457068	-3.9079266	-5.578487	3.2966855	1.3265537	12.461741	1.6120297	5.1747413	8.0028305	9.644194	14.830531	5.3587284	-15.828884	-2.4343784	0.34237543	-0.20970218	-3.8732529	-7.550579	11.163414	1.5864778	1.3887202	-13.964699	-0.5709961	1.1721568	7.4299183	4.3279037	5.430266	9.8055725	0.1732235	-4.7088466	-1.4506321	7.3594856	-0.14625311	-2.292589	-3.612833	-4.116598	1.6402388	-5.1300797	-7.628321	-16.773172	-8.6188965	-8.526422	-15.477769	-19.295683	-11.629692
876	3.720806	-22.238543	-20.852835	-31.953598	-27.910444	-8.897886	-12.240906	-18.114273	-12.075943	-16.69706	-22.462416	-25.048563	-6.5017376	-8.112514	-9.193809	-5.936239	-18.109324	-23.225409	-4.233688	-33.358437	-12.47419	-1.7357038	-22.22032	-11.999536	-8.3007765	-11.467052	-24.596067	-6.180767	-18.19562	-16.111006	-7.333487	-27.15355	1.6476887	-0.37817064	18.152218	15.010785	11.351245	-5.5458055	7.3494487	0.33690295	0.07402118	15.191628	24.55194	9.1099825	-14.35591	-30.975489	-43.164165	-29.902197	-26.125837
879	1.5850548	-11.667754	8.585892	-1.880207	0.19455074	5.058006	6.7218804	11.64975	15.052602	-3.2704785	-1.4176809	-11.787285	-21.099533	-8.394662	-24.129305	11.574239	-8.487292	-13.82801	-4.3451343	-10.454064	-1.2597607	-0.077342354	-3.7172124	13.4961405	21.279234	16.801199	5.2150936	-8.764695	7.560463	17.81796	-21.575768	-19.985928	-4.7557673	-21.292791	-1.2878841	-5.274611	-5.3550377	-19.930105	-7.9794974	-15.174764	3.3965714	-0.24719048	-3.7717998	4.594479	3.4963925	-2.3806794	3.545667	2.8973763	2.4920313
880	-10.412326	-10.757869	-13.333264	-2.6194136	2.7651393	-16.341711	-12.226224	-6.9783244	-19.001528	-12.98241	-11.378026	-14.266608	-13.513555	1.4472612	-4.0229225	-12.296173	-10.538921	-14.163219	-6.6211715	-10.943653	-9.640421	-9.267313	7.59427	-4.4420505	-10.495769	-8.671632	-11.898858	-1.7756513	-14.401694	3.4512193	-29.002935	-19.694445	-1.9442263	-1.7631012	-1.3442278	4.400491	-10.498036	8.017024	-2.992323	-0.8766718	3.8295028	6.520472	1.8052765	-21.474234	-19.292183	10.322152	19.304865	4.0631227	2.6480038
882	30.80398	30.738708	18.871302	12.2472925	35.794727	31.286673	10.227924	-5.3053718	15.255981	1.6531296	10.9705305	22.947966	25.522085	12.725915	31.450478	27.369574	27.274908	9.896089	20.275862	23.44497	0.034526825	22.021805	22.684717	31.47492	7.555916	18.541872	16.78284	7.827597	23.691061	-5.223432	12.851115	-14.688916	-2.0235493	17.863745	21.022512	23.631556	15.34365	14.251473	14.133088	-2.8372917	-11.77012	19.413944	1.112127	21.748957	26.940094	23.794409	17.766901	19.835398	10.867801
884	3.8117468	28.01829	23.997057	5.218475	19.588818	23.298632	-10.370591	15.971545	11.72129	18.577026	25.450716	25.880869	4.954948	31.752146	-14.559364	16.596663	5.0362697	12.292731	9.0310335	13.516332	-11.642327	11.267751	21.926888	2.2653205	4.513695	-12.333312	18.069498	-20.678545	-16.962599	-20.358622	-24.619566	25.673775	-11.053097	-18.111048	-6.5748076	-17.826769	1.2584273	12.941995	-13.128352	-8.755713	12.570427	-20.443163	-20.26677	-6.330355	-7.271401	-6.6736054	-8.0013075	-7.5425286	21.307207
886	-20.367788	-16.23681	-19.18307	-9.418159	-5.7877593	-9.13958	-7.6413198	-8.699136	-16.097836	-9.727346	-8.179389	-18.88803	-15.096087	-25.005007	-17.882448	-22.960543	-11.939861	-4.279924	-11.191655	-9.751756	-14.527705	-10.691281	-3.3627357	-21.647333	-7.0722237	-5.518669	-15.734867	-8.753558	-18.481125	-16.94896	-12.534157	-5.273559	-13.304279	-6.8461	-14.738269	-14.86472	-11.423755	1.4098343	-5.779732	-7.883714	-15.681904	-3.5354347	-11.189167	-17.427607	-3.90261	-7.340812	-18.214544	-11.594276	2.7414215
887	24.614538	19.45784	33.10426	26.638311	26.15339	14.133985	27.62126	19.904478	23.529085	20.716267	26.351423	8.565636	31.299576	19.646997	29.058588	12.553558	9.358881	26.828888	21.544447	18.133005	23.89978	25.402872	37.12277	16.488556	28.891068	19.797022	18.86598	23.502998	16.535254	19.887535	7.530296	32.154922	3.8343163	27.050362	19.012033	12.662248	23.03298	11.370257	6.1004615	26.311403	24.381332	20.83878	12.913678	27.30633	18.624018	17.269398	22.815065	10.934685	18.2435
889	-6.956302	-5.4769516	-18.166758	6.9961815	12.575667	6.191652	8.937577	-12.782749	-12.663732	-17.7752	7.33826	-2.8477478	3.1884003	15.785271	-1.8066047	-12.2033205	-7.473413	12.306583	-9.16456	2.1986248	7.5909553	-8.5177355	14.41694	-0.73104507	7.163418	3.1517365	26.427048	-2.3650267	9.98755	14.326381	10.280619	14.106822	18.70817	-7.035078	3.9901295	12.829904	26.166418	4.161044	9.97206	20.368578	-1.0170692	0.5545648	-0.77278906	10.952408	-20.570282	27.440416	-12.024739	-22.194391	-0.480204
890	26.051369	11.162692	8.991967	6.533006	22.718338	11.907941	18.373087	28.862366	25.55538	21.904007	9.876423	17.030588	5.454841	8.231639	12.174194	13.271649	11.381115	21.118828	18.237375	20.12887	22.244017	24.232498	6.01002	20.086159	7.304271	3.4537146	-3.9223835	21.826012	11.662164	33.576668	26.466599	18.56394	32.193348	17.039583	33.09589	14.5391035	14.1398735	22.586609	23.435122	15.048869	20.347496	22.0731	19.113775	18.979094	-14.293716	21.333632	21.739273	4.3549023	7.8805633
891	30.064024	3.592109	8.720471	14.146123	-9.0791445	-1.4168129	6.350531	2.024893	8.0724535	-19.063211	-9.478087	-3.8117774	2.7098515	1.7757912	20.18763	9.206686	0.61050177	21.549662	10.191078	16.600817	7.112364	21.38825	11.13926	24.238022	14.987019	15.338138	14.112874	27.121485	22.576025	15.940417	26.246851	18.778248	27.72272	15.823235	13.282264	12.729985	40.975697	27.282766	30.572329	20.137402	7.201837	12.208583	21.385435	12.885495	23.183558	18.821058	28.467293	5.7659373	7.2326064
892	-32.091732	-30.825968	-37.36942	-31.0081	-14.416198	-25.955679	-29.28038	-42.099743	-9.374771	-32.21721	-36.848045	-28.390617	-34.260174	-18.675827	-37.304325	-11.386894	-48.690643	-41.116154	-28.90747	-21.066412	-29.289543	-41.9275	-47.66448	-34.48431	-23.841028	-31.837652	-30.40477	-23.146399	-40.13915	-22.866964	-25.874557	-25.04896	-19.17528	-32.27969	-26.233438	-29.79799	-31.730856	-38.535027	-24.967651	-22.053228	-21.796545	-14.054919	-26.008682	-35.618504	-35.02238	-38.95624	-33.135036	-30.918333	-34.88745
893	12.481689	-13.590286	8.926915	4.251089	3.4822462	10.730659	-14.137813	9.873694	-1.5974756	-10.898102	-15.297352	-0.16895723	-0.6652687	-1.0690861	-23.807188	-16.956564	-17.526516	-13.270471	-31.461359	-13.557569	-18.067867	-32.467384	-11.173697	9.318645	-4.393336	-9.181657	13.936131	-5.491175	-8.573562	-7.72974	3.1305501	-15.680415	-9.776118	-13.278847	4.423761	6.216349	7.3646502	5.4251633	-4.0895176	-13.549263	-12.229632	-15.111351	4.815818	-11.750752	-15.151971	7.728172	9.698964	-8.657546	-1.3639431
897	4.4080596	-2.9468124	29.426546	14.671921	21.281212	-1.2051958	5.611872	15.512627	24.06281	10.009295	-31.167902	27.073235	30.180548	12.815701	13.942103	-7.617161	14.71357	13.695507	6.8944125	5.719499	10.473235	8.541874	7.671925	-24.5711	8.396598	15.797974	5.4295335	11.895106	23.243841	16.05984	8.6802435	3.4370263	1.5429951	3.4340837	32.730217	13.0703745	-27.59794	7.0724373	18.48716	1.6518942	14.468259	-32.61838	27.222193	9.215916	-3.3938484	-21.195126	-3.0260184	-11.897339	16.971449
898	8.118014	-7.381935	-18.411644	-1.7400522	1.9867948	7.0765953	-12.35077	13.915535	10.444421	-7.210415	7.527251	11.234222	-7.429971	4.2557073	-14.609626	9.272071	-13.1192045	-11.664334	10.091028	-4.088051	-19.912066	-6.2493515	7.063172	-11.666753	0.7650995	4.7576957	-0.5585521	-12.41643	19.929205	9.339503	-14.467771	-17.884123	18.564192	4.336429	-7.597174	-8.644873	20.136833	-17.49189	-0.6189973	8.966664	16.24792	19.11023	24.784327	24.191294	29.740759	-8.910336	14.392987	18.277166	17.723211
899	14.820601	24.208763	4.6613884	-0.42523193	10.488044	15.216016	-0.83005935	22.551107	8.746427	14.551267	7.2871284	11.897038	13.074481	-6.058565	11.976388	7.743917	22.098558	12.003385	-6.936157	-6.9137974	12.283303	-0.09212097	2.3512266	2.1372557	7.3391495	-0.32737795	2.8343172	6.132118	12.906573	25.791817	14.637385	10.284329	19.503284	22.222366	31.230507	22.375162	24.001503	20.563015	20.07582	14.694466	17.141693	19.350471	24.250793	25.924631	29.336279	26.969465	13.999394	28.121069	7.8871922
902	-16.446527	23.567896	0.95445895	21.405272	0.4775931	-0.25727907	-11.284276	6.536466	-26.429098	12.469364	-1.8959055	-21.283209	-18.546068	-13.130425	8.792058	-5.894062	-3.1313314	-19.626642	2.0971472	0.8333333	-24.612381	8.409118	-18.65278	-45.317196	7.0621667	-6.034031	1.903025	-4.412178	-18.817608	-39.266823	-7.871287	0.28972545	-23.805237	-38.43353	-18.03756	-5.8187504	-2.0526717	-20.03623	-11.026588	2.417948	-26.741196	5.511135	-19.383387	-5.8706512	-27.475092	-12.389737	-13.751941	-25.327415	-9.302891
903	11.032624	24.794027	18.824444	7.588346	-12.123912	-29.225801	-24.838669	-21.286596	-22.662552	-18.732533	-21.694702	-21.14255	-32.439274	-27.929197	-33.50651	-29.484182	-6.9155307	-47.145336	-29.960505	-12.942166	-11.439284	-18.737448	-29.165993	-23.120916	-29.11233	-13.759692	-13.535103	-16.029333	-11.460045	-18.862282	-8.020871	-12.994649	-9.576755	-35.492798	-6.8762703	-11.713403	-27.368422	-4.9312654	-8.056493	-22.377848	1.4233502	-29.442976	-20.004698	-13.956235	-3.195701	-33.78351	-10.852401	-22.655138	-25.713446
904	-4.882401	8.927652	4.123516	-19.853151	-11.262189	-8.605999	-15.05716	-15.212002	-11.136493	-1.8876047	-12.360982	-2.6551611	-22.75242	-0.037248928	-14.413777	-13.173019	-11.789592	-8.35605	-30.151144	-20.302471	-1.9897566	-19.471865	-47.835114	-0.7568047	-15.8112135	3.399827	-34.350925	-1.7899584	-2.981264	-20.725016	-19.781324	-2.6613967	-16.161165	-16.477251	-17.72495	-12.722487	-49.948017	-8.022321	-19.75595	-24.556534	-15.061812	-32.818897	-24.374609	-14.910077	-35.67953	-23.241274	-38.587826	-13.942486	-6.9351697
908	19.147547	21.236404	25.470419	27.683685	29.537941	13.367638	23.364676	34.12817	15.15993	24.660055	16.984587	7.902199	-17.785585	-7.523531	-2.410104	27.831228	7.056608	19.4089	18.14271	19.260054	13.247462	21.081944	17.078493	24.468317	11.7845	19.444933	19.740871	5.329435	-12.401848	-18.890543	3.3100739	16.877861	26.491426	14.461071	18.129929	24.014404	22.089897	13.070393	6.8818564	30.822708	19.08478	12.772929	16.05697	9.662925	1.5360241	-13.991038	-16.036844	7.401899	25.368101
909	-9.714923	-5.064142	-13.590729	4.23599	-18.840878	-11.019032	-10.313251	-19.687078	-7.304395	0.30852255	2.6992168	-10.462869	-13.876914	-42.375523	-16.607159	11.3772135	-9.116196	-14.044224	-9.350415	-8.149371	-9.258078	-11.859185	-14.491199	-8.578679	-42.16887	-51.64368	-21.646086	-11.541472	-8.709127	-7.1894917	2.8420203	3.5063527	-78.40328	-62.50352	-11.293995	-35.997456	-32.38091	-2.496884	-3.4182224	-8.463476	-5.0676527	6.122969	1.7268995	-28.898956	-13.787385	-23.391775	-2.5973809	4.343761	-4.618628
910	15.924447	-2.2528956	-14.776839	-30.923553	-9.11317	-15.123814	24.453003	-5.9142776	-11.926694	-29.528946	-7.618234	-7.9839516	-3.6164992	-8.764625	3.417474	-8.308087	34.580685	38.635452	4.1860595	-8.631738	-7.0855947	17.26641	12.661685	1.1299791	-15.696915	-23.777298	-5.895189	-0.42773762	-21.38265	-35.338413	-24.102297	-1.4623557	-34.959797	-13.403508	-34.740566	-29.561457	-12.546303	-18.353434	-13.457306	16.92394	-29.889498	7.527062	-22.08224	-33.551258	-17.14056	-25.268633	-22.905493	-29.478312	-19.27579
911	-5.97718	0.49869442	2.3352878	25.359308	-11.566399	9.715489	8.813334	-10.382813	-25.077944	-7.50122	15.684905	-34.6113	-15.033423	21.553537	-10.970391	5.0859056	-27.34649	-0.043854076	-1.9572043	-25.053541	-32.04793	-14.746406	-1.3660402	23.10399	-0.5818942	-14.993468	12.0299	-7.952993	-2.7063153	11.901204	3.1224778	-27.167381	-24.925856	-16.014503	16.012133	-23.129187	-23.671503	-14.506625	-17.051912	-12.728172	4.011602	-15.251312	-3.8507004	15.862625	-26.816935	-17.22442	-3.7709732	4.2385592	6.2181525
913	3.8125546	25.814255	19.792166	38.93556	20.25065	18.228731	8.72453	25.105217	9.824095	14.163029	25.160416	30.971924	10.347011	8.409556	19.692497	13.316692	25.082636	17.932016	30.792177	23.543617	39.664474	21.119194	20.115715	27.94133	35.378086	2.9636745	23.46759	24.020912	21.925539	31.619362	27.263428	27.506805	24.483925	11.8220415	26.049448	16.763186	23.759333	18.188475	20.897379	18.083426	27.224676	23.503809	16.981913	21.440119	32.38292	21.640604	21.7619	21.848211	22.865585
915	-2.70479	-23.143728	3.2412653	-5.7739997	-2.3287284	-3.001668	-9.0611515	-8.049323	1.4169976	10.172279	-8.518974	-4.7789803	-21.358912	-19.732641	-8.145927	-2.4751155	-0.09645525	-10.556455	0.07117796	-16.159655	-1.3362951	-7.404938	-2.3400414	-13.833237	-2.7736976	-25.58394	-11.567654	-17.877615	-14.973371	-12.3773155	-8.518323	-16.25428	-11.435097	-3.976298	-10.094165	-20.870255	-30.416159	-21.350431	-5.4746995	-20.667381	-24.507668	-28.889742	-16.863302	-16.81481	-3.1246192	0.51320267	-2.7627537	-6.8898525	-8.804692
921	-10.0906315	-15.641296	-15.030911	-17.33092	-9.314697	-19.718985	-6.584233	-7.71981	-24.884447	-13.575986	-10.217702	-13.500861	-21.033094	-13.535512	-9.031947	-28.251862	-37.660046	-40.284725	-30.75193	-24.381828	-27.645014	-21.405787	-20.203428	-24.807299	-20.908491	-34.355267	-14.603303	-31.247467	-30.618887	-28.615885	-33.003597	-33.843204	-34.59176	-18.06514	-21.571596	-38.955307	-33.29067	-34.153046	-37.30676	-33.752117	-34.470493	-45.140774	-23.277601	-34.984806	-10.785146	-36.69453	-34.597584	-30.9443	-43.88798
924	-9.57686	-20.963617	-14.118866	7.417295	-7.429743	11.825843	-8.212035	-8.050531	-5.995856	-23.67988	-17.328321	-12.350036	8.458011	14.780094	-22.146795	-11.707732	-13.535146	-1.0477476	10.796475	-4.6397185	-16.932388	-8.882037	-28.810934	-21.282793	1.8669468	-14.249229	-2.259445	-27.443161	-9.872012	-10.040408	6.945994	-1.4706999	-0.23272817	-4.7781005	-12.105289	-4.9362206	-24.66419	-5.084396	-8.088063	1.3848232	-10.532817	-10.635574	-16.066921	8.040048	-10.676705	7.582752	-5.192079	3.0579739	15.447617
925	20.238699	18.710846	3.0291405	7.636912	-1.9228326	0.8820817	11.210757	18.494642	22.950195	21.886879	6.6561356	10.7753105	9.079004	12.2324095	17.30607	17.334955	29.096292	23.02712	11.325696	16.932959	7.9551277	25.76461	8.772337	21.730087	10.259624	19.019114	30.177874	26.213278	21.88119	23.013723	25.064651	14.184499	21.309336	24.099709	29.018225	9.25053	17.740732	13.471436	7.223739	-0.13883741	10.691785	32.474403	18.561346	5.1810265	10.524041	17.563725	9.851802	7.194465	21.352715
926	-14.680989	-17.559076	-15.578837	-23.304604	-12.122406	-16.125807	-17.718182	-28.626211	-13.585032	-30.67417	-22.801123	-17.888565	-16.902494	-15.669537	-24.762232	-18.956394	-21.156004	-15.84909	-14.357511	-15.603111	-12.846088	-18.27753	-19.16245	-21.428095	-14.476306	-22.107569	8.012533	-2.0293243	4.3736634	7.772749	-4.82168	3.785447	-8.106167	8.599399	27.570574	27.01481	25.900534	8.472802	16.239166	-3.557783	6.968132	-6.0285926	-3.8451416	-9.382682	0.0703783	-19.010534	-3.9269912	2.7605588	1.7406635
928	5.547425	5.872	6.643625	4.6939955	-2.9585457	-4.9664655	-3.6576188	5.7314568	2.3919077	-10.711066	6.269468	-6.343933	0.6458993	-15.178136	-2.8384025	3.4348857	-5.8622127	-3.9148912	7.557102	-15.103107	-4.201114	-29.273277	-1.8598045	-10.844966	-1.2410746	0.57083005	-0.30088568	2.1858854	6.878176	6.965524	17.918024	0.032009125	13.308986	-0.53611374	-4.433212	-7.737631	-15.518947	3.5543048	-3.7786093	-12.1730995	-9.737485	-23.341993	-6.2811265	0.73684025	-6.593685	8.515241	-6.0382237	-2.2121212	1.3647728
931	7.485813	7.7403207	14.382694	2.8254998	6.902819	4.5106997	-20.183058	0.6093437	-9.025838	-12.365913	1.6882018	6.592088	7.052738	4.9072833	-1.1204472	-6.0995483	19.166906	10.429052	18.227114	10.891312	-6.1394296	3.4765174	-6.6823215	3.9443772	2.3219082	-13.345513	-9.494565	0.49072012	13.060581	5.9524093	2.8062665	-22.459204	2.3435068	5.809297	4.012564	-3.639785	-12.1395035	-9.791814	13.44167	-3.202459	1.4896679	-7.57731	9.803699	-0.5047391	1.0768884	4.5576653	-2.425023	-6.9274497	8.1364975
932	14.078842	-1.0429441	-59.489086	-21.789038	-6.482218	15.997649	24.785658	14.586568	7.9228168	19.483406	34.729034	27.524391	17.413	16.618235	11.630263	25.76799	28.792372	23.57691	9.211449	-8.395772	24.142563	7.162945	20.37897	6.1904206	33.951214	23.697998	21.890375	15.31663	24.349852	24.331253	23.805763	29.71357	7.3491707	24.01969	28.909294	20.764742	-11.206557	18.008966	21.469347	23.05707	21.285131	8.6714735	20.08444	3.0917675	-11.792048	-12.517049	-5.9040685	-16.08808	-14.359607
934	0.55929726	9.008945	18.63981	17.285585	-6.8272033	6.9820786	-11.096989	1.5172453	-33.362186	-22.88896	-21.909714	-1.8799435	-11.133408	1.562466	-2.9909716	-22.622847	-26.83336	-10.502372	4.228579	-6.985762	-6.3201294	-4.927935	-29.885498	-35.43666	17.252283	17.925375	-22.078606	-30.871275	-21.365067	-20.184189	-1.0918733	5.6156716	-5.5068526	-25.30335	-2.9804862	-13.27505	-3.8582306	-6.5654683	3.056186	-20.539024	-4.3351297	10.906516	27.13085	16.434813	0.2705129	-24.884712	-16.04138	-9.601541	-0.038033802
936	9.014833	21.71878	-2.890466	3.0232637	-11.426529	4.5904775	3.3794525	-6.466503	17.25065	15.979618	-10.495471	15.439546	-1.6603289	13.043721	5.049436	-10.58087	-6.46874	5.70483	-14.104401	17.400877	-23.23114	-1.2752523	-1.6695981	-8.930812	7.782183	4.8127084	-22.869936	-12.633743	-4.2175875	-4.4762087	1.2795426	-16.657154	-4.577968	14.418538	-14.986417	8.1503	-3.493864	9.538415	0.9969568	22.790878	4.015993	4.5119214	-3.2071831	14.763515	-7.721531	-11.421617	22.454424	-34.31053	-33.980003
938	6.6464944	30.14328	18.279043	30.829062	11.394933	24.19525	7.025903	18.549362	27.990053	1.3387547	15.443156	29.10792	25.441885	25.292452	35.098293	25.74678	36.669716	35.517338	40.970287	36.825474	37.153996	36.760597	39.552364	44.94157	19.981714	28.123878	35.99967	32.977215	43.433765	38.03822	28.27703	27.070871	25.819666	1.6155982	17.168394	18.081947	16.198883	12.890488	3.938238	4.098536	20.14676	-4.4115443	8.925411	26.19419	22.169022	20.595495	14.990483	32.33138	16.220057
939	-4.85401	-34.781925	-2.5029154	12.904582	-47.515137	26.791239	-21.572672	-12.594396	-55.206875	33.86969	-49.064285	1.7241645	-41.330406	-47.401993	-33.944336	26.70247	-36.697414	-18.74711	10.090896	-73.22758	-51.025253	-9.269929	-7.280334	-45.811672	14.4295225	-1.4617858	-39.950123	-9.079566	-12.916944	-14.886254	-9.605641	-38.073883	-6.2926984	-7.2630043	21.41746	-25.612143	-20.033325	-28.695236	-52.2031	-5.039242	-16.545029	-29.165007	-27.835228	-52.87888	5.259294	-44.405804	-39.316227	-26.651644	-42.801212
941	-18.060097	-10.761654	-1.8033252	10.206454	26.54448	-5.364113	-35.99599	-21.25815	9.907344	-18.129549	19.102947	1.9799595	31.420456	26.305716	7.624891	7.374672	-33.532516	-2.1291873	-15.642426	20.812782	18.120903	15.781325	-12.534348	-5.2570863	-28.625948	-31.433733	-4.588335	8.238216	8.24212	-36.310257	-8.088893	-32.104572	-9.27138	18.467634	-50.758957	0.81557083	-26.680628	-0.4387776	-13.266084	-11.355076	3.290589	4.878302	5.788082	-4.143222	-5.9103446	-3.957198	7.599356	17.4717	4.2717733
942	6.8089604	18.949297	14.720279	28.092512	15.906148	7.1079826	7.079884	-3.6264546	12.721198	1.6340871	-1.2688273	5.1048627	11.2405815	13.799029	15.301305	-12.698539	-9.943871	-10.509056	-6.5347276	-8.755137	-9.663242	0.5466756	-15.151294	-0.9800803	0.090195976	-4.2597003	-2.5632896	4.135506	-27.895895	2.5414913	2.125234	2.0058463	-8.414477	-15.150697	-10.090283	-3.2243617	-7.0806847	-0.5185452	-7.2994976	-2.999485	3.1037948	-1.5275502	-4.4676833	-1.2796735	2.0679872	-12.907697	-6.067366	-3.5254784	-6.890698
944	-15.738758	-14.121788	-18.086042	-5.0044894	-5.496527	-13.44135	-22.078049	-15.256822	-10.623338	-29.777594	-3.9830847	-16.758848	9.602595	-16.645922	-38.47904	-22.62908	-15.179297	-19.615767	-0.5472717	-8.892544	-19.107048	-22.477615	-21.056646	-5.819819	-19.0923	8.529299	-18.83558	-10.573096	2.9159062	-6.196266	3.289754	-15.449566	-12.899997	-18.155436	-15.901248	10.535886	-3.8076832	-3.6048326	-16.043015	-9.4008665	-19.761497	-2.0053008	-24.964052	-15.454593	-21.708565	-18.651781	12.7896805	1.3424937	1.0260357
945	12.084493	13.231311	12.834648	10.888644	17.212793	14.193733	11.038597	17.235046	10.855652	15.433335	17.720076	9.84127	25.69007	11.956577	15.710812	17.51139	17.04003	25.306768	22.34139	18.519827	21.961456	19.092348	13.981067	14.462695	7.6592617	17.100115	12.096332	21.319147	12.809459	16.525831	10.375064	14.430199	11.820802	7.4169564	11.957981	14.175832	4.700561	8.219541	12.9812975	9.595765	16.083834	10.45984	-0.43398252	4.5825996	6.577872	9.39244	7.674768	17.923996	9.691006
949	5.5964904	29.452318	9.378121	32.1395	24.679987	20.328688	19.248358	-4.2974696	11.35402	14.431348	12.951984	24.614676	12.94361	6.0675855	20.692753	11.499747	17.15653	24.996931	22.032236	21.669767	28.774902	-10.291173	6.5646496	10.008217	9.395909	22.448587	-4.2181244	31.35125	13.678986	17.122026	15.122903	-3.7260857	9.908189	-3.7908022	21.25598	3.6111104	19.696472	-6.130174	11.272389	7.948546	9.7165575	25.500517	3.55214	6.0977693	17.098818	6.7599254	12.180024	11.636403	6.6846223
952	-37.17918	-23.65785	-25.837439	-14.53485	-12.378723	-14.916217	2.0407526	-32.022713	-7.0630546	-6.550944	-2.2574399	5.8602295	11.1767435	-14.101524	-14.70312	-7.850491	3.0476496	-4.937946	-6.6587367	3.317708	6.3608165	-23.884735	-17.223045	2.583217	-13.039131	8.548902	2.3675106	-3.7716162	-2.1646268	-19.02215	9.137847	6.0206285	12.614563	8.285649	13.922917	0.001412233	-12.820127	0.72874737	4.8352685	2.0976439	-29.65882	-20.394888	-15.39317	-8.978406	7.202667	4.083407	5.578936	10.910449	-32.28001
954	-32.066162	-28.645353	-17.775242	-21.374506	-36.142532	-24.297934	-39.08034	-6.1811786	-30.168585	-45.558716	-15.010814	-27.522728	1.7352155	-12.245087	-31.457819	-22.50474	-4.1476407	-30.896406	-24.95928	-23.18267	-29.017204	-27.089432	-32.100277	-22.740562	-17.83804	-36.54846	12.553805	5.324693	11.41304	23.284334	11.653991	2.761552	11.379523	20.932798	23.056082	7.4899154	1.017902	24.9691	-16.13971	5.056642	21.993628	-18.177004	12.185791	-11.78672	-16.322203	13.458772	-12.844316	-10.581805	-8.112885
955	-5.4367294	-17.190847	-23.64025	-25.857523	-13.201984	-18.30314	-17.35807	-34.813297	-36.644356	-28.448807	-33.194645	-31.963667	-41.32304	-36.34756	-7.4388165	-29.704405	-21.468737	-4.3001194	-7.1201267	-55.794323	-13.184695	1.3589067	-28.934557	1.0943562	3.377098	4.0266395	0.32273117	-0.42133024	19.896528	-13.314105	-10.273162	-3.761121	4.1269817	-21.646929	-28.14932	14.754837	-21.984367	-8.889421	-3.1878147	3.5892458	-39.35686	-18.131037	-17.207346	-5.8112044	-2.3719442	-2.1981566	-33.60712	-13.939399	-53.600437
956	-6.9601	-14.552254	-13.048167	-0.9243322	-5.3517017	-10.662453	-8.046967	-25.437315	-16.197447	-19.371607	-4.6162066	-23.052164	-22.341461	-27.919626	-17.052637	-5.7341843	-30.74021	-20.256971	-19.309912	-6.8019485	-1.8840364	-12.321377	-1.7243443	-30.422028	-18.332306	-32.566578	-19.337036	-32.037384	-26.1076	-22.801249	-11.438628	0.89023036	-26.340803	-13.89202	-17.80224	-21.558634	-32.45015	-29.342972	-9.041883	-26.919725	-5.3542824	-17.262993	-10.525893	-8.544466	0.10646566	-17.593569	-7.0895996	0.35539457	-12.338555
957	40.716465	40.020187	22.673903	21.595224	29.881104	27.70051	14.8668585	24.37081	30.61139	16.073824	27.24884	21.674631	16.092669	20.85547	19.796701	14.843127	15.467099	20.297977	21.879562	24.84675	19.935698	15.843284	1.5578007	13.560716	28.294065	14.304954	4.5077972	29.51467	10.184619	10.964508	17.92792	25.429596	16.792349	7.717678	12.705846	16.40612	15.16499	20.559187	29.435684	24.62049	22.439146	0.46244684	19.215906	38.621246	30.242044	38.546066	26.231241	29.284592	26.81301
958	-3.7576902	-16.678305	-2.684819	-7.762057	-21.945343	-16.122149	-27.159937	-20.824377	-13.330619	-8.881524	0.24960534	-15.43146	-4.0545363	-6.4527583	-29.290644	-10.361571	-6.903937	-16.503185	-5.4658484	-5.634278	-10.630792	-10.025841	-6.226312	-2.4692338	5.964142	-11.532707	10.391735	-2.621564	4.3138165	12.372833	7.1217694	-6.951406	-6.8822	-2.0657806	7.79439	2.584201	22.141632	19.517622	20.208342	15.7148695	-6.8578987	-8.149158	-12.264449	-2.2989671	-9.18743	-29.073328	-7.263712	-14.645317	-10.813762
959	9.907093	11.01115	15.896306	-27.952574	3.4202178	17.907553	22.26089	20.429832	17.006826	19.258717	21.863531	25.20284	21.742449	1.0427212	16.334097	10.821503	15.913742	-16.924784	-5.909041	-17.88328	7.5431366	-1.4763556	-2.5655143	-23.461723	0.96495247	-8.396802	-5.372603	-15.585467	7.743052	-5.3116384	-3.533224	-16.651026	1.02216	-3.0178325	6.912866	-27.859919	10.662252	2.9072502	11.609761	-2.0237904	6.115333	-1.5377909	-6.19041	-13.009559	-6.5422273	0.6014903	6.0095863	-17.869457	-4.984795
960	-1.0373434	-12.9847	-10.839456	-18.496	-25.58697	-7.6994743	-20.057806	-8.548888	-10.470047	-15.783881	4.170617	-26.916311	-12.072521	-13.97347	-4.0153623	-23.446955	-21.036089	-0.8699481	-8.016273	-14.696319	-19.824368	-25.507193	-15.843141	-18.208239	-15.854847	-10.466888	5.94303	-18.364977	-16.670534	-22.011507	-30.5642	-13.234619	-12.184734	-8.910168	-12.659542	-24.682531	-18.617094	-17.079094	-12.104675	-21.553293	-22.565567	-0.3752718	4.177918	-25.338509	-19.344105	-16.540134	-11.8932495	-20.453115	-23.98297
961	11.046356	20.849642	15.68485	10.361787	15.628619	12.294599	5.423531	11.076049	12.833137	32.357243	15.966302	21.962366	19.199465	14.476958	-0.04962047	-19.91808	-9.656849	8.341044	15.085813	14.363093	20.413517	11.882699	-17.60948	-0.05040757	15.075913	16.001257	14.548107	19.538378	31.72403	4.635091	17.265347	-4.3651023	2.8630102	29.141397	10.526254	-6.535724	17.195526	-6.4233203	9.959581	22.979187	12.206237	3.5360706	0.4953103	-4.394724	-0.6921727	-41.53716	25.63354	-11.496361	-20.432522
962	2.2455838	6.6965194	7.2498183	13.399391	3.4954338	-0.8749802	-13.263245	22.290598	17.452837	11.0509615	5.636516	0.16699855	0.01781559	15.545906	9.53513	-27.729235	9.852583	11.036693	2.970523	-12.258327	-18.877283	-31.31781	-14.751721	-12.998268	-5.501062	4.2846074	3.836132	5.1686406	18.695688	12.692981	-11.151305	4.0202274	4.7073383	1.0233754	14.753292	20.314154	24.889502	6.916617	6.172762	18.860365	9.854494	1.7167221	17.692938	23.058813	8.458994	-1.7745994	-5.191082	-0.6915827	1.4700241
964	-13.706059	0.2927538	-1.8397092	-0.12410021	-0.953825	0.9607385	-15.002913	3.5734193	0.9533689	12.69545	-25.062216	-12.538913	5.5365615	17.097155	12.651271	7.4981656	2.375684	6.846906	-2.152641	18.252596	1.1323613	11.568752	-12.681553	12.797601	-6.2140536	19.416552	2.3570719	1.5244942	-0.7765346	-15.783406	1.1409116	3.7068088	8.257893	3.9888697	-0.6307516	13.381265	-16.128328	4.5855775	16.122324	-20.34814	-0.9807434	4.420166	15.175023	6.9233856	-0.32267442	2.6894505	-5.7663655	-17.941849	-19.01206
967	27.233316	14.326823	7.1092544	35.484978	23.109467	5.04096	9.459645	37.290108	-1.6298054	8.088767	14.860696	32.86379	32.844936	23.288107	29.258955	21.522165	18.465864	19.240004	5.0411057	10.255674	-10.016834	19.038269	24.955301	22.343935	20.997076	15.5589905	22.73433	11.94798	24.268448	16.72629	4.21232	10.182834	8.542182	30.107475	24.262201	25.329626	5.6419272	-9.122198	-6.2310424	13.595355	24.917898	14.34562	35.7901	23.14055	23.736544	41.93953	10.775841	39.691494	17.356207
968	-55.83543	21.718336	-7.5845923	-23.5104	-15.237065	-7.5800624	-21.58544	-2.86365	-24.016352	-41.74867	-9.098665	-13.311551	-14.881545	-6.8456445	-25.933327	-34.468815	-4.5243917	-27.375975	-10.734642	-53.284378	-5.5428824	-10.631232	1.7302605	-30.725388	-25.389765	-9.462392	-36.068493	1.8814577	-11.704982	-7.2129	-23.027586	-25.754782	-30.493797	5.2574153	-2.4303684	-24.774658	5.743482	11.836349	-19.600405	-20.538935	-24.678278	-12.559062	-6.61805	-41.119312	-8.388999	-31.602066	-39.349133	-39.40054	-48.505444
970	-37.993027	-0.9413522	-35.82962	-10.180415	-3.1238747	5.076187	-4.955631	-4.8344913	9.005855	7.11052	-18.11025	2.8310158	11.339168	-31.592863	-0.023062387	12.521632	-8.165299	5.726558	3.0589905	-25.280722	8.45448	9.425193	-7.2890515	-18.610067	-37.973774	-23.461058	-22.820244	-4.803943	-14.347667	-18.567343	4.7082634	-4.7972474	-7.929983	-21.870352	-36.208176	-33.432407	-19.870615	-36.066772	-42.785534	-1.8722439	-23.820429	-9.415651	-23.72859	-32.84051	-19.116297	-14.787045	-13.145278	10.908799	-8.514586
973	-20.051218	9.108319	-3.7589633	-22.326387	-7.2695785	-3.9107277	-10.866664	-14.367726	-24.62293	-11.207524	-17.21786	11.912796	9.915046	-22.64434	-23.059618	-15.945073	13.109502	-9.354309	-4.324034	-27.375956	5.66077	3.3122756	-6.7900195	-31.111816	-5.1682725	-14.728206	-17.091307	-22.46293	-21.876696	-20.693766	-15.389104	-18.210743	-5.157583	-17.988298	22.544802	9.232245	12.863167	-11.181064	-9.166318	-7.588948	1.6350693	-22.37632	-21.589737	-14.645191	-10.866601	14.763755	-12.316733	-21.473387	-10.999489
974	4.973372	1.0692154	-11.312329	-0.15463448	-1.6747566	-14.114581	-6.8984795	-5.581642	1.5362531	1.6603432	-15.053784	-0.49529555	5.2603326	-6.862162	-4.677766	-0.7319444	-9.291153	-15.998784	-11.78661	-30.836359	-26.731161	-15.864555	2.0597508	-7.213941	-4.3241954	-4.591093	-18.604574	-13.579522	-22.293144	3.5918467	-0.2118543	8.117692	4.9650292	-17.543356	-8.846898	-18.73557	-8.218285	-24.094313	-2.4241438	-5.7249255	-15.003324	-2.4680507	-11.582035	4.5862565	3.5161638	-2.1058807	-5.990813	-25.789942	-8.919292
976	-1.9103435	14.60524	-9.533122	-4.2357173	6.6715446	3.2409	9.661272	8.775216	14.198993	-8.588899	8.884374	14.596004	10.247149	-3.5362656	8.200936	12.887624	-1.1878748	14.700225	-5.336733	-4.3069015	-2.8834107	-5.36478	-1.0175866	-0.37187544	23.826782	11.541369	3.1839988	-8.032243	8.031726	2.6089299	2.201278	26.035303	12.620171	11.448372	-11.440853	8.604384	14.500951	-6.9841824	5.425387	10.096288	2.8645012	-14.705325	12.165431	15.965266	13.912372	8.936429	22.09085	11.995118	0.054600716
977	4.9058967	-2.1097753	13.450021	25.11263	8.076062	7.426249	8.000228	9.673624	8.775367	-2.7007744	-3.1889503	12.715436	7.1598096	-6.0446186	0.9502738	12.303002	0.6670084	-2.5664144	3.3425674	12.892961	-0.19005997	-4.3169284	13.325954	16.155613	14.535339	-3.563428	3.7926476	2.614643	12.558394	-12.66866	10.311301	12.572862	4.0500026	-4.535026	12.16219	6.0467076	-0.5155551	-13.066097	8.005948	-5.204008	-8.463593	-3.831564	12.79369	10.271501	2.9542942	2.2656355	8.889937	3.8143356	-3.2681534
978	-29.784533	-19.78523	-26.150908	-11.374706	-46.278553	-23.50122	-15.681952	-10.490706	-31.985167	-34.057896	-19.14485	-16.450703	-31.002022	-43.08375	-8.025561	-5.5322323	-27.201736	-30.309656	-23.024353	-11.86169	-14.816922	-34.589695	-21.22481	-22.696684	-16.275854	-15.663129	-22.798782	-23.712065	-31.020983	-26.216974	-37.015854	-31.480377	-6.1058908	-8.48802	-20.61058	-25.833471	-20.378794	-10.430869	-24.436876	-8.21915	-31.102259	-9.9898205	-25.960455	-25.879446	-35.75799	-13.977069	-39.266445	-25.19126	-36.88215
979	-4.982028	13.640645	25.44219	27.803802	16.062363	-40.096237	8.082328	-1.990591	-0.85911626	2.8387258	11.680236	0.20072968	17.10424	6.5673347	5.024506	22.9898	19.65323	23.004938	8.293372	-22.859016	9.193155	-1.0636464	8.529564	-1.6887106	-13.480061	13.507291	2.244792	18.856253	-6.910915	19.034264	28.4033	17.714766	6.3555274	-7.2371573	19.671415	14.7736845	14.300206	11.897937	2.9223003	17.892437	11.164445	13.742455	17.505402	24.109673	9.987926	17.84099	-1.0001103	9.342425	3.6871274
980	27.241785	17.82232	29.238745	6.469845	11.49181	14.577103	-2.172532	27.328718	-7.9979405	10.7923155	22.344423	17.286354	28.888727	31.872831	13.061639	28.209488	38.88254	22.146006	3.718911	34.93732	24.386185	37.865902	-6.9280877	2.3714755	-13.180504	6.905655	-13.233758	-7.6933665	6.666509	20.080664	-1.0467695	16.320824	5.859598	5.5519295	23.25173	26.035912	18.891657	4.4995985	10.632989	26.21821	28.325531	-0.64738375	-1.4974066	-12.109128	-50.916218	3.0007935	21.096384	13.777977	14.51057
981	-12.618512	-14.064059	-21.233515	25.187668	4.4273744	-14.552781	9.184272	10.565028	-6.6670623	8.759436	-15.007453	15.7495775	0.13362758	-16.5527	-21.013914	0.07416344	-16.445368	-11.524643	-26.94261	-0.6961748	22.803717	-11.592807	-21.060934	-27.59405	-2.1030774	-20.862139	-17.6575	22.667152	-2.2682323	-24.092138	-40.18288	-11.679367	20.743706	-5.032268	-25.857504	-28.752	12.6033325	-16.387903	-34.823887	-22.66983	-14.54168	-1.1662745	-17.052374	-12.568614	6.035564	-29.58875	-32.10342	-13.509742	-9.569259
983	-14.926509	13.628899	-6.208175	4.70293	-11.883262	12.179996	-21.370026	7.424007	-13.433392	7.5872517	-24.954172	-18.2345	-21.402863	9.847373	0.17820518	-31.44715	-13.858811	18.618736	-13.253865	-28.01919	-16.087927	12.61274	-17.21601	1.5599176	-15.602971	18.507097	-27.578573	-29.653013	-34.993015	6.248265	-16.466265	-6.7667327	-11.467517	7.471426	-8.787735	-17.183374	-26.150415	8.80072	-22.811806	7.6966786	-18.435362	7.5513806	-18.617525	-17.424906	-22.686806	5.1174407	-22.70585	-21.142076	-11.11773
985	-1.1153768	4.4459915	-13.757503	1.591526	-0.5603514	-10.470986	-3.5504887	10.688606	-10.716717	-3.0603456	-7.4106774	-8.887711	4.918416	-7.1896152	-20.121653	-29.398727	-25.578176	-3.924321	-27.635458	-12.405655	-37.384518	-22.611946	-10.059384	-19.733406	0.9933581	-19.170364	-5.3656654	-46.462566	-31.140589	-3.9492216	-15.784162	-19.531113	-33.172924	-32.886456	-23.428856	-6.2759213	-2.6087558	-25.070852	-23.116415	-21.074627	1.9588356	-2.3771307	11.635967	-6.7995553	4.2961707	-6.926012	2.1663811	-25.63549	-19.166763
986	1.0412388	-17.63361	-20.691118	-10.118734	-17.712372	-13.95365	3.7904117	-4.9302936	-4.9302135	5.5747504	-28.20105	1.8262701	6.5462947	-5.5005813	-5.175218	-12.919461	7.5427094	-6.6640153	-6.2299213	4.375234	3.4595068	-5.7032204	-2.61781	0.91655856	0.11424335	-4.281573	-4.057758	1.2759129	3.582389	-6.5277495	-5.785442	-1.3366951	12.221883	-8.835655	-11.298688	-17.954594	-2.0688608	-5.077198	-1.1414267	-11.835743	-2.3665802	-18.912657	-10.976601	-20.358345	-24.387657	-28.339941	-19.037506	-13.806268	-1.0101398
987	27.976439	19.114624	3.3585746	37.612553	20.629414	4.7511	24.594864	20.259422	0.8632228	66.28457	22.126978	5.0897384	10.057491	28.94657	20.365942	31.493654	31.794418	14.3481865	29.534409	12.027519	29.271387	15.465606	13.988622	36.033558	31.720045	18.773918	11.648494	23.549706	2.613736	25.912653	29.566252	10.17469	23.150717	30.38002	37.386913	13.444798	21.606054	23.963915	14.236496	17.189161	29.550592	17.060646	14.000641	13.1701765	17.839293	1.3697296	18.116825	14.148944	6.00347
988	-5.434359	-13.347341	-28.219107	-18.064728	-2.0263107	-13.315764	2.842192	-2.18389	15.023769	19.290123	21.142683	10.162019	3.5731134	-3.3181982	3.2309608	-5.233103	10.418651	16.182882	12.704438	-2.7960107	-9.674185	6.087374	-2.0673616	3.2596138	4.8674426	18.457916	-0.9653676	2.665088	-10.242696	10.895864	-9.5455885	4.934367	-14.124507	0.23101282	-7.9611335	-15.311036	-22.363503	6.6455636	-3.2155771	3.3492343	-3.5118914	4.6422815	4.465099	12.6105	-4.8518715	13.626794	-21.138159	3.2694578	2.205802
989	-10.172872	-48.31667	4.9607396	-18.553663	-26.42623	-19.375238	-8.918927	-31.313494	5.567453	-58.147457	-19.071949	-7.868012	-13.858978	-40.560394	8.425003	-17.564041	-15.6328535	-62.031307	-6.5000567	-25.064484	-5.8061547	-58.27434	-24.331285	-1.2604694	-9.665725	-46.484737	2.3596127	-12.818456	-34.710415	-22.43721	37.048935	19.59423	27.239347	-25.293982	30.759148	14.866054	18.675543	-6.369484	25.621742	24.893656	29.256437	-25.76843	25.156515	25.11114	21.867804	-12.162057	39.468777	17.68778	27.809881
990	-3.806633	-20.119274	-16.35739	-10.381049	-1.9134016	-9.921767	-1.7085966	-8.567893	-17.426788	-14.082111	-36.13413	-9.122369	-28.012207	-19.273857	17.554543	-0.25044695	-8.167541	-9.603818	-14.920613	-11.532008	-23.356638	-25.471731	-7.9424453	-4.277314	-20.31568	-3.2545555	-21.002108	5.7921333	8.841967	-16.206736	-4.833627	-9.6004095	-4.2800765	-9.421464	-15.349866	-5.1687455	-23.908117	-35.308407	-20.871218	-14.299573	-1.1684542	15.991798	0.07247587	26.228098	13.70007	-6.6668267	5.828811	-27.233553	-7.4662423
991	30.33844	14.629735	-13.149334	23.674917	33.26903	16.563726	3.9190934	21.825216	20.639881	21.736694	15.657073	18.157158	34.947277	25.787523	22.108383	28.630524	8.283477	25.671982	21.58989	26.082748	31.771387	26.561195	6.9729667	2.7529821	20.990051	16.162752	20.447054	15.410682	-9.655757	-16.322472	14.791278	-6.649159	5.970137	2.3803432	34.24364	16.243113	20.520477	13.613902	-42.351376	-13.232802	16.2583	27.016062	-1.9882717	-7.5408416	-9.552296	20.458994	16.318014	14.770237	-5.952694
993	25.231699	21.546198	24.684784	38.49333	13.42395	14.560254	13.244496	12.090411	15.602832	24.548805	17.513748	18.943155	15.975011	11.835011	8.37204	20.886961	6.9668345	20.659105	8.276437	15.671451	22.585073	3.7954452	3.2901506	19.543882	6.719599	20.822577	27.71408	18.592981	22.852877	28.904974	15.598056	16.070925	25.296003	9.390412	21.63514	7.9579353	20.1589	25.300879	16.651022	13.607244	15.02332	20.859592	25.546213	17.892622	20.250753	26.237244	26.797663	20.700708	17.519598
994	-17.211248	-6.8924847	-16.684769	-29.495468	-19.26348	-20.61357	-18.39091	-30.720774	-3.3867657	-9.488408	-20.539669	-31.151754	-32.849213	-10.422561	-19.616636	-33.778324	-30.341446	-38.713814	-0.8759098	-1.5749893	-0.52586174	-6.049002	-13.965027	-24.612747	4.5341372	-24.654839	1.3390447	2.5105722	14.784556	-21.424973	-11.90688	-23.928688	3.445881	-5.66694	-5.4768414	-7.195601	-8.031414	-11.067131	2.915653	-7.6301484	-25.142908	4.7849975	1.7481779	-10.022592	11.447263	7.3418565	4.5167546	-4.0140104	-16.379402
995	-22.736832	-6.8296466	-19.546211	-5.73312	-13.240227	-14.894925	-20.682014	-12.545479	-10.446315	-10.230346	-12.884591	-23.616343	-21.787193	-11.268211	-7.9519286	-25.234106	-22.218191	-11.207873	-3.996856	-22.865438	-34.669224	-12.061023	-20.962536	-29.919638	-21.353243	-21.993006	-16.238209	-20.022667	-35.335056	-18.148859	0.714804	-36.806946	-16.094494	-32.613747	-23.483728	-25.916534	-30.710688	-22.774872	-12.091693	-29.0346	-14.83077	-7.5935493	-30.499498	-11.789383	-23.508432	-16.234137	-16.305025	-14.968387	-20.351177
996	19.498442	6.2276273	5.4844813	-6.643371	24.490625	21.234259	22.818787	18.529335	14.862781	20.214914	-2.3811657	-34.80229	15.54186	-13.198399	-7.5249596	-20.479294	-20.734922	9.893828	11.836868	-3.483434	-0.3778712	-23.737547	-15.862053	-7.8461366	6.0069427	-31.978369	22.254725	-0.38402143	16.137741	-18.591518	-8.712931	-16.14056	-9.256169	-1.1482639	-24.395739	22.898977	-0.8199851	-7.826073	-10.63149	-19.313852	-10.970802	-13.800509	-5.651638	-52.41968	5.7381425	5.6763916	-8.347934	-7.276224	29.709616
997	19.89829	10.783166	7.846782	11.69426	20.878927	26.803335	31.501143	18.09558	17.09613	23.49295	25.858912	20.01436	4.4650598	20.187037	23.233149	34.77273	6.516936	21.585749	11.330643	24.14701	13.727624	9.744316	27.981726	19.333904	12.506981	29.236969	21.575941	25.177734	21.412985	15.274753	-5.6293206	39.679493	16.823515	22.845987	2.9651535	7.6224785	20.766333	32.15294	24.752832	17.594954	11.709081	18.980494	33.546688	18.120436	21.246216	13.634152	17.336107	6.3229995	32.644398
999	-7.9950395	-9.493255	-9.191028	-29.238031	-2.2200196	-17.304703	-7.0902953	-14.256927	-2.8292952	-5.810632	-2.915062	-35.478596	-12.369777	-7.146112	-19.33289	-23.018229	-11.676515	1.3818287	-23.063332	-23.009752	-18.651064	6.9797654	-17.457153	-20.686436	-6.286203	-2.3110266	-7.4665847	4.938582	-26.011925	-7.0505815	-32.02624	-8.862495	-21.656866	8.198517	-2.4943683	-20.55806	-17.65146	-6.437109	-12.381237	-23.757208	-18.910381	-4.7375846	1.4698797	-18.655836	-19.056704	-18.521639	4.8241653	-26.712156	-8.852424
1000	-22.063608	-13.780473	-3.9304504	-22.926208	-4.9294486	-13.812589	4.835261	-13.01368	-30.95899	-3.3243847	-25.72236	-10.148049	-17.809988	-4.879844	-24.271875	-25.94839	-6.30337	1.8912754	20.540644	9.568197	25.977179	18.857672	8.319997	0.20645034	27.83996	29.84191	-9.697446	18.29387	13.721551	1.1764272	-44.95494	2.7068636	27.470634	12.810722	-2.5108833	5.7641163	-39.159546	-16.228941	-6.673324	24.58695	-28.279161	-19.412205	-20.3005	-32.73476	4.537359	6.1268106	32.457508	-44.935177	-7.648342
[truncated: 12 more columns]
