# Supplementary material for: Music-induced emotion flow modeling by ENMI Network
Source: PLoS One. 2024 Oct 21;19(10):e0297712. doi: 10.1371/journal.pone.0297712 (PMC11493256; doi:10.1371/journal.pone.0297712)
Supplement: S1 File — (ZIP) [file pone.0297712.s001.zip › minimal dataset/Emomusic dataset/Music features/mfcc_6.csv]

MP3����
2	38.22638	25.277328	23.577162	27.182745	17.812561	28.511724	33.94011	16.662598	15.503415	25.160036	25.467737	27.426575	27.173439	11.586146	21.862991	22.478678	16.798899	-4.9441733	-5.270938	9.631958	10.671752	21.049318	14.443115	11.420189	6.9102955	3.6030686	6.251262	13.18826	12.192848	29.135803	19.91688	-3.8252728	14.959029	7.665792	9.80675	-6.3527627	8.189177	11.857688	6.1943345	19.165585	20.968363	29.893866	19.501228	20.461252	17.254728	5.2593327	20.705032	13.942238	14.3591
3	13.9061165	17.657412	22.529787	15.372294	13.82797	22.911932	20.535427	27.099884	14.064761	16.054283	19.399477	19.587034	26.94641	8.995195	6.771749	8.884289	18.501879	25.664032	9.1744375	9.528941	7.2881417	19.256231	14.283175	10.27879	13.671482	16.833195	25.871658	19.926258	14.014656	9.929332	12.09879	15.974388	18.13427	12.677474	9.242985	16.91805	25.157364	22.62593	13.0163355	14.855433	31.72611	14.771243	17.808685	14.5153475	15.41435	15.324552	28.40603	22.12503	14.229432
4	35.831116	23.803726	35.24147	37.56684	46.825542	32.457394	43.15689	27.688665	22.499472	38.609997	38.333004	50.761547	25.17692	42.799606	26.34892	20.623201	34.08876	36.210155	33.320305	39.047993	44.3138	45.705017	24.259405	29.499979	23.844002	27.567316	15.402458	33.861607	39.25459	28.231974	21.939974	18.158922	29.813446	11.291328	26.838257	31.180817	18.21168	22.171227	41.539078	37.35279	28.711342	49.8913	49.88492	33.952602	43.53932	46.19037	33.649754	36.638866	37.50531
5	23.090708	-4.879825	-2.9621773	14.250816	1.4213938	19.401327	3.063009	3.528514	7.102073	-6.9796176	12.5062895	0.22003078	3.9048386	6.9633827	-2.6926253	11.372147	6.621945	24.22495	15.8116045	1.6330972	9.681949	-23.83616	6.8719544	16.614351	18.202818	19.941236	-6.090208	-4.447575	9.615998	-13.342879	-5.931666	-3.0096276	10.825073	6.561871	-3.20237	8.739111	2.6611755	1.4023021	9.973412	23.0999	18.575811	21.85842	14.211327	12.649182	10.136342	5.782387	0.86755055	8.434537	10.800391
7	23.421516	26.49711	22.08446	23.754532	23.375168	19.218002	23.493196	14.050083	18.523651	16.914965	28.03082	21.868637	22.453583	28.517145	20.573837	23.037222	18.891766	29.754618	25.043337	15.974334	6.826919	16.821968	20.665876	24.004105	16.167578	22.997543	23.294243	22.03829	19.849588	10.671323	18.75173	26.10494	19.254488	17.73456	30.547651	26.7213	21.300508	19.445631	21.44992	19.81806	22.541178	17.948355	23.179716	28.515215	25.43087	21.063028	22.452057	25.002878	21.991796
8	12.033782	42.510777	18.66724	5.099665	24.18138	20.208841	8.569985	24.352957	17.573877	21.159342	6.6286316	12.719955	52.664886	10.593334	21.71312	49.7998	10.552184	20.973104	20.61999	14.212794	26.085424	7.124682	6.908424	21.25699	16.040665	7.738161	36.043697	14.0480995	11.673275	23.938887	23.242834	35.362507	37.112698	9.0562315	19.22478	52.468266	11.113582	14.681918	25.13369	24.586863	16.515928	14.134389	36.34551	10.108703	9.323697	17.27603	19.037838	9.704494	16.997232
10	24.758677	20.762785	9.491981	34.208244	17.594893	43.371532	12.325657	21.262857	30.82168	15.6502075	34.841534	21.593512	29.302946	4.6610966	18.636084	5.4270997	14.457965	28.660387	-4.036899	21.534912	-7.401795	37.129738	13.185048	30.132254	-0.85064477	-1.1164145	36.15131	4.6559415	16.76834	6.3720474	43.754578	15.154221	9.447176	39.012455	15.370746	40.47099	14.846711	39.404606	35.706898	30.965551	16.856728	13.389862	30.569336	42.984436	48.245045	23.578506	21.695028	5.7271786	17.89221
12	16.391077	16.701357	37.628876	5.657675	47.56842	13.474347	16.668493	9.8155985	26.239145	18.622751	17.734076	20.172087	36.075825	34.141613	44.63381	51.064392	34.68513	22.833944	27.433935	27.38819	16.219671	13.7965355	33.078068	28.162104	12.127959	25.792557	19.335278	41.985096	18.754045	33.006702	21.663788	37.368122	33.000854	23.069136	-3.1156933	-17.431305	-10.304254	32.248062	15.728096	23.951614	4.609722	17.199286	15.072502	20.438173	19.997398	34.22926	17.065365	8.851045	36.126595
13	6.120706	1.5121838	0.39212862	9.148568	19.553295	11.169891	19.930347	24.720963	33.03754	3.5820973	33.799805	23.759521	13.622418	32.19652	26.776922	23.680344	26.187836	22.231737	12.403775	25.211708	14.436839	23.360945	-4.4404483	15.217711	6.1198487	10.256054	17.223728	20.885532	7.005118	16.828033	16.623217	20.559828	24.56878	17.240541	9.692689	28.670053	32.22139	17.27736	8.617625	34.41606	10.424283	14.715073	10.707902	31.90011	25.826935	29.345978	29.764296	9.918685	14.400879
17	21.419638	21.293798	10.162143	3.0737507	26.715172	2.5963721	17.956331	6.878035	19.531946	7.40912	32.18926	10.759205	10.83815	14.240215	16.940954	-9.9535055	-0.7915144	13.439458	16.722145	2.553215	9.757436	18.39489	17.187975	17.712486	18.512293	12.624587	9.150188	19.834234	20.83287	-0.66935605	27.53434	18.505724	2.4348104	-10.758915	21.156656	12.795372	19.113756	11.265574	22.844568	12.287033	15.077426	9.908942	20.109552	3.7816665	8.977581	6.378031	21.602373	14.776691	19.224766
18	11.471909	2.220354	16.454609	23.913599	2.7830877	18.611313	27.39009	38.5732	4.1277037	13.488069	11.393265	21.945417	6.8491063	14.624107	10.60985	15.580128	9.974113	6.7079597	13.6622925	19.32255	6.90564	14.681819	5.018344	18.445433	16.481627	-0.45521322	-12.50975	-4.700018	9.904488	4.4121647	8.454534	5.981108	16.811956	6.0463676	7.400845	11.845693	4.7565875	16.773277	3.3714492	2.681239	4.7844734	17.326515	15.214187	-0.8847573	-0.8205509	-3.2989209	-0.30477843	-5.7593265	7.529365
19	8.398151	-0.15853977	8.164493	12.096672	9.846131	7.416352	5.6994987	19.458117	18.785458	15.764702	9.336489	17.026525	18.084768	10.078691	13.952507	0.97309464	19.04187	15.030045	10.309368	8.322679	21.249756	18.217379	16.596376	20.587519	9.391539	33.39934	46.15042	50.839306	33.076748	36.378216	26.733149	38.38094	25.257242	17.878635	20.795862	20.963902	25.33845	16.676859	14.407361	19.848108	54.39157	26.81359	12.681087	18.205496	29.933098	39.67903	8.883318	39.585854	37.17947
20	15.134171	10.310696	29.0925	16.047537	34.81479	20.918335	47.097015	49.40042	22.676378	13.62461	15.8196	22.95591	29.646357	45.702747	15.432388	22.931597	42.43204	25.375834	27.468084	22.590673	29.859571	32.511353	30.832647	15.694711	17.048239	10.486693	34.012882	18.66664	13.797024	19.911509	32.727734	34.961994	32.390366	24.079681	31.646042	28.891375	15.998588	12.03876	31.034996	19.93081	18.383657	10.959263	21.248108	5.973699	7.483728	23.078209	43.210217	17.337597	24.54545
21	24.592285	10.5519285	2.3271763	9.320954	-4.34067	8.696048	17.923384	1.1092563	19.517	18.435757	16.8772	6.127701	15.002411	-8.455192	-0.0949715	12.967917	17.336512	5.393955	12.177521	31.065096	12.210032	10.630654	5.0683913	8.890531	-4.619177	-3.1288278	4.7014365	-1.9893651	3.0349255	10.739728	-6.459196	14.501007	4.2926335	0.13799684	-1.4707685	4.479102	10.833195	21.65125	20.972296	3.7218182	3.8136368	8.25478	-8.82942	0.5502803	-1.7713628	9.584792	-1.6344064	20.573599	11.502159
22	17.50277	15.13459	22.915949	27.465288	18.37204	13.255417	27.333628	19.793896	15.491494	19.518282	18.391645	22.183617	10.477797	9.572477	18.094347	11.764699	3.394563	6.0054336	9.514439	20.368586	20.299154	23.321623	4.8742666	12.437291	9.857102	4.0517106	11.95111	14.532191	14.690903	11.737067	19.617102	16.208387	21.507505	6.6362305	13.009254	10.37551	17.173058	21.581062	11.923829	20.416555	7.4345727	16.04589	20.101439	18.278597	12.879804	10.246246	21.223097	19.347656	24.379845
24	10.835843	5.510662	-6.257672	-3.250721	2.3093994	6.853453	5.2077208	-1.0625736	-23.260172	-7.7788754	-3.0792274	-0.16719532	23.24632	-4.194904	-3.8901417	12.266002	25.0372	17.07596	-4.291967	-3.0240371	14.686851	22.205442	-5.939775	-12.337138	8.711568	-9.541253	12.675522	-10.611407	-8.888774	-6.2034755	-8.223096	-8.650085	6.9920254	4.8278947	4.9518266	8.813218	9.865558	9.716293	13.509293	3.6512105	8.980704	0.48532167	35.10333	6.2901406	9.323896	1.037949	5.1842356	26.064135	22.46364
25	19.686514	17.293776	13.042609	17.022697	9.678469	9.068801	7.4555187	25.956604	11.552461	29.426338	28.452225	15.834813	17.949594	19.19864	13.829585	15.215855	38.23602	13.822002	24.1561	15.082786	29.664108	15.518973	21.041471	24.292902	19.198969	31.833395	39.88346	31.419449	31.508242	28.730364	38.285908	24.41442	38.529163	29.255508	35.972847	25.641205	29.432795	32.23765	33.806324	23.462791	49.85052	15.4667845	25.00612	33.4554	32.868668	11.471307	35.274998	32.250957	30.246378
31	17.386496	27.73593	1.6012028	31.455046	8.58159	7.066616	10.676579	24.181288	-5.162129	2.6676052	43.0909	25.66548	34.522984	38.04846	41.28261	20.097507	32.351963	43.037167	32.057316	20.913652	25.314474	41.911205	15.384282	53.02828	37.44595	27.925964	22.800241	45.667545	30.882147	13.384341	55.25183	29.409273	17.244974	52.29059	46.55066	25.838898	53.178253	36.905315	21.166883	66.236305	47.5333	22.842108	46.458477	21.00919	-6.562884	36.07375	35.711006	17.02861	43.570362
32	13.480179	4.442741	10.334563	5.1700854	4.8392525	6.740221	21.485884	7.3162665	3.8547697	13.515777	17.902231	8.573297	0.6172002	4.592048	-4.160012	-0.13473988	8.722257	29.538345	8.747171	7.2994056	1.8343266	-6.5924735	-0.90958786	5.15445	12.868709	10.919342	15.849716	6.5688615	18.818087	6.5457425	15.261319	14.122632	8.521857	1.3130642	-5.003632	2.0896094	2.169671	-2.918567	-12.702283	-2.23003	-2.337413	-4.4098773	11.583527	3.926504	17.320892	10.2995405	5.68195	4.1780167	-4.5041604
35	6.3643737	19.17141	23.861397	28.588781	14.277133	1.8568811	-10.737737	28.83712	0.7861565	2.2069223	16.509054	-0.3297898	11.659656	15.429993	17.06191	11.5718	2.2648337	25.465433	-1.1622723	-22.682058	10.524557	5.437058	14.4939165	-8.467922	-1.4779075	4.81253	9.514456	10.512956	22.271086	4.3157554	21.45015	13.368312	15.472659	20.346725	-2.46683	-17.421833	8.43374	8.49684	-10.279845	9.505576	-14.171802	1.9744158	18.422697	12.500954	26.14034	20.76776	16.049814	36.07221	15.364446
37	14.554061	7.1860633	2.339878	22.304193	9.677653	29.978418	3.245428	-0.06859716	11.875386	18.477468	22.747839	21.437607	18.269266	-2.0453467	19.82192	9.158141	20.73746	-0.24643612	13.404494	11.919505	5.3723865	17.00721	7.8627524	11.470176	18.54408	16.800337	14.177849	-3.9740121	14.248427	7.9751534	27.08486	8.962608	0.90814227	2.5997424	1.4365749	5.652296	12.396676	21.813387	17.658606	7.881756	6.7627425	3.5729191	27.838547	26.250792	-5.0597816	20.849909	13.659355	12.276053	42.668324
39	25.25717	12.229496	20.354486	18.18556	11.851928	12.745952	3.3155994	8.379338	8.131081	10.053781	14.305928	10.118663	22.123602	4.71048	4.9639373	18.309713	6.960631	17.330458	28.633432	11.547447	1.4310135	-8.015217	9.379078	12.042168	-3.0846622	8.412971	21.560837	10.854984	9.092832	20.131628	3.1793196	13.12806	26.41648	9.272994	17.936956	11.29758	7.858715	24.3564	1.9903088	12.41473	-8.523901	27.947876	-4.0460753	-21.307085	-14.811559	-0.32483545	20.27917	10.891582	2.6454961
40	20.545942	15.342885	46.19841	23.950583	29.912176	18.567572	-1.1476058	11.391476	26.624802	24.413298	12.717346	21.884201	20.52195	22.66095	5.4322777	-13.335049	-1.9089832	12.124585	2.4249983	18.63108	5.726423	21.072992	10.548708	43.621845	20.372004	19.319723	33.91683	16.787758	18.939417	-8.341367	-10.491821	20.624989	0.2350626	23.405664	2.2484248	20.145891	31.391073	5.6550784	16.87796	15.924015	22.044748	24.187307	28.585566	31.371653	27.554306	9.033101	40.895313	28.665054	25.484976
41	11.776687	17.565298	28.605392	15.892306	17.40066	14.733558	21.77359	16.985945	10.2047	17.436195	25.142305	24.174124	17.58535	15.634865	-0.102057256	11.6278715	15.171594	23.29052	17.592009	31.954397	7.1389527	22.63851	17.631334	10.540676	21.119806	19.483425	7.0287623	7.995407	14.737076	18.052414	20.458055	20.376272	14.979431	18.669924	16.556854	17.96115	22.303534	17.989326	30.63883	2.3193753	16.703415	12.980296	28.46557	25.646872	26.193052	20.610079	18.675514	6.6614785	27.626715
42	26.259275	27.834848	35.88425	21.724756	37.814632	12.03339	17.80043	17.735315	20.231318	18.92353	20.075405	20.560266	27.010366	22.319094	26.170618	21.931824	17.035181	21.413168	31.903288	10.998612	29.844986	19.57415	22.11841	20.96373	15.765884	27.09884	16.885626	28.775492	21.862877	33.04957	48.73527	24.370852	24.877274	15.8754835	26.85392	-0.000128428	18.745396	21.875132	31.339334	25.673311	22.525002	29.949837	20.337263	20.68234	25.316256	31.2083	32.501324	21.248724	22.537506
43	18.517508	13.525958	26.82029	6.738125	14.324679	11.554711	16.797361	12.610198	2.432698	0.29969582	11.780052	22.788437	9.724426	38.140526	5.908194	21.958735	12.456284	8.382033	3.589137	13.277196	10.83187	16.076752	11.4870405	16.82995	31.869568	-3.6737652	29.470518	36.17802	22.309326	27.006353	11.139092	16.857004	18.357624	16.469099	19.6435	7.351644	10.832757	19.99665	16.63624	36.943447	16.310015	28.956541	16.507963	40.082573	14.024003	24.645472	13.6602125	22.055399	24.08786
44	12.364245	4.3474765	11.71788	15.009791	7.6191316	9.611455	7.969183	1.8634862	7.9594936	8.4749975	-13.802345	11.98021	27.292124	-0.5314334	4.807281	31.071741	10.759784	7.074367	0.004179319	4.795201	-0.49341694	2.335627	-10.414674	20.981209	2.8836248	16.050192	19.962732	24.61487	16.837004	21.525908	22.42932	37.37816	10.45629	19.93659	23.193466	30.57676	22.035646	28.171358	11.043045	-9.797481	3.5793934	6.831021	0.40153074	12.55054	7.0228596	20.349564	9.317175	18.929138	26.473326
45	14.589653	21.408907	10.5033865	-1.681863	-2.3162377	18.53475	9.82124	10.496449	11.968193	22.346167	20.577593	-2.7845767	-0.26580834	-10.557809	12.456914	-17.950489	-5.1587157	-1.3261772	-11.111838	-1.6251103	7.4036255	17.309137	11.580289	6.850252	-7.5372357	6.8602715	-18.746487	12.25737	-4.150446	-4.7121134	-11.079661	10.757042	8.511177	-0.33331728	13.182139	9.65096	19.959925	-8.362357	4.115142	-17.15945	-2.4913847	-4.804931	-10.089324	-2.7040665	-4.990928	-8.887076	-11.408481	13.605522	-8.55845
46	61.40091	-21.831118	42.10258	42.044987	38.031254	47.28984	-12.881766	24.85029	37.945393	-4.030024	5.8612046	11.289842	25.11596	-0.20841582	14.505498	0.5869317	16.918533	30.700994	15.895265	9.550591	48.134388	35.374542	9.124	21.23757	57.35182	37.775433	15.153744	33.40156	24.927101	15.613042	-5.551655	48.022106	40.32076	48.52676	45.018703	45.09405	29.463926	23.3286	60.390003	51.92323	32.87666	10.933101	38.87163	17.466856	40.8617	40.432617	35.423824	51.88841	37.823475
47	2.676031	8.163952	19.526062	-1.3829474	14.591515	4.430619	-6.013912	27.580061	21.43949	36.038372	23.19458	6.9632735	10.823536	22.321962	16.971848	14.273099	29.646439	14.186795	5.3677406	29.670122	14.229304	7.779978	30.606241	6.958105	6.6197934	14.02757	15.331189	14.787229	16.647385	17.317093	11.004414	28.449728	13.62341	3.4730923	41.401417	10.518893	3.4768498	29.571503	15.66401	46.926327	28.265337	18.432314	2.1587677	20.93773	11.20668	12.82046	16.758707	7.4613304	10.0464945
48	29.134039	31.0133	22.986456	31.178537	37.070545	28.665138	22.396036	12.860057	36.40465	18.206156	28.328415	25.795507	17.72497	30.071497	36.61616	19.920902	31.240805	5.2833924	15.1331	34.485313	25.338842	12.921574	44.988415	44.448643	-6.9897685	12.259482	34.17673	20.260681	24.529146	27.663208	27.275024	21.393225	55.288593	21.2271	31.276133	32.404354	14.239451	14.332326	30.600397	25.209747	22.317598	39.90404	26.666275	30.647127	29.254633	37.087894	30.899017	33.595516	27.274092
49	31.183477	27.760141	32.637505	25.142923	19.031267	-9.175434	5.7085686	-6.1131883	21.966887	7.1674666	21.199968	13.559354	19.722303	14.576879	26.122171	26.103165	21.51377	13.380173	22.895563	28.271513	-11.704486	11.76046	24.874388	31.442118	28.106634	22.318878	28.897348	28.397161	16.502378	30.919268	-3.5628757	10.676272	0.27481124	26.332544	17.106253	34.522106	28.010122	19.744675	24.161463	25.813604	14.067334	38.538303	24.607744	21.213991	18.592573	-1.3863999	-0.6871589	34.142574	28.375444
50	17.12277	20.044765	22.623308	19.242165	18.551565	18.703722	24.861246	28.402018	20.628284	22.303003	19.371634	20.617699	16.754532	16.951097	16.702988	15.670726	29.880148	25.670588	25.653557	22.614868	27.79542	17.243034	24.629301	20.159586	18.646084	9.447766	23.43987	22.425446	28.86	18.15077	23.146673	23.468569	26.49378	21.89875	16.905798	29.556099	22.592783	25.568481	18.777925	16.165007	23.063753	26.21862	20.689732	15.125831	14.449895	16.482	8.933566	16.690664	24.414946
51	18.094078	21.651001	20.166899	22.754288	26.420996	25.081116	14.791954	29.57886	25.673485	21.798721	5.900463	18.74695	18.710032	19.603056	19.16193	27.934511	16.848288	19.652334	12.94962	24.940474	14.125155	19.534328	15.935257	22.170336	17.08817	23.057146	24.205984	15.319908	13.863301	13.758789	20.06319	0.0627344	9.431128	25.000452	20.95795	15.653897	16.45952	14.572205	16.804918	16.747774	25.58045	16.290358	6.484301	9.255194	10.660833	23.834314	-0.24834506	24.235168	-10.6367445
52	30.557943	24.906244	34.949673	3.3128855	22.563078	19.781908	17.865957	22.611763	16.680758	5.183492	17.895603	23.10073	23.069069	26.310808	11.477122	23.100937	14.018856	23.02006	25.649649	4.519593	12.086431	26.229654	30.8565	29.369827	11.90438	9.947696	29.238327	9.17624	12.697697	13.622861	17.776299	52.39905	19.304491	22.068975	32.21715	23.030205	24.184427	14.056432	24.629827	36.4268	18.301264	23.045685	28.960085	31.9699	18.936178	3.0326297	23.691742	16.583284	22.718874
53	0.6763604	7.910106	27.161278	12.101117	30.86151	7.6128964	25.37686	12.998904	18.804008	23.410192	25.334017	29.134735	23.49043	27.69996	9.5664015	7.145457	25.907503	11.411906	22.05697	33.6955	20.950865	19.876719	12.828231	29.148254	24.001442	36.20974	18.683767	32.623653	16.103962	12.547279	5.9785094	22.2385	23.008303	17.691637	4.099094	16.947931	27.172783	12.852913	12.517983	16.407309	21.984278	25.152185	32.146038	35.351406	26.427923	51.278717	25.538939	31.695517	38.423786
54	14.291539	26.879477	21.603607	29.337622	27.071768	14.538666	20.528551	24.886538	10.250279	10.86441	-1.1668822	45.766907	23.547546	28.114273	33.822712	14.863082	19.207256	19.586481	41.662	18.834303	27.549166	29.440062	16.626808	27.57222	26.864113	17.00639	19.519304	2.021552	15.778542	16.354296	18.21789	9.15018	24.93926	26.17259	36.363132	25.671206	49.31352	27.946877	-0.08581495	25.30696	34.352367	34.21636	26.41202	34.173977	10.219035	1.3600596	29.41908	53.094837	21.558426
55	-37.216545	22.498703	27.717794	13.097714	-1.6776739	-6.7109094	4.927996	-9.66252	-0.15549064	9.327259	-7.537073	-12.2022295	5.073256	8.056907	4.139594	-7.2086053	-7.8679833	-8.686738	4.2323174	-8.992301	-11.454841	-20.820734	3.589508	-8.007329	14.848779	7.3716645	-1.5087255	-11.937172	-24.422438	-14.12114	-2.2913868	-5.095574	-0.9244313	-6.1668453	8.057593	-6.367025	2.306692	2.013273	-7.7103696	-3.3995802	0.7124996	-6.614052	-15.494452	6.4993725	-20.228943	4.405991	-7.921436	-8.195975	9.145532
56	5.196281	26.787048	-6.489742	19.435804	14.669407	13.241028	20.768917	18.807795	17.142893	18.92058	-0.4312706	7.443045	11.088128	35.005424	33.23035	31.980658	12.739578	22.729422	18.172348	21.205763	14.234596	30.684586	13.225052	13.604604	37.25787	10.351537	20.226782	7.9886193	34.654106	23.830328	26.44853	11.643325	16.390497	14.047649	8.577034	7.7511916	19.647974	17.921473	23.435913	17.749287	15.338359	9.842648	15.3159075	27.01505	44.217728	14.003171	16.737307	21.766264	21.9326
58	34.398865	14.147204	10.648328	34.776897	34.322342	44.242023	29.595026	33.879257	40.017483	37.282375	21.162603	13.92495	25.682268	29.27711	24.818003	21.652597	12.056206	24.207642	45.9167	41.91672	47.22102	49.697754	53.92161	31.834753	50.038097	41.651974	37.23477	52.806828	51.14824	25.839361	37.306587	50.915424	28.762558	37.531956	35.942516	10.511615	14.032898	21.256144	28.755981	26.362097	23.628328	36.201485	62.122528	55.758984	55.757046	59.99206	47.50279	42.479965	48.123108
59	11.164899	6.8633347	4.2590723	15.27842	26.862375	10.476829	4.801518	16.305557	9.43137	10.455342	13.527755	10.487384	9.803083	13.54087	15.067201	16.374794	22.094704	9.888942	17.382065	25.488874	3.1101866	15.532054	18.354025	23.325567	4.9821796	13.686096	22.16054	12.866142	13.188129	10.287787	11.870395	18.956755	1.2328371	14.852954	5.7010846	18.744688	19.205359	9.865246	8.635964	11.753968	14.250913	14.965909	19.460678	7.677532	9.50612	18.489063	6.9228797	23.94454	7.6636944
60	16.863007	25.323324	20.981487	13.747299	17.50326	22.748545	19.331797	29.136948	20.098173	11.798779	24.922998	20.048372	32.809147	20.314756	13.756695	21.48995	27.032608	20.220812	22.022848	16.888811	11.678702	25.949316	28.81431	20.006763	7.865605	24.269407	15.350959	15.115326	18.419315	17.389341	22.589987	11.2303095	30.64292	14.950526	4.680459	10.187268	15.053016	12.0755205	9.901208	26.313303	10.268769	12.860858	18.528576	26.598059	19.802607	22.728971	16.488298	9.51373	13.274795
62	12.282062	-4.7627482	10.135919	10.311538	4.357531	6.872476	31.82229	13.182415	20.1314	24.97215	11.292386	-16.718851	-0.54663324	32.82992	23.33753	10.96825	-2.5728228	25.113607	14.114299	17.324972	9.825763	23.680258	16.477976	9.543923	8.35352	31.200317	8.932517	22.190317	18.837149	20.206018	2.2261043	45.631924	3.9623601	15.076801	14.637492	30.443392	9.056981	10.385907	33.43308	18.3989	-15.349843	25.68516	19.4359	15.441709	-15.468888	10.7279005	19.121553	1.5990753	0.051702816
64	21.104197	27.527618	34.10872	13.767255	22.892157	29.634277	33.893658	28.512522	25.89264	35.90248	32.27138	31.79576	6.7441616	24.84919	26.902136	29.17373	11.864482	19.54696	32.120804	23.544548	23.778023	28.063614	19.226175	14.375838	12.326283	27.216257	27.074448	25.728348	22.173513	30.345423	25.704885	27.05487	3.8999987	17.5006	18.56484	20.168638	9.328377	16.641207	24.287384	15.6385355	33.72896	18.941528	-3.7661533	19.394873	21.40256	-0.3868672	23.136934	25.231062	32.949585
65	7.0271	2.5981767	-11.489137	31.199682	17.05512	13.043246	42.331738	23.305029	19.161364	34.026783	28.624052	8.758395	16.757704	24.406015	19.452747	0.90888864	28.302475	23.440107	44.480328	15.791779	33.332874	0.8740975	24.28917	2.746144	10.422132	23.94374	3.044401	25.52127	26.604902	22.13234	22.745218	8.996098	5.729646	38.519665	9.121852	25.6893	22.228926	24.319702	6.4426866	25.848692	17.94073	15.943268	24.127548	9.851799	23.217299	28.836828	22.872362	32.885334	38.047874
67	26.29032	28.111328	10.991584	-2.7286575	9.380631	13.398778	18.817148	11.293522	1.6630219	19.738716	30.525007	-7.3981133	-29.340843	24.370832	19.509333	26.42386	26.457193	29.073008	24.561552	16.037193	30.059809	23.909311	20.905085	18.199894	27.202753	24.497803	26.844742	24.561357	16.77845	16.89165	13.446632	21.519041	22.86526	12.535169	18.866518	30.055025	5.7180533	-4.298222	-9.226335	27.880905	32.896423	39.28045	15.991779	8.893135	-7.2464757	27.95867	45.008038	39.698025	20.86138
68	5.7046103	16.425873	23.38031	7.339729	16.92808	6.458017	18.407595	13.817826	17.531414	27.25688	5.274593	21.537985	31.304895	25.612839	4.820017	21.236382	-1.6770278	25.57517	22.697205	26.08378	8.9836	7.4344954	25.92232	18.531143	3.6304893	4.6047587	25.049784	17.44422	10.601935	7.4915714	12.406713	32.70584	2.2056968	16.812334	16.417658	16.358828	27.4134	17.462685	10.718353	30.10528	7.8040805	22.436686	27.709757	12.542355	32.014618	6.010731	12.252095	18.405268	10.435349
69	7.934181	10.5497055	9.921435	7.9583163	-0.79539186	6.881035	-1.2701255	11.4184675	-1.4526476	12.087199	8.742747	20.111633	15.173455	12.656789	14.51027	-8.194893	-16.629341	-8.622437	-5.2610416	23.151781	5.9186463	6.9551563	6.580492	-2.2637932	9.508377	0.45563555	13.856697	9.075109	26.102411	11.644807	3.817582	8.639706	-0.12381872	6.145525	21.916147	-18.663506	-11.04363	9.432719	-16.529139	5.6037717	13.846765	2.7289886	14.392697	15.510814	8.993416	5.8188224	-4.329452	0.834438	-1.2672086
70	18.513245	21.583212	27.069496	24.822306	28.947474	12.871861	34.836155	17.032934	26.842138	19.794722	19.710207	23.456053	9.434661	22.627663	29.904907	16.6018	15.289914	18.087088	22.279581	6.418508	19.701088	24.79775	33.67563	26.691557	18.826601	-4.8553042	20.088217	5.521473	4.415113	29.828302	31.789091	37.365604	45.519306	42.665077	40.93903	23.49524	-2.2721066	37.467045	42.955822	43.422596	32.59753	41.54495	19.577309	30.217741	27.650522	41.976807	21.006777	30.913877	35.437683
71	13.254397	8.333378	14.961639	27.474625	17.441858	-4.190061	21.039288	28.165781	23.228098	12.647912	17.58042	30.038788	8.066061	18.086319	13.540502	31.404373	4.575296	21.432684	16.491213	3.6364746	12.85274	22.266058	14.975311	10.543927	10.439959	26.46305	24.193121	24.639875	16.678848	19.022299	22.962965	15.740219	15.711106	7.530497	11.385338	17.366236	19.14974	1.0339566	14.4113245	19.354689	18.368845	19.049963	22.410368	9.991597	23.993141	19.526825	16.603922	15.829017	8.96066
72	19.643143	23.317759	30.785234	47.345127	51.898937	43.568645	26.507895	26.311384	16.456541	31.764647	62.27708	50.95702	10.43868	25.662127	42.229538	30.029284	22.511515	37.877747	43.970425	29.876745	21.761124	20.49277	22.36866	31.807531	36.68555	38.91186	37.724506	26.96573	42.611603	41.037315	26.67568	20.551115	29.96988	27.258226	20.163738	15.664024	12.4470415	8.965745	14.513978	31.32248	19.022646	10.488544	19.48208	7.098884	41.321743	7.4154315	26.565903	11.816005	21.516045
73	32.64629	21.405075	20.83155	30.95446	11.682892	18.572334	19.65068	18.880678	24.122452	14.289402	16.72516	25.111639	5.889155	25.170694	22.272165	38.176815	22.97523	13.3901825	20.294243	17.244913	36.4759	38.439713	57.851864	19.91552	19.686556	17.592554	31.37844	18.173506	28.088648	30.828348	24.206472	20.09704	31.513704	9.96056	15.481346	12.185367	15.275605	18.619417	29.525175	23.81753	30.856508	43.116116	17.493006	42.92453	11.099464	24.508438	16.42729	17.784834	18.95651
74	24.547836	22.795944	27.249207	29.215261	25.396591	17.739859	15.037435	-0.6602109	8.308071	-4.7562404	23.20233	36.558598	26.529419	19.866432	13.045281	25.138174	12.073316	24.794374	55.43135	15.170532	25.140722	-23.65278	37.75182	35.28043	-12.026517	27.013163	20.743315	41.574986	24.436586	14.866534	17.421988	24.7968	3.4982789	24.275696	40.993046	34.2667	19.18341	17.872704	22.037882	36.91691	50.79866	7.9863343	22.226923	30.874613	9.203022	0.95936966	39.447727	13.329595	-30.52762
76	17.232042	13.127675	14.38887	16.756271	20.172422	20.206625	10.059531	18.097597	14.963627	25.135199	16.4068	10.344702	19.10499	8.624828	17.655848	17.730284	20.829449	14.530117	16.462236	18.70812	24.000547	18.48246	16.2754	11.890171	17.181913	17.139593	19.097021	14.569333	13.490518	16.33535	12.976273	21.51304	11.719287	19.218027	15.355904	19.444141	16.852482	13.770144	22.93403	19.870274	16.084732	12.12328	13.685992	18.250025	24.11087	20.067617	14.988307	15.808717	18.917906
77	18.280523	26.47072	28.756851	-6.928604	2.7311897	3.1562798	3.695364	11.601817	8.293439	14.032666	9.203065	0.68702954	0.65512127	5.8986964	32.154415	20.209757	11.616195	4.24077	11.393086	10.813283	14.718277	20.381598	20.823143	14.009641	16.308588	22.81724	32.202015	22.422577	14.348117	8.441761	34.792027	21.46119	9.690476	33.25362	19.430302	11.837124	18.908602	19.765097	11.082463	27.10726	29.268686	19.784561	26.979319	34.155033	24.682974	20.481554	22.75882	18.201456	20.831722
78	-24.219666	-10.2832	29.639341	24.086359	-7.357222	37.424675	23.414024	16.882658	42.265705	20.485064	30.783783	33.248447	38.842663	23.607496	11.040558	15.430772	18.729788	-8.471919	64.47753	27.403975	27.55316	23.48825	26.621927	20.243364	-11.862727	-8.710441	27.481873	28.992365	34.60676	14.726872	22.876348	30.089218	1.9797391	19.969433	22.105795	26.033537	27.10938	9.361671	37.566616	17.822859	20.599981	20.612814	24.906218	19.767776	9.097041	16.934452	21.281673	39.59942	13.824981
79	26.34994	15.377379	19.361929	45.591007	23.267365	22.22094	15.1367655	26.704298	0.74705094	16.101496	28.680033	20.10879	4.2111225	6.02414	19.152996	4.170033	9.509337	33.351135	24.78657	17.557528	33.224415	12.445996	11.462462	20.818127	23.294153	4.125322	-3.449652	13.069905	18.117977	21.707628	26.998053	32.42163	29.97091	25.14646	32.590057	28.956686	-3.3280525	11.208064	33.473625	25.570574	29.22088	27.213224	24.793966	20.162867	3.1066666	26.650549	-0.35484162	2.7117198	16.703457
80	29.826693	23.3824	28.072083	40.852814	40.414387	22.17601	3.8539646	11.459732	21.872366	25.968431	19.115358	28.889486	31.902262	26.36709	33.747475	23.154783	24.574875	14.165019	32.525723	35.846233	21.095812	25.622795	8.571772	2.4172878	26.096352	33.316387	24.774923	23.23654	20.49534	-4.5669265	22.053705	23.622957	31.715769	28.429169	13.551526	9.322001	20.371208	34.89592	38.281326	20.82812	-1.1050228	19.2831	5.1770034	35.238194	31.098444	17.016573	2.0812109	4.4722486	22.146364
81	11.043181	18.342062	9.19361	28.366041	5.2648444	17.59874	10.491733	15.035919	8.004474	17.509844	15.282495	28.418798	21.335768	16.755266	5.829703	22.8712	22.570541	19.021488	12.759853	9.894471	23.23085	9.328803	11.108921	24.535929	10.421848	15.3425	-7.7011395	14.647251	11.034085	29.977549	26.550308	20.321754	11.883365	3.0312023	24.94224	15.92249	10.50665	28.387053	10.898519	12.791379	9.211072	33.23968	25.376646	20.232386	25.335907	15.787692	22.51032	17.723993	20.866192
82	9.771211	16.179773	13.1944685	23.428705	11.039744	8.689387	-3.5316217	22.91926	2.2274857	21.167412	13.11559	29.135397	3.9371996	26.789927	27.169516	5.1147127	22.380617	11.248179	20.87381	1.6776918	5.7246985	3.4178498	12.432007	15.437396	23.325653	48.017242	30.564734	18.285591	43.373783	3.0377808	28.573801	17.366468	23.699638	11.055023	25.402868	24.135078	10.759407	21.772287	14.918019	-8.336833	19.740839	4.65813	-7.1859565	22.477491	34.16984	26.857412	-20.4219	-6.2368712	28.398676
83	26.931608	0.17110936	9.400014	4.058442	-3.207814	7.414741	25.05593	0.1868438	-1.2280035	-1.1437098	30.891256	21.507584	20.45135	10.931088	-7.53268	-0.8229987	-8.026219	-19.926508	3.955512	6.329881	-6.8214593	-6.879147	-10.964836	-5.0431647	25.208117	33.239483	23.222504	10.565835	2.5309098	2.2456076	3.851427	20.83565	7.275948	-12.174065	-9.3228655	-11.516055	7.81035	21.636621	13.318664	13.456319	2.7979965	-6.333915	-3.3762972	7.2126365	-12.2174425	16.245237	0.60621005	9.57889	-2.861344
84	23.965197	7.159502	22.89652	22.183943	23.772127	24.889776	28.096907	22.312622	21.874352	16.332533	22.309183	28.85401	26.09826	-0.4137199	7.067143	12.477215	21.794195	20.25587	17.87226	25.805298	10.849864	16.381287	14.756799	27.933405	16.091583	19.219734	19.327194	20.834974	28.231459	17.384493	33.955555	13.560989	29.622248	-4.1946497	25.671392	30.859373	12.698586	6.713365	25.839933	16.08496	12.357442	20.980639	16.66085	15.723114	26.167763	34.674072	31.373045	27.57871	15.367553
85	13.2687	10.631291	13.539918	19.67955	17.967453	19.787794	13.331276	19.173094	17.945976	23.459908	5.997953	16.844728	19.73196	26.09986	37.887806	22.391554	21.567734	32.269703	24.668837	25.341417	19.823309	20.873962	18.113686	23.177244	10.951283	23.390253	21.897743	21.739214	27.37787	17.67182	23.959925	27.434744	10.862182	18.880762	3.4467084	2.9612687	21.478737	21.299036	34.752342	25.204346	22.62441	26.795158	29.55771	15.085256	9.907422	19.288836	5.7701697	15.416939	9.880103
86	41.219753	39.029423	38.265553	56.824078	27.425032	48.633377	47.431202	37.90858	53.147625	38.956875	40.11519	38.884808	34.86653	34.630497	46.059925	32.160435	34.683556	30.888395	43.864735	45.778645	38.891026	35.16863	51.76234	52.461926	36.003384	26.689758	32.72255	28.257566	28.901413	25.679163	45.646774	20.828154	50.02469	27.257605	10.573737	35.627274	28.69107	34.42513	27.805761	21.71276	27.658293	42.53626	44.302166	23.185125	42.63741	41.470043	30.885391	23.258736	44.970123
87	18.680197	32.08579	20.991796	24.540133	11.851124	16.792845	2.9015722	-0.97278947	-1.4353657	29.974792	7.483396	0.68473786	3.9388618	14.191845	6.4779973	11.184079	-13.124408	-3.8927133	-0.41298962	17.851698	22.337736	11.302049	14.959885	15.65247	16.465033	9.810187	10.418665	-5.537599	3.3647425	1.1937822	-5.724158	5.588924	20.564505	29.180166	12.634715	3.5225546	1.3330114	7.201571	9.617244	11.115238	18.7746	28.55839	15.878452	22.162619	18.114662	21.167875	20.289274	15.6609335	18.616343
88	21.59691	27.265478	28.512396	45.224583	28.081022	48.471554	16.586279	28.607752	45.654858	43.957565	41.685703	16.622278	34.440968	20.90625	38.7805	35.628635	32.370296	11.421978	24.26409	29.098953	28.415115	26.615278	18.930166	24.956482	25.589529	26.6407	32.597538	33.58537	34.8315	25.055908	31.218552	34.942703	45.48274	39.959385	36.375813	55.80516	49.996857	25.006704	45.427044	28.547523	24.387926	11.451129	50.44563	22.454664	15.6073885	23.440802	31.86226	24.613579	44.75649
89	20.079414	46.206512	20.810377	23.11965	30.250671	21.470469	18.13769	22.975723	22.126257	13.349875	20.01827	22.85746	24.160322	21.789831	27.650572	23.96781	21.819939	24.878248	24.525337	25.956192	22.471083	19.992208	18.970955	28.276451	15.263152	19.373186	24.652166	24.42714	13.95032	19.305021	25.851377	19.211021	18.039696	31.746397	10.423852	20.256777	22.813883	28.863556	19.229757	24.389297	29.683975	18.26312	6.651736	18.549839	21.467308	11.775005	22.831553	26.365227	20.64245
90	23.817747	40.960125	43.5235	24.189936	20.867247	22.04512	39.548573	27.77533	26.812674	23.356867	34.103603	45.106842	26.765203	20.522987	29.767614	25.740921	26.427584	36.714	27.519201	30.32785	24.31756	42.4485	28.857018	33.063282	17.705559	28.163824	33.57881	10.597732	40.68945	28.920904	21.228502	20.749548	21.660988	30.44992	23.275133	35.25229	29.768404	44.80159	31.925894	21.92484	34.16608	32.94148	31.501135	45.12683	48.965656	24.23335	33.123577	32.703228	31.478003
91	8.260024	41.36805	16.51261	23.772575	24.245651	55.69018	45.629322	28.164843	10.516875	18.484789	15.871921	8.247957	2.695591	15.618464	24.688751	51.305023	16.490715	17.765982	14.138775	57.075104	15.47472	-11.262401	-12.164121	32.03844	18.01926	18.34317	4.566837	38.31174	-8.389805	31.449232	30.119314	45.406097	16.540209	16.448229	20.084383	6.665106	6.8594375	31.091486	30.400482	45.29524	13.314778	15.355266	38.018063	41.72268	3.3286905	46.11858	32.29392	54.04166	10.36422
92	-0.5714976	13.181572	20.705687	15.845413	39.4164	-1.6292242	0.3490273	8.084741	29.607317	13.845239	4.9831867	-2.651106	-3.1261063	11.278912	14.782025	15.820392	22.930204	21.662954	10.808007	25.071558	15.800266	8.332761	18.494905	10.023513	4.0745993	10.622489	8.541911	36.375862	15.04379	30.896067	7.4487457	-2.5303473	17.663666	32.586884	16.507929	9.247851	51.28227	19.45921	26.148476	17.742384	8.817424	21.223063	25.386236	32.892788	20.001104	24.783371	19.873201	3.8556526	21.333616
93	29.035576	26.12617	11.363514	24.930075	30.170868	10.690831	24.575684	14.649934	30.021948	14.962392	30.080149	3.649292	23.012705	19.163595	9.334687	12.533456	9.048818	7.113072	16.373962	7.1051373	29.176918	2.4268222	9.419109	3.3181076	3.1053488	27.127386	0.75301105	6.47815	20.731668	29.69158	1.0434647	37.679333	2.8284054	19.800482	-2.9744778	25.118135	-5.004749	12.941476	20.812284	15.175319	3.1910114	20.364721	6.472296	-1.4464855	4.0964084	16.253141	-5.465548	19.924864	10.384555
95	14.731229	3.8879547	18.09957	24.882944	18.599737	4.125599	13.645139	7.0670605	7.7410264	6.9668655	16.064062	17.088682	7.913919	8.726602	11.065358	-1.979126	11.013106	12.794514	9.910362	14.856094	6.3871827	11.34241	11.012507	18.090645	1.3994786	17.187439	17.874567	13.732285	5.842918	21.036215	14.557514	13.981313	24.48307	11.929425	-0.9645241	15.69295	13.14026	10.3185005	11.037655	5.3656616	30.869034	2.9594326	7.795219	8.812513	25.397264	8.406714	21.20062	5.2355967	11.095952
96	28.751047	27.377075	20.997494	5.1969395	43.07558	32.01491	36.153027	19.074736	48.09425	25.385714	37.405056	6.7640967	34.16737	8.078481	29.302841	15.796165	25.007174	21.811163	20.865364	25.242142	24.816605	34.077435	39.37516	41.55471	18.175962	36.357483	35.40114	35.236073	19.914583	15.183242	12.126797	21.752441	20.01608	22.6141	22.322838	29.999083	14.050218	6.954441	23.450302	36.073982	31.027092	12.052163	1.6449008	37.0033	20.36381	23.82792	5.7798543	17.092932	14.662121
98	-9.7513275	-2.801736	-1.7590138	5.3605995	-2.6774654	-1.9609842	2.5307615	-3.654044	1.6830047	-1.2249018	2.0888784	-17.27836	-21.3002	-10.997978	-5.015139	-1.6313235	9.082829	-4.7832394	6.713655	11.4735365	-9.573115	-1.800941	3.7369177	-10.117311	-8.157619	0.19725291	7.4326987	0.5668866	-3.7577174	3.3274574	-13.647243	4.85433	-21.892845	-21.167517	-9.296621	-6.716295	-4.8617864	-7.144317	2.906297	1.7890469	-3.6540344	4.2069755	-1.1256604	-2.9150803	5.663265	-8.472724	-7.91848	-9.126065	-7.924928
99	6.5648866	41.165874	21.53592	28.535578	16.504635	12.303897	38.769474	21.21694	18.46412	28.532217	23.443384	15.216777	26.693483	21.731718	30.862005	29.371857	32.159943	24.412004	8.935237	21.763739	21.562437	15.083969	10.356502	12.291402	17.202465	18.034107	41.450108	13.34739	17.07576	16.903131	0.108597435	9.810729	7.0935616	-3.142257	25.313164	5.011995	10.647918	-13.876801	13.824506	6.7215285	18.061144	6.5829835	31.982178	42.940395	30.537222	19.24944	10.23305	33.030346	24.594706
101	-2.8856068	-3.51581	11.358663	10.878491	7.7705503	23.435904	4.651583	20.370295	4.0974545	-0.77845716	12.699943	14.396705	-2.3927133	-0.6816459	12.854343	14.8966875	11.079327	7.790568	8.5648	5.3445992	8.686105	21.545319	32.075348	7.063507	26.489021	2.010446	-13.653271	12.005063	1.6191554	-24.177828	-33.488895	5.7851653	-15.105118	-12.677017	-17.525225	5.732393	10.432948	-13.917638	-23.328203	-8.117275	8.833774	-9.363042	61.44466	20.85971	13.773182	8.008415	-3.197611	27.37158	-28.60314
102	4.1414704	6.459652	-2.37481	-0.16943377	9.601823	-6.2269993	10.577132	1.9444624	14.950287	13.79171	21.775192	16.322302	16.215631	22.893951	-0.55719155	20.458538	27.320084	15.175483	17.772554	21.240374	16.046225	14.661792	20.798952	15.656178	18.070707	23.231237	24.07865	18.38957	23.89309	23.658041	34.662563	23.298372	16.371653	22.164286	8.52543	27.402777	17.23911	17.130032	13.851134	17.058851	17.898647	16.43861	6.1105266	9.713122	21.352844	11.484039	5.6528087	16.009882	11.284401
103	15.139084	12.322888	2.8211234	4.412907	11.612439	20.641075	9.7466	19.77288	25.314417	18.146622	18.37684	25.697096	21.209316	16.2424	3.1597319	19.71686	0.79219913	14.626553	20.118029	24.967196	20.24843	16.534906	21.605684	22.241789	13.645127	19.069986	14.410213	4.4595275	7.4144745	-7.629186	14.332387	23.60488	11.612403	17.51116	21.96377	15.867832	17.943281	22.809813	21.439325	10.218822	19.359438	13.493095	13.616977	16.55217	19.932665	28.222971	17.160769	8.563174	18.48764
104	11.594986	16.970345	18.851385	51.98608	20.186556	14.151416	18.199808	19.678629	16.173956	16.68749	18.915956	18.068151	21.623857	19.937654	16.567747	12.072585	15.942416	22.00369	14.043777	18.76481	16.56906	19.281363	24.143927	20.870481	12.163925	12.606603	20.74171	22.024338	15.687645	33.51897	24.0049	24.983932	31.116951	13.555076	10.102782	7.482145	13.373134	9.373283	20.40574	32.60877	40.725418	20.17829	20.427107	16.478035	12.004329	18.531897	15.140536	8.868464	14.835032
105	34.46658	24.690107	21.559174	19.029165	26.056967	28.394804	15.8886795	15.997691	37.79189	42.583637	33.70167	26.976236	25.41482	29.18147	13.382222	35.38743	47.90384	45.639538	26.91012	0.78349066	20.907957	29.614237	33.99033	23.417097	25.054419	25.47383	36.93538	37.745518	39.77845	37.017597	20.675209	18.677813	31.35311	37.630157	6.3401923	19.717972	-16.090853	26.796371	29.195847	27.993208	6.07975	16.225176	28.3134	18.832384	9.337008	-15.023815	25.696405	24.190825	36.80036
106	19.8998	23.540083	19.194582	19.609695	49.655087	35.44237	42.438072	14.0656595	14.803249	16.67175	37.657024	52.820446	9.249133	27.382723	33.264362	12.383418	30.755331	32.9176	17.769695	24.349237	33.107758	27.76264	31.554876	41.538494	25.340586	24.467535	26.453262	33.386295	20.42938	33.9857	47.12076	50.306427	25.318048	77.78091	37.467186	51.975952	23.64966	25.47947	26.6906	23.582703	27.815643	35.971542	39.52735	30.12148	42.14793	35.66265	20.396467	32.843178	39.763348
107	14.785451	14.527986	2.91307	11.859105	7.3828597	7.9607186	-6.0950866	0.7172003	15.433576	7.0480247	12.595291	0.9135024	-6.548694	-8.921844	13.55228	-5.373949	10.956473	9.039441	3.32557	7.397548	-4.6733623	-0.35567984	1.4324068	18.602888	8.608353	2.9619324	9.45607	-8.684595	-2.298868	8.904033	5.1273675	-7.645319	-3.0584714	21.106318	4.943698	21.14144	-2.3137264	-4.229611	4.7827554	10.727794	17.818045	-11.391914	8.733957	7.413795	-6.050068	7.0299244	2.1677592	1.8462696	14.174891
108	44.34422	24.658789	8.160864	28.228064	38.048683	10.205498	-3.3734553	0.74980354	8.422694	25.699133	34.05321	25.515116	34.78552	23.47348	33.50302	29.865692	29.36538	14.3414755	5.4575143	-1.8873905	6.2424035	0.18023904	36.714603	22.558165	20.290403	11.891182	31.76092	21.814661	-5.865128	-5.709212	14.316418	3.178051	8.930636	34.700268	25.513367	21.119192	21.22164	15.32092	25.997347	16.931423	7.597524	13.089486	18.131147	27.9658	10.51617	18.055384	31.58483	33.24098	41.071384
109	19.362793	17.241455	12.210507	5.148089	4.778372	11.951314	-1.7899286	1.5750288	-12.421437	5.5171776	1.3654604	10.622843	0.50232047	-2.3870447	13.466774	0.6834647	6.5133114	6.836868	15.030904	14.825221	0.6991463	6.377562	8.362785	12.630921	0.62135696	8.212242	11.170162	17.697674	8.418517	8.37897	3.1932628	16.031477	12.626351	12.142764	8.182928	3.4236631	-1.5227852	7.982019	2.300834	23.238794	13.5074415	18.644857	9.092457	16.344656	17.604086	-6.462254	21.010904	14.466759	7.5804286
110	28.02662	23.6508	21.738693	7.8714776	15.761429	25.443125	12.127491	33.647663	13.777528	24.433365	14.752052	10.625386	12.834498	12.326854	16.57398	13.654904	23.856451	21.288443	16.449099	16.509531	18.13735	9.317095	5.557304	19.145342	0.87157506	10.048648	24.961998	4.364817	3.1896496	11.451182	23.323793	15.776713	15.148572	13.504901	18.95824	3.9829838	2.1406624	4.2828298	7.4365153	14.7663145	8.620131	24.662786	23.138573	15.364922	6.3659134	2.9148724	18.042217	22.46607	10.708608
111	0.0021197	3.7019808	-3.001707	2.9512613	1.1697685	11.683316	0.80129796	7.399385	11.759242	19.106724	10.124338	8.595572	17.676722	-0.55598265	-0.66069293	-2.5445058	-4.0395684	7.4741483	-21.226606	-5.741572	-0.25599656	8.732065	4.60689	4.472365	-2.596667	-11.30526	6.5216393	-2.916642	-9.980939	1.2895651	11.383731	4.089434	-1.440011	5.8644238	8.286082	11.826268	0.35290623	-14.082954	-13.284383	-10.242142	14.318282	17.07797	5.685537	-1.8088118	11.320054	2.4433877	-5.6439157	1.7367439	-0.57639843
112	16.565346	12.068768	8.751845	3.1954994	-0.45040765	12.646497	11.624959	22.543045	-7.369305	-8.176872	1.201384	-5.2832894	21.098846	-11.130832	6.8615203	11.699181	22.756514	27.11743	-2.1337664	21.462204	20.484722	11.663371	10.301228	2.1705554	22.105444	23.831434	-5.6337934	-3.3031807	8.999225	29.074236	10.447966	4.6365094	27.530672	-3.0382366	-3.9043777	1.3283764	13.668044	9.693942	27.285522	26.540949	-15.228463	-5.187655	3.6046276	6.136872	12.549827	-5.4982305	-11.796317	-0.07903322	13.842685
113	4.199282	7.9827075	21.23237	11.102944	7.413479	12.180301	2.4363604	27.535482	20.357779	11.661343	9.13855	-5.512036	12.511205	15.487518	24.139074	9.70759	-11.61407	15.227374	21.226637	20.441687	10.990268	3.871207	9.299825	20.530153	17.702818	26.491089	2.9159107	11.833336	7.2131734	15.369247	17.69354	7.94627	25.014008	21.52253	10.430726	-1.4255632	20.094477	23.454636	3.550083	13.778637	-0.52853894	22.559618	19.061304	14.102841	11.188296	-3.0551198	25.214361	30.3544	25.73836
114	2.7452881	20.95527	16.245493	12.463676	2.65981	29.59167	30.72905	16.510445	33.34873	13.594287	26.491465	16.76856	15.96329	15.34489	16.247246	-4.793461	22.254738	15.753415	16.618906	4.0466475	-9.965192	9.852347	0.43077087	23.975937	3.7934844	22.769135	21.751318	21.593765	21.66503	19.873343	4.8914704	26.167288	9.605752	12.049624	4.326338	13.109815	29.403122	19.116394	25.224287	13.075494	32.08736	-6.089151	17.016645	17.50398	23.231802	-0.30472055	28.821547	27.315287	11.325459
115	15.61782	10.89416	22.037683	19.252907	19.912277	22.328268	11.140846	12.555514	9.019092	24.053415	12.770587	23.314285	0.20060153	6.899838	16.094034	24.207666	22.93994	6.24418	17.452085	13.360179	8.21794	16.44148	21.193213	17.839237	21.407705	2.443748	16.452534	-2.8738558	28.191689	12.3741455	31.736803	23.713171	34.413036	4.628894	2.1322205	35.057796	6.589316	13.192487	12.12056	12.100656	-4.7702327	13.520818	16.811724	20.732702	21.8078	19.963448	15.588571	14.814012	28.24854
116	-1.1070375	24.998117	-0.8138046	0.94612	31.210579	11.673879	-17.195211	7.74753	7.636248	24.827738	23.215004	19.007357	20.983797	18.62639	25.071045	19.646482	20.57517	8.937509	-7.8855367	10.056811	24.128439	2.9871738	12.047493	31.516188	21.827698	-5.5150795	10.809375	3.8729954	5.2875257	27.044306	28.715439	26.353724	25.745443	16.201012	28.16774	16.543482	23.134577	47.089344	20.99645	25.53444	8.463025	20.745783	13.893246	4.521664	17.17565	9.925309	5.1447678	29.144594	16.036768
117	3.5621774	-4.155665	-0.3136687	-5.293446	6.642929	-1.8090745	6.1738625	-2.961799	-0.88583404	-0.46787778	-1.2493318	1.0480552	10.231416	5.215215	-6.5841565	9.307251	-0.03657508	9.075618	4.501007	13.977779	5.814188	-12.042319	-7.626154	9.816637	-8.764929	9.49575	3.477026	20.397598	-4.954355	3.7090807	16.449533	-17.386549	63.492233	-22.162722	-14.422279	-5.798226	-10.108703	24.046997	-9.516661	9.868598	-0.88732666	5.897283	8.025937	6.0202656	-3.0071156	-2.1570187	0.18501043	6.9232774	7.311689
118	33.110954	17.217478	29.194374	30.910301	22.35736	22.667997	49.572315	31.2909	46.3672	27.201685	10.787114	29.739075	32.295307	11.454193	29.432861	23.305725	29.276506	25.694777	5.1090417	26.583443	21.330273	38.05218	33.931553	23.558159	24.210854	22.967073	41.98366	18.807268	27.328474	13.6007	16.226252	13.101853	26.52521	23.997187	23.743294	27.47998	30.457466	21.998764	27.15137	41.784122	18.359335	20.670359	36.24407	19.030794	24.701311	12.715133	21.830252	17.483206	39.405132
119	15.281704	25.855425	11.776792	9.652699	19.199492	18.759644	13.4711275	24.498573	26.57846	31.110367	35.754066	24.805054	10.179524	20.043653	32.79317	33.745483	38.0174	33.80598	7.9445863	7.9212685	27.392801	18.387697	11.09996	12.908558	8.395416	-0.14247711	-0.3060813	21.027908	5.460381	30.080095	26.90434	28.086935	17.828148	47.41914	41.832516	12.090556	34.0799	23.685541	12.38091	27.10116	28.292437	22.387415	5.3700166	13.563133	16.21308	22.927353	2.8029354	10.694717	20.451803
120	22.718351	13.1060915	16.537876	5.1125674	31.514826	22.606209	8.45152	16.708593	31.967813	-10.5445795	1.0379318	18.07376	17.906288	14.428678	18.065649	25.928816	6.5418725	18.06896	0.95183116	35.695843	17.302788	41.969997	21.949661	16.41496	19.286259	12.791966	20.803703	27.492783	21.385033	31.429047	24.5199	33.357426	19.881844	19.208704	5.8838696	25.04656	25.859724	17.050737	30.288534	24.6136	15.010974	6.7535844	13.347794	8.899283	6.037989	-0.6995304	-7.368103	1.9451447	5.116925
121	24.006578	20.9517	15.179799	-10.040006	24.57287	-25.139303	2.284964	-2.156455	-25.734085	16.336653	9.627133	34.829376	-20.871162	18.772207	13.62228	5.4243655	-5.2502484	3.2642567	12.406934	11.5417795	17.320395	6.9257197	-29.912573	17.42091	11.676541	37.386246	25.471369	20.066824	-4.172569	0.5959832	12.087771	18.318758	21.054045	15.886654	36.28198	15.133198	9.025847	32.138546	-13.469101	5.2357407	-13.041356	9.36385	0.044501502	24.623697	37.505756	16.578941	23.52728	41.78463	23.956467
122	4.208406	26.441706	14.24439	14.906536	10.130475	25.691175	28.079618	13.034133	28.070665	22.039595	11.278752	4.650968	11.628368	14.079869	31.500387	19.666073	30.633057	9.91826	6.0386276	24.05458	30.282572	7.690088	22.939308	8.004067	18.099157	20.52355	24.400328	25.30897	21.279873	0.1743838	26.231974	5.3075576	15.501063	21.396898	12.236229	17.593641	15.559578	19.069063	23.62847	27.636164	15.584691	23.00908	17.77722	24.027351	12.075152	13.859391	14.801537	6.7256203	20.553022
123	24.97097	36.15803	40.16415	33.642933	32.64249	37.633987	25.715034	15.582604	43.398815	27.710379	11.00034	5.760433	6.977993	2.7341616	25.156113	25.200327	14.261548	4.281467	7.2270474	17.324482	5.3908095	-5.559232	-3.5624707	23.85157	0.56111497	11.985312	19.741604	27.584002	12.734614	3.6352804	-27.667334	-5.371502	13.386651	9.7654295	10.387733	33.112545	20.19163	32.115734	9.632755	41.516136	-0.7495756	20.118027	21.530409	25.675377	18.563074	-3.7164962	-2.516817	1.6417338	-9.857527
124	3.3252952	9.237787	32.56925	26.045439	20.22119	12.621816	29.870764	17.850971	19.18899	8.327396	22.876963	2.0011127	1.249066	12.200348	-9.354702	14.204595	21.51444	3.141935	14.789365	27.505693	9.114469	5.230656	14.411496	21.262093	12.314068	8.211659	7.9523664	-0.00837787	20.787016	15.058953	15.8735075	-7.0175343	16.975819	18.958755	9.895871	8.95356	-11.77842	-2.1938088	-4.9119763	23.88753	14.233821	16.730684	-3.6548684	5.4477615	0.60389566	14.01611	-11.394675	20.184227	7.320042
125	13.933128	14.109876	29.829111	10.449175	4.0111384	12.40641	22.025446	11.044675	20.905413	0.44152626	11.812867	-5.0004063	-15.104259	19.239758	16.382624	7.5717087	6.7985587	3.7725155	-3.9038105	8.5417385	29.043167	14.706757	8.75472	14.007419	5.878755	7.9332886	15.414978	10.0729885	13.82729	22.123825	15.393489	-10.800567	-7.673549	4.5936418	19.372736	18.795408	4.0064607	34.63314	-0.23347759	11.530181	15.395452	18.231207	12.027154	12.950633	37.673763	6.6771007	-9.239459	2.1083052	-11.734572
126	11.044056	6.802267	-1.0984106	19.045677	23.73767	8.018663	11.979629	22.155397	16.536112	23.175085	6.019743	15.934792	3.7968743	0.10161439	14.870074	28.659714	6.408915	4.8563604	24.697433	13.437951	4.9693146	-1.9268996	17.69346	11.039903	15.352768	10.210082	15.987882	21.434084	16.151762	2.778984	11.771449	10.03843	3.2755249	18.009758	8.833343	10.712626	10.514564	20.68956	12.049138	9.371975	-2.9252777	9.522738	28.0543	20.810041	3.2417362	26.737108	24.16905	6.4972005	25.799807
127	-20.87319	-5.805141	-13.278866	-9.795269	-7.750206	-2.3644342	-13.486226	-14.141719	-25.951307	-9.888764	-25.041357	-16.488068	-28.196024	-24.40452	-19.298357	-27.286873	-14.576932	-13.916919	-11.919581	-2.5061245	-11.024754	-18.24239	-1.2741303	-15.043381	-2.5303364	-2.2142258	-0.2367692	-3.6349332	-7.5063934	-6.6662126	-0.057445526	4.244208	-5.077431	-13.778958	-1.8914806	0.8394613	-6.886278	-14.403186	-17.782194	-9.954875	-6.9403267	-12.109283	-10.042665	-2.6496775	-5.316379	-9.582355	3.0718594	-3.8438663	-2.3580732
128	5.8114905	10.1920805	11.016278	3.930783	10.679413	10.389817	6.7787833	11.43858	-2.476382	5.5051446	12.089208	10.706116	12.729732	15.626973	10.819125	4.3318706	5.042692	3.266308	8.398808	3.9164238	18.67069	7.5130143	7.3090606	2.7977035	9.094061	12.4115	2.2522037	6.629984	-0.97154313	10.344539	9.424542	-7.295716	-11.10648	-5.781793	-6.293857	-7.219106	-0.559474	-3.1193798	-8.671194	-0.25966325	0.04540986	-6.7038636	-3.4580615	-15.150111	-3.6343472	-6.450617	-13.688128	-13.526948	-9.118652
129	15.4501915	24.848602	5.3441086	-6.360945	27.004126	6.2885766	5.170916	24.491022	31.509872	13.9214945	15.155293	39.302975	12.021596	8.3099165	29.530571	35.31882	19.125587	7.8423734	33.248684	19.233795	6.686357	12.879664	32.94939	18.66478	19.054365	16.839975	8.880788	17.654547	20.327892	16.10969	16.222822	5.2651563	15.438373	27.586466	-0.055435818	20.308641	0.6241245	22.876192	-9.080024	9.62414	2.0223763	18.70001	0.084859215	4.792459	14.069912	2.8932838	-1.214734	4.490062	18.557816
130	-3.1847541	15.154243	19.593817	16.32697	13.05215	9.475108	-3.3959558	4.6377273	2.8734505	0.61342645	26.167734	11.329114	27.271482	13.097247	9.714105	19.574703	25.001272	29.536592	18.590557	16.820776	16.328718	15.61824	21.434404	-9.517386	8.645902	5.2228494	5.2941356	15.882306	-3.5929806	-20.245018	-5.924757	0.39203787	9.745829	11.085796	9.715002	20.139235	-13.02724	19.762217	11.261329	21.02524	15.063835	1.1664221	10.652016	8.318658	1.2788587	9.582534	16.549932	15.949871	13.029228
131	-10.293568	-3.765845	25.08377	9.857769	4.732435	4.4623055	24.343801	38.79885	31.359991	25.028448	20.74639	-0.2997055	36.946697	30.298973	26.964434	-1.812367	12.695255	14.111604	-4.6941776	8.576054	-12.198194	8.939783	30.045134	14.814929	12.190457	14.302475	13.343745	33.17609	27.728487	15.4626	1.8606797	-2.2662055	37.04965	30.905573	23.618296	13.797475	-1.0306674	12.196179	11.577039	9.326303	9.730189	20.417784	29.616571	31.410273	21.213648	17.037394	24.180336	25.324232	28.69573
133	-4.746393	-4.22551	-12.474515	-6.0469856	0.26758352	1.8847898	2.3576663	6.23805	5.559915	5.626059	14.348859	9.240309	13.095441	9.318191	9.342448	5.748726	6.998162	8.017915	14.199585	14.713502	7.287828	4.9723973	8.030079	3.1885605	5.8289685	11.24054	7.9484267	4.371575	12.838458	5.8295054	8.160946	9.63491	12.196643	6.5255084	4.8911366	4.7909493	3.0833104	4.9261646	6.730116	5.5127506	9.576462	6.1861725	6.666529	14.293502	7.02545	16.394773	11.493275	6.712485	1.8471054
134	5.6700916	7.149203	15.478955	5.920826	7.972004	10.022816	9.927434	5.251329	10.109029	13.00319	6.8203316	12.370549	11.515381	3.8691595	12.429947	8.653764	12.295357	6.0075974	-0.56286454	13.381421	0.63045955	38.13171	28.843454	11.467092	22.919098	22.5261	22.476377	23.947403	26.018682	29.147562	17.013666	31.923477	34.1829	30.931587	22.672678	26.094948	13.279706	40.944996	20.979185	22.579475	25.030107	16.331915	15.971065	4.2564125	16.633375	19.38479	23.333153	23.57604	4.9476786
135	28.055244	4.804664	-11.591887	-4.7852387	4.5144486	11.17395	-5.9454074	0.7867988	2.066068	-17.97377	2.1234066	41.43709	0.3897462	-2.072977	16.703176	-3.1533864	21.005285	8.171524	-20.078709	-4.4081383	-15.975406	14.140706	23.47053	6.59952	52.16183	6.8563952	11.731514	8.386094	17.09561	10.716298	16.13688	17.708532	16.427092	9.636531	26.696974	25.308245	22.393845	16.00271	18.554823	15.140519	16.698114	25.01185	-17.797146	15.265132	23.823257	18.685308	6.8147826	-0.36561808	17.258013
136	35.58131	37.987606	34.738895	24.703398	42.10902	8.395414	9.707364	31.549568	37.42776	11.92796	17.786148	15.210941	21.948397	6.3801	26.661322	25.40536	33.388916	16.907404	40.25821	28.113913	13.073033	44.294323	9.131671	29.08349	12.177005	24.326645	21.758759	38.5715	27.68348	16.432718	10.5358515	20.241283	25.455679	34.889847	15.7850685	13.314731	3.4941254	12.627838	5.0063605	10.522526	15.120766	29.836432	32.93665	22.729856	10.1493025	15.3657675	9.266363	18.964432	48.930935
137	-4.1968756	-1.3050575	23.1417	-5.0036955	-5.1814623	9.279362	10.374343	11.700265	7.0681005	9.705178	16.231308	-1.5872933	15.6415205	29.946005	1.2074343	33.060787	11.562524	4.122353	40.784046	12.579872	-3.38729	14.037873	7.86482	15.968774	-9.77086	21.231018	15.474197	-2.219366	4.313867	-10.05464	-6.5093913	-10.642756	-2.996707	1.9670523	6.503797	15.558452	-0.124386154	13.633553	-5.9376264	-5.9579597	28.415054	-10.434319	5.4755898	-4.08089	7.890194	-9.05074	-0.47246718	2.0568607	-13.748563
138	15.935962	24.854935	23.50442	16.409239	16.303526	9.987072	14.444625	7.904634	-2.799485	-4.0158806	3.4924657	-4.292267	4.6353197	4.487727	6.915399	0.33633026	10.175201	-5.0648327	-12.709867	3.5487251	7.936872	4.3389764	11.350349	6.5938888	5.87544	2.5756466	-0.24438493	-0.02654632	-16.186787	-14.406253	2.9804614	-0.14053929	-15.283118	3.830269	2.3900554	-8.916862	-2.9024346	-1.0883818	-7.8910384	8.303772	7.2492356	0.29621682	5.6852646	-2.298969	8.607528	-7.14107	1.8940083	-4.4209876	-4.0823236
140	16.20441	21.647501	15.609632	11.996655	5.611897	16.420713	7.85651	18.2325	15.11203	9.067343	13.202957	-4.960604	12.494156	12.251498	11.572594	10.066279	19.765718	11.990851	1.1230817	14.198724	14.509254	13.021815	12.719493	10.452905	11.9040575	12.965911	15.530503	4.139615	11.610771	14.6970415	14.785542	8.120155	-6.8271184	10.615881	7.738705	-2.277054	4.6161504	14.506984	10.195177	14.852336	3.6700745	16.592016	-0.83983135	-0.7950738	12.880595	-5.1234283	6.1309075	0.042900085	7.039492
142	-8.783919	-10.279965	-8.491206	-10.986888	2.8533573	-14.25542	-13.809426	0.122166	-7.779165	-9.00511	-1.8331171	3.542448	-14.485644	-3.1154587	-15.704598	-3.7969828	4.363044	-0.8575179	-7.642515	-7.002165	-5.463833	-3.1810656	-20.39911	0.7702615	-2.088752	-1.4112257	0.77071667	-18.903841	-15.351676	-0.08559004	-5.9712625	-3.9602385	-2.4843779	-11.241481	-12.548588	-15.788479	-15.853026	-15.472294	-14.17551	-14.624294	-21.522852	-13.081059	-14.632886	-11.908424	-11.101112	0.4856949	-16.24491	-9.354706	-10.254757
143	5.966797	-1.5816461	1.4861385	15.784368	9.702568	-16.046175	18.231482	11.171613	3.7044995	10.131813	12.14283	14.810603	0.08532397	4.2399917	21.844828	12.588464	2.9420674	10.932416	15.290665	17.638731	-0.4535977	-1.7793528	-17.178535	-0.5990079	-13.799339	-16.749243	-9.906462	-3.0524359	-11.600179	-1.4694909	-4.9457026	1.6720155	-6.1552277	11.566834	-7.6786857	7.357552	0.060287554	4.5864244	14.562649	3.4993658	-6.4409785	-3.9625137	13.296531	13.043248	5.962763	8.353105	-8.933019	-9.242994	-1.6014652
144	2.9978306	10.243064	9.37127	6.7934184	15.079998	0.2071333	8.737288	18.833702	-2.615605	6.9365516	-0.20040886	7.167713	16.935005	-19.192642	-3.9118025	-23.424164	3.6165972	6.6531196	7.7252846	6.765345	2.3531406	-11.901879	9.91053	15.747261	5.9898033	15.646538	2.692585	16.741117	14.6564665	-4.329948	9.73108	-19.681656	4.006399	7.0531425	10.853473	6.11088	10.014527	-6.767273	15.828954	27.251083	-0.3228062	6.3331733	1.1442231	6.473723	1.6388048	-20.608973	1.9121037	-15.354064	0.024318377
145	-1.0242192	1.4859638	9.14087	5.8163505	-2.9224236	-3.501995	-15.292691	6.284632	1.5171505	0.3440155	-4.628739	-2.6098616	-0.693873	0.5776961	-4.6915073	-3.2109554	-12.020348	-5.16754	-1.4229511	-7.7845635	-13.051791	-6.3860936	-5.5716324	-17.007874	-3.680474	-15.10627	-13.408306	-5.5942993	-14.414143	-15.130123	-12.134743	-8.428742	-15.586598	-9.105924	8.154792	23.519403	15.2372055	19.806633	0.23011374	-1.752673	20.288723	18.671862	11.897263	13.781392	12.9855995	30.317642	22.967493	27.297903	20.971445
146	-9.622638	-3.9824905	12.527104	11.918876	4.758348	-7.4322267	-2.3662717	-12.61542	-2.9728844	-4.5153546	-9.083592	-6.6915874	-8.663097	-1.941823	1.4324923	-1.3715749	-7.0867333	-4.960298	-6.82855	-19.497826	-4.736533	-11.135303	-8.834651	8.897836	-10.099982	-9.931447	0.3825461	0.95627755	-1.8812977	-3.2670162	-7.4931946	-8.862336	-12.868815	-15.501035	-10.069224	-6.737802	-13.04229	-1.2308345	3.3430014	7.5943513	3.3039024	-11.74313	-8.455824	-10.412861	-3.1035597	-5.8045516	-7.4096375	-0.104679085	-3.2109468
148	26.920977	27.661018	22.542864	19.962511	6.837421	-2.6812499	-5.26725	17.399658	32.91151	20.999832	25.285898	25.396173	18.915762	11.964626	15.783554	34.56502	7.1125035	3.9364622	4.4246097	13.12329	22.197174	-0.13185246	12.574727	11.196692	20.171501	14.695292	7.6879272	2.2045383	7.223892	11.943049	15.484338	30.126844	5.7931075	22.435738	27.377771	17.706812	15.613753	8.1036415	-2.4596786	14.926064	28.20283	28.778818	28.00617	22.333778	23.738121	21.867744	23.123804	23.218048	10.9251375
149	14.6725645	5.1833634	-4.979543	8.79392	-4.339686	1.063022	-3.5000603	-1.4169241	11.64635	3.3707218	4.049207	1.1109449	2.5200984	4.457127	15.363307	3.659972	2.6894214	13.92969	12.768029	6.051823	6.9776444	2.9041116	-13.0538	-6.535694	4.601434	15.950668	1.8534354	15.335316	-4.6242046	3.4038975	7.9778295	11.971729	3.4449513	14.70176	6.3124027	15.629597	11.6186075	8.29491	-1.5965333	9.810462	11.475838	11.037229	13.637645	8.588663	7.612539	-0.36359653	-1.867155	2.3456368	0.44351873
150	-19.770485	-19.58883	2.8929958	13.623599	-1.269516	0.34818855	13.27613	-18.386131	17.36795	-8.837109	-8.343388	13.379559	6.2905974	2.6756303	-10.516611	10.209088	-0.6449685	-11.911981	0.766442	-5.6767707	9.476941	-5.913524	3.5990417	-8.363821	-3.7280529	-7.5032096	-1.0300338	-12.865411	7.9686522	-12.532375	-17.23546	-2.3127327	-0.88360006	7.258196	3.191449	-20.680561	-8.30198	-0.80391866	-19.468197	-20.434824	-17.17607	-7.5001016	-12.63487	-1.10288	6.9654374	-17.464525	10.090618	-1.9204572	-14.719356
151	17.101183	23.04605	19.791267	5.1287813	27.611357	12.24263	35.63101	23.335012	5.389813	9.901973	22.896551	18.700865	17.877485	13.5240755	6.4818535	21.140787	28.432533	19.556559	19.465736	22.46879	31.409815	38.43486	2.4966424	20.138014	16.214994	12.240521	23.694397	29.131012	-2.9384081	7.8452034	10.124021	24.269197	15.283085	7.5831513	14.96078	12.357984	-7.2137585	1.0861155	26.629484	7.5404925	23.302727	25.547241	7.6769085	2.2104254	21.11537	17.431828	10.73547	12.133771	19.826418
152	22.22016	7.7733626	16.095232	26.047148	30.509117	7.2992883	1.1949836	25.577982	31.012613	10.656377	6.922594	-16.648245	26.940042	7.4925714	-6.12121	16.861176	7.4526896	10.816579	23.341406	17.974354	8.501376	14.867772	25.653458	28.014448	7.4550247	10.118552	23.25117	9.145359	12.462806	20.169561	-7.7021327	14.149932	10.156913	1.138095	12.522537	-5.397716	17.928316	21.998102	0.7196315	11.926197	13.657807	12.5794325	21.198484	11.234014	7.289061	29.562265	14.921863	13.192981	17.81059
153	3.7117128	-20.26342	1.5646806	-0.4670223	-6.1771264	-3.7590306	-0.18705945	0.84197474	-7.48051	-0.896332	-2.1590207	-8.942647	5.688215	-7.658278	-17.267038	-9.312786	0.5369072	-7.4162793	-11.650235	-1.9866866	-4.3317337	-9.857118	-9.84162	-0.57725203	-4.450603	-12.289466	-16.574675	-29.201777	4.726258	-12.4803	-5.7126946	-16.454008	-20.064909	-2.2726262	-3.4333913	-12.148071	-28.481588	-11.579669	-7.458941	-14.8072405	-11.596599	-12.640343	-25.421661	-13.923276	-17.4926	-16.10549	-8.511358	-16.887024	-7.8332496
154	31.10647	26.398874	22.769012	2.5048006	3.6575356	9.067779	6.250612	18.838964	3.7226334	2.7721846	14.31412	9.222668	13.986726	-0.86704	6.8511615	11.33184	-2.1285114	10.477744	0.7781356	-5.2448554	5.766552	-11.649414	-22.244627	12.314415	0.89461136	-19.060934	-8.775861	3.4997594	16.561472	14.603267	-7.1235747	-3.0209515	-6.405748	-13.521321	-10.370003	-13.18235	4.843989	-5.929508	-4.224327	-15.602023	7.0008907	7.9429703	23.1103	5.5287757	16.270895	9.815248	12.614754	3.0011854	11.537037
155	26.837242	-16.100424	2.578826	-2.3600352	13.438146	25.221128	-10.433327	-10.526269	16.38608	-1.312621	1.9953928	17.031982	3.4771461	-6.476113	20.547379	26.801542	18.019346	16.401535	9.21807	40.5713	-13.707269	3.4201565	25.293015	13.936515	43.72794	-0.6469018	2.7172375	11.80528	1.1294748	15.930798	-12.331758	-3.925209	-0.43024382	17.8098	19.54325	9.216377	6.797251	13.268989	22.556656	-1.1275063	-0.7638731	12.635471	3.396197	18.856827	2.62368	1.219051	14.020198	12.1854315	17.311079
156	31.934875	35.971962	35.171467	38.22833	34.943813	9.679589	30.812172	18.157118	36.79896	12.577701	32.457287	6.1963406	15.92498	7.028362	20.46631	26.479197	16.577442	27.138464	16.061016	15.288098	43.895584	29.61777	3.6306934	16.600088	33.0916	15.194233	25.447592	12.868748	19.143446	22.058626	20.930304	31.431732	31.158333	31.426687	10.117287	24.662237	13.217715	16.590042	16.958675	30.236452	19.994158	16.529415	10.536279	21.523355	-2.3881655	14.058457	16.187479	29.251055	11.109173
157	10.444831	-1.8492718	-14.821544	-8.762726	-23.827139	-4.077151	3.11045	-7.5749564	-11.193115	-5.4871345	-1.3768662	-4.9578624	-11.664963	-6.9265213	-15.889428	-9.350468	-9.7911825	-14.11771	-2.131524	-12.522134	-2.253002	-3.354493	-15.393211	-24.777443	-0.27080432	-7.569786	-7.0534673	0.6926715	-11.120618	-10.592112	4.5380692	-15.26002	-18.810783	-4.882332	-17.427153	-3.0178182	9.745686	1.1542238	6.149695	-2.0930989	-15.322505	-13.876225	-2.682374	-13.2625885	-3.4527502	-6.472688	1.449735	-2.2212582	-1.0878819
158	-15.069713	2.3088152	-16.17538	-2.7136097	-13.031465	2.450782	10.638168	15.308922	-0.09488773	5.172876	1.3392663	7.8500443	-9.487889	14.300044	-4.327418	-5.26451	-4.2880516	-18.183428	-9.767827	-10.970336	-8.577792	-23.681137	-34.125645	-17.206131	-20.084368	-28.190157	-12.752883	-22.509253	-21.382523	-1.3422002	-7.0699253	-3.7152932	-10.600559	-6.1262317	-15.12281	-26.472336	-7.896956	-12.749213	-1.1662312	-3.530016	23.469568	1.2307631	0.21638012	-9.066715	-1.3436753	-7.9828644	-9.132636	-7.891096	-13.9286995
159	7.515249	16.953142	8.919779	10.655433	10.692365	10.28515	7.113997	8.662442	11.933632	7.9979997	14.154812	5.9170403	18.229286	8.712668	14.283483	8.453869	9.192997	3.781396	-6.858661	3.5054798	9.521446	-0.25906226	-0.18221061	-0.9478306	-5.5835476	-1.3521639	2.5392616	0.69980174	6.85467	-7.461386	-1.0683779	3.7058537	-1.8074764	10.464915	6.791723	-3.3767717	3.43145	2.178325	4.9218135	-5.9019814	2.5821288	-11.397515	-7.31456	7.184746	-4.873369	5.6364303	-6.189335	-7.152655	3.5357008
160	6.3121715	-3.8073914	4.3654037	10.141368	0.36636257	-16.981634	-3.407238	7.674687	11.040123	4.6692557	14.419166	21.200161	18.994867	-3.655358	20.050705	-2.481842	3.97981	3.8264112	5.374889	20.558699	-5.7395606	-10.374568	16.711237	17.117958	12.872487	19.359426	0.010969639	16.10849	-5.553744	19.663973	-6.711002	15.6773	5.5839996	0.6163578	28.887884	13.47517	-4.996577	11.905449	2.7734587	7.50839	-1.0964509	5.0635877	8.184319	8.195882	24.055977	11.330418	10.962058	1.817113	6.465817
161	7.905651	35.155155	17.59511	4.208896	16.222963	4.784585	12.806886	8.32035	9.952614	6.065329	-1.104077	9.497507	21.90294	2.2640388	2.147579	3.026267	23.473717	11.552621	8.9669	4.371987	16.719893	20.102299	-0.90743876	-3.9461591	6.389168	22.985756	2.1112962	10.458697	6.66939	2.6771977	12.723294	11.760722	6.5560994	8.641613	-0.56682014	-23.457764	6.2320914	-9.587412	4.7225943	-9.493944	-11.947246	5.4849186	24.986818	-1.8733505	-2.6650164	3.4280884	2.4002945	19.059814	3.3991106
162	-18.491114	-16.074635	-13.37457	-17.902336	-8.444523	-10.511536	-14.811656	-4.131206	-8.597444	-12.307068	-2.4578204	-4.1387324	0.59355766	6.117616	-14.242599	-11.930169	0.4668962	-12.524323	-9.95324	-15.937401	-5.5295067	0.1537385	-14.629239	-17.80691	-10.681157	-24.452063	-8.884013	-16.191668	-10.074507	-16.05947	-3.9997742	-11.015324	-4.074702	-9.803512	-7.821917	-6.9039283	-2.3086593	-4.197599	-5.606134	-8.755649	-17.26423	-3.4395046	-6.544752	7.2180686	9.507365	10.714711	1.1790701	-3.7865944	1.1472214
163	20.141191	-10.346156	6.591759	4.4168344	6.407809	1.868414	-17.796274	2.5861578	7.63636	-0.1254315	21.849314	3.8952878	-11.00446	-11.492404	3.2516413	6.9633775	-9.847835	0.4433508	12.002963	-5.594732	-0.18081887	9.870309	17.49472	10.592153	18.302092	-7.8987145	7.291968	-1.5010319	3.383278	-4.144167	-17.659943	-0.25052962	8.284746	3.6724527	7.5082946	-2.7408593	-6.2288384	-14.45535	-0.53154945	6.86557	-4.540234	2.4512835	7.500593	-8.443301	4.733564	8.0651655	9.434254	15.290029	14.171051
164	2.5685172	13.253147	12.625501	3.843054	-5.473253	0.23775291	1.1894774	4.907446	8.06229	5.9740777	10.250499	7.8028045	1.7931179	2.161358	-6.703028	3.1999586	3.1175697	-1.4833736	-13.588813	-15.567444	-6.9194794	-16.076115	-8.278909	-13.713258	-9.301324	-0.98150057	-10.373625	-2.4060473	-0.3242687	16.92563	15.779435	16.6074	13.376611	9.893052	10.050126	-15.131509	-12.13226	-0.84048	-13.364886	-9.79104	-0.8173116	3.186864	7.9248447	1.9029297	6.8347683	11.059529	6.035282	7.163836	12.263364
166	11.345244	12.285222	-13.692401	3.9307654	23.59237	4.283446	42.605186	20.932817	16.523945	10.647919	21.107805	7.5334377	19.311445	17.415215	-6.1358604	-6.238972	1.668862	2.4037325	33.15595	32.987263	8.749675	14.7934065	27.76658	6.56922	47.537548	27.924818	-4.918754	5.9958057	14.7118025	0.6892013	22.790268	23.43857	14.155488	6.0674014	24.589645	10.365097	43.164703	37.176346	17.976122	2.7588294	7.474186	2.5375767	34.29221	5.1024957	8.248776	-8.81195	9.700587	-11.240631	24.837814
167	-3.943826	-6.7911134	-11.662193	-6.5734744	-11.025836	-12.995109	-12.9533205	-17.394897	0.061045647	-8.500248	-4.4726768	7.794325	-10.934432	-6.7210903	-8.130594	-6.543568	-13.3660555	-15.060369	-6.4562535	-15.498166	-4.608334	-13.478824	-8.930192	-11.162456	-6.0693316	10.826211	-13.632377	-16.170164	-9.99528	-1.7363615	-2.7830226	-8.071504	5.137672	-13.884799	8.802827	-13.26164	1.4340318	-24.215567	-14.14204	-17.180618	-3.781847	-10.528819	-7.547453	-10.879479	-6.106289	-10.017959	9.122619	-14.615894	-8.453486
168	-6.578499	14.681615	-0.67312884	14.840739	-2.6926737	6.7805886	3.5657504	10.906818	18.832178	6.6898437	-9.339684	6.9117227	8.772598	5.031243	3.7911959	5.6939583	-4.969382	-8.903916	11.787076	3.7154605	-6.4030213	7.8409286	0.39030886	-5.2197185	4.5073605	-3.4338388	-0.45207724	1.2156944	-6.5154533	5.7867284	-9.962836	-4.03805	5.2852855	-11.76839	-12.323013	6.879669	3.5870745	-7.9451985	-8.236477	-5.3760962	0.86439943	19.321753	-1.3531822	-9.260912	-19.60844	-11.0521965	-11.363369	-11.692055	-17.52143
169	26.588953	10.503437	-3.0773132	18.955263	28.037931	32.683743	17.918684	25.295034	19.673325	24.992964	17.317839	18.8827	18.928267	38.117817	15.639928	25.889517	21.726713	35.41158	36.887177	44.14787	43.979946	-3.862379	10.987896	-0.13605897	50.679485	15.850169	24.283915	39.662075	25.558922	16.813547	4.8551507	-1.1068134	14.975362	19.924932	11.403337	45.445805	-17.882437	6.4650807	17.606937	20.739021	17.001057	16.004581	15.356479	27.608355	26.672167	30.723417	26.367533	21.472404	11.398014
170	2.4712217	8.250829	7.64276	-9.446321	-14.767766	3.1739776	-0.77609473	11.429283	5.2456775	6.0991673	-7.4201827	4.1129932	-5.7955894	6.126242	3.9898212	6.0434604	12.987725	0.3351226	-2.7245133	0.7869341	1.8351787	22.650253	14.182277	6.3521743	2.6726503	1.4999443	8.476949	-4.552857	-12.080022	4.680557	18.430332	0.5125223	0.10150131	-1.8261503	4.4468265	7.5126557	13.346454	18.265516	2.265253	8.881995	-10.125301	0.200953	-8.497884	1.9654218	6.557262	7.0566325	-2.2162774	-9.961827	-1.2575579
171	12.34583	-7.238993	-9.895769	-0.91820794	2.2990434	1.9068419	6.586057	12.967666	6.0623965	7.5345497	5.3264194	5.3522887	-0.006829897	-0.07127222	2.4512274	9.505881	14.022349	5.9790635	10.606758	-5.163197	-7.146631	-3.4959526	8.304767	8.03548	8.467311	2.49482	-3.1562617	3.319973	9.938279	-7.2472014	-3.712281	0.972202	1.9114107	6.9256387	4.7507668	10.667709	-12.985951	0.3388907	1.9188083	-3.7527838	3.599989	-2.6914425	4.8466983	3.0228612	7.661204	6.7019005	4.953452	-6.26322	2.4476595
172	1.5599151	5.3388934	12.581553	10.2638445	12.002744	0.22094433	7.069835	-0.54328555	5.9020233	4.9820886	10.268528	8.027875	-7.1856055	11.663936	4.576391	5.6871395	6.3858223	6.8793907	13.68414	16.003149	8.236964	3.0623643	4.2118	3.1033382	10.789502	6.674069	17.738562	6.25704	-12.126968	-1.6176862	8.390904	11.456684	9.173272	12.116605	9.258499	-7.884669	-4.3437133	6.4874673	3.690499	10.265563	3.1824539	6.7247596	6.042909	-2.025161	8.057358	2.0982332	3.872467	3.1382496	0.61392325
173	-20.57766	-7.209229	-10.986855	-9.333709	0.57769394	-0.24699624	-1.2960577	-6.2027545	1.6242901	-1.8658953	-11.982524	-20.187178	-10.338639	-9.183265	-11.820499	-17.298368	4.27387	6.979481	3.8460445	5.3353944	0.8929984	11.609959	0.72134477	16.157644	3.4636161	12.7032995	5.549837	-2.958278	7.821701	13.839976	3.3542073	14.781086	-2.2223105	1.7168049	-0.16375113	-2.5357697	-5.746802	-11.903911	-8.800366	13.21655	6.8817763	5.321689	-2.792142	-2.473323	-4.7514215	-3.9024518	1.0487714	-1.0817934	5.000768
174	14.954152	17.91745	4.6885753	8.237332	9.706798	18.361626	13.263195	15.139725	11.783062	-2.480048	-1.2361752	6.3597813	9.490558	14.229691	-0.92984515	2.1873891	8.667802	3.1608474	21.694672	30.91665	8.306947	5.8882384	-1.6940485	-1.4411192	-0.562259	-10.376283	8.782966	-1.356434	-11.435758	4.799687	11.838981	4.310745	-3.9693973	-8.348137	5.9454384	0.11039456	1.094121	-18.008537	8.376645	5.6457295	-5.7943244	-3.1041965	-1.7862463	-4.0851483	10.608901	5.0753865	-9.358083	2.0831277	5.7308044
175	-14.137913	9.098866	8.410381	4.919788	-2.9756536	-3.0275671	2.9348834	10.0351515	19.49939	7.49507	30.350716	-1.436953	-14.658798	-0.072260536	24.822607	2.7435732	9.389115	3.6916072	-1.7750622	-12.641406	-4.0323567	-1.3960322	-0.9795129	17.726995	-3.012987	1.4537268	27.27888	9.604711	-5.823862	-11.161251	9.607217	0.63270473	12.915776	15.987136	15.533874	15.666524	14.891608	3.1963158	8.522655	18.842981	22.362915	29.294714	18.388182	7.837977	12.985854	-0.59391975	-3.0423582	-5.005252	3.415805
176	2.570407	3.7848213	-0.03269891	6.4875145	5.730704	3.7859313	2.8007622	-6.9652157	-4.8229203	-11.552381	-13.997997	10.457527	14.605667	3.4922554	10.746815	-3.4219253	5.051338	-6.527069	1.4916496	13.775729	13.892715	8.044032	11.9841795	-6.4859467	12.21301	-8.645679	12.137883	9.571742	17.921747	4.5976887	-3.615546	-8.353799	-1.6041142	-7.335448	-2.5654137	12.916053	6.1864886	3.647891	-3.9735143	-2.567024	-7.5093327	-18.963829	-14.501213	4.0659604	2.6670606	-2.1892927	-8.983155	-13.370377	-1.9040686
177	31.88507	42.30877	26.84024	10.731342	37.734394	27.509134	17.477491	17.942762	18.709328	35.103176	31.139923	46.503826	17.948732	15.090499	31.04715	25.92541	27.23629	25.56716	30.802221	13.262425	26.654175	43.55469	19.216057	35.571445	37.446346	19.413824	38.657642	47.221447	42.211426	26.854242	20.460167	30.48365	29.077951	20.621923	37.868603	30.451906	17.725855	28.575735	19.792742	36.106407	28.774994	27.228525	34.24462	27.816324	4.518691	28.226778	14.605409	36.79598	33.256664
178	31.408112	20.413994	34.822315	18.777998	28.68805	35.135006	33.393063	41.331837	24.72019	29.776434	24.675627	26.566343	27.488861	26.400383	23.28398	41.294415	28.34833	38.7965	31.740679	22.828978	31.306475	6.4010406	34.41576	31.618315	14.076571	18.743979	46.517323	24.158339	20.768959	3.6421187	22.06542	26.102839	26.70915	31.308222	22.780874	27.133474	33.111893	32.40282	36.76359	34.758892	20.26182	14.862227	25.7441	29.59458	15.899502	17.686918	22.862932	26.805704	32.975155
179	4.2041125	4.6058726	17.424818	0.1768554	-6.896601	11.69653	6.241932	14.077945	7.178074	14.569833	11.105271	8.717334	7.2397017	4.0042086	3.2714312	1.9503489	4.533875	9.43705	2.4351165	7.2852592	8.718566	6.4856315	-2.3764088	0.16268535	0.729105	1.6591543	6.2970386	-8.2946825	6.2262473	0.84564114	8.227419	1.2808062	3.978886	-8.107923	1.1681067	-0.8352473	14.598489	14.03804	-6.370243	6.762529	1.403773	1.0974671	-8.056958	0.62340766	8.399782	4.312467	13.073377	-2.4256475	1.1137589
180	12.66055	14.323581	21.10975	19.727995	6.1869407	3.370037	13.217107	18.331854	25.687368	14.435986	16.477203	4.5591884	23.439333	23.665949	24.852507	0.99191064	25.470873	20.390097	14.921775	17.75856	22.694601	22.76113	2.9615383	3.5686195	15.284718	18.785065	14.916781	19.352976	21.455942	1.0192991	13.760025	13.73539	27.675598	10.113557	-0.45748845	18.714071	10.565332	22.372171	13.011691	21.819603	9.068147	10.574539	21.268179	20.575003	15.397633	15.376861	14.80468	28.97782	40.493084
181	-5.7511945	10.73669	14.501445	9.416223	6.093574	10.783783	8.854287	19.217909	7.442818	20.672396	12.423854	3.7294328	1.1648515	-3.1544704	1.0926031	5.4826016	-6.7217565	6.2610526	37.139553	23.330378	20.068449	16.423515	9.222707	14.867999	14.824231	4.628405	6.126738	8.281383	4.5844274	-1.7885185	-6.937799	20.557571	-2.3131	1.1934029	3.711414	2.9116423	2.7936106	-3.9455578	-1.3801389	12.095997	1.2689825	7.433037	3.336921	6.071352	18.761698	10.833588	24.367434	7.723127	6.5356956
182	-27.2963	-26.930048	-27.182104	-13.660016	0.09616407	-7.871721	-8.772538	5.330076	18.306686	6.4348683	-18.506187	-13.966107	6.2262607	5.2564044	-7.485784	10.223971	-21.796625	-14.467786	10.900275	1.3033777	7.6987953	-19.901041	-19.851923	7.916327	1.9809103	-15.493632	-7.023832	-2.943391	-19.868711	-18.474863	-18.284622	-20.235813	-0.64467764	-22.298563	-20.755426	-6.588049	-25.608149	-16.715826	-20.059492	-24.407206	-17.14942	-6.106396	-22.401915	-22.986443	-21.138725	-16.989424	-16.04932	1.0706013	-4.7618766
184	4.429442	9.749357	8.048812	26.893745	37.305103	30.491026	22.515198	3.3426397	3.8629913	4.844242	20.51459	11.807189	14.782529	0.017190218	13.131131	1.6647352	6.628242	8.390628	-16.32421	27.014076	6.476149	19.126394	0.5145957	-2.5471437	9.773915	32.815567	-6.4543	-26.97661	-21.710226	43.434803	21.572626	7.648779	6.357588	28.37943	5.709847	1.9365631	-0.4887263	20.806696	15.501554	12.23577	8.182445	14.243741	4.197128	12.578079	-3.5547688	-13.66274	3.7223594	-2.377516	-2.8967533
185	-10.750463	2.6945536	-8.864137	10.178186	16.336683	9.914775	7.6409287	-11.634407	-2.521056	0.7053183	4.9447894	16.513672	13.361142	-8.918975	16.568941	-9.122695	9.761796	8.004858	2.8371754	10.70618	1.8690047	14.793877	-0.2533431	-0.60610646	6.394857	5.830219	4.0128508	-1.2760557	-12.541138	1.7528003	4.882591	27.060022	23.42393	19.2977	17.176184	4.3351507	4.8718066	16.722271	18.790476	14.813254	22.470957	23.56553	10.932542	24.819468	25.099737	25.130148	12.320637	10.356317	19.005457
186	10.964172	27.343813	35.43218	20.76256	12.12345	2.2783656	-0.6862214	21.441477	2.2634842	6.3112817	-0.79239756	4.0709414	4.215503	35.541096	5.579002	4.8307815	33.04819	16.530428	17.807869	34.93496	20.474167	7.103727	21.22047	7.7285614	25.17623	34.75204	22.265915	10.639868	15.787435	14.369779	38.09196	15.36895	12.375141	4.6645503	4.984184	10.131522	-0.21593992	33.423344	4.8003783	6.1773458	5.5792594	4.861669	13.2573395	29.528284	25.093971	22.903864	2.8767521	10.807651	4.8953786
187	-32.066357	3.7292917	-18.147469	-2.1923287	-26.041895	-18.413774	-31.488268	-29.231295	-27.438238	-12.91097	-20.830727	-26.464804	-1.9257566	-7.230182	-25.289164	12.003852	-15.557511	-29.03013	-29.500229	-23.995697	-20.298262	6.672821	-5.8739853	-8.805467	-0.47588515	-6.878245	-20.518055	19.950436	-7.1775575	-28.944906	-30.542646	-25.733095	-17.490236	19.737013	-21.0883	-28.970392	-1.8335147	-30.487787	-20.12406	-10.298049	-30.617311	-19.654108	-24.922234	-19.790337	-16.071655	12.348431	-18.068254	-27.163317	-7.0394497
188	8.32408	12.697507	8.184834	22.846169	-0.4601291	-5.477844	24.877329	-0.16177988	6.8622837	14.106861	21.348024	4.9098544	14.906079	14.431245	6.350764	16.318993	28.821932	16.61186	30.621078	16.113066	19.20667	21.022436	3.2361152	3.6468184	23.191755	8.377841	-1.3922839	21.400354	12.058963	-4.177898	23.818819	1.9150707	-5.5411124	17.026964	7.2896957	5.581508	18.112806	2.2897384	0.9950091	17.155447	8.860106	23.75399	31.618347	26.72474	0.12518437	2.4753225	28.155603	-4.1520143	12.88374
189	-12.025578	-11.212441	-3.706165	18.191069	15.154603	-19.157297	4.367041	-9.370189	-24.134638	-22.7898	-21.930704	-0.10535765	-3.6594503	-18.859861	-4.366136	-26.071264	-12.460145	-5.4221845	-2.6525028	-3.9538286	-3.5299785	-16.406149	-17.353468	-13.509931	-31.805395	-24.172834	-15.274783	-1.1742283	-2.852338	-15.999372	7.63673	0.87215805	-4.5460267	21.764132	4.18726	9.299498	11.557879	9.420315	12.373631	7.399155	2.9145918	15.275453	23.732208	15.97836	1.3955652	10.202323	10.644639	15.480965	10.03847
190	-14.606483	-12.123496	-9.623936	-17.853521	-6.781761	-14.956238	-11.834897	-16.561552	-8.621564	-21.050493	-9.02235	-20.286444	-7.63015	-8.074502	-1.9681889	-13.940906	-13.244605	-2.730502	-5.290529	-15.961231	-20.415552	-12.298947	2.1784263	-15.237522	-6.550503	-14.058682	-11.932208	-11.148845	-8.413657	-5.0586877	-0.14924073	-14.289082	-10.654837	-9.827209	-22.064123	-10.903137	-18.05712	-9.19597	-2.845069	-0.99797153	-11.926205	-6.844972	1.3512212	-2.1228406	3.3615425	-2.0249965	2.087792	-12.071643	-12.471382
191	-14.956001	-20.352211	-9.117473	-7.041617	-2.10635	8.353069	10.775471	3.7247486	15.129753	-2.25852	2.1380916	-12.76974	-0.08709335	-10.434628	7.037449	-7.19096	6.3403077	-3.732395	-4.5428276	-8.630269	0.27867827	-2.265146	-10.049491	-7.931982	-1.2028629	8.140349	20.132774	-9.525243	-3.561488	-5.5337653	-1.5590297	-10.964887	8.2063875	2.9606574	0.873229	3.428627	-0.12541743	-13.526917	-8.605678	-12.638008	-14.843623	-10.091275	-10.549941	-6.7139363	-5.760427	-21.897394	-6.9209766	-8.8152485	-8.117431
192	-24.060858	-13.086177	-17.836527	-10.335599	4.951444	1.2921582	-18.645971	9.334131	-17.402037	15.9395895	1.8432304	18.668585	9.910684	-8.497018	4.076276	-6.8313136	-12.913948	-2.6718712	6.2043414	-12.075395	-18.457338	-9.638733	1.2637266	1.5755981	0.8558957	3.484559	11.768506	-11.804756	27.501297	7.6938424	-17.330925	-20.858606	-11.403632	-14.826093	-16.315859	-25.138357	-15.248235	-21.880732	-11.007421	-20.267614	-15.7623625	-17.97438	-15.133618	-22.08757	-22.267172	-17.944208	-2.7999306	-36.55402	-9.740926
193	11.433826	-1.679407	2.3588464	9.682918	3.018172	24.404638	18.677912	18.58977	-5.0145097	14.977143	13.362199	14.033459	15.708862	11.574448	-0.6963434	16.293573	13.943637	10.16896	8.731614	-0.026180267	14.550611	13.199731	21.84168	30.520912	16.12326	19.693209	10.840271	21.466232	12.057807	9.984698	43.63977	6.6248226	9.949967	9.074668	15.242897	12.576718	31.773901	12.853546	11.818446	14.819997	17.493544	14.842132	16.466154	8.844396	15.483926	6.830457	22.858116	15.149592	23.940224
194	-10.794265	-16.962658	-2.2625291	-4.710665	-3.4516761	10.493417	-3.149718	-12.658965	3.7626088	-5.249221	-4.381254	-6.1620007	-1.4985942	-7.1233406	-11.170998	2.7118542	-3.312396	-8.265981	-14.886767	-11.567035	0.3054951	-11.939885	-5.092562	-2.0965395	0.6269075	3.0618858	8.582932	-2.6226761	-8.313439	-0.60562307	-6.7978435	2.3462985	1.6082693	1.6175853	4.6120563	2.4244964	-10.322449	-1.2754816	6.5775256	0.29457903	2.8214624	-20.381777	-2.123797	-3.8400786	7.41501	-17.661116	7.5910964	-0.60125667	1.9508325
195	5.980427	-5.9678516	15.213628	-1.8793405	-5.9537654	-1.0611968	2.8939712	-0.038048904	0.9376412	16.950026	-3.287409	10.5421095	-0.15922387	-4.84978	-7.590851	15.207597	6.972693	17.097885	15.827426	-0.447747	11.4623995	18.840096	14.106097	21.656921	5.915161	7.5869994	10.283803	19.153242	14.173036	14.705967	16.219662	4.109312	15.615894	16.754095	-0.76797485	1.1777064	14.046227	20.66732	5.575193	14.491313	18.618555	19.741903	10.3706045	6.1925645	20.110258	16.288502	6.1458364	4.062034	21.864511
196	3.3429353	-8.689824	-13.845241	-11.84317	0.016860584	-18.676735	0.92938143	-13.74366	-17.943048	3.3079998	-4.9374595	3.349537	5.534513	-1.3564898	-16.259012	-4.220797	-5.0867586	-13.990695	-4.902907	-1.878359	-14.951782	-2.837404	-10.486566	-10.244878	-3.488475	-16.335293	-17.548897	-2.5207498	-13.686597	1.094865	-4.6647763	-17.997084	-7.5242047	-17.262863	-24.677279	-4.457407	-10.81113	-18.977175	-20.491125	-14.45251	4.7074704	9.932348	-17.07686	-21.689653	-7.155275	-12.267662	-14.371032	-21.267244	-3.2276452
197	0.032318752	0.31370273	-0.19119716	-7.7751145	1.1551126	-5.445685	-6.903013	-1.0781275	-2.87465	-7.2456603	13.006639	14.568128	-0.5744055	-14.873177	1.9381146	-2.0034716	-3.2894084	-1.7958422	-5.1635633	-4.536852	3.241134	-1.5321914	3.9700508	-0.1983835	1.897822	2.6718943	-5.0490375	6.6660995	0.07398357	-3.2107465	-0.5572069	0.8191671	-2.227045	-8.98282	-6.7367997	-11.367038	-10.3009615	-6.9528794	-9.134379	-4.6075215	2.7618167	-4.460411	-8.533015	-0.27283064	-8.870884	-15.208889	0.5911181	-13.95667	-5.1855927
198	13.614179	9.70601	10.292461	17.27067	16.549255	21.323376	7.5591607	9.04157	5.8048577	13.705933	6.9582524	10.177524	16.699827	20.765238	7.393435	17.381027	10.028987	11.168336	8.586217	11.225129	5.493475	0.36393198	3.2249727	10.992648	4.5924687	13.999284	9.119308	-1.0368978	9.975128	19.572763	15.69436	13.209798	11.200891	10.958737	13.1413145	14.192096	12.00752	12.922065	14.781082	6.8556886	19.072119	13.25516	4.2785773	2.8770502	2.960303	7.234241	1.2558584	6.518841	4.42137
199	15.426781	5.787268	-0.41701508	0.9500599	12.382289	0.78166467	0.1755263	-7.22669	24.339615	22.070868	4.7056327	-0.658896	3.3191166	6.685768	3.819212	-15.29943	-8.5039015	1.6512737	-1.2803775	1.8351803	8.156757	18.055635	7.5390105	7.5850997	5.8733144	4.24189	17.685316	6.3808084	11.094991	0.78750163	-3.3769627	8.471309	15.7677965	14.553088	2.5234041	6.5033855	-1.2259078	13.735494	5.66981	-6.1208115	-16.534752	-30.610762	-12.89032	-9.55956	-14.066231	2.0719168	13.910369	15.2805605	2.146986
201	-0.7161248	-5.710733	-15.835079	-0.7545921	6.474776	-7.8248563	-0.2999204	13.492497	-10.711274	0.49589887	-8.410921	-0.354812	-4.076638	-0.6713241	-0.18588305	-4.6784687	-10.14458	-6.6929646	4.3166933	-11.931983	8.384616	-15.064049	-10.256454	4.650816	4.144892	-2.5739622	10.877591	-8.810412	-8.892517	-7.920646	-11.603953	6.7047286	-5.555495	-11.073831	-11.647659	-4.077609	-17.847765	-22.353922	-8.487683	-7.064691	-11.33895	-3.2409735	-8.790819	-9.265266	-12.208665	-8.192475	-7.7447605	1.1372501	2.3479185
202	-0.051019352	-15.002851	-10.069938	-10.133464	-11.7057905	-8.776451	-9.960346	-10.9767275	-13.532662	-8.252238	1.6417655	-4.145542	7.2706184	-1.3844756	0.37735954	-10.098019	-1.1141874	-14.183385	-15.704175	-6.4680195	-15.570807	-10.160735	-2.9179904	0.8770154	-0.90008354	-5.928987	-2.0829666	-2.6278727	11.290634	-4.465185	-0.9993331	3.5306466	-2.6442268	12.055116	-9.07146	-8.27004	-2.8456485	6.643437	-10.594653	4.125982	-6.3883915	-10.381351	0.68807	-7.62904	-3.5048637	12.469365	11.2150955	4.328895	-10.112832
203	3.455042	2.5123596	8.251241	-6.058926	-10.802818	1.08256	-3.372659	6.5886555	5.687725	-4.348871	-3.967495	-9.002766	-2.3375509	-6.8000526	-11.720646	-16.66027	-20.549683	-14.732025	1.2973633	-7.185972	-0.7960178	-4.857675	-2.5719185	-3.1944954	-5.797301	4.6609797	1.0947976	-16.256819	-2.8663921	-5.321668	-0.59207326	-12.362534	-5.4625206	-21.349005	-12.94955	-18.025858	9.346398	-1.5573177	-3.8591092	-3.1190174	-7.088173	4.6756415	-8.921819	8.78321	5.4963584	-1.6731577	-0.37068367	-8.11443	-1.575735
204	-0.78558975	2.6056054	4.275822	-3.111161	11.430244	8.953147	12.457538	4.2267976	11.267377	18.07934	9.766823	9.256864	13.534324	-1.6263584	0.45034027	0.9680114	5.116752	2.0580463	5.6258626	-6.881357	1.0007678	-0.96999043	15.313644	7.5920444	-1.7198797	-16.214586	9.089225	-11.582489	14.221355	-10.086167	13.446911	18.068258	5.5538783	2.8028824	4.739228	1.0574956	1.4945612	6.7522373	5.599869	12.1567545	9.153668	20.870113	11.460231	18.265396	16.89435	15.096257	14.551117	11.700248	-5.4894958
205	-13.84167	-1.4377154	-1.9427246	3.7733715	-21.812143	-12.362805	-13.774822	-8.765789	-0.31158447	-2.415164	-6.234568	-6.456948	-13.850774	8.162599	5.0850124	-3.0263474	-2.5845292	9.5782995	4.096613	1.136886	-3.3441868	4.1915727	-8.428722	4.4809422	-12.039722	-4.0458994	0.8655445	3.649771	-7.5984063	2.370493	-5.4799247	-6.962713	-10.626767	-3.3583431	6.590849	-4.9058213	5.4476967	-6.087645	-6.372499	-10.48201	-7.245781	-3.2615697	-4.0731416	-10.841907	-5.1870594	-10.281073	0.1328605	-6.5242305	-4.605966
206	-1.1027999	-6.699366	-6.0012393	-2.178043	-14.142162	9.054733	-12.505702	11.698589	1.2671853	-20.227308	-8.785087	-10.112924	-19.034357	-9.960815	-16.488161	-24.569792	-8.192671	-13.932246	-5.9730697	-0.037033718	-10.536646	-7.6349792	-8.879285	-0.9895564	-14.938306	-12.47157	-38.496643	-23.709124	-19.010143	-15.329423	0.7910824	-1.1938686	-10.872272	-19.337128	-22.499107	-14.359485	-15.994155	-25.650858	-10.24485	-7.9156375	-1.1928163	-16.35948	-15.49949	-15.387916	-16.72837	-9.232358	-17.093893	-19.346102	-21.418097
207	31.487162	17.275991	15.501431	18.260693	13.708427	20.81439	8.520006	10.314143	13.216125	23.132912	16.983559	14.5538435	14.995369	17.678946	24.130072	14.255192	14.374658	9.9397135	17.660645	20.679306	26.761984	27.482191	15.269137	14.58756	5.4562755	22.046661	16.560728	23.070078	17.978685	21.102236	13.330467	11.89375	9.232461	21.624353	14.532006	22.283356	18.139563	25.27604	8.019071	12.756496	23.095846	21.783554	15.929672	14.557088	18.344927	24.194212	8.034198	23.634659	14.639615
208	13.937207	5.9398174	19.16025	13.127246	32.439682	18.70469	23.629587	23.98008	22.50749	15.156421	25.084711	14.71482	14.471031	4.594373	15.579804	31.282486	37.200928	33.073353	27.576063	22.095186	26.14273	25.628723	9.13315	25.020395	36.835827	34.721363	29.073408	11.627505	13.379162	3.3433793	19.540985	31.454012	34.346165	32.10173	31.862162	30.965744	36.648937	44.540913	44.05261	42.20139	41.24464	38.85747	41.406605	38.7382	27.912241	34.161945	40.5904	30.740501	28.04207
209	3.7217598	13.636441	12.876452	9.102157	11.245921	23.779043	16.738947	8.188132	5.136893	4.970623	16.177643	12.381368	6.946669	5.1272635	8.108193	10.153809	6.700197	-1.3857392	14.514878	16.825903	9.01665	0.5966684	-0.10820222	6.839323	11.319198	16.329508	12.7303915	7.3074646	9.662527	16.907278	6.7592626	8.68757	7.112662	7.9142356	17.435474	4.4670978	18.151125	18.085949	13.475001	14.629354	8.253315	15.863807	14.165871	14.847833	16.619944	12.47774	14.721112	16.955324	26.710928
210	4.7764874	6.0056	-11.615582	-6.2128806	20.173252	4.8753057	18.155088	9.929357	7.5996265	-9.730197	7.809009	29.408613	12.681626	-6.4578414	3.6518135	-11.743688	11.2504425	17.426779	22.990923	4.578195	7.3598857	6.896624	0.448203	14.680732	5.154527	-3.3535655	11.905323	7.1619797	-0.031801224	-1.1503338	0.49244785	18.926348	15.177424	9.645594	3.860546	-2.1863909	0.6388139	18.33272	17.798838	3.036314	4.1236525	-3.7595437	0.37826967	-11.774335	-1.3499438	0.79949784	-4.1220922	-0.77682656	1.9994699
211	11.747001	5.0159917	-1.8818289	-6.2261868	12.451344	-13.73985	-5.357975	-5.108815	10.971951	12.668419	0.0936203	6.908769	8.649243	1.9735283	6.1381164	11.221135	17.316185	22.217539	11.412064	7.621055	13.684487	5.0831647	5.0005064	3.8863316	7.844244	9.077838	12.238791	2.1488714	-8.479382	-2.9679422	-3.463726	-3.8241527	7.8644395	-3.289528	10.197806	11.49826	-1.8606682	13.373969	-5.245951	9.445558	7.2851143	9.784966	15.553159	2.824711	6.6876206	8.8375635	8.771225	10.242728	17.425348
212	3.278012	-3.8356307	-3.0073411	-7.5728264	-4.3366046	1.8407634	4.4309225	-5.3208604	11.184398	-2.7212174	-28.39949	-21.036285	-18.11761	-0.15012805	1.7454492	2.2308185	2.6980731	-14.637508	-15.873654	-21.851257	-10.70029	-14.739894	-13.8592825	-22.485418	-6.4679694	13.9088745	-0.13040273	0.7482024	-8.70747	6.118408	3.6162224	-4.9600463	-9.414166	-7.8844414	3.575936	4.6545534	7.258516	3.6837683	2.3206434	7.9438033	-7.2341685	7.3408055	-1.9401178	-7.585411	9.089398	23.397125	29.913427	30.80087	18.988462
213	-2.091348	0.80145043	3.6639767	4.759309	-8.96616	-9.63907	9.495185	-5.0688634	5.7123923	0.5075094	2.536997	7.674305	0.4619527	-2.458649	-6.128493	-0.63668233	-5.1127152	-2.073466	-14.355777	-27.320124	-24.165716	-15.136279	-13.751367	1.2372853	2.8399694	0.4394908	4.123162	7.055777	-7.4524245	4.186863	-6.212492	2.094787	10.412559	5.647886	8.572174	13.7797165	8.183922	1.8559017	-8.397092	6.505691	1.0318915	14.318054	10.115818	2.021973	-2.3232439	25.0298	7.7872443	-10.625118	4.9740458
214	-7.599835	-14.089025	-6.3315887	-5.83509	-3.8072827	-17.610018	-24.508108	-7.0118294	-13.215302	-21.905893	-1.6915579	2.9185734	7.224184	-10.623695	-6.1365514	-12.913938	-9.813848	-15.640401	-23.541962	-5.4488797	-7.082947	-17.716204	-9.855048	-9.423409	-20.922884	-16.424032	-18.02185	5.908406	-15.938321	-18.351606	-21.96432	-17.150293	-11.367138	-21.380743	-14.846771	-9.013099	-2.3982031	-5.661804	2.1612399	7.030173	9.085017	10.723189	1.6416277	7.832285	13.960309	11.760513	9.647945	52.4977	-1.0231695
215	8.980596	0.20556323	7.6768966	2.2551796	3.607606	-4.076077	19.130781	-5.3268857	-3.2949429	-15.373211	21.338972	20.81527	20.68264	21.970083	23.765951	27.195898	7.137507	9.487733	3.6908844	9.750029	14.523795	20.858627	13.964851	20.443823	13.289341	15.690327	6.737622	8.823507	5.182552	8.592204	-1.0197014	-9.6904745	7.9074388	16.435644	14.362141	16.19999	11.663232	4.946935	25.818008	14.201697	2.9759047	5.4348884	5.6490917	-7.964087	-2.200457	3.5849762	-9.781871	-5.751744	-5.569447
216	-13.146983	7.915013	7.309323	5.863791	-3.524746	-10.346877	21.871063	-1.9729961	-4.038141	-6.301789	0.92717904	-5.7421327	-9.7328615	-5.8544273	-15.081862	8.716998	16.273252	20.882757	3.9188862	18.802618	15.070374	19.013504	25.942495	21.292603	-4.283917	6.2582817	4.4412413	10.802339	11.863247	13.640302	7.7506795	6.9661155	8.719037	12.378322	14.575934	18.345335	12.535298	5.714205	12.667598	18.538067	9.319847	15.890038	19.306856	9.630899	12.8626375	11.49541	27.57501	7.8217864	14.625255
217	12.188824	-1.7290679	0.05698951	5.306888	-4.6785226	2.3175738	8.809226	4.091727	10.684937	-4.521055	1.8857592	25.201403	6.4078374	2.001035	22.681381	9.913044	-1.1138891	-7.9957967	-17.801212	24.945013	16.717268	-25.749298	53.163715	-2.0334103	17.168106	26.008848	-7.1423416	0.9795154	12.4194765	-4.184627	-6.446749	-26.780518	17.829563	32.744217	-10.401432	17.211462	-6.3241553	13.499664	-6.3437867	-8.147971	16.64767	18.541582	-7.867803	11.014236	-20.204094	-16.564508	-27.032234	-13.706782	-8.174031
218	-5.3440976	-8.037269	4.896422	-0.5137966	-11.70135	-1.1257482	-3.6410015	-3.4661973	4.585505	-1.8166999	1.5510225	8.885147	-16.844995	0.44561648	-1.7546633	-10.7638445	-2.0563214	5.4912963	0.7700688	-12.96927	-0.872009	-2.4668684	-3.559502	-9.887574	2.281276	-6.46957	-2.2209976	-6.26701	-8.603412	-1.9707774	-2.7375717	-8.522775	-0.44491163	0.29150137	8.547622	-10.2151165	-17.271124	3.1721737	-1.7265116	-8.58703	-3.177435	9.730975	1.8700622	-8.16434	-16.368807	-11.584942	-1.9881676	-5.282679	-2.2995515
219	13.877144	12.246602	23.781828	-3.2921937	6.941891	1.6216491	4.2388597	33.531097	15.026127	-1.1056881	-5.4347973	11.759831	18.599062	1.8313047	7.657244	9.845811	-3.4579563	7.1381416	-0.56322503	2.175218	10.859845	6.892554	19.994757	-1.4531945	15.078883	6.5044465	20.309011	18.227812	15.9342575	13.309558	21.730524	19.537178	21.201244	19.603048	19.065338	7.801344	8.2389765	-2.7473946	-10.380722	-7.8122888	2.8732045	-1.4548988	13.9534	6.5345383	-7.692058	-11.33754	-3.984661	11.217364	5.210113
220	13.284116	3.452591	16.637274	7.9698386	19.142515	6.0534844	11.728976	17.443888	23.483414	8.960193	7.986319	14.334409	-0.61660004	26.996294	11.552677	16.003046	13.777443	16.789654	23.762787	3.3488362	15.04922	6.3170013	10.952708	-1.1822294	10.37502	17.933945	27.70524	3.85112	14.638363	14.944099	0.5089593	14.558711	15.15702	18.92581	4.2412324	-1.9461046	13.993815	11.994041	23.670715	1.3081185	27.191446	18.43115	18.175745	-22.028776	24.244566	2.4631941	0.8365817	2.9194946	-5.393047
221	4.7815146	7.373314	-4.936397	8.765896	7.3308206	9.043315	-6.8647804	-8.365663	0.6204567	1.399201	-12.030865	3.1394494	9.360217	18.798323	-1.8950025	-2.8198888	10.998033	-4.3473487	9.562485	5.9911575	6.368686	8.054896	12.539535	13.873637	10.71094	18.331219	14.41444	16.779125	5.4845843	13.897106	11.118	23.800398	20.158049	6.8177395	11.49129	2.7826986	2.0907161	16.536295	16.200996	23.214308	17.63025	10.704094	36.59985	16.761812	0.48088422	16.81179	9.742562	22.553377	11.018562
222	11.763825	2.9453585	33.10677	30.972824	21.888712	16.102955	18.85689	7.13912	11.101562	15.182912	16.19571	-4.418389	19.894823	5.8053894	-0.11932882	18.061953	17.994148	25.80002	15.348427	18.05385	9.96033	10.144287	17.115103	11.705903	10.542324	16.173952	7.145172	15.089711	28.05648	9.655711	8.363671	20.360655	12.061091	15.606777	13.179329	27.280136	30.793478	6.1984344	25.429794	28.54908	21.726294	12.437897	33.843544	20.625628	30.990225	23.088455	9.767722	19.408377	11.022746
223	-0.08368039	3.522075	1.0368323	-5.1302085	-0.04729851	5.9529305	3.5808449	-3.4840908	4.4180045	-1.7653455	1.1368657	-0.44585547	8.69994	2.4672997	0.16739972	-8.673428	-2.6743355	9.829728	0.27359387	5.843414	5.7123337	1.2099665	8.61218	-3.4776707	-1.5198512	8.05188	2.9036891	3.6610324	4.4511857	3.8367498	7.262017	7.2559915	3.3013566	4.4981384	1.7363213	-1.759772	-13.852578	8.996372	1.9037777	-12.950471	2.813348	2.3088706	1.5439125	-1.9564834	-8.927169	2.09349	-0.30226865	-0.94735146	-3.5454
224	0.78387004	9.690041	13.153361	16.129267	12.168927	28.475662	16.122477	8.929631	15.428402	18.876265	17.064682	32.088547	25.715517	24.514618	-7.854229	12.702526	6.1675205	23.459192	12.927602	0.46518645	-1.9720631	22.590998	14.484479	21.957693	25.3075	20.734983	1.3428577	17.999258	14.774952	21.157372	16.94086	5.37805	0.8693514	9.021437	20.782007	15.215621	22.654062	11.580571	8.371478	13.629107	-1.7634826	43.926434	21.432755	11.851715	10.105179	10.554172	15.32121	17.734137	21.92621
225	-40.127724	-17.579054	-25.956003	-1.0542203	-13.946916	11.14294	8.691775	-1.2658564	1.9711151	1.6524183	16.462439	2.769399	3.5581787	5.728985	6.4749317	7.047011	12.561244	10.722863	-24.853365	-15.205508	-17.804708	-18.49595	2.0926056	14.181763	7.4670444	8.708848	19.123032	3.9772587	0.69227886	13.072888	15.802871	-20.740234	10.632516	-7.0186048	15.967	9.045323	12.793105	-10.817191	-13.331876	-19.764212	-9.121319	3.5155528	5.56978	-0.81580573	25.092733	8.706473	8.308547	16.455198	11.401467
226	-8.0997095	-12.531513	0.123564124	-0.1572233	-22.285599	-18.657684	-7.869639	1.3037467	-11.135404	24.365122	-4.905754	7.596044	-6.241834	-19.106688	-16.658066	-12.859394	-8.746568	-12.7014265	-4.248965	0.40210226	-8.420397	-17.197891	27.49347	37.003376	39.88779	43.23807	29.35597	28.5921	18.545916	33.67488	38.527615	36.316284	25.716078	41.526707	31.55928	20.187223	37.429707	33.05318	28.132065	33.204945	26.698336	19.24997	31.434952	43.151882	25.823374	29.584707	7.3717284	15.015445	4.552561
227	2.4220934	3.8552237	-10.103667	2.7695158	7.4255195	2.7670288	-1.9633876	7.8651576	-12.801448	-3.1136131	2.7005622	2.6241803	-7.67849	-6.099893	0.71338534	1.6404481	3.247206	-4.364759	-4.7077937	3.0848258	7.094255	-1.3185333	-4.6457825	8.599061	-0.49061203	2.4010878	2.1111534	0.15232408	-4.494455	-4.2304616	-7.941689	1.6182132	-13.034032	-4.4264474	-6.7290177	-1.1724629	-11.73354	-17.507158	-20.416754	-20.213385	-13.448977	3.586729	-26.737144	-13.761963	-21.733597	-17.133362	-28.193964	-9.455507	-22.547132
228	18.434565	23.130648	18.179893	22.784075	26.991602	4.233095	23.205175	30.721472	20.672913	33.97179	30.938833	11.239247	17.11865	33.237137	28.419699	37.599895	21.40455	32.53992	17.829119	29.504807	24.450338	36.097687	26.801706	25.95854	21.323717	23.313211	22.165092	34.70212	28.26856	7.6110377	25.199303	21.97178	18.993467	39.74776	28.422045	17.078392	23.215431	29.3402	34.574696	49.03354	18.006287	17.936941	35.57961	24.162775	19.58725	32.180164	29.758322	27.645378	17.077566
229	-20.731485	13.919144	27.47261	-0.42458153	-14.9433775	-12.9484825	1.9117206	-12.7349	-15.119159	-11.9166155	-37.99667	-15.681394	9.3891	-6.756817	-19.572975	-12.633067	1.2981958	-5.8404713	-18.371733	-7.967633	-14.658393	-6.659317	7.4841022	-7.9342437	-7.5295577	-12.915046	-4.4968524	-7.6869636	-12.13956	-8.803387	-31.653404	11.78633	7.6510797	-1.240429	2.111996	4.3678856	29.694145	20.179316	-4.986694	3.130965	-2.72774	22.106138	15.847229	-0.32967997	1.2428352	8.184883	14.912266	2.6626348	-4.6484895
231	21.850142	17.472288	14.977214	36.438866	11.005374	14.846677	14.028529	4.348329	25.036982	9.795508	10.058488	29.810488	13.369282	20.944408	13.702823	27.607735	43.845844	18.25438	21.515236	28.23971	37.46779	31.87705	-1.307254	1.8466097	42.625042	36.65019	25.24137	12.602586	20.378057	38.12019	12.199706	29.399155	15.859935	0.67542046	3.9491549	9.979415	2.5961282	0.9453718	2.7062528	-1.6460336	-11.052162	10.199294	-9.665168	11.787839	12.883289	1.4961954	9.685994	2.3530738	12.246223
232	10.046846	15.736655	23.21478	18.4414	9.02761	17.397188	5.747502	14.180186	8.491965	32.617767	17.461462	20.536543	10.042592	4.3651466	21.775702	15.943039	1.4653349	-5.481321	-13.980426	-15.819579	0.61806977	1.8189033	-8.325668	2.8907118	-14.59661	8.6673155	9.775306	16.489388	-4.508515	3.9171379	2.0795825	9.505781	1.5077931	-5.4665437	-4.3168445	-3.2796757	1.6720253	-7.960392	-2.1536171	1.3385668	-20.26906	-16.021545	1.0484142	-4.542452	14.781096	-2.1279223	0.18935235	10.2358465	-10.5610895
233	23.902727	28.383207	21.785295	35.85469	25.177225	14.412345	12.825752	17.314241	26.412483	24.201178	10.137286	18.86709	24.442507	26.865961	19.986494	30.692572	19.503904	10.9671545	25.595922	22.145243	18.090696	25.588133	12.095252	16.93307	20.921389	26.854055	16.784601	36.69078	9.80228	30.959673	28.16308	23.527514	6.1041236	15.458905	25.078299	9.295494	33.12531	27.965187	29.052088	9.196411	9.268737	24.674688	15.856178	30.20296	29.519617	19.103193	9.790262	25.35005	23.88327
234	-3.405163	-2.1633494	2.4426622	-2.9277248	-1.2866672	-8.227738	-8.635118	-11.188153	17.904108	-12.666188	-16.946356	14.163426	9.405369	7.8042984	-1.9805788	7.025827	4.5484376	2.4908965	19.252573	-5.3218403	7.982367	-7.5813355	6.9406514	-0.517523	18.575573	14.321675	-0.10404555	-6.5431466	0.2689128	5.0998864	-15.423919	5.4939294	-10.088263	-1.9911991	-2.501026	15.533565	10.840816	8.265521	1.3254985	-13.530975	25.413061	6.4533863	-1.2174476	4.357489	4.538113	-16.419586	-9.057045	9.379771	9.73516
235	-13.561096	-18.161543	-19.750444	-14.010415	-11.268975	-16.4387	-14.072243	-8.607171	-3.286544	-34.866516	-44.685116	-32.35308	-44.377407	-23.789152	-29.587088	-17.624378	-25.226221	-11.672236	-24.270315	-7.3715262	-28.774591	-18.073053	-2.9778554	-5.853964	-9.182297	-19.015003	-11.495933	-13.530583	-5.7892365	1.1238823	-2.7373295	-9.30004	-14.472955	-13.150468	-5.8001313	4.1930127	-4.507321	-3.1071339	-12.38828	-17.538183	-6.8541284	-8.902275	-6.614532	-11.197937	-5.731809	-6.912386	-7.1324487	-10.748738	-23.48597
236	19.363813	10.552597	11.2866745	19.122885	15.998558	15.265247	16.903408	18.394653	26.964361	22.98571	20.14425	21.595549	2.735389	2.0139706	10.422116	6.7215962	8.620862	15.377354	19.271458	3.7578757	6.2482257	10.354432	7.9575734	5.7705636	10.071288	7.026276	16.513262	2.9272041	5.6434784	10.263991	11.075906	18.714323	6.6210494	11.047203	6.158878	7.3752913	1.6584896	9.664336	12.933827	8.908651	18.42098	6.8562694	19.699842	0.11292267	-10.457521	12.467288	0.20696084	-2.5347269	1.0387249
237	26.188599	32.16515	40.260303	8.396895	9.120427	16.937185	14.058693	33.78288	26.280062	-17.32856	-2.0463374	12.265976	-10.402894	15.526302	43.71385	23.636292	4.3620105	21.067574	14.894913	10.929305	28.737267	-0.08899498	0.46570387	-6.3926225	12.479426	15.325969	18.241625	23.460314	18.51026	22.931013	29.552412	34.803135	-19.92636	-12.963817	-8.399666	-11.513283	0.090278625	-1.7044574	-0.63455135	-8.77366	-9.192585	9.188661	28.160498	-13.374173	2.6434953	-5.153462	31.774292	-17.55397	2.5981886
238	1.8665724	7.4739747	13.515896	7.368317	4.7205853	3.9045303	6.556797	5.2086143	-6.9873414	17.908035	11.166968	6.736309	11.309387	15.679368	20.138178	7.1207294	5.536631	24.2724	16.565538	19.208899	14.164364	17.345236	16.556356	14.436353	17.563742	8.485382	14.751393	-10.274766	4.907084	3.0213845	6.8237553	2.8566024	-5.7050023	6.038547	8.149386	11.734382	1.0769879	2.3348749	1.4600849	-6.5491757	10.377816	14.25531	-7.422705	11.954418	-14.633462	1.6379609	7.102591	-5.3048844	3.1652718
239	-5.441023	-5.328095	-1.3626722	0.1514101	-1.9519135	-10.730464	-6.2670083	-13.738763	-15.216559	-14.621678	-16.55744	-8.042521	-5.8175225	-5.192805	-6.4663925	-2.2931159	-13.295563	0.006730715	5.3001256	-6.368734	-4.0061135	-1.0977362	-3.6137707	-6.4318333	1.7105579	-5.5890446	-5.694655	-5.506289	-3.6469867	0.7600624	-11.407918	-2.424942	-6.076574	0.623172	-9.509084	2.4597805	-1.830144	-1.8776188	3.122345	-9.302155	-9.424467	-3.7330143	-8.772668	-6.817207	-0.8484843	-10.889375	-4.0821385	-6.1926694	0.2307229
240	15.732707	30.186422	5.3079658	18.556534	9.1485405	1.3888731	0.840147	6.7924657	-19.491064	16.968458	-15.532909	7.627222	8.484903	12.218707	11.828259	2.2255642	5.2906585	3.504095	18.629448	6.897042	9.040019	12.755301	16.150852	4.4717574	-8.673434	15.502258	1.0672497	4.31503	-12.760163	-12.306661	-11.194439	-12.628161	5.312097	0.8586121	7.12944	-2.4059768	-0.7077449	16.997595	0.48767343	2.6635132	9.191793	-4.9126983	-1.3448578	-7.1525283	29.349401	-4.7476687	20.72187	-8.32348	17.968992
241	-2.6756685	1.9799441	3.1187918	-4.656835	-8.727016	-5.852566	6.5994945	3.110178	3.8514843	4.2265058	4.835916	-3.3904152	-5.096453	1.5885433	7.3457317	4.1180964	3.6382866	-4.243221	1.9863211	0.8543132	0.087404884	4.6772666	-2.9556215	1.3027146	1.256522	3.1724539	-2.2355797	6.740345	4.8336234	4.490933	-1.6597246	8.334422	0.83403605	11.895911	0.39897776	4.1846137	-1.0188872	12.532165	6.6574693	8.240342	-2.232295	18.081362	2.3539217	8.499261	9.16968	4.062208	10.777329	2.7660573	4.188432
242	25.736948	32.253365	20.966766	25.218948	29.767965	14.04395	19.172684	22.561493	22.138498	17.32495	21.59964	12.737214	18.406462	21.106873	16.129253	-0.12113968	24.685997	13.74689	19.504051	20.789705	21.676865	27.963121	31.72564	36.955982	44.837513	28.605843	17.568554	25.500685	33.782627	21.854609	30.738115	37.698635	62.01591	23.522797	29.209406	25.396494	33.06693	39.78928	42.51415	32.39435	38.67043	28.61641	24.13163	21.785337	27.666344	31.627619	40.10185	40.443798	37.687878
243	12.118591	4.2183056	-1.0571562	15.396869	-0.18808584	18.874334	0.5949197	11.986538	11.790011	8.631825	-12.087707	-6.541514	-5.1229815	7.6893697	-6.891785	2.5810292	10.4169235	6.456986	1.4013358	-11.244129	1.7042847	18.594357	4.0093656	-3.0943575	-2.0531263	7.3636327	2.231098	10.709808	2.5532155	-2.769179	21.887396	-0.30393797	8.405482	5.072719	2.7115386	7.286164	1.4517435	5.4830384	15.117873	4.4856696	4.009123	6.5597687	16.125792	14.529456	11.906011	8.130862	11.229032	5.107983	-14.030833
244	23.709654	22.306152	-6.916731	-5.0668006	-2.1822875	5.2778854	-7.9288864	-5.8267746	9.936801	6.38258	-7.0812817	-2.0063293	15.69188	5.14339	-7.7160263	-5.54862	6.5272617	18.048996	11.950875	5.5283184	23.810678	24.035784	13.525154	12.085956	14.851977	1.5846977	0.45628157	5.9019704	23.901297	-1.8257456	-1.3416554	0.45834026	5.8876324	9.255715	8.013658	11.590823	12.397317	25.24508	27.053347	19.295942	10.1688595	-2.717411	9.6801195	3.0730217	-9.571835	3.5653086	11.099969	6.6180434	-15.91586
245	15.66071	20.40882	23.016983	14.267459	13.308854	11.128808	8.023017	13.796359	12.984233	15.144137	0.9665349	8.517379	24.307337	13.050281	14.007294	10.809169	19.26519	-7.3368707	23.0255	21.48107	5.810188	-4.0086274	-5.800049	-23.319132	0.7453537	12.429612	-11.975404	10.15547	-6.6938243	-7.5844436	27.580606	26.394049	22.606445	22.236626	18.697159	21.875448	23.005487	11.710088	16.93107	-6.782043	-2.7505538	-2.7559624	-4.2389894	0.79258966	-14.088292	-6.0768776	-0.76770085	-0.34337997	-6.4313483
246	20.698723	15.01522	16.597345	14.674507	11.71787	11.622139	2.6261742	-1.9531536	9.219228	11.296117	20.262	6.7111125	14.086426	12.547034	20.749207	17.148054	9.034574	19.188358	14.448207	12.001685	5.3056464	5.868122	4.386515	12.523423	11.534892	10.4686165	13.255443	10.001382	1.9343061	24.62409	9.661366	14.987674	9.042161	2.9386415	4.708388	12.794749	5.750091	11.367137	12.591081	7.3088436	12.676224	-2.9352	-5.3600807	10.939644	0.60962445	10.860621	9.706288	1.5984243	8.4127655
247	0.7940181	-2.6808474	9.624022	-12.153527	-5.2499366	11.191418	-7.4298873	-16.052294	14.541748	9.949616	0.18564455	24.045774	17.464096	4.9204326	-5.607891	2.131255	30.430883	-1.3861089	12.487546	13.476935	12.803098	-0.5248956	-11.610745	11.81105	-7.2047424	-12.541618	18.943148	8.203137	6.279036	9.545377	16.19316	-0.35049197	-18.61171	-12.239839	34.347336	2.079056	7.2069416	13.519994	20.892042	9.134908	-0.8628915	17.545937	9.077974	15.085254	16.44037	29.51029	5.820192	-2.0926673	5.754631
248	-4.57069	-0.24826844	-1.9873451	-20.074015	-5.776198	0.36220217	-11.437706	-5.5421596	-14.465431	-9.474035	-9.704812	-4.454601	-0.16722862	-3.3117912	0.6185556	-15.277397	-7.5077767	-8.488601	0.43321785	-13.637603	-4.0210013	4.2476525	6.0601707	-5.3545823	-14.871379	-8.888879	0.14847167	3.0877292	-18.591927	-9.567237	-11.900641	4.7779193	9.809262	2.9483862	3.0488663	3.7366726	1.9677559	-4.317623	2.3977523	0.7794213	0.86422825	-2.6323128	-11.059489	-11.90022	13.912541	-0.8389333	8.424445	1.9647727	12.957771
250	8.53313	1.959314	12.815839	2.9600055	3.6569748	16.817728	10.995049	14.037028	14.256465	11.334515	16.120462	-5.5288734	-11.425075	-7.426212	-7.107163	-3.6925929	15.894112	-0.6431751	8.091409	1.5616895	5.35784	1.7577257	6.97516	-5.579792	12.159568	2.485891	10.630597	5.663384	-2.4868042	5.8031993	5.6876016	9.550889	25.762762	-13.234014	0.53082407	4.4957175	-3.127801	1.682017	-4.2772145	2.1235378	2.796832	23.366392	-15.667127	1.18728	-14.297447	-15.352719	-19.71682	-1.3384538	-2.8240435
253	-15.820709	3.8732765	16.175577	0.12901728	12.873402	1.3385406	8.470138	-1.8238729	-7.3265786	7.31305	3.1147232	3.9566078	4.7418113	32.338306	13.305888	-0.06051187	-2.3891518	11.02626	25.810873	14.224945	12.533379	-4.4084067	2.5985901	2.0405462	-13.698562	-9.165835	1.5575458	3.8763933	9.812858	11.181598	18.69983	12.956341	-1.5558518	2.0470479	-13.640477	-9.706621	6.428983	11.07186	5.445105	8.455819	-6.889975	0.17928807	-5.3035727	-1.7163496	-1.5682701	-11.751343	5.5492654	-12.848344	3.8068979
254	21.87204	15.718071	32.635612	7.0831814	17.54136	17.690966	5.566933	19.675184	38.147114	7.543073	3.9314528	32.507347	28.548775	16.311594	29.215347	18.447037	23.934334	17.525553	10.21352	18.597914	26.928965	13.857493	14.372676	30.042109	13.569969	14.7956085	24.020538	9.860584	9.771066	22.014145	25.039984	25.554375	36.03288	10.3463125	34.774555	13.938476	11.366294	20.646797	25.010458	11.090589	24.517595	9.064314	13.831821	23.442743	11.84258	25.574095	14.142674	14.230244	7.286452
257	4.4200573	23.575844	14.088544	7.663349	10.531336	23.174973	10.165371	0.14419651	11.465903	14.139873	24.088205	26.557991	9.608153	26.232183	7.285148	10.266087	29.512337	22.452738	6.2458267	23.03228	23.243242	15.164222	23.214638	26.948015	19.93762	29.617609	10.753043	15.7320795	21.001398	15.125721	37.21327	36.49677	25.263796	23.632307	22.811518	26.931273	39.040768	35.432217	35.850506	24.245071	27.618856	20.675684	25.262827	31.764338	19.337622	23.592241	18.618006	23.572226	28.08209
258	20.939466	8.316646	22.433886	13.734654	34.804714	12.576716	16.055283	12.2403145	-11.828072	28.262854	38.6301	22.850912	19.178385	33.83022	3.7161415	18.050995	8.297199	14.564565	34.827877	24.381323	21.61094	17.617176	-8.324187	16.859657	-7.745396	-11.496749	20.396221	18.637384	14.701767	33.420933	18.21729	23.00589	8.435691	23.98825	17.18654	19.282656	7.7526073	3.8666363	33.337337	24.786375	3.6901715	20.866514	31.312132	21.142405	30.601273	28.258806	8.155674	27.354921	18.576395
260	7.549276	7.5080414	6.4441986	36.12386	27.104456	3.6674178	-12.306348	-1.7274019	-8.377461	-0.702308	3.431792	11.725357	9.461671	12.627414	13.949994	14.49488	16.269312	27.5783	30.989084	28.85578	30.22387	34.158287	28.40238	21.740067	29.751755	31.462877	29.927225	30.420294	36.695034	34.093735	27.66034	27.78301	1.4300677	29.398794	30.99563	36.3662	27.339325	12.172714	13.786182	30.355507	21.99938	10.313016	22.442617	32.01357	44.351612	24.285494	10.920947	34.91939	7.307944
262	2.464382	-2.3662014	2.1040635	-9.62993	5.521637	16.347162	12.644082	7.801538	7.828482	11.992244	13.260304	6.2693152	11.168145	1.8017651	15.275073	2.426349	0.66366875	16.64612	2.7798016	2.8209152	18.886248	15.022072	11.387367	18.783636	7.87492	7.9092813	5.1408772	10.629339	11.510072	14.272266	1.8944651	3.1882513	-11.194069	-0.239062	4.1394043	2.103565	10.905953	-0.9816799	-7.697799	5.548481	5.993895	17.047895	5.822784	0.61114144	7.640962	5.413545	1.6664805	4.7979684	5.323974
264	-36.19861	-35.06223	-3.1509807	5.193237	22.051636	-2.2611358	35.848007	38.91035	9.777549	19.037462	21.433939	29.69839	0.40290952	7.4933033	37.671284	55.574993	25.416082	29.718725	5.724243	12.476525	4.314698	7.7068458	26.61112	25.746122	23.12912	14.733341	-2.4067442	-1.022109	-1.2418051	12.118225	15.821935	-26.860739	13.753186	14.617105	-7.6733212	-0.9099479	2.6445165	4.6737733	3.3389523	1.7637997	-3.1538675	4.9024506	11.847195	4.850378	25.133955	12.864331	4.443908	-3.1521118	19.083153
265	3.7600546	22.090393	-20.511225	-20.506027	-15.897311	8.058285	-11.190764	-0.88347244	-3.7840776	-4.2510037	-12.645947	14.101352	18.019815	-1.4293061	10.437816	-6.832485	-9.444808	-8.300998	-0.6739333	-13.251042	-11.398206	-16.471334	7.41408	-15.909884	-1.9274019	2.7939913	-4.433447	-16.997477	1.0028163	9.990027	-22.585703	-11.053467	-13.21771	0.82051563	8.947125	12.992242	-2.8712912	3.4742997	-4.7309647	-2.1186569	-9.508017	-8.085122	-10.330281	7.9524674	-3.7108717	-11.709202	-5.4274144	10.182629	-1.5816005
266	40.740948	43.625916	21.269491	13.549708	34.347927	30.654013	12.789256	30.939154	16.902388	17.44317	16.029722	27.990473	37.22167	26.601679	22.65801	21.559362	17.306704	36.364567	17.554848	37.388317	17.991022	29.984512	33.819397	42.00525	23.023565	39.089527	25.77215	22.982172	23.556696	22.998419	23.290918	14.156403	21.086481	29.710634	24.971064	21.970968	22.07028	26.357882	40.508762	28.189291	23.261642	30.886244	24.971334	20.863464	20.752691	22.776262	20.787493	23.810905	27.556274
269	29.78808	20.434317	20.818254	31.18441	18.768059	19.486868	34.202457	33.428036	26.586832	28.965555	23.220686	30.538595	17.87354	15.436467	28.688423	21.546453	30.473358	-2.1453564	14.413177	22.988775	41.154877	32.996014	26.961481	25.342531	22.8629	33.970318	20.944315	27.027521	32.849117	37.429253	54.048244	19.055033	44.040432	30.776344	16.56124	29.80482	28.938705	22.392584	27.497177	21.687483	38.443974	2.5030277	22.608488	18.605522	21.803322	40.408756	22.13935	25.020699	46.29707
270	-15.191475	3.8399127	-16.774797	-6.387827	6.1137853	-33.738464	-12.827198	-7.1363664	-5.0810394	-3.662727	-9.8953905	-10.09632	-6.034895	-26.633766	-5.8911076	3.2731164	7.8198853	3.6625583	-7.3550777	-6.5292034	-5.2718377	-19.850697	-10.041892	-2.12975	13.37366	-19.399752	-8.169808	-7.060015	-1.5538656	12.491596	-16.152891	-9.112882	-5.0322556	-4.510221	-25.216211	-7.2205276	1.407472	-9.904147	5.6530743	-11.375222	-4.829676	-9.984474	-23.238756	-3.718976	-11.101677	-7.388605	-24.058083	-17.784918	-7.4157414
272	25.12634	12.309459	30.681028	29.436888	24.2994	14.39874	20.234522	17.04289	10.973454	32.327595	14.923329	5.5405707	27.658358	30.205519	24.01686	22.77355	12.401314	13.808444	14.83004	6.6732616	27.93177	22.09877	26.169891	8.787021	21.822641	16.612226	6.343839	21.019476	20.587072	15.397557	25.416632	21.128275	20.371637	27.478136	6.8116736	20.957403	17.24022	5.378746	23.519037	15.862752	13.269676	27.479828	6.558729	21.151602	19.061123	30.86022	17.49341	19.421623	16.111986
273	3.6103985	-2.3311574	-4.558755	-5.98629	-7.5958533	-15.374649	-8.373192	12.973816	7.2985024	-4.9586034	5.415355	-10.350586	2.7571886	6.6174483	-1.2641779	8.813022	-2.1146524	-1.4385318	5.5571074	7.7920327	7.8740005	-9.741133	-0.4326965	0.48544088	13.29156	4.339885	-2.198488	-2.5765295	10.4197	-0.034495037	14.769925	-2.3571045	3.5635383	9.399887	-8.738698	7.535221	-1.0832721	-2.5447214	-7.965988	5.7968955	-7.3009486	-2.2789948	7.4155984	9.6713915	-1.5995928	0.07048035	1.5220156	2.2314203	15.678558
274	9.448258	28.06067	18.02288	28.017225	10.755437	30.264944	9.4003105	22.875753	34.998806	54.301086	12.268901	19.816727	21.242363	-1.321565	-9.678427	21.616278	23.970108	20.972345	5.3530984	34.27074	-17.424562	30.228867	18.172285	2.6449592	41.575546	32.481766	29.01203	32.116398	20.301561	21.007029	27.412964	30.948114	21.846504	29.465834	5.9605403	43.245327	-11.284648	39.28832	8.894556	6.056272	7.0028973	24.174025	-1.1438984	8.520156	32.9648	26.044165	12.032603	32.031734	44.522324
275	45.475437	26.494217	42.014027	15.771554	24.182276	32.43929	12.756757	22.575342	37.79817	20.533005	16.204319	21.898428	17.752367	13.241383	28.850222	19.861113	26.337297	22.150885	35.507854	30.052073	18.751753	21.414925	22.282175	13.0088625	40.623535	32.86269	14.0638075	27.237234	28.345825	11.673309	39.104965	17.224936	16.172617	31.249025	20.342049	8.492496	30.508245	26.37232	28.588076	26.724741	22.569056	10.49632	29.37329	25.202782	16.944576	26.135538	15.001926	11.551755	42.40478
276	13.738191	12.06634	17.9636	9.386565	5.782145	1.6001841	11.21212	15.840116	8.039744	23.586344	1.0304623	14.225482	10.719369	12.402722	2.3969076	19.116732	-8.059033	22.981531	20.714834	24.039999	8.873813	16.91229	-21.403875	19.944845	24.578293	18.518589	23.764097	-4.364474	20.527657	15.781632	5.0607133	23.782682	10.218486	-0.2009759	33.726677	18.325802	-8.250614	8.824887	26.890923	-10.708576	1.1724535	18.852287	22.943556	10.984211	14.819797	16.5014	12.722744	25.761642	-0.8591423
278	25.388802	20.100298	16.870531	17.95841	14.160075	25.42763	13.128327	18.440859	23.797361	21.730715	13.859822	30.364542	-2.299753	16.207825	10.497363	21.252825	25.00004	26.078234	23.566458	26.86174	23.856699	24.63325	34.401604	14.562861	18.57541	13.245887	11.674973	9.200018	12.059341	6.88752	9.525128	21.4608	17.249462	2.2469025	6.463259	18.652353	21.379463	20.515425	29.42655	25.140936	13.285046	14.763	22.86247	15.468556	9.052046	21.607315	11.9392	31.366404	27.406744
279	38.787838	22.696703	24.468966	22.50453	35.22612	25.146414	29.898468	39.285553	34.32175	20.59684	32.568657	29.10253	19.110662	27.020205	26.909666	37.025978	34.891502	26.224648	19.672407	36.49074	26.151155	38.40811	33.713867	25.34907	37.993526	32.429394	20.384668	18.102465	23.996399	27.617159	34.354954	17.064142	19.016443	29.523336	22.941442	22.98894	16.718287	27.05173	35.339214	8.485586	24.292938	31.161278	6.3374953	37.760696	8.285995	22.18461	37.992855	26.996506	19.87946
280	12.922133	10.8975725	35.12553	39.890762	30.82181	32.895233	35.472183	4.4647098	-6.943726	-1.158322	4.8647428	-2.881348	32.84962	39.801525	13.899564	21.51298	29.462423	32.93568	4.3805604	6.812227	4.692162	-1.7982521	25.82422	28.284035	12.249031	14.461947	18.168829	34.098904	10.833126	32.09349	38.22514	24.100237	27.603247	38.04357	17.929771	-0.5631771	8.980859	-1.334021	0.851464	-1.1961403	19.768406	16.74552	5.442806	17.868517	23.724472	10.029368	1.1532618	-2.8033807	4.902187
281	-5.1948934	-18.747301	-3.5797176	-22.193007	1.5734946	-12.146178	-19.647715	10.734069	-13.931554	-4.0321717	-9.08516	-12.422765	-16.038511	-22.015406	-12.498479	-8.854106	-24.923033	-4.73061	-10.76529	-18.973223	3.6522405	-8.920539	-17.436527	-11.494907	-11.252845	3.1182728	5.4643273	-9.6928625	-13.335968	-14.95169	-20.12414	1.9788698	-18.098795	-20.537798	-15.768796	-4.043757	-24.954493	-1.2758942	-8.199372	-13.910455	-15.48468	-3.3502548	-1.808355	-3.4566543	-4.826025	-1.959631	-23.512537	-5.8628783	-6.161068
282	6.738775	22.053965	8.552093	25.624537	35.195454	13.069366	24.660086	-6.3344846	5.906776	11.490962	-2.1711328	10.815399	-2.8794	19.142899	6.846954	3.9428444	25.420288	-11.587406	12.549521	-1.2209362	18.392412	17.810701	-3.3425322	7.88421	12.610084	25.247732	-0.23384666	11.442752	31.147379	15.0212555	19.43651	34.915203	9.212096	40.27503	36.174763	32.111713	32.22285	13.594438	18.721434	4.1528893	28.757074	28.91009	10.72406	28.325758	5.9191804	19.31819	30.51503	20.757158	39.167645
284	-7.2905593	21.671942	15.071797	13.079124	7.2242627	24.980928	15.199239	-3.055027	1.5858078	21.540339	-5.422857	31.745504	2.1902773	10.102833	9.6702	11.32022	-1.3186392	28.967226	17.809027	5.006064	31.48974	15.553546	8.209679	3.3737485	11.50267	15.555959	32.679665	18.888084	11.760715	23.66362	14.2286	-1.3538121	18.680313	26.91059	5.519811	22.86178	24.538744	-0.9340525	32.21888	20.667652	20.982145	-2.575383	13.664425	9.570973	13.1938505	9.017352	5.135279	33.550583	39.843903
285	0.18078427	-3.1765625	-3.3666494	1.3596166	-9.84727	1.369669	4.988197	6.603519	-14.525069	-1.4449934	19.230722	9.764335	19.14702	21.693787	9.504362	20.633577	11.443889	8.622067	20.368086	16.113373	21.354967	6.6396537	7.637815	6.7530646	12.464145	10.712082	25.895391	11.371185	10.016869	8.187802	7.7187743	18.265478	21.715414	10.171639	-7.0280128	-4.9733624	-4.0129204	4.1080575	3.291194	-4.0143456	-6.818072	1.140076	6.2749095	11.996915	9.777885	-12.655411	9.202673	-4.0209603	-17.026655
286	-5.514166	5.9922028	-6.042274	0.2492853	8.708875	1.886548	-8.746432	-3.6364062	-4.7707615	-4.9327774	-1.0646882	-3.0217597	3.8826234	-4.8189425	-13.090919	-4.736212	-9.898868	-5.8457446	2.6712906	-1.9773474	-17.21211	-8.523977	2.548136	0.97930145	-6.6017566	-4.7928367	-19.828205	-5.5614676	2.1303363	-4.077586	-10.621613	3.5344288	8.186568	-4.0404696	-0.92281294	-9.216805	-0.760947	2.1819978	9.1432905	0.39083704	6.597444	-4.224798	-8.564307	-1.242793	13.060842	-5.6263537	-5.0000243	-1.7000543	-0.27667424
288	36.682602	28.166494	19.251799	22.627968	16.526424	21.050629	17.129595	32.062683	21.985872	41.722244	36.590736	36.43786	55.888107	38.997845	31.931864	28.263994	16.238302	16.417635	15.153065	1.9712986	31.840685	28.53298	28.241623	25.674158	35.990376	22.688225	24.415396	28.735182	33.763523	20.920395	19.397459	34.628094	15.390155	15.319778	21.01469	16.931856	12.149612	22.86207	20.31899	19.096956	21.775068	25.302933	23.281534	14.917023	20.007998	13.708463	24.61995	21.609573	20.9433
289	-12.977055	-15.141833	-2.1740706	-8.1019945	-2.392917	-5.272718	1.9249471	-13.389905	-5.737463	-18.442554	-9.371386	-15.367992	-5.284906	-24.114372	-10.132569	-1.0820026	-14.453728	6.3279305	-12.979828	-0.6916041	-13.177414	-3.849327	-3.927246	-1.8899926	-2.9640238	-17.184572	-23.089247	-1.4325786	-10.097074	-3.5313442	0.061945755	5.352602	-1.8519903	-10.265038	-3.205356	-9.880534	-14.74191	-6.5300517	-4.7383533	-5.378897	-5.4587994	-15.796397	-4.8928885	-12.995465	-4.346618	6.6629453	0.284883	3.8114188	6.9155526
290	-7.1993656	-13.520828	-3.5418375	-15.903366	-3.945363	7.558273	9.542944	7.5596733	3.6010258	-7.3192277	7.008837	-2.6667593	6.912279	7.913372	2.855541	4.1637864	3.0235183	1.5628114	0.20500262	3.823923	5.775805	6.994077	2.071111	7.0454507	-4.3893485	16.113985	5.7351813	18.242216	7.037397	10.662162	9.090848	7.427735	0.90217227	9.7048	12.269597	17.157215	-4.413332	14.99767	13.564502	13.658467	-14.217395	-20.926466	-2.2778394	5.798795	7.543862	6.3619065	5.5986857	-19.54187	-20.23582
292	17.239408	12.39962	21.55088	18.493227	11.006211	14.206586	0.94253665	27.461746	17.388636	5.3687763	3.4075708	12.540237	11.149594	17.786644	30.723587	25.223211	13.189891	13.0583725	10.999084	11.979573	20.44508	21.351425	23.08248	8.564791	11.698434	11.531339	10.82169	19.827456	25.55883	23.582296	6.409145	15.973228	23.53389	9.575436	1.6247101	10.758423	22.293177	23.122778	27.5692	9.598428	6.899715	18.931412	23.62108	24.779282	13.009229	16.538	34.79532	1.2910999	14.711765
293	13.357097	28.435534	21.450302	36.02313	19.522242	3.65514	26.30111	23.39678	21.022383	19.313484	9.866185	24.454056	27.890348	21.429174	12.213279	5.219989	27.809443	39.828884	24.6084	24.271454	12.17884	24.44896	35.402184	22.57691	11.131818	-6.925068	25.494041	36.936554	26.851295	9.278314	26.25746	33.906513	15.994126	22.346022	21.741556	20.151602	26.344198	12.943929	6.051683	29.82186	34.597424	29.00293	14.263863	22.270224	13.798069	15.98528	32.131863	12.719739	23.89045
294	26.295229	2.239104	13.924847	-2.4766839	14.089806	5.521099	-18.459583	3.1454668	-8.632742	-12.63141	-9.123903	-5.9007015	-7.428289	-2.3795826	-8.112824	-4.700975	-15.578822	-13.859055	-13.606339	-17.977907	-12.524033	-22.12737	-9.376519	-11.421104	-8.353513	5.262732	-9.468802	-12.461013	-1.6088614	-13.438411	-13.486272	-7.456266	-5.9660187	-7.498001	1.5767916	-23.90914	-2.1602032	5.04954	-6.593908	-13.679393	-8.850025	-1.957961	-8.562393	-17.108091	-14.345269	-2.7153842	-7.8589687	9.260554	2.3229787
296	21.29679	23.060766	36.76181	31.421713	29.84168	14.978669	22.760412	26.00615	18.520521	51.69334	26.374313	20.503454	12.738767	13.680758	13.119885	23.325964	32.9098	30.79127	19.242968	15.700828	26.196478	27.406242	29.620758	15.076302	11.222747	5.6202946	28.055227	23.33457	23.186274	21.8711	6.6247005	27.706316	26.454521	21.751242	29.032816	27.284561	40.73476	6.699774	36.238102	20.380333	16.271967	22.533865	9.491656	8.984748	38.322422	23.890116	23.554352	11.9026785	23.57461
297	36.422485	19.792688	19.901848	43.372753	34.82468	24.570826	23.342356	46.05058	44.081696	31.177797	18.437113	43.76897	44.06462	29.703382	20.221394	36.730442	18.476934	19.934984	14.823868	13.398463	15.3839035	67.069336	20.643785	17.436989	24.497	16.770973	12.6839905	23.254158	27.04896	24.606306	18.557116	17.65394	17.215414	14.401314	25.49634	23.390947	33.450634	13.310455	16.06035	17.893732	29.556047	40.965576	47.23997	26.430023	16.634676	21.490473	25.00567	25.353113	17.748537
298	3.8505507	-4.7754216	33.723766	16.343203	29.32775	14.624752	31.699438	5.0332084	10.544933	11.893083	17.39049	12.356045	22.790792	13.310699	7.757052	25.531824	-3.800068	27.720665	29.002462	10.515397	34.694756	19.810722	14.521957	22.59033	19.900839	29.307907	21.172176	19.538551	15.420094	11.2494	14.044648	3.6568134	20.779282	21.809372	18.563301	12.456317	8.102328	5.43757	12.438785	30.808863	11.016708	20.803728	13.455365	-1.0610734	19.758148	35.27455	13.061272	28.927177	14.754825
299	18.802324	14.077701	27.126411	21.73002	26.513327	19.056519	26.7512	25.783194	20.493406	25.271568	25.87113	21.92681	30.19657	28.290962	27.527487	34.633476	35.9827	29.861593	25.19291	34.664265	31.493635	31.803247	17.485926	17.877378	11.809291	29.8383	18.293753	26.733545	17.13732	24.413437	27.164324	22.06665	25.603052	28.499079	12.712834	20.427298	20.977446	12.007434	15.394809	32.31404	27.330359	26.889786	29.478659	16.855265	23.599058	25.94278	21.89905	18.181644	14.642941
300	31.178055	30.88194	13.790877	25.13634	13.914276	24.441406	4.4366527	11.45526	2.5317545	22.185469	7.44161	14.730058	13.151988	28.563498	9.019066	16.811312	23.128235	-19.37466	4.4937534	22.148264	15.668526	12.695979	19.97153	18.524326	24.746092	32.268673	14.030223	14.539136	23.57743	8.40927	14.135517	16.855442	7.3354106	5.8236184	16.736645	19.64711	12.836509	8.143498	24.496054	13.939426	-3.7778482	21.443113	-8.70658	-14.534084	20.195581	10.935035	22.062487	17.335836	14.577834
301	17.555927	31.820322	-4.3426547	25.021158	37.757114	1.2621967	6.767323	8.832572	16.85971	15.683228	22.357498	6.1399136	29.165573	38.498302	19.200289	18.302979	31.803583	28.690344	4.8574147	26.455961	29.040894	5.4035516	12.740024	20.197454	11.579957	34.07656	31.10318	21.643808	29.312841	16.23961	24.300797	17.93768	5.7069798	16.038748	-0.7920208	6.0182166	23.885214	46.325474	14.378161	32.43926	41.697296	18.567823	4.588545	20.853937	12.192089	18.994493	6.1634393	17.576246	-17.553576
302	18.641626	22.881369	44.581753	31.546204	23.490763	32.508057	21.35373	13.031227	22.14962	11.485591	21.312452	4.66594	10.650302	14.76073	7.6101494	-8.20276	4.3007445	2.1485813	4.472893	-4.742436	-14.211736	3.203376	-3.9759579	-5.1874804	3.1058824	16.62709	4.8181148	-13.379764	36.433056	-13.596705	33.96394	1.5461059	27.365313	19.494469	22.038744	17.64017	29.834831	30.739563	17.72595	15.225346	21.512186	35.237576	26.021667	23.586874	15.017825	19.15955	26.681572	20.521925	26.09897
303	15.463693	20.504425	28.271347	34.17927	40.947506	24.963148	20.839233	28.069695	37.5043	39.286156	48.011734	35.86442	30.897104	32.276764	31.790983	33.539425	49.231655	29.94091	16.456938	44.604202	17.369318	29.605394	26.383926	46.465893	24.209755	37.51924	27.93721	33.276	41.721447	30.451622	40.251633	45.77995	40.201633	34.30562	29.889345	33.875675	38.568954	26.310814	27.326195	30.217817	31.65051	-15.763218	2.638759	19.45453	3.0596342	15.668017	46.46803	37.55075	35.130398
304	-5.2698407	-17.595596	-5.3663597	-26.613447	-1.5650387	-3.201954	11.481359	12.18872	9.579222	4.665914	-9.0250435	-15.629738	-1.8277696	-23.56761	-11.122295	1.7417479	4.9409065	-7.4305267	-6.3383484	3.5348237	12.678852	6.901367	2.0940092	-2.0054033	-2.7739322	-4.2220697	-25.000893	3.9621649	10.724946	14.250905	7.4376144	6.2594852	-0.8517225	-4.017763	9.36072	0.5096543	-13.252087	-15.83895	1.7892841	-3.6196718	-15.466682	11.648644	5.2720633	8.1642065	9.941537	-9.275452	10.226502	-0.9198291	-4.529122
305	1.5855217	-3.5260894	-14.738828	5.7594485	-1.649386	11.308385	-3.2415564	-1.303432	-24.794052	10.310017	-8.373807	-16.713938	2.4526796	-5.522268	-2.822727	-12.817294	-10.946229	-6.8330693	-10.412417	1.9295921	13.930912	-4.648467	-7.488161	6.112928	11.645032	11.076225	2.4541216	-0.510946	-2.5333881	2.0352485	-17.876085	-12.357922	-0.8409597	-17.000002	-17.197412	-3.966629	-8.523454	-13.024673	1.7353945	20.81874	6.7667885	-29.500376	-25.532272	-3.1077394	-11.297783	-2.5810478	-9.971009	-0.44161	12.288974
306	6.4723525	9.059746	1.2452669	-0.43497786	4.0203977	-1.4666098	-2.1335132	-10.463099	-10.852924	-4.6455016	-10.057848	-9.819027	-8.633056	-1.3414437	-7.558504	-15.859521	-12.098334	-3.8710897	-0.96292466	13.494568	0.40519634	-20.707384	7.059204	-6.2667975	1.5174403	-11.951884	-18.587526	-8.245318	4.942414	-0.41406044	-14.115718	-4.4747443	-4.39884	5.9171205	-13.572932	-8.896221	-1.3265562	13.208608	19.69884	-11.662635	-11.790086	2.793658	1.4908108	-2.8074653	2.5151746	-6.520169	5.233107	-2.5441234	-10.675817
307	0.8150215	-7.6267905	18.627016	5.179206	15.464768	10.3092985	9.970579	7.156872	4.683243	5.99433	14.566116	0.7384774	0.5054121	7.0365334	-0.79458743	2.7652829	-6.101279	-0.44538113	-2.3975487	11.723208	-3.8879845	4.9098268	-2.9639928	-3.3173742	-7.271937	-8.454755	4.414888	-0.80294544	-6.1520524	2.3241699	-1.7158679	3.1429265	-3.8525627	3.6944501	5.4239593	4.49883	2.047479	-10.235917	-0.36608204	-7.0167274	-3.2903812	4.2211657	1.8704067	-6.5626583	-3.7766755	2.1872098	6.691618	10.324554	-0.23685805
308	20.468426	19.933165	10.165217	32.056217	27.175644	22.660982	33.77888	34.901756	21.131462	17.110662	15.61324	23.416403	22.680359	22.978256	36.83794	26.755014	24.600336	28.751905	41.830936	35.393	18.14197	42.595074	38.534115	28.18254	35.172424	25.350348	23.535044	33.93632	28.959526	28.849228	30.695444	28.14106	34.587406	33.608437	23.644857	16.490652	21.774666	24.944834	28.6471	23.700813	26.40651	21.717146	17.059778	15.506748	52.55753	41.93578	22.666647	32.374996	30.462183
309	29.595093	20.257553	28.62983	18.168015	22.662094	27.189682	28.332563	39.855007	38.522243	31.411283	27.816391	37.69408	36.56874	45.800404	45.270145	28.33879	35.904972	27.736908	25.17009	18.302164	16.363007	12.151764	18.835821	26.358276	26.0427	7.931713	23.044088	10.949454	16.15367	12.088403	7.4778824	10.435948	21.529516	1.2832983	8.977526	2.0185378	8.394038	9.10149	19.932686	16.218206	33.14543	20.5496	9.817851	18.819223	28.336443	22.979843	7.2314415	15.327031	28.841202
310	11.485681	-1.1522948	39.768475	9.640853	22.51644	30.169806	25.451727	25.629087	29.526611	28.261492	34.660557	12.286992	38.270695	12.504295	11.240375	36.94315	26.378632	24.164938	30.668337	21.232874	28.760305	-7.0603414	21.268204	20.050135	20.321615	32.35432	9.973305	26.069834	15.01311	23.284243	17.36284	14.863288	17.36026	20.486593	66.45984	22.579447	4.719429	27.008245	8.536904	18.772736	2.112363	30.77455	14.886853	25.673637	19.358135	21.291819	19.47909	31.329172	32.10589
311	-6.197333	21.417475	30.951324	33.906876	-6.52182	12.646441	11.867756	14.99001	5.5859056	3.3066323	14.601822	26.968882	48.46275	16.038528	18.436014	8.293822	16.482292	31.811981	39.518425	12.648744	18.813082	17.14141	4.9297676	15.763206	-4.2016854	9.493663	22.012466	37.92597	4.3658423	17.137102	16.302011	28.018782	20.456215	13.481842	8.819766	15.015388	21.31745	14.770736	1.5384765	23.783142	14.877662	25.754904	21.487356	25.156412	22.23768	19.075926	12.345188	18.903484	18.799387
312	18.49218	24.72059	11.074925	25.082863	14.587342	22.775614	8.865093	14.312165	11.547493	-0.115265526	-8.10128	-15.506356	-12.13512	8.226497	-17.949694	16.405752	15.284946	7.669913	13.9181185	19.950148	14.623015	9.85069	9.279214	11.705688	17.466616	0.652211	6.903055	15.208812	19.33071	7.800667	27.741693	33.902523	19.31539	-8.410989	6.004522	15.374607	22.575956	7.653607	27.186987	29.949875	45.327927	12.461956	34.489204	20.21493	29.044907	25.109003	9.294316	17.80105	17.30858
313	23.602722	42.67996	24.290716	41.37859	25.344633	30.859642	24.179743	22.678621	44.932907	16.050974	23.006266	23.368774	28.344246	34.835815	21.480001	36.381306	32.971367	42.657772	21.908997	24.704224	42.70958	17.21213	42.018467	60.316074	57.830006	42.104908	25.26413	30.062346	27.020882	44.737225	40.074657	43.99577	40.682247	29.074366	24.413668	32.526745	27.197006	23.89573	22.416977	42.81683	21.857828	24.734781	28.24515	36.40951	34.46288	24.100134	15.847946	46.751217	46.250523
314	29.907278	13.721757	14.507851	4.1854496	10.331124	12.005188	11.04945	8.32965	44.257008	26.89271	28.594572	24.722815	42.387463	41.664577	48.422565	34.87132	66.97765	37.03243	48.548462	40.765476	38.37897	22.01563	31.332071	45.910656	30.609419	20.060308	38.139225	15.276614	23.84397	16.876638	26.621063	25.839804	25.302176	9.858826	28.530497	8.658598	6.5877113	27.595514	40.513783	20.67394	30.02051	19.285484	11.340939	48.40526	52.244873	45.51166	42.545006	40.373196	42.497974
315	5.0577087	3.8839111	2.3363793	4.950079	6.371708	-7.617414	0.89105797	-6.8458753	-8.804867	-10.543176	5.999265	5.4577985	1.8723183	-0.9526949	-3.360382	-2.260296	-4.0427575	4.800199	-2.5586178	3.1625311	-4.7389264	-3.9239037	-9.59075	2.2819204	-7.9985642	7.054232	-12.708684	-0.8383716	-7.636766	-18.42975	-9.750684	3.3472865	3.280575	0.54635066	-2.3398826	14.415772	-2.6725757	1.4203793	-5.929092	-4.359583	-1.0136398	10.333278	-3.3828638	-7.5872407	5.220488	-14.272929	-14.524911	-5.6619325	-3.2014465
316	6.844401	8.892487	0.14655559	1.933556	8.599308	6.1039906	0.40626016	15.733441	21.632195	25.333807	26.699987	3.9407399	1.0137497	15.50275	21.443613	13.972988	21.378958	-1.8183919	1.754623	-4.630797	21.81423	26.578539	19.313807	-0.5272932	19.173466	36.008686	21.628614	18.197647	21.553946	12.189357	15.174396	4.397642	35.104946	14.991511	22.838432	2.4273155	5.433834	0.70815736	11.521089	12.819775	8.050745	18.150946	30.557154	21.480978	8.912917	31.78271	37.972286	44.36854	48.30537
317	21.830137	14.358014	23.625443	2.0296268	35.3734	12.931358	4.7096424	17.535522	15.118825	9.54433	35.927464	18.998835	23.107103	13.6131315	18.347105	42.385494	25.442816	32.102467	21.879	10.506935	17.077702	22.095833	27.31634	27.23861	19.438026	11.862315	13.227817	30.516006	6.6170616	46.08948	17.659422	25.221483	19.240555	9.922505	21.397776	19.303106	9.771412	30.7949	28.150116	6.8917747	8.31217	29.188559	44.85094	10.359817	16.445526	26.36865	12.106864	30.612	9.690815
318	13.487247	2.0089054	16.895693	-2.360308	5.363751	11.978021	4.1088777	-5.315598	5.936933	8.126137	13.082443	12.177933	4.6607437	4.1023736	14.48281	11.627538	15.317253	9.624044	12.759969	16.968954	23.263472	2.2566316	2.8229187	12.206115	13.501408	15.481154	5.989063	4.822778	-0.7882082	-3.503394	12.627589	-0.762904	5.380837	8.984872	9.389908	-8.697051	-2.7701492	12.313207	13.489362	17.757338	25.891409	10.203191	4.8706613	2.8254013	16.491922	9.444911	-0.18020308	-6.69517	2.1997583
319	4.333309	-3.425606	8.349757	10.133813	8.854145	-11.135703	-4.6956887	-3.4739196	4.0623174	11.813052	6.3732643	3.4347239	2.4302146	-3.5815547	16.328829	2.8046808	-12.879956	9.879224	-12.970024	-6.036878	-26.482962	9.125374	-3.259443	0.77415323	3.3527763	2.2613986	-7.564654	6.438551	12.834866	18.62586	12.81649	5.8471885	12.814252	19.661558	-8.446534	6.585186	-10.063615	8.464492	-17.919586	-12.26416	-7.126948	-1.72251	-5.27311	-0.33206168	-13.09269	14.386742	11.956646	4.3336177	12.519008
320	10.344364	13.898824	15.336204	27.315943	2.9917057	21.213015	20.937538	18.268572	21.869486	20.875488	10.667752	26.127008	-13.317889	1.4787459	34.644188	18.044527	22.697351	20.09379	26.619497	19.170183	24.590723	12.2634	16.031427	3.5609093	8.206939	15.26154	13.094537	3.4611132	16.206251	25.756804	9.458449	21.635221	4.4521937	20.469732	22.644592	32.222675	25.903381	8.93926	14.14775	24.26399	13.093898	19.31991	23.84349	15.494039	11.121888	20.205463	42.176434	18.672094	29.003881
321	0.915885	20.365763	15.318198	23.700598	20.1021	8.078938	15.802803	32.89354	19.578218	0.76541716	13.244029	17.353247	-1.3293432	10.11504	35.01565	5.9101987	15.150903	0.3753027	8.87437	22.755196	3.6139004	19.07861	12.07241	15.803978	18.563356	23.00869	6.9020157	4.760734	11.79247	22.366922	7.658821	19.734077	23.460886	8.82915	14.307698	19.309525	9.585963	4.460597	18.061949	30.482033	23.12501	15.062523	12.39951	14.643227	21.687246	9.39399	10.839128	9.2568865	-10.905444
322	2.0509079	6.2803073	-8.369125	21.47727	23.052359	2.5595863	-4.1132755	-10.713589	0.16679001	1.2251216	0.6698603	3.3403437	-15.392774	-12.400757	12.5452795	-7.0569863	-7.2885423	7.3878274	-15.611545	-7.9463525	-20.734484	24.104734	-27.904816	-10.21391	-14.0039	14.839736	13.28405	-4.341849	4.2052426	-0.4644308	-16.797058	7.252809	4.351892	-13.136258	-17.63106	-20.08477	2.7231581	-11.421951	-17.955671	3.0433798	-1.6104918	3.7841234	-1.7641954	1.9009408	-9.497853	-8.117957	13.826522	-13.29332	-19.93302
323	20.75467	10.461759	-1.5971035	6.244181	6.6723886	14.543999	12.505757	15.271606	22.81547	19.092278	-4.586575	7.015139	-3.7002735	6.75704	-11.48515	12.257358	16.407194	-18.593988	-2.288352	-0.24111049	6.0022182	1.3517925	22.008688	7.2062087	14.652606	6.0661025	0.62923884	7.793116	10.653489	14.348826	13.1607275	3.7985032	6.30049	5.402262	7.6773934	9.622321	11.314328	2.5883508	10.854417	-3.7897568	19.769789	11.125171	13.269669	11.153434	13.071449	-3.4040015	11.423665	6.7450805	23.686806
324	34.66564	22.439352	24.433847	20.242785	22.873314	33.96433	26.66484	20.191467	27.845537	29.95685	20.254436	11.37901	32.907455	36.341785	29.118782	27.015352	28.828741	42.707554	26.83531	27.952454	22.715994	20.0193	30.677696	28.798986	41.92662	34.965115	18.665321	18.942696	37.033566	28.320066	27.956034	34.304615	43.90978	23.882101	23.07176	19.618456	53.969757	20.189634	25.55121	25.641077	21.381165	25.910536	26.50258	29.80625	19.193819	7.458801	29.676224	25.093279	50.871536
325	33.071945	24.367056	9.434854	25.272364	8.050968	29.845312	29.27785	16.255814	21.658735	-1.9998045	-6.986904	24.083878	19.931005	26.26438	3.133172	4.4862165	-8.325446	11.773791	-11.741847	0.5442346	5.6065555	1.0374092	9.261331	4.490414	-1.8701057	5.48349	11.840924	22.629679	4.50242	18.9102	22.80715	3.7552712	15.92551	5.7523417	2.2624843	1.2957487	7.375627	13.543727	12.131604	14.385502	4.120676	13.06426	5.4259124	17.469404	15.41751	3.9191391	2.3598425	-6.4550767	20.547611
326	10.03265	19.460337	24.371445	16.580355	13.406138	14.919407	19.234964	13.982978	20.071854	44.52528	50.198883	24.22992	39.593937	9.990811	22.176422	26.760233	12.209422	20.761375	28.040627	35.94026	28.09224	37.24614	34.50874	47.562664	27.750359	19.54394	22.625868	14.465486	30.187464	28.157667	14.124256	21.092028	28.863512	36.16525	43.797016	40.080757	34.39377	24.546417	16.478228	31.814575	17.86389	21.54	30.90537	34.6848	35.301174	43.91812	30.452026	44.421753	37.14285
327	13.875733	19.450642	-8.91294	22.522774	17.15156	14.2920885	7.857008	15.03626	15.498475	24.570646	21.813185	31.995346	10.259461	-2.3029678	30.197702	23.978903	11.115712	10.411151	17.665665	17.867226	19.87904	32.211555	12.921558	16.43461	16.819895	5.1979527	20.979387	26.67466	20.595654	23.521301	7.950723	24.08956	12.599622	13.232238	27.364985	21.004519	-5.67449	31.086603	14.362346	36.53971	-2.8190773	12.213429	16.365406	16.482546	1.4333935	27.14837	37.46516	51.33133	24.634542
328	-11.624439	-2.171832	11.434287	12.475841	18.82078	16.751564	10.413425	15.472488	12.149876	7.186914	15.655568	-5.0700707	-16.020603	-2.4672203	-2.2720175	14.275609	10.940186	9.699386	3.3625395	7.672755	-5.056478	-11.700817	2.0469341	10.06306	13.986878	-6.919607	4.961422	-5.285345	17.187551	8.731671	2.119858	20.177122	-2.414036	1.5434532	-15.794685	17.198465	-0.13820522	20.987144	2.6861875	3.3015397	8.026717	15.530533	10.276982	12.755714	7.5967803	1.2211081	29.436644	21.479904	16.814455
329	20.404032	34.130013	27.091843	27.258642	7.440557	29.150734	23.931662	21.812353	22.160194	19.50339	30.463577	40.372913	20.433783	25.736757	45.441315	27.305784	24.458776	23.17827	36.326775	24.715744	10.80786	22.95141	29.800951	17.341211	25.452347	33.56245	38.536945	32.36394	18.647856	23.541037	19.022482	29.605635	34.11554	25.666725	28.089224	36.374332	32.921715	34.521397	28.091043	22.149725	9.987504	20.504381	26.883398	31.652395	17.862474	39.808872	28.41043	33.101704	19.215326
330	-16.075249	-12.341446	-28.568472	-17.80996	-13.03867	-7.9895234	-12.066106	-3.3937423	-10.426075	-12.618907	-24.404404	-22.334574	-12.667786	-19.661833	-18.44677	-16.518478	-18.712814	-22.903387	-12.965714	-13.258582	-12.7213745	-19.668877	-8.082818	-4.257523	-16.449007	-19.477121	-18.069815	-22.180761	-9.170447	-31.368608	-30.763315	-12.153285	-23.989243	-19.771746	-23.930023	-26.104712	-19.54035	-29.260101	-23.610872	-17.02461	-30.746973	-19.108343	-17.153051	-12.229396	-15.676934	-17.08521	-19.418425	-21.911865	-17.265785
332	34.93069	48.653065	31.095144	29.90671	41.390934	42.3912	29.608744	38.54509	42.17862	42.34007	34.640404	43.582325	42.793858	36.99913	47.19633	34.77059	42.10463	46.672215	43.322773	36.948986	37.84255	42.572655	39.706875	23.57247	36.77383	55.695065	47.72034	32.74126	43.96641	53.47748	48.643757	36.479134	42.644863	58.679913	35.516132	43.891712	41.46923	43.899387	33.8785	40.49119	38.928535	44.178295	43.89867	56.99614	26.143133	15.323803	15.83224	43.548786	44.921314
333	26.228493	14.721097	16.009537	18.231619	12.763421	36.383236	25.052397	29.52208	20.553705	17.956001	18.92259	10.022503	17.581207	13.303645	9.288827	13.532378	32.68064	25.029902	26.94454	19.985754	14.341499	22.16295	20.749018	23.709417	19.88307	19.41045	33.564842	22.813828	20.534513	14.882922	17.178837	22.856285	20.874426	22.022186	20.592524	24.22962	18.660532	14.466171	17.258097	5.4144096	21.259375	17.177847	15.389646	-0.86309296	9.452769	12.864909	14.111613	26.220657	18.042336
334	30.114334	32.080074	36.48163	18.922112	21.69001	20.017653	27.630165	33.6575	33.710957	25.573984	33.020344	28.081085	5.3336334	10.038706	5.4052467	39.894833	28.670725	27.866018	31.962027	23.868505	19.517899	30.84585	16.579939	24.067986	31.091162	18.43022	28.929018	32.152504	12.553303	38.769554	28.843988	22.597427	26.101807	21.406448	28.88452	10.850449	-13.262906	-3.3566313	10.934429	22.67084	25.494009	22.963089	28.629927	3.9869726	12.350631	10.840983	8.275985	18.715631	17.306906
335	26.575056	20.847712	21.472458	37.019436	11.635967	-0.8633135	9.328808	10.606254	19.500534	16.695799	26.630487	13.927527	19.665323	2.3392785	-7.3870835	10.059947	30.221544	14.2256155	27.609686	8.314595	17.697329	30.5418	14.978322	26.364586	17.619858	13.799218	12.392165	12.261207	2.7761285	2.9598897	27.682093	13.78897	25.35904	26.137762	23.057625	31.19271	6.811871	22.294565	14.590207	23.522438	15.171126	0.46753678	14.369266	10.813872	17.3842	19.250767	13.116229	13.683117	12.390518
336	14.47635	11.816548	8.83784	-10.336534	10.371202	14.1807375	25.138329	8.708338	6.4641857	21.39917	27.611145	26.428904	21.619186	28.86502	3.3813722	11.544307	16.101639	17.215889	13.200783	16.368452	22.15539	23.768951	19.118639	30.422394	7.7494316	-6.247433	30.40722	20.556799	28.181694	30.165436	-15.617696	10.221115	1.7341007	19.39289	17.74804	26.188683	22.057434	13.494727	11.049829	24.401794	13.766332	20.147259	36.34229	29.304144	10.835224	20.287277	-3.6422317	21.230742	18.700588
338	32.078243	36.2976	26.630873	33.797512	20.179876	13.801537	21.687849	22.736588	20.939295	26.659246	34.80739	25.180586	7.4189873	37.19396	17.474726	24.89039	12.056252	29.042414	16.861116	22.317244	12.305898	16.503664	17.00219	15.599453	17.238583	40.836716	20.849771	25.143278	16.215422	39.387913	15.617612	17.891739	31.477137	10.481078	11.279969	11.882404	17.255154	14.65552	20.6607	24.295927	10.962616	18.206917	31.344564	8.685397	21.294287	16.058334	30.464111	20.248648	18.936583
339	12.025264	27.597265	19.811178	14.180261	29.297834	28.301981	3.8569615	5.704956	23.169455	35.64691	17.05249	31.436274	25.515833	28.572252	26.52865	18.314657	31.54905	1.4535269	23.071922	27.48665	25.764746	11.285768	11.994885	24.035086	17.425444	21.262049	15.491	15.25648	33.82922	16.81069	26.696762	21.030935	12.2837515	10.216973	23.266884	14.038097	11.999316	6.587052	18.966524	30.93279	24.483591	14.841123	10.978911	26.591835	29.371735	30.04773	-3.852927	17.94465	14.85604
340	31.851236	11.153716	21.720984	39.75243	28.877954	34.812225	22.342514	-35.011295	12.13631	22.584082	-14.435016	43.84222	38.83346	19.520437	27.328825	6.910572	23.099817	37.597103	26.128891	-17.670439	44.859486	13.06073	21.448433	40.85171	37.733307	29.957754	27.312134	20.510494	46.0148	10.465018	28.734724	27.558802	31.77442	27.21366	26.19857	21.290653	5.819101	13.647087	25.648367	-2.8314686	39.143085	38.039974	31.42626	28.288599	29.383127	12.92471	15.718587	27.112036	29.681345
341	12.531537	34.84831	14.081656	22.2297	22.897852	16.574217	-5.6341057	5.3977656	8.35754	15.016202	8.380967	6.202047	21.452543	4.4515905	18.043886	21.998932	11.598002	26.659729	4.851334	15.65722	29.819632	28.821909	16.68144	21.097391	24.604563	52.371006	6.7801633	18.939833	6.944348	10.955273	17.135069	16.540464	4.0904236	12.922046	15.918345	12.953803	15.211684	47.728695	27.958445	29.496109	21.497473	25.36116	23.0491	22.251312	14.514091	28.508738	46.36511	23.656525	16.13724
342	42.411423	45.184032	34.9442	29.94901	42.80724	41.52564	40.70874	31.240227	30.174286	35.541965	39.20302	36.185474	48.60999	50.867718	33.014328	27.53936	37.63481	43.25321	30.460367	37.932617	35.16428	31.307413	29.116686	37.28311	42.34066	33.039883	29.369776	34.94385	29.016731	39.71356	30.124586	29.386007	28.589478	30.33375	19.70172	34.70897	28.23854	32.460407	29.500212	28.51239	40.646667	26.727488	17.295607	25.320244	9.548717	21.607065	30.131943	19.402798	13.290692
343	1.192326	11.771786	3.2540886	2.2913377	11.237091	-0.36273232	-0.12966688	18.08584	21.552485	6.6638737	6.6773114	4.118399	-0.57719964	22.2213	3.9769318	4.8636384	7.6938195	2.0811203	1.7952532	17.675436	7.9079776	-0.24138038	10.110082	-2.905239	-5.4857445	18.698614	4.5391936	10.891908	3.7936356	-11.978763	-0.49542022	10.774192	1.5326141	3.769952	22.099798	0.71915627	12.640851	4.9629645	5.7829156	-1.5682448	11.194778	5.771349	8.950497	3.765578	13.76123	4.733875	11.426475	-2.869091	3.5922592
344	-13.568637	5.051624	1.4596173	20.198696	18.91429	19.996567	12.84102	2.8802478	18.63281	9.61448	18.140703	2.9871101	26.225988	14.436393	33.081898	11.930877	23.02285	15.277925	15.677684	24.324677	3.157712	12.05978	18.73806	12.124988	22.573393	25.463926	14.680615	24.116318	24.614248	25.306631	34.135666	19.633078	32.24276	17.31289	18.776896	23.684774	4.94968	31.069265	4.899698	25.601797	18.125944	21.762777	6.8445663	7.0907664	4.5282874	13.162349	19.937063	21.235968	24.558996
345	5.769563	3.7801201	7.9003453	6.2679124	21.046381	24.95904	8.2515	4.4670663	10.011521	21.188974	10.788554	-10.219506	10.250918	32.014343	32.608173	14.90097	14.219917	0.40076557	22.51285	36.964275	15.775678	23.526648	12.136199	16.033403	6.804052	22.203043	6.2224736	24.026758	24.773972	20.674994	7.317351	14.623393	16.495161	13.169319	21.915268	12.6727	9.172054	38.20592	19.076488	12.030965	26.690882	19.975882	0.9248602	13.000991	14.3479	6.755571	18.979513	-2.6343336	16.143148
346	40.849453	25.708872	30.073198	22.448576	36.43446	25.55208	19.7498	29.073692	25.530813	20.742441	27.830933	35.504684	21.321575	20.255423	33.048492	30.522202	34.173943	42.526806	23.804016	16.312899	29.220877	32.303196	33.569637	20.279078	30.38875	16.132814	39.98218	23.6453	19.176817	18.502958	26.036436	21.725866	24.636236	28.339624	38.434032	12.41172	19.476448	32.04294	28.399656	30.929863	20.066687	29.969397	27.765127	32.019703	23.379066	36.02892	32.88621	17.52599	24.791716
347	-28.322363	4.1769185	-13.1731825	9.676963	15.180355	-5.448481	3.895872	-15.32602	-29.931572	-2.4573064	10.518755	6.2259636	7.535233	-29.04026	-22.04275	-11.605062	12.939008	-3.3388774	-5.8138657	-21.599777	-3.8723469	6.663217	15.330693	-1.6157856	5.576238	12.175438	5.005703	-3.3379428	4.423307	5.5947356	-17.233463	-8.012279	-13.065082	-13.740951	-7.2300797	-17.9816	-24.499537	-3.899768	2.217779	1.5837139	21.221006	15.413262	15.881986	14.815808	-9.921969	-1.7872204	-4.7085123	1.3408203	-21.175379
348	31.718962	27.094995	24.982641	12.80865	21.756151	21.591644	26.531485	30.13169	37.29503	11.728869	34.19985	23.847635	24.934433	25.309675	29.713783	31.599012	12.629514	5.5596976	5.619986	13.425073	22.219679	22.640951	38.502354	-7.4982624	33.26057	23.589874	34.19674	27.109407	27.622238	33.227383	32.275627	17.802824	20.44988	19.117683	25.85879	30.185694	13.734601	23.202173	31.652771	19.616507	13.021165	12.876996	9.469553	5.371013	18.372349	20.813848	18.337435	21.488123	26.653229
349	14.956608	-0.036487978	-4.034653	24.771196	34.748814	-1.5314287	-8.483299	-1.7528788	-6.896562	6.101996	-5.856964	10.66584	-3.054114	-5.35787	32.445248	19.060717	1.9352313	2.4909043	-4.621299	4.2275853	1.3839124	17.534689	10.426856	4.515034	0.22036807	20.013865	2.295016	-1.8596277	6.468801	11.20239	8.409457	13.782173	-11.778824	-4.890779	1.3761238	16.58921	-2.4841511	12.32632	13.977647	-2.3655055	20.867441	11.1908455	9.522969	-7.882733	21.822039	-0.02738285	3.9667728	-5.0592546	20.852192
350	43.167683	32.01048	60.270412	64.680046	35.477543	25.679916	39.445763	26.843637	62.004627	41.834488	52.921474	37.229725	78.5394	43.57561	36.028786	65.97936	28.241785	64.97172	24.213135	51.17079	36.316757	41.138187	30.25686	30.664398	46.847504	46.16086	53.560516	34.563618	50.1929	29.57804	38.156002	29.041702	49.22794	25.363365	36.94211	28.490059	30.015976	31.79453	45.734406	22.864616	56.946762	39.491955	30.931198	37.14596	35.799206	33.71401	42.652973	34.14142	40.59404
352	-24.513098	2.6702375	3.8745391	4.1613693	5.4876065	9.295826	-4.4145913	7.808743	-0.592755	11.446717	13.450298	21.511038	12.511551	-19.10143	-10.553067	1.5753857	13.449878	-4.438176	-10.238953	-10.183673	-2.6186154	-2.1809847	11.415498	3.7849486	15.733352	-13.171318	1.8701974	0.06524149	-34.494156	1.6147846	1.6887655	14.641131	7.093002	-32.80305	-1.4461436	-7.311744	-8.597087	-5.6114388	3.082554	14.111629	7.6952744	4.6392994	-0.8712519	30.97789	15.2802	-33.27662	14.423168	-22.80435	1.1836418
353	16.046522	14.833974	27.422798	28.36168	31.433897	29.201271	37.01462	11.811841	-13.971986	5.0148954	9.177237	-10.06771	-25.255259	13.4821005	10.392143	-9.689263	-15.953178	0.34838977	0.49790636	-17.024199	-5.7583084	-12.376357	-4.7437854	-17.323412	-12.974362	-25.474846	7.790157	12.492536	-5.626653	4.971357	-14.240879	23.56212	22.435713	28.165482	1.0958136	6.1986446	-17.98301	11.711459	-6.805004	-5.346121	-7.0297246	-8.566937	-14.16275	31.307138	15.461833	12.697525	-5.4501133	-9.926717	0.9136645
354	41.009495	7.1213603	2.821111	26.21817	-0.54682636	27.119493	4.142059	15.088067	25.936853	-3.8805618	-3.1480954	8.182428	20.469482	5.5956664	17.138327	9.880258	18.488222	3.5103219	24.328684	22.92185	13.608874	19.786856	11.216176	2.4472125	4.7616057	12.526496	1.8802363	9.193402	13.410107	9.929007	10.795319	-0.7052517	5.2696576	0.03891055	19.660563	10.180079	16.072744	6.1110477	31.132782	9.837704	20.395647	8.76801	4.3885694	25.021246	7.2424226	14.7113905	17.708313	9.440257	19.33251
355	12.561584	-22.949682	-27.938028	-21.25248	-10.29776	-14.337356	-9.981452	-19.710764	-15.439948	-9.611985	-20.800364	19.53864	-21.966711	-19.30612	24.31251	-24.502907	-22.824188	-3.499448	-17.288946	0.5102329	-6.7486362	-24.707388	-8.19794	4.8824744	-3.6061132	9.072571	-16.739748	-11.654376	-34.088326	2.322333	-21.049828	4.000013	-11.765671	-5.156803	-34.877655	-14.249047	1.4499613	-6.422624	-9.814832	-2.2928827	-8.603202	-14.401054	14.465589	-32.66318	-19.144272	0.37268797	-22.205458	-16.318281	-15.586116
356	32.570923	29.937624	29.153269	27.760305	29.730423	26.454283	32.0952	29.54486	31.416525	35.322178	35.463913	40.208344	36.25984	31.702347	32.59081	34.629105	29.581215	28.02225	44.44215	34.366726	35.36363	28.475088	40.95529	34.16755	32.269688	31.208443	31.40491	30.374731	26.149424	26.259161	38.76179	30.31665	25.804724	29.09758	35.17969	27.934809	29.259527	31.949774	24.873251	34.31898	28.985296	27.217012	43.282665	34.336445	38.405373	23.47672	39.08231	31.361135	25.478851
357	39.690754	53.993732	11.905246	29.208046	39.080013	45.60332	28.561829	32.94799	32.64876	13.425599	43.125336	25.419458	25.953161	34.53955	56.097443	38.661682	64.67465	20.608698	15.547562	4.994635	35.55966	40.355343	24.453981	34.15483	40.373077	29.007233	-6.3064446	26.91641	23.178741	-4.7989388	38.250645	40.50179	26.616678	26.515518	35.933735	43.78169	15.10291	24.784422	45.96088	36.40604	17.473356	38.778454	30.241379	28.299086	18.101427	42.11539	7.4364223	-7.131115	27.990427
358	4.045741	12.293513	10.924629	-17.835474	24.75133	2.228884	-0.35571352	4.7583714	-4.8085494	1.1060652	-1.1338229	3.0080824	12.410233	-11.022687	10.957298	11.881639	15.142597	6.9837685	15.0065155	23.770247	-6.3301125	4.132792	15.744136	-3.8382578	0.8381284	-3.0163548	4.2038603	8.1156435	-2.2046294	0.9994647	18.271809	30.051743	-24.721329	16.007874	4.799818	-0.06788906	17.753988	-0.8921825	27.781206	2.2898874	-20.955654	8.486363	10.6272545	37.2029	11.671155	20.034609	20.23369	12.672391	22.706118
359	23.008652	31.580774	36.18015	28.485617	25.110743	30.158813	22.391981	31.608047	20.173185	13.451442	17.423655	19.863665	14.597812	24.022911	26.265184	19.468166	24.853262	28.056223	23.834742	32.950294	27.608162	18.997866	26.058157	16.054731	17.019407	31.066025	34.697124	19.349794	25.003748	22.251314	24.315142	27.804512	19.877747	26.717924	32.723278	23.658346	8.392377	23.268633	17.93887	14.225703	27.354925	20.483215	23.029379	29.898483	12.436666	12.836536	19.963905	23.708084	29.42904
360	17.644941	11.324407	19.436693	17.703821	23.615969	1.085381	13.179099	32.149197	25.083305	6.7817154	14.035919	20.140368	37.159885	20.781	18.223505	10.15792	29.32525	22.08236	14.439713	22.76048	14.952409	17.176025	13.473208	26.923914	17.15162	15.857718	15.821359	19.495796	30.508535	14.752091	11.940064	17.392797	21.29448	5.32096	18.8816	15.677264	27.27813	7.4303145	12.147981	12.072476	24.849295	10.811913	22.722914	22.86879	25.456589	15.560433	19.974436	18.02825	20.15513
361	14.396449	6.845241	9.609272	4.672953	8.622273	0.224317	2.2169976	17.64065	10.365387	26.549988	16.268812	7.10646	19.504856	7.912081	5.554808	5.9974008	-10.030234	9.020679	7.688228	46.078735	12.5132265	7.091286	1.1959989	8.013422	2.0203938	5.615177	7.358158	24.655355	14.027438	8.603787	0.5568364	0.44744363	9.1698265	0.032804806	13.8589735	9.010245	8.9687	21.23002	-5.7276816	0.6596317	4.4472456	-1.3999482	2.3724034	12.834267	27.308367	5.361183	8.048152	20.517443	14.950015
362	30.95047	25.614075	24.381165	26.010515	28.08195	23.22264	20.267685	23.152718	31.810928	37.98389	15.50203	30.938658	26.435495	21.428522	25.336374	28.84224	39.92452	28.27537	35.80357	21.970606	19.687302	21.685364	34.26566	26.036707	41.124317	29.464838	19.414488	17.852354	30.996893	23.840593	25.849983	23.39031	35.70287	35.520985	35.919098	41.854664	26.633547	25.881338	32.122734	39.746243	32.577618	30.236877	28.712793	25.91609	21.934937	20.377424	27.192896	45.71842	21.991852
364	27.491781	26.66033	17.499865	24.989098	32.367943	29.293037	33.518642	32.49854	40.849518	40.042786	31.010118	23.450232	30.571203	23.220543	32.23381	32.57958	25.002459	30.251837	28.365011	22.433022	25.944992	33.247066	15.799508	34.055134	35.101498	26.002325	29.17804	30.843979	30.641973	30.14087	23.883947	20.385366	28.757395	26.693693	24.917107	16.746378	30.860601	28.45807	33.44473	27.230713	28.501251	26.302107	28.145563	27.945084	23.296606	24.54827	31.27514	20.863695	27.721619
365	3.7219868	-8.95671	-3.5703802	-7.5831513	-6.2750015	3.371061	-0.29086939	16.056448	8.631558	-0.47171435	-4.9355326	6.02969	-3.692435	11.4989395	-5.9722657	3.0829897	11.574628	-8.286296	3.4832983	-25.252024	10.363995	-6.801352	6.192941	-5.4707417	2.7660122	-6.9055266	2.9555695	-9.671311	17.712406	-5.90058	-7.5910516	-9.62567	-12.475198	-7.9137006	8.561872	2.4759903	-15.541103	-25.960455	14.998502	-3.991026	-0.97129947	-12.294705	4.0430026	10.291495	-5.215914	-0.4385272	16.649523	0.8576587	6.5153556
366	15.111363	36.480633	30.09645	-7.019886	26.191605	14.018283	40.603725	20.447401	25.758608	32.54619	10.09701	32.95648	26.68675	22.086311	25.164434	10.449536	32.587727	30.123398	15.605996	13.2492	6.4000206	-11.445895	12.9565325	8.40137	12.637525	10.498725	34.15643	14.447179	11.241314	21.168098	25.648514	28.428183	21.05891	15.908936	28.4792	24.232405	22.123613	33.991	6.0969243	15.691518	19.76943	-1.0715475	8.971263	3.2735317	23.19501	2.9801018	20.099348	6.4024353	15.606106
367	-2.2950308	-14.861058	7.8340993	13.109104	2.3639195	5.8500123	0.84872836	8.275567	4.498873	10.938169	6.1218605	1.4590917	23.995682	8.072575	-3.7632377	7.5537453	-5.9583488	-5.9237905	-4.6657157	5.1323752	-0.44685546	7.3659267	25.274408	-7.5586104	-6.498366	-5.1119313	-2.795098	6.175802	13.93793	4.2979093	10.65825	-0.06394545	-3.9947116	-2.2164288	17.203392	2.0040538	-1.6973816	6.7776237	-6.221678	-1.6755611	7.8823466	-8.870856	26.262451	14.979581	-2.8219535	3.0210164	9.621887	13.6493	-1.2273446
368	16.310968	10.091299	7.0430846	21.417685	-1.0107926	10.503162	21.389893	13.773707	19.486925	8.82232	3.694893	5.3024526	13.8914995	20.987831	6.5706773	16.162191	18.955841	7.249006	19.433786	15.043255	8.847131	13.360742	15.308365	10.820091	19.503496	39.62743	28.968737	25.282656	18.903627	19.625889	30.703302	8.315077	40.54038	28.409714	3.4391634	15.604274	10.9945135	11.819218	17.896595	19.979292	31.026648	23.602804	14.246676	13.738125	31.324905	44.723484	8.580035	13.61921	5.121526
369	5.740814	-9.152412	27.996988	-0.85725385	23.081331	9.507739	14.447849	26.598633	8.481061	37.365158	15.243706	-8.222375	24.4313	17.737877	13.314303	29.285904	28.823988	6.242726	18.904955	13.156699	22.456606	21.302275	16.153322	25.863565	24.484823	18.812931	29.132387	27.359985	26.702505	1.7524458	19.159014	16.904055	31.893393	23.076815	20.918991	27.210594	13.824657	76.70317	18.290075	17.363031	4.641959	31.943079	6.6034684	13.016961	-12.371082	49.933323	4.069883	15.87814	4.4777923
370	11.7793455	4.037315	19.484602	18.11203	28.818914	28.991953	63.40686	35.725815	26.868383	43.710155	37.642853	13.48431	38.329796	11.005737	-15.793256	28.694956	32.26761	24.536531	37.6187	29.30529	35.65877	6.275036	17.896912	28.25158	23.95317	22.015772	4.161073	-4.310012	-12.338315	40.188244	21.173605	10.634098	-16.049662	-7.70496	12.468823	3.1979434	41.75326	23.908983	30.848772	16.994682	41.475906	36.770233	23.033821	4.525144	30.598085	17.192791	3.2752259	-3.8958807	20.380959
371	-40.77154	18.399834	11.864272	19.726389	5.4730783	17.893183	2.0819623	8.141022	9.658091	-11.493543	-12.162834	-27.499023	20.760874	13.108498	4.251518	22.508993	6.7350583	8.827729	1.8134738	-26.377253	28.685507	13.848228	11.483544	-13.177459	3.738814	5.7815413	4.2867484	17.526234	12.359582	8.782543	23.640394	10.031211	12.737274	10.861198	3.6891606	15.136617	20.473703	6.8057823	5.9303184	29.737434	17.073977	23.112717	13.032394	1.6969148	11.555889	13.1938715	8.438497	4.576504	11.994344
372	9.664474	-6.7147784	10.194696	-0.40583825	1.0356148	7.2052293	20.35578	21.141134	18.047802	-2.68916	23.089706	23.92038	27.505089	23.783472	14.0282545	29.009827	10.828541	-0.051550705	24.435547	6.891194	9.462534	-0.24012502	10.766835	13.197137	-1.3078655	16.778038	21.035807	23.691004	33.52536	30.708792	17.132673	25.423744	13.484166	13.566213	17.800482	11.26687	6.98905	16.36283	4.897302	27.048079	27.785559	7.6299663	25.783468	15.601031	23.629477	13.015968	5.7835045	10.800532	7.33469
374	16.646502	26.38281	30.83793	19.417248	14.819968	11.506474	15.196633	5.0329576	15.667381	-0.52100974	13.998024	-7.528234	14.137427	7.5738754	13.297536	22.396967	7.1815867	-1.4490198	15.374095	15.413062	13.393063	16.200256	16.157122	6.777721	16.835316	11.475356	11.166421	21.171219	4.6331687	10.226157	6.4797873	28.72169	15.480496	10.427273	45.71239	17.750702	9.06585	17.706484	12.71389	11.995606	9.790516	20.22178	13.34029	14.368661	12.754275	25.321411	22.806717	23.919966	-0.07767391
375	38.455902	35.16229	18.250048	21.249468	36.893505	36.302532	27.279543	30.00546	33.218014	46.52103	28.697607	25.984835	32.987564	22.194002	45.881237	27.222725	13.411346	23.04151	24.471228	22.65647	20.256273	31.21298	13.735408	12.082528	-2.0083952	1.7764238	-6.4859166	20.073126	21.638977	13.141933	21.748861	21.880053	22.329798	48.444714	20.414812	7.1125736	29.07393	35.25822	27.169258	27.94044	22.913101	40.47853	57.29419	38.75565	26.570265	25.163116	24.711472	28.06691	29.51328
376	40.369247	22.607435	31.58503	31.71408	23.450422	9.89261	22.545553	12.487575	20.356176	22.214056	12.242702	19.541185	11.683426	-4.724264	18.24056	28.412413	28.77101	23.985176	17.199972	13.094928	14.060346	25.59738	13.818328	10.630451	9.79795	19.881239	22.019226	10.26159	15.705922	3.598563	9.382901	18.368874	22.671984	15.392766	11.792508	15.950961	24.280922	21.529974	14.812004	11.406247	21.438898	19.980394	5.75045	18.047476	11.653338	15.486018	16.085094	30.414927	21.035307
378	38.48286	25.536156	28.170153	25.363169	32.575676	37.17487	26.30366	29.59999	30.94523	31.370565	20.638884	43.96226	35.44131	40.806126	32.149067	37.970554	35.19902	33.09316	17.141165	11.503231	18.718943	7.1540427	-3.7904804	-2.3677518	-2.319424	-3.7270734	0.3368155	2.7919395	-0.8430459	0.70354384	14.023609	-7.883044	8.870275	-3.0604904	-0.46463624	-3.0620546	-9.865704	-0.012474696	-15.518047	-9.038795	3.871936	6.597286	1.1858793	5.9982853	-7.612538	-1.6739454	-4.249679	7.270111	0.03166453
379	33.0613	27.844635	27.356344	36.44308	22.578562	30.422426	24.71675	32.89493	29.35684	18.293222	21.869835	21.21319	11.689809	23.104498	19.893442	26.194061	32.847218	31.312265	27.160944	29.639961	26.916975	25.543097	20.933458	25.07264	24.745224	24.88611	20.934214	24.8019	31.868958	33.876186	25.684206	24.907663	41.714993	32.568096	26.255655	31.490675	25.953856	19.88916	23.020319	27.551416	24.739761	24.921743	31.954605	28.194077	33.206924	25.353912	25.87387	39.08614	16.060877
380	-14.60393	9.734569	2.44071	10.867943	7.2033067	14.038083	7.7055817	16.494781	19.816736	48.908875	6.2381682	3.3221817	5.6045747	12.848437	0.16063346	8.025294	36.66978	22.272997	18.563612	1.8725282	36.42573	25.578325	29.807734	-5.7406125	18.751167	-0.3579316	10.172183	18.000362	41.49061	14.326911	-1.6516997	-2.6674862	30.947054	25.411219	39.28548	12.721667	11.189794	0.77340746	-6.7636547	14.507405	39.093384	3.0750198	1.3138193	-6.299455	17.915707	14.13606	16.79746	31.522017	21.1293
381	13.679494	28.177658	17.74056	41.379086	12.133269	24.825401	8.57177	32.119694	11.898197	32.872227	42.97525	37.86465	29.454573	32.192482	42.02306	43.015854	31.987808	32.679592	30.671251	27.167852	17.067045	22.742243	25.296722	32.276466	26.399933	41.70685	36.10024	40.434235	15.809669	31.692299	5.530262	16.806324	18.83737	13.453785	-3.8580859	13.816158	24.538847	12.861721	30.99648	25.542051	7.2420063	10.517878	26.657547	-1.991406	16.643599	22.065933	22.860773	-3.8471708	17.10164
383	7.0792394	9.301118	17.767122	11.040218	23.100752	20.56687	9.080415	7.7292733	16.458094	10.782964	17.093824	22.727377	20.917952	20.513556	21.94393	16.999304	21.111673	19.202065	7.952414	16.630081	13.354439	9.321326	4.6789126	12.031016	3.8693695	1.4457556	20.426226	17.63752	10.61879	9.898459	15.728432	9.101789	13.948262	18.721567	24.104416	9.953087	6.890569	19.280558	22.908852	11.156709	6.635196	24.993546	27.341562	13.54415	19.951284	9.748379	8.632366	21.753393	16.624002
384	40.794704	41.80244	20.168203	20.858347	25.380331	42.88318	55.588375	32.892723	19.065786	20.419958	21.05816	39.415337	32.51637	34.319653	18.722929	22.409922	17.234402	31.085012	40.34708	22.696722	20.746695	20.130249	31.633127	40.82706	38.879196	17.474304	13.921013	19.012037	45.61215	44.173145	35.60849	20.573061	18.69169	20.403606	34.47566	41.34496	39.134354	19.180597	23.87919	35.306713	22.523682	24.71499	13.590668	20.642637	14.996552	17.901812	21.665323	11.144424	25.769348
386	2.1902647	19.266127	4.9638567	6.9117312	6.7285943	-3.5705955	11.063121	15.255825	-9.9948225	3.7101443	6.83571	4.852535	2.7336676	2.9547951	14.910329	1.6000385	-4.874395	9.877574	-4.499165	-6.130207	2.9662616	6.2788963	-6.1429963	9.385802	-9.361667	5.5760713	22.69681	11.370542	5.0663614	36.13516	21.447104	13.0520735	24.477568	26.441053	4.769955	20.917494	10.912871	23.051504	9.145165	27.618109	35.91599	14.538193	12.061226	15.629018	16.278967	22.021845	24.622093	11.671664	27.539564
387	-9.683808	-17.855186	4.373093	-3.1717675	-2.296312	-5.5691886	-3.9276388	6.437195	22.21054	11.830989	23.849371	-5.229074	22.153488	58.837616	53.18446	39.61752	32.091633	23.630945	50.279232	55.98859	43.19376	37.67745	39.951744	62.15271	29.025566	53.0766	46.65642	28.918482	30.113152	34.461437	27.523966	50.379456	46.830982	29.711767	31.38389	35.3408	34.039402	74.92193	70.51632	32.73113	31.688156	36.366848	49.089764	50.010605	44.126324	40.84049	33.84368	58.338654	37.054485
390	23.763525	5.5521545	17.019514	14.2165575	17.242563	25.43904	4.510634	9.281847	12.56265	12.336457	8.962644	5.529514	14.891576	18.523523	17.949724	8.2411175	15.346791	28.216713	15.213635	9.852767	21.92806	9.74267	19.718954	15.510713	5.4884815	15.426896	14.297708	12.055866	11.932143	31.470589	14.688029	8.127349	16.177721	17.055693	33.426807	21.327747	7.709488	14.576823	13.453545	43.088562	30.153204	19.808119	36.742935	21.93338	21.045362	24.139221	20.052599	13.844325	16.15118
391	25.473066	24.130957	24.348822	32.232086	28.763693	55.934963	32.59279	16.286503	16.218206	53.214447	16.944323	32.96301	21.199144	26.338617	15.8572235	23.204668	25.41066	30.635183	38.55942	16.194334	25.833862	23.80491	28.332382	37.36416	52.003292	31.8723	44.529934	40.82889	31.446487	37.92596	44.208645	30.566336	23.709528	32.52375	34.461323	48.443745	36.32204	21.847893	28.08859	39.735798	21.16327	38.0334	47.72344	6.7193294	1.1653486	18.099075	31.944204	30.3169	34.1434
392	24.766693	18.880032	10.297961	17.38615	5.8616843	11.530408	17.053923	20.620544	6.9283776	12.784816	23.027344	16.50031	20.795923	18.91283	15.762422	19.715279	15.164916	26.46968	13.889895	21.451944	7.1115017	29.122751	5.1538563	22.137175	22.15033	9.066306	7.2792473	7.4474773	27.202082	21.597166	9.294364	3.8933516	13.530064	21.765646	17.621267	26.310373	30.56624	14.529702	17.84559	12.573302	20.691988	28.619532	17.422478	8.44096	-0.924256	8.058273	15.194054	14.102062	24.477842
393	58.65558	21.254848	2.5940025	8.328351	27.978647	0.024607897	13.484039	20.18548	34.28981	36.131733	13.868477	49.213604	34.656017	32.093594	12.958983	14.50015	6.5724587	21.710238	44.971954	23.261072	17.865313	17.201715	31.46459	28.931799	19.607473	18.069683	43.658173	22.789915	21.596819	35.03287	29.273218	23.882887	22.678726	35.362835	17.414404	34.898014	1.2075412	18.36788	19.832092	34.656994	67.75805	28.650553	21.972815	-4.51453	45.42924	5.4050984	37.23479	16.771843	24.350386
395	45.35986	24.263311	42.689228	28.306536	47.969746	35.347412	32.66129	37.932518	35.76073	29.399818	36.688152	46.504498	22.317047	17.195354	14.417255	26.867468	34.28725	13.184588	9.763097	-13.991656	-17.774097	-4.2147713	3.269432	-4.893857	16.60813	11.655469	26.84149	9.84028	14.115154	8.654546	-17.565056	-16.147087	-10.10212	-10.023935	-7.207958	-7.5344353	20.847412	-6.8289704	1.8439766	-15.727989	-15.506326	-23.855005	7.2960777	15.503705	-5.6654077	20.594904	-22.400976	11.390549	25.40705
397	30.157799	18.692205	16.251352	16.494062	13.830802	0.67532986	5.1733193	17.992653	14.349991	17.446516	7.214192	17.654556	11.654302	17.102203	0.23336792	12.91446	28.720291	9.38433	14.779784	14.193904	18.512543	27.276537	8.370861	27.807724	-14.411568	19.944513	22.470224	-1.9089352	23.126663	-1.2484179	0.014006932	21.165695	2.2743034	-7.0100307	14.843524	6.523477	4.533249	11.700377	-3.9786146	50.949604	-25.086817	21.1997	-5.5422497	10.829654	8.803853	-5.395103	14.434414	17.347395	-5.3547726
399	23.368744	17.134155	11.679798	32.35811	14.75842	14.989741	4.370617	8.394208	16.613853	19.760347	13.310387	12.689931	19.567583	18.913626	21.48073	11.440685	19.50398	16.323393	32.372433	19.447565	23.674837	23.536896	27.279633	33.054325	30.818514	22.816156	29.157919	27.002197	33.756042	38.254932	20.331755	17.515318	28.277903	17.994173	25.606354	19.638418	12.974586	15.727963	15.200313	22.557611	17.450117	26.766441	10.165699	10.284951	9.470792	11.863267	18.490276	14.30063	14.868579
400	4.102926	4.978659	-0.30453697	10.952212	18.942026	17.029175	10.277881	-3.1038485	0.7260961	10.02992	2.2261136	-0.826575	7.2195015	1.6950283	15.778653	12.017697	21.974403	29.183676	41.76318	27.411268	33.670113	21.535904	29.266268	32.203594	42.440067	42.89499	15.557828	36.42548	24.851847	47.068073	16.682997	30.283224	17.19061	25.153639	32.255356	30.309137	41.14231	29.34374	44.458454	26.912699	29.916883	20.377956	28.032904	21.394121	30.0419	40.796368	48.840637	34.42432	21.464003
401	11.165702	-1.7650858	-19.641588	25.595808	0.3710467	6.308115	0.83440715	16.758333	-12.904755	-2.1034174	-24.75911	14.682709	7.4293437	9.596646	10.701749	47.147457	20.856066	14.124211	12.27436	-7.7535224	13.315563	-20.732931	12.528969	25.018593	22.761312	16.280783	37.175007	7.6540184	14.276371	-1.4582227	13.4374895	20.31167	19.128435	25.44401	22.870268	23.725191	20.480743	19.61032	20.987568	20.688477	11.210771	38.50064	29.35171	33.496807	18.026754	32.74187	29.675674	32.66128	27.896227
402	18.681166	31.469435	18.609774	25.406992	20.200548	28.002802	47.46936	46.00288	34.553925	37.242542	40.760693	34.013485	33.395756	32.038086	25.866571	11.633624	19.29896	24.54042	19.956907	10.76747	26.393717	40.075413	26.808424	18.023275	15.257939	28.473429	18.046682	15.633075	13.623176	43.6367	41.29643	32.977936	19.898853	34.773876	36.57321	19.74092	48.40108	22.678068	23.166725	22.502306	33.609943	14.66951	22.042318	16.115484	22.739069	18.24373	30.204111	40.236286	17.76029
403	3.9153721	5.026982	-5.6995907	0.50263816	12.20238	11.095943	14.532523	12.0739975	10.024855	13.3908	4.67407	-2.1740065	3.8536594	0.2136991	4.446133	2.119449	-3.2629468	-1.9407912	3.727474	21.507093	10.869293	15.634434	16.12983	8.621329	4.5056973	4.247678	9.51071	3.8991919	3.3642967	-1.8651372	4.502596	19.766802	-26.295237	27.872772	12.40241	2.738346	-6.517569	15.425758	7.3507233	4.5034366	6.073015	1.8662853	8.7856655	28.023214	14.9399	17.963654	18.856213	14.536362	11.62685
404	45.83875	38.710125	41.542515	23.89389	55.774155	17.306356	57.172565	21.918032	59.455837	20.888098	19.38875	52.20708	43.422104	40.193233	38.25578	22.990128	32.018612	14.976357	40.073284	9.461469	41.559574	42.58891	26.646912	54.618652	16.34921	34.946995	11.6511	18.040573	15.512523	32.70004	47.741684	43.91153	49.52067	41.682453	49.237095	31.351538	18.494148	41.301174	14.580197	29.363073	44.164764	25.278809	34.78206	22.412527	25.043821	27.90461	31.267431	27.882032	29.898432
405	35.185364	35.631214	36.643658	15.354535	17.884645	38.373096	21.926218	36.455368	29.103071	25.273148	18.276045	27.586334	39.06941	30.937311	30.905243	35.67726	36.857006	20.64632	34.574566	22.104212	31.221779	39.08942	36.263996	29.77861	40.367294	30.56391	33.646145	29.077438	46.543945	30.50875	47.044956	54.873825	43.17755	-2.2821553	54.002926	27.066637	52.40138	42.24097	26.267374	51.910572	-5.0592093	45.697796	41.574314	55.409992	35.05696	-11.420342	31.003845	39.172806	44.012157
406	21.236496	7.4859276	11.183713	16.269775	18.8551	7.6892447	18.706331	3.4534142	22.289831	14.844115	16.124592	13.942993	37.73729	5.9327908	14.306563	13.794869	8.1275625	17.337814	12.532916	17.781883	19.910181	23.951395	10.673198	-14.263375	17.183714	20.794928	12.312771	18.266947	18.763597	12.540095	6.3330884	29.16083	32.078655	27.216316	20.900064	15.386773	26.10238	2.6311185	32.4455	27.282318	23.3555	22.88131	27.727396	12.51704	12.603649	26.253708	20.69058	22.24875	26.84823
407	29.143335	6.3279986	20.255974	23.317808	20.127348	18.617605	14.136479	15.552461	22.037682	7.4905076	21.995476	41.4957	-3.3756087	10.27721	25.863691	-12.969498	25.532251	-3.4094667	13.024966	24.897215	19.780237	22.766607	18.024208	10.656879	17.625795	7.569777	3.167619	16.634108	-13.6727	22.68078	25.943216	9.1249275	30.50976	7.8494735	13.454892	24.305262	22.002398	16.172941	5.0262065	15.766786	1.0214558	-20.252993	17.209995	31.548203	1.6925961	21.249413	6.702371	20.504133	29.778198
408	0.47918737	-1.2421063	7.5597587	-5.0155034	1.0747856	10.925471	14.93821	5.723934	-3.8246515	11.859069	6.7146144	22.139498	1.2076359	11.955513	6.7641816	21.752596	16.709532	4.838978	1.9738318	24.697874	2.99743	20.062578	8.675884	13.739072	13.551904	23.06163	27.638983	33.34775	36.02238	24.461515	23.59934	15.590177	18.697577	12.6062765	18.72149	15.3673935	19.908257	15.312813	17.77015	19.69354	14.703601	16.35846	13.734311	30.981384	26.027496	30.012926	16.442484	19.777657	22.093788
410	13.9587965	28.330915	8.375915	-2.462609	9.696615	20.628897	10.127717	17.163969	27.303991	13.927639	25.569498	20.53982	15.842979	8.680903	6.5180435	4.941471	5.6462493	2.3551242	-8.852138	9.790267	19.627619	14.552228	18.20037	12.552382	13.64961	6.351507	7.6175704	-16.766907	9.344103	13.580426	2.2883263	19.314087	14.999167	27.132853	19.992733	25.754904	29.436562	26.867348	24.307417	36.662888	29.260061	27.076887	24.231445	2.3495781	9.929948	22.36087	7.3270745	11.654361	28.91775
415	40.765003	24.044867	36.381226	48.544827	18.668516	59.373413	21.20417	35.419556	43.988903	49.937954	33.588787	47.46466	16.26645	20.136204	43.180237	52.254047	70.55975	52.57724	37.98004	26.295815	21.786139	23.487856	42.829727	28.017065	15.812695	30.468119	38.619335	49.719013	7.421705	25.06878	48.050663	22.459272	35.23863	57.047123	48.03188	51.166096	30.450897	21.59134	40.83442	66.12406	42.33204	40.26118	31.657484	26.53453	43.595016	27.076782	35.28157	42.30264	40.855633
416	38.702362	36.26042	33.230923	48.118244	50.20988	31.837708	25.66651	31.723017	51.981236	33.2285	33.14286	47.480274	65.60657	33.47061	17.474371	44.14218	31.543625	15.489541	44.811687	60.05385	28.977701	41.563263	30.937666	25.446823	35.134705	23.426493	26.25245	32.77728	15.11465	22.530787	25.308197	35.51587	40.034424	44.71722	42.258053	40.512196	41.539276	27.869986	26.009703	35.237896	42.569225	30.594137	29.331934	27.813807	29.455732	26.097937	29.565718	36.68147	27.889307
419	-9.089406	-17.728262	-19.10563	12.070373	-0.9032965	-11.201416	-10.969686	-24.808817	-13.599673	-22.992289	-5.3463655	-19.611526	-18.650871	11.41275	10.361472	-2.6058528	1.3774303	-3.5642998	-1.902811	-11.037108	-4.7752786	-12.100308	5.6826057	-6.1804376	0.18631192	-2.318579	-10.828475	-4.424236	-3.6647635	1.4070692	1.1096014	-6.897072	4.083939	-3.0676172	1.7545065	13.967198	1.88701	-18.505243	-23.560297	-26.560781	-18.799911	-17.810133	-16.47962	-10.700274	-16.578764	15.198684	13.806113	3.5259063	-1.2157192
420	-5.0025826	29.45842	29.406092	28.94307	39.933147	-0.42311606	4.2377553	13.981286	12.215148	41.29335	54.485973	46.57147	34.797333	51.611347	9.020931	-1.7620448	-2.8320274	30.62066	36.08756	40.250328	53.212738	10.304545	34.787518	44.923443	47.539837	36.28096	57.94643	50.40642	34.814423	-8.364902	-2.2647743	-5.9594083	4.790277	31.274208	20.976347	44.550404	38.308178	7.292669	39.844265	38.127155	1.2466078	35.147247	61.637745	62.269485	43.47525	42.310135	-6.5725026	-0.5719964	19.317957
422	15.973905	9.725759	14.283165	21.29748	22.771154	12.387477	3.5838902	5.625822	16.055395	13.002612	22.709776	12.392002	15.39792	6.2947536	3.975624	15.165921	18.168962	8.736661	16.891577	16.209303	8.085401	-1.198166	2.915549	5.1835256	4.6780276	8.721261	9.122588	3.7480748	4.985956	-1.2812232	13.467441	11.786228	10.464503	13.988712	11.185807	15.795639	13.530744	14.793534	22.544611	6.261742	3.207836	19.364212	20.88885	22.516832	24.597824	20.852678	20.147005	17.721632	18.118402
423	10.705524	12.442349	15.6234665	10.774325	18.435135	11.54091	21.375412	11.092706	8.495315	7.235789	12.901765	22.47674	5.1469817	-0.35307613	-0.56643564	-7.111522	14.79726	4.6168733	18.349619	14.913976	15.897885	10.589576	13.047043	30.966288	16.986677	6.351238	4.5824895	13.803519	18.929613	15.9717455	18.014803	15.640765	12.802902	21.796257	27.189127	23.144234	7.8615074	4.5299873	17.842335	17.614	20.81472	19.180887	11.763954	5.8496685	2.3240697	15.385654	15.866218	11.110573	19.404963
425	17.322226	14.730911	33.818348	25.88799	21.649925	12.569942	28.798258	17.487946	16.611792	20.280802	30.164877	32.140293	30.92301	35.030983	40.07156	21.927177	10.980003	2.6987693	7.941008	9.099345	7.88438	2.0197182	14.245251	4.913488	12.82516	13.450577	23.846191	4.2711787	18.045761	11.854482	12.932555	3.394994	4.1706634	15.19241	15.25472	18.488117	19.64298	11.670425	14.6572695	11.0558	27.67656	15.288036	17.656967	9.77352	6.357319	9.019212	13.341473	14.823901	19.020096
426	19.764013	2.4098046	14.12394	3.1182382	5.486996	3.431361	3.1487653	6.0024953	17.55906	1.8152161	4.6459727	1.4612333	4.335189	-4.1483703	-3.7900486	-9.230624	11.23216	3.9701183	-4.19778	-4.2268457	7.298149	-2.228699	-6.5229135	-7.365011	11.414573	1.3165759	-3.7268803	-12.619479	5.0883574	-4.9104238	-12.306378	-12.966105	6.5427146	-10.839969	-5.964005	-2.1296628	1.6160469	-4.542541	-1.8258018	-9.113225	12.673755	3.6887949	-1.8170252	1.3370895	6.6822567	1.293251	4.3565288	3.4769657	19.19997
427	34.034893	26.938995	31.761742	29.537848	35.95139	28.458633	23.145266	23.504333	22.70135	26.666128	26.696754	27.351486	25.481018	20.795774	34.88406	17.942604	26.30925	27.45867	28.13861	12.076999	23.280603	27.829523	32.159897	22.102484	24.601465	9.780845	30.665209	22.424652	19.601168	14.295245	19.585747	23.562998	32.527676	28.99418	27.14444	21.451035	21.971352	29.72014	35.60536	20.093306	35.27909	31.698526	21.58642	31.539877	32.45189	22.594019	19.38075	31.88807	30.662622
428	14.870496	-0.6652991	17.27647	30.621124	-5.7275405	15.3384695	15.568187	19.42571	18.82052	26.197626	26.06958	28.849672	37.016262	63.775692	23.09928	54.042225	57.408688	-17.642897	23.913671	56.429398	46.78961	35.16797	56.755344	74.58047	88.49122	9.279912	39.46784	30.148916	22.305235	11.338626	64.65345	38.961273	51.174175	-9.297795	6.3592935	4.598993	30.339987	61.63153	46.493145	35.0905	84.05537	21.02659	42.35113	53.584106	4.2727046	21.789454	39.634842	35.448147	30.427313
429	7.2405343	2.7030761	9.352872	3.056908	4.2798944	1.4743843	2.947405	9.230893	0.69398403	3.6955452	7.186213	-0.15695047	-1.7571411	15.335644	2.635032	4.666906	1.0341686	15.949604	9.817939	0.14487754	9.040493	9.33558	7.6029606	7.614031	8.017656	6.6640525	5.431179	-1.0847558	10.557394	10.74557	10.115094	14.534169	1.4844795	5.9301057	5.474134	1.6279653	1.9152532	6.2000413	7.3585243	12.43892	0.27688327	5.212272	5.7255034	7.2218356	6.03858	0.21171458	4.75812	2.758704	6.7141175
430	25.805593	21.36645	46.67807	43.527847	36.95468	14.217874	17.525198	20.965168	17.99425	29.964663	20.960083	21.09241	24.52266	37.15439	15.056747	8.787506	17.220076	12.935361	20.562422	6.208187	17.03187	27.384842	17.975618	21.846481	9.761727	8.888933	-0.98718643	17.03591	8.344003	21.79281	24.390724	22.383055	21.456436	1.6320702	7.1090293	5.787424	25.268446	5.254563	26.106672	44.489624	24.350418	7.890696	16.776594	-5.3301053	-5.908394	-3.8339272	-9.045302	-7.3730445	18.33399
431	15.567454	34.282684	28.558111	40.26761	26.048483	8.540244	26.944983	49.672165	13.598653	17.047676	20.865347	32.380173	9.345935	3.4515674	5.0992675	11.286859	4.125334	45.56399	17.402159	42.393642	21.071653	17.060314	28.990295	31.212845	40.90279	20.844187	23.65306	23.303446	-7.521005	38.57454	13.885875	33.97921	40.003235	28.548407	50.227753	20.894186	27.467812	39.356976	24.233377	25.144358	35.596035	43.06856	25.796843	37.93981	38.764465	23.091253	27.784485	35.62804	18.088594
432	33.77534	43.78682	7.8448853	13.444329	37.066673	43.6559	18.624418	11.250934	28.128786	22.613626	23.867456	8.76017	40.52519	26.369217	34.845226	-10.763265	16.402933	0.9135683	21.987543	47.72909	26.273743	38.24586	39.714	30.350456	13.505458	22.736872	29.763994	22.016531	42.551113	19.598146	43.187847	56.93892	16.477583	15.822353	35.913776	24.44332	14.456799	55.179794	34.659317	41.075603	46.0685	14.998512	23.051477	22.634336	32.374615	7.139773	44.671673	31.505766	44.187557
435	28.49227	13.891683	37.7181	18.81652	0.7355345	26.714182	21.310675	34.456417	35.15375	34.389038	18.907408	42.34735	22.844378	35.571796	20.338173	34.186867	16.533623	16.151178	17.907602	24.41912	14.456024	18.139763	23.58471	23.633413	13.713905	8.80807	33.151127	19.602306	40.250797	8.802791	12.47936	22.687065	23.395918	17.82986	23.992325	9.331035	16.013159	3.1076343	25.481	31.716635	8.235828	20.047213	6.639658	7.9004974	29.055155	13.57782	33.93875	24.275152	45.265675
436	22.434439	38.26672	25.41188	18.672745	0.67277354	20.412699	19.002253	17.047647	22.554579	18.233673	26.168953	31.666784	43.950928	15.954059	10.07673	15.400475	22.674904	22.088953	19.085981	21.73498	16.508795	45.88207	26.70455	32.608643	18.355576	14.319176	15.989601	32.366817	20.801958	36.743164	30.892546	38.889587	28.966146	34.35339	21.01926	35.409206	18.648764	12.475043	21.474726	20.474077	23.184158	30.312347	25.712912	54.779556	32.76425	31.018303	38.673748	7.166546	18.097334
437	18.453728	4.11025	21.941633	15.496812	11.405388	15.841789	29.890894	21.303156	19.937073	18.154198	5.89624	4.8984685	21.906382	31.015497	6.467852	13.880153	15.46255	11.058272	20.931307	23.458944	27.935553	24.253	11.679271	13.195445	14.157859	10.678369	8.339269	17.365755	-0.8872614	10.730605	21.017973	16.706678	14.126857	11.034675	4.697803	17.37322	20.142864	10.241463	10.695808	4.837457	3.462218	16.158304	13.344596	16.046911	9.893102	13.122455	8.124612	9.6361065	10.240964
440	13.686349	39.74227	8.547832	24.39947	21.802408	34.14801	30.498755	16.01806	25.550863	7.6981654	27.297586	16.743002	29.527231	14.80711	35.691307	14.45828	40.74959	12.888818	15.087411	26.040909	12.416069	16.757444	25.83422	11.44608	3.4525125	34.244637	14.878929	42.289703	8.188092	35.352005	32.76029	45.38573	47.89731	23.909882	26.726095	16.701307	30.117775	16.332033	24.031908	13.170211	32.16279	28.521444	35.48861	15.226662	37.379055	25.95423	44.332638	18.120445	5.2617393
441	38.554718	27.309275	16.092154	-3.1593812	2.6842034	-6.9374213	16.611078	9.0144415	34.240658	29.072906	35.89912	22.565084	31.987883	18.633188	19.429903	12.709156	25.341024	30.093393	45.106476	25.58344	9.845426	8.456545	25.74752	18.92322	19.422651	19.709173	-1.5833343	28.52069	10.030678	12.82174	1.0629638	26.006752	14.738652	13.076947	-9.585408	28.38584	11.955025	5.431772	36.136787	29.782846	13.003506	13.264122	11.884793	18.30263	19.029781	3.3010046	43.92394	5.7636886	15.241493
442	15.784701	21.379494	29.582901	17.238638	25.046656	18.991705	16.794638	22.257738	32.753384	28.08866	15.344848	29.221268	22.469711	29.044394	20.447922	22.870195	27.961983	33.28644	26.519333	35.432644	20.021765	21.405167	25.967546	30.806238	25.724695	25.157877	23.673758	20.64063	16.721008	30.889595	38.336155	19.53244	22.040224	36.871998	22.565844	13.518853	9.489953	25.636362	30.274506	20.641275	23.68221	23.98337	22.790968	20.512955	16.24994	25.785124	21.082487	19.863462	24.693106
444	13.881337	14.246823	15.221326	7.954684	3.5363293	1.024655	1.8902031	3.140683	8.215369	5.423065	15.617686	14.018945	13.931564	7.437504	9.99974	12.083134	14.714912	13.484189	4.232235	8.540099	14.058581	10.503886	8.06017	4.9368825	3.9551647	1.763267	7.893664	5.2116423	22.14408	15.154439	9.4263315	16.194109	14.344681	15.300435	9.833902	9.749996	0.23310645	18.667099	7.974054	18.86262	21.221582	21.681623	20.181932	16.541521	14.733781	1.1374636	5.91727	6.675697	16.784502
445	-8.275431	-3.7415364	1.5857798	-7.8737087	3.1479347	3.9435396	14.270085	14.533675	15.128427	14.4901285	20.192472	-7.5959296	-3.4179676	-4.0561047	-9.59637	-1.3027648	3.6787338	-10.189075	-10.620078	-2.8612034	-2.2069728	-5.0298567	-0.54049534	-15.882464	-7.9170346	-3.1115549	3.1409416	-4.6953773	-1.8549198	2.6493366	-10.315867	-12.476266	-7.8592663	-10.143457	-0.93107706	-12.231139	-6.6123466	-5.4518065	1.9387385	8.211272	4.6420226	-6.058251	-1.0106206	-5.196092	3.7518146	-9.925609	-4.1480956	-7.3308215	0.8875453
448	53.310368	39.541286	30.473402	57.164886	22.173506	36.125793	27.584824	32.044918	40.477398	46.265656	26.800348	33.974243	63.11455	47.71423	48.734055	48.297108	46.18056	33.78487	44.064724	43.408215	34.888836	32.354267	36.585197	35.65139	19.761389	32.44531	48.229076	54.58313	43.165756	30.65507	70.554115	47.862316	16.750666	26.846502	37.602596	43.553055	14.284013	29.41654	21.712748	36.343777	33.128937	34.387177	22.55277	23.890936	29.87797	29.387964	43.41853	29.30375	28.432642
449	-4.301418	-13.336891	-0.481776	-0.9688485	-13.111645	1.7328326	15.9029665	6.0802574	9.340138	10.559203	9.6671295	14.339646	-10.977321	-2.6589997	-5.5007076	6.08701	-4.453277	9.667296	7.5864353	18.835154	3.360553	19.034964	1.1140332	15.80893	2.3027668	22.031801	8.140609	29.822725	22.887228	26.09871	24.624758	29.335976	25.223747	17.904467	19.06003	25.77462	23.412848	23.161139	2.6683807	-1.42449	19.438356	22.778177	34.24332	15.257492	-12.798554	7.0875535	3.3586223	17.314667	26.974089
450	5.260151	2.8999004	9.517524	-5.37051	-9.830943	-1.307234	26.2473	35.82816	16.63473	6.633117	10.734302	9.648136	23.007284	21.612953	30.196543	23.738222	22.266527	23.400726	19.214745	29.749693	31.6604	24.166466	29.189783	29.667837	28.964659	26.28215	26.553324	30.177824	25.33875	29.585106	24.40777	23.71376	24.959633	30.119879	22.093994	26.319677	25.546822	17.575026	20.26396	17.310133	17.196821	14.384803	26.348604	27.478933	17.789375	12.274058	23.654703	22.543356	20.004765
451	15.160671	11.707273	15.639454	15.600865	11.670348	12.029424	18.750332	18.36432	1.5161971	18.422274	17.615112	-0.5226192	20.685484	14.086549	16.603716	19.87953	14.269321	5.0438957	16.69471	11.277832	1.8169438	18.86057	20.859308	13.7234955	15.747559	13.307075	13.887573	19.765121	11.2402315	18.778315	15.031194	21.946808	24.558111	17.3314	8.655332	12.130936	15.192912	16.95064	3.2893436	22.80094	14.12236	8.118658	11.282811	10.437932	3.6306345	10.43086	1.6135983	16.236006	12.075627
452	12.267421	19.059189	6.203012	20.136732	17.696747	16.845238	21.553194	13.111191	12.832591	14.295162	17.439245	3.574646	12.646991	10.724486	17.024933	26.038412	8.83608	21.607735	16.233265	7.132772	12.078339	-3.0853636	18.6996	17.164286	17.227537	16.78573	12.83548	26.380533	13.592542	16.796835	20.771276	15.908513	19.727192	16.112307	18.033287	24.516047	14.419045	21.753326	14.598412	17.756308	7.916182	16.259928	36.598614	15.532792	13.51112	12.653175	8.9329405	10.5254345	22.059237
453	50.10728	30.173864	42.628216	35.1138	17.697624	33.086018	52.628143	32.698353	33.952877	41.453407	47.805714	40.21483	51.64688	34.91272	27.413385	38.059383	30.406103	37.427113	24.716196	18.959711	36.836452	41.74425	28.259888	32.476498	41.711292	27.933815	29.554123	40.520344	25.034502	16.438559	32.846577	19.165747	17.0003	24.543594	22.413149	49.29507	35.750587	36.179306	39.736492	38.95879	38.931206	21.925417	16.696238	20.99578	16.34129	39.81226	33.523273	31.462496	21.076883
454	22.793167	33.985134	16.11185	16.54774	25.983065	18.03396	29.670488	23.701727	30.424057	18.945004	26.436686	37.249577	27.889679	34.990234	30.606977	19.870405	27.090462	17.637342	19.496086	32.044003	12.328273	8.497541	21.482582	30.4952	24.256815	34.7412	24.509523	23.707518	30.047028	22.00762	24.081787	31.697886	32.580006	20.191095	27.8255	33.796158	26.97409	24.331385	25.808477	20.220945	19.726336	18.96992	17.245558	31.227509	27.448517	29.201424	20.492311	23.919624	25.18139
455	28.152872	44.51607	24.808311	22.354668	26.181192	35.3185	15.221744	25.771881	11.615082	25.542006	-1.69163	25.658426	17.671497	25.715006	20.41298	24.897467	30.90055	23.297035	18.660479	18.18386	21.252361	29.090567	19.889526	26.337318	20.16899	21.15657	14.626144	17.608723	43.19408	28.973246	29.806076	16.709093	31.411795	28.179758	22.587702	25.07286	20.98771	24.75625	21.740555	30.268171	8.575042	24.860077	34.263824	14.446574	13.945659	33.649647	22.274035	28.700201	25.492844
456	32.449093	34.810574	32.03526	14.050549	26.310064	24.48417	34.30329	41.120964	15.445171	47.46999	38.370716	36.2553	32.400913	32.78417	40.90771	37.90677	16.465353	39.236454	23.80134	33.14635	35.647556	29.560326	41.668896	36.543842	26.210526	37.340946	38.746124	43.436977	32.256275	39.4771	23.228662	28.706652	30.647957	37.627304	44.0949	41.955864	32.527954	37.31886	22.382608	31.279005	29.620306	39.827946	28.995087	38.17271	30.632729	39.493977	32.82268	28.820826	21.181181
458	28.991905	30.958733	39.104034	33.369354	31.056486	20.664423	34.614395	39.12815	27.151407	37.63796	44.39418	42.498722	35.126923	28.425598	17.965216	16.33646	31.806799	22.925776	38.817493	32.497562	35.876644	23.059278	36.30415	26.845861	24.350775	43.724895	35.938152	38.35156	39.555958	39.004536	30.688187	16.430067	36.3004	32.90158	28.520693	21.067503	26.802866	7.8892303	47.149338	24.70669	29.535042	53.467056	45.003464	36.14477	60.685078	57.014507	19.349413	18.115252	28.70806
459	2.6348627	5.3385634	3.4870949	8.248845	11.315903	15.230725	5.24235	8.827525	1.9720573	-4.5136724	6.2231927	3.9130337	-3.5760498	19.213694	25.810547	23.016825	2.8317451	29.17025	28.637	20.407322	29.233149	24.562738	16.212885	25.946981	18.423975	21.584059	17.661203	33.680588	28.03572	10.552375	-7.2194657	-0.28138423	19.714334	25.8762	39.376907	15.824631	4.998221	-13.019084	15.750309	23.16803	28.239996	8.858485	30.978394	7.9863677	-1.2694894	6.274588	42.300217	4.976197	-1.1987498
460	24.796003	13.987296	0.559196	-0.7824103	2.0092695	3.840915	5.0168805	-7.921123	19.754316	10.8271055	5.1058955	10.38424	3.2831051	1.6071357	0.76655006	10.098381	11.568523	18.520147	4.028133	7.132014	-3.8716075	-2.8781397	3.3087234	2.9386597	-7.87352	-7.037027	2.5901916	10.053281	13.887715	19.447294	-12.572589	-10.132031	-14.460973	0.27388287	-3.8146422	-8.555644	-7.006767	-15.139012	-13.332112	-18.136454	-22.128595	-14.267468	-20.132904	-9.6896105	-12.432902	-20.71089	-14.383708	-16.129686	-16.29762
461	3.2039757	3.0184078	3.8968782	-22.93447	16.629292	10.699497	1.9750439	3.4506114	9.491155	-0.94950676	2.129874	11.769086	-3.5336087	8.195931	5.2964377	-6.684653	2.0251887	9.886534	-10.072177	-1.3523141	9.150483	-7.2260947	-26.661871	4.153643	12.994273	-17.465818	1.4317495	11.580932	-12.858247	-13.728894	4.9028616	10.618803	-10.814679	6.1023602	6.8519387	1.0689311	7.9365935	6.000794	5.3579974	-5.4379926	-2.166713	8.217503	-6.1812916	2.873572	7.431354	14.114667	6.0825386	15.360236	6.1281877
462	27.049871	5.8870597	14.787183	13.837781	9.918616	5.3168063	12.690513	18.152594	10.650059	14.588458	18.188795	6.9143987	6.810408	8.115529	20.732267	0.5100703	7.58816	8.883956	6.3777404	7.503965	11.755447	32.466427	6.0856643	12.458748	27.644556	0.48978043	15.445348	9.966388	5.8724866	17.109467	17.339302	36.344547	4.3817277	10.695938	16.053991	15.533809	10.477401	8.748628	7.4274635	2.0190015	17.951197	15.031592	18.706041	11.048587	10.514287	10.288526	10.008048	37.547573	31.047827
463	27.509674	37.378246	16.967245	15.745864	22.774298	17.040255	28.027746	26.052353	38.841755	23.613497	23.88987	26.825941	33.651985	21.548264	16.386179	30.729315	17.805931	20.42441	4.0585656	7.1636014	31.33364	20.45794	46.761658	9.389249	27.494827	6.693601	4.096207	23.88716	11.288751	38.275158	13.486495	39.65159	49.48695	9.077359	13.166366	31.232056	34.356003	18.237457	22.9927	8.627029	17.36927	20.052689	9.82033	33.877384	12.488998	39.629208	12.208365	10.0441675	6.9181557
464	-3.6921825	14.653961	5.501036	-6.819422	20.305101	-1.0649097	1.995951	-21.298704	21.748047	13.834167	9.258999	22.766787	2.924155	4.2587447	19.951363	18.849577	-1.7186408	-7.7023582	23.43368	2.283962	5.338135	28.591425	11.217358	14.785356	21.753143	24.96582	2.6254656	-3.460652	14.084096	-1.8084902	-11.169883	29.545624	14.9122925	0.2766792	33.046764	4.0816536	61.51308	52.344166	61.078983	55.599506	44.481495	51.989216	70.76244	60.114384	47.250034	68.79116	53.113026	61.22827	63.367046
466	22.813866	30.244202	8.775153	34.69136	35.318245	38.18929	34.648617	24.68309	32.563786	19.00476	35.64587	12.590546	23.041399	29.191927	24.493185	31.372055	38.474243	63.209072	23.551933	44.213238	18.85464	56.52191	38.500683	36.000496	19.461054	17.988035	55.623272	22.840492	33.23521	34.82142	26.11962	57.560898	41.601353	17.24344	22.029608	57.35787	42.73807	23.907827	32.503796	26.064291	17.55167	44.980885	26.4965	22.934504	14.400807	36.491848	24.803581	24.902023	33.290615
467	23.264376	34.76947	22.528803	17.846466	23.645807	3.0329387	30.641668	25.411684	38.85169	24.382944	41.202087	36.778545	26.810888	23.319872	20.089472	47.997707	46.621815	25.233831	32.34116	46.014908	30.747644	22.68854	8.934993	49.164227	48.27446	26.290344	51.42542	44.512085	43.847595	38.904217	26.847427	56.384037	24.682932	32.25571	26.697405	24.475584	28.587532	25.386772	29.09137	31.705149	44.17497	47.15034	34.973724	26.384954	48.49799	36.115227	40.243534	32.725327	21.166468
468	2.5961263	19.352743	8.843987	10.326467	4.427261	11.23936	13.198559	10.0197115	3.6473923	3.6533625	5.2975965	12.029938	4.4683723	10.219085	16.157814	7.4219875	13.507985	7.915287	13.029182	15.623378	13.120955	10.9608	20.363775	7.885738	-1.7900039	18.164564	7.39434	4.094952	20.056475	24.740356	26.993599	27.19525	22.945902	22.595581	16.161875	29.312525	27.067038	8.050016	-4.731935	4.7156324	7.4998803	2.7360542	21.563326	22.501734	3.853774	7.2405257	3.3075798	7.7503395	14.230542
469	19.88104	21.17087	28.158243	27.024088	20.140684	44.46634	28.985834	31.164896	56.649017	26.331116	46.25472	22.808525	27.528748	30.536024	28.203423	21.384424	48.163105	55.103424	27.06132	29.676605	28.397856	27.872797	36.04485	33.916996	38.55764	18.14261	48.700787	3.8631485	-6.479279	23.15006	32.832966	30.852783	30.794546	38.14171	9.654148	25.713562	6.1048203	17.941917	32.00435	54.558094	28.907562	14.026626	27.092062	50.499542	37.11535	39.250977	22.997229	32.0688	15.067922
472	41.655933	12.560204	35.3112	25.571878	7.3743324	43.478012	30.492264	27.474558	8.40812	2.0786126	47.33507	35.578995	11.28822	26.414404	36.876705	55.586315	26.783808	22.357351	43.31538	15.84145	18.919867	32.63272	25.01795	14.978367	20.087215	37.621754	17.135736	26.086966	27.10707	28.126068	35.417316	12.535943	40.449142	33.685696	41.261967	23.47756	33.983723	21.77778	22.046875	27.81018	34.954887	46.908585	31.683891	36.19662	24.628656	56.76743	31.602877	33.68452	28.294203
473	48.085327	29.439634	24.857367	12.9710455	28.52471	23.700972	34.928986	25.803345	20.183838	32.825356	32.18186	13.02431	47.827602	15.736908	30.340637	39.641167	19.424456	27.648535	47.800007	41.784992	50.47513	21.456161	21.626799	16.888412	26.335566	48.006634	15.050354	41.576675	45.42697	19.009762	35.156773	22.295008	52.970093	8.462377	29.883017	24.876211	4.984077	13.71473	43.073444	21.396269	42.819397	19.788527	1.457585	14.019467	29.832153	13.694146	20.330313	37.869358	35.026604
475	2.473911	24.193617	27.353918	62.77647	23.812653	31.688635	21.10117	14.137825	17.53726	24.3405	24.465141	40.106243	26.023903	19.35681	4.283896	28.452616	21.480295	44.619923	13.716725	34.075672	13.599152	10.439041	28.624998	16.278036	42.215275	40.13625	13.850975	29.635073	25.954744	39.279263	23.529646	50.8203	47.06303	39.708393	25.494074	7.546408	26.801168	25.50937	29.112616	45.066273	27.97309	16.669842	9.839149	31.046854	33.154858	34.474957	41.037563	32.836605	20.275057
477	26.572206	32.120884	20.489498	30.585396	23.209236	29.743528	-16.919615	7.4019847	0.73252994	-8.317852	-1.613789	30.359917	24.777567	43.95221	-0.69014734	23.538408	16.872492	23.639433	24.350538	23.761475	21.121202	-9.507236	4.326443	-10.75673	-11.733368	3.6280658	32.48769	25.965185	35.303085	3.1395006	21.387701	15.30043	16.583849	10.184558	22.296692	15.7154875	-22.126167	2.0534317	-10.978149	-11.862004	6.5033126	15.0109415	18.622725	27.463293	-3.3577626	-15.468002	17.715014	10.694206	7.9769464
478	-19.909143	13.659565	-15.497292	-0.7683401	-3.2040184	-5.4646664	-12.6211195	-2.973552	-5.139075	5.005547	9.867188	-2.267722	-9.790009	-11.907491	4.884662	-14.4767	-0.6373467	-5.9679985	9.473252	5.885078	26.946436	5.6473966	-6.342893	4.5919995	7.2961373	13.063396	6.9270782	-14.979407	-4.3909893	-11.221298	-3.5282218	-6.9928756	-11.682363	19.02034	14.211418	3.8692315	15.118457	3.4052668	13.242908	18.340343	0.842899	-8.826627	6.2012744	-0.5484209	1.0756928	-8.929935	14.266215	-8.447238	8.331042
479	6.444513	-5.597334	-43.874348	-8.268584	26.6299	6.631266	14.206468	-23.837128	16.322771	-13.326724	7.579693	4.4533877	-22.24146	18.42958	-26.65972	-11.181836	-29.700539	-37.558323	-4.2761464	5.2559648	-1.5038465	3.0360699	-26.672989	1.0131747	7.1921782	-29.532272	4.425277	9.915242	-3.0534456	18.464071	-18.968885	7.2407002	-15.346803	-30.305908	11.205976	-3.011678	17.888197	14.872323	7.3616548	6.173187	1.2742258	29.293055	11.767032	-17.582367	14.590076	4.1689453	-8.430018	-17.147762	-18.94898
480	11.333135	14.344338	16.432503	13.088712	7.6000676	13.121358	14.722539	10.327455	16.873953	8.959933	13.77245	16.84685	19.818838	18.486567	20.463232	17.068008	23.016802	21.765154	25.53958	19.152254	19.744692	21.603739	21.84952	22.27884	21.499975	18.337337	21.33756	22.829193	22.623705	24.146265	21.42852	19.800936	24.656357	26.808619	20.135443	19.886631	22.282991	15.354411	16.677214	18.84984	17.401186	22.80072	25.384413	20.597818	14.844578	9.883412	12.421718	4.5678024	3.3157854
481	17.33442	-0.8427386	9.871184	6.8583264	-3.2414865	12.387929	3.0337117	5.5929217	3.4122703	0.5570685	13.353714	19.546316	6.30851	8.334431	7.6991525	15.029594	14.459905	11.271092	4.8800044	13.270123	4.856285	3.1157455	5.166413	2.2850564	3.524373	12.207222	10.13358	6.764563	10.703856	4.995087	11.600685	16.056482	2.0707839	3.338379	7.4191365	10.342539	15.037745	12.019318	13.146731	2.503062	2.6280384	0.47749662	5.0483193	15.288284	0.24213696	12.418415	4.1809974	14.258727	14.3057785
482	-9.512401	-11.054183	-0.4023126	-10.41034	-5.3683395	11.48592	-1.7928079	6.647871	9.828702	1.7856547	2.4650745	3.5987167	13.927078	10.7586975	15.72649	9.350711	16.464767	10.979515	18.330404	20.22627	12.489015	14.81408	11.052142	7.6746383	9.69097	1.3486427	4.273595	10.89426	1.9569048	11.364488	17.726414	12.6758585	12.9933195	5.7219996	6.788515	8.384441	12.469317	9.585142	4.350327	13.822308	5.9471736	10.277737	9.850437	0.902337	6.4950137	6.334947	11.608302	14.229756	5.599858
484	28.915993	17.136707	31.435038	14.411637	38.02342	-5.4745965	31.466764	12.468438	4.850925	0.8887439	24.892397	28.528427	15.840266	25.918303	12.583836	24.934664	12.297374	20.498285	25.933187	19.739925	-9.391802	32.618614	29.412094	-8.390033	-20.05616	-10.220883	24.977102	20.226349	30.943481	15.467068	27.37493	10.743169	17.99518	26.55497	27.366104	-8.1969185	33.398182	15.164681	-5.897473	-14.096623	-0.5198224	28.16971	21.436768	30.689667	17.22537	31.40359	13.578576	20.384306	33.02636
485	26.414267	17.006355	1.7771797	5.276132	10.644275	6.676104	1.035196	-0.5317293	2.6320307	-3.1480095	13.888871	5.4369216	11.339484	5.1309485	-6.0519023	4.03313	1.9948288	11.213187	18.555191	26.368402	17.554934	14.876079	10.904231	9.618289	9.823281	11.759814	7.6478486	3.3405669	-3.3529804	-3.2705467	1.5699373	1.3384756	3.3607857	9.826425	9.12662	13.4564705	12.053413	17.004105	17.298983	11.0733	3.1483943	7.896937	8.408117	5.2293334	9.434831	15.330493	5.5774255	3.2808774	8.790277
486	15.041562	30.164291	22.13501	24.589529	21.738327	31.66273	25.08486	31.352942	23.194504	16.963266	27.201027	3.8879566	9.478019	20.6574	18.574184	16.803507	14.100998	23.607824	16.39876	20.13336	26.53328	32.40506	16.941465	26.048555	21.177889	16.76769	6.133349	16.057901	20.765999	12.318547	26.041016	26.937536	29.630585	21.860308	27.394608	15.930537	23.031431	21.258661	21.046755	20.836275	7.6645427	32.085197	23.063126	11.615748	16.8644	23.06543	9.494914	8.929008	22.264933
487	-5.9229455	-18.188818	3.0429037	-3.9048302	-1.3572283	2.235028	20.952415	-2.714033	-1.2903541	1.5100117	-18.181852	-3.3362272	1.1610483	4.2972465	3.2867877	-2.650769	-3.1851788	3.8424637	11.533561	5.5794735	5.2873	27.133406	9.577178	18.138823	-5.4357243	0.90707463	9.172722	-1.9912882	16.886005	-6.38879	1.2439533	-18.736017	12.98185	-1.3766165	7.9278045	15.6964655	3.6627054	5.909872	-13.0462265	17.644434	-19.33483	-11.131288	7.6653037	-8.182878	-1.0770632	-22.7017	10.242505	-5.681315	3.218232
488	13.102361	14.815768	23.937658	5.6461797	6.6639943	12.740173	23.001356	23.576807	11.040736	5.367916	9.888992	4.1792393	17.74125	4.9741564	-0.22819757	5.4370537	6.918331	5.230968	-5.5680676	-1.5378546	-4.292128	8.953735	4.8417315	-11.88678	-7.162449	6.3762136	8.137105	5.702921	0.5608819	0.8217326	0.13473225	3.5086849	-3.4987946	4.359537	-10.886579	1.8351884	2.6648424	13.33109	6.4792695	-5.92084	-11.749832	5.262117	-9.760482	5.741291	15.0581665	16.285658	7.6536374	6.716999	12.305999
489	14.389682	25.383446	16.919834	21.998568	22.55623	33.169567	31.3284	9.0956545	15.933154	18.634197	23.261568	12.287168	32.925484	37.552402	9.468154	11.082207	49.30586	-0.58557147	28.703835	19.513824	22.286453	30.943563	22.248102	29.534492	16.052895	34.951458	29.668821	36.31355	35.648212	23.065805	25.07327	24.668566	27.97596	16.988438	22.963577	17.48105	37.59668	41.797855	31.726477	14.9719	24.089724	15.725208	14.799672	4.0223646	18.779222	45.50963	27.573143	24.616606	37.977077
490	13.631175	8.734166	20.227457	32.40165	30.557318	16.42577	10.252036	30.28831	14.855645	34.645687	33.219078	23.30755	15.873856	14.7533045	8.770597	26.124586	19.612677	29.412077	37.590855	7.771027	33.672382	26.068842	10.3600645	25.283941	13.557044	14.103953	21.4269	19.938347	16.785524	22.604269	24.843224	26.733467	24.500229	26.649088	42.809956	35.052555	26.09482	15.374111	19.210022	32.2736	30.86435	14.305695	19.367659	21.428316	32.284325	10.549631	33.454113	3.8921916	37.503624
492	-0.41763088	-3.7900667	2.1424987	-0.9043363	-6.8559265	-0.8995331	6.729302	18.894669	4.4309044	-10.687932	-0.06634649	-2.946355	-0.22966258	-1.9195333	7.6197796	-3.090101	1.2018023	15.069709	6.961492	20.207542	11.212981	2.506925	16.599405	-2.906964	11.8476305	3.6963756	0.014068286	13.002231	5.980435	4.3537693	12.344772	-3.2572849	2.681422	4.513801	10.733762	6.733339	2.2500288	12.256793	1.83048	3.2280245	-5.7773037	23.51541	19.650196	13.920258	21.906153	13.35636	-0.9631426	25.995857	4.889731
493	4.6034184	19.594484	-0.7525701	14.050072	22.92845	-1.7995749	-5.3224454	7.185765	-1.373868	1.4223503	10.25179	15.670478	8.307519	9.258122	7.090784	8.346402	13.532265	0.45588887	7.9018116	15.982274	23.826742	9.98965	12.852542	4.709402	11.420647	19.000345	14.504513	17.66229	21.523727	11.347481	6.9028435	18.634119	10.391366	2.9108918	20.852423	22.193893	15.164944	10.078609	17.46757	9.44659	11.586326	19.451864	6.4859805	1.0003566	10.695649	14.18514	15.13992	10.811175	15.841329
494	-6.176174	-12.198115	-14.182584	-2.80416	0.66231793	1.6749493	5.5969777	0.85851574	14.138108	0.92822456	6.439728	-10.377019	17.166092	-7.3737016	-10.537628	-5.752117	-14.317311	3.1692057	-2.5578868	-13.772182	-12.324374	-5.2552123	1.9621197	-13.055804	-0.7042224	17.610254	6.9217644	16.530172	3.1725302	6.8549323	-1.7058777	29.056799	5.6628585	9.3049135	6.2396507	-3.5787933	5.8487372	-0.3686285	4.499424	-3.1429577	-0.0994935	20.22746	-9.129659	0.38272414	-15.187612	11.6047945	6.368896	-8.390663	-0.29270682
496	11.238544	34.461697	47.10084	23.351755	49.70975	21.876535	17.108746	25.911316	43.85541	22.939636	23.82578	36.2531	7.807919	27.745142	17.800844	-22.627737	51.62854	3.5345001	11.832225	15.884738	17.128998	22.632864	36.913113	27.385122	14.851642	25.368864	32.148342	22.662119	43.166428	29.730835	24.94053	24.946596	27.243286	22.108225	21.706627	24.517786	24.368753	21.844362	28.500376	21.42372	44.89566	26.641504	21.659554	15.728107	28.228327	0.4590726	22.839058	27.169495	19.744913
497	49.927326	47.103535	33.540268	21.354065	16.68363	-21.616186	41.41986	23.226791	20.587114	39.98299	14.597469	42.591072	23.485983	12.148037	42.0725	24.388079	-5.1572213	27.469847	18.63523	19.789213	32.879257	31.621742	48.556263	20.223589	16.476206	43.29771	1.0132686	-3.1752307	53.735897	37.20239	25.122017	65.35008	24.433294	5.4898715	4.8273706	6.614425	15.30101	-8.310125	-31.781828	55.667675	22.357378	-0.3099823	31.317026	7.540035	9.592347	24.205109	6.8120303	17.297178	-10.8933325
498	12.084483	26.814066	10.511975	27.53431	26.896927	45.090466	35.003235	29.187363	42.54953	25.564636	27.078104	33.998913	23.062761	20.251131	20.251017	14.941739	13.2164345	14.020999	33.193123	19.637775	30.86608	13.184246	25.746496	28.993296	18.048523	16.254463	12.43008	8.0309305	5.386351	12.891244	17.837051	30.102228	12.555377	28.161446	33.0028	27.925623	37.179783	25.403961	26.462639	33.52639	22.284967	19.659023	24.70032	23.101355	13.664561	19.26756	9.65771	0.5196788	22.83008
499	23.923628	26.01333	29.776848	26.776617	37.803272	16.137856	25.23141	14.644447	60.235806	34.111866	18.961065	32.83155	27.431747	35.222324	37.941696	-7.2394905	-2.1383631	26.46811	23.075584	11.159331	10.719569	21.040956	13.111133	25.62256	25.559881	31.194656	25.59291	24.774221	31.507982	42.627335	24.248335	24.97403	44.83279	14.107944	25.453844	16.684845	17.23785	12.078903	19.838417	25.080622	25.638695	19.219385	14.240936	21.145617	15.810932	15.76067	21.50479	49.064022	28.72876
500	49.948822	14.349075	56.182583	48.77882	48.08795	24.291533	36.084774	27.851278	55.96251	38.056583	44.84085	44.41557	50.98641	10.915286	51.595722	45.56322	54.289867	44.910034	43.9044	20.469103	56.84433	-1.441536	13.144333	17.36074	17.352516	35.867634	6.297747	40.262684	17.387041	34.628128	44.70525	35.026096	54.040234	44.670406	46.828156	34.135944	63.86381	16.28848	49.665394	37.011642	47.339397	42.13626	50.142456	22.826006	53.153976	33.613537	45.763123	46.042545	58.71069
501	3.3553264	17.504976	5.8339367	9.173436	16.628853	10.781489	4.618105	24.721003	17.589823	13.452183	15.888603	27.612967	25.060333	25.424822	15.392339	13.5734	13.383342	26.778946	12.338403	17.305178	22.341337	33.3866	13.422527	18.76081	31.610779	22.920584	8.986802	18.909966	14.628974	20.52597	19.513071	17.005503	22.167313	23.812912	18.63431	17.622353	22.05293	27.797554	21.130598	14.811401	22.177195	16.614893	21.466179	20.012852	29.149714	29.861551	33.26314	26.534033	19.14696
502	26.645294	14.642617	21.839956	45.173676	39.634815	27.273872	8.074628	4.4736633	26.223093	20.408657	19.901476	14.811934	10.256279	22.619799	4.033301	3.5180066	16.097263	21.38742	22.44076	-3.7758045	13.621188	15.885422	0.29547915	22.393805	23.894592	10.896282	24.561523	41.71449	0.569835	39.549297	34.007153	33.631065	23.641113	20.66686	26.936182	22.689384	23.400625	17.85447	0.7324645	10.568063	30.97906	22.946146	46.700367	24.205194	26.016321	25.678892	6.747996	11.314423	23.41197
503	32.5107	22.06473	8.62531	30.189634	3.5120401	23.221998	24.333748	23.56472	30.41452	44.922688	35.3874	35.360737	20.328241	23.507734	25.375185	30.974312	25.21408	35.557682	39.075436	24.272896	37.087704	53.671936	46.02959	28.780289	34.47987	21.50427	28.57746	22.251165	28.160845	15.471993	21.150633	31.863503	41.484814	52.17889	55.570286	59.87624	44.680264	-2.785848	17.869421	39.740032	11.254949	21.200205	34.954144	33.65271	22.485657	25.088686	27.324755	11.57495	26.467926
504	5.966137	13.907825	27.579283	22.269133	25.393465	-13.340541	13.751892	21.152964	21.376455	-3.9583137	2.4701214	-7.755436	8.853099	29.061472	7.2172523	23.192362	25.641808	9.9799	16.209381	12.546206	21.075111	16.377815	10.354318	8.107459	7.3068633	-3.0933235	0.9771157	4.985556	4.3706346	8.519998	19.74927	14.201943	12.143399	0.3645428	20.084673	14.012805	4.524769	13.548659	6.5082755	-0.47668886	6.503878	19.834904	1.8058357	18.71896	1.3235384	7.6538906	12.4126425	15.508079	11.963759
506	-10.961595	13.376877	-8.958089	2.7903328	-5.4864945	5.0812597	-9.255086	-8.623081	-5.9558864	-8.068218	-16.69945	-6.5266557	-1.7645131	-5.782598	-9.597462	-12.917085	-10.080361	-7.047112	12.843426	-5.059353	-8.520122	-1.7036438	-6.4320474	5.999058	-2.3345292	-9.334022	-7.914932	-1.4671353	-6.859178	-1.8193611	8.320445	1.498438	-9.8732605	1.8370436	0.31927013	-5.0215764	-7.5225263	3.4301178	-11.08549	-5.6006684	-11.606118	-0.033300716	2.8802013	-2.4355361	-2.641952	-2.6263094	0.84820014	10.667468	-1.303532
507	25.975916	31.106512	15.530774	25.854364	21.53601	28.603346	15.623711	13.065633	11.823733	30.965118	12.896129	33.236973	17.987152	28.74592	3.2355087	36.663635	13.217308	32.331375	30.064672	26.290869	-0.7083707	26.677551	33.23727	18.650263	33.553158	20.7212	11.025452	3.5792186	14.754708	18.569157	20.302872	7.4372063	30.257242	6.1657615	8.617391	11.529803	17.542814	6.5063653	19.575535	-1.8199743	17.753922	12.821533	22.170639	2.0791056	18.04318	17.145218	14.046979	21.091036	17.472162
512	13.63157	31.373632	10.054278	9.448252	6.198709	15.295505	18.301788	5.3142085	-8.132576	11.641091	16.989386	20.16258	11.0891695	24.005167	42.695892	16.6829	11.535057	30.068106	-10.426669	14.504418	21.282984	2.5884597	15.54633	15.736562	27.851	29.055262	10.932612	12.231435	26.814474	3.3586118	16.749187	9.547507	14.070188	3.4513724	42.136234	11.621583	38.725834	6.1131516	16.150774	33.82503	23.692572	7.7018414	13.813666	22.735718	4.7031865	27.474533	10.4440975	-5.0600657	0.18390052
513	-14.790283	-11.442448	-17.324108	-14.40861	-24.45545	-19.833635	-19.072893	-10.951233	-13.757312	-13.67908	1.233315	-5.557032	-15.6106415	-8.375829	-30.92523	-7.134209	-19.705866	-14.884555	-17.182566	0.24234922	-13.176648	-8.324351	-19.876822	-10.027442	-12.661929	-12.088611	-8.725733	-6.739	-23.92874	-19.585371	-27.501062	-7.7232842	-14.809242	-21.067266	-22.926977	1.0375432	-13.495738	-25.864958	-20.523756	-7.157767	-10.203265	-6.339909	-7.6854744	3.0330188	8.253616	1.2445081	5.7703094	0.9152579	1.8307811
514	46.253468	45.13808	32.887997	38.67531	45.712315	23.924662	33.629353	59.865875	31.855598	48.37042	40.71619	39.047493	50.022198	31.97708	36.293446	36.70837	42.91817	39.72685	31.509085	37.6587	39.73456	39.906433	39.621906	41.04867	41.130085	56.031635	39.417233	52.66147	46.12798	31.824259	38.26789	46.97212	38.331646	32.06018	37.34166	24.924799	29.073446	34.965923	26.424501	26.707247	21.643036	33.99304	17.748766	37.9234	29.67571	18.090788	36.87926	30.178078	21.621637
515	8.614411	8.630731	1.0326862	26.176765	23.77627	19.911753	13.977855	9.041132	4.3145666	3.5739613	14.945983	12.725093	12.145485	6.5320606	-4.8677835	6.754087	8.578119	22.245897	12.217838	19.44666	4.9300656	8.730795	17.559345	7.941439	11.297793	11.50911	6.352205	5.837673	4.489153	9.435283	-2.8823202	14.646907	22.162851	-9.027726	-5.8976226	-6.3156304	-12.164074	7.5454063	5.839071	-0.23080063	-0.96877027	10.590715	15.364459	1.8575929	4.254883	4.9763846	9.025435	9.6054325	1.6812989
518	8.765664	-0.7116418	6.746706	13.185773	7.375675	6.5929885	11.814929	2.7290087	17.242495	15.858536	0.2527113	15.826965	-0.77636415	11.119887	15.122326	13.185893	-4.710978	4.1888633	6.0523696	3.5408642	-7.9359307	-9.58943	10.322585	-5.0028214	3.1367493	6.1638484	4.39695	2.4732063	-4.761302	1.7036715	-1.2296993	-0.31141344	2.8488884	4.242744	8.149787	2.104723	7.833833	8.2901535	8.877466	-4.4409585	8.082528	3.9910657	7.2336674	10.213637	13.190498	6.4408975	5.3526483	7.414641	2.5803158
519	27.37359	19.17541	13.951763	29.773756	13.174953	3.6261034	10.971313	15.891472	18.014557	25.411697	5.2261734	16.566227	16.878325	19.094168	15.650369	11.443366	9.185817	3.735876	4.837034	3.6602395	2.1376514	25.824877	18.978905	14.533071	8.710679	9.121558	3.5240343	27.89022	13.850812	20.694838	15.495381	6.706156	13.253174	20.54674	2.4440243	-1.311669	10.212855	22.128227	10.937061	14.879619	24.267519	28.655039	1.7598814	6.798469	5.630024	6.9006333	27.880249	12.384303	11.998601
520	25.01056	16.377338	16.2318	20.938719	23.313776	16.996109	23.563828	31.892557	21.878395	18.2409	17.675713	32.53464	13.977142	11.335406	25.41459	5.801308	17.145187	11.300671	11.43676	23.503853	13.854936	20.69624	21.23547	16.695768	30.10482	29.90094	26.227432	22.258879	15.71247	34.12389	21.201544	7.698166	30.090628	31.421293	24.970148	33.868305	22.067255	27.1439	-0.31479815	28.404547	17.979538	19.60045	28.406403	14.333505	20.430452	22.005568	32.04198	11.386889	21.96094
521	15.189902	6.517885	1.76522	2.4564126	-3.8864918	-6.9097133	4.649003	-5.3536153	-11.303981	-0.98516315	0.9033642	-5.16099	-5.3412137	1.9905944	-10.345401	-13.234868	-22.43557	-0.31719875	-7.464363	2.20687	-9.114488	0.57687	-9.828792	-1.3053966	1.644413	-5.2155676	0.49654928	-0.05611213	-1.7741734	-9.138229	-1.1128467	5.9762053	7.161228	2.7457542	-8.899703	1.685634	1.2201935	-3.3883092	6.6515927	4.8307643	-3.4777472	-0.8702793	-5.2327113	11.179157	-6.8612313	15.358388	-1.3682848	9.705889	2.6951234
522	0.7683843	-9.294982	4.6281176	-5.6641088	-6.2558417	13.703155	-11.647823	-2.6719768	11.373524	18.050055	5.133781	-2.9035199	-6.472673	2.6087005	9.376353	11.468314	3.2311022	8.983632	16.021097	5.7647414	9.948086	23.20434	17.186995	14.446457	13.305951	19.008272	16.819244	9.844867	22.90953	-24.605553	-2.9624712	5.7263722	-0.20887406	-0.5280035	-0.04710261	-2.360451	7.455727	4.6955533	5.3199105	10.542599	23.59516	6.0482006	-2.183346	5.8725553	21.252462	17.726694	15.98878	14.090687	10.11481
523	16.165983	14.962303	12.253723	30.84291	16.083418	25.011923	14.383591	17.126968	17.784506	14.241092	1.5612637	15.211789	32.855923	8.600873	28.284494	17.366007	16.382978	5.4674187	34.711914	12.741004	15.946915	24.435057	18.42853	35.155125	27.7332	35.23028	13.395066	25.18971	17.926105	20.3658	19.510607	29.12808	15.949006	13.343196	23.361649	13.851482	8.793986	14.140119	13.240345	14.085486	22.520666	35.52192	25.826433	20.167913	22.663351	15.257793	12.669632	20.361113	0.37853608
524	46.893543	23.069138	40.702198	21.689642	32.652832	22.984314	23.601631	29.921541	40.018085	37.227062	17.46887	27.62905	24.913076	27.759752	21.868757	39.59929	33.738785	39.439533	21.92354	48.30601	17.777857	16.513947	35.800842	21.497122	42.054207	18.785025	54.338745	33.278713	35.2805	15.477443	31.783606	14.104621	22.543524	6.067041	36.23865	20.581293	16.415434	42.916393	23.798067	30.700434	27.552858	31.382902	14.387039	43.035656	29.235678	49.367493	25.412964	26.062866	4.3142357
525	23.347631	20.510798	7.7875295	6.5962467	13.468594	13.763885	8.296435	13.569519	14.458812	26.410133	30.046255	16.678438	14.742131	11.618514	15.964104	8.977698	19.370367	27.22452	25.200111	17.961308	8.665008	26.446732	20.249378	30.011812	16.53259	33.932384	24.453974	23.376574	36.79642	16.980387	29.453814	33.196835	18.703875	12.687859	20.983034	15.868836	43.28357	25.151754	15.9333315	4.808023	13.747356	27.734262	20.631346	23.452608	19.961367	34.057316	18.186977	25.483383	24.298506
527	7.3902965	21.770844	4.8935246	20.571867	7.8499885	1.4277673	22.724823	14.767036	22.115356	18.658085	17.780611	8.796605	10.042315	14.200736	24.949991	25.903723	7.0672913	17.517042	18.151552	20.102781	1.5312208	17.178152	14.478757	10.730868	10.461734	-0.575165	8.499821	17.14187	13.3560915	20.57713	17.752405	15.760392	26.604614	14.890244	19.54096	7.997602	2.6867578	21.197046	14.304054	16.27857	12.59191	12.842902	9.6638155	12.053515	10.622789	13.558249	22.960012	15.426345	10.32268
529	24.570381	23.358139	26.903496	34.04615	23.009756	25.712824	23.629908	38.991787	28.933624	46.89413	20.228905	20.567677	25.19915	28.54924	17.477545	25.908052	12.428956	32.39266	13.757088	45.48839	18.357859	15.538714	33.62093	5.624617	19.847063	19.460764	32.290897	33.574116	33.36796	36.159122	19.643764	31.374817	31.37145	20.513594	50.613216	-2.3597143	47.04292	18.32509	29.601723	29.4169	24.892494	41.008472	17.775288	27.587868	24.608757	20.751787	6.926708	7.574593	39.82721
530	22.217865	13.987569	21.621813	1.4897882	17.668299	21.640419	19.071568	2.1154263	13.013809	2.8794327	1.6820551	24.862951	9.784247	26.422157	32.059723	21.67096	29.207626	19.452608	26.491472	12.209922	7.7377143	26.392136	17.114882	3.89457	11.645007	7.85491	20.582266	10.378386	4.1039877	4.8130445	1.4786592	17.267818	20.524223	1.0361904	2.783942	37.230846	18.09194	25.042246	1.8802933	28.813726	7.868979	22.82467	10.56388	16.357536	18.678877	14.186948	10.9502	19.205769	19.995043
535	14.051643	15.799468	11.530007	9.580435	3.369647	11.134938	0.24011827	13.870427	5.7442155	14.232094	11.533746	-2.9839401	2.135475	13.354813	15.398842	16.279402	3.2556486	13.345548	6.733942	5.2381024	3.9847906	-2.948716	4.4003887	15.761668	8.2218275	3.2041893	10.00533	-7.0977855	-3.3849556	2.156161	-8.843719	8.500946	9.488907	0.24823093	-10.669727	5.6367817	-7.4211164	7.475353	-2.990963	-7.634681	14.823246	17.703686	10.172234	20.663258	3.5394754	12.547948	14.179683	8.353781	12.419395
536	-2.3913226	3.3782654	3.3166687	17.398323	4.2897887	-1.3899065	-9.536471	29.29776	8.2661295	7.3987045	1.3046767	1.7229362	-10.16388	2.3398304	0.44809437	4.513792	-12.230786	-15.635213	-3.4579926	-4.8810396	-4.366421	-9.11781	18.06575	-10.7571535	-0.6808017	-4.0621133	-11.348468	16.556467	-4.9501014	-1.5832663	14.788555	8.309812	27.586485	14.393219	11.993541	-2.7020195	3.6110046	4.6631923	-2.1988714	13.134544	4.273774	8.888906	0.543167	5.1491284	7.202091	11.506801	7.908196	1.1258061	6.353018
537	21.548843	15.608424	2.7825544	26.970892	8.44343	7.4233327	17.004103	13.142963	14.325821	5.723904	16.01172	21.023455	13.665385	18.480143	23.375284	19.515142	25.349676	16.455494	13.322797	13.633218	15.265804	10.518881	8.30773	12.06358	20.565693	14.652718	28.740677	11.939801	9.603051	20.993416	25.49164	9.724399	15.687878	19.653334	14.735044	16.880487	11.201404	13.927356	11.589829	8.361689	18.764402	15.869682	10.273093	17.2731	13.308071	21.90447	7.9519334	6.750006	21.361929
540	42.82561	33.164703	46.136093	30.555513	36.338192	43.28555	24.9158	64.754944	36.419277	32.63137	42.917206	28.88759	29.327646	36.298656	35.87739	30.871468	18.333702	50.473927	32.209946	53.693848	40.741863	33.509304	31.024948	35.97226	29.165909	39.858307	48.916744	46.300434	51.273968	28.312096	49.368137	37.11327	38.157017	32.862347	30.108728	38.929867	46.963196	33.427227	46.88413	42.03653	35.2264	25.670458	48.791027	19.212915	36.237644	32.497272	36.84976	27.731009	26.627275
544	31.519892	17.294668	25.444862	45.533325	9.483232	24.711327	20.037165	-2.64637	12.413917	27.92019	12.572105	8.768188	23.134722	12.841962	24.825129	12.760222	17.95407	11.281575	16.666521	7.3638515	20.880816	8.377388	20.811384	36.43008	22.137596	-2.3732708	8.612481	15.855492	11.685061	34.203365	0.2774547	22.092361	14.6090975	1.2746351	35.558712	13.88514	29.71021	14.548801	-6.953537	27.237694	36.766033	22.857763	14.233376	20.652063	9.646923	25.837164	24.845575	19.64227	13.577802
547	22.328468	23.788233	-2.584934	28.085978	11.032693	14.732948	22.604614	16.856905	-12.886009	18.315443	23.90805	24.286484	-11.908046	15.181888	18.349173	-7.8337655	18.444786	20.327307	7.3572025	-15.435216	11.783855	28.43277	11.756257	-21.134512	10.064747	20.097961	15.459859	-20.053268	19.329613	22.693245	46.312183	22.575272	-33.797096	17.185333	1.7830101	5.826681	31.455048	4.9765644	16.396303	39.552025	22.307892	2.207792	8.252083	-0.13007307	21.617338	27.895792	-28.94322	-2.2303038	21.93469
550	27.948174	20.113884	22.546545	33.006786	8.426078	24.686274	29.4254	34.35638	23.977768	25.788422	29.816	4.518034	35.892532	30.983736	17.507019	23.027977	8.210357	10.99556	11.903809	2.3574808	48.832596	38.503002	13.278773	38.194614	33.143887	17.97788	21.481133	17.138208	22.219748	23.297358	20.121374	36.429745	31.670614	5.4584236	30.77875	23.487055	0.9135947	-13.104436	26.916458	16.944645	12.616008	17.849068	12.042615	29.03567	31.30881	28.154617	34.134228	10.196012	22.403242
551	21.808144	30.586039	21.434496	32.444256	10.551288	18.62126	20.668129	20.822325	11.855236	27.249315	-2.8422985	-7.802754	9.493703	15.868632	-3.4739316	18.438417	14.6772	17.155447	15.550845	13.039319	14.073326	3.4936352	27.938818	18.557062	24.83618	12.276005	8.578209	22.669813	15.160249	23.04808	22.364466	21.20733	5.5201373	23.013678	25.795725	13.462623	3.272546	23.521484	18.536322	29.602966	17.507612	20.104567	19.969767	22.979193	13.08514	14.51183	7.945227	3.5692844	-9.102986
554	-14.320649	-10.787617	-20.076124	-11.297614	-15.874645	-17.676222	-13.401517	-13.412923	-14.1778	-7.618503	-12.6776	-16.008417	-13.972892	-8.133517	-19.154177	-10.863687	-9.754974	-7.768818	-15.940762	-8.919096	-7.6954846	-5.4449387	-18.614214	-13.426731	-11.248238	-8.839208	-15.304477	-16.476526	-15.78772	-9.639938	-13.070035	-10.6544075	-18.004341	-17.95117	-9.08446	-8.643182	-13.3521385	-13.3491335	-14.265391	-15.382585	-11.823567	-11.305148	-19.687971	-15.003741	-16.051476	-10.90034	-17.587297	-19.536844	-19.065384
555	23.854418	11.220164	22.1216	13.38515	22.454208	6.081569	7.7596	19.314463	23.291746	20.422123	11.882092	22.952316	15.385621	9.545287	5.584877	21.801497	28.666382	4.33148	28.203894	29.395813	25.709364	13.332161	15.129318	35.939037	20.57443	25.69655	24.48384	0.31296325	21.623354	26.38569	21.923523	22.054619	39.05702	12.413532	25.015207	-5.363922	15.915276	10.102767	29.292831	22.603537	-4.424439	38.985126	20.555227	10.91663	12.541013	20.752296	28.37364	4.5741506	26.247786
556	13.48788	-13.608277	3.0758152	25.657465	17.95368	2.3071	22.400658	4.3917165	-1.3482174	19.314323	12.120679	9.970767	18.33998	17.723305	2.6155899	13.471401	13.936711	3.253711	33.309265	20.307253	1.6553222	11.8472185	8.677161	-0.66603	-4.830194	35.295444	-4.6216936	17.99507	16.277536	33.730816	6.8213563	-2.1880262	5.347563	-2.1326027	0.27974048	-13.87333	-8.271783	-3.7528553	-4.992533	27.789871	-1.2517792	21.10472	20.234758	17.825014	-1.1127452	6.27506	20.037815	14.498145	7.156898
558	-10.6783	31.401596	23.888056	20.405539	19.335182	19.902342	12.733917	21.09074	-13.154923	0.9356285	-6.013102	32.323177	-6.619505	22.804968	30.466843	27.556452	40.227264	32.418354	25.839262	20.117805	6.603333	23.96337	-7.027678	-1.7903274	6.034594	3.3282788	-2.0424457	13.539128	11.480415	43.830555	13.1808405	34.266087	32.826206	37.21812	30.87062	-1.6207327	23.524834	-39.64066	-12.600499	10.719425	-15.555507	9.121106	16.08209	7.5923667	-4.319285	21.979584	11.621255	38.31586	22.933098
560	24.882751	24.47582	29.518763	15.988805	20.944271	41.197433	16.536716	32.021637	32.465664	25.195251	19.679922	31.262613	27.70034	19.12207	17.51655	27.603178	16.061094	24.354424	36.076138	17.40514	20.453394	22.167038	15.957123	28.21346	7.7166133	16.994795	-4.1713777	18.741434	14.113689	16.331156	15.893584	23.416155	17.35295	20.138687	14.863743	15.051307	4.1055856	22.854258	21.43638	24.083586	17.65722	28.373331	30.926813	20.223324	16.372025	22.164942	15.230869	17.08392	19.097885
561	12.66595	7.6313653	-8.019756	11.615104	16.32227	26.695532	2.654518	11.505394	10.858688	13.27745	6.6241326	6.2795124	9.100211	1.3980598	9.692008	4.8470364	8.025653	15.178638	11.791713	2.041793	12.767863	13.822215	8.672931	25.245005	24.488527	1.8318787	24.41199	10.844478	16.260038	10.822674	16.327316	18.223722	1.1615642	13.0742235	3.1881094	15.743664	13.916268	15.484118	12.401616	15.1512575	21.31328	4.044315	-13.321073	12.65807	21.429094	8.752277	9.495296	14.168114	5.4441905
564	29.741571	25.600998	24.213568	43.80189	36.20697	28.851252	26.45444	64.11123	29.876595	28.341887	46.219044	29.707495	47.92458	37.295063	25.787445	48.9157	28.511404	39.72022	15.4775915	36.9337	32.842834	16.69737	53.10841	40.013275	19.643473	21.34851	20.040665	40.140175	27.482216	28.55507	7.6000676	44.523773	32.124096	30.82335	36.961002	20.645739	28.353224	11.479959	28.451464	28.14499	26.21876	-2.3546085	13.097515	28.71284	20.144258	24.818092	25.253988	39.383083	26.216263
565	23.68287	32.603092	25.663507	19.145859	4.3447676	15.745865	23.066559	15.763078	12.988045	35.342667	27.011099	12.458744	19.686846	24.582994	29.095335	23.601593	20.574507	12.816657	22.651785	23.283445	21.133642	18.377705	35.9242	25.192802	32.023304	18.333109	32.860527	28.061111	25.080912	28.6859	20.388893	32.822124	28.005617	26.851755	30.12838	29.712767	26.732779	26.849663	24.923819	13.883008	16.518858	9.984778	10.134803	21.864573	27.779854	23.03479	17.403978	29.534561	24.083654
568	7.9646783	9.014077	13.96162	7.97323	11.311745	21.922506	10.54945	24.347242	2.8125918	4.6950164	10.278171	17.042849	15.555215	9.954591	14.849724	18.26853	10.93131	6.023557	12.538056	14.290761	5.0551147	11.355357	4.763377	10.480329	9.1567	8.368748	14.259686	14.510373	-1.2846578	3.3430064	11.376987	13.219143	11.817619	9.373502	5.195925	10.835643	12.273991	8.645322	15.152908	7.3500595	4.3884473	13.349429	16.748795	11.742104	13.078175	14.464852	3.9174576	6.1400495	5.8421397
574	5.6858864	15.868283	-2.366429	6.9266067	7.248409	11.370975	27.372866	16.165556	11.920989	-7.609899	-8.077652	9.728958	-8.076083	-11.81537	1.3195976	18.701773	9.063127	18.521444	7.7071624	19.864275	9.051962	14.582016	9.153793	8.5981865	4.6108446	5.36685	-2.5363066	4.538599	21.106543	28.524887	29.900957	19.245205	14.152938	-4.1269226	5.3451457	18.587667	0.71096486	-0.5534709	-5.0557494	4.9252553	28.399927	24.267366	25.537912	21.272305	29.934036	25.46263	24.603043	28.706078	25.144018
577	42.763763	18.775133	7.1997495	9.347618	16.949572	24.202187	6.4686847	4.732412	6.1724815	19.06969	-0.9469757	31.987877	4.025501	12.567566	17.210777	19.521454	28.449018	38.408535	33.614643	35.09256	27.97901	11.111632	23.909454	17.680727	12.673379	21.723589	6.980228	35.984985	36.79201	33.497055	46.203876	29.844702	18.281372	23.603653	20.394087	31.174734	18.51061	13.824613	23.550638	25.964539	35.30272	24.224634	28.693024	17.599726	16.531578	29.030434	27.863737	28.898178	16.13199
579	24.788649	25.381042	30.815943	26.26372	29.441477	30.21211	25.417624	23.978846	34.76064	29.1477	27.317537	27.505	19.2111	19.165613	16.183924	19.577957	29.912071	24.049288	6.3134933	15.850123	22.28145	34.767014	19.7026	20.21911	18.199965	23.441452	15.153934	31.885414	17.410667	23.687433	29.428354	22.556383	22.41916	10.182815	20.538103	29.61891	23.335602	2.1038198	15.160484	26.833572	16.804804	18.551657	13.902055	24.481482	17.936148	15.104844	16.022331	13.302365	15.712384
580	-1.0905622	8.478086	6.242874	9.462436	9.078445	11.929137	-6.0706325	14.06228	7.2201657	10.024892	8.690572	19.421423	16.10547	1.1937845	9.178749	3.5511036	1.4241697	7.6089187	13.702053	4.0457573	21.083263	-7.521303	2.6192057	-2.752309	-2.4885857	14.372906	0.839845	1.281557	12.85791	-3.67054	-3.0719652	12.344589	14.320068	9.930242	12.189842	11.324538	17.930685	27.909548	26.820953	15.580165	14.80027	17.958061	10.780513	6.799768	1.1333175	-2.0066	12.866473	14.007454	5.756372
581	32.029903	40.075706	38.783726	30.24161	33.23346	26.373701	35.125168	32.191425	39.42732	34.995197	42.12025	25.641558	31.67408	29.413452	25.677721	31.98494	32.168182	34.043377	33.81886	37.45375	27.367926	24.66186	32.91895	33.590908	64.38319	42.090942	37.307827	30.78678	23.283897	18.9377	26.791513	9.750213	29.196688	14.917778	13.899403	30.535843	15.068233	5.1975574	23.618837	20.95231	34.28786	26.453857	25.65666	27.613806	14.247523	28.815145	12.80087	17.297083	37.884697
582	9.462707	5.0169964	24.838936	22.45664	1.5018091	8.723913	12.831729	21.661524	7.4496856	11.809705	4.6534786	17.261288	8.262646	4.8402977	24.45765	27.223486	15.748077	8.2997	11.229821	0.13147958	2.1712868	18.162199	19.765823	18.512348	-2.6840973	5.3380356	14.3808975	3.5301673	-0.15251033	11.611516	26.227362	12.738631	9.302444	8.903737	3.906636	28.866158	8.036652	3.2690609	4.992681	24.76322	10.400573	9.96952	29.487974	11.187461	16.96076	11.98317	25.981094	23.731056	17.32682
584	17.128973	20.65091	7.0538993	34.355053	22.981756	12.212258	2.2382202	20.315952	14.100759	29.788101	15.278628	30.39071	14.166614	18.134481	23.369293	14.95151	11.841472	32.45818	40.297745	18.39234	6.7688103	20.624838	13.976055	11.645659	25.01853	9.214855	34.28158	17.274302	23.468939	15.952918	29.98128	25.470673	13.080585	17.34108	21.247402	30.552977	29.810614	19.631937	20.0371	14.848344	14.729238	19.976019	15.130919	13.914268	7.645565	17.025457	23.458231	23.595886	17.427896
585	13.90404	15.097642	36.945377	22.276289	31.564493	45.6862	34.274525	31.058432	24.487066	5.8346086	31.79875	19.611004	29.33029	26.617376	22.015509	27.983027	15.653465	16.064016	23.97075	19.496458	28.004328	6.7791715	15.977593	9.152682	8.723603	9.570105	30.278969	22.05996	12.20164	36.074398	23.484194	19.71065	9.468934	30.883438	24.521925	15.83878	22.266418	21.271078	15.176105	26.239782	19.227524	18.779615	23.145178	19.457777	25.37795	14.427678	22.094412	27.208557	27.240442
586	16.331163	8.83303	24.280203	23.982676	29.113068	-7.5519967	41.959827	11.572632	39.965076	12.029183	16.028961	28.329699	25.395075	34.981762	21.518204	24.821768	31.022043	15.379165	22.123436	27.318258	30.062042	27.572989	30.714388	25.833038	37.587696	36.29271	39.034817	18.774748	6.6133666	22.914011	28.36455	9.429795	19.965853	22.803091	24.54526	8.694352	4.51511	12.548241	25.990335	5.5707054	29.193201	10.925312	33.77209	19.33055	10.26117	21.025902	19.396254	12.664966	24.598068
591	0.6607024	15.533825	6.637895	12.395878	-27.819967	-9.914915	-22.882591	3.0590565	0.95315677	-14.055733	-28.472773	-28.120367	-26.811167	3.6399295	0.16228533	-22.138878	-9.442872	2.9794426	-14.104503	20.254381	-32.643955	-16.670935	-3.8116028	-17.829283	18.570211	8.3365965	-32.196243	-6.9371915	-17.236301	8.689738	11.519433	9.235627	17.025751	-22.423746	-24.133627	-14.679591	24.453506	-20.681509	14.805919	-20.246763	11.398976	18.098852	-29.246092	17.769527	-24.336248	7.4688373	-5.3253427	9.93924	13.703298
592	-15.589119	0.33745417	14.579113	15.637127	4.1422286	16.448175	30.36532	30.887094	-2.6706073	20.09535	-9.962486	-14.771659	20.016806	-9.844008	10.960376	2.4720194	8.7187395	3.3569155	25.799118	34.087326	13.298255	1.1526396	21.202566	10.648173	2.332922	18.185703	-1.8575314	7.2542176	4.7712307	-3.9964144	-12.09508	0.96901006	3.903876	3.1869152	15.589522	18.483093	31.047464	18.023619	9.52415	17.65068	9.943482	10.649948	0.24018319	12.141284	2.151222	-1.0844411	10.25999	8.015513	3.3654919
594	6.8083878	34.1582	17.773722	16.912214	45.40987	35.331623	6.1339393	9.938322	36.01875	32.80859	24.798304	12.923447	46.26058	61.486042	6.036551	38.15408	32.024136	39.71275	3.949536	56.28107	13.730847	16.051939	18.5217	10.791163	29.650259	23.060038	22.263231	2.9753904	18.289812	16.220312	16.852419	8.466219	38.702007	31.74121	20.420036	37.37531	34.52736	23.865356	34.17695	22.855581	13.926518	18.057709	13.918705	16.884708	48.46587	23.333908	38.738895	45.307056	11.932952
597	38.01283	-8.663006	34.4238	17.151237	14.951939	-39.608982	5.175464	42.202812	21.358824	20.339285	12.997921	11.116565	22.643143	37.481663	24.74574	28.369741	42.5068	17.31362	30.198343	13.327934	40.822063	18.92042	22.143232	19.11569	42.96101	16.854912	19.522139	28.34581	18.911787	11.503999	13.228089	25.389517	23.407232	26.427176	15.013295	15.51077	22.944954	18.083359	14.073703	15.941489	19.046415	16.186676	17.003029	17.596256	25.719694	21.611687	14.635686	9.230958	17.55765
598	20.16251	40.72933	39.954792	50.99648	30.512955	26.521742	36.968014	22.46314	13.489288	30.107492	37.42185	25.91358	52.525375	42.04387	33.313503	21.0967	34.29548	29.718378	48.7567	53.133656	28.593567	30.52453	24.379759	18.848654	22.007227	22.46592	26.192404	43.266186	19.29133	34.740574	34.54454	32.21408	32.20148	24.990656	47.206593	47.55447	55.826447	37.099155	23.048647	30.872978	53.697193	44.662624	37.13055	25.106812	24.13852	34.911316	24.227232	26.404062	24.11595
600	17.6443	1.4526943	4.5131955	11.271114	16.42275	26.985846	4.070713	17.978485	-10.710972	18.295324	-1.7982699	13.580045	20.88391	15.058404	6.517389	-22.90708	10.265603	-2.3066328	-13.709113	3.2530434	6.0483336	-15.316447	-13.19508	24.363977	-0.64183664	11.177277	19.416182	27.917458	32.773598	7.177611	27.72072	5.781523	16.288849	-2.8480186	3.9126346	37.258415	8.127739	16.75234	-3.6811466	16.977655	10.933106	33.577457	20.449564	8.619695	41.82352	20.989925	4.541224	36.736298	6.495678
605	29.924149	28.52684	23.184631	20.22302	39.731667	12.89992	13.295308	21.459875	32.21146	13.82484	30.101225	36.41654	29.93316	33.04493	14.250481	24.182589	31.95965	35.00355	30.115026	19.6585	35.922897	27.457544	12.262183	15.645519	32.50913	23.808199	14.118862	19.292818	38.373234	44.84732	23.013601	16.665237	26.332693	29.522116	24.342789	20.68624	29.185282	10.064204	24.53701	11.504588	35.9656	17.729795	33.858585	42.245304	34.985146	32.361126	47.94643	22.341837	32.45822
606	22.52088	21.63237	10.734588	17.81462	19.03106	36.21432	15.163003	31.315714	19.78245	17.555098	14.358783	3.592247	11.723458	17.468565	24.575768	22.624712	25.092697	31.179335	21.935646	-0.79885244	13.5582075	21.214775	30.410583	8.463862	21.543016	26.307272	16.721418	0.074579395	20.226286	23.485191	28.93367	26.130232	21.89637	25.085274	26.553274	13.657196	2.3500564	31.729929	27.396927	30.083876	43.270233	35.858765	50.704784	34.68748	27.852274	36.193905	36.079758	27.748352	34.87958
607	3.6737833	12.378181	13.9576845	11.749867	19.69578	9.369647	16.76246	15.357945	18.92821	23.705439	17.409542	8.232258	21.87297	20.590158	15.3253565	14.733051	14.443718	19.960224	6.850933	3.4568946	10.804634	14.329001	6.509542	-3.9065685	9.735796	13.405297	10.976754	18.40268	-0.5859391	8.551536	1.3035312	24.832033	12.448699	-2.8851156	6.4457364	5.8646455	24.250578	18.31376	7.3140016	18.601114	6.7637486	15.220052	8.984776	10.908852	4.4577403	9.479711	22.495047	6.8460445	12.636448
608	12.074871	17.824593	6.055426	-12.205293	3.816323	-4.7640424	0.9549411	8.904976	11.736442	16.73767	13.501735	-7.7972465	2.9367692	-4.7304845	3.4442909	8.990641	26.50942	18.999765	3.8828833	2.358288	9.149573	9.731109	3.197605	10.096892	14.332273	17.838493	10.068715	-0.7073205	6.275823	-0.48841032	-1.9372717	6.1756425	15.399334	18.743296	4.921059	4.8226094	2.8243093	14.985252	-1.7521335	2.370353	22.020761	11.497998	-0.052964687	0.91694194	14.182243	17.085905	3.7762392	13.3780775	12.990044
609	21.496216	18.672651	18.87107	24.77385	26.772827	19.479807	10.676122	20.943787	14.384552	15.312782	23.500006	28.662107	18.328516	21.317732	-8.898971	9.473089	21.629395	30.492424	37.315807	18.705149	14.132042	28.964478	19.60842	17.203463	18.154442	22.292793	22.814539	31.087929	12.94539	16.272326	20.740656	3.0884364	25.165438	42.62114	25.661959	1.3239975	28.7646	19.732674	26.537977	20.641718	23.641317	7.906409	-2.2404597	22.221748	31.448181	24.28186	18.586624	13.570268	18.276716
610	20.208082	14.047691	14.719768	19.040697	16.294922	9.816024	54.883327	15.113515	24.010551	19.867743	14.621674	17.361238	13.374967	21.622236	45.038425	17.151342	16.028824	14.118749	12.532781	21.551886	16.63711	16.520586	49.067505	20.706633	27.48939	23.271345	19.592485	15.563751	20.500391	20.795395	44.227474	29.627914	14.436874	16.756332	11.854961	15.1844	19.520996	14.326482	50.960278	15.068032	17.912283	12.238698	14.842842	14.042216	25.817816	16.999537	63.01701	17.226597	24.311676
611	11.917217	23.613916	16.564058	20.815058	12.288161	22.54899	9.1447935	13.255532	13.301327	12.837499	15.291095	7.7585187	5.7654157	9.785026	7.2075157	15.81602	16.607985	15.326406	4.4504046	0.33765092	22.452738	7.1408477	10.758763	7.834436	17.01612	20.154633	12.543831	6.4195666	13.048789	4.0146666	15.15109	7.5417056	7.744248	13.320615	4.3864207	11.128521	8.898583	8.046548	2.3659742	19.303408	18.616728	17.166727	10.486711	-12.562186	-16.679428	-11.955925	-19.61347	-8.878823	-29.774134
612	-5.819355	-8.865486	-7.1299767	-10.509034	-2.5788782	-3.8712103	-7.486342	5.680977	-13.052432	8.405139	-10.063381	0.6766822	-17.57564	-13.457389	-2.7878969	-14.533642	-4.7248893	10.176604	-6.9604573	-10.224651	-19.290901	-17.10045	-13.047905	-23.195879	-7.65394	-23.661036	-11.998641	-13.4338255	-17.35932	-14.771155	-19.14328	-10.916679	-9.585361	-14.724156	-9.37012	-6.184414	-22.208822	-0.9541793	-14.485764	-7.7667503	-13.957008	3.2766244	2.5644367	-0.9913943	9.063939	9.040506	-1.2084461	-7.162989	-9.579334
613	0.71755934	1.8678716	19.58438	12.902738	18.35296	15.272247	3.8752308	23.465296	9.820615	16.14553	16.377045	8.7220545	7.5367103	22.394167	17.823463	6.5702763	-2.5383966	12.982709	23.716188	8.4483	7.9506335	9.301755	10.321195	9.823415	-0.9897035	-2.4435408	14.894936	18.102505	24.932772	41.471893	18.240892	35.96194	13.6601	30.386415	23.38502	9.606546	34.145573	24.750532	23.62053	16.35686	20.779306	15.559082	22.235323	47.91405	17.679113	9.532345	30.796066	18.138418	30.688456
614	12.877598	19.415892	9.362597	20.714674	24.706385	30.836496	34.412933	37.41879	30.5029	32.98438	32.627262	32.273678	29.645597	43.29472	26.771149	18.430332	31.185228	29.476633	30.19108	21.52192	31.261307	18.576427	21.67499	41.16778	35.554855	25.802963	27.582083	16.241682	15.966037	23.272415	17.88196	17.941944	32.667492	15.694592	16.632929	29.281113	30.200304	16.644667	40.701843	33.060482	19.941011	14.18491	18.96259	8.001391	12.26324	18.202269	0.55952233	54.091778	21.642273
615	61.12207	18.550497	40.6296	76.51975	13.378548	12.13647	9.8041	45.22354	24.129038	16.51589	11.440983	22.973305	23.963778	27.10929	19.37282	27.644598	28.330404	19.354284	24.850138	21.859354	39.906963	36.998814	41.809246	36.02019	24.705399	5.418716	21.797394	6.24882	38.515453	23.384974	10.295871	41.818043	49.455242	46.17938	45.496048	-9.377305	-15.243031	3.0196495	15.253769	10.341611	24.916206	12.983178	35.762768	-3.0054207	33.947685	31.60286	7.614178	12.803859	21.878027
616	15.578946	17.75759	22.862665	22.350924	15.63473	26.596899	19.29382	21.49581	25.5478	13.565002	26.876709	37.66533	9.526138	19.856089	17.452492	16.507696	11.891223	13.643254	11.094631	18.665014	8.818131	10.585215	40.811325	16.88846	23.261087	17.93733	17.704622	24.702475	31.241213	14.148605	37.813183	2.383818	33.22514	22.444727	19.245445	18.468578	19.041075	25.529276	31.03108	17.30863	7.9234047	35.156353	23.036398	17.810007	20.775934	16.423746	22.280363	29.346922	1.4412211
617	16.49036	45.12892	21.937063	19.51901	29.483553	21.8714	14.713101	39.28684	36.723038	21.409256	39.54884	38.856136	36.530514	24.22143	22.699133	15.146153	36.368786	33.077225	24.113596	33.751915	25.995996	39.762344	21.699242	22.764282	32.703762	47.32793	20.419542	13.762218	21.478247	26.996931	16.37148	30.917841	29.007614	6.5872426	33.380817	31.431053	23.568153	25.416925	27.600975	17.838488	22.231468	17.184317	27.865677	43.285908	45.848724	28.324747	38.898056	7.6112046	5.4295945
620	14.529517	12.388649	6.376756	22.71906	46.324528	18.353487	21.437738	33.309006	21.055758	46.264954	49.04193	13.705696	13.303964	6.874161	15.040645	8.3900795	7.7806625	42.62492	37.278793	18.145485	16.11759	16.691292	0.7968624	19.449238	0.103030205	7.5288253	16.675522	16.81162	17.97924	10.980327	14.343281	44.43445	28.44133	23.340097	35.749554	23.087183	26.06338	30.092974	1.6179199	16.476683	-2.3366835	19.289644	8.043994	14.773707	20.918028	43.459503	23.24411	6.9237194	17.805965
621	14.457222	21.305208	22.855368	3.7951221	8.983161	11.068999	-3.0033953	20.477867	12.56615	14.967803	5.0698857	16.83355	13.766032	19.737892	11.745282	10.127539	8.995365	19.672503	12.212837	9.122161	9.798598	21.15159	21.137753	20.104355	15.885386	17.579552	23.81315	11.463222	25.998978	24.736128	18.7452	24.911486	30.933222	19.067118	22.283697	24.086725	18.672667	9.974771	17.719591	21.189178	24.96021	27.671432	21.337723	34.770542	36.875694	18.081535	29.376953	17.059814	25.483162
622	26.527481	21.511496	17.807024	29.386515	15.0782995	19.558887	16.475843	18.315475	25.857279	7.901875	17.707031	17.635822	15.767684	17.58277	10.157666	31.185928	25.6725	17.384123	19.65928	9.340952	18.704973	25.806	25.241995	17.915794	14.739604	18.933348	15.190654	15.346332	13.041481	19.687994	24.992952	21.071667	18.250776	8.64295	20.829262	32.353992	24.791077	33.48392	25.436457	22.341957	15.9621315	20.40475	35.04086	11.616234	27.465223	16.701666	27.35077	17.28276	19.300959
623	-1.3447262	2.607718	2.7717354	17.084337	14.406995	10.710663	19.710562	9.774028	16.01799	9.339826	3.8689911	2.9632332	5.0626736	-1.4009987	-1.9002929	12.017493	4.5347133	14.845501	16.587296	-4.089555	-3.663863	7.8746185	12.844457	-9.861688	19.926065	13.708306	11.8884535	18.857916	6.6627293	3.891032	25.87314	25.05703	3.1737525	28.874342	26.060026	18.546053	16.367434	2.823943	19.516895	24.257734	3.404932	4.8166313	7.179932	-0.21861911	16.989578	18.759947	23.425827	11.6397295	28.054556
625	15.266106	17.280378	19.771034	26.4004	27.798706	39.486217	18.117746	19.215721	18.660507	8.498006	15.039173	17.26966	27.776863	30.11454	23.069206	19.728544	22.316843	23.738459	31.575378	26.264572	21.063185	15.795055	18.179928	9.978171	12.197318	19.863455	13.77431	23.464417	15.61565	36.00162	23.880432	23.3856	17.784119	16.11805	20.702349	16.737879	10.213041	4.3427315	12.236114	13.65076	16.9084	20.037024	20.694204	17.99093	17.449389	20.06359	14.972812	14.465698	14.693245
628	29.423777	23.85424	8.283383	26.454811	10.748096	5.3226066	22.780275	20.976694	9.318266	17.698248	12.897922	9.229127	23.97103	11.555226	11.491601	25.043509	22.765497	18.245985	8.569501	15.881618	9.427169	21.532448	10.608565	4.3679657	20.67345	4.3282843	18.40163	18.781828	38.49382	24.178762	20.779583	39.177765	30.360998	21.799742	17.466267	22.703524	24.235605	20.558496	9.224914	8.2697525	9.5956745	19.879007	0.76413625	21.483316	19.36409	41.000313	29.416388	47.125446	38.866985
629	7.5251994	45.63446	27.79347	23.529037	36.726044	26.372025	27.183996	16.648682	40.619305	20.868834	33.6772	19.814869	22.131475	18.83416	26.375732	6.1315303	6.144323	40.646896	26.536516	28.765413	31.9908	29.407595	20.302322	22.737959	30.151537	27.903402	25.137053	35.152462	24.266403	21.742483	23.201605	33.346317	21.110052	25.478529	30.906214	31.98474	28.871958	27.477976	25.246881	18.81325	29.903738	33.644146	51.738132	42.985306	32.34564	31.704996	22.363237	21.599188	23.595163
631	33.353992	12.33513	24.041885	23.94773	36.23144	48.13731	31.372675	31.267149	39.141922	20.866785	10.201196	24.559443	44.626225	31.829834	20.110329	30.50161	29.306616	30.05197	22.09848	27.74901	33.392002	34.045673	30.374262	22.753279	33.709007	30.70577	30.35266	23.4001	39.01663	27.428034	44.150436	30.981287	34.5148	29.489578	34.974426	31.441092	21.060331	28.220839	38.12105	14.40319	57.72876	43.532238	37.697056	38.96808	27.598963	10.80144	25.790106	31.568758	34.693134
632	24.902876	14.386897	21.259394	39.10095	12.075127	33.085587	27.355646	33.695538	31.1996	31.859854	13.713012	16.073751	28.06259	39.94115	44.79307	37.95945	35.93522	28.916763	9.005207	28.24967	36.321556	32.4135	27.288206	25.814651	40.6458	33.862865	29.664389	22.663956	23.704185	21.78676	29.72854	33.234695	33.55011	42.124928	21.954187	27.843185	41.767403	16.775757	24.185165	28.194107	49.957462	33.245625	32.362675	25.267036	20.138802	32.104126	26.197388	14.8942995	23.88028
634	30.269129	25.369787	39.427185	29.852661	27.123962	35.959774	39.588066	27.593924	22.199522	31.555868	45.06477	38.21834	26.782288	29.307314	32.143322	27.66632	35.536854	27.323885	29.420769	24.063662	33.64429	24.115301	38.309807	12.105475	18.484848	29.758669	26.497038	40.291393	46.088055	32.55782	23.36852	26.838846	26.759308	38.03772	26.58859	25.718536	26.752577	24.221571	27.167757	27.216059	27.55601	21.846537	28.677145	17.272501	29.313654	24.786758	38.03838	41.778507	31.04116
635	30.651718	19.927399	34.19839	19.178806	37.271725	-2.7740428	28.106104	32.161797	25.921293	33.539326	27.534845	36.46822	38.391823	31.205683	36.455006	43.540623	33.761997	22.785528	33.989483	34.659046	35.393948	29.969208	33.07868	62.056225	26.360796	51.310303	44.87518	51.70918	30.243868	32.274612	9.041062	50.048046	33.956894	32.661503	47.251446	35.189625	33.712723	34.68223	-8.355567	-18.568432	3.497832	1.7173595	5.3457885	15.523076	31.968458	34.983932	38.780724	31.771973	37.760433
637	-1.6261524	-16.33625	-1.134194	-12.145902	-7.338436	-0.84748745	5.8366714	-0.46905193	-13.147675	-7.7200437	-13.791	-12.588809	-3.106478	5.910572	-1.1127006	-23.24951	-6.2483096	-19.976667	-14.836513	-1.4621152	9.997259	1.617877	-16.65594	-6.5925355	-14.309564	-11.672151	-3.235609	-12.040826	3.533253	-15.642792	-10.3375845	-13.048617	-18.54833	-8.192897	-5.368612	1.5558738	-8.680408	-19.834614	-1.6303755	-7.330006	5.102256	5.980951	-17.655706	-7.0844607	-16.685005	-10.760886	-5.6715293	10.984654	1.1417221
638	1.4767661	-1.586422	5.7078843	-8.902444	-0.4520588	-0.25991964	2.8972056	6.5680313	3.516259	10.626969	8.44284	-0.36279425	-0.8787735	-3.4709728	0.024284601	-3.6612494	3.638749	7.1562176	-5.4987283	7.675099	-3.316887	-0.81301355	5.1098685	-4.804253	11.076879	-0.49872175	-6.4584517	1.0850525	-4.3834367	-3.3698666	10.723958	3.077884	-3.705269	-9.240462	6.596927	-16.662298	-15.267388	-9.8491335	-6.470239	-5.759663	-5.117374	-2.433943	-7.992485	-4.9624987	-0.7351491	-8.4844475	-18.328648	-10.03173	4.6139374
639	19.815104	26.428488	23.144218	24.55369	22.793264	17.773363	19.037193	17.048018	27.945402	30.7102	14.917889	20.221779	19.085981	5.007856	-3.9791305	27.457102	16.183653	30.666422	13.046482	16.406046	28.112284	33.961544	28.74349	24.173523	23.692698	32.795868	22.873762	17.828997	17.78544	36.98024	30.440866	10.874134	20.217073	18.749332	28.438156	31.722992	16.138563	16.436289	26.723475	9.827062	8.520331	32.000378	12.560443	11.866638	24.787857	37.086155	20.686575	29.141947	30.578157
640	-0.4280548	18.46787	14.01167	32.913837	22.192324	69.22184	8.118043	12.726795	15.001785	12.717753	25.703241	11.741351	12.45284	23.936188	35.893055	17.39254	5.6649117	19.185368	14.270898	37.304447	33.453487	15.53363	29.548788	7.0787416	18.356695	1.1131377	8.023659	3.4278011	15.191775	-4.4706326	12.223308	14.084329	26.674189	24.710327	21.995398	8.336872	26.232521	28.511038	-4.0825686	11.887328	15.320561	21.680162	24.684824	32.45994	32.011707	14.555491	17.699282	26.831404	37.76228
643	14.046494	29.125032	12.676858	13.117856	14.410919	11.104384	-4.6755776	-3.694852	9.219388	15.785689	18.438314	7.518471	28.720795	30.954569	2.788142	16.824339	27.316124	-10.085862	4.558273	14.182239	18.092237	16.64615	-15.364884	-2.476751	5.389124	-9.39924	-3.1400394	5.793719	-6.0220428	-7.6750526	-8.674659	-7.9061356	-7.3398795	12.343068	15.7944765	11.476577	7.9064217	-11.107147	-7.516703	9.189417	3.4700043	12.127812	26.271013	19.910925	-7.6086164	-6.4428678	11.606788	-16.698202	3.8545234
644	13.160896	-8.616509	0.6558542	17.9877	-11.736403	7.92491	27.08406	11.495796	27.68332	46.007126	8.2977	15.831219	28.15555	27.810911	39.89194	23.308928	26.294395	50.94209	23.540878	23.333267	43.05272	16.861551	23.996637	35.45119	35.913013	28.386576	34.312042	25.563492	36.107132	10.738537	17.883387	12.087094	4.6010504	1.5783116	-0.22483651	20.637337	27.331121	17.724535	42.802204	8.480765	-13.772995	14.129359	7.6498933	-10.801202	10.62902	4.227148	12.15604	25.222284	6.768706
645	23.214462	34.845257	13.696518	30.058249	13.625183	34.833324	9.56716	14.33109	41.24489	16.25873	2.5941842	6.7285314	-2.8530178	27.826586	18.876968	23.371613	19.048607	10.926602	39.457973	11.615153	31.41953	16.357485	7.3907943	40.230568	22.937159	31.827223	15.250407	19.852503	31.318663	20.909037	26.474844	23.810175	29.371176	19.712442	17.907589	27.683409	12.660805	16.27968	32.448597	-5.7371583	1.4399797	19.344398	20.031885	23.577501	13.335784	6.072481	5.955152	-1.9976988	7.6402698
646	22.138449	21.40507	6.9722023	13.787357	17.428461	22.595673	19.406212	25.06875	18.979078	27.481499	16.070076	25.283182	21.660881	17.210344	20.424463	30.53807	10.019566	32.49544	23.855494	25.462357	17.983713	24.555391	22.966757	17.891623	20.452806	9.084121	25.036232	12.289205	20.27904	17.093	22.209524	17.45774	28.860823	26.352648	28.189806	28.762026	9.320202	14.682404	10.625408	7.0347233	19.134285	10.622236	18.620836	11.93055	5.8916526	16.412455	25.151743	23.378319	22.371962
647	22.33793	10.636813	6.179645	15.874124	-9.950891	10.254515	2.5055158	7.378014	-4.957598	19.313452	27.766306	21.711802	4.297476	12.631387	-3.732372	9.818301	13.344672	22.359324	15.5165205	17.777443	12.625752	6.854227	27.103241	25.4162	18.182999	43.010677	21.781458	17.504454	4.563351	-6.6808257	8.052404	5.483059	19.874325	18.988665	13.849973	5.194743	21.754692	10.189113	20.030775	42.51192	26.902498	26.520018	16.276184	24.72112	34.508778	35.382042	14.377197	21.336271	26.713205
648	40.900547	27.31127	25.27861	23.145111	-7.9579034	6.0597672	2.0318384	6.3167663	-0.08295234	9.859697	10.5315075	-18.674627	17.210756	-9.233335	10.008206	13.86219	-14.269847	16.42067	17.505356	-9.726312	-4.4098706	30.294098	-5.0358086	16.931536	22.498411	15.506907	20.41528	19.895742	-2.5733292	36.55911	26.888342	5.066569	15.092499	20.279316	33.427856	3.4182708	32.6954	18.91984	2.4100933	30.70896	26.89239	17.41123	17.402136	8.541692	4.7989163	19.891832	-4.1835876	20.258646	13.2439165
649	15.8016205	8.800046	-0.14481163	31.016571	23.267683	22.207067	21.50586	-0.83925074	12.682919	0.8393714	28.550934	6.043531	19.091839	18.20766	4.6319413	18.419035	13.526462	15.341884	10.533677	7.882726	33.864376	23.942772	8.383507	16.79096	17.613428	12.72861	6.085775	11.431304	10.568849	6.2810802	3.5374851	11.475636	28.546127	24.838877	8.12645	51.81021	30.738092	30.531439	25.929016	0.6213479	37.07873	40.265972	40.779266	14.169289	26.522728	33.922646	38.21759	0.76314515	21.480154
650	33.79901	30.477724	28.774343	44.519196	47.46127	40.23918	28.069773	33.488026	35.01801	40.578873	34.96197	26.735075	24.622087	19.55734	38.66663	28.06411	27.397913	34.19547	36.03062	30.193354	30.072456	35.04594	21.0846	32.988483	28.244484	44.06448	42.147427	26.41475	33.347412	29.221762	22.879929	44.802094	29.83283	20.482546	34.91204	32.913387	27.682333	41.25301	39.09592	28.787628	36.01497	24.155756	39.065754	25.131388	29.253504	27.56413	23.999704	35.901257	20.5702
651	33.274597	-3.3253555	25.62108	17.43429	31.487793	31.245707	13.437993	0.2472523	29.014826	74.42565	26.711962	28.951105	30.050964	22.680487	44.23149	32.16123	4.0737	36.894825	34.182415	22.174562	32.912807	8.175229	34.093533	34.474335	33.317486	32.99171	8.023571	-5.756557	4.994132	21.290861	30.98023	24.487198	16.56787	32.833538	23.506676	17.45662	31.585817	-5.491776	27.261795	29.826044	19.068653	23.52903	25.667315	34.84869	18.113531	27.22799	12.017879	18.169157	30.647242
652	26.436628	31.466507	28.750402	24.695688	25.422836	33.0543	26.610231	21.926651	25.714828	34.93598	12.888737	25.059221	34.51182	18.180227	50.585194	24.325762	30.923197	23.693945	24.156311	21.861542	20.661804	15.27179	15.077796	26.593168	27.81257	33.42624	28.370974	40.67114	38.395603	24.69966	31.867197	33.9959	42.50694	24.74116	43.539124	35.219524	49.39838	38.656803	32.43591	40.328526	31.380669	29.316618	22.739166	23.651709	27.743752	30.862463	25.710907	25.152273	28.310747
653	28.110636	31.5569	19.683653	29.800547	37.654156	37.569424	22.856857	46.202587	25.371595	34.77808	35.824665	50.40344	51.927155	32.02361	37.475346	28.632318	25.214605	40.896435	55.92557	36.85239	38.409573	21.06129	24.876465	29.485601	22.872732	27.724638	26.738626	6.956922	27.133253	14.797248	34.86356	45.14743	11.069213	40.473103	33.57872	33.849934	26.592995	28.195623	43.815777	34.962242	44.87849	23.442286	21.975077	29.45707	30.411417	21.234663	21.7783	33.370453	30.003057
654	26.097282	38.46643	-11.001155	20.92366	35.25537	35.744823	18.804846	-2.253415	31.10023	11.285362	5.56935	-1.3146793	12.646359	35.059513	13.64994	11.550454	28.817389	13.366555	25.343481	3.1792212	27.195051	31.896349	24.24573	41.388515	4.350873	5.0701466	5.282908	18.048712	25.256739	9.879375	23.881737	22.74974	34.61674	21.298342	36.369484	14.491866	19.31437	34.36701	31.14139	10.967284	4.16204	31.201113	12.02107	23.621817	24.631678	-1.8623614	24.086365	13.351939	22.098257
656	-3.6051161	4.895737	1.3761997	4.3689914	2.0983322	-0.7943725	7.8236523	3.6194525	5.3407006	11.040135	7.133139	9.059602	10.960103	-0.24713247	6.0499153	13.21476	15.047226	-1.3984413	-0.1604077	-1.5949644	-0.6806617	-0.7307353	9.804155	-2.2697566	12.8250885	10.4342165	8.132706	3.1811326	0.40954533	9.294883	5.15315	3.6931124	15.173049	7.9621124	7.217386	-0.36645648	10.511346	9.81994	11.430787	11.414838	9.140199	6.0165195	4.015692	6.9717574	5.5697074	13.560872	9.244857	3.595911	-1.7506732
657	6.557158	21.835443	30.584154	22.143509	8.283574	35.966354	26.32372	-0.261377	7.3578224	37.646576	18.834093	20.101154	12.663093	28.901215	5.6434875	-2.1655567	13.409472	21.188122	39.366734	10.002429	23.833307	29.397314	18.69413	-1.7014818	10.815002	24.430548	-1.5882684	14.855691	13.294263	-12.396594	-2.571024	8.79399	19.924875	12.818273	16.589727	28.009706	4.8775887	14.096866	1.8730904	0.6036033	8.367502	5.504581	9.243767	9.493499	3.031461	10.958473	-0.8418169	14.000729	-4.311627
658	27.485163	19.150415	28.338676	20.241142	24.109293	14.496646	22.40293	20.273994	15.670878	42.475517	26.11492	19.501413	21.893435	19.225088	15.818214	38.58196	20.64644	21.975222	10.700584	21.761986	14.560262	10.564928	43.84656	17.298485	21.391249	27.582983	33.743137	23.478224	27.213778	19.765131	17.457756	12.005256	17.903074	24.404825	26.04425	39.29263	29.138132	22.35328	26.319565	17.029966	16.866419	43.46465	20.178144	19.229414	20.918142	15.382927	31.08755	10.771005	43.971573
660	1.5110499	8.111706	4.2705626	2.986105	10.9512205	8.659996	9.974622	-15.09294	-2.5153325	-5.1420436	13.402307	7.369695	12.547863	7.731135	3.616947	13.62344	6.3502345	0.7050956	4.988226	11.508533	3.527879	1.1133217	11.107953	7.3210015	2.4010549	13.990013	2.345535	13.834801	-11.863876	10.961777	7.0218253	7.523342	4.556387	-1.2652193	-8.293929	17.170778	6.0511703	3.925495	-9.433491	0.44158807	-3.6912339	-6.606798	-0.5745558	8.1603	3.6910307	4.4349465	11.600171	11.413236	17.56144
661	5.016105	16.273558	1.3287395	20.707952	9.432837	17.67475	15.079604	1.6961197	17.973576	19.001501	28.499807	18.880907	-11.397865	-2.7443569	5.849945	14.230388	-0.5922368	0.15864456	0.38055673	8.423423	15.986674	5.086151	17.276848	16.35848	5.8219514	9.05787	-1.2714342	-1.7549515	11.571765	23.042955	23.438875	23.994799	4.2785	25.250422	26.885483	21.08216	20.259487	23.326551	18.75836	23.193254	24.827677	13.360321	26.645803	36.13005	22.869308	15.0481825	18.896742	18.997896	9.102845
662	-7.1861453	14.065925	25.113922	14.9882	23.98509	28.04673	7.7134557	20.755486	4.137965	17.011671	15.232399	13.838008	8.869338	9.824585	13.910286	10.551066	8.894582	14.303496	10.186624	23.075968	34.01645	25.465933	20.842016	5.529026	6.0901427	9.240027	15.736634	8.090232	12.674027	-0.15816624	10.071195	23.53192	18.015707	30.834986	21.429174	23.188398	7.9152603	10.443331	35.30309	29.675661	13.75011	12.855615	19.52196	24.65625	12.201306	15.004082	14.217233	20.124182	3.6098397
663	32.882877	42.53942	35.433247	7.04154	13.201649	35.17462	5.076012	3.7117157	28.869108	37.332027	38.977634	52.60049	33.12308	41.191048	30.052132	33.509968	35.225033	47.499054	35.13779	32.015213	19.748003	13.92096	19.384508	16.993454	17.06887	28.266062	34.44667	36.558167	26.052885	38.78609	22.997557	29.592361	34.29642	42.58885	24.205185	27.93894	41.61789	21.934134	25.149729	18.752615	24.936407	11.280792	23.05864	40.557125	40.409252	42.372986	23.911728	32.257996	24.780037
664	22.0427	34.782005	29.969046	22.732637	18.07853	24.003847	34.889343	28.963167	25.215256	24.152338	24.316872	32.603638	33.34854	17.437899	22.481033	40.50134	18.58013	32.987343	9.424798	11.438969	39.699783	32.949543	25.2265	20.2068	18.614288	39.72278	26.119467	24.651484	18.482744	20.54563	42.381084	27.467237	28.114054	17.801628	27.966852	33.35568	23.751986	31.35451	29.788147	28.538315	29.650167	22.106562	17.093672	31.498034	30.693329	24.568634	31.184113	16.622412	30.73121
665	-4.587383	4.775054	1.9946932	7.509091	25.593199	12.555603	8.5628605	25.148819	-5.7607675	5.223451	13.4175415	18.486279	7.7341027	16.814255	33.488087	15.401439	17.885782	3.123025	0.30525398	-2.3043058	6.23441	16.830145	25.052744	10.8469	13.05618	16.461859	16.274225	6.5697083	5.635807	18.125574	15.547676	21.00184	20.436806	23.784653	34.2873	41.993267	31.057093	21.000704	10.753003	23.32521	25.579084	6.683422	25.94896	16.255213	16.850113	16.397316	22.319855	4.674543	27.195572
666	26.549723	11.03464	23.31042	26.036707	38.729454	41.87454	12.984975	22.083197	10.852425	12.714585	6.148084	11.896884	24.716105	10.825409	38.960278	25.626589	7.238233	26.03346	21.185705	24.529455	27.952225	3.1806257	5.5229697	32.380646	25.1902	19.014631	18.291634	29.209259	3.903538	28.907936	26.354048	32.928722	17.341017	-2.2384942	37.21172	29.584799	13.848798	23.271505	6.348268	34.801884	25.623123	38.977848	24.620901	28.5476	27.884287	16.449553	8.436718	13.207294	19.905693
667	12.141091	25.368792	9.984749	19.68627	15.963323	20.110413	21.35978	14.062408	8.649095	-1.4299694	7.8541317	14.906441	0.77408266	20.437767	17.136133	27.771957	6.5824685	15.852216	12.1813965	12.89209	16.494684	2.6582072	20.720093	28.808975	16.297346	9.045408	15.76093	12.877442	21.160715	74.66214	19.535294	-4.758489	1.4417108	20.14145	60.946705	11.982719	13.98452	20.813173	4.639094	32.88264	17.908516	20.125319	26.334953	4.8820224	23.880693	30.472763	27.177979	19.96755	18.982164
668	7.3782144	18.578636	3.3205898	20.617643	27.759384	-4.4938407	12.450294	31.20553	-0.89854544	22.70526	40.219723	-8.842231	22.806803	39.04273	13.085349	12.94279	22.330572	-0.3083043	0.011579354	13.567933	13.12474	16.179955	35.636673	24.56186	30.464172	-6.020433	20.972958	25.226488	-5.5354576	0.07213227	26.715048	8.251053	19.541061	13.155178	30.792679	33.499653	3.9862864	12.595257	-0.2810966	8.299802	1.7097379	14.76164	11.584724	15.0102005	17.926561	10.952178	7.5384774	35.161793	11.026497
671	4.145485	-7.3257737	7.2181325	22.416132	8.254284	4.35872	18.744345	10.204573	-10.867916	1.9679533	-17.99398	3.443909	16.470871	-13.897344	12.513119	11.095073	13.086678	2.2882874	-7.886116	-6.5606523	0.70067865	-11.050361	-4.469818	3.2324762	-15.613683	-10.110191	-2.2361486	11.389316	13.3871565	-16.138418	1.9419875	2.649615	-6.687814	0.15576114	-8.359897	7.6041584	16.297935	15.772061	6.531899	3.7557566	2.0202587	13.359222	-13.408788	9.278543	-6.1848054	8.001065	1.2724282	2.5221922	-4.483974
672	24.042	21.693727	10.796229	25.024431	14.186684	13.68634	15.363202	21.44603	24.818441	17.713266	26.107185	18.143356	9.667588	11.555695	21.062046	34.691105	10.79695	18.566399	23.637747	22.859838	23.79468	20.6359	26.46589	5.530653	7.909861	13.870227	16.044683	12.063516	11.550297	19.416977	14.866084	14.595746	20.30087	25.95697	12.206368	18.09541	15.827914	18.220205	20.226252	29.775543	15.877243	27.2907	17.731148	7.589892	23.382774	19.886835	13.108172	24.23718	19.593382
673	34.82909	24.442337	28.148254	17.848467	42.21424	16.156565	31.056282	39.99309	36.835953	61.21544	41.680614	45.568604	16.11516	20.713106	35.522594	38.752552	48.412968	47.858677	33.732777	33.590515	37.600822	40.118366	23.88117	48.26404	22.905037	26.964083	31.455763	36.620758	31.38922	36.564762	51.89726	39.69231	28.569448	44.250675	36.83976	43.31497	38.952732	46.37186	43.881077	49.654236	44.56534	12.785199	39.449947	43.23651	34.02785	39.334347	14.420067	24.900055	56.299763
674	4.9089875	15.416267	8.6864	30.118858	17.109722	9.62738	15.312721	14.43739	36.15622	11.831763	6.1984863	33.806744	16.211252	28.491692	19.000792	15.178353	7.866466	26.453323	29.403128	4.7204113	-2.8726656	6.872167	14.451855	14.962007	10.297997	11.137816	27.364412	21.486776	15.234204	9.628192	3.8967917	28.041529	7.8919754	36.83478	3.9511738	41.81703	19.606878	15.903595	13.392792	25.754736	11.948968	7.600872	16.982754	29.352251	12.0848875	16.14418	14.2759285	6.369707	19.805647
675	23.255562	30.732603	18.165241	24.95739	25.381945	23.143204	9.678535	21.387924	16.305544	16.0613	31.13185	39.35487	28.910446	19.464205	24.65048	24.258232	14.718684	7.363348	17.442759	24.808853	12.750351	12.113051	16.060936	21.332703	19.023195	19.212168	16.152163	7.9521747	18.351713	25.696062	24.651733	31.571861	25.96879	30.291733	20.058641	31.252478	26.432861	35.335144	32.213455	17.040434	17.744696	30.870829	20.650759	24.428751	20.261755	36.3334	18.651548	49.090557	38.80011
676	28.089943	21.53424	28.002054	21.802917	30.530237	15.233663	22.04515	33.920692	14.697459	22.491724	42.647175	22.986444	26.356583	21.358887	21.74746	15.795728	18.644342	31.615753	26.074554	12.090362	13.034482	27.638008	-0.29411888	24.546354	25.932287	20.591269	14.858861	32.4232	27.441109	20.88029	17.15811	14.032371	31.30544	14.170791	40.00224	10.633473	28.658966	21.088505	11.381744	25.579355	27.370333	14.212926	16.158768	3.471057	13.199277	20.719978	5.0924935	31.951775	11.260364
677	35.724094	27.098886	47.70714	29.263384	59.283936	54.951977	41.875633	30.529325	18.855959	14.752484	49.08656	52.976765	39.83919	38.769066	7.4637527	59.683353	28.381943	2.4902647	45.952496	14.383125	19.963526	31.19381	7.5101113	34.013447	29.755867	-8.492416	56.319946	1.2644857	4.0383005	7.5011373	4.8638897	9.032136	1.5460981	-7.0509973	14.904391	19.598734	17.971327	39.32596	23.66745	41.2634	38.028324	9.4538765	19.13372	23.398834	15.024745	19.72746	15.410306	51.04486	12.383168
681	18.495928	23.737597	21.740686	39.991634	56.15035	36.78619	36.650524	26.448204	56.379025	27.691507	38.817364	29.077194	31.977037	33.74205	35.19721	28.69374	29.659842	40.448627	45.82297	32.6535	20.268873	36.970463	8.596554	11.844874	35.425114	38.089016	8.031442	28.678057	37.61442	28.76964	29.009903	35.95277	32.31249	26.350739	28.174149	43.467815	19.160324	52.72185	27.858032	16.289932	25.728315	28.027046	34.9615	30.441278	26.52244	44.637157	37.617283	37.443752	17.000895
682	2.9951413	16.279808	25.520866	15.5208435	20.159035	30.459917	33.168896	27.246943	17.366125	6.307631	2.0617578	19.522741	-17.70321	-0.69254667	17.014463	25.879974	18.810614	26.988394	8.384921	15.24483	24.962212	38.5098	12.556267	-11.760684	3.300164	-0.61266106	-0.7066433	18.171299	8.996217	12.318982	17.586237	25.330427	26.669657	12.625866	18.352386	24.276728	12.505367	13.056924	13.041142	20.207365	15.942288	10.3956995	-3.1018093	2.5954607	11.626359	11.18525	6.251734	21.586182	25.750473
684	12.65065	11.1770525	22.16867	20.304678	13.266782	20.571037	33.88289	23.132713	14.048932	12.712951	24.745497	1.515165	15.225639	15.755009	28.996119	19.107714	18.948042	8.367602	9.148777	24.300009	18.998774	9.588426	5.4874516	20.41482	10.58982	18.591522	17.672754	22.55786	27.026545	16.976017	16.370852	17.03065	17.69372	-0.13900645	19.191498	9.177461	11.786056	13.868832	16.827768	27.181509	24.099527	26.251951	22.455566	11.4501	10.215297	28.535538	15.021764	24.832392	12.8592825
685	-9.66244	-10.850984	-18.987503	-7.932359	-16.650654	-9.083873	-15.971902	-13.806792	-5.1821885	0.13572185	-26.716139	-8.056788	-20.878496	-24.428213	-8.65327	-3.546634	-22.867676	-14.83858	-13.105748	-20.874006	-18.754791	-5.8200736	-24.678701	-18.191023	-19.772058	-16.985502	-15.168849	-11.676266	-19.28449	-13.330028	-5.70916	-9.549084	-13.628345	-2.316764	-9.655215	-23.754675	-17.585432	-25.538542	-19.521389	-22.898956	-21.955093	-8.497079	-17.234222	-19.258999	0.38226318	-8.923476	-18.192045	-20.846495	-17.362967
686	12.523875	16.64867	14.240617	24.37162	26.164423	20.615839	15.844239	16.311533	10.766449	7.575722	9.762382	15.750533	6.786661	16.920597	10.903239	16.161009	16.150127	4.472919	22.837454	27.575338	9.959248	19.278435	20.46417	11.842667	20.409727	23.166876	11.303309	9.342133	12.301745	18.729237	7.9655385	-0.17216809	21.902773	13.639506	14.519707	14.355182	4.1885033	11.519269	14.931653	12.668949	16.851976	3.0559208	18.323952	3.976772	6.2675767	9.774438	3.7980375	6.1627297	29.639666
687	8.804593	12.171756	32.176388	16.209639	23.237207	20.654703	8.893192	1.0074412	16.712088	33.47185	16.229408	5.495386	-1.4882103	-5.7603073	29.044725	8.580461	22.393303	23.564535	41.2718	15.923047	29.249968	25.474981	18.807974	17.947248	4.6564384	30.551138	32.613346	28.957748	10.307059	26.357733	14.414382	35.026134	22.507156	11.480167	19.091637	11.613246	30.067001	29.927378	10.338459	25.684828	23.193373	9.511783	10.505595	18.50137	37.47745	15.303836	32.192757	20.688713	43.659943
688	6.9549356	-7.2935596	10.576585	4.9963555	4.9433866	8.707134	5.5562134	4.236728	10.386924	10.968177	2.5532148	-1.685985	-0.33178616	-6.8246274	4.251716	-2.257932	-2.5292268	15.977836	-7.4446816	7.6694617	14.128361	14.408032	13.520192	1.2828373	1.4722687	-1.5864807	-0.4489255	0.53442293	4.509125	4.6705856	11.714268	12.85764	3.5988457	7.512054	1.4264101	1.8700284	-0.91705006	-0.5906439	-2.2478197	8.0275135	-8.805983	4.617693	7.574869	2.2587492	13.014167	0.649373	2.8288739	-3.8046596	3.9391556
689	35.936024	28.482946	38.53806	24.459513	17.01282	37.855484	29.128296	30.313217	26.21038	30.623587	36.8159	23.490036	25.537516	31.023872	15.914912	26.919512	22.372858	37.67657	22.831686	30.393038	28.616928	16.955229	47.861206	29.97133	30.082197	20.8523	37.423294	34.345684	26.408125	24.86767	47.669434	29.96868	32.155792	26.696482	33.389614	24.40655	43.894302	27.282553	23.333633	42.632214	46.475727	29.205902	31.704695	24.863007	30.526705	10.410798	24.287384	27.942238	11.06638
690	4.9213104	24.480118	30.310852	5.926226	31.35742	21.438818	38.645134	15.967578	-5.823284	31.840948	60.049763	26.066225	-10.510081	27.658407	11.202357	29.19341	18.8182	7.400492	19.757507	18.490547	19.07493	20.365723	13.56375	33.146595	20.147335	29.262909	18.639482	-8.783904	40.63574	46.890377	28.676237	27.551413	18.253576	26.243822	9.428234	14.150922	8.070232	25.513342	13.603513	8.96346	44.36556	28.039774	39.29546	43.00014	34.33391	24.611906	25.59813	47.09482	2.5672069
691	27.340555	35.399746	41.087284	30.655294	16.004808	34.868496	15.007419	3.344245	21.218395	15.279023	10.97265	8.615175	7.7448974	24.659166	-9.27594	22.227797	14.6166	17.42705	28.685507	12.815043	13.377929	11.460815	26.411394	16.824242	12.229184	7.44805	13.870784	18.137665	15.604504	25.945587	23.028025	13.191139	12.317285	22.107521	23.976053	13.692975	5.8438497	10.687949	23.055372	18.42881	9.606679	-9.305461	5.659533	23.103539	6.178311	13.937248	10.118232	16.077753	22.551153
692	37.553642	28.235403	37.043087	34.13359	29.941513	21.066183	26.585974	35.582363	8.238181	21.275547	30.929628	35.48173	25.522818	19.964642	21.667875	38.256413	36.430332	28.09114	26.804312	36.67573	23.911928	37.341938	20.78873	29.39277	25.389746	45.894962	25.135056	39.699726	35.325336	21.783775	34.83755	28.4176	31.300707	27.840317	36.753494	35.665268	29.677551	54.253033	40.49394	48.625885	42.08079	40.829845	47.537373	26.421293	46.648006	46.02331	37.97678	43.326187	31.619934
693	16.851969	15.117977	20.555933	23.348097	18.683893	7.659819	29.80969	23.70254	21.580534	12.4729	17.673729	12.127454	13.413533	23.032618	8.021726	18.06828	24.263557	29.478537	26.207748	32.14107	20.360529	19.42721	21.74025	6.2701783	5.8230166	3.992925	0.88103026	1.998895	8.341884	-1.7353659	-1.6253662	9.604001	28.489182	12.359273	14.207981	10.032807	16.704233	23.219614	9.526372	16.342955	34.67207	12.305808	13.776959	15.9509735	23.740808	21.399124	21.385857	40.035625	21.68072
695	22.68074	22.624552	11.984651	12.285834	22.33461	19.805826	18.829885	15.191302	29.587149	7.884884	2.883681	16.844439	1.6916542	26.783182	3.5189831	11.556651	26.487753	11.388443	23.351915	18.282211	15.723026	0.45779	22.603876	31.717714	15.141942	19.781548	4.5248036	32.285496	11.221832	24.94695	10.439385	21.906271	10.587141	12.917831	13.430969	18.587938	17.98712	16.506247	21.046465	39.003586	24.086954	19.91404	15.994	21.25662	4.1196384	27.069727	13.589897	22.159616	13.487812
696	18.342665	19.38178	0.046762925	0.13856466	19.04941	12.476738	19.686716	24.04592	28.434158	29.241386	38.429752	33.04976	40.24098	44.59363	27.68869	25.086279	28.237473	45.409313	19.260992	25.675684	20.357376	20.280228	17.319311	20.549994	24.884703	26.97283	30.990828	28.300125	24.61074	27.18541	31.233088	19.151306	18.40465	27.60018	20.11479	29.1994	21.10283	33.551655	18.020014	12.156079	6.4527993	0.8240668	0.6357133	23.895163	24.311613	20.106812	21.319855	-1.431626	16.131184
697	15.723605	38.197407	18.735165	23.63278	36.974407	31.765326	15.236996	35.04697	20.615328	26.247335	22.265863	15.319549	33.950527	15.170189	20.34653	36.807407	18.215342	-2.911071	0.20671682	43.371502	13.271545	24.451563	8.934221	33.71021	22.96198	19.10969	18.071217	12.049268	24.169168	26.012964	22.434204	55.532536	24.415358	17.882372	26.64948	26.231522	21.665964	17.547825	6.463749	22.797674	1.9633528	20.09475	39.493534	21.2934	16.388632	32.47298	14.247767	39.7317	21.142351
698	25.543259	28.57576	18.13114	11.02509	19.365675	20.667528	5.674831	21.465326	20.360182	11.878736	19.158165	14.273318	9.11312	10.957032	28.810705	11.701905	19.8698	7.4762077	27.135176	15.94901	25.657888	23.008276	22.944468	21.496294	27.964697	30.463503	4.719567	31.94372	22.444025	20.156712	2.6439707	36.633938	38.40155	7.431792	21.730255	42.524998	17.21572	31.65351	20.345537	40.36327	15.012668	10.566738	26.65828	26.415977	20.349009	20.531517	24.880722	39.03651	27.120941
699	18.956608	29.768763	48.751537	23.505304	34.2941	23.671667	14.051501	7.0101967	-5.654279	25.015692	25.691254	16.493628	3.2843645	25.134497	9.445254	16.674208	20.921743	15.443845	19.164274	18.712143	15.095956	14.617644	31.290428	5.3849635	-5.368543	-12.474294	-1.1087116	22.739586	30.489471	15.478791	19.970322	38.79687	9.776946	4.625916	-3.4487798	17.344034	21.647696	0.53017044	11.46367	22.903183	28.125917	-1.5863642	-0.81807727	4.5516953	11.50206	25.704588	29.483704	19.343016	22.283144
700	42.62604	24.875086	31.13022	11.484257	40.07342	27.920202	32.98846	-0.32159615	22.353973	26.90058	-14.190437	38.341217	27.347998	15.419074	16.54627	17.550667	21.271917	32.365093	9.2363405	18.418829	25.439047	31.549078	12.122275	3.2627926	8.527561	6.018465	16.614775	26.779886	6.195085	15.317632	11.2894945	10.181651	18.888708	32.28986	-0.37849617	22.478964	13.039781	38.84094	29.36164	31.59932	9.328008	18.066736	-6.7255874	-0.8201087	36.29321	17.392668	-1.4872503	14.324023	23.296747
702	27.707533	44.964024	32.201725	22.417389	41.27704	31.676878	12.927944	22.481733	40.658733	41.232544	39.160877	40.859802	31.046257	35.648464	29.139786	29.401983	19.015524	41.58337	36.792484	26.518555	33.145767	19.020134	32.132996	34.983154	25.437119	37.644222	21.863398	31.862627	36.85297	18.827753	11.940136	35.913013	40.875916	32.745457	36.96008	29.787912	38.187496	18.474201	13.143069	15.758781	23.220324	31.128584	42.968388	28.814524	29.418169	26.060349	22.66474	28.661057	29.212822
703	33.346237	26.159378	25.121252	12.418006	16.496885	24.724686	16.853441	33.455368	26.87914	39.833218	32.644665	41.555935	15.837115	-7.5831337	20.77188	20.276232	19.300592	35.647846	17.61352	36.167606	12.3437805	17.711973	21.505936	20.035126	24.661873	34.918728	38.69037	30.785055	40.597492	40.12519	38.183514	48.442463	27.421526	18.737566	26.367401	35.688065	21.795824	19.076086	21.698568	33.982	28.02431	32.92047	29.036575	31.72785	44.913223	27.261688	38.206764	46.206486	36.083073
704	9.098145	19.908669	9.091619	-15.868813	4.5989623	-13.683177	2.7612922	-12.96716	-5.786825	-3.204509	2.825773	-15.7471895	19.335978	-15.531661	1.7777394	14.290161	12.685268	17.416803	15.022998	-11.950741	2.465622	-2.4232948	-1.9108824	0.51009434	10.036736	-3.1871464	13.804894	2.8529015	-1.2616153	-8.080218	-3.3248622	6.012474	5.8436065	0.5907273	14.216183	8.786665	7.074555	7.696985	-2.9682667	5.6372867	4.5702457	8.242606	5.239786	0.9211028	-3.286661	0.82163763	27.57438	0.2954212	-4.5726132
706	42.01633	14.335082	-7.663021	16.501225	31.51179	34.22347	22.902838	14.233485	-2.9251125	27.738333	27.219162	43.57951	11.25005	27.549316	12.852818	29.708818	32.434402	17.742638	33.13854	29.618551	22.315796	20.055418	20.393303	20.71928	33.80913	25.7154	39.338406	33.054672	26.617456	12.779325	17.363655	24.856752	11.82051	30.756643	26.51787	31.982416	8.1288805	11.204624	16.096262	16.208466	30.833288	17.678675	24.126549	17.899263	20.234377	30.264603	37.17583	2.3164861	18.530054
707	-3.4895895	-0.7986891	6.1945205	9.870252	0.8056895	3.2516873	9.854352	-2.9914055	-4.0718374	-20.647682	-19.611048	-8.54211	-8.326621	-14.167331	13.959851	-1.2216531	-8.393801	-0.76646996	-4.378721	-7.9367394	-10.4111805	7.966137	8.051984	11.36666	2.1945522	0.0558753	3.6383505	-1.8924083	7.948529	2.3259077	10.683982	1.6455959	-4.5020156	9.384686	7.933189	-0.5632763	13.050068	2.4132564	6.730772	5.0745006	0.08227936	-1.1361891	2.821293	5.1065536	1.3883709	5.205559	6.1612754	-13.212365	0.2348876
708	37.28785	24.700087	10.925853	31.659195	24.304369	24.480936	36.45966	10.406379	25.32194	29.635702	29.485947	30.798965	21.781296	34.26555	43.987354	48.097946	27.929703	27.283018	10.554187	10.0043545	44.295227	18.49919	9.6787195	18.922182	14.703308	17.834578	26.437218	26.47061	25.92655	29.518835	24.442625	26.072632	20.962355	42.605736	18.179213	27.76682	26.045969	9.815877	48.22595	28.177816	21.32546	27.271002	22.996923	34.198273	25.769264	33.318104	34.803425	21.946419	27.831924
709	3.0942461	-7.960875	8.990082	11.601456	11.063073	-12.246784	-10.258916	-4.1049438	6.677608	1.7981287	24.144676	1.2615839	1.1153733	11.7561865	9.06306	-2.7145493	3.072099	8.087824	-0.31286922	14.058968	11.869568	6.3134713	0.74145573	17.870102	7.1561103	7.424787	22.490532	7.9280586	22.06827	8.279914	30.268387	15.363076	14.072936	3.1007252	22.97796	21.798235	12.92361	5.2863774	12.199673	31.380829	10.738301	20.592436	9.783003	14.878726	10.307747	19.543135	7.034735	14.024875	14.523125
710	21.162426	18.860928	14.324328	14.674142	24.474524	18.816	19.95482	22.352547	23.93725	11.703145	18.232252	13.886925	12.177705	25.39235	29.25094	17.462294	12.981355	13.440749	18.203308	19.730026	13.098358	22.489138	15.283639	18.102356	14.309094	23.829285	12.631686	19.827686	13.776004	8.886237	13.947587	28.687202	16.3467	10.474188	14.80618	0.1384858	4.3794436	20.364199	23.6755	22.459478	25.60354	19.188688	27.085648	27.639357	22.35222	28.834406	22.445	10.971719	24.535776
711	19.587194	23.296782	24.822393	11.526044	23.74877	19.591875	17.42627	18.909056	15.439136	16.575874	22.54374	12.259295	17.107656	10.821879	16.104342	19.648895	17.656755	14.12971	17.097921	14.351199	11.542123	19.990679	13.825261	14.795266	17.324774	8.038335	17.659838	33.03193	16.310564	19.435549	22.580256	15.709905	20.941998	27.7255	8.958021	11.300099	10.748276	7.9279175	15.1717615	5.099441	20.30394	20.243689	17.595778	8.99368	21.958887	16.534988	24.218641	28.701178	10.179775
712	32.53212	36.198994	21.57606	15.58105	8.46337	13.714719	17.322489	28.414526	28.278833	14.170901	20.12963	26.515747	7.1521754	14.727348	19.873598	23.879976	29.828552	10.925746	15.497064	17.655157	18.586943	22.361757	1.6239392	-12.291162	6.48184	16.973948	9.833923	32.819637	2.0976412	20.960577	11.299102	22.76169	8.216865	15.284949	18.158445	17.795605	18.78958	9.363271	11.881728	19.995226	4.962046	31.226686	13.20564	16.732693	10.951005	33.33058	16.532915	13.475464	-4.9464526
713	7.9875436	25.342644	25.032465	28.933233	45.59868	16.338406	23.591629	24.4784	29.19354	24.814432	34.375954	29.747337	18.953976	22.985413	23.597216	14.911487	47.64568	14.229529	8.837403	25.245886	6.6654096	27.385168	22.129906	23.559301	25.229174	23.03124	12.549031	22.877821	9.552064	20.845505	26.206446	36.454716	18.275465	14.815595	18.365103	25.656565	17.032454	8.678036	13.6883135	22.213455	23.011316	37.690845	19.85831	26.390112	20.477282	15.633832	16.047415	35.797787	28.849482
714	-13.336861	7.5919147	17.859072	22.571306	20.876558	12.267197	24.29091	25.683321	17.776537	-16.173895	53.525257	27.811966	15.575184	-4.8231726	6.5288453	5.5393376	22.22983	7.635142	4.499754	7.8540874	4.744847	33.201878	21.707407	35.002056	11.486136	-10.758583	12.958973	6.393267	-3.1757443	20.84366	7.1381936	2.8455365	4.08216	16.466974	-0.029965779	5.7636313	24.849884	16.473066	8.847768	16.140997	18.14656	25.809633	17.047697	20.1894	12.285549	13.5157385	-7.3235793	-13.804149	-33.79204
715	8.111851	14.030971	5.557839	-10.830269	-9.271103	8.803279	-1.9348768	6.618649	6.9362617	0.45747423	4.2812977	5.197657	17.433004	8.097658	5.439369	-3.5489438	-3.9474125	5.0979714	4.2615542	10.986763	4.017357	-4.1830635	-12.269746	19.312624	-1.3934654	1.8754259	-5.2986193	3.0979137	6.3212395	10.525435	25.82337	1.5570589	12.243344	-0.67231846	8.289521	7.0727897	1.1143943	14.874881	3.0715086	4.062365	-2.8670561	16.57202	8.669217	0.19161256	16.312006	4.351069	1.4028226	-1.0658773	1.8154308
717	11.14458	25.56012	37.906937	25.336515	23.380552	50.45499	43.172287	34.877472	63.292313	34.934605	46.305584	31.71206	27.556122	74.953125	18.658072	23.883478	15.694569	16.762453	31.423838	14.744751	52.904907	19.932129	21.84134	53.540966	39.71964	43.158447	-1.9608797	32.993256	16.408012	19.96965	7.55699	36.89564	32.251156	32.690235	38.48802	35.006756	4.471852	58.526653	31.437042	14.837316	19.61468	30.258322	22.264662	32.356144	19.293446	23.818354	36.58176	23.784151	27.365417
718	31.507608	25.14135	24.48623	14.230136	13.38689	20.711718	3.7261398	16.838106	13.081288	18.1786	11.946744	30.290182	21.984594	18.066095	20.596615	-0.032744408	20.76657	-0.56263375	29.515665	22.096739	24.822327	26.655302	20.009478	23.14238	6.476441	22.970566	12.037332	14.159386	26.026602	21.816544	25.881685	6.0782037	16.004025	24.328901	11.077835	21.660309	28.834639	31.032715	28.200836	31.046776	15.678414	22.69683	27.119104	23.694757	31.322912	29.534067	14.0229025	28.059189	32.618317
719	37.542297	56.217228	34.58968	36.24087	49.080566	22.519453	44.094753	49.421417	32.398727	53.62441	37.186947	33.425934	33.80814	37.426846	32.368317	38.186935	44.281178	38.6291	-2.9183323	1.5267531	49.09624	27.785181	16.445105	46.384235	51.01537	27.632715	30.331177	31.476038	32.731888	34.969585	44.6908	38.907562	11.111579	18.986359	42.64368	27.493471	16.729353	28.010597	32.00606	32.740868	47.276062	34.988422	23.045122	21.646719	41.4917	40.40884	35.378216	26.284225	42.734116
721	14.7346115	7.8910065	9.377178	8.468244	12.688637	-7.1036954	5.0950346	16.99646	15.4853735	26.038612	28.00013	5.6926517	30.574518	14.923725	31.493158	24.905096	23.023878	17.595964	8.794452	15.888886	30.565521	20.712185	31.334158	3.5144997	27.662142	9.533889	15.828754	-19.987585	16.533537	17.745611	30.358215	24.05202	23.791946	20.461432	9.982664	24.604223	21.378977	11.913709	12.5955	4.440249	21.30249	8.749661	40.398792	35.610493	22.772638	14.62433	7.9881873	48.273407	21.063122
722	24.768257	29.928635	24.91661	24.173838	28.2871	-13.315986	31.16522	10.317537	3.2329242	39.075787	23.967184	21.733244	35.021236	30.41961	26.322107	21.093163	32.54228	26.706095	33.34048	33.678955	20.366041	4.2970877	29.916254	25.417517	24.650248	28.006678	40.421127	33.934654	31.83419	29.191866	25.426643	13.370336	38.248608	29.501007	57.634388	31.22306	26.800161	27.536287	16.033339	31.252144	26.93814	21.383093	28.00651	25.270477	15.869296	25.913698	30.28428	27.024483	38.158703
723	52.907986	22.4	4.138441	36.39543	5.649906	3.7495587	5.958801	14.3778	14.519245	42.57917	22.703085	-5.8318315	-6.456251	3.560321	28.869871	-2.5787728	24.069336	5.8427086	25.180069	5.8126507	-2.8445613	14.606248	18.793398	28.076513	11.807927	13.246651	22.666298	27.446089	27.500463	12.0786085	22.681726	0.4356949	25.15922	-0.67486143	1.4791652	-5.143753	1.2579037	42.24673	6.105393	17.399628	-16.610317	20.04211	13.219055	-13.178281	14.492406	15.980664	19.251411	16.631708	12.69834
724	26.086891	13.611836	22.328959	24.96814	30.32927	16.986435	19.520327	27.492002	42.395626	31.395632	30.116646	32.457844	21.909067	30.524397	19.701063	19.386518	19.257729	16.776657	22.390762	26.220308	11.288505	31.626932	22.034973	23.196777	33.410343	19.995163	23.305029	7.1507015	20.110968	10.662727	30.756723	21.182291	31.47023	24.434488	30.63571	30.10588	19.122007	24.08003	30.07904	37.43336	34.663082	27.545069	25.13121	39.348133	18.782274	9.043059	10.382893	11.235213	10.688619
725	24.81604	25.539276	29.127289	20.097017	14.109432	27.582544	15.612508	12.358623	14.763386	24.751368	11.407712	29.133825	39.39564	16.991488	29.195627	34.019184	22.243689	23.755028	36.274837	7.898009	14.068181	21.286081	33.81448	30.353197	23.724419	37.776096	20.656929	22.803787	21.869385	1.1266965	30.401825	18.474617	33.167194	8.41042	20.485395	22.245178	10.633476	25.394762	42.970318	23.774092	10.092023	33.94527	15.258306	17.957392	25.151388	20.431074	8.51502	7.1446514	28.64271
726	9.812132	13.395946	14.804715	18.428848	8.444029	9.751308	11.689384	17.501158	12.428367	9.887389	7.1209197	14.868857	8.189751	2.4837606	10.128647	12.913577	22.696733	1.7964439	7.6325955	-0.12035719	15.39663	-14.401851	4.913252	3.2252595	7.289303	7.832577	13.9132395	1.8537909	11.875094	-10.6200075	3.5517032	13.29305	-0.13195038	-0.10260836	-9.098353	26.99678	3.7270508	7.0209107	-12.50888	11.909789	-4.610587	-6.363987	-5.519703	-6.8532505	13.446758	5.954506	17.216982	-8.954621	20.517887
727	5.241935	-5.8676333	-15.438214	4.980211	9.296191	-3.2934158	8.494441	11.664113	13.846847	10.977929	8.79815	5.94012	20.194672	9.112489	0.9434944	7.850466	14.1239395	12.214489	10.271836	7.6345963	12.147659	12.812505	6.27665	12.177924	-5.503573	8.77943	9.8632345	12.098453	4.59755	2.6716468	12.077026	18.009447	11.302158	-1.2564081	0.041652203	12.416389	11.262511	5.3631096	-1.3098006	12.305127	16.799294	20.506517	14.155591	12.31593	10.346288	-6.2853637	2.54698	-6.9254947	-2.2028239
728	10.3744955	22.227812	35.142925	14.409949	11.488209	-15.444412	14.991005	-11.008801	12.548088	11.419597	3.7011707	5.398852	5.823705	9.656406	16.07003	11.856145	13.677035	2.9933262	15.164551	3.184294	17.81422	10.072309	17.793488	36.163303	10.052968	13.89967	1.756025	10.933244	9.769969	19.289248	11.857868	8.650907	25.50939	32.622517	10.392818	12.518886	20.691864	19.275328	20.552889	16.16915	-5.2807355	5.281533	14.90728	9.518132	9.811063	4.3776774	4.21415	15.632846	22.70671
729	29.580923	17.419321	22.305254	21.958136	28.01606	25.164679	38.18279	34.575207	35.88365	23.71301	32.615635	20.47497	19.13669	25.337015	32.178528	17.694763	30.900688	12.892533	11.964283	5.5093827	3.90568	33.36655	23.112787	23.74064	22.00058	26.165075	26.097488	18.955202	33.97609	18.232769	23.509806	25.776207	30.012491	35.983578	11.2357435	12.481201	9.541582	20.05889	-0.35241413	23.561111	19.343904	22.408339	17.359758	11.578422	20.771986	11.79803	31.939127	11.313248	-8.784066
730	5.8093314	26.061003	2.8603165	20.634892	21.868042	36.72882	38.45971	20.565802	32.034115	64.3937	45.51355	43.42848	7.472473	38.035694	15.761111	-4.4549522	20.85211	40.175854	9.610967	34.780045	20.78924	35.024487	8.560849	33.15913	26.144068	35.221848	8.452986	23.02852	25.716036	-2.4951086	6.0057716	20.444305	-1.9230118	12.207847	10.910121	18.926638	20.303648	27.789042	41.285336	27.703346	45.296062	30.470861	27.69368	30.13183	3.1927853	25.544252	12.139572	-16.766375	24.60333
731	23.421072	14.694005	20.971128	41.0364	30.767637	36.046406	36.462006	30.815912	34.25089	53.767212	54.814915	40.196735	47.558178	35.20162	38.755226	58.613342	41.286793	50.389557	33.027683	35.83262	50.77223	44.058308	38.723034	48.446655	45.139507	38.710827	43.761852	34.7793	42.04729	39.622272	29.779741	63.85791	30.419504	27.459015	44.194935	22.705437	49.987713	11.018616	19.529387	33.482445	40.090374	34.189346	48.522213	31.074486	10.736813	14.211426	26.997177	43.108307	16.105757
732	27.913542	41.88528	33.66669	18.607964	1.892341	-7.5949	1.3264557	5.2797394	-14.005393	7.2031116	-17.848946	-16.653177	3.4495265	-5.3867116	10.93853	13.668507	13.410285	10.691405	15.924069	17.245512	32.619953	22.073416	13.069603	25.781706	19.597343	36.626087	14.555992	17.156944	24.348425	17.97299	11.475917	9.211572	27.932037	14.902157	40.591213	19.510866	28.38909	6.717256	31.023483	25.601662	14.805827	11.004775	26.754583	43.765778	26.07866	9.463341	27.05433	15.690944	29.832296
733	13.69566	8.464211	12.564563	16.612059	5.6859283	28.456131	6.2409325	3.7478535	0.8280895	2.078341	5.318358	9.521634	-9.116183	17.63621	4.9877687	15.760253	16.677885	23.323969	-18.457382	2.497217	-8.776732	10.757782	4.405929	-2.8019743	8.1284	-4.404223	17.417852	12.365228	11.6684265	9.449317	4.9347286	8.699489	0.013366699	9.9198885	8.414197	8.723914	5.9457345	-0.4626929	-5.507469	5.37612	14.072029	-2.0577447	33.469063	-9.093671	20.631678	3.2133274	16.495947	8.240477	18.376589
734	52.06779	22.555	23.041473	60.155514	27.17981	38.454296	18.205675	36.552	49.589367	42.447254	12.119044	21.776627	50.415707	22.303492	-3.1331956	35.32949	-12.433463	51.085506	21.28666	22.127344	5.516805	31.349356	20.247484	5.4490333	26.414568	18.842268	6.8627067	26.71358	33.928078	55.008343	9.55325	0.7417669	8.190107	3.6188421	18.803946	12.200816	-9.384251	-16.279373	43.029297	22.80577	19.554838	12.000077	47.37297	1.9027795	16.134092	23.575623	31.0858	14.358998	27.271948
735	23.829384	21.814222	7.058426	5.798971	34.47756	35.79183	29.858887	23.057999	-2.9529922	-7.126924	-7.178599	6.5651946	19.315126	14.145865	17.231955	15.520614	14.385571	26.0575	24.997309	27.529333	23.225555	46.960953	26.377165	14.345393	19.356703	53.445507	12.971779	31.266912	17.328451	20.443062	23.654602	4.532413	2.114177	10.607037	20.400837	13.221673	7.022528	-3.0927856	15.877083	7.6776185	-1.3643109	27.44515	8.720637	20.586752	24.965683	26.99637	11.319713	13.803551	21.63884
736	2.1820557	2.089512	-7.0096226	0.86694384	1.4952995	-6.2170415	-1.222493	3.3388436	3.8001068	8.404915	8.364307	12.711728	11.605881	11.987615	12.488579	15.688999	-12.647908	-9.500125	0.14349365	-9.909581	-10.959359	-9.125192	-12.50472	2.5514672	4.0932355	5.429972	-8.675209	-10.643186	16.267273	8.631867	14.081257	16.00232	23.28449	18.740509	10.882561	13.91561	4.1125865	-10.788021	-4.302947	-9.002389	-0.67816323	-5.565103	-2.0899465	6.5826592	13.704673	9.866899	-9.583978	4.138736	2.7681224
737	-16.195393	-10.58757	-35.62724	-17.155226	-17.928747	-23.325926	-12.983341	-5.4762077	-21.285788	-18.29462	-20.130033	0.6166064	-18.099413	-22.70851	-7.3591857	-1.0136219	-15.357724	-17.34252	-15.950564	-2.3330462	-8.456347	-7.1425843	3.935509	0.43695822	-10.507409	0.85081357	-13.152462	6.0403104	-10.207746	5.3668065	-3.0058134	-2.5830698	-3.101813	4.2907815	7.821797	15.917638	9.626437	9.8673	16.190216	1.0358819	14.075524	7.769179	18.00044	13.73172	7.318283	5.0926304	16.776243	8.085994	18.226158
738	39.992527	36.18039	32.32866	29.043974	42.570984	-3.9849222	11.742027	16.610662	10.486507	27.458344	-7.011063	-5.9780507	13.146484	15.577263	4.890221	10.642647	29.373682	47.86087	17.915642	31.349302	41.07872	24.95286	2.2763104	22.04792	-0.21908474	22.996674	22.732622	9.843887	8.747534	12.201085	5.9791393	-1.6368202	-3.2469604	27.008024	22.995176	-1.2555971	24.1754	3.5183704	8.513707	-2.907787	28.17797	-6.127996	24.842916	3.722648	19.086817	3.6099167	27.210436	8.820152	7.4148774
739	41.86818	26.024313	16.981945	31.048998	32.859005	27.7749	31.97198	9.8884325	24.580591	42.688156	26.876368	-6.533772	-14.115845	32.511444	15.579658	20.047956	35.40088	40.482822	32.989925	42.98116	14.454991	20.001053	14.2907295	38.623898	30.587715	30.87895	46.20308	41.201435	18.387411	44.88841	40.857925	27.743805	27.775488	35.79667	21.924597	36.646606	35.87628	10.987088	18.561592	25.680471	32.692047	29.319427	36.575676	25.0846	17.579405	21.94117	17.354397	33.910725	33.250706
740	17.516153	7.815738	17.654188	18.637823	2.627019	6.245152	-0.55240184	27.221674	5.701101	6.49698	8.137779	17.746002	29.459747	18.367956	24.775103	15.073036	-13.504558	-3.2805626	11.429849	15.014824	16.604834	-8.021376	20.87675	20.226557	7.998056	-0.3420147	12.041336	-4.9156704	-5.8707557	12.109836	22.23854	-7.646918	-6.140616	31.064322	3.0024884	0.82706594	18.795149	-6.178064	3.4685097	-3.8679388	19.278574	26.314245	-7.0403595	16.634317	-0.64653426	-11.0212555	10.864941	20.83839	37.0891
741	25.867037	18.107946	11.1882515	36.33492	28.942217	47.622814	35.657192	27.41909	35.57311	26.60378	37.608917	13.489827	17.143883	22.630035	28.846497	29.098806	34.588383	25.305563	14.166472	21.277588	2.5570166	9.338294	39.08534	24.67774	23.521616	30.628996	16.779505	23.57752	28.674288	37.89952	20.822279	28.73217	46.485737	38.454147	11.803842	12.599437	21.993616	9.029944	33.864025	43.54304	22.277122	36.046886	28.965881	36.146214	29.499636	31.938929	21.635468	42.13939	20.689789
742	14.677524	-3.0102253	1.602847	-9.948991	-4.7231746	-2.1140661	-10.65485	-7.6528397	0.38132223	-0.36961713	13.915799	1.2634732	-0.32865253	0.84690326	5.5002	6.2658334	14.615433	4.3374615	5.820214	1.132295	16.33784	11.810611	-0.5514761	5.135574	37.271427	17.565084	-0.4624292	-2.641009	1.8568411	-1.5662435	0.49533215	-3.987818	-1.6668382	-0.015077273	16.515068	3.441251	11.900895	-3.6694958	3.2072544	8.895489	6.9284463	9.863885	8.827813	-0.88155526	3.6767902	10.008275	1.6249758	19.023203	6.621095
743	12.819293	20.061693	24.592875	12.289079	17.991396	21.015491	14.918962	28.877396	2.3141057	23.370562	32.815304	39.0565	23.414785	50.453632	29.901293	24.551935	14.186156	7.6266685	17.821917	20.092667	15.742622	5.429028	13.808551	12.096706	25.040655	28.46778	31.349783	21.404837	29.387842	28.561682	15.683133	9.5615015	24.904251	22.836823	27.62034	24.078323	28.779037	12.00871	41.19388	6.71156	28.4971	32.305264	16.668089	22.276041	19.287287	5.610498	17.179823	28.034056	44.1949
744	30.222605	27.065996	15.356059	49.208546	20.991976	28.025797	36.967655	36.712723	27.372734	19.138098	27.583448	24.431822	19.98333	21.641182	15.643711	29.083427	35.460617	26.36284	14.104581	9.063651	33.86088	17.457909	2.3345923	25.082842	12.127906	31.88899	20.309727	30.409212	25.083473	10.169478	37.701935	24.13926	24.987486	23.843699	24.015203	27.926886	28.653997	27.727251	36.23872	18.555202	24.790909	4.089982	24.043356	32.7515	36.448864	30.860336	20.917841	30.672272	48.947254
745	-2.74981	3.0627918	5.488365	-24.377016	7.849196	-4.4434543	8.476661	6.691599	-0.1902953	3.3818676	-14.772149	12.049084	5.9139037	-12.051334	16.474958	-2.225647	5.8833814	-4.224971	-3.098979	7.805654	-0.85713524	17.389769	1.8041605	-8.568299	16.98692	-1.3815789	12.056007	14.873616	-9.324533	11.961604	-6.2343554	1.5928828	3.8336809	-9.131685	2.9055898	-9.199278	-0.6256482	4.310398	-18.401009	6.0322537	8.634103	-10.628089	7.4869094	-12.985322	2.3573763	-5.6317487	1.6034681	13.849734	1.1197039
746	1.4737793	0.36785397	-7.5306625	13.4285345	5.237737	18.404177	-2.550814	1.1178263	0.5734851	16.836943	2.674187	-8.66451	1.8750343	13.588349	-13.516562	9.82134	-27.279016	10.762283	-17.696777	4.5066648	14.91495	24.33896	18.542696	22.816488	6.7835145	20.371403	-14.999344	7.648678	8.347466	9.582087	7.904631	6.663773	-25.654053	-1.3990698	-4.9230886	14.32285	-7.643454	8.900133	10.342346	16.015429	-0.05814457	-19.049067	14.4759445	5.5604153	13.27018	4.22589	9.897706	15.179786	18.251799
747	-22.744102	-13.986384	0.77690333	-2.1882079	-8.505067	0.4331007	19.864851	11.084325	1.5243193	11.510535	9.818441	23.796204	19.80246	19.711626	-2.5756772	-8.869732	4.132306	11.503423	-4.5615077	19.677635	14.961453	-13.499683	-9.462723	-2.7705314	3.4725075	16.632805	4.3704934	1.2796392	-4.7102847	7.2729607	-1.7688413	12.345871	-13.949947	-13.542183	-8.738238	-1.5826402	5.3686805	4.702625	-5.456911	-3.3210065	-0.06461235	-7.3719687	-4.659353	13.905152	6.162815	5.759477	11.834766	14.267924	10.037976
748	-5.6540737	-1.9606857	-4.8280263	-1.1791512	-7.768181	-0.2366422	-7.877699	-9.158076	0.49334082	-4.327226	-11.681588	-8.273717	-0.52148885	-0.0835166	-2.0444403	-5.337294	-8.446483	-6.010805	-3.472748	-4.6706023	-1.2358122	-9.980411	-3.257632	-7.905269	-4.195379	-5.0385575	-4.854853	-4.5546393	-2.4593372	-1.3361622	-9.148182	-0.7223876	-1.0388857	-8.092717	-7.3560777	-1.1341639	-4.152742	-11.545731	2.21969	2.8298275	6.133263	-2.7514927	-6.510784	-1.1802458	0.65446186	0.5450175	-15.208625	-13.022967	0.06571738
749	6.027508	4.5770493	-7.1993613	32.681705	30.332197	21.327501	19.085947	5.2548575	34.149292	16.431208	17.693842	12.63459	5.3535347	3.1418517	5.743349	8.682902	11.168701	10.967494	17.67365	22.006735	24.057138	4.4469986	25.3173	37.367085	13.984769	11.968071	24.018003	6.693379	17.806307	21.826538	15.832959	35.875168	12.0286455	19.515764	2.7517567	7.8480086	17.434206	6.8927445	19.678867	5.986934	16.13793	23.00031	4.16551	25.356703	9.869846	16.627243	-0.49543843	12.043259	23.321098
750	-9.899961	-2.8537884	1.7465638	-17.538649	-12.379157	-3.5657132	-4.843801	-21.369753	-11.428909	-16.13811	-7.7574964	-4.97248	-13.947988	-6.156676	-8.428369	-8.282858	-5.783774	-19.00827	-11.09975	-28.35731	-10.956201	2.3404033	-4.983608	-10.089282	-21.240631	-6.426232	-13.40651	-4.6465797	-6.073099	-8.216702	-8.632104	7.1670666	-13.022059	-19.805761	-9.683333	-14.645721	-7.8012223	-8.933319	-13.269574	-17.654455	-22.12831	-9.553364	-7.8080425	-6.5160446	-13.069752	-0.7885437	-15.362018	-10.459924	4.0621963
756	1.5142864	-18.978209	-7.7399487	-23.749979	-9.738488	-17.972572	-8.897289	-27.649796	0.04411173	-18.344809	-4.196585	-26.850672	-16.710863	-15.24359	-13.031468	-28.710127	-1.4869858	-17.142624	-8.964637	-25.939201	-7.752683	-13.721619	-18.498344	-32.010555	3.2029788	-24.217361	-0.9945434	-25.667313	-7.290308	-8.696054	-7.6754684	-19.211105	20.585043	-19.449007	-13.1778145	-32.01705	-6.8080125	-11.486439	-1.9303945	-20.934174	23.019632	-17.753687	-6.7370973	-27.407778	-9.359701	-8.361455	2.7581825	-21.878677	23.804077
757	33.048035	27.531313	36.75842	5.201652	4.6923366	22.79782	25.511969	11.672615	21.990488	15.570378	12.772598	15.888264	2.3935878	34.437298	47.31955	46.403797	31.96547	5.4761214	-5.4746537	58.055344	10.3491	19.703424	36.031216	38.68664	12.882173	6.9344516	19.108473	23.320189	31.438614	23.861197	35.6505	8.661251	38.273846	10.286262	-2.0852022	22.915161	33.937763	38.987453	7.5978127	9.932819	2.5270426	18.806559	12.232068	13.255696	29.46257	46.518265	-3.2323577	7.2461867	16.909777
758	25.245626	37.021763	18.200727	12.685943	9.190308	6.814008	20.4461	7.7917514	8.740829	29.796394	16.549625	11.824689	5.902333	11.654029	5.5078545	15.882077	19.52006	6.825266	7.9508986	9.623413	-0.10695267	16.112564	8.067023	4.678083	7.800114	29.67047	10.977008	14.838164	27.542383	13.611354	17.225454	-2.1989965	9.267498	7.3458385	20.103624	26.667044	11.168106	-2.252701	15.752185	15.111489	16.531324	17.624773	3.0607777	18.784449	13.758883	11.202584	13.527766	-14.478302	18.329575
759	43.970093	62.220142	45.621166	52.30382	39.44753	49.54662	45.450344	46.38799	51.488316	17.186968	24.338058	23.773977	24.500414	24.899866	33.957592	30.18663	30.730825	22.649195	20.57258	40.77133	36.89549	53.437946	32.532578	30.266113	53.929596	34.0218	44.827057	35.860153	53.04135	35.26358	50.939575	40.117905	42.125572	28.028349	26.331436	27.623062	33.051754	35.483604	30.76374	40.86485	46.032047	33.126328	40.451477	32.698444	41.573704	21.728516	46.106842	29.51475	44.804623
763	36.43738	13.0319605	14.04218	-16.416908	-8.526214	21.395178	22.255804	4.347292	11.709577	5.5012765	9.331117	16.46261	33.7119	28.356796	2.8399928	53.11633	41.751423	43.043385	31.371597	25.984634	23.351084	15.12822	30.068563	17.545729	23.601206	18.041338	29.821104	18.170822	30.861954	23.49579	38.07962	27.136253	23.8501	34.364643	31.66981	35.6993	48.0584	26.21032	20.262915	36.484936	20.183695	22.910042	16.812704	15.214863	21.5543	24.988398	30.313416	15.732959	25.000208
764	29.689018	36.392548	36.845596	27.31331	20.457672	25.140396	30.128294	8.169984	37.815975	18.201092	38.298725	33.962418	28.577993	27.106094	31.268011	27.086401	26.422155	39.100277	50.23413	17.995329	6.6569576	34.328857	16.842684	19.269629	9.995688	17.647135	15.939632	17.613102	23.607473	27.833029	26.0866	20.158762	11.817857	35.57313	30.409348	25.172935	33.948273	32.907192	27.417303	21.155268	38.356415	22.18765	26.205675	36.367565	17.755026	0.94204044	28.721487	37.451004	25.973444
767	0.002210458	35.24776	23.888893	21.78961	3.4222314	23.953562	21.951967	22.464972	13.332573	24.284683	49.338055	24.812431	6.33889	30.76002	51.446304	28.492926	34.433865	45.925995	44.99178	33.496624	38.757343	24.539354	42.308125	38.239307	29.190336	29.657206	43.794476	35.493156	41.579742	27.293686	19.072107	28.483253	25.657969	28.161842	25.906961	23.509254	24.573263	27.51867	22.645353	24.36376	40.10802	24.146902	47.69817	30.882965	28.776016	23.954813	22.303596	32.144318	19.87755
769	28.24941	31.080284	40.67763	43.06657	26.40138	26.980658	0.8270772	-4.898373	-0.5671018	-2.33773	12.445203	-18.418806	-30.793283	-7.91997	-5.130676	0.8429165	-29.348923	9.229752	-6.5503044	16.641195	-5.416153	25.63331	-3.4751177	-9.86328	8.901558	-31.72965	11.833375	-24.996729	-13.399938	2.4471598	45.056095	8.911881	22.700464	0.8742278	11.502021	12.522735	26.104042	34.712276	8.986992	20.277828	24.247381	31.210897	25.104645	9.337354	13.781709	11.327924	-1.7507535	27.399015	4.3815727
773	19.797422	18.492731	4.483584	9.816452	19.501846	12.653801	14.379715	14.405152	8.165099	5.099525	13.222911	9.547427	9.101702	21.617895	16.065838	21.899206	22.381454	23.234457	14.20177	15.234563	8.7657175	19.768341	25.108576	12.604268	14.876964	25.637167	10.985723	16.051111	17.489462	30.065897	9.2574415	8.295825	11.922772	1.7990927	6.827684	0.7526601	20.655653	1.7527475	6.80773	10.087203	6.7636256	-6.2159195	-14.174146	11.150729	-4.0385404	-6.492733	-7.308286	3.1574657	-1.9556957
775	18.86786	17.339504	15.720204	16.0962	38.921642	16.541063	14.890816	9.814755	16.692284	18.509233	38.94118	18.502436	17.285967	16.421762	14.483444	16.297564	12.275959	20.70923	18.563055	22.43582	16.556704	16.773752	14.462909	9.943738	16.958532	12.432044	8.924403	14.834076	11.551116	17.082048	18.51876	17.2199	18.166325	20.53443	9.726734	18.183172	20.122625	14.9492445	11.198807	11.983768	19.396482	22.24289	12.581143	10.490826	13.670722	12.441039	12.537677	11.871341	12.632344
776	31.196493	10.487311	38.37597	31.46376	-4.8228674	34.365955	5.85175	3.2934678	14.959183	24.338495	21.663095	28.462828	23.467712	24.958107	7.0565567	25.39651	-0.77892333	10.96725	14.309296	17.875658	33.069332	30.314844	33.4219	-4.621208	-7.5336986	28.906626	9.080082	12.785291	13.193084	25.660713	49.672283	17.705624	4.7220464	11.835078	-0.14523792	33.206566	25.56668	-1.7500725	10.063666	21.132645	34.69515	33.056843	19.924488	2.9690475	8.68576	14.13469	12.772437	-7.539894	19.269705
777	29.997267	5.0064187	32.525608	-1.6490626	0.054463703	0.6152592	20.866377	9.895513	45.002674	6.023372	28.577444	-24.60495	12.018178	-19.84759	28.376055	18.680891	-4.848884	19.986889	28.504122	24.018106	19.562475	-2.2663124	7.2063317	22.414415	15.90918	8.306747	22.804794	-0.78049946	2.8687494	17.949993	25.828644	17.68241	17.739885	21.686707	48.708775	16.802992	16.48947	19.4234	23.364458	34.613453	8.0509405	12.688846	6.3866324	12.063907	9.513221	17.997807	13.547709	-0.07105938	0.6662015
779	14.914936	14.517619	12.360658	13.1085825	19.498194	15.198171	17.89432	17.713068	6.266087	19.401896	9.295264	15.821503	11.345047	25.77822	38.19334	30.587402	11.868615	37.94002	20.742785	30.87507	16.293186	26.63862	45.246243	35.592896	29.014435	51.59251	18.773764	31.34053	27.363508	23.63826	31.064112	35.32548	20.313223	31.793665	27.602196	26.285757	8.015961	52.551056	44.81136	20.892736	21.568258	34.746544	38.95075	31.064499	15.981903	43.92172	26.0701	33.672787	16.30199
780	34.73824	36.183464	27.266447	3.4184608	23.56829	55.57991	31.543146	7.507894	28.30453	-12.208824	20.431288	-0.9375882	-1.3203573	35.867554	31.24269	-6.968921	1.9954377	2.0184345	5.6353707	22.177711	28.59907	18.722456	13.786346	21.00606	11.766125	20.55097	45.541515	42.2809	35.308323	12.863457	42.558094	22.055075	27.070892	26.797766	10.90506	9.911954	26.914495	33.619335	17.84207	58.502796	41.07286	31.621058	3.5860856	42.774277	44.337933	39.518574	-3.7749264	42.032837	19.867035
781	5.0530696	22.98288	0.35824808	35.964817	14.945235	16.81367	19.787188	-1.4128995	24.120619	22.796103	45.843616	13.84526	20.32934	18.277723	22.08521	28.113846	14.6044235	29.585684	27.276146	21.064806	19.978487	29.221588	11.458542	31.426102	34.422775	47.641827	14.211757	0.82777804	34.61516	41.929897	29.114746	39.579258	15.655003	26.336731	15.075795	41.96303	43.321323	56.809666	29.511307	32.328983	25.941782	23.832129	20.307707	29.678053	34.84532	33.884193	36.461613	20.192741	44.531994
782	8.077049	19.048342	21.925993	18.332582	13.74252	13.144772	10.0211	20.433306	2.7764099	6.600412	13.026013	24.100733	17.414831	12.523335	17.611814	20.100462	16.999998	16.74128	15.766152	18.505766	13.547931	15.111969	21.249243	23.063196	22.237473	13.513051	12.702591	5.6301384	2.284619	4.8141036	15.475974	22.6156	24.486074	23.13931	26.118021	33.974205	19.784164	24.43834	19.614384	7.802836	16.386276	20.451544	20.70767	22.890265	21.010351	21.343859	21.251429	22.116877	19.267021
784	40.084	30.821693	30.86083	32.634098	23.151215	5.963326	27.112959	21.626717	30.685371	43.74353	35.5334	48.27899	58.658432	66.3039	37.863136	31.777939	29.587057	31.578436	42.019646	19.368628	42.030518	15.478639	8.001464	13.41848	11.873178	31.887434	36.196987	41.7487	27.538223	49.36345	36.69923	30.722681	28.836235	21.410563	35.902794	33.49015	6.4379215	43.93771	8.97359	17.714342	45.310913	36.033813	25.806427	46.67636	24.577364	13.968228	16.964928	28.613466	54.42563
787	18.874125	-0.31808528	29.867987	47.359303	5.4253983	21.668106	2.4962327	18.51933	-4.231142	17.690674	11.028882	10.48486	50.093994	26.936815	23.488708	8.475383	21.444084	28.732	34.865524	21.614008	23.378046	20.006388	28.840376	13.359616	27.390017	5.840242	1.2440472	7.155227	16.444653	22.131063	21.08552	9.112161	23.891462	10.288104	4.667869	16.340857	20.977737	-5.469581	17.198336	25.020365	15.382256	12.807742	26.407707	14.579224	25.637537	30.146482	16.550762	27.671036	3.3435583
789	15.43806	6.914121	23.315056	15.542526	12.530465	9.658726	24.069366	34.02007	19.4231	7.3845468	8.983245	18.171965	2.522978	17.975163	40.754425	31.270605	24.63457	15.554952	15.897797	15.01527	4.008592	9.44786	53.065197	35.386723	10.712303	29.371466	26.77175	7.255085	6.954315	13.629651	35.301468	44.693188	21.228003	-10.534985	-1.1933278	-1.8024148	11.327138	20.32236	47.78371	-0.98233986	19.305107	26.411982	-3.6963103	12.153638	15.048522	17.859985	16.31602	1.4087554	23.149742
790	20.755264	27.388472	28.1331	24.222578	29.733263	33.27449	19.794176	26.172903	33.09349	33.853977	30.675581	14.712265	19.248154	30.604042	31.403708	30.110107	32.225468	19.519106	31.07369	33.14318	32.35342	25.130264	15.937401	31.883127	22.106047	26.31042	24.864767	15.587398	25.99996	35.566833	28.03737	34.431705	27.444468	26.655434	27.954931	25.70556	42.223938	16.067799	9.48685	32.874138	26.368467	36.691357	18.007013	28.331926	31.87853	33.65606	16.372683	23.22821	35.556973
791	4.916145	5.855976	5.927791	15.993602	14.076438	7.9529057	4.3496523	12.220569	10.765418	9.838393	10.19784	7.36175	8.518807	0.891112	1.4282179	-1.3720106	3.0537894	16.919046	17.783487	2.5305355	3.3231363	8.016313	18.230467	13.958366	9.835801	-1.7549881	2.3292813	-0.6879141	-9.492891	2.4696796	5.2381597	12.789891	-1.6992708	11.351438	11.151904	-0.767926	3.8812828	10.256943	4.4380364	14.292641	-3.4013433	-9.360005	1.4809777	7.1352515	3.084941	2.8490999	-4.354388	1.0197092	-3.6797407
794	-7.2623653	-20.068563	0.9209898	-8.321267	-20.06235	-11.166623	-13.875042	-20.200956	-3.8653631	-8.438039	-11.786916	-19.733313	-11.87252	-11.661648	-15.645107	-11.979259	-19.179762	-8.779519	-6.249579	1.524757	7.9795804	-0.08957577	1.807794	-0.07153026	-7.4792905	-9.799483	0.8137458	-20.204441	-8.759673	-14.68517	-32.193283	-12.626313	-5.6281257	-7.7710247	-12.000743	-0.10035642	-16.759161	-19.256754	-7.3861575	-22.537918	-16.73581	-15.904138	-10.975089	-10.417527	-8.435693	-18.659899	-16.641367	-11.7059145	-9.006196
795	13.227234	7.1238008	-3.1892958	4.8779016	4.842703	6.786962	7.2499013	4.0295205	12.662196	9.404322	24.213747	18.940449	10.048306	10.500935	21.212984	14.131306	17.028679	-0.4536225	-5.712864	16.685934	-3.129324	24.927397	-3.8214252	35.08809	10.5708	-6.197201	35.95345	13.888138	2.3039274	9.138867	15.743645	8.623332	10.098448	14.30442	9.395339	7.858686	26.015015	1.1355882	26.90773	7.2767167	15.215363	2.0530317	5.7200828	22.390245	14.846322	-7.1692996	24.743994	13.291078	-7.965304
796	21.101332	10.487414	13.556892	27.686773	10.038883	21.779913	6.7352557	10.07195	4.9409366	14.415702	13.301018	12.387433	15.897335	14.756032	21.638847	8.890759	22.72833	13.835298	14.043677	28.273874	20.130276	22.686737	17.4562	13.330989	13.721982	26.469278	13.218975	25.276411	22.580347	20.020834	23.577103	59.4771	9.433282	6.754246	11.898444	8.812979	2.4036407	11.648425	15.731212	-4.6647377	10.686564	11.599839	-9.345744	3.38437	2.027418	20.427584	6.9086814	0.8019225	-7.326011
797	6.339051	11.31206	17.523691	12.297015	9.379798	16.084059	6.074795	-10.716628	12.395076	6.1267257	-3.5941408	14.1572485	-9.569241	-3.836212	-1.4074181	2.0591056	16.9866	2.4195015	23.81315	9.859294	-10.957902	3.4021301	-2.7030993	0.31579456	13.549983	17.71873	21.155737	25.155802	43.16283	28.421295	29.677958	30.005785	-2.5707438	6.6372375	6.909172	-3.7097862	8.931109	-2.5644238	7.5066032	19.16733	-2.3826869	35.802937	1.0506331	7.183309	7.4272094	3.3138282	17.031921	21.087288	28.949278
798	32.178005	39.103043	37.34915	30.249216	31.086243	37.90404	36.545967	43.971836	34.94887	45.336487	43.750507	29.040735	24.439032	42.67744	29.772562	39.446583	27.26872	30.37042	41.28786	25.24399	18.869951	48.485535	26.33368	33.02261	36.770985	51.36018	40.27991	33.776264	39.62903	43.628727	36.138317	34.811604	47.687485	48.881115	42.079334	41.006283	43.23848	53.037144	39.30834	56.245197	48.57126	42.108295	29.319128	44.37932	46.968822	45.55724	34.693783	35.65292	58.66151
799	12.101153	-0.7412818	30.723776	28.085447	26.157534	10.920657	10.107459	35.200832	8.765658	-0.68362373	26.476067	10.686301	23.162886	30.236776	14.2419615	16.30607	25.287897	17.02215	9.292156	21.800104	7.337093	11.410488	8.599797	5.6354103	14.393224	17.290827	22.243536	3.0676918	6.368431	8.4286995	15.134468	2.8177035	-7.9846935	15.888786	5.904512	17.026098	12.714299	4.2963257	9.485232	15.650609	12.787028	27.882284	9.181345	8.873254	14.73434	5.244322	20.044691	14.95865	11.529414
800	15.718532	23.461403	11.079453	23.468103	41.845325	2.3861053	-16.99386	30.02639	26.768435	9.234923	2.5141404	17.498146	17.245974	5.455023	13.162801	19.458729	7.0496125	5.923846	-5.5174184	29.82419	11.4195595	30.717585	9.072774	40.792576	16.113655	7.7593	33.673763	9.6105	24.115107	15.434349	48.535236	16.576258	28.234879	23.150345	14.747064	24.240217	20.041357	39.911427	20.296839	27.75289	23.530182	33.736965	18.616783	31.397161	38.378433	1.4362141	11.989224	37.90521	17.726694
801	26.630499	7.3143597	10.565823	1.7573239	-0.18712139	12.6190605	1.8109622	28.09478	12.24865	11.740758	6.9096584	8.719384	6.113562	2.447912	23.458242	10.554847	9.225505	9.410126	8.115281	-3.741724	11.922391	12.368218	10.506391	6.2367797	0.05535698	2.4314973	6.4599786	-0.75669605	-4.837372	10.413846	21.249643	2.8920834	15.685428	16.155806	12.794547	26.785667	20.557327	18.726185	29.914454	12.28532	4.253696	4.4703016	14.393687	17.207228	8.929376	9.81207	15.620476	8.392136	12.979194
804	15.297619	36.249924	30.76499	39.878372	41.180878	28.41688	41.036022	32.27504	32.22095	25.60082	46.95731	27.302658	28.336082	28.971743	42.461727	29.265676	29.083054	21.526197	41.793777	24.155922	28.31684	15.410768	22.064653	34.82105	44.09987	28.533922	35.338047	41.513374	29.6032	25.777794	41.66098	44.033092	46.963566	13.425007	41.0305	44.865795	31.055397	30.663544	27.947195	43.69002	30.177286	35.036694	28.593147	33.66348	26.301369	36.52887	13.942485	29.45617	31.312235
805	-5.783438	-11.849912	-8.929605	-15.076932	-10.3148155	-16.914625	-5.366343	-21.056679	-21.047953	-9.039182	-10.670369	-23.736328	-20.529808	0.8549032	14.416206	6.629729	14.252315	9.861508	-5.9367404	0.13350137	0.035286743	-11.168972	3.5943897	-9.952863	-12.629331	-5.7935376	-4.2213464	-16.383219	-25.57515	-12.494858	-18.393568	-2.0584483	0.15589428	-5.527535	-11.589761	-19.526861	-6.2557893	-0.05474953	-3.7199514	1.3524681	-3.5803204	1.1746702	-1.2905937	-2.914174	-3.6451237	-6.856939	-5.4957714	-15.5465	-7.578945
806	12.748332	32.196533	22.373749	30.055471	13.754361	9.665647	10.992707	30.303602	41.580784	7.682592	16.098677	5.9718895	35.14596	26.398514	17.393085	9.194391	37.423492	44.407593	19.586504	13.13626	13.704765	16.118818	20.95216	14.716746	10.64498	14.685023	58.37382	9.738202	31.480545	16.527964	32.664806	17.512697	13.169834	16.044035	11.49847	27.870287	12.308507	7.240236	37.033894	16.474937	14.490876	4.1732697	51.47742	26.5707	17.550354	23.455923	1.2666143	18.617239	22.788626
807	8.478761	11.155425	17.86474	12.639575	-15.061111	4.807878	15.15589	9.839841	9.342201	-1.1477757	14.497063	22.050453	25.52471	24.978975	17.497267	17.909554	14.5442	21.385176	18.036049	25.048803	30.280228	21.566513	25.300669	24.91004	21.483953	28.425116	31.162287	18.41657	24.695967	27.547709	28.248205	17.626076	19.348005	26.603317	27.174402	23.969809	30.643488	20.511	23.04081	9.98136	-16.954016	15.757215	8.295192	8.900799	20.881659	25.053457	20.502682	28.586273	29.982306
808	7.633597	0.12960148	29.51166	27.087362	44.516174	30.22281	25.901342	24.413836	32.120937	12.035332	8.199355	29.818731	7.6661735	3.4319403	25.755722	-6.366467	8.041839	-1.4857607	22.95929	11.8509445	20.136747	-1.2861266	-16.084366	38.05192	13.8157625	12.703998	30.820175	19.995989	14.751094	30.761774	10.558677	21.293581	28.080736	6.966396	-4.328011	34.688213	14.905041	5.450933	40.779865	-4.628901	22.054564	33.316715	41.22609	11.81636	30.802765	37.8261	13.480304	36.543743	22.57009
810	18.561956	-1.5344397	3.5593688	25.026464	19.291674	29.797277	27.655264	24.251291	22.208046	13.805465	16.119787	21.120157	26.201365	20.078974	27.768744	28.156502	19.616665	21.557657	13.215001	33.85271	31.93686	33.26299	25.304834	32.279594	23.703194	17.762766	16.65645	37.959274	38.445507	28.087366	18.136135	3.9637759	16.977575	23.202454	-0.04609235	1.7655443	-9.660298	4.8688493	-9.806869	-1.2949826	3.4723265	2.1468818	7.4286075	3.9269056	20.825834	5.919964	-3.9338758	-3.2711413	0.11573855
811	31.489939	13.086986	18.392237	16.102427	25.428185	21.991667	26.198082	26.607164	6.170771	17.2854	4.5653276	17.809883	35.188797	19.529673	51.96088	23.73107	32.42957	33.559963	31.640844	23.113884	25.393858	35.405346	27.360773	17.113646	23.202301	27.956749	29.801477	42.155552	22.742882	24.726273	23.47007	23.376463	-24.86321	-5.230698	-16.652176	-18.77903	-4.6222906	-15.54182	-6.605461	0.091996826	0.45251313	-15.620225	-1.1046948	-13.44016	-17.267693	-4.7433305	-16.61119	9.05215	-10.087749
813	32.318005	13.201454	2.5129044	29.385254	24.85909	6.6814523	22.641823	14.112887	1.2100462	13.899884	28.542826	17.413973	5.1025586	35.134167	16.978045	33.190228	19.13886	20.059452	17.70708	22.45871	27.273972	31.621696	37.0247	26.513346	13.781566	11.53567	8.511905	29.219717	25.445929	11.709385	19.169012	-5.161856	16.517565	23.660202	16.067266	15.573535	28.275599	19.232195	7.6094685	19.579573	25.301348	20.49843	15.12899	32.606064	27.039125	10.466254	18.182825	21.782911	11.098174
814	18.193058	32.893993	16.166138	14.813388	37.76491	7.7105317	16.64386	22.848677	23.223017	20.434229	21.78208	12.834651	9.708802	9.581612	2.9928658	9.605119	-9.34378	18.529839	32.02451	16.580751	23.022661	11.737305	13.4835825	54.26912	47.249268	39.08243	1.5455269	13.8189745	28.10517	18.888416	27.938688	27.906168	21.307648	51.43452	53.064133	29.276403	39.128178	20.576551	32.015835	24.113806	2.3118227	21.410215	37.948288	30.399633	15.595342	19.767166	18.468592	30.233027	18.034643
815	36.218964	17.123566	28.030584	21.090162	24.624506	25.6708	23.222517	15.706158	35.60438	18.803267	11.540336	23.658607	22.116415	19.03184	26.983597	24.469961	6.901605	44.3864	26.0012	24.639349	30.012268	26.25621	10.401763	34.36534	34.70554	20.223211	33.12888	15.498013	7.961366	33.827084	23.368776	15.747655	24.669693	24.146479	16.501005	24.964552	19.081367	22.40758	26.304815	22.606094	15.939145	31.299545	22.77024	20.959093	28.070116	20.15568	26.017702	28.606169	23.87205
818	16.371237	12.2102165	36.46212	-0.67178726	7.5155616	9.603511	3.2679892	23.602797	35.715088	2.4037735	23.151197	18.15778	6.138514	37.337852	15.899045	19.270609	42.35834	28.277395	22.822714	33.517998	42.10065	30.838842	19.035517	34.19009	36.085724	15.775917	27.348984	17.832737	25.035963	14.363899	10.088103	31.841743	18.433544	24.36328	18.557564	25.453903	33.328644	25.918665	18.279171	27.158224	27.88151	28.711014	43.680145	21.60256	12.958188	42.279022	23.172358	21.161375	28.198439
819	3.1278636	20.427382	2.0968864	-0.71258616	0.69648	4.603596	21.01223	2.8334599	20.33178	1.7754625	-1.2986594	0.1441226	19.043184	2.9924183	20.008354	2.174673	-1.0095758	1.7022368	3.5396862	-3.9836876	16.587152	1.5994793	17.891466	1.0750217	15.736374	4.293242	0.32858673	0.9620285	19.678253	2.2328231	18.185146	0.8205776	-1.0657462	-4.0343738	4.5685735	20.37821	0.7552612	21.894585	3.42496	1.3405547	0.16000871	16.326956	2.8792763	21.51029	1.2411329	-0.021389484	-4.244038	3.4776127	-6.85659
820	20.519205	31.044113	38.011765	34.36762	19.323425	43.051956	18.849125	45.087322	47.667538	45.47742	38.189484	41.320297	38.296795	35.75203	0.9825271	-3.8356278	14.4029875	8.415647	37.103813	3.8453877	36.395695	30.629496	2.114824	3.7664917	31.976074	28.016954	32.47756	31.447683	31.270956	22.926287	37.343105	30.679535	15.140858	21.345522	25.61484	24.777464	42.758884	33.078083	31.018618	29.132055	22.820734	30.039408	48.518772	37.665054	25.980179	19.215631	14.474195	36.626507	50.967632
823	15.828869	18.717142	24.886877	15.089953	-0.60732704	10.570031	6.912146	16.345152	16.90824	11.898456	1.4815769	14.396724	12.270442	22.573174	22.288813	12.988606	14.299527	5.719848	21.705751	22.295507	21.191717	14.514266	20.820948	11.106198	18.98316	34.9406	12.747769	2.1149666	-3.7691586	32.877438	15.563709	19.89935	21.307943	14.570796	16.050394	0.10696133	39.314156	27.673716	6.909456	40.375305	18.206263	11.096115	9.575144	21.715597	2.6864889	4.4733872	11.482057	3.0259485	12.773707
824	21.923712	25.775599	24.338821	21.08948	27.929193	30.14126	34.99648	19.046513	25.72452	25.800894	25.91648	32.972275	23.920708	27.661795	30.364273	29.072409	39.068302	15.7372675	22.017464	25.155012	30.900305	19.659132	27.899378	20.965647	31.611242	23.28814	23.371248	32.710346	20.91852	29.005035	23.950846	30.333075	40.79608	36.818134	26.16894	23.439077	32.34885	33.167988	31.259985	18.972229	31.473703	21.758642	30.959322	18.013817	30.689407	33.675766	23.359222	29.347372	29.607431
825	11.645221	18.624832	11.966077	-3.1142423	-17.14084	16.11711	24.407644	12.633275	25.277344	11.682003	-1.024304	31.616697	21.376795	28.693499	24.489792	3.2328098	10.324218	6.4419155	4.629366	-15.033877	13.655293	-4.6457634	-3.1083114	20.897352	36.053326	-11.690689	0.31566718	3.438083	18.50142	21.974464	7.9661813	13.267251	0.4036115	-11.619494	-22.939596	21.791113	15.343608	6.422877	13.4556875	21.264746	-10.737386	18.406706	15.164863	13.573564	20.139643	22.078962	9.33776	12.892174	16.634909
826	-0.8733921	9.3288	25.104744	28.891205	13.287366	19.29812	-8.520115	8.6039	4.9226985	-8.615783	9.092139	4.0230103	13.891974	10.844696	30.837183	10.8836775	16.300114	16.137938	-4.572943	-1.1704661	4.6800404	12.323963	10.192649	2.1227849	-1.491612	18.83417	19.949724	3.0420103	17.254763	5.7045865	14.280418	-2.5099537	0.34708533	7.8669643	-1.680555	0.8962801	11.018958	-14.341133	-2.903137	7.470266	5.499929	5.4216	6.4241524	7.8065605	0.84434605	10.523235	16.534754	9.934934	3.0726433
829	17.424812	22.399729	15.992634	20.860678	16.548067	15.413611	18.557981	16.165388	21.616606	20.360577	24.068117	19.994379	23.67659	16.794735	28.469849	26.594635	24.993498	17.225653	14.379197	23.588945	13.862061	30.944735	20.611204	23.31424	15.196495	21.187479	15.961128	10.008054	29.286163	24.830439	21.005297	16.906412	17.460434	28.43588	19.329718	14.254844	18.390646	26.241926	24.65304	24.959112	33.0488	26.259516	19.215593	14.641063	17.78617	28.125998	15.767541	33.176605	19.592834
830	7.055715	35.2858	21.0217	35.28395	16.788258	42.27835	24.633524	34.923946	12.946908	31.344482	19.62299	25.796865	13.239883	32.22581	10.755467	39.97275	-0.030361017	34.136448	17.853727	34.250027	15.854668	35.310047	29.12005	38.514217	9.604751	33.56247	19.574142	35.921726	17.776403	46.484406	29.307135	48.47015	12.370076	36.97319	19.995026	29.443743	17.752077	36.81208	23.065344	35.707794	13.6364565	43.46947	20.708757	37.634876	19.239182	36.642822	25.182081	42.570374	15.2732115
831	7.451669	0.18787415	16.771374	3.2533896	12.976067	1.7852327	-10.946922	9.518655	17.955381	12.424886	7.318032	-2.0554976	-14.361903	8.918558	0.87243265	-16.560648	-1.7167403	-0.5874529	23.991709	17.889822	6.0637	10.418846	-14.477753	25.101746	20.261637	5.9006877	3.5092688	6.7129574	14.017261	33.54131	-14.621943	-14.305359	2.8931897	8.696746	32.21228	-0.6993993	3.9382331	14.489796	-11.1061125	13.611504	2.5108616	-9.957597	10.0594425	20.233955	-1.9890066	-16.027143	-30.560598	-0.87759274	19.807978
833	25.085794	37.9285	31.997774	37.835506	34.103264	23.659292	29.558014	21.95913	28.96991	32.738422	39.351982	35.323704	37.926136	36.670063	42.546535	38.411366	36.08775	41.20961	35.958023	37.40654	33.945614	36.01398	33.20956	37.34231	42.448483	38.28371	46.928913	43.105083	37.940712	27.293913	33.58774	37.395863	41.76724	35.505154	32.857975	32.29794	40.825626	37.505444	30.0632	29.271582	32.306797	34.26772	44.03303	31.49942	26.100687	32.84643	40.572094	34.93995	34.103214
834	23.317614	18.033041	19.55768	31.056513	15.257431	22.74734	23.354582	10.276135	21.48839	21.356209	8.087603	14.290573	22.660843	26.965187	34.325474	24.676634	30.85006	27.42492	18.743145	24.28158	18.673643	46.352207	30.52677	28.202143	24.286781	19.972128	20.03334	21.380915	24.628855	43.84923	32.734833	10.569252	21.5496	19.544567	20.423277	30.056162	34.786285	32.130737	10.441871	14.265214	31.620268	15.212548	29.030075	14.422187	16.34696	14.556091	20.914055	56.255753	30.627922
836	24.79627	35.17227	34.08466	30.24174	16.664774	7.1910415	-8.042981	0.7249735	6.386497	7.0201097	15.49018	7.923099	23.437881	10.443168	12.426437	7.128147	2.952339	7.2686496	11.309314	15.4655	32.156246	25.68213	4.3006244	9.130095	3.2255142	-1.621714	4.319616	12.897868	19.096214	19.329596	25.687529	5.4020214	9.617271	10.860614	11.045251	2.6583183	17.039354	40.00496	29.828247	30.337442	26.29442	42.937088	37.57411	56.02899	39.631367	38.989773	36.511898	37.58661	20.240843
839	1.6174608	-6.7784715	6.506923	17.161613	19.016077	-13.578411	11.986989	-3.3293202	6.9285903	16.865328	7.0162735	-10.699063	6.501261	-3.5857255	13.239436	18.140184	8.757195	0.7545988	-1.3335781	3.4900331	-9.235288	-2.4240398	-0.55781144	-3.3011239	-2.2621458	-3.6577976	-10.419692	-1.7890962	-0.19355647	-3.4944408	-1.0509657	-1.4358617	-8.760493	-1.2559	0.43465424	1.5355669	-1.2397896	-0.10601298	-8.364967	-2.6491482	-1.7493725	-4.1933374	-2.745526	-8.802585	-10.303458	-2.1316042	-1.2118315	-5.8466706	-2.8690403
841	13.83318	-12.067574	-1.7060432	0.34598908	7.3251	18.996496	-19.580963	-7.5621147	-5.12622	1.1441218	8.378949	36.622807	25.82132	-6.376703	7.146803	7.227777	11.460632	6.6281133	-17.465803	-7.6805305	-4.9057355	11.456801	-10.20811	17.699327	8.744382	-6.036635	43.965027	5.222389	22.13838	21.401022	4.6999288	-0.71081334	-9.89643	-20.311678	-21.447645	5.91416	-6.1644077	1.2944455	-9.088942	-9.157045	-17.16021	-13.366435	-3.525445	18.333357	-12.2315035	-11.508645	-5.751577	0.9954856	-10.652358
844	3.9855487	12.481453	-4.751642	12.250236	-3.385069	9.817433	2.9935446	10.091938	13.095124	8.220642	12.596294	0.019485911	-3.123829	1.2005318	0.38424608	-20.952372	-22.40461	-14.855279	-32.47774	-20.65344	-12.713363	-14.082519	-7.4151435	2.8685744	9.264547	9.156995	10.076846	5.742636	-0.4077722	-3.0668237	-9.344452	-5.635427	-5.421755	-8.974559	-6.427463	1.3327131	-3.41587	-3.6878958	-1.8472185	3.9018345	-0.3113742	8.777921	3.4853776	11.177766	8.955035	6.1336646	5.7757497	8.961887	10.655005
845	-5.518213	-0.023413023	4.0422063	10.464372	-11.506291	2.042205	1.9499635	-10.531665	-13.139103	-6.2306786	-14.82208	-8.285451	9.448159	10.616696	1.954652	10.18326	7.089033	-8.327636	-19.99234	-13.17585	-5.810866	-7.0948606	-0.715018	0.08213854	-11.357047	-3.060435	-14.428794	-10.902303	-1.170956	-2.3695898	-6.1236305	8.371066	-0.4328572	-2.4550068	-4.383266	-2.0534732	-5.8146825	-16.547115	-4.0686674	-0.80193645	-13.425145	-10.370213	3.4297323	-4.394319	-5.603909	-4.4497147	-6.1644416	-2.2798154	11.710498
846	19.631998	-4.6088357	13.578419	15.924239	30.000168	21.463936	16.175581	14.556958	14.978625	22.852057	23.632307	2.7531402	7.749	25.607763	17.90059	11.544433	10.282701	21.548777	18.669867	10.63293	25.354635	16.036993	28.488129	24.565111	-2.939123	12.80589	9.821559	8.492984	9.360011	9.108523	33.39946	6.0456977	4.8312044	19.753767	23.760971	19.398064	25.531525	20.813322	19.701004	19.54818	10.622031	-1.4354454	22.03507	30.221634	12.116952	17.788689	18.777704	16.710508	8.243194
848	-1.6929754	3.5862238	-2.134327	5.336783	-4.4563026	-3.5554562	-9.593102	6.742985	-6.32027	-7.622808	-8.978069	-9.0347185	-2.8656075	4.1195846	-3.8768642	-8.089074	3.592233	-0.45136324	4.849034	19.399408	2.1773598	7.4576855	6.8771462	9.368765	15.83233	4.69717	-16.34728	2.3626456	13.794524	5.91534	4.859247	0.93113106	17.223747	14.0638895	15.86085	16.603123	10.553676	2.9825332	-15.184802	9.878508	3.1564362	-4.706692	-10.140855	-3.9534874	8.050493	0.80470514	0.635493	21.223656	4.3255634
850	7.1415896	-2.0646102	4.369098	0.8730151	23.036554	3.9962547	1.8652045	18.16553	10.439441	1.1222138	4.007052	15.989844	51.824245	2.7144759	6.29483	-8.971386	9.762422	12.49579	18.62153	-4.550421	13.38663	13.379368	11.181549	4.7953067	16.550508	-6.661575	8.617218	9.42768	-0.09562536	8.243797	1.3904868	14.979287	32.347187	4.1754766	0.451821	12.08403	0.53179306	3.7624333	29.452766	25.51165	22.317984	29.998657	25.896788	18.796455	32.69769	38.261925	46.013596	8.480072	2.7104998
851	36.417225	32.380352	34.369747	18.232859	29.08077	24.61168	22.521677	30.309336	13.785766	15.416702	32.562187	15.887238	24.68767	6.54231	35.01316	38.919018	21.21355	23.232443	16.535849	13.543185	29.836885	13.186733	19.24152	14.885933	14.786054	28.404648	20.554262	15.430801	16.30146	19.166916	40.464424	0.5332556	22.32107	25.5007	10.66669	30.405611	16.527994	15.0405655	17.580198	20.621141	21.665606	12.91951	19.662622	16.858234	15.962131	32.51006	19.811325	23.033564	12.715744
852	3.0834324	12.726113	-1.6529546	11.9079485	10.794053	18.9909	10.409151	10.322068	11.233224	21.776121	23.431482	6.425096	-3.0444565	1.099352	-0.8059247	1.8888918	7.5605254	15.530258	9.988436	20.97682	9.453552	9.934249	-5.4925027	4.741902	-0.061258037	11.107921	6.3552966	-1.365025	7.606788	8.633672	4.2323165	2.2202728	10.784778	1.5475292	16.155935	6.9385586	0.6767952	12.062528	10.771405	-7.013683	5.594971	15.874634	13.712132	7.661762	2.5718915	9.323234	8.397765	-16.976133	-5.3854256
854	22.065302	6.590327	22.664047	15.354297	6.571074	15.982873	13.058575	7.017082	9.443421	20.872122	16.259682	27.749247	6.054011	11.951001	19.950506	23.225372	23.389349	-17.992386	11.719871	10.038589	27.646093	24.824438	7.537211	-0.600399	14.0493355	15.058353	7.7952423	9.377871	9.146142	3.0795956	3.2162068	12.008664	7.9296393	33.2295	21.57785	10.454091	10.362171	13.551253	5.5831985	12.637303	8.79569	20.889345	5.448672	48.906246	14.510257	47.470993	8.04837	-7.170349	13.444892
855	1.3744488	-19.793158	48.016964	18.838232	15.089074	14.011374	41.949368	29.055616	3.1878498	12.1433	33.28339	-24.777899	15.727674	42.283825	18.474691	-8.75134	19.358496	-16.803808	10.583125	2.90183	44.773285	36.611397	-17.78435	2.8771896	-9.858704	7.7362137	25.51001	10.387139	35.700195	52.52605	65.43249	20.095198	25.25437	25.772718	24.617723	60.396786	-12.282848	17.416216	29.625214	47.30039	16.511374	55.153385	30.13141	19.112703	6.5310674	-16.258781	31.403303	42.24735	31.44192
856	26.69118	27.368242	28.108221	18.496231	18.353622	25.60575	11.312938	14.597984	26.658417	22.763397	22.556572	8.670749	17.203651	9.020651	19.876574	15.203533	27.043493	20.333735	28.998655	29.11052	31.111206	20.120909	32.289993	12.866647	18.811918	27.384447	21.434578	26.747557	11.612282	27.154343	10.374133	26.26089	28.025446	47.83548	27.086107	21.56642	17.114199	32.87026	14.152682	19.592445	11.763837	21.647593	8.838922	21.228008	24.186333	23.646677	30.15931	22.768179	32.773678
857	29.647156	29.24408	33.001522	16.086908	19.979082	27.573084	34.071575	49.01856	8.588935	22.79339	19.580715	27.137323	6.1112385	16.486877	36.5535	21.821516	31.201662	24.109968	0.5806481	2.9622154	31.40062	32.231613	52.814976	41.98346	34.3382	34.598816	38.799442	35.503723	11.093598	36.404568	15.605499	28.676834	25.14495	45.212933	9.713457	29.749044	31.228073	26.69603	27.535192	11.904427	33.33438	14.602974	27.510658	35.689327	31.012178	27.55718	36.499516	34.65169	31.061834
858	17.460608	36.981102	20.822882	27.113298	6.342089	17.410135	43.602642	22.082048	26.64448	16.064323	9.292539	-9.37209	-0.7756958	0.46370792	-9.902467	7.4651527	-1.1481086	-1.6813871	-10.107038	1.8676729	1.5114961	-4.4771714	-6.718935	2.292093	-4.3548813	-1.9638662	-4.115394	-5.8221335	-0.4917852	-7.369002	-8.067749	-7.2093444	11.2903185	6.09861	0.41146073	-10.14507	5.658296	0.1707182	-9.137902	-2.2865684	-5.458854	-1.0715799	3.7486713	5.265564	-0.22982152	-4.96633	-4.141665	-4.0902295	6.266208
859	8.429784	25.378113	7.7056313	10.233148	15.89151	5.8776326	1.4378427	8.909726	16.364523	3.366647	34.123814	1.1387879	9.47985	22.781305	6.6238313	0.4961261	-6.5952263	10.4305105	15.87906	41.7701	1.6797224	6.5172524	14.680875	9.409801	23.129824	8.820159	7.7681546	1.1134917	1.683248	1.1100439	17.986444	33.754612	2.0883243	-0.033546608	15.75193	9.038485	10.984738	18.817917	28.980097	0.42782643	6.3075786	-2.1602721	0.3885499	44.0862	-1.3373815	18.323967	2.6825135	8.539674	5.693686
860	-9.337359	22.20698	12.320221	7.273251	2.137461	25.561472	9.491571	8.723466	2.3819618	26.476654	17.57104	10.058811	10.479056	13.830203	10.133326	17.656277	-1.0978556	15.460395	14.777274	19.092043	14.198249	20.988558	6.6645927	13.312434	0.33932814	23.260725	20.198275	-5.538345	18.026842	44.469227	51.04013	39.132996	14.565389	21.258036	49.66617	35.24123	52.962315	37.054874	38.577274	23.81737	39.09608	27.203192	39.41363	35.092255	32.56325	25.735575	30.628302	7.1341395	16.268118
863	26.25657	33.18562	29.199196	30.491812	20.4365	36.465042	21.64425	26.655909	29.581919	26.729952	20.842379	20.682089	20.297966	10.108761	28.261408	31.37693	54.91481	45.995316	29.015564	36.025784	52.580624	39.504627	32.23316	39.129086	43.656666	32.845608	32.96864	35.52149	38.50887	25.577326	35.7473	32.213345	30.162992	3.8490741	45.058445	33.92813	28.173615	37.297314	28.624521	8.371242	22.615122	23.135557	20.309853	19.605055	16.744566	41.553448	22.475456	28.61265	14.892026
864	16.795816	14.573807	10.762268	17.323233	10.37448	28.174242	18.340971	26.31218	21.385244	22.060282	15.728039	8.077358	25.813583	26.335136	5.9285145	22.48918	20.09972	14.766201	18.522625	12.462903	8.255198	17.528612	9.88046	28.21611	19.063332	13.409008	20.1105	12.058173	13.439044	21.989975	17.82482	30.67433	14.717685	21.050537	22.999441	19.783285	15.796974	20.030062	20.402184	17.364853	22.31944	12.389778	20.641592	15.856244	16.81899	24.228271	19.889168	21.593634	19.744947
865	14.697006	19.720537	23.384203	19.54876	8.410438	34.034206	20.827044	24.529932	11.3920355	22.372976	12.292695	16.564919	10.937381	18.313269	20.073263	15.844971	19.551704	18.531485	19.462309	19.215052	21.980562	19.47748	13.391538	7.7319474	6.0751653	21.03544	19.096786	6.1237187	63.878727	-3.1643581	10.9788885	18.976404	5.9114547	13.104512	16.115759	22.122787	-5.163532	21.775858	7.40048	52.03421	19.233078	16.489985	14.6045	22.189692	11.219838	26.972479	13.189479	-4.712121	3.682556
866	35.11877	-16.253939	-17.10807	10.987193	22.271444	2.11866	-0.42060843	-1.1611303	28.232346	36.25438	8.269587	-7.1208453	7.9703674	13.25777	15.071716	-0.007533709	12.677749	10.752799	9.850594	-10.591251	-20.316328	-4.2330337	27.468155	11.329754	12.054704	31.54967	9.198099	14.887692	31.408213	26.41162	13.303836	7.6446204	6.693968	38.088814	17.291079	18.022049	17.039251	23.048334	25.974718	26.963717	11.228859	36.016575	27.921791	27.191605	25.379877	12.635081	24.05372	19.479498	23.316263
867	10.567391	29.466576	19.79754	35.15201	6.5639305	28.893633	52.283756	23.60356	28.187874	9.981994	27.574675	28.36255	6.4966264	27.657644	30.335627	18.439741	24.479322	19.856403	13.940478	10.655913	24.324587	34.675095	24.051735	33.695755	28.465332	27.729517	39.127796	12.49308	17.79054	29.35404	48.612713	8.522708	23.755384	40.18149	-6.3021374	23.882446	-1.5181761	30.31443	38.460342	11.0224695	36.48657	46.66635	47.660465	23.327284	44.44177	44.379444	44.232204	43.051483	49.645924
869	-2.346393	6.6467185	5.016892	-2.1222818	14.79305	-0.6531474	7.918607	-1.6585455	31.892889	-0.7438998	4.466211	1.1478554	6.1333394	11.239883	-3.9522438	19.85792	-0.88619596	-10.879658	-9.888177	-7.17194	-10.750876	7.743225	17.706503	10.265314	-15.54712	13.765259	8.961536	22.96273	7.6212163	3.792528	2.580038	-4.9077725	-3.5309055	12.1596985	-3.816878	-0.02806878	-5.6679015	-6.358092	-5.2652206	-7.705955	-5.102015	2.5485206	18.42976	2.7028182	14.323158	4.102916	20.319618	-2.4788246	24.945518
871	30.064337	20.288511	34.70862	19.052485	27.567436	25.03774	29.675459	27.694105	15.379163	32.69838	23.326563	22.08655	27.464972	32.95502	26.07549	35.62147	25.11821	20.374876	29.136017	19.02743	20.525476	25.760038	12.998001	21.259518	36.30301	24.463722	28.153475	15.401986	27.98133	26.710527	22.970322	21.389029	25.466105	26.94996	27.933538	32.476906	36.7838	28.611563	26.838736	32.134308	32.25813	39.757153	26.324982	33.1627	22.665619	26.381172	26.639206	31.644302	28.398674
872	20.21194	23.301483	11.839253	8.055821	11.406643	12.50825	10.62675	17.922655	15.537998	5.6898384	11.60632	-6.3050156	3.6411018	0.26892027	19.396868	7.856777	14.682545	17.073347	0.011903127	-2.1711998	16.421984	9.8941145	2.4352531	22.381567	21.14364	20.561724	3.6978467	9.824967	24.560766	11.530015	15.3620405	18.235136	18.42726	16.374985	13.404498	13.008529	19.475912	18.66033	10.184306	15.620412	30.635305	27.871874	2.2976913	8.316541	8.537975	2.7249374	2.4706547	7.4195085	15.343654
873	29.163198	29.23336	21.60375	22.44782	37.341915	37.21697	27.108328	34.38512	34.04453	31.360273	26.513372	49.66704	30.945063	36.315235	25.89218	31.533789	35.979935	38.22964	42.01488	32.627785	24.49225	26.21018	24.247038	37.85882	31.92775	19.225386	24.111483	33.726665	29.278204	26.977526	25.383715	23.172684	13.3046	41.832493	31.357239	30.094732	28.95992	15.766446	22.721785	8.695007	32.63461	48.947407	28.403732	30.757776	13.236363	-12.551632	23.13855	23.314697	23.0684
874	4.690311	14.786145	1.1601702	6.8274407	6.1704345	21.126562	5.57753	12.924083	14.772995	16.607943	15.025403	16.699762	7.175842	10.830291	15.935126	13.554649	19.593004	14.295148	12.36407	14.841117	19.018372	15.368535	8.297996	10.623635	13.804416	16.89459	14.719281	12.325259	7.962774	17.833693	7.23229	14.615178	8.079995	14.181079	14.362381	14.427269	14.775497	15.056769	9.510511	2.4445312	0.69004583	4.256272	2.838454	4.4978833	2.4512384	-2.342944	0.6371997	-7.8056526	-12.504738
876	3.7646008	27.452219	28.473852	19.902794	26.971725	10.403495	10.804878	17.918928	14.226163	27.559668	24.386026	28.411232	19.474373	19.47065	15.145111	5.430386	23.85845	35.311237	19.737051	30.313475	14.768444	13.4116745	30.475128	16.881376	4.975755	21.46792	18.568956	2.995093	23.642357	8.485892	-2.8427002	28.452614	9.647092	9.378663	-6.0237045	0.32767418	-9.348712	-24.118738	-26.600449	-22.097433	-26.502953	-0.30958685	2.354053	14.78432	7.398459	24.647585	20.412169	22.273169	26.553865
879	17.465143	14.884556	21.26448	13.773582	32.036102	11.974133	13.05648	19.129156	23.731184	18.387964	28.32546	15.035397	30.05104	22.757448	17.362314	35.39797	5.65477	44.543736	25.352793	26.675476	25.042465	32.091114	19.938402	31.79339	24.354883	17.898994	26.34076	6.218376	25.096832	17.763176	45.452656	32.947315	29.452614	35.951496	16.987728	39.567062	26.754051	26.48648	25.652105	14.277385	25.78177	35.37425	31.514702	19.768476	31.386307	23.861197	12.192146	20.479807	12.098487
880	12.477153	5.144486	18.715322	3.034724	9.749697	13.073819	14.496165	9.911696	16.841148	10.394114	16.157082	2.3810813	21.726553	21.748003	19.610113	15.064636	13.142582	5.885527	10.479554	5.242271	11.436546	21.759974	12.472299	1.3344282	4.6056657	24.556023	7.0071063	14.90743	10.60777	21.093561	12.180493	11.670512	3.193095	-2.3641489	-4.7623982	4.4263325	5.8119674	6.538719	9.523319	-5.8432546	5.4793744	5.922176	-6.364797	6.194856	12.55005	0.5529702	-3.1476743	11.826538	11.123624
882	0.015662035	-6.327955	-21.377203	-10.967738	2.6814234	9.897583	6.27482	1.2733198	16.301605	20.434122	6.0016594	22.911306	15.191672	20.12953	21.512695	30.76593	21.576044	35.20883	40.37149	12.426719	54.24461	30.18277	17.194225	30.42975	51.91718	46.442017	40.129303	46.655247	44.390614	41.646408	20.06194	29.409739	18.673222	36.696552	35.54761	40.84285	35.165325	46.212616	42.033943	51.103733	61.805088	27.587633	56.54709	23.901545	11.579724	28.551222	36.5628	29.288454	35.369183
884	15.987427	27.505545	23.417242	23.50215	17.613806	20.156569	28.60818	17.120909	18.852697	29.464624	23.049911	25.91121	17.870687	26.862055	10.901874	32.041035	6.7724724	21.671553	40.290993	26.939283	39.23721	27.87818	23.336012	15.902858	20.95761	5.572134	5.717518	1.4143387	0.47980615	6.331774	12.894279	17.37131	-2.1223366	-4.612244	22.475992	11.230412	-4.2636924	1.4876457	-1.248491	-2.3948793	25.31743	-1.4555954	1.311515	-24.82103	-17.103401	-0.85713166	0.42261076	8.957789	15.858039
886	8.720597	10.734511	13.115135	8.521398	3.4349782	2.5496423	8.781903	2.9756348	-1.1946825	14.5372	16.105726	12.282979	7.885151	0.36308447	10.832128	0.9349678	12.285108	10.584373	12.972552	18.015211	2.496198	13.090652	3.9752405	-2.9448197	12.935306	8.285842	8.054902	3.807336	14.390076	9.282773	-1.6961931	-2.5307934	14.326379	5.476307	0.41099834	13.395251	9.858784	12.939926	5.5234523	13.516396	14.107734	-2.6927547	1.1829313	5.6769333	8.278527	2.3730023	10.440029	6.046038	13.028884
887	2.4619484	10.477585	1.5552508	11.880612	-12.206211	-8.142893	-9.962401	3.076143	1.9231962	4.0935483	18.392721	-8.047957	7.0139766	3.9459603	13.752767	3.0244246	-3.174714	0.40584803	10.219249	-11.899236	2.0112782	2.8928719	15.758727	-8.401807	7.4108696	-7.9428577	-8.123657	8.026709	8.373137	4.7849126	-12.818326	2.3085556	-15.115972	-3.14258	-6.3108788	-18.624811	1.2285452	3.1677551	-7.430443	-1.3918219	-8.078228	-1.2353593	-2.2212749	1.6621789	5.376307	-0.47091874	-0.38599446	-13.601415	-3.9971225
889	16.225782	34.121517	29.931475	35.64465	12.936496	-4.6864357	16.285158	37.096745	21.540983	10.452792	23.349138	18.248505	31.0945	31.063025	33.354458	15.375417	10.063493	0.9931617	27.753008	2.501864	30.490341	30.444681	32.620235	24.261633	35.67377	32.32562	24.072405	41.314213	27.952017	30.044426	35.961494	16.060514	25.859785	32.065838	18.07187	36.063526	24.837385	28.332586	28.963043	25.188757	37.629536	31.676508	36.265034	32.320232	21.286095	12.882324	20.146551	27.153116	24.125444
890	21.027569	17.420029	14.189229	11.608192	19.490906	9.094209	26.506372	21.387115	5.376475	5.500454	-2.0196624	30.378166	7.483593	-3.4519064	16.357178	14.259709	21.114317	41.11069	13.193909	13.286636	17.137701	3.8674946	-4.016381	0.47267506	15.449313	4.6622415	16.016197	16.669489	12.958415	21.833963	19.68287	14.025868	10.790961	-4.784977	2.57847	3.9951944	28.604742	9.565445	20.85526	16.715921	35.737568	16.309464	20.867247	13.959869	21.140432	14.267639	16.477043	-2.2237263	-1.8012727
891	-2.167218	8.677631	0.8709113	12.209746	19.05711	28.143219	9.807049	21.282942	13.796333	21.585161	-0.007543246	17.32695	14.97607	20.62011	28.162262	6.3213573	15.29038	18.47165	10.292025	12.464242	-4.216905	23.198156	6.546175	14.6636305	6.325255	16.779406	19.197718	13.837394	15.65076	24.706472	25.201408	11.918465	21.161272	4.9813466	16.079306	33.43525	22.192469	15.906499	16.018425	26.491516	9.867152	23.324425	5.5800743	14.609397	-0.61101466	11.799316	18.382177	4.3374305	8.505872
892	3.7150447	7.571766	1.0764831	4.2422075	19.355478	-12.379954	-5.3994994	-28.501572	-2.8307238	1.2800332	-1.7814039	-8.027856	-22.8416	-12.06445	-1.977913	0.030377546	-28.901644	-30.044846	-20.731169	-1.3825904	11.420146	-1.7710527	1.9597315	-4.8142514	-14.206742	-28.303535	-18.817455	-14.544026	-17.892889	3.989073	-7.5109677	-33.551174	-7.0878234	-10.743099	-10.737267	-11.75146	-7.469085	-39.048374	-11.689715	14.076301	-4.070061	13.585725	1.5145048	0.60030013	-9.147621	1.7452136	12.495917	6.0431633	0.17032354
893	37.587864	19.124517	36.350666	55.806057	36.210747	50.1992	38.587772	16.110067	46.117634	28.162971	36.025684	29.312525	34.901638	38.454803	27.9894	30.184221	7.9638963	32.087414	32.271656	19.334442	30.306158	23.630219	35.49409	23.925804	21.330605	39.41945	45.668365	41.78938	23.118109	29.909683	25.631727	18.188711	46.04006	39.58238	38.841084	30.374365	31.06334	26.264593	23.37737	28.515024	22.367315	37.56722	31.129389	30.166956	29.87014	27.18006	14.728816	23.983627	27.723127
897	4.9680414	2.6199553	23.455591	19.525593	13.663426	-2.3013337	10.305942	7.668899	22.628471	10.368394	-23.65847	19.958607	25.656652	1.5747188	11.551084	-6.8042474	15.363194	17.679996	6.4743505	-0.6137926	-8.719662	15.694018	7.5168495	-11.640614	9.502313	9.913855	4.249261	8.734609	36.433125	12.222988	14.593124	4.440169	1.9529377	-3.571967	22.596222	10.35732	-17.885473	13.890853	24.983482	1.001132	8.636479	24.505213	18.914446	16.401663	-6.595249	14.766355	20.487389	9.6245	14.531941
898	40.438354	49.317535	64.06321	53.115738	37.546288	45.681026	32.29915	44.291138	36.90771	41.68761	52.491283	44.157196	38.348454	35.22341	52.389057	39.06702	42.96234	35.510704	44.805035	41.25881	40.284267	44.30334	37.255596	42.972927	31.999422	16.78699	35.3299	36.195747	36.83877	29.082306	35.889385	58.731243	35.718594	36.396038	39.839893	39.135586	33.94461	52.497814	34.362976	26.738531	12.26228	26.40122	32.93904	22.714289	29.546473	45.08588	12.757203	6.818575	18.714956
899	-5.83239	-8.492641	-12.533484	-19.589346	-11.10559	-28.509756	-13.635033	-11.78601	-21.194756	-21.064226	-19.081945	-18.9323	-0.011429627	-18.737988	0.3374516	-6.9834247	-7.775251	-6.720772	-25.994493	-20.840296	-25.292358	-26.313705	-9.053637	-22.908836	-21.515165	-12.322852	-13.921079	-19.337664	-11.381471	-7.9681373	-10.332034	-7.483654	-9.379926	-14.001063	-7.531548	-13.51607	-2.3604395	-8.89974	-7.9457383	-2.164903	-2.0328019	3.5271006	-6.278582	-2.8917239	0.6223612	-2.0756931	-3.8374088	-8.3496475	-6.418733
902	40.750103	44.022587	25.218302	34.381424	59.414883	21.78749	41.397808	37.17098	28.665329	19.07593	26.54566	40.969334	32.472557	34.136784	11.475194	32.47408	25.032967	52.970867	43.90449	23.81955	36.26972	28.964975	25.771414	22.773272	35.089245	41.067654	28.003578	35.12643	51.425373	20.327215	47.23141	29.99494	42.608784	16.134851	24.470024	35.573994	22.155401	34.95458	43.056385	31.79706	19.307335	15.349258	43.749557	45.816784	33.610123	41.692627	27.338522	36.247326	21.157019
903	26.960526	4.90908	16.557915	21.448309	12.838767	2.6593466	-0.8218959	15.270866	0.24690993	4.2840266	9.089029	13.583585	9.974243	8.922698	22.988157	10.022933	5.2302346	32.154648	2.7656314	11.289523	5.120154	8.094784	6.2416463	13.821513	14.943726	2.7204626	8.199065	15.681041	20.16835	11.479066	17.205273	18.234781	15.587249	22.553925	20.678518	25.545061	12.572553	14.805484	17.25846	9.058535	20.778162	12.563104	29.080435	7.34564	7.028024	7.581924	9.288751	20.611216	5.169637
904	26.386332	26.571411	29.453056	40.93104	38.253956	16.888857	23.21685	36.211216	33.15302	13.659496	45.767727	30.419088	24.137466	27.819704	29.077103	24.498713	32.48854	28.43196	28.254166	32.780773	17.69456	27.456894	53.41081	25.041916	34.29264	33.822987	50.26273	35.833363	24.544128	24.991735	20.297033	23.207926	41.194317	24.99054	27.537024	16.66472	37.35211	18.792046	30.39974	36.69701	28.622711	29.808653	25.500364	28.85967	27.642649	32.75873	52.50415	24.653193	24.452179
908	11.0444565	19.804007	18.809717	19.729364	23.531599	29.815521	20.998243	20.678337	17.677116	21.003931	22.788782	25.860888	33.068863	40.903088	42.335873	24.66137	9.989204	20.565956	20.873047	23.45498	13.672582	26.035627	17.018496	26.148188	10.8307295	15.989766	17.9261	30.463644	32.84048	38.3846	44.3466	33.123543	19.708868	15.645122	14.091449	22.342384	28.717728	18.967697	27.399004	19.29544	22.174143	15.74939	19.713408	32.50403	35.40418	29.597536	31.276258	38.230373	16.51152
909	27.836836	19.352362	27.374125	26.795362	30.02728	38.63395	13.243402	48.399307	37.079147	33.03259	41.22277	28.233469	40.683327	51.427258	18.847498	39.70088	27.207594	29.07097	28.943779	28.40783	23.670034	27.593536	33.837017	2.5616608	-28.650963	-20.552233	17.882692	21.367743	22.22445	8.19576	11.193672	27.997728	-8.661647	-20.91343	9.776437	13.85571	23.141275	24.13896	9.781061	35.481342	33.81926	26.152277	22.810242	27.906427	12.965389	44.089397	8.306973	4.4496036	-7.6216445
910	21.372759	24.652708	26.120796	20.410847	17.10764	25.26033	17.892519	26.722557	28.456778	17.269678	45.46263	19.531946	33.473923	38.631443	-10.05602	8.681187	12.474312	26.290771	34.269623	30.259344	26.50881	-12.341567	14.234703	45.173153	-16.087793	39.29381	8.713517	8.139546	28.715872	21.204477	30.393602	10.127861	8.746945	7.2153773	8.814637	13.690964	-3.791315	10.853467	24.569992	23.13771	37.403934	9.792612	33.176804	42.538082	30.256815	39.63916	3.7591946	35.429737	38.277996
911	17.720688	1.5137066	13.758782	-0.1504507	28.694948	-4.1523914	2.375528	19.473753	20.51249	9.705506	13.289139	-2.1826427	11.421044	10.741321	1.5010977	16.906847	2.2726395	24.995514	5.986709	-10.904531	9.858377	8.524817	3.3617477	23.600046	11.8107	37.495758	23.504118	8.073452	9.557974	24.720205	14.393809	1.7658129	27.881615	13.826861	19.459337	5.481313	55.956165	8.205299	16.318933	22.511942	39.564907	1.6605202	18.761143	8.246956	0.47999105	18.388437	15.877311	19.43749	6.2775493
913	12.662327	31.16001	-3.75335	13.968379	15.277824	18.271967	3.466286	10.447997	10.584985	8.5362425	23.16871	13.015559	7.851484	13.369983	16.329748	10.35006	13.149501	15.765769	22.70642	3.9742978	4.428452	7.4448056	20.997593	21.973837	15.42644	1.5033013	19.502403	22.903418	9.409119	13.345157	-3.4848204	16.03517	15.250169	4.0349565	0.7313964	17.622808	19.021719	18.845957	15.941433	10.23742	20.867386	10.1411085	14.624588	12.112144	19.846504	4.255244	12.87941	14.477681	10.74883
915	43.66759	27.482193	41.201576	41.384617	35.758457	41.245632	56.72966	54.368877	37.114094	43.012756	32.1913	48.838177	42.45805	37.411358	41.837585	41.055298	45.482075	37.718147	41.539936	58.033707	33.843384	33.426224	41.744778	44.66454	48.759113	34.557125	50.054623	36.765007	32.884235	42.858532	43.41223	40.401333	39.05798	39.290615	40.134586	32.921696	46.559998	31.022253	35.89784	43.794098	51.93767	27.251722	33.772106	55.46829	39.119	53.73459	45.223938	46.461475	34.778065
921	20.841635	33.986515	26.602423	30.570457	32.053944	36.090862	18.950308	31.592752	27.000206	22.100359	25.35321	17.570858	14.637031	8.930825	21.17161	19.06201	36.656353	22.301497	24.463364	24.64743	22.834257	17.6894	10.648074	13.807408	23.653635	22.607756	20.317732	12.251556	20.070883	13.937663	26.385988	28.670359	24.112993	43.074604	32.18214	24.92472	-0.8004071	10.551247	10.445035	28.743265	23.608904	23.60607	10.830874	20.609852	24.697304	28.202408	28.28427	23.704775	26.47048
924	4.697801	35.341454	8.582534	11.804954	8.855578	7.3619576	26.32186	15.095082	19.37226	10.324126	29.50131	28.974113	11.877969	31.001944	31.394571	30.719177	21.376144	12.598533	17.260798	30.4088	27.064528	29.422983	11.824872	28.460512	27.349081	33.9023	4.791152	27.620333	10.324277	23.781553	14.200882	10.584213	21.959528	17.906107	11.034354	9.132017	17.878649	7.8818307	12.203649	6.9284854	19.443808	6.716536	44.04729	16.18912	26.082148	24.016861	24.109644	52.49172	22.56472
925	16.381372	16.193022	16.64292	21.428823	13.764031	7.9989204	15.653102	19.808748	21.279915	14.868919	7.3926425	22.586298	17.444908	19.307938	19.678644	18.31054	21.541899	21.551369	16.484945	13.742421	7.917643	21.859468	17.327936	20.698738	14.937509	23.082895	29.834234	12.395289	10.361298	17.41245	23.641235	7.838089	18.124224	17.53047	31.830404	16.375237	17.122673	16.067362	20.188454	22.592558	16.95617	31.683662	18.318718	5.46944	21.55578	21.55075	12.974426	18.62811	28.244413
926	-22.890772	-19.99649	-17.319124	-26.112753	-16.302217	-19.60628	-24.536224	-29.648031	-20.326948	-29.059969	-24.156761	-17.81657	-20.182116	-24.873947	-26.779531	-26.67628	-24.528486	-24.666891	-20.289017	-21.344137	-23.818003	-21.057396	-17.97886	-14.485499	-13.837054	-14.600338	5.0989256	7.0503545	0.12497584	4.0936017	8.338251	6.312444	-0.063267075	4.6261826	10.561528	17.864243	15.448789	6.431755	7.2454967	-1.8159314	-2.6668303	1.7298926	4.2438865	0.69113255	-0.61105794	-3.329045	-3.181701	2.2720287	5.7585692
928	5.9694047	14.038779	6.538998	17.380331	11.859525	10.818962	15.300389	11.318107	12.284905	18.863768	7.383152	1.1665748	10.336738	24.060995	5.5662246	10.028687	10.946923	20.782969	10.249008	28.278097	10.080372	26.788015	3.8981664	9.801862	12.607326	20.098047	15.86406	19.545584	-0.26667532	23.50538	18.934597	13.239886	10.690303	14.048329	16.70492	12.063301	16.049822	11.243878	17.499031	7.562065	10.119889	14.305218	8.341212	5.4854274	9.577344	28.153936	2.8337345	9.694539	8.362983
931	16.083113	5.645163	27.865023	11.512954	22.533934	-8.665004	33.52483	35.01659	18.15733	18.146154	23.216154	24.585516	16.702692	19.048977	15.510972	24.873941	11.867185	26.03731	20.925323	15.744586	26.058374	18.689207	26.346708	5.298603	24.613958	15.462616	17.784197	23.845984	14.184772	14.636912	24.344976	18.058582	20.695478	16.101131	9.343186	25.702597	26.775991	25.308474	16.898277	15.531891	28.47767	24.074976	16.278868	18.55028	12.9692545	26.415743	21.546152	15.149394	25.174982
932	18.611357	19.275007	50.531452	5.6598496	10.689321	22.842081	16.192032	14.468273	9.812573	11.48981	9.920901	4.2335134	8.215454	12.614291	18.823677	9.74757	4.4138627	12.252083	13.694928	20.817911	11.195385	23.940916	26.002472	11.237504	11.545398	17.603315	18.384687	15.687008	7.1532784	15.591488	21.271074	18.250648	8.787833	27.567879	20.282993	18.82731	22.656593	15.575023	8.789094	12.312802	22.986338	23.63932	17.560364	20.774899	10.101792	2.1204205	11.483293	19.714952	5.58618
934	16.30482	7.2181854	16.742361	30.263918	33.85774	24.802713	12.98375	47.53061	33.41928	2.8784885	9.83024	29.407028	20.385849	21.771881	21.656494	40.1842	34.56283	7.4982185	11.660408	40.08255	35.103966	29.95098	13.055148	20.52444	32.569813	30.84559	9.128651	33.47041	17.213064	-0.14604028	21.609232	18.772354	28.128931	29.291214	33.434315	13.796071	17.241913	18.992868	17.894121	19.373043	19.649107	18.592335	9.447361	16.114744	17.125046	10.548247	15.738564	12.056096	16.218033
936	20.04037	21.068636	16.826834	21.420053	15.985742	12.530037	11.274689	31.015162	17.565025	21.321184	18.962837	14.474053	25.300232	13.495915	8.166661	16.94467	2.5627787	22.016829	17.14427	18.461924	18.285387	32.063614	33.90647	12.675594	20.001038	12.324391	34.664448	23.663046	33.164883	18.585924	22.249594	46.332623	16.711449	21.555456	29.12808	17.452328	9.051348	7.3942637	28.611761	21.75826	38.51029	26.731789	15.551125	23.02176	30.186804	13.009349	26.251123	53.59618	56.460094
938	36.38074	28.838827	25.849646	35.326324	41.085682	36.735718	22.236643	33.277637	30.040339	26.812637	25.374014	17.408468	24.401491	31.060081	24.628235	33.510105	19.932972	27.27047	19.872923	13.14362	24.023325	22.410776	14.332256	22.025724	7.8352966	19.911375	13.307162	9.629643	14.767833	18.242899	17.26562	19.945005	13.9738	33.55915	27.165522	45.771168	44.862503	30.103922	41.084526	33.802067	22.544046	24.65264	30.530142	24.734125	34.530197	21.14121	32.740456	31.618341	42.037693
939	38.661602	11.678319	18.598701	27.785162	28.303705	39.918636	22.503347	35.971844	22.727732	58.636158	53.860092	32.223377	70.796326	82.93453	41.62606	34.726948	50.601765	69.09223	36.370537	60.65211	43.654163	51.612015	9.903653	76.416664	37.218372	35.11137	52.138515	41.185284	85.397316	60.54776	45.07779	62.61145	41.720047	60.288773	42.63886	70.58627	40.4933	53.300434	27.09971	64.23376	53.835815	54.769802	26.405863	0.6225894	49.236645	65.43627	53.75568	30.006783	9.969834
941	20.221224	34.329075	30.596476	29.860964	25.15986	38.504284	48.80061	34.067715	58.990128	33.587814	32.759796	12.209605	18.847445	26.878786	36.980503	45.040394	38.182896	27.446115	32.625328	23.344599	38.752323	26.6206	36.21167	19.764097	30.33367	33.28085	11.683632	31.041336	35.009743	26.597672	25.083529	53.03487	18.31272	9.322112	45.62219	29.433878	20.555605	28.454132	26.54682	28.422338	34.634365	26.27743	32.527782	33.675774	30.962341	28.916235	26.044327	21.484034	36.816044
942	-13.740997	10.014598	9.206426	0.7489271	15.462073	15.003093	3.7230644	10.643486	12.099874	4.0913258	-10.874897	-0.1573925	2.6745298	11.982948	-1.7019295	-15.187785	-7.0630336	-21.161575	-2.0729084	-19.994184	-13.75797	-12.36671	-15.280956	-8.078633	2.1910284	-13.364979	-6.2765384	-6.121568	5.2272525	-8.713919	-1.4841741	-9.060128	-8.139966	-0.6484833	7.041971	-1.9040891	-8.233455	-9.560546	-22.289444	-9.913244	-7.6439567	-6.289295	-10.003465	-10.196565	3.389904	15.986146	-3.9933252	-18.827646	-10.1777315
944	34.14993	18.385881	15.204211	20.141504	17.3034	22.722351	22.043724	15.594532	28.793818	21.276892	45.361645	33.907795	23.655333	21.331934	52.637817	6.380567	5.4549375	29.04554	36.092846	24.385775	30.232306	13.267891	34.667313	27.547165	15.264497	34.61021	29.341227	29.195585	19.280313	33.761765	28.599197	21.180933	17.89061	29.594625	20.074297	33.57495	44.465576	8.380205	33.31363	22.957117	23.510193	12.516674	23.837515	17.868477	20.510592	20.886698	14.769032	13.632461	14.061511
945	1.0246941	1.1988673	2.8563144	-9.391297	-1.573986	2.1273575	0.36363792	0.07885512	2.4053476	0.3986702	-3.5971153	-1.0667977	4.561403	-0.39967537	3.6070907	7.046722	3.8689137	-5.239347	4.041834	-2.1874566	-2.6378896	-8.903642	4.1794753	10.182552	1.1715378	-7.034147	-3.1026976	-2.7490332	-1.0409826	0.74377537	-4.414394	1.4547739	-7.492192	-2.2022746	-9.073611	2.6461365	-4.2053375	-7.053987	3.815595	-2.695527	-6.904423	-0.42974576	-9.025556	-5.4090314	-5.8652883	-2.589349	-6.7610607	-5.3924613	-6.633362
949	28.292292	22.510279	21.544525	22.37091	22.10109	18.5104	2.6757183	3.6802263	7.107189	16.24301	22.984266	25.672709	27.995115	16.818468	12.167282	24.219309	28.437498	32.635406	40.493053	21.566994	21.811905	20.079844	15.951831	18.73444	24.008041	27.738588	12.637216	16.341835	19.605936	25.742119	16.008753	15.496483	24.999022	24.167467	26.740921	30.037172	31.063349	26.906656	19.520836	23.979845	36.468246	23.469591	12.787369	17.752092	25.865198	24.496725	18.200079	13.526588	31.605446
952	-26.528244	-26.949442	-20.974337	-24.616163	-14.738893	-15.839068	-13.95876	-11.47568	7.032532	12.860681	-0.23477586	4.758701	18.683296	-15.787877	-20.968187	7.8580246	-0.58456546	15.873662	-0.41858658	8.573829	3.8562634	-15.783483	-17.403975	-4.6441054	-17.39107	4.9604783	4.1322026	-0.79602236	-3.209801	1.7329985	-0.20022272	8.348176	7.150782	13.759773	5.767039	-1.6908579	-5.6372046	13.108319	-0.9880035	-2.8089912	-10.122207	-8.245519	-8.560952	-15.763545	3.1455748	-5.3343353	-4.1413546	27.10665	-5.4135437
954	18.009907	5.8819146	31.259588	27.223236	-15.025182	10.548089	11.070626	7.9120154	22.32287	21.491148	1.3679613	19.743998	20.99801	18.742876	26.443665	10.835008	-0.9451472	-10.39433	4.416156	-8.977635	-2.1398919	-7.3328667	4.5309873	-3.9915197	-24.192846	21.563026	33.405014	7.167748	17.15225	13.072319	19.514599	22.099228	56.033978	37.186707	12.757416	28.521698	18.778605	47.59981	37.11665	16.906607	14.724647	32.916866	12.787328	-2.1319888	29.624624	20.444973	33.167343	30.045616	27.517649
955	-27.501242	-19.020926	-24.298273	-29.746397	-23.024368	-21.11693	-25.598892	-40.784748	-41.033566	-38.780987	-29.277964	-33.62788	-26.053314	-24.29149	-3.577053	11.529629	5.0147424	12.535085	-15.712064	18.963488	34.730114	6.1216464	15.735976	6.7114563	-1.2174827	0.14328305	3.6767788	-10.568175	15.877635	-15.018376	-2.2866619	12.2767725	2.1064885	9.0266905	8.360759	18.631317	-10.338721	-3.4183428	-6.5161767	1.1684617	6.471081	-10.947651	-10.03433	-27.203703	-5.121311	10.536548	4.343267	-5.583935	10.482719
956	19.790255	2.687618	3.4703896	-6.348482	8.102583	-15.605918	8.58633	1.918496	-1.9906087	8.202755	24.35642	7.110878	9.509136	4.58921	4.557663	3.0271587	20.973183	11.513875	12.783188	-1.5244251	11.849464	-8.5905695	6.704422	12.336884	9.525189	10.641273	9.574977	2.8137577	9.255683	12.480534	17.700554	2.0778508	13.676865	4.1348205	1.5390724	12.1494875	16.367517	-1.1222521	10.728311	17.97241	4.508099	2.8212051	0.64424354	-9.031985	6.48684	4.305491	2.0488403	-9.538767	-1.5796717
957	24.58048	26.223503	30.509043	25.404922	24.719955	25.19135	22.42746	19.377922	20.456205	24.52504	14.672315	24.440346	35.595486	24.198898	34.469532	24.170263	31.298492	28.797821	35.62221	29.682526	35.686607	19.45932	32.313446	30.142143	31.115084	21.105057	1.1542803	25.18284	30.330019	28.33165	28.81956	24.508444	29.295324	25.01687	36.767628	13.613488	30.87445	28.436884	23.880203	14.071263	28.550089	25.185997	25.64416	21.62792	28.176474	40.401073	21.761026	22.981287	20.183872
958	18.649593	26.8207	27.142649	32.57885	30.812853	35.40667	25.213165	44.64209	36.22084	26.768715	35.137043	35.938663	34.63994	41.169987	25.71963	37.179806	30.490263	37.384487	28.421324	27.345518	31.737343	26.776146	29.40745	29.859064	27.416687	24.414154	28.255198	23.72143	19.453129	25.261963	20.076492	28.356531	4.686801	23.512354	34.01401	49.71636	42.93079	31.394388	30.353819	35.23601	29.211935	21.425692	15.42178	14.2317095	4.2175617	46.45619	34.878574	41.957104	37.721313
959	13.627568	12.900205	24.765116	33.10239	-3.7988484	1.0194899	-4.862612	-3.7091882	-1.1198145	-5.4832606	0.2970465	5.5119414	-0.91068745	3.067241	-2.0713232	1.4068063	3.0802479	26.883478	19.980837	22.841827	6.5599256	18.043552	2.9177907	1.4744806	15.352054	8.111997	5.7795367	9.187194	9.007583	8.378926	9.79068	11.09882	13.721259	8.115139	15.86805	20.165806	19.044043	16.723793	11.262531	20.053461	20.413147	14.803624	12.064157	11.071843	13.433265	15.337467	15.822242	3.8087606	14.303452
960	39.44092	31.569143	35.600994	48.677155	26.533957	33.74641	34.62736	31.345232	39.283623	44.615032	43.521942	47.22913	32.776325	27.305994	29.233103	42.762604	51.433346	36.902912	48.385807	38.79115	28.519747	35.147243	43.634655	39.64099	53.498615	33.520588	39.95959	49.387264	35.799084	29.677109	36.711487	42.56511	39.779545	31.26193	35.84576	38.10967	34.513657	37.847942	34.766735	40.024837	46.97996	44.55875	29.237877	55.67636	50.277172	26.622267	37.799213	38.390324	54.993378
961	-11.114675	3.824527	-6.3695297	0.25961193	-12.529723	4.2525067	-19.791485	-7.3427672	1.5759627	-9.454173	0.12456385	0.270408	-6.4988937	3.7523568	-14.506719	-7.0654616	-6.3402963	-8.03497	6.2065353	-5.1994247	-5.802153	2.5410917	32.074528	29.594671	22.29683	27.556005	23.82007	13.560421	9.356156	9.500077	24.48768	38.661983	29.693138	27.893682	35.02493	42.80727	33.256046	38.82796	2.0681152	26.96376	31.36268	42.319386	36.48041	31.16803	31.123947	48.590073	35.793484	32.559673	40.613094
962	18.459694	27.504187	36.84062	15.965217	14.773422	26.30041	4.7481923	25.626526	8.296207	15.433327	16.634039	-6.8965416	16.687874	8.674713	4.858675	9.779346	14.445331	18.983034	4.0715237	22.37471	39.778343	24.511559	21.607107	28.574165	23.597303	22.991404	13.398244	23.960794	16.911787	20.762825	30.140175	19.92115	14.0577545	15.535493	22.978281	18.376795	25.819162	21.041702	16.301655	20.754795	11.959999	21.442184	18.933577	23.89293	18.892523	46.283634	45.292603	47.038803	37.379375
964	5.447517	-8.354045	-12.428561	26.820549	-22.660383	-5.3794026	16.963133	-14.275673	-4.437668	-5.803556	23.87751	10.208705	-3.4536126	-6.808375	-15.032445	-9.142693	-0.075863205	5.6296506	15.804685	9.725635	-5.8890605	-3.0876644	23.634268	7.2339993	15.026195	13.839405	-4.156651	-10.044447	0.2172087	13.090836	7.4265633	-15.698653	10.211368	8.476396	-4.2427535	0.26624045	9.995316	-15.905105	-0.46804428	11.398385	6.566561	2.3530214	1.7919558	-6.187946	20.275394	4.7189465	19.42822	18.459553	0.6067273
967	14.095467	3.7909558	2.40858	13.871371	-1.5413536	4.2928967	0.74614745	24.203035	-14.903023	-11.274513	16.863647	8.182553	3.4650848	1.8927315	2.2749412	11.573711	10.254672	17.781841	-9.886117	-7.783535	-13.904611	0.7957623	14.155797	4.7475605	4.001825	1.352046	8.587862	16.495184	9.919147	3.571395	4.774141	-6.2364526	-5.676412	3.953316	11.064278	4.2622676	-10.899918	-13.136586	-12.462626	-2.7737389	8.669613	3.7659867	15.360133	11.898295	10.279555	9.554142	-4.058227	18.989681	-9.133523
968	30.617712	11.703347	43.697937	29.187532	7.9541454	28.396286	40.847706	43.994244	25.124018	13.285943	29.655159	21.375967	28.195908	36.33488	43.2486	48.662537	24.869791	12.1779175	32.156315	26.992851	24.60499	26.309443	32.345818	18.33267	29.490534	11.048543	24.701193	8.521317	5.1134562	13.130623	31.581179	44.65875	53.39107	30.017294	28.674398	29.27394	31.620325	25.71015	19.629814	37.058136	47.22893	41.077976	30.941656	40.285915	21.027328	26.665972	34.074474	24.157074	36.94379
970	-3.1059942	-28.580156	23.684052	26.415255	25.563728	20.009575	23.903177	19.261137	23.737677	18.858604	24.946177	20.935652	-27.719385	13.205213	-34.20096	-29.347467	-16.432077	-24.776724	-12.19591	-3.6521938	-11.376133	-27.845068	-16.46911	10.281689	16.486391	13.634133	10.471761	14.662598	19.378265	9.860407	-11.452491	6.410627	16.499619	2.4647586	23.022644	6.2690015	25.00106	24.360962	12.295592	3.0040157	12.946178	8.142627	23.320875	22.957405	15.138568	4.3894114	12.6383295	-5.564944	1.1566356
973	15.718411	18.211823	24.174173	29.766947	5.6493287	11.386567	-1.2046014	8.010156	33.10749	33.483578	28.358389	8.368691	1.5277171	24.348082	26.434885	41.39954	13.385055	24.418707	35.38713	0.92906	12.089839	19.314196	27.511719	11.908233	2.6595407	19.939	2.7944324	32.255535	42.627556	45.592804	30.751451	-9.045409	12.587937	13.332718	10.741287	14.231723	33.2547	31.264196	19.934044	29.280191	30.00003	12.481456	40.103848	32.466812	20.499363	7.376554	10.950816	26.167315	15.3524885
974	2.3882391	8.622287	-7.262489	3.668691	12.741225	-4.7783732	10.001292	1.0814837	2.0720956	-0.24194086	3.083495	8.379828	3.7499952	-3.6783984	7.9843216	12.256473	4.9370074	7.811636	6.3920302	-11.770428	-2.4653645	8.843547	6.356907	-2.8170338	9.464795	-2.1780872	5.670044	17.846527	-6.148105	15.517972	10.073879	14.380918	9.569606	3.5835361	8.227402	-5.3432946	2.531366	-2.0300095	13.17459	11.443607	5.058696	9.454136	-3.0755367	7.725716	11.482132	15.438918	11.03905	2.3705118	-19.554663
976	-4.1014285	-1.0802885	-0.4373528	25.815178	8.465013	-0.3474613	12.66299	23.382269	3.6058705	13.07598	-1.1592535	-0.6436863	3.1444461	0.7011206	-5.088506	6.985546	4.346049	-0.4339691	11.516591	2.7875977	2.447542	11.386681	20.36958	9.026474	-0.30776086	4.5404778	2.6116197	-8.035842	9.587092	9.053617	-0.47724995	12.414128	-9.489482	-1.766486	2.0493844	17.17178	-9.971804	1.8151097	17.748594	2.6704662	-3.2913342	11.558121	4.645125	1.2264032	7.0175376	15.27396	5.3461623	14.96532	10.130107
977	-0.9800798	-0.31062952	6.160376	11.636838	5.344543	7.1099954	1.0096585	4.5952883	-2.0200374	4.501451	-0.5505137	5.80846	0.39718533	11.531487	10.827514	10.4284525	16.702347	5.655218	-12.363495	-0.68292874	7.9272237	-1.5599993	0.91257054	2.832568	5.282951	4.89899	13.741452	1.3185428	2.2258937	-0.78409034	-3.0603278	5.260468	1.4832692	11.824226	-2.2986562	4.6867857	6.259238	5.7308717	5.512743	2.0383475	-5.5143013	-4.1202316	-5.3733087	2.649039	-9.976601	3.0513268	-7.9856033	-0.77690554	-4.9611177
978	26.387817	42.25999	38.186047	41.35191	27.196045	42.1976	40.007816	35.649467	34.05482	35.135498	42.82133	52.7471	38.275314	38.68355	34.401424	47.663055	30.129517	42.117455	21.621252	29.573097	24.503382	34.972458	21.992052	16.562124	22.285347	39.544533	23.861906	36.337143	44.759613	47.362568	37.624752	31.462278	11.011429	26.615278	26.817154	26.757309	7.2429414	21.194292	26.926935	23.640806	17.864607	16.782248	23.565298	31.696556	23.972748	32.543236	31.482077	40.746414	34.121037
979	13.496432	6.222658	11.160321	12.047432	25.926725	40.061573	17.184055	25.250465	6.672218	21.894316	29.203226	8.830661	17.939447	22.01534	19.70776	16.712471	12.795865	16.48289	18.104485	3.2845657	18.71221	11.461209	34.927956	26.054276	-10.777757	23.300209	16.640429	16.431032	15.866047	17.516365	23.98657	16.906939	2.0101595	-0.025076548	29.155876	17.111687	39.08182	28.468946	31.384125	18.800966	18.744152	11.367531	44.423756	15.421562	14.738193	25.990149	13.761912	30.220728	21.266953
980	8.567845	21.684225	26.656403	21.22479	26.316668	13.901657	25.625177	16.237204	21.038996	20.459032	12.442314	20.47737	10.289218	32.979572	14.843186	19.68807	12.916934	13.824165	9.541777	13.638142	9.417747	19.50769	25.879303	19.27038	44.039017	38.95812	18.023636	29.388285	24.724081	27.321213	21.464136	41.626312	27.21508	51.4074	35.67569	23.59568	32.500034	15.146043	24.94774	27.940722	16.119884	23.764112	33.938324	32.201923	48.362625	37.507374	21.760237	28.83381	9.428081
981	25.587816	44.692295	34.927235	15.82665	25.044165	46.273163	14.795151	4.153773	24.991547	40.614178	33.031048	20.194334	27.564476	25.728186	37.72098	22.344732	41.371815	37.805233	38.792118	27.627275	26.593231	53.479084	45.24306	45.45636	26.27857	52.911327	18.128386	20.65307	26.62501	55.179485	48.97029	45.837017	27.926577	39.51643	35.820835	52.10551	8.228595	43.07983	40.551308	37.428997	24.065294	35.635876	34.559483	19.557571	13.729415	29.113825	50.51773	41.0602	27.522385
983	9.213864	23.316267	16.075724	26.076422	31.926092	13.277268	10.812678	9.852601	14.463668	19.46279	19.351095	10.402388	29.416336	11.357686	16.334473	22.322317	5.417875	15.114675	12.499443	18.643513	23.849096	15.166912	25.169828	11.777789	9.680686	21.71536	21.841057	6.9120464	13.68832	15.223606	11.238926	14.57986	15.4112215	20.832573	19.836157	9.27251	22.446573	7.436813	0.1464138	0.28254986	16.062967	22.557632	19.002996	26.92663	19.093513	20.27922	6.7377276	13.82944	14.700162
985	25.247437	2.5508256	20.697205	20.197561	16.335793	33.902996	31.01657	22.014147	34.999653	14.155548	22.864988	27.726175	10.942624	16.778536	12.429416	15.59895	14.6181555	10.864838	32.093548	25.488358	11.50793	17.345688	29.181967	44.547924	30.608704	29.475164	20.70263	10.477431	2.4506576	15.684845	10.431142	31.05781	18.083046	3.3361938	16.772757	21.868052	23.641043	30.988174	30.840757	22.74811	21.047253	36.469227	35.5378	27.88233	28.370272	26.70778	29.501074	38.35397	3.975853
986	32.745728	34.431698	40.35786	24.009089	36.85141	29.324913	35.81872	37.084488	30.398163	35.308144	39.197773	43.728333	39.564007	29.11735	34.16717	32.643997	23.586393	37.93214	34.25684	23.871073	30.713669	31.101954	30.776833	24.047956	45.751556	28.158295	43.897034	32.665955	24.673529	35.982315	33.615566	49.275684	30.458466	32.082146	37.28722	30.608124	40.77358	27.963503	37.41012	39.07873	40.14536	29.41102	24.684792	40.4919	24.153397	25.32815	14.014575	40.937397	23.165306
987	-4.214186	-13.279141	-14.416008	9.506412	-7.5621924	-2.8970554	0.65062255	-3.2648814	-6.439289	14.86282	-5.8371754	-0.48922095	3.8208892	2.220332	-1.189113	8.41888	0.71770906	-6.5455747	11.228416	-1.3054348	4.4236445	10.539432	-4.220038	2.2538025	2.2111661	6.8757515	-4.685967	6.8558106	16.91568	2.0986364	3.4925067	-5.545507	8.950619	-4.920782	15.644195	12.179057	-3.1191118	-0.31445503	5.29958	-3.935399	9.974021	-3.22557	-6.386099	7.511385	-2.2984521	10.849385	9.78547	-3.0660274	-0.042547863
988	4.1030684	5.2120175	7.7671075	11.043199	16.922686	35.094578	22.763517	3.8671715	15.7090845	6.948918	-1.441843	-3.354102	5.719274	11.1116	11.999882	5.785494	12.655614	9.2528715	12.382081	32.637455	10.044167	12.661176	14.507409	9.8040695	10.386772	17.709837	18.177177	16.936691	7.682899	16.498312	12.191578	12.565427	19.268072	21.631073	7.5492673	4.7144523	20.439356	13.130029	9.122959	7.333248	12.078837	17.549421	9.770942	20.111687	4.3157234	11.300788	10.092646	24.403122	11.343319
989	60.230877	46.74229	57.257416	41.18892	56.06123	32.56941	63.325336	53.35625	45.964497	31.906815	53.936718	30.373032	63.82919	45.57367	48.812046	37.395245	45.123413	21.22304	63.378643	46.99703	32.486843	33.765797	56.315506	31.485924	60.636242	43.758774	36.31852	31.212236	63.48558	8.987042	32.72114	26.712309	30.281687	14.461797	25.986479	26.365309	21.816294	14.655751	21.044867	36.03088	25.52133	1.50785	27.793655	6.590052	25.818764	5.543649	25.59935	23.402176	31.980629
990	33.018147	17.854055	19.839088	31.84845	31.827425	42.836193	42.158894	30.330484	40.875626	33.872147	26.430017	26.282187	19.91748	36.39092	39.193233	14.966559	34.194515	23.27629	25.433664	36.79299	12.977839	19.139933	26.106752	30.84086	11.746549	45.836945	20.43277	31.221071	55.354877	30.648085	35.71279	25.932665	27.575775	19.233965	22.098526	31.084116	15.531503	11.122577	27.690918	18.660805	32.098522	26.961035	25.257872	29.963907	23.578186	17.384172	22.38398	34.583538	40.589725
991	20.133467	16.233925	49.03712	17.70297	22.131498	29.089472	21.888556	21.79235	22.834106	18.75096	28.549057	29.979164	10.248209	23.42949	20.137808	15.197827	23.154558	15.786968	16.995346	14.865997	25.808939	23.892565	10.649927	16.249979	16.56864	19.281713	13.452611	7.0099435	20.362864	25.474466	37.38188	17.358866	20.352827	26.829002	17.722654	17.72591	15.970318	15.817491	35.125156	-6.169955	5.233951	13.172093	21.058233	30.38746	32.280857	13.965131	10.61356	14.653576	12.267133
993	21.441496	19.28324	21.196365	31.293356	21.605928	27.012774	21.813696	17.200563	23.94316	23.716036	22.158808	17.58741	18.278584	15.364614	16.718426	19.692842	26.715998	16.15763	6.9522343	14.802709	12.117711	29.04466	17.026342	17.359617	23.411657	20.7667	20.224756	20.549086	23.654833	16.80755	13.713283	15.53669	21.131443	12.8618	20.676989	9.05769	21.153465	25.215525	24.599817	16.1843	18.783798	25.890533	14.914325	12.463498	12.907669	23.68456	12.890531	18.541786	15.192982
994	22.630013	38.93602	45.641407	44.49429	26.076635	39.661453	13.658524	33.181393	17.672338	55.15526	14.562106	41.82896	17.081875	29.92971	29.736414	49.49014	21.974371	33.216118	22.317835	41.152782	46.969524	42.470264	57.13386	57.358154	73.32061	56.283222	22.802475	55.286793	41.88135	72.6742	63.53615	74.68949	27.1873	38.18315	64.80306	43.161457	34.075195	53.973175	57.39662	52.119076	43.923176	43.776196	47.66742	51.676937	49.963154	72.44823	19.395195	56.799564	43.091396
995	1.2513068	29.855223	17.074184	23.239267	16.17413	32.173138	26.383179	28.199257	8.260414	23.270441	15.688823	24.835642	28.24318	4.526646	30.63502	12.023194	14.123074	25.161783	44.7328	16.566	18.459366	19.62534	25.137472	19.01707	38.089085	25.102537	31.525589	15.857963	15.514125	14.023902	20.00534	19.489462	22.958975	24.595942	20.552652	25.386477	23.444466	8.636399	30.27539	10.343134	25.045359	33.046227	26.146292	24.024973	16.190437	41.21014	15.6562	15.548577	29.174627
996	-7.3668323	-15.318443	2.2844174	2.9288158	-4.8117104	-12.382665	1.4711566	-6.067661	-7.525435	-7.629862	19.627188	18.608988	24.842028	16.09632	37.22266	18.620913	36.836273	22.884203	29.313154	26.338135	23.427145	24.339224	22.739542	38.33272	41.307373	26.24572	23.973969	28.895098	15.778562	18.366808	53.916065	26.950373	38.03392	22.894241	29.149355	23.899208	17.132835	20.288584	32.5914	38.683712	29.74832	38.80515	23.168276	22.957535	13.858704	6.2341876	40.789104	23.963768	20.921404
997	16.827723	13.328762	9.825881	-3.9429018	7.5843773	-7.235821	-0.11589066	-3.6243627	3.3275888	-8.910199	-3.7366254	10.65953	8.58818	-3.4011955	0.9711232	12.54953	12.6440935	-5.6742625	15.754906	14.382503	9.794054	5.273275	12.928803	-2.5958948	7.8474345	3.4250987	-3.0163267	4.9872413	10.2569	5.580736	19.457281	3.3756428	6.715137	6.178251	18.360128	1.8102208	4.5864124	5.452001	1.0475305	-0.9356126	8.553315	3.3312361	-0.38076052	-5.274281	8.6441765	4.588661	6.270794	23.897697	5.105285
999	21.388542	13.854354	10.791751	22.983757	33.4169	18.172215	37.641373	26.63685	17.583399	23.99769	26.225464	32.58887	11.147228	11.343036	13.219827	18.008156	30.209167	33.866833	31.448334	25.688766	27.96457	15.239006	40.661724	23.448715	38.988	37.39371	13.330546	29.54687	20.472029	25.795006	15.557973	26.393724	14.250392	16.696587	18.853882	19.8814	26.101107	27.789377	32.84332	34.677647	38.142727	20.16452	21.790161	27.12885	21.89866	31.320938	20.942114	25.65922	14.284505
1000	31.409426	32.518963	21.542307	7.2054296	9.532163	28.174553	19.080603	33.043747	34.909893	2.2184317	24.831787	4.849913	39.347996	20.00109	34.42389	34.409626	6.3123493	8.670701	13.899292	15.503352	19.891754	26.147486	17.613487	2.0888455	22.512772	11.301041	22.207987	21.342178	15.658749	13.755216	27.25676	14.711255	8.979108	-0.5146516	27.173254	32.91702	43.93648	0.1999629	10.731746	5.184936	11.132627	24.70016	32.039593	34.937817	7.7716956	1.6043495	8.901028	61.996185	16.430365
[truncated: 12 more columns]
