# Supplementary material for: Music-induced emotion flow modeling by ENMI Network
Source: PLoS One. 2024 Oct 21;19(10):e0297712. doi: 10.1371/journal.pone.0297712 (PMC11493256; doi:10.1371/journal.pone.0297712)
Supplement: S1 File — (ZIP) [file pone.0297712.s001.zip › minimal dataset/Emomusic dataset/Music features/mfcc_7.csv]

MP3����
2	5.0407443	3.59544	-14.31507	2.9565508	8.853653	9.850655	-7.9754395	4.1814723	3.1049335	3.7008047	0.38871107	-2.6608245	10.72788	1.3946642	5.301532	-6.8475723	-12.30012	-2.0382483	1.7208334	-10.101376	0.543384	-4.7529626	-14.050907	-10.0256	-2.681517	-2.2809017	-0.72984284	4.3590627	6.5898685	-10.52842	13.555984	8.353361	-3.667207	6.697041	3.7338946	7.1349473	-7.2127976	6.86475	-2.2464318	14.854175	17.415987	0.9192969	7.359301	-4.1342115	-8.300178	3.9183815	-9.505287	12.171536	-12.192542
3	2.583918	14.1861725	8.007342	19.59541	16.987581	14.891762	21.545984	14.7548685	18.97634	19.6411	16.0594	15.195296	9.363359	18.756744	12.286491	3.7592819	7.8714294	8.179794	12.669263	15.900706	3.6641912	14.442069	-9.672955	14.246861	19.435703	23.527243	28.728815	8.342519	18.620626	19.014536	15.806779	17.141403	8.760999	18.359388	5.4586644	15.998845	16.229652	6.37911	9.9650755	13.7362795	-3.6128285	12.780097	-2.34443	23.22706	24.519629	20.175827	23.985655	11.528728	13.515576
4	-19.284252	4.5801005	19.849485	-1.392107	4.726935	-3.0246136	-3.890172	7.0455017	-8.226264	-12.542107	3.2341278	-28.582262	-5.85158	-16.204805	-8.75121	8.048625	-3.156289	-0.6785529	-21.482664	-17.226006	9.274276	-18.171167	6.328939	4.4381237	7.8662353	6.001589	17.277832	14.456792	8.54824	12.705731	3.2981389	1.7569667	22.422564	-1.2826517	11.728475	-1.3604428	-0.24609493	12.696941	13.74348	1.76019	-0.2679974	-10.465428	-13.099895	-15.804532	-0.3272449	-6.077193	-9.739021	-11.86863	-4.304649
5	-27.378761	-7.5838103	-51.72478	-16.7226	-21.903433	8.032851	1.3137279	-1.7802291	-0.87953633	-19.171518	-11.531013	-38.99757	-37.02742	-21.830153	-32.207695	-13.945113	-37.767193	-57.696167	2.225313	-9.330951	-17.13308	-22.84252	-9.759513	-46.850414	-19.571533	-21.798845	-27.67042	-20.948153	-11.572692	-15.872853	-5.324499	-18.03583	-17.149277	2.8228104	-12.740733	-33.476753	-39.132893	-28.284784	-1.5403923	-15.312481	-24.828165	-27.918161	-14.311887	-19.528997	-2.5391266	3.39171	-11.855907	-1.0290688	1.3745109
7	19.679182	16.751303	19.068909	14.55793	12.64285	11.318395	12.261094	14.857738	13.51455	14.961032	28.23525	19.075716	17.840025	13.167572	16.455805	20.888964	15.575012	22.79725	25.700256	18.242306	2.610298	18.507223	20.151926	15.611675	16.058863	15.458215	14.049966	15.4060135	16.852203	0.8368047	12.762447	26.264221	15.717137	5.923528	34.22143	16.629396	17.283285	11.045708	18.96612	18.05684	18.405561	15.403102	16.210802	25.022188	23.97622	15.177818	17.960245	24.714834	15.30658
8	5.2069697	-12.826406	18.436295	2.8628747	18.665693	15.248982	2.225756	23.462576	15.050206	-18.101706	18.257467	12.963371	-19.587122	15.314195	19.327608	-2.8237143	16.987165	9.396747	7.2258797	-10.701585	-28.277048	15.134483	4.2117105	-33.472378	23.404303	13.755519	-10.81715	9.88813	5.829024	-12.332211	12.730858	-10.186596	-16.358381	15.851798	15.036904	-19.000822	7.6062207	12.997272	0.65166694	21.865316	11.625745	8.842064	-3.1505604	8.245543	5.2528815	12.261098	12.749906	5.7528663	12.395467
10	1.4906975	-6.8922334	3.42398	-13.61797	9.798104	-14.584521	-1.8063831	0.67505074	-0.87077874	7.6945076	-10.0965805	8.382995	-13.304677	-8.057982	-17.353155	-0.42962885	-15.402298	-30.066908	-17.499357	-27.930658	-18.918232	-15.7744055	-10.582351	-17.11835	-4.946362	-2.901736	-29.658373	-9.868665	-11.874297	-9.79705	-9.117375	-1.1333526	-22.384626	-15.534775	-6.5200577	-13.015264	4.554669	-13.951598	9.509485	3.929353	14.267319	5.472998	-16.062933	-1.8008047	-4.9124975	1.8912035	-14.172801	-12.486175	6.423157
12	-27.994314	9.513326	-0.58990717	-5.957313	-25.03155	4.367365	6.699102	5.2273765	-12.756665	13.274117	-11.905529	15.70277	-13.715259	-21.481428	-13.8128195	-36.41123	-11.52912	-17.28893	7.1709423	13.042979	11.083249	2.138502	-19.826557	11.597736	1.2987337	-12.972005	12.526523	-21.083721	4.27653	4.760383	0.2638712	-20.89847	-20.853401	11.71333	-7.4575963	-23.7693	-25.467773	-15.656022	-2.9102032	-4.6415277	-5.3576026	-3.9227097	-2.318987	-9.5725565	10.172797	-19.819677	-18.384562	-2.492306	-12.384044
13	2.3698926	-6.4278564	4.1136603	-8.590119	12.170461	1.2542673	2.6733198	-25.096292	-5.379078	-26.663132	-38.73442	-4.3461804	4.1933074	-47.572514	-16.612623	-1.5806799	-6.878115	-11.153621	-7.584051	-10.934934	-5.4289813	8.841285	-6.2380605	-3.7349415	-2.4287243	-5.343949	4.1019783	12.772944	7.8896313	-4.277382	-6.3287683	-8.611781	10.369508	7.499857	-15.619694	-30.473398	-25.89235	6.0477815	0.114778996	-2.794405	-14.521537	-17.847265	-15.068347	-26.264595	-6.4397254	-19.714962	1.9517231	1.1302431	15.740264
17	20.498161	-25.260485	-20.735832	-3.9090006	-17.530449	-20.762232	5.8505654	4.0933027	18.869783	12.79242	-16.660713	0.59202933	15.032966	-4.153568	-4.8412967	0.70917606	-24.109505	-10.73799	3.6438682	3.9781978	2.0540998	-4.7108016	8.4485235	3.3448496	16.900286	6.7433624	-4.655564	8.837333	2.3616333	-18.728	25.314238	9.957766	5.8390274	-2.6884623	-1.4033798	0.6665986	20.438606	2.118188	0.27792168	11.915928	4.0697417	7.9399014	17.602144	-2.763396	9.810487	4.194305	12.01813	6.05336	11.281464
18	4.969119	0.80162174	-10.392165	-5.6363454	-1.4521627	-4.672418	-2.1837103	-10.643144	3.8125715	3.7627869	-6.4197993	4.536581	8.643678	-7.9038634	4.622292	-14.235158	7.9345856	-0.7483298	5.493418	2.187215	-6.5844636	6.3887877	-9.531555	-7.16695	1.4087467	-2.238569	0.43237218	8.665776	0.79746246	1.345019	-3.0790367	5.4542737	14.545788	-2.8294332	-12.863757	-9.780941	-5.8844914	2.4179087	-8.09372	0.058645606	-0.22658364	-8.124991	10.804531	-4.386377	4.6036067	1.5257057	-5.098268	3.2311985	13.288597
19	-2.1195078	-10.744466	-5.6086445	-2.1396987	-13.390934	-10.4092245	-10.789659	-8.547578	-3.3429763	1.0053487	0.119104706	2.294028	16.05223	11.946103	14.504681	5.7963996	-5.128858	3.140885	9.63688	-5.5270276	4.1597257	-8.889188	-5.598021	-14.295236	-10.678407	-24.635778	-21.753632	-32.817837	-3.046877	-34.20743	-23.938927	-20.263136	-38.565678	-33.91411	-16.845535	3.1627102	4.894347	-0.40361023	4.633925	-13.548389	-32.897583	-4.997669	-22.255693	-9.779935	-15.264125	-22.28168	-19.86205	-34.795235	-26.167585
20	-16.630827	-4.893557	-4.436145	-9.742243	-20.890093	-19.687216	-27.321663	-3.469904	-22.242437	-12.869606	5.3665485	-5.00493	-9.700106	-23.727737	-3.6160896	-4.862555	-5.4722276	-24.987726	-30.369905	-11.447787	-9.533023	-14.211647	-14.228892	-21.327276	-2.1634576	-25.685633	-2.3071296	-24.135942	-30.897158	-25.735605	-37.13937	-24.474236	-28.888742	3.6716366	-20.7928	-8.121453	-3.8071823	-14.794162	-6.049767	-22.518736	-8.404922	-32.49779	-23.804512	-40.53026	-28.03067	-12.832162	-12.748969	-21.865671	-12.389206
21	-19.538296	-5.8138633	-2.68974	-12.427524	-5.9175277	-2.6754906	-5.6409073	11.827774	-11.402583	-5.176094	-15.194336	-3.4370215	-18.861526	-6.937159	-3.5861247	-20.581947	7.2873673	-17.422108	-14.755984	-18.152157	-10.673782	-0.3781654	-12.994461	-24.986654	-14.725712	-15.329234	-4.169557	-9.30283	-17.818964	-7.5713363	-24.92526	-28.494028	1.5943537	-13.637601	-23.59527	-4.740427	-13.495071	-33.403084	-6.866797	-14.137459	-12.66784	-16.618067	-15.4687395	-18.179026	-30.900553	-25.339197	-13.342977	-30.100523	-3.3669834
22	-3.5592601	-8.537023	-4.6506777	-11.452675	-23.423635	-15.08747	-14.050336	-10.817952	-6.674862	-6.4405894	-10.162023	-27.046415	0.84666616	-14.54638	-10.242787	-3.1190646	-18.361734	-7.8090706	-10.985219	-12.9276	1.2963318	-13.186127	-15.833379	-6.6678023	-24.347925	-15.700307	-16.199074	-1.8898646	-16.20401	-5.222229	-4.040063	-13.451468	-3.9170227	-33.41498	-3.6038902	-9.222187	-13.644557	-1.1594864	-1.670537	-20.603827	-11.672161	-9.482022	-12.794701	-10.3494425	-18.335737	-0.13842583	-8.653897	-24.940237	2.0916297
24	0.8410284	-8.328874	-2.1990526	-21.156788	7.1205077	1.1026965	12.06538	-7.846271	-23.94811	-9.967887	-3.066885	-7.014087	7.273491	-10.222864	-13.046031	9.742076	12.643372	5.948255	-19.279781	-8.5388	9.114474	6.1232743	-14.268878	-17.932364	3.5420463	-5.2724013	-12.62394	-17.755136	-10.817184	-6.12135	-9.799237	-13.593514	-12.506921	-2.1213853	-2.4230251	-4.6854825	-3.0878766	-0.67516536	-14.013587	-10.080796	-5.614401	10.501263	-9.548519	-20.398764	2.4375703	-16.266592	-10.645869	-21.97329	-16.23781
25	15.740569	1.8283567	-5.7049656	-1.70538	-3.8737419	18.815687	18.80311	4.4884562	16.768724	-9.618851	7.313908	8.455888	4.796255	12.709554	-1.4357039	-12.559808	5.413485	-4.9513354	-0.19175594	5.889118	-11.574346	-17.15493	-16.205366	4.0636773	3.1392899	-19.079687	-15.083817	-6.575972	-3.7577302	-3.1462364	-23.061684	-8.5927	-3.1019049	5.2618585	-2.8925762	-4.9873943	-1.6288103	-15.868409	8.183587	7.0864396	-16.902155	-11.391929	-1.9697214	9.160522	4.880914	-31.254309	-3.953221	-9.6963005	0.86636144
31	9.651069	26.064987	22.369202	10.6938505	15.909279	18.748358	-11.217031	20.319674	11.869681	2.1327903	14.338643	16.546827	33.20941	18.826588	24.656317	17.42517	28.75677	7.1143203	20.770138	-13.360255	-25.113737	-11.033269	-13.10349	-9.916442	1.0580373	-9.00442	17.64376	-7.076135	2.696377	-9.971795	-0.8104043	-10.915458	8.8952875	-16.15946	-3.3702755	13.666702	-17.985668	3.3430424	20.477053	1.4772316	19.582306	20.714165	-6.172751	2.6740787	18.648472	-11.552077	-14.173329	2.43744	3.96302
32	-6.661978	-17.59582	-6.1925874	-10.184189	-10.767123	-9.699595	-7.9066176	18.599815	-17.251842	-7.7978477	-8.313755	-12.517987	-11.983293	-9.281968	-10.245348	-3.7452228	-3.1345527	18.514233	-17.55462	-15.008735	-23.597145	-26.747543	-16.258429	-18.91544	5.3472652	-18.524288	0.3942759	-19.782667	-5.707705	-6.8184586	-8.359783	-16.362646	-12.043422	-20.446177	-4.910978	-6.8650665	-1.7995273	-8.67677	-8.53815	-12.534671	-20.193956	-18.682573	-4.3792024	0.29888663	0.7455142	-2.5850976	-17.49777	-6.2711678	-18.046122
35	18.559866	8.176011	-17.875677	-13.359692	-34.743336	-17.050985	-10.1713705	7.498585	10.387347	-23.172647	9.696722	9.33758	4.5800376	9.189665	18.055973	3.1182177	17.672508	1.0439386	3.1816273	-9.84402	-16.132744	1.0239253	-13.195052	-28.272238	-17.070662	6.65733	10.646037	8.064382	-1.4783373	9.0994005	11.250385	9.726453	26.53965	8.969547	-2.9763012	-5.571506	-5.916489	-2.3814642	-2.3172143	-18.288473	-19.350721	5.4204087	2.4711752	5.7644157	-7.132223	6.244657	10.145661	9.0685005	24.656088
37	-9.440711	-0.7573023	-3.2643673	-16.33534	-7.5335183	-11.432727	-0.41645598	6.1815476	8.900649	-14.087064	-25.541616	-13.376885	0.66225773	-14.653409	-4.2060905	5.452959	-23.029524	-18.74814	-8.182702	-16.721199	-7.7650485	8.7437105	5.022285	-2.9831898	-25.14779	-2.7175486	-4.49062	-15.956655	-2.068856	-10.523919	-11.581922	-18.31851	-0.7408516	-0.8724558	-7.6979904	-21.669037	-16.34932	-14.895114	-6.0489063	-7.8079967	-0.421285	-8.472155	-18.108912	-10.965278	-19.623686	-11.952042	-15.3278	-12.27803	-24.060394
39	-18.001432	-3.281771	-4.0854125	-9.780726	-13.7549715	-9.755347	-12.128586	-14.2755785	-12.382009	-3.68711	2.454006	-8.950126	-5.179274	-11.122971	-12.258098	-9.402488	-10.342077	-0.2819859	-7.239601	-28.56513	-14.624188	-16.767736	-4.8082027	-1.7981639	-14.78024	-5.885259	-4.801764	0.95330924	-15.550908	-24.709742	-2.7978218	-6.949061	2.863799	-11.028755	-24.200602	-14.44341	-1.5579504	-23.28514	-12.167666	-21.129095	-5.447624	-17.466394	-26.651314	-21.269552	7.3523364	15.40247	-14.937449	2.627735	-15.028126
40	-1.4759668	7.789205	-14.860187	-14.999599	-16.789885	-15.740422	8.017868	6.805177	23.14914	11.100379	12.14915	9.311093	-1.9945588	0.23688889	-4.730068	-14.366226	-8.937466	6.944193	1.6033992	22.4552	18.21047	-17.269096	-6.035193	-9.278409	-24.434677	-14.695399	-9.864217	-10.261312	-15.829486	-3.8753545	-5.9681454	-21.490404	-13.32414	0.92566806	7.4237027	-7.351198	-28.690722	-21.544432	-18.830038	-20.555372	-1.7069603	2.6179345	-12.213719	-13.164897	-7.0309463	-8.568957	-9.289999	-13.220853	-21.2666
41	3.6402652	-11.855564	0.3760868	-11.794613	-10.882243	-2.9929664	-8.948233	-4.53048	-6.6569476	-4.2984157	-12.916242	3.2033567	2.755104	10.619428	1.8759369	0.08741188	-5.6365323	-21.780912	-20.912401	-12.869244	0.5712385	-5.716255	1.7951928	-9.690383	-7.9656105	4.7635636	-7.2289844	-17.290071	-8.676148	-13.626592	-1.2636989	-11.320586	-2.4883094	1.4047343	-14.239745	2.729845	-21.865168	-14.963108	-15.678535	-9.877263	-11.827813	-11.363198	5.7539845	-10.757454	-3.86197	-2.2873003	-4.180675	-16.026497	2.5911798
42	-2.516723	-2.2712843	-1.0956056	-11.522235	-0.8744542	-2.4204228	-7.634005	-6.2846775	-5.6994815	-6.509159	-1.2124778	10.452758	-7.719744	-3.4923065	-5.1107802	-11.347829	-19.660727	-10.099195	-7.09721	-3.215702	-5.1035748	-4.609726	-7.508911	-2.3762436	10.58067	-1.6562763	-5.47311	-14.198255	-10.401151	-6.1166763	-19.868477	-4.9242496	-4.3627253	-3.4990892	-13.611863	3.3820913	-1.5463539	-2.562381	-7.4995713	0.79668385	4.71875	6.5830617	-1.5116221	5.377093	-5.4303107	-4.4291177	-4.4286594	0.47132823	-7.3463035
43	7.4484863	5.7599964	0.81462795	2.5136924	3.4985304	1.5388654	6.0360055	4.736254	4.028962	-0.5854524	3.3350918	5.4506354	1.5573305	-13.396396	12.5251665	-1.9685087	-0.2830316	3.8662093	-12.807667	0.9731167	5.5863338	3.4391918	10.875169	8.746163	-1.52875	0.16472466	-0.5237093	11.467114	-5.248117	14.228256	3.043485	7.4595275	6.395626	6.199343	4.151719	-2.0258148	5.0227494	15.324037	13.426872	10.294926	17.155272	3.8427417	2.0654714	-4.6445537	6.722776	-17.636549	10.816411	-3.1250427	9.651074
44	10.759343	-13.165618	-3.5098772	-1.4582797	-18.02007	-4.8862214	-27.827696	-4.1524534	-8.695178	5.077102	-9.414157	0.3416182	-11.228963	-18.591051	-12.161746	-14.143639	-1.0879885	-10.153449	-19.47821	4.333377	-15.757767	-18.124159	-19.925014	-23.402756	-9.423223	-0.051594734	-6.4462476	-6.494058	-5.189932	-10.462816	-12.477878	-5.0272217	-5.6956553	-12.673953	-24.498697	-26.285873	7.003202	3.716873	4.2938046	-16.788168	-10.839703	-2.5478976	-9.053638	5.1132693	-22.219748	3.5529091	-11.9648695	4.5719757	-2.8585713
45	-4.040691	-6.5019794	-14.747864	-25.255722	-17.290745	-15.486591	-8.621944	-10.302381	-14.918938	-0.32296774	-0.24990034	-3.9653137	-3.6994617	-4.5942445	6.004841	-5.618383	3.827055	-16.840305	-3.151727	-11.631199	-17.588428	-2.666301	-9.054879	9.734437	2.3781698	-11.518323	-13.58862	-4.2221246	0.10268748	2.2145803	-26.940308	-11.6623125	-9.997578	-8.100924	12.539539	-7.195497	-9.275939	-10.842548	-6.9264226	-4.6110125	-11.0827265	-17.5914	5.4289355	-13.963791	-0.90609425	-19.96178	-4.9786205	-1.2890677	-7.1562805
46	-4.4606442	-36.03781	10.335126	-8.685889	-18.452772	15.756641	-41.62908	0.4179945	-10.115039	-20.25193	-7.877508	-13.186996	-17.15317	-2.2256448	-6.442164	2.607712	-26.667746	-13.076453	3.43654	-14.728672	-5.43388	-11.099109	-3.6455333	7.2303257	-13.784341	-2.03989	15.355235	3.7025049	-0.99117917	-28.224356	-19.383924	-2.5915077	-5.264366	-6.9325714	22.008532	3.2921364	10.79279	-13.944798	11.384452	1.7958969	-3.374521	-37.577198	-11.3801775	9.818462	-24.738592	-1.8828896	-23.819696	-12.003949	10.93811
47	-6.6079063	-26.752733	-4.525511	-20.95947	-23.168142	-2.1052654	-10.848019	-12.433141	-8.5457735	-19.525242	-8.884801	-11.01851	-0.49539104	-23.051771	2.0506074	-21.756462	-16.248611	-9.11656	5.1002927	-21.62795	1.142516	-30.034594	-19.123991	-10.733943	-5.640948	-25.056425	-1.0813166	-22.533777	-30.188494	0.47841486	-1.6232834	-32.578022	6.8236585	-17.284332	-12.141632	-8.598657	-6.6613483	-14.466521	-4.3394485	-28.238548	-19.425491	-6.3757358	5.8783584	-25.235106	3.6051085	-16.693558	-8.467219	-10.625999	-8.006465
48	-17.132387	-7.095768	-1.7954935	-5.933087	-3.0887213	-1.7048115	-14.420013	-19.556467	-24.680298	-17.968721	-14.072037	5.7803483	-3.4952908	-22.260765	-2.1883638	-8.087678	-8.581521	-10.748759	-21.560465	-19.256342	-15.380818	-10.208787	-12.893548	-1.1863356	-20.505445	-13.920798	-23.110107	-0.61734897	-11.010409	-8.534639	-6.5521812	-15.431676	-7.1795864	-27.60328	-12.637665	-8.499103	-12.953496	-2.2202008	-24.014221	-9.864585	-23.3899	-17.420782	-11.444341	-10.420293	-7.4785933	-9.274573	-2.6610012	-6.527373	-8.42322
49	3.924319	-17.304874	-5.352337	-11.386903	-9.695805	-20.680433	-19.558104	-26.93595	3.8926942	-8.817946	-7.6683593	-8.147259	-16.581245	-22.994682	-4.990519	5.0739694	-4.589628	-11.904618	-8.565919	-10.766879	-14.578124	-13.247581	-21.26821	-5.6127973	6.622914	-13.121059	0.33550707	-0.046394825	-22.69736	-22.057121	-11.752945	-11.153472	-2.1380904	-10.669411	-4.9268217	3.3509111	1.4393911	-5.5927978	-1.428812	-11.730887	-4.1361284	8.02847	-12.345521	-12.753033	-0.16750908	-16.414473	-7.571731	-7.8951526	8.72495
50	9.519287	14.920323	14.980601	19.337473	9.970175	4.352981	9.119528	20.98455	18.453005	14.370799	8.966889	9.767613	14.549785	11.784721	7.068827	-4.1371803	-3.3475952	11.084961	17.303463	14.106777	4.149294	17.131674	16.288366	18.76542	13.329547	12.696273	20.394457	17.278145	1.6945199	-3.7611742	-3.4499028	5.7326903	21.60406	17.456064	3.8492088	-2.169878	17.906218	20.903738	22.87203	16.76667	7.305145	14.548657	19.257765	14.397952	-2.490348	10.917911	6.1213136	15.246483	5.720309
51	13.046479	23.086311	12.954334	10.786301	16.22861	23.276896	17.341085	23.052635	17.75166	12.900218	3.682021	20.06635	15.477966	18.475534	20.321102	12.55267	16.489439	13.17559	15.254715	18.575489	13.835099	16.452616	12.180164	22.790888	14.298744	16.682299	9.001687	9.264506	16.725725	23.015327	13.891171	14.608266	26.604805	16.574202	10.300406	10.166999	13.501546	25.625732	24.514235	24.400635	8.2989645	23.951324	34.990368	19.96392	14.876022	35.484116	5.024477	34.56927	5.6941504
52	9.688979	-9.385853	12.576316	-12.172356	8.77913	10.06692	10.362056	8.079219	7.862925	3.906277	3.4301202	-9.720685	17.49029	-13.580766	-14.093337	5.5309486	24.310944	12.097191	-7.1060224	4.9958615	9.041739	-0.80821514	3.3869066	14.533355	0.088160835	9.299115	7.618132	5.121667	0.34635448	16.246582	11.0707445	-9.515991	9.736491	11.517608	19.131802	10.028529	16.806826	-6.7805443	25.441263	7.217527	11.305341	17.871477	13.41538	5.3386517	1.0930561	7.19031	14.821378	10.417605	9.028253
53	-18.920229	-14.575217	-11.832626	-2.974847	-9.656927	-4.7344785	-14.695548	-17.484125	-4.459232	-12.987292	-2.7562892	-5.8085647	0.11816549	-0.8465528	-7.298722	-7.4175663	-8.465903	-3.5036945	-5.7268696	-7.841393	-0.9649499	-14.504575	-9.926856	-13.838344	-2.2115676	-0.9503847	-16.952414	-9.889604	-0.93734103	-8.1875925	-11.120818	-2.3792784	-7.2993646	-7.336937	-7.5049024	0.022439241	-0.7487018	-11.918915	-10.578792	-12.24585	-20.33343	-15.317363	-22.152334	-18.635704	-16.27131	-10.026708	-9.368665	-13.422122	-21.45223
54	3.3143466	22.653383	15.571219	12.946465	14.206311	18.293379	17.379753	-21.023346	2.4654477	-1.5675006	-5.508764	-8.297471	5.426867	-32.95264	-12.490342	10.730977	9.541198	11.042176	10.124746	8.564167	7.048853	11.082381	-4.360749	-1.9046917	8.788699	0.23209985	6.545612	14.419277	14.892871	10.071238	-21.593386	8.500819	1.877284	1.1719251	19.874071	12.329097	6.5004516	16.093672	-20.145334	-12.138092	-2.0131867	21.637667	21.144093	10.060052	-15.349475	-6.758345	-14.21889	14.515439	12.61135
55	-33.19749	1.9439815	-1.6981449	-5.9918647	-5.431831	10.165111	-1.9235902	-7.5234795	12.768115	1.7386404	-0.7024787	2.3863065	-3.3029432	-5.779985	-14.36519	1.3048297	4.9687037	5.2727666	2.022307	1.1471275	1.1578445	-0.26605093	8.972696	18.18476	8.371415	2.085346	-6.98187	8.320579	-13.949733	-14.933146	8.934382	-7.594602	0.2536181	-4.3596077	-5.138741	10.515025	5.7890224	14.851166	6.8972	-2.2019763	-2.8273404	0.11208638	-23.54158	-0.25932685	-22.733238	-2.2959433	4.788877	15.098264	9.875815
56	-14.466751	-8.302301	-4.4938235	0.84224224	-11.213006	-25.50589	-11.5236635	-1.4771894	-9.813696	1.0546726	-19.25319	-17.725927	6.256527	-0.6418926	-8.452518	-8.10978	-19.863909	-4.168096	-4.1501083	-15.330472	-12.983676	-5.9275665	-1.9970164	-15.452519	-1.429375	-5.160163	-14.815766	3.0943925	-29.466064	-19.563839	-12.000941	-18.573221	-8.913536	10.132965	-29.180328	-9.687772	4.7569084	0.011443456	-9.031766	10.647723	-12.094596	-3.1159756	-6.8322015	10.099335	-1.7189668	-6.7758293	-5.7635937	-17.05261	-14.897048
58	23.433874	8.536675	1.289003	2.4745789	6.7329636	6.4164004	1.8716491	10.668854	-4.861167	-4.619766	11.188583	10.699641	1.2392391	1.3980821	19.17829	8.834541	12.46743	8.305623	-7.4937325	25.103682	21.846235	28.165419	23.986567	33.66039	25.325281	34.339127	29.822876	19.053558	17.176405	24.69673	21.548067	26.597902	20.58391	32.509556	22.824013	23.292885	9.770246	12.58974	17.483727	27.560087	21.198927	27.98577	-2.2731566	22.7414	16.164629	18.849413	6.0332127	34.09428	26.711088
59	3.2920666	-11.34814	12.358784	2.5641959	8.345323	3.6779354	-1.559905	0.5215685	0.1799845	11.401047	0.92629987	4.7375817	8.04834	-0.48585257	5.4617343	8.85057	20.709877	-5.652195	4.447264	7.638396	3.4263687	5.4138017	12.387534	12.702672	1.8320743	8.791167	3.5215492	3.7529495	-3.0496194	2.118514	1.4044362	16.42688	-5.071406	-1.7424579	-7.1637955	11.491866	15.990422	3.3946502	8.759505	3.6483366	5.146004	13.626048	9.982989	-2.2704117	9.5701065	2.966725	8.399945	20.543915	6.902266
60	9.230336	10.900692	17.420507	5.3611336	1.3786284	18.457098	17.164728	-3.528785	5.4745164	10.150665	20.762922	5.7138095	12.929523	9.023629	4.547525	3.6244771	-5.234755	5.08754	0.7452361	12.652794	0.93773365	2.7141275	-6.424658	-1.2770245	2.080835	3.4304206	-8.257004	2.4904797	7.6232076	13.578372	1.3955504	1.1677909	20.950054	3.2939365	3.7744052	14.787411	7.0651336	10.818339	1.7002922	12.5932665	-14.316284	-1.0173093	-4.5910697	7.653441	-0.06126523	8.285625	-0.61483735	1.815413	3.4844265
62	0.21695356	-7.233307	18.806025	14.470416	20.99287	28.891592	8.782491	9.772091	13.031545	15.581207	-5.1915956	23.36114	7.1340275	5.7228446	1.7800688	18.93331	12.59588	29.994925	23.510153	22.991135	23.001307	22.402037	16.517996	23.668695	25.862803	11.235924	7.72885	12.738999	9.661931	17.12084	6.5880084	-3.6794407	18.120127	0.048755962	20.867792	-4.836397	2.7871544	17.650194	3.0782163	10.9102125	-2.372349	-5.4798236	24.062368	12.60587	7.3523145	25.416107	23.99232	22.174364	7.4505043
64	-5.503348	4.818749	3.9584255	-24.350006	-0.011761983	-8.181951	2.9525478	-14.860524	-3.4805439	-4.07937	-15.779961	-12.803619	-4.5815854	-2.8456743	-12.857274	0.27950287	-5.028297	-17.4176	-7.8684616	-19.30474	-14.026923	-14.540902	-12.832721	-6.237204	-12.0601015	-4.9413586	-15.369702	-3.91212	-13.851753	-15.648652	1.9074608	-0.16204262	-12.819824	-16.589693	-12.930579	0.8782937	-0.7467992	-9.18534	-6.886744	-11.330009	3.1823683	2.6221602	-18.47854	-8.743939	-17.477028	-1.5218099	-7.380838	-15.315506	-15.80167
65	8.200784	9.063936	-5.6790066	-4.5918117	-12.289711	-11.829968	-15.171524	13.525695	-5.1404967	-9.804763	-9.035735	5.6074862	-11.811355	5.29503	-23.788023	-27.894941	-8.126048	-21.025677	-9.90427	-6.4052186	-22.963089	-5.627112	0.56010866	-13.40429	-10.17427	-22.676516	-4.8077025	-14.795886	-22.488424	-16.925463	0.09697533	-18.017635	-12.435126	-10.086944	3.3490894	-19.641329	-14.496333	0.6750414	-0.09753895	-13.471321	-11.959752	-1.3625584	-5.264409	-30.535843	-1.471831	-16.978266	-18.714785	-10.35946	-12.702586
67	-14.647262	4.2095942	-20.896898	-10.285844	10.155451	-16.659376	-13.014641	3.9761798	-4.400968	2.7068882	-12.180626	-7.0458837	-34.235897	1.2910873	-8.772143	-19.004587	-10.555599	-11.838483	-12.470847	-1.2221226	-11.6874895	-10.00257	-11.418658	-8.2123995	-0.0748051	-16.537645	-3.1615307	-16.840038	-17.218721	-6.9257507	-8.448348	-5.9957633	21.612358	-3.8621924	-5.9126487	-10.387555	-19.767954	1.1432637	-14.885551	11.613762	-11.171489	-3.029929	-0.63203	-2.54947	-13.863677	-7.4055023	-4.576771	-5.2166724	-2.0568373
68	8.299102	9.764434	-11.504814	0.78829783	-8.252371	2.75801	8.089137	2.8069391	-7.1070704	-5.789566	6.0327773	0.3370072	-5.7429357	0.7743495	13.064916	1.7690997	0.9454239	-1.6958307	-4.816442	-2.4127939	7.341625	3.144266	-2.385727	-6.630342	11.27044	6.599982	-13.645471	8.570339	1.1750145	11.822465	7.9532914	6.6583457	0.2528108	-5.0245986	3.7264817	5.936451	3.6181796	14.13901	-4.5055714	-3.8411865	3.7755792	-3.618739	-18.927406	-5.4451423	-6.7341957	14.713733	6.663414	-5.3008866	-0.38993135
69	-14.537114	-20.270899	-19.255766	-9.05153	-19.064774	-8.923074	-18.164291	-11.353149	-14.534265	-8.77711	-7.1225395	-29.8497	-47.86601	-33.64008	-50.525364	-42.059803	-29.874243	-39.29919	-41.783905	-36.708538	-50.964916	-30.768217	-23.826925	-33.719097	-36.53816	-54.288425	-34.72109	-36.021816	-33.583206	-22.563547	-38.489822	-22.874384	-41.712852	-34.934826	-20.052147	-43.132954	-36.904785	-42.96109	-32.87729	-36.319782	-28.07831	-20.206781	-38.68677	-19.7877	-26.169144	-36.13823	-33.63827	-41.3616	-43.889446
70	-10.906086	-11.572323	-9.8282175	-0.8988595	0.68055105	-4.6420302	-2.7447875	-6.52463	-4.749255	-0.81228286	-3.9686544	-7.5272117	7.3417764	-6.9336886	-13.255478	1.6760292	-1.385119	-1.2635866	-4.3776374	-9.880847	-5.4190197	-14.149533	-12.316941	-3.0665705	-7.133335	-11.4179735	-13.770625	-7.1281395	-12.089424	-2.5042284	-16.007044	-10.123899	-12.983706	-19.55476	-0.15200186	-8.914067	-20.925497	-10.08298	-10.571598	-7.2980685	-14.675874	1.7904272	-12.981357	-16.83847	-8.00859	-3.7301404	13.771253	6.721687	3.759516
71	0.6765054	-5.6496906	1.446402	11.72346	7.423838	-10.063539	-3.3375957	-3.8320458	-2.964557	-9.014483	-8.645797	-1.7884889	14.839965	-6.2852273	-19.462337	7.6982217	-3.9808466	3.7227547	9.64993	-12.119918	-1.6155514	12.952488	11.09168	15.473517	-1.5947627	19.428665	3.9636266	20.139603	-3.7836988	12.82766	-5.9182506	17.237318	10.899695	-5.893555	2.3477702	8.4171095	9.523351	-1.6876692	0.022467613	12.386336	5.388247	10.656455	11.298625	4.048694	12.359578	11.481013	5.539728	5.9397964	4.4118485
72	-27.217428	-14.553214	0.18796015	-27.00428	-25.51155	-0.484495	-24.751833	-9.131487	-23.44101	-15.466044	-32.16102	-9.336719	-5.651459	-27.716467	-24.240547	-5.6570573	-5.9953837	-13.659987	-26.726494	-14.838307	-19.529078	-10.563148	-8.426322	-38.205795	-28.302969	-18.73567	-10.635567	0.21765025	-33.19156	-29.02197	-40.871716	-6.9775295	-25.057587	-22.627726	-37.60565	-21.215286	-8.70296	-4.2978363	-9.290856	-7.5623527	-16.74757	-12.244046	-16.381607	-4.670386	-13.064315	-9.651022	-32.767796	-10.469578	-18.516417
73	-42.227398	4.4414215	20.156023	5.0253882	2.4371085	-0.2730433	9.057309	10.662107	8.964491	11.490298	8.19495	5.384497	-5.9390397	-11.383445	-25.795645	-2.4093688	-26.488455	-1.0197587	2.0038238	-1.8174566	-0.05337922	-21.302244	-7.1136284	-8.25961	10.196164	-6.128981	9.521473	5.8762627	7.3251996	12.551061	6.5551887	0.7744913	-12.368783	1.5480586	11.062041	-9.771796	-1.1151915	9.838893	17.187067	-17.070969	-7.880087	2.6736848	5.7617993	-6.6631317	-2.4729948	-9.307026	15.008855	9.00078	-21.183191
74	17.227957	4.6664534	-19.994806	-44.6826	-8.166108	-11.171445	-31.559067	-21.184034	-33.453686	-28.069382	-5.5808315	-40.631775	9.017996	-3.4849107	-7.617583	10.06693	3.3115356	-23.401407	-20.389242	-2.4577124	-20.101843	-17.457098	-10.628864	-0.2331047	3.9837863	3.858309	-3.7666206	-8.323783	11.862803	2.6588151	-9.380596	-5.86829	-11.443592	-12.53273	0.31630993	-10.744081	-5.2562714	7.3060875	4.614413	11.014337	-30.693893	-1.6696244	-7.759539	-45.301758	-16.44398	-33.73207	-20.971148	-22.472313	-22.213919
76	11.913238	13.874153	3.428339	8.538718	11.987351	11.045035	11.758514	3.5072658	8.284927	16.463408	-2.97587	-10.267701	3.2979107	-8.270307	5.274283	-2.3488836	-3.7022927	-0.33258596	5.492357	1.3708792	-7.320305	-0.849128	0.5953798	9.730912	11.805374	4.097137	0.26384962	0.72348404	10.71359	8.608371	-2.3073282	-0.47190443	4.6368556	5.200393	2.0125864	-13.724766	-7.0252166	7.034453	3.8950484	7.4809036	0.010836601	3.7768695	6.5680103	5.274034	10.410122	-13.323403	9.669326	7.9862103	11.679145
77	-8.808253	7.581611	13.825965	-7.0534534	-8.010127	1.140189	-2.0430267	11.026878	15.656497	10.994954	-1.0876286	2.3351376	1.8774805	12.253249	-3.9490345	-2.568084	-10.488774	-11.104077	-6.5025954	0.6490426	-8.436981	-5.9388957	-12.616256	-9.690913	0.9475641	-7.030314	0.77519435	-1.0497322	-0.20557828	-10.540055	-3.9712694	-0.9461743	-9.997962	-8.09393	-1.9973866	-0.9987748	6.280149	0.5192178	-5.788475	-2.7296925	-0.266153	3.552333	5.783996	18.634367	11.227951	5.2643247	5.708348	13.378894	7.8904834
78	-38.788845	8.701619	-27.336403	-1.9443611	-24.563776	-0.78156996	0.93929577	-57.63748	-4.181229	12.196781	-22.838478	-6.421222	16.25966	8.378708	-32.862255	-18.61596	9.1455765	-23.222754	-14.722412	7.4829097	-2.2855816	-5.5333652	-13.237747	-8.079128	-13.847198	0.9476227	-14.63416	9.096631	-4.7283864	0.8324494	-11.681796	7.2087555	-15.34531	12.27137	10.607147	2.4826465	-22.602167	2.5889409	-5.9380856	1.8175169	7.2777057	6.918119	16.078165	5.087642	-12.685821	2.01921	6.707868	-6.633204	-14.888603
79	-10.305118	-11.690781	13.298718	-7.1351852	11.922184	4.7770276	-21.41082	-8.947449	-7.300976	-8.590655	-8.319104	-10.151053	-14.211159	-7.7704225	-24.595999	-11.354285	-7.31731	-23.154022	6.9105573	-15.579243	-3.559213	-11.749207	-16.774086	-0.9955527	-1.1085178	-16.926718	-14.181419	0.13015492	-26.978516	3.1075304	-30.51084	-23.1219	-21.945053	-7.104906	-18.183847	2.5093548	-9.624463	-11.353059	2.6683395	-19.62892	12.324116	18.19573	-27.16648	3.8294528	-14.955167	-14.095235	-20.18835	-15.708656	-0.16858482
80	-23.272955	-15.676433	-14.445603	-7.809622	4.0877156	6.931144	2.2948115	-0.37697983	-0.003771146	5.857016	10.193933	-1.7487707	-6.711766	1.587236	-9.433765	9.974836	-0.6063543	-12.461177	-17.77571	6.2721267	4.274418	5.5658793	-6.5964026	-10.293345	-13.589171	-1.655728	6.9785914	8.175509	-1.7760983	4.276953	-2.54085	-4.9815564	-6.1669126	-16.638212	10.240776	-5.031278	23.383917	-5.0416093	-10.168236	13.950577	-0.568244	-6.418264	-2.801988	12.569209	11.742492	8.990768	-4.9970884	-8.06523	10.221353
81	6.683579	3.3335688	-21.738981	4.6609545	-0.4959227	-3.1810477	-8.059068	-10.999354	0.6381321	-2.953456	6.2276597	9.712361	8.017043	10.816051	12.266427	9.767724	23.47907	7.581814	-10.670685	-1.851899	-0.19585069	-12.783752	-9.937294	2.897517	4.3196006	9.633164	-13.595555	-18.48059	-17.04407	-1.742793	-7.6841717	-1.8522962	-11.107395	6.041594	8.339452	12.984016	-9.064541	-12.488744	-24.13331	15.078323	13.007785	9.763154	5.7625756	14.962749	19.549704	10.750072	19.159948	11.584365	16.62836
82	-11.501808	-16.256393	-7.8804493	7.1268716	7.8475075	13.961307	6.431544	15.303932	-11.632977	-10.179429	-9.733855	-11.631393	-21.300804	-19.29753	-17.146914	-4.255255	10.816193	11.188309	12.724293	15.324124	8.776862	10.0202055	-7.6720138	-25.75769	-23.085022	-9.552048	-7.9274106	-18.49085	20.269142	5.851425	-22.598045	-2.5990725	-16.70888	-22.499544	15.428674	-5.6692715	3.6714962	12.906217	-35.844982	-12.072261	-31.296537	-33.145237	-23.31041	-29.588545	6.9615455	-15.056229	-19.844812	-11.515113	-0.8253475
83	-8.048125	-6.900429	-22.895285	-32.68915	-2.724767	-3.622837	-3.5160573	3.273672	5.0865955	11.597767	-13.8312025	-12.116173	-16.971916	-27.563848	-19.244226	-6.3705297	-2.0389	-6.265347	-37.93065	-0.8425991	-15.522685	-9.943738	-6.1319766	-22.327642	-25.441353	-10.973706	-18.863804	-44.536533	-50.419662	-26.192177	-2.769368	-15.188573	-2.8886535	-10.100765	-13.40575	-12.914205	2.003017	-27.540367	-5.804644	6.0408263	10.79975	-0.5339041	-15.663835	-2.8562708	-38.917187	-34.772602	-32.296955	-25.362051	-21.350428
84	-6.545092	-19.382277	-10.228027	-17.440376	2.3991172	-17.985373	-4.6667385	-4.425319	-19.527138	-8.99784	-26.429398	-26.74582	-32.646183	-28.292269	-21.61918	-11.252858	-5.7112985	-22.389257	-11.907501	-15.117611	-13.0083685	-22.517424	-19.85636	-4.3021407	-8.112803	-19.059067	-22.854683	-17.317999	-22.650942	-16.951147	-26.687624	-14.7452345	-17.966295	-16.693687	-8.55845	-14.01107	-10.026909	-6.035246	-8.62448	-2.5075173	-16.367872	-15.393535	2.0366504	-10.7490015	-9.600356	3.4295595	-4.6731057	-20.549374	-1.5732504
85	-6.558995	-1.2461262	-3.8666618	-2.2345202	9.675452	1.7078304	-4.829635	-8.206323	9.817051	10.540247	10.697305	5.0065327	-5.660562	-3.356763	-30.636724	-13.688332	-8.195887	-28.282999	1.175253	-10.219156	-14.33388	-3.7826567	4.0491233	0.6771278	-8.1845	-27.73451	-5.207875	-9.38403	-19.189531	-11.428646	-22.282509	-19.867361	-16.702002	-16.577631	-5.9293504	-2.1102865	-1.7043209	-26.301208	-11.385963	-17.045065	-23.469622	-6.159572	8.166713	-17.70645	-3.815834	-6.1494484	5.79365	-4.8663926	1.6043028
86	-15.167348	-6.232437	-9.057708	-14.0512085	-8.238386	-3.402951	3.3329983	-11.589047	-10.641425	-7.561748	-18.115458	-4.4472604	-4.6017175	-7.3029456	-16.26041	-10.568679	-16.97402	-20.837025	-7.221966	-13.471206	-11.182468	-13.637652	-22.836859	-11.297923	-22.25004	-11.183953	-9.650532	-17.524694	20.012651	12.165622	9.229056	6.320497	3.212119	-1.2949485	11.634625	2.8223965	12.40139	17.890713	0.6514513	18.935724	12.957494	-20.752432	20.942608	14.983027	-4.4605527	7.3610497	9.179868	1.4191967	1.9113353
87	4.237164	4.9254584	-8.70824	2.0330284	-11.876492	-0.014152844	-19.268555	-2.753413	-18.009827	-18.548805	3.2677147	11.031876	-15.922913	-5.8069882	-12.935651	-5.778214	1.4483398	-14.746001	-15.84832	-12.993832	3.8161306	-1.0159534	-16.085619	-6.5019207	-13.447121	-5.1714554	0.008995692	-9.245724	5.2175393	-2.2368586	-5.545349	8.879422	-11.9466095	-4.107352	-4.7448893	0.933122	4.527991	5.2416883	-23.789297	-2.400349	0.28138208	6.92E-05	-9.809327	-3.9401228	-15.825564	-6.197245	-9.529704	7.3754234	-1.9544684
88	0.5841153	4.0397005	10.708491	-3.4806118	-0.2706623	-0.61649984	6.97862	-15.665517	-4.0270042	-11.860061	-5.52786	7.6042023	0.34056845	-8.279617	6.670292	5.3448987	10.799237	7.067797	8.05339	1.4460335	0.41085577	8.436589	13.266064	15.782979	-2.2706506	3.4846382	2.6026325	9.243561	8.347459	0.33245203	11.310982	-5.8412633	17.823273	-15.408116	5.60904	-5.751146	-15.987315	2.2918665	-10.980797	-3.760166	-3.7296302	-8.572102	-16.319122	-30.968119	-12.213347	-5.9457874	-10.461914	9.646675	-11.220862
89	-10.078497	-2.6828022	1.8997493	-7.700421	-7.9712386	3.2318223	-18.762644	-12.015206	-5.524935	6.669348	0.9820287	-1.668135	-3.5760374	-3.7578042	-3.6445591	-2.6513665	-0.2276516	1.9414854	2.7664201	3.3813772	0.5325851	-4.6284513	5.975618	1.5585085	2.6730099	-6.0252795	0.33257702	-2.0073006	-11.433357	-1.1749414	2.0731509	-8.2767105	-5.452143	0.9315693	-2.6663826	-6.1511216	-1.6495517	-4.5180106	-8.469411	0.5378695	-0.7164337	-9.1707945	2.1601129	4.190182	-4.6509132	-8.184424	0.90518445	-1.8606724	-6.4902782
90	7.153682	-14.726993	-12.344933	-8.734605	1.6844043	6.913469	-5.0513453	-11.026422	-8.778874	12.520813	4.0436773	-8.984473	1.1675118	-0.8678878	2.2815979	7.766182	9.836248	1.3720976	0.93914384	13.524297	6.6069245	4.579166	4.98706	-2.9330616	2.452153	8.429776	-6.0709167	-9.390255	-12.049693	-4.6390753	8.447661	-4.9806385	12.424523	-4.5805445	5.3803344	0.9319353	9.689382	4.2162642	8.895549	-8.745663	4.5498233	6.2290974	2.3649533	6.670021	-6.6894155	1.5750866	10.76707	1.8196853	2.616032
91	11.524559	2.8685112	-7.285375	1.3047109	-18.960524	-7.678768	-13.807088	12.226901	8.920924	19.38429	15.055531	16.38015	14.202359	5.886797	14.443915	0.53898126	14.001511	13.477372	8.348729	-19.564186	6.101475	-16.821001	6.8150024	-22.436325	9.026132	-21.608118	-6.4484634	-0.38549387	-4.498425	-3.8037512	10.789197	-13.650649	8.325089	17.001284	-6.0433335	5.446687	9.151135	-25.075987	-0.70155686	-15.285455	13.835583	11.665253	10.378781	-5.914376	1.228445	-15.336974	19.059116	-8.777055	-4.3463116
92	-19.200851	-16.785906	-31.14882	-27.033216	-30.748505	-14.560512	-14.5728	-18.346498	-33.901596	-28.337805	-21.991928	-15.911269	-18.4555	-8.404605	-14.370912	-22.485176	-14.743585	-10.2508955	-16.178164	-21.541458	-22.435661	-13.046975	-19.719725	-7.6158447	-12.70872	-15.466422	-15.569968	-18.312439	-20.426056	-32.85456	-15.112691	-22.301643	-17.151628	-18.85261	-12.142413	-19.054295	-26.672348	-2.6548774	-9.887413	-22.173193	-10.049836	-19.911234	-5.47891	-11.46115	-23.228617	-7.363958	-27.653067	-19.152243	-21.295923
93	-20.03239	-14.910586	-18.639336	-41.01581	-41.578583	-32.157867	-32.906376	-23.789713	-55.504272	-11.8145	-27.176554	-4.945455	-26.89203	-24.417257	-16.324438	-41.30806	-29.236044	-18.200922	-22.158295	-20.805143	-41.38341	-18.404852	-43.21701	-23.293447	-36.720093	-36.87513	-19.287691	-42.474125	-40.303043	-25.611216	-22.695908	-44.09497	-31.070154	-43.985798	-31.609068	-48.100693	-24.52359	-27.350542	3.7603683	-15.460335	-49.89916	-28.531092	-17.869669	-20.153152	-33.194424	-40.56702	-32.083797	-30.319712	-9.7095
95	-3.022363	10.499386	-15.341453	13.786386	-3.529857	8.580558	-4.334591	6.165446	0.7468252	2.003644	-2.856158	3.2091691	-3.806757	-4.542605	5.6745934	0.9375035	8.375229	-2.3058386	6.490177	6.6420684	-2.9216797	-11.850474	-4.3107705	-5.107699	-8.271674	1.5953846	13.729018	12.7226305	-0.9750324	8.73524	10.942662	-1.809513	3.3404868	0.68200874	-0.8505137	-9.519084	-3.1872275	7.869452	-1.3283619	-10.579968	-12.333491	-7.6627927	5.483587	-4.3616786	-13.860715	-9.280418	0.5163663	5.849249	-2.943947
96	7.2634854	-0.12155819	3.6764066	-1.5132414	-11.878512	-17.895668	7.775734	-20.54876	-19.50895	17.199783	-19.74712	4.3450723	0.5880038	-5.3736362	-13.319206	17.182623	-12.278577	3.7309153	-29.350311	-16.02484	-2.6419003	10.856946	-18.222378	1.7581686	-8.972489	-2.506667	-0.112719856	-13.21985	18.78602	-19.239492	1.7244067	-7.886986	4.39498	-4.532804	8.81392	-1.9938602	-1.4694468	-6.2133293	-4.9553523	9.358691	-14.56927	7.1264634	6.177526	-2.096548	-4.6770434	12.079445	7.8321757	-25.181486	-1.9342958
98	7.616568	-0.71474147	2.6249552	7.6487765	1.091596	-0.19779937	4.3609767	-7.9984756	-6.1584835	-7.0309787	-9.1087265	-19.31079	-18.616793	-3.7854083	-2.9440756	4.3161807	10.773948	-0.7628462	-1.6470022	1.0501693	4.9911957	-5.149757	-0.49515116	-0.13712788	-4.640698	2.7983534	-1.3795608	-2.259877	3.5231571	-6.938433	2.6757514	-2.6917164	-3.6596482	-0.3320497	7.7510724	6.2860484	6.4577346	1.8856174	9.265	9.8026285	-12.888751	1.6344576	2.2394097	7.843485	12.721199	-9.285862	-3.9081085	1.1633177	6.8156123
99	-10.035539	-15.751721	1.3790469	-16.376133	-6.1255474	-12.357574	-7.971378	-14.475156	-9.559701	-4.390211	-4.2788987	-3.6472466	-6.9930496	-2.2180758	13.4745865	8.48637	13.671397	-7.1363277	-15.321734	-11.452763	-0.12941806	-9.236996	-13.323613	-11.91798	-20.049332	-8.287601	-7.275746	-17.74711	-11.740443	-9.45103	-22.813555	-6.7750335	-14.20766	-18.14226	-41.046207	-18.241796	-16.036024	-12.936806	-2.8068597	-14.945512	-10.759881	-13.605746	0.45834097	-7.51928	-10.944888	-9.144879	-10.7596855	-3.5214043	2.332997
101	-10.567431	-2.263671	1.3359604	5.220823	-3.8887818	10.715451	0.9680523	6.842058	6.165566	-5.5263734	0.57770175	-3.2982547	-10.143295	-6.7768283	6.6160493	3.0674326	-3.4056747	0.937195	-1.9510874	-6.751015	-10.406697	-23.985682	-20.268126	-8.408415	-58.579838	-18.40582	-27.21264	-2.6057847	-43.542587	-19.175478	-24.196585	0.28781256	-29.484747	-26.375937	-23.524027	-10.156589	-9.796031	-19.99652	-39.992973	-43.9857	2.386459	-33.06102	5.8533196	-12.463825	-31.001444	-8.628981	-11.839307	-26.143951	-15.902539
102	-3.1132915	-10.649198	3.7672367	-7.046862	-12.34279	-3.130499	0.13716991	-3.942366	7.1874185	0.39619985	4.553185	1.5728064	2.9807312	5.53023	1.2837682	7.0828567	12.119281	6.4531217	8.295319	4.087026	7.8248906	9.561095	10.022472	0.99105644	6.752664	12.504476	6.786939	4.9398565	6.307705	12.28196	7.3881173	10.229344	3.2504597	9.584164	4.17638	7.774711	2.7022593	0.64262074	5.5806403	5.814142	15.626477	2.2948694	-3.4026642	1.821092	7.2962837	-5.0869417	-3.6834438	-6.212803	2.8422463
103	2.9005978	3.5802891	-3.9411738	1.9790602	6.3540893	-2.6515648	0.787299	-4.6261535	-3.0558264	8.884618	-2.4112413	6.5031533	8.520772	-2.1035979	7.078711	-7.7812157	17.42562	2.7564125	-0.32562542	2.2487228	11.09216	-0.51044685	2.9127152	-1.1352772	-0.16569988	7.8646235	3.9830792	11.4624605	-0.37405905	2.0084634	0.3863729	-0.77713233	1.7839493	-0.8204978	3.2680655	-4.098978	5.994238	6.5215735	9.099166	6.0122056	16.17927	9.80553	7.3446736	-2.0262322	11.316132	-11.034378	12.402626	9.012685	9.938193
104	0.5328406	0.3558239	8.406751	-33.14797	6.5426364	5.874127	-3.250364	-9.040297	-8.288232	-2.2223005	8.47793	11.705864	-13.22702	-2.5195007	-12.325116	-10.2763195	9.163341	-3.8808975	-3.7769508	-11.062167	-23.491434	-12.564693	-13.886195	-5.6577454	-0.34197935	0.6700724	-7.6187377	-3.4373121	1.7620682	-16.063475	-20.749521	-3.6219418	-19.739235	0.081830345	5.040701	-0.26259264	-8.564067	1.8568538	-11.073058	-22.70418	-19.742096	-1.775569	-24.143707	-6.207081	2.9023323	1.9745945	4.3125257	-23.349699	-1.3856144
105	-8.411733	-26.295486	-38.00491	-21.334604	0.070868336	-8.232226	-0.64741564	1.0657943	-9.949668	-10.335334	2.9914033	-17.965029	-8.96975	-21.786707	-6.361809	-0.56398803	-3.2799778	-23.259943	-20.118418	-7.9021263	-14.102066	-1.9464617	-7.8012395	2.0749056	6.4579034	-18.159185	-6.920086	-35.76741	-32.086124	-34.875637	-15.733821	-29.96816	-24.969511	-12.633888	-20.240253	-8.044497	1.9060408	-2.837765	-23.899017	-10.602222	-32.58957	-23.788557	-31.247108	-4.2950244	-7.7259026	5.1158466	0.3777555	-4.6509547	-10.403399
106	9.248092	-8.885852	-25.95315	-13.377215	-1.3495407	1.5865942	-18.198261	-11.052383	-22.83515	-17.0162	-3.8627548	6.93868	-11.663461	-8.362781	-24.534943	-2.9492977	5.945726	-15.746102	-11.352886	-14.816948	-5.5985017	-17.88246	-9.987256	1.6373991	-9.11918	-15.784318	-8.180977	-2.514725	-2.4884226	-1.3299713	4.5541196	4.131551	-14.395729	-16.193457	8.907306	-11.090173	-3.6790001	12.523491	4.495556	-0.8177891	5.7917824	8.088618	14.904553	9.316516	14.48304	-23.981298	-8.45188	-13.674848	7.381902
107	-19.507833	-17.222078	4.344942	-5.99342	0.119511925	-11.371514	-19.08313	-29.876322	0.2687658	-13.623421	-14.068345	-3.445445	-5.4975038	-8.0076065	4.3538184	-18.998205	4.073144	2.9482403	-5.5934377	5.6629863	-6.6087775	-12.775811	2.7668555	-7.720486	-7.3621764	-15.820561	0.5223398	-24.451181	-13.126653	-7.454677	-10.852089	-6.0125337	-15.105377	-2.6822798	-8.746266	-0.19041009	-16.199148	-3.1734283	-9.33061	10.660499	3.1118329	-12.63766	-17.204506	-6.55036	-14.31409	-0.5115648	-1.3684593	-12.096566	-4.6622167
108	-41.826923	-15.927524	-18.351093	-37.05102	-24.419693	-30.534424	-49.82849	-32.065475	-15.337154	-16.279776	-41.25704	-41.79228	-47.866375	-36.089863	-25.523613	-29.787415	-22.660746	-29.094828	-29.76047	-26.886854	-20.211443	-40.374065	-41.388256	-15.372188	-21.78433	-22.192678	-16.544786	-31.992987	-24.416246	-14.549153	-47.42638	-24.666136	-25.972733	-30.811655	-30.002848	-25.553644	-28.601385	-22.993265	-39.477127	-23.9589	-20.94349	-19.476618	-22.907152	-32.23347	-9.48629	-37.59032	-20.664824	-24.55485	-32.396862
109	4.80253	-3.3300698	0.7553194	20.647417	-9.843773	-3.5649445	-12.112304	-9.544835	8.6490755	-10.185333	-12.748311	-6.1012444	-0.97260743	-0.7056227	-1.1080316	-4.27397	0.90675455	-2.056819	11.297273	18.168589	18.719955	9.967917	7.228934	2.9322655	-4.333372	0.38584647	2.8389256	0.7541296	5.2581825	10.36707	0.9507806	24.493967	14.546111	17.580544	11.890668	8.637795	6.8466682	10.490822	6.6325684	11.741257	12.398861	23.118599	15.862353	13.947413	19.305658	-5.9365926	19.758095	21.179897	5.9101768
110	14.960895	16.201132	14.352628	16.582386	17.676176	12.267834	5.9287686	11.983844	11.719331	9.492947	13.654464	-0.60055727	13.400678	7.2084413	25.535086	-0.17069721	2.9752588	-8.045962	12.662918	-1.9065981	-1.0344385	-19.431566	-12.1123	5.7507825	-1.8141826	-1.2331175	0.22035973	4.1189485	0.62244827	18.984177	14.324269	-4.3423896	17.049185	12.539706	16.417051	2.4308922	0.085113525	7.1139374	6.4983687	27.14573	22.771019	-15.325435	3.5568526	6.499922	-8.336307	13.34455	-15.707559	12.428962	-3.861512
111	-40.331318	-35.217167	-37.444668	-29.852606	-38.775284	-26.08352	-32.8084	-23.442099	-38.627853	-22.03343	-29.011574	-29.0037	-26.549189	-39.846233	-51.378586	-38.586437	-42.876972	-34.57728	-49.94588	-31.933289	-34.86098	-31.772629	-39.702587	-42.25086	-44.694733	-43.268555	-21.701006	-38.50455	-33.74635	-41.202152	-32.08312	-34.057858	-42.133484	-41.466118	-38.214813	-34.85747	-38.52667	-56.21732	-40.717525	-47.85764	-23.08033	-22.425863	-35.74749	-51.989674	-36.847008	-32.08884	-39.732708	-34.14011	-27.01697
112	-10.533057	-22.613703	-7.0105495	-22.768616	-15.642863	-14.363559	-8.9445715	-19.981356	-28.811853	-33.86064	-36.7924	-9.123128	-22.166422	-16.603056	-19.202093	-29.93381	-35.826466	-15.099118	-24.463587	-16.551832	-18.695349	1.3503021	-31.432566	-23.645447	-31.867811	-40.797165	-27.988997	-19.750536	-21.552475	-16.766188	-18.34804	-25.784311	-23.75331	-31.501875	-1.3514589	-24.623186	-19.705437	-22.643484	-22.770607	-19.397156	-11.501858	5.6789804	-22.89682	-15.855328	-34.926624	-28.545176	-26.068895	-20.48638	-12.123145
113	-1.1609312	1.8450494	-0.46693835	-1.6898931	-14.67592	-0.5486104	4.521494	-20.16033	9.390782	0.9175024	2.2475102	-15.466741	8.629765	-0.7707451	2.208294	-4.212977	-9.948082	6.381294	10.647585	6.7393775	-4.2170415	-10.644196	-8.844949	-2.932024	-8.541585	-7.352358	1.5225817	-1.2818538	2.2149422	1.4692217	-1.0702583	-1.9753479	-0.8224341	6.9838624	-2.6671832	-5.516763	-16.708975	4.4190073	5.548664	8.97818	-3.5215828	-12.854256	-14.603345	11.677826	-0.7630744	0.6183488	-0.056325674	-2.163407	3.0796793
114	1.022091	-7.881256	-9.857112	4.104631	-15.491368	4.991589	20.146467	8.891399	-21.088436	-0.87960464	-8.352977	-1.3569193	7.3590646	-33.026264	-12.526494	-18.04083	6.123895	-6.792925	-20.856386	-11.538798	-14.094689	-26.047302	-16.918192	-7.2205524	-21.465506	-7.6709385	-5.996117	-4.736613	-1.9753112	-12.452206	-22.598747	-2.5602078	-21.324783	-10.093852	-27.305353	-8.480033	3.5997221	4.1917815	-7.8076477	-29.771738	-31.318884	-22.318909	-5.277696	-23.033684	-4.5676055	-4.4478526	-20.66884	3.08335	10.553979
115	-7.5106006	-18.809374	3.4179966	-5.9711246	-18.208582	13.102214	-4.0685964	6.2955804	-6.016087	-0.9051342	-23.59909	-15.830521	-11.892343	1.8511807	3.334382	-14.004443	4.1164613	5.9138875	-13.473404	-5.510798	-1.7931181	5.600218	-8.202271	11.771634	-11.409511	-25.644005	-7.232019	-1.461631	-14.824399	-14.054172	-14.983926	-9.51043	-8.94418	-6.910736	-11.063687	-28.186798	-28.935522	-8.838806	-8.112491	-12.247188	-11.623397	-16.134966	-3.95794	2.3885415	-3.2262611	-11.218021	-7.2670026	-11.28169	7.5783544
116	-4.8476224	-1.5234218	-8.8864355	-5.627894	-20.090929	-27.363726	-23.019224	-7.073534	1.7214106	12.734573	6.860838	-10.570684	-12.63943	-1.2757498	-7.38468	7.7442117	-13.728489	10.594005	-13.608499	6.6536784	3.8489492	7.098923	-12.477799	6.1632257	-0.057969093	-0.30174366	-23.06692	-21.18147	-16.531149	10.70729	-6.9164696	-10.431285	7.6003895	9.331567	-13.149095	5.018269	10.629746	-10.977191	-14.0393305	13.280948	-27.560003	-0.30540308	4.5093255	2.865914	7.1262374	-1.4272667	-15.237827	-12.501263	-5.093512
117	-13.258649	-1.528911	4.3143754	-8.64923	-6.030185	-20.533453	2.4646	-4.2088118	-16.55202	-3.5753946	-3.5410397	-4.7935295	-1.6520454	-2.5689049	-12.202613	0.7791483	-2.7152195	-1.1693224	1.9762284	2.2387629	-9.584009	-18.461918	-15.388851	-10.315602	2.1529322	-9.0413475	-7.6693826	2.745245	12.247784	-10.824752	-16.505045	-7.210136	-18.593916	-17.106592	-0.07024463	-9.667606	-22.351976	-14.511344	-10.977826	-15.174251	0.037890833	-3.9459724	2.7287219	2.3895514	-6.2384057	-9.364474	-1.7112564	-18.36606	-2.305156
118	-0.20135657	-5.024552	-7.8200803	9.899308	14.843628	4.538704	5.5457025	4.909649	9.704465	14.694542	2.8230927	-3.7745917	1.4678173	-0.62631255	20.833782	18.336067	5.9300666	1.2649502	-10.35429	9.029782	7.5499477	21.010187	-1.6488909	-3.5930455	8.288218	10.151957	-12.369427	0.50341177	-0.71490985	0.49140343	-9.200612	4.26203	5.5040507	-15.246173	1.6197773	-5.289511	-7.173056	6.0213017	5.5802245	-9.100413	3.824997	-2.9819968	-15.036899	10.89882	19.91813	3.1434317	-10.486302	8.390288	4.453459
119	-10.677005	2.3700874	-17.801363	-10.328412	-6.8077054	-8.020207	-5.706577	-3.2595158	-7.037766	6.1129494	10.755951	-8.724969	-22.533997	-5.5940323	0.72875357	-6.2780776	-13.672427	-9.299212	-16.395836	-9.941743	-4.122563	-7.0890946	-12.389679	-11.48481	-30.536642	-26.488852	-28.973648	-2.823746	-18.715784	0.69438124	-1.597951	-0.37656704	-13.824353	6.012605	5.6834717	-19.122286	-7.202511	2.0639894	-8.253148	19.300217	-15.3423395	-12.455693	-3.305583	-18.629408	-18.104782	-6.8479614	-3.5424118	-26.396036	-9.899549
120	6.035317	-1.8443614	13.996875	2.5825567	-5.6601367	-16.404352	-7.8380547	-25.329046	-10.05071	-17.372871	-21.35949	-9.579192	-12.156667	14.4064455	7.151609	-1.9986049	-17.080597	-0.3606418	-23.017656	-19.747835	-14.818936	-20.782913	-2.257575	-9.013724	-5.3388324	-4.712685	-11.768579	-25.638304	-21.535948	-4.9246616	3.1625946	-8.027863	-14.327522	-13.523688	-10.38213	-0.38177204	-13.345673	-19.532335	-26.77333	-19.304564	-19.752726	1.1570045	-4.889466	5.33248	1.2755995	-5.0085464	1.2492648	-10.381297	-10.599765
121	8.06249	-4.156275	-23.968954	-16.210238	2.4593773	-32.64729	-11.704486	-12.429832	-20.978342	-2.9540188	-14.895009	-19.297102	-10.187868	-22.828102	-9.831792	-41.53339	-25.905106	-42.4146	1.25307	-38.18703	-12.190037	-15.983716	-36.14816	3.939162	9.276694	-6.792357	-13.558692	8.614346	-19.447054	-6.1891093	9.752812	-14.905838	6.0211315	4.0237813	-14.365364	-24.714949	-15.77222	0.8924529	-11.456512	-8.265989	-16.682316	-22.420843	-13.958173	-9.128213	-16.169157	3.5192165	-11.647758	-11.535045	-2.155967
122	25.841265	3.4738877	-9.348702	8.454707	6.8689523	-8.224132	-28.638657	15.133838	13.992579	6.419159	-7.7348657	-4.07582	11.9697075	1.1130394	-3.8495224	1.6096503	3.3264256	-3.025692	15.548233	-4.142355	-2.0196836	8.457647	5.0762944	-1.2162656	-16.819178	-5.2123246	-8.114174	15.137131	1.9429106	4.883569	5.5646663	17.264288	0.032430172	10.398525	12.707303	15.21785	9.487697	-8.953047	17.745026	3.2862427	7.404837	18.553377	3.4685757	-5.0762444	7.071882	2.6091423	3.6401274	4.0403843	4.7273545
123	-31.590158	-11.576678	-4.666308	8.386155	-12.882332	-10.625463	-18.637222	-2.4938548	-26.22851	-7.8784275	-15.232853	-7.415424	-8.660113	4.5785775	8.150794	16.259602	13.962863	-14.110995	3.2444665	5.736337	7.5133743	-2.6811826	-15.381866	-9.589268	-3.2351608	4.078922	-16.108019	-3.6118276	0.82609445	3.0803921	-21.585833	-6.776949	-20.506266	-0.3529415	6.2664547	-11.596171	-7.671831	1.6664094	7.9021277	-21.477816	-13.305451	-11.054532	-18.05101	-8.249988	-10.000098	-20.477182	-20.84118	11.66364	-13.350461
124	-3.5303013	-11.733554	-13.528296	3.4918582	-10.487067	-4.826699	-4.321478	-7.672346	0.20528984	-8.346278	-3.4635077	1.2325879	-8.253409	-7.237374	-14.408722	1.7238382	3.9555397	-6.6123886	-10.775105	1.4319495	4.182047	7.1251507	-12.671486	5.351109	-5.330066	-19.4134	-14.996456	-19.709799	8.830758	-5.7721276	-16.410154	-9.353371	-2.4878166	-17.56881	-16.618444	-4.592132	-15.258996	-11.456347	-19.425259	-4.180334	-6.0894375	2.6268303	-14.078464	-5.840809	-2.3832197	-6.3780417	-6.3582397	-11.086404	-10.339644
125	25.91539	20.907583	19.929579	-2.519998	6.9117603	3.7413046	-8.562941	2.886296	20.075285	7.2781506	-5.431248	9.134521	12.723788	14.146667	16.15933	17.878712	21.311506	7.3501663	-4.0560746	6.4888897	10.972486	14.111249	5.416344	13.40569	21.35932	17.889875	18.314634	7.538984	11.211848	13.859538	11.976247	5.2795863	1.5326144	11.13673	10.072968	12.432564	9.677181	1.0958358	12.747562	14.530983	13.042191	6.886226	14.734738	16.157568	6.3903117	-9.733705	-2.8722723	21.702309	20.276491
126	-24.922888	-16.873674	-19.073164	8.640492	0.67745906	-9.141355	-2.1068804	6.9643083	-18.481604	-10.701362	-19.01683	-25.118807	-18.675488	-13.670602	-12.735547	-15.699428	-5.6708913	-16.82156	-1.4779835	-26.949488	-13.093539	-17.880812	-8.450904	-10.5940485	3.4682481	-17.494452	-15.024192	-24.895266	-16.982449	-9.513656	-10.08118	-5.017462	-17.634842	-13.687055	-10.57627	-15.10123	-27.437698	-5.601053	11.468741	-19.778877	-14.258069	-10.9431305	-10.072104	-9.706571	-17.006271	-7.2005215	-7.440244	-1.8323135	-3.6891406
127	-14.771019	-17.525122	-16.912878	-18.80416	-14.634445	-9.281346	-16.202414	-20.80327	-22.074257	-19.912983	-19.766253	-29.913248	-24.369759	-18.951197	-27.994858	-31.093649	-24.821867	-18.321768	-22.900385	-16.307001	-20.706602	-28.746735	-9.093263	-21.12944	-13.602864	-9.802123	-5.8138003	-16.12598	-22.384407	-16.714828	-11.0694685	-8.680434	-13.499878	-28.113897	-13.113971	-13.625293	-19.580889	-22.493195	-25.365341	-14.323361	-25.237265	-19.473648	-16.369387	-14.135266	-15.326571	-16.044535	-9.519591	-16.169323	-12.294815
128	-2.0235164	2.4390829	-4.7407146	-8.386518	-6.150856	-0.6908267	-3.6616948	-0.95574	-8.821069	-8.154521	-1.9953138	1.6279335	8.425948	4.7580805	1.7854838	-4.711614	3.2907178	-1.2626009	-4.2023816	-3.0169792	13.810246	-2.665449	-0.26282993	-10.774737	-1.5400964	3.2165306	-0.03694892	1.5737041	-1.0349292	6.4255586	9.451605	-19.84858	-22.930868	-15.263547	-10.970677	-13.998836	-15.678342	-22.828857	-17.91143	-25.25545	-20.22878	-19.721085	-22.44369	-25.615005	-19.94166	-20.70998	-19.514978	-14.966534	-13.666878
129	-11.790166	-7.98999	-5.3595653	-8.504925	-7.1888084	7.650421	0.62289494	3.3811762	8.190665	-16.555552	17.87531	-2.6946752	15.643173	-3.0167599	14.776671	-0.741333	20.0943	-2.4231913	0.30829248	-15.110007	6.536316	2.425908	1.2375127	3.177802	2.1722124	2.110741	-21.644632	0.37426934	6.6869435	5.402678	5.1615415	-8.293334	-4.671888	-21.981417	-3.255407	-19.926907	6.7585273	-11.334145	-12.119281	-3.7723377	1.1052499	15.0302	3.9939651	11.2529745	-1.0249276	0.5013898	8.666802	0.10065508	-7.6670184
130	19.796175	15.875546	14.97166	7.2795053	9.8076935	12.081576	8.578071	-3.5380623	-6.439998	-1.7941178	16.491488	8.153103	22.614649	9.412268	0.7953768	15.665769	16.07715	14.233943	13.158017	9.1630125	13.237083	21.355124	23.788229	3.7168567	11.074889	12.733978	3.4231064	3.6668587	-3.2103386	-5.631579	0.17813301	-3.5808308	-7.256914	6.903656	6.872017	18.054873	-3.6136682	15.549937	13.702759	18.567265	17.49991	4.606132	9.278445	2.0777435	-4.5421343	2.5401657	4.68978	13.026822	10.982255
131	-13.906835	-10.69482	-17.564991	-9.489654	-12.0556135	-7.2266617	7.8883815	3.7231076	-8.220307	-4.2884192	-6.468933	-10.153702	-30.645823	-6.975285	-26.602182	-14.741173	-1.2022613	-0.88591343	-7.648426	-13.945397	-9.352762	-17.669619	-9.944827	0.7791069	-12.472056	-1.659083	-13.095929	-19.507593	-8.095593	-3.7524855	-10.126828	-10.183872	-41.560856	-34.192295	-25.334908	-5.466947	-13.808094	-16.069029	5.8153644	19.992464	17.15042	14.56677	4.603431	-18.60559	-6.284117	-11.859223	8.672664	3.3466055	16.745287
133	-0.12044176	-6.340318	-13.501518	-2.2977626	-2.2945602	-2.5659208	0.30041265	1.3259101	1.4475213	-3.261594	5.812386	2.8552997	-0.61531955	1.3958293	-0.41619158	0.6078663	-1.2688078	0.39101347	-1.6039072	1.0793934	-0.8709996	-2.2844853	0.40207925	4.4603076	-4.0978894	0.051092785	-4.092789	-4.5327096	-4.1694064	-4.981556	-3.3772895	-5.4353795	-1.3246307	-0.12696393	-2.4845502	-3.3515234	-8.318449	-13.243156	-1.4367255	-6.467384	0.4422903	0.7304203	8.245429	10.556424	1.795874	1.0613782	6.2954006	3.184912	4.6402965
134	-3.1969645	-11.839347	1.4179465	-12.01825	-5.6008396	-1.9569545	8.5414915	-3.4032118	-1.6508573	-8.430458	-6.2414284	-5.67853	3.155761	-12.789252	3.1554964	-0.6787408	-4.595159	-1.5171556	-6.07819	-2.3736722	-14.041184	-7.8278985	2.608012	28.24179	24.082117	19.766996	19.184364	0.9503314	52.764385	37.08166	-7.9915943	-3.6007855	4.057683	52.85454	34.80836	-2.478099	1.1469432	-17.138014	30.501612	16.49775	-34.749214	-5.87631	-2.05987	-5.2006125	-13.656222	-0.50174284	-4.371185	-6.0010567	2.2455256
135	-12.285205	-4.473803	-17.456009	-21.909388	-6.092712	7.2966385	-28.423569	-24.233337	-3.0643256	20.354713	-35.99669	-35.398167	-23.825628	-39.3959	-8.006602	-48.161346	-9.041286	6.620753	6.3069234	-4.246292	3.2718592	-7.242977	-9.689712	0.92112714	-6.003097	0.49047723	-12.448928	-16.54526	4.847628	-9.125438	-0.99271756	1.4245404	3.0999224	9.525943	-8.981365	5.9283214	7.620922	9.743989	11.227402	-16.641586	-25.350578	-3.7406695	-3.4603002	0.36898264	2.0540478	-33.114223	-32.562622	-34.77079	-0.6553729
136	-9.018197	-7.1487675	-23.418581	0.22900963	-30.757345	-13.963029	-2.0961964	-11.405788	-5.041676	-3.2937477	-7.848686	-8.056112	-14.093083	-5.267859	-3.2082508	3.9819517	-11.827763	-0.33883274	-20.401522	-24.577604	-22.094086	-24.196474	-6.0053864	-25.165274	-2.0337808	-0.8736992	8.380914	0.038722713	-19.74986	-1.6336588	1.4756747	-18.205328	7.500433	-18.199083	-1.3029827	-12.253613	0.9937226	-2.4856594	-28.405737	-14.469967	1.9196097	19.319088	-0.12021383	-0.6100435	2.0284007	-7.1055794	10.404388	2.6879723	5.666282
137	7.2067504	4.5175653	17.20414	3.9037933	0.3720654	-0.78966504	7.5160084	12.237466	19.647577	12.596672	20.03417	0.5585832	10.198556	9.77284	5.5329995	18.762419	10.912174	11.798328	16.251242	9.640975	-12.753385	17.540117	5.438789	13.91795	0.70605546	14.106346	17.034555	9.648587	9.584851	4.280649	-2.310378	4.0920753	-1.2634062	2.714637	12.996345	11.880155	10.44527	0.45434245	-13.181699	-14.753909	-2.150821	-7.436262	-10.395125	7.983855	16.928879	-0.6751499	0.49790683	-3.1513586	3.3964603
138	9.090249	13.258809	13.2144785	4.63629	-1.1077827	-3.7442162	1.0394622	-4.010587	-4.15206	-4.560784	-3.4222572	-7.020411	-12.700561	-9.696842	1.3959618	1.4065415	5.006926	3.7803898	-8.67435	-3.8247697	-7.818081	0.801222	10.756978	9.42167	-3.403126	-1.5647349	-2.696926	-7.083342	2.127846	-8.880199	1.8172687	2.901933	-2.9402401	0.84182245	6.4743276	-2.5891085	-2.103532	3.1173756	-0.22654621	-2.3412917	6.87682	2.4092402	2.4981887	0.30248594	9.257405	-0.9747539	-7.552305	-9.807752	4.417587
140	13.388332	14.100499	10.831166	7.9541326	3.9332616	9.637802	4.918436	7.5712895	7.514692	8.156701	12.276558	0.045798857	11.188388	7.9074683	11.83896	8.297972	8.406795	12.9976015	0.923659	1.7311059	9.17505	10.835289	4.8785577	9.422118	12.97922	6.4595127	10.799611	8.574018	2.6494331	9.733869	14.10159	7.5981956	-2.4667928	9.15627	13.6778755	-0.29254293	10.034277	9.338317	5.4558187	11.16517	-1.770033	1.1772764	2.6332147	-0.02972587	10.516572	-1.7595686	10.38609	0.35054746	8.835908
142	-4.7805047	-10.648784	-7.1201825	-8.619473	9.160546	-5.340261	-10.533665	3.108649	-5.420527	-9.635949	1.1836792	-3.8193266	-5.8650155	-4.631	-4.7210813	-4.6830115	-1.5548342	5.5071206	-6.380705	-3.922868	-6.11019	-3.7331932	-5.1144943	-7.6258507	-2.619844	2.5003169	-11.169713	-13.622439	-10.10643	1.4791493	-10.493772	-4.3809037	1.9242893	-2.6723878	-8.123717	-7.1439433	6.5067954	4.1235785	-9.147933	-4.59296	-21.938665	-12.617939	-14.517711	6.981462	-12.613465	0.41271225	-8.8943405	-8.253372	-3.0111969
143	-3.0553923	-3.5518615	-11.008594	-4.5204253	-14.153008	-7.6698647	-8.609882	-10.550011	-3.4077537	-16.496393	-18.777086	-24.0682	-5.69642	-2.0588808	6.932692	-7.4410324	-9.824696	4.8383703	3.0673087	17.720478	0.053495724	-11.009036	1.5166017	9.9822855	-7.2618356	-19.219633	0.96269673	-1.7651857	-19.6094	-2.7048771	-3.9711754	6.381893	-1.3589615	0.31928983	-10.6568985	0.042597014	-10.170895	-4.253046	-4.5881343	-3.306447	-12.224396	-10.677991	-13.317192	-15.093822	-26.366524	-2.7982817	-1.0235978	-16.244537	4.27881
144	-18.308252	-1.9924804	-5.0999365	-4.3943033	-13.40773	-15.066567	1.2998227	10.989426	-21.520462	-19.002632	-17.246046	-2.47316	-5.7083545	-14.291898	-10.569926	-10.400244	-18.277231	-9.472962	-20.582666	-14.541993	-13.453031	-22.967726	-25.940268	-12.784472	-23.409151	-17.101753	-26.269989	2.6116297	-2.7347462	-9.535272	-7.9275146	-17.142105	-18.513365	-5.904655	0.042503357	-10.0893	-13.081805	-19.715544	-14.154991	6.3607497	-18.01766	-17.36636	-18.038597	1.5805655	1.0473021	-15.41289	-12.650513	-3.4262607	-15.725488
145	-19.541496	-3.785057	-4.906632	-7.05846	-8.363984	-11.932906	-15.72398	-2.036865	-12.031072	-12.054924	-9.889529	-10.906116	-13.597183	-8.371129	-18.155611	-17.647902	-23.585405	-18.48099	-20.995237	-18.641764	-19.112877	-10.745918	-18.441368	-22.901121	-2.359781	-14.291603	-10.730137	-12.175915	-17.956179	-14.748637	-22.096064	-15.636853	-15.705565	-20.099964	1.3858491	14.077957	-0.08505555	11.911338	1.5954676	-5.0645127	-14.953475	10.018446	-4.3978467	-3.09832	-0.36595765	-12.080924	9.061996	17.907408	3.2045972
146	-11.633797	-9.21262	-1.8795648	-3.671094	-9.770869	-15.540043	-10.6903105	-17.82881	-8.905797	-12.570541	-17.801096	-12.127175	-14.55156	-13.726361	-5.457665	-5.8534184	-13.972079	-12.904607	-14.873765	-26.850962	-14.492108	-21.873259	-23.731514	-8.41338	-16.624676	-6.8923416	-2.3151102	1.4157432	-8.71367	-9.803586	-14.189056	-16.6624	-18.557716	-20.065851	-10.608875	-13.267245	-14.267547	-7.2174573	-6.2490025	-3.038868	-5.994634	-15.416305	-12.550984	-14.3934555	-12.855739	-15.649657	-12.464474	-8.468341	-5.984246
148	-15.890233	-10.79831	-17.027998	-9.962857	-22.30636	-25.2819	-14.2725935	-5.2102566	-9.995235	-4.2077255	-13.222333	-12.487859	-25.771723	-24.759209	-9.444718	-6.210491	-16.247147	-21.683264	-25.416498	-6.861763	-21.49571	-20.456125	-8.34533	-17.827484	-26.263426	-19.971529	-15.588283	-13.651215	-23.012962	-31.186132	-15.633159	-15.890758	-9.828996	-19.118563	-18.449343	-15.067647	-22.988153	-34.273952	-21.05739	-12.086278	-14.195823	-6.4902787	-13.256034	-10.799693	-18.299044	-31.866806	-20.795519	-3.8978374	-18.426575
149	21.32529	16.900187	-8.330493	3.9086647	-21.598892	-4.8587966	-10.375981	-6.5006714	3.4913557	-10.884816	-3.9832199	-1.3326751	0.68254405	11.539523	12.235719	5.0856996	3.586068	27.504934	15.754764	6.7634034	-0.6708753	5.321036	-19.131725	-9.833167	-11.812233	-2.598117	12.3832445	14.554001	-1.8567103	0.22409172	8.200293	0.07211097	3.7262886	16.752234	2.121203	10.535034	9.362234	6.9267936	1.4122577	9.319088	13.054405	14.9207945	5.105947	16.903355	20.77778	8.840648	15.792671	16.494452	9.368653
150	-7.918363	-9.765174	-1.1358122	16.048658	-0.716652	1.8075881	16.561321	-2.20624	6.140948	8.213719	14.760928	-2.0081336	5.458938	14.025979	-10.802354	11.183338	-6.439574	-14.750739	10.489435	5.4889984	3.2249343	3.4065666	-0.29962492	7.487461	7.1020923	-1.2335067	-6.789318	-19.193296	-5.7342854	-7.319046	-9.433617	-23.543814	-10.314029	-2.304897	-0.15570362	-0.7756758	-0.98202735	5.3432164	-10.047067	-9.476195	2.5681107	-9.535619	-8.989322	-7.4164987	2.4722784	-20.492628	2.4306593	-18.07138	-9.1169195
151	5.1637273	10.526146	-10.100542	-9.697607	0.311193	-3.9948254	13.421573	-3.9088519	-16.01103	-6.007708	-6.16424	-5.1715803	-2.7202091	2.7966576	-7.7420006	2.4603605	4.742846	5.1692023	4.712332	-7.68516	-2.554163	-12.523084	-4.0865617	0.9355478	3.1280386	-7.6242394	0.88548154	4.35018	-9.728165	2.1399221	2.896593	3.6501353	1.1747445	-13.122357	0.8808759	3.1661918	-7.813381	-5.487182	10.289036	0.7129629	8.859274	0.96377087	-6.6499023	13.387444	-12.057064	0.79558086	-2.0480568	-5.363116	0.49441943
152	3.5238369	-29.565567	-18.539185	-17.332985	-25.799482	-27.819159	-17.757221	-27.907608	-14.43472	-31.203033	-11.928514	-27.98182	-42.28455	-17.527483	-16.766798	-37.81929	-7.341633	-26.269083	-22.822	-17.056849	-33.641926	-7.744844	-5.301436	-21.977495	-17.396069	-4.7979007	-14.089238	-9.863671	-14.85851	-15.074727	-2.3204064	-15.729289	-19.975492	2.0171316	-21.52278	0.9156944	-33.362595	-22.26764	-6.4584794	-19.598734	-16.915525	-10.846366	-16.277267	-17.268213	-7.482635	-26.109674	-8.509559	-9.097795	-17.300219
153	-9.828483	-22.699036	-4.6842012	-1.6623479	-14.502133	-15.565221	-8.327795	-13.212611	-18.123453	-7.796206	-11.372673	-13.677017	0.26876292	-17.339659	-20.770065	-26.134314	-5.201305	-14.644353	-15.172489	-8.945468	-12.11258	-15.868232	-19.340155	-12.284558	-12.064412	-24.820116	-19.932192	-19.3524	-2.8887587	-19.737318	-15.097492	-16.725945	-27.656565	-10.034005	-10.741191	-17.77024	-18.081987	-18.946648	-17.037811	-17.61043	-20.47297	-23.541971	-21.73055	-21.938852	-21.293802	-19.988333	-15.310632	-20.06201	-12.992944
154	-1.6736828	13.379295	17.640314	5.9851227	2.4158452	-12.460086	2.0443773	9.8403845	14.128345	-9.086016	-1.1431895	-10.018642	24.817139	-5.2470913	-11.133071	25.323997	12.837933	3.846157	-7.666842	-9.134035	2.335782	-13.229165	-24.016373	-4.037633	-19.757133	-20.643305	-2.066365	-11.367904	27.202791	19.640663	-17.857832	-11.74823	-20.63399	-17.27317	-19.151663	-13.110829	-7.997809	-27.420225	-11.032655	-19.000832	9.35748	0.9895086	-2.71031	-0.34872627	-1.3821119	-9.93308	2.6232073	-2.1413014	-8.370437
155	-23.625391	-21.47255	-3.1369398	-25.159155	7.890819	-9.078896	-5.7756896	-14.965	-21.099514	13.308597	-9.417718	4.0861397	-4.4772973	-17.466606	-10.008409	-9.297988	0.69847655	-17.116766	-21.596764	-24.70775	-19.401697	-4.2012734	-29.166687	16.774836	-29.905106	-2.289497	-2.6549788	-23.198618	11.286353	-9.372252	-16.055544	-5.0960603	-19.92613	10.709888	-10.380275	4.7582235	-0.821562	-19.943495	-15.861339	-21.113272	-5.5190673	-19.283989	1.339657	-10.880113	0.034442622	-10.789628	-27.035736	-9.340322	1.6648325
156	-33.59609	-19.33444	-18.379824	-29.930014	-40.654736	-49.47107	-20.132452	-39.216747	-27.282034	-7.882937	6.954094	-14.285737	-17.467646	-11.563853	-14.007171	-21.579779	-12.918532	4.5484653	0.2670134	8.007622	2.7888858	4.8211026	0.22794335	-12.792621	-15.786346	-21.756266	-12.075665	-1.52666	-1.7889671	-13.653447	-12.486386	-10.244949	-6.5827947	-17.456205	-18.933146	-25.008509	-28.908346	-26.036108	-19.550806	-25.805649	-1.9161216	-12.79913	-1.9880644	-11.726308	-18.351627	-16.18006	-14.605134	-1.5280775	-26.141432
157	9.116617	-26.007036	-19.42197	-6.140699	-24.371119	-3.911051	1.7600412	0.999876	-8.651662	-4.353377	2.1020367	-12.313904	-7.270424	-27.905235	-13.19444	-11.356895	3.7972887	-19.591454	-6.105043	-17.856827	-10.492713	-8.751093	-19.433008	-24.11328	-6.00511	-5.536991	-7.4477515	-0.90770215	-18.204176	-20.47015	-6.440737	-19.531782	-26.919363	-11.674107	-17.405176	-9.948689	0.99160844	-12.344466	-12.284244	-15.65659	-21.387232	-23.228365	-6.5476437	-20.663107	-4.9572735	-16.013641	-2.9936993	-8.463023	-14.683029
158	-7.0926404	1.2645208	-19.05652	-13.926488	-23.543442	-4.1006603	2.6224587	1.7923951	-10.892556	-11.998199	3.4527009	-1.2630895	-1.4125009	8.801109	-6.0452194	-8.028858	-12.970127	-15.587176	-12.394153	-15.227676	-8.398017	-27.264877	-23.398367	-20.15314	-21.220053	-34.78334	-4.1449537	-18.9613	-19.825272	-3.2518446	-10.466197	-1.1735662	-15.366565	-11.133149	-15.411069	-27.169907	-11.805809	-13.003495	1.899023	-5.263013	5.244513	12.25755	-1.2957681	-7.6593995	-8.131202	-16.409534	-12.4678955	0.7098913	-12.612465
159	7.073599	17.027514	4.5436397	6.4216805	19.942022	4.6486955	13.609332	8.946145	11.495473	11.946682	12.207306	14.2048235	25.015833	10.17853	18.27936	17.014975	6.3230977	12.001561	2.902522	9.370436	17.864546	12.378876	13.7687235	4.5470443	8.216148	9.915192	12.73087	2.4455354	16.836113	0.8917663	8.835993	14.317638	7.2257257	21.267931	15.805108	10.795505	15.6972	15.911977	8.517473	9.915958	7.325054	-1.4085165	2.6653843	14.678248	3.735237	11.563033	-6.5590644	-7.3757896	2.6781216
160	-9.758205	-4.3307896	-27.107267	-13.901295	-23.878845	-38.42216	-21.180702	-14.8536	1.0259285	0.6289329	-11.645042	-0.033329647	7.5689235	-15.867538	-27.070099	-13.52052	-21.399292	-1.0706373	-8.3358	8.558467	-7.4840293	-9.352088	-6.0428815	4.1883626	-24.361961	0.6255831	-16.147882	0.004316489	-3.0848868	1.4187912	-17.595652	-11.489059	-1.6503329	-14.935781	6.565864	-17.724264	-12.423088	-4.879865	-12.313327	-11.255519	-11.349294	-10.414439	-12.147876	0.053379536	-1.6001621	-15.617696	-2.7716396	-21.378958	-21.117853
161	-14.109883	-27.718658	5.9929366	-7.518026	19.370264	6.5008144	6.168511	-2.2444894	-3.2809439	12.378552	-1.8641094	11.124425	-4.206715	-4.634869	1.2870709	-9.755824	5.134445	0.57372475	-9.775212	-18.33312	-7.5731964	-12.893756	-6.5309567	-0.27381036	5.3481483	-8.948392	-3.2821112	-13.607106	-12.727615	-2.1030872	-13.960579	5.7620926	-11.971397	-9.925811	6.1357455	-14.265563	3.2224379	-8.647496	-9.226861	-1.923967	0.06920385	3.508622	-4.7427974	-4.7303805	-11.583802	0.5333993	0.28044954	5.233276	-9.951695
162	-12.551595	-17.059055	-3.710308	-17.905144	-6.1897697	-19.804146	-16.538239	-5.817005	-2.825102	-7.5690703	-6.6375365	-6.54213	-5.0052924	1.3063091	-10.609162	-9.010612	7.1544456	-4.727924	-3.5669243	-8.221236	-3.7014534	-1.8400344	-3.1268513	-7.6588683	0.5647591	-10.274219	-2.7127361	-4.991251	-0.8951629	-2.0198338	1.0002966	-6.8271217	-4.377609	-7.576845	-8.665776	-7.39566	-12.397807	-11.51171	-11.4740095	-3.608393	-28.885687	-16.901596	-10.030678	-5.313409	-4.174815	2.036381	-4.4568696	-11.742932	-12.228225
163	14.913044	-7.083118	10.361672	7.4986386	12.21902	14.096961	4.3873963	-1.5407308	8.676766	2.3094168	17.186377	5.779184	11.115181	2.92777	3.1428394	3.8618076	1.6245211	-2.5884006	21.412636	7.055681	-1.9747515	10.666214	12.041073	6.613369	14.592877	1.1475087	22.907927	12.34512	8.508796	8.264297	2.2341788	3.0007792	7.094973	8.246136	13.293968	1.4428806	14.299416	7.014984	1.4872972	4.9823003	8.359662	0.14599991	24.115654	3.947202	7.297708	7.0950813	11.806988	10.848016	13.278787
164	-5.8111877	4.757793	3.7483299	-1.7003878	1.5674968	5.0403156	-1.8131266	4.317912	2.039571	-6.9572425	6.0206075	5.2485204	-1.1470371	3.4147406	-8.31337	-8.43189	-9.289017	-7.3668227	-15.640805	-22.07817	-18.707407	-19.075998	-14.011214	-21.64637	-35.514175	-21.003206	-15.918241	-17.793306	-15.759397	4.3890004	-4.1360097	-8.692058	-16.622808	-3.112689	-6.0034585	-25.320969	-28.857697	-6.8747907	-10.162586	-14.878903	-9.487292	-7.387097	0.23165257	-3.0923195	-6.530332	-7.810156	-6.233619	-14.193543	-14.553711
166	-23.72172	-9.714061	-17.973904	-17.468534	-9.264631	-4.9050198	-16.584904	-13.203537	17.735083	6.698319	-1.852029	-2.3474717	-22.106903	-9.54297	1.423736	-13.783517	-13.490032	-8.026081	-17.40646	-10.265171	7.36428	11.241391	0.2967025	-8.030464	-7.3613544	7.3491807	-9.8015175	-7.6830153	-20.12837	-3.0022335	-26.497705	-9.711276	5.8938756	5.004647	6.8097916	-3.89925	-16.35848	-5.552527	18.517044	-18.01842	-7.6646333	-9.538505	-24.079645	-10.304969	10.451219	-9.838597	-12.24854	-16.585855	-17.148909
167	-0.99591047	-12.403484	-16.321112	-6.6827545	-14.39236	-16.0617	-11.247585	-15.288434	-14.396164	-9.710365	-4.0331693	-1.703343	-3.561371	-10.128591	-5.5960083	-1.7827793	-9.539563	-23.98678	-4.586841	-19.051895	-4.71478	-18.072212	-6.888031	-13.689796	-13.667886	-15.302213	-11.061343	-9.269634	-12.165395	-1.4593201	-0.28695074	-11.091474	-2.8175128	-4.6478567	-0.73327714	-13.469106	-9.04881	-3.6015265	-0.09489282	-13.107348	-5.440556	-16.374567	-13.755908	-12.718219	-11.032687	-9.583866	-2.2043676	-22.601282	-11.173973
168	-21.335424	4.2974935	-9.882901	6.807892	1.0837891	-2.4680932	3.9896743	1.4854716	6.848591	-4.9696727	-19.923677	-6.8590817	-2.9215794	-10.23892	-1.8865446	-12.82682	5.7521777	-9.413044	9.715372	4.916697	10.034798	-6.3305435	2.518334	-5.8679976	-4.9408	-4.6339903	-0.41402116	-2.4663312	-6.8747597	-4.354638	-4.499507	-8.056419	-1.5458318	-10.6487055	-18.897825	-16.663729	-4.4653187	-10.397454	-3.5136259	-7.487509	-0.926277	-4.88635	-3.1789188	-15.433585	-11.693599	-4.8103943	-11.637268	-2.8431873	-12.796489
169	-5.545166	-1.651761	-0.69600123	6.807907	26.504738	19.044432	12.645513	22.250435	18.902775	21.973211	12.949758	9.018649	7.0027046	32.692085	13.594457	17.460503	13.921912	11.267524	3.0118206	-4.3401637	8.704093	8.583357	-5.018226	-29.9226	-9.023262	-42.006504	-11.806182	-8.69915	15.73972	2.2349713	-35.478004	-7.0511475	10.908965	2.4415216	-31.87115	-1.0300875	-27.98465	5.557781	5.7333145	13.039497	17.35565	21.366058	15.447205	21.255533	21.931837	16.629065	23.420853	12.5354805	1.1209835
170	-7.644198	-4.4607043	-1.1596378	-7.351753	-3.5446196	-0.82731867	-11.302205	-4.6343904	-2.938887	-7.9667916	-17.286348	-7.73308	-14.884046	-21.649689	-11.830737	-11.910201	-5.3470473	-6.886109	-5.1507726	-5.9742503	-7.900143	-2.5469944	-5.2114263	-17.675734	-9.7995825	-18.060364	-5.8056884	-12.878245	-27.473122	-26.339796	-9.491914	-8.561915	-5.4530563	-10.60304	-5.075326	-6.690287	-8.72376	-14.040057	-13.246196	-10.734101	-3.32706	-3.3429134	-8.487023	-6.422825	-5.6381946	-13.406808	-18.519045	-29.628458	-12.222846
171	6.1018233	-13.164973	-14.0168	-9.385998	-5.059391	-11.316792	-3.0338764	5.4790273	-5.004734	2.6103346	2.9103024	0.7226184	-3.1223538	-10.446643	-2.910344	4.3441443	8.143438	2.5517347	5.0343394	-9.390611	-13.871841	-11.0696745	-2.1231852	-0.059138775	-1.544849	-6.507216	-8.866548	-5.449243	2.4358876	-17.471498	-18.053007	-4.6422563	-5.2962737	-0.9556632	2.6844184	1.2617836	-16.26166	-9.004208	-6.170752	-15.812642	-5.0073576	-4.2715764	-5.090037	-3.5595329	0.39860192	-0.2098012	0.2606736	-12.308198	-6.622974
172	-5.035314	-1.8957849	9.1785555	9.329596	5.9344087	3.2705643	-1.1977531	-3.2716675	2.7665443	0.7650938	6.317122	7.824705	-6.598912	9.648919	3.3842726	-2.82942	-1.3248628	10.361363	5.3157525	7.783505	5.3886895	1.7786878	8.114468	2.0525198	7.5476074	4.647501	10.719836	6.801914	-3.9955838	0.41011295	6.3629956	8.934588	9.648234	6.4900556	7.4073424	-4.7642593	3.4146519	1.6158428	-2.1692083	9.034894	4.554626	4.3994718	0.084154524	1.899334	7.0993133	-2.6834433	-0.29233027	2.3988574	-3.298237
173	-17.655247	-11.1599655	-18.981302	-16.05609	-0.97624654	-11.320885	-18.113653	-24.486532	-11.800301	-19.422892	-16.00357	-18.72567	-17.512018	-12.453999	-6.7418156	-14.144561	-1.5337558	-2.0470717	-2.3029156	-5.632374	-13.631701	-2.4471824	-1.5289325	-3.4599178	-2.297879	0.26290384	-0.053791285	-6.147434	-6.780251	-20.035952	-15.955643	-10.795917	-19.55002	-29.107363	-3.4467392	-9.619574	-8.189541	-10.147556	-17.386686	-2.1727512	-13.204169	-1.0783428	-7.088194	-3.523516	-13.249169	-8.613064	0.26675543	-3.89408	-3.1516972
174	-4.39135	-2.9658833	-5.4545226	-5.757994	-9.357452	-11.446233	-14.763923	-8.9132395	-1.6821928	-16.7023	-8.211047	-5.9104958	-3.8938797	-2.2460625	-12.805221	-7.028591	1.5088196	-5.4781075	-12.653539	-33.19064	-15.758324	-8.797172	-4.048201	-17.970985	-19.423304	-11.644947	-9.478812	-13.99439	-14.772064	-11.957484	-10.01546	-0.5706654	-10.043983	-18.688932	-1.0903488	-7.218096	-9.917554	-21.72318	-6.2340164	-11.181481	-3.6095278	-7.440157	-20.349604	-7.85021	2.8609936	-15.458045	-12.405922	-12.301412	-7.4617114
175	8.066178	15.255561	9.012589	16.133074	12.976494	8.651393	6.4205856	14.467109	8.856641	13.727592	14.527474	-20.172997	-16.152298	-12.780136	1.8030729	9.248998	-5.652803	-9.118756	-5.7128754	-14.03152	-5.2232513	-8.692628	-13.565574	-1.4283761	13.305706	13.938476	9.37851	10.494721	-8.321904	-15.987789	-9.409608	-23.179184	-6.8820815	-9.519782	-2.528041	-4.657582	-7.8580213	-11.564331	-21.15457	-17.744768	-4.778197	16.872068	11.637707	12.022029	-4.7764416	16.24299	-6.096054	-6.947403	-11.800511
176	-0.38920006	-8.6213875	-2.3264427	5.843183	3.6375968	-3.455876	-1.8720793	-11.467171	-15.075321	-17.79885	-18.356775	4.787407	9.562768	-6.51602	0.94327927	-8.409886	2.2358556	-12.388031	-5.1694555	10.179696	9.569305	-1.7466091	6.7124367	-8.742901	2.9010906	-15.435002	-0.5022032	1.2617399	3.6940663	-5.4465904	-14.182007	-13.237216	-12.537372	-13.081761	-9.46625	5.3375773	-3.0368042	-4.163345	-15.209663	-10.812833	-17.453205	-26.990992	-21.993103	-3.8572915	-7.050497	-12.314031	-17.462553	-15.378995	-11.464076
177	13.281335	-10.8393755	-10.600669	-14.382015	-26.272203	-10.059648	-11.937917	-7.4518	-17.583658	-0.80699986	-1.392753	-14.663563	-19.728434	8.537923	8.424203	-10.328584	-13.684072	-6.237348	-11.334922	-2.4092903	-7.1660576	5.139349	-17.893473	-3.0760899	-11.145841	-5.559446	8.917426	-12.74799	-0.1609149	-2.1755927	-2.350178	-0.584727	-5.3675766	0.8506358	-24.34645	-2.3945715	-20.461557	-0.47421718	4.657492	-20.157095	-1.3514422	-2.6546686	-6.355333	-3.8932788	-27.141808	3.1161783	-34.188995	-13.637067	-14.5030365
178	-18.010704	-16.40921	-17.021923	-13.288711	-11.540776	2.023488	-24.718775	-24.717081	4.7188416	-24.017746	-8.448785	-16.000227	-14.426822	12.744133	-19.406729	-5.3408113	-8.459958	-12.041779	-15.766315	-11.163213	-2.2396476	-17.357855	-9.156135	-16.090658	-7.8972163	-21.739847	-18.221859	-26.907349	-22.161123	-14.19914	-16.46158	-21.137274	-16.879461	-32.642902	-22.61622	-9.1544695	-0.5226523	-8.28983	-12.802632	-7.205839	-4.252709	-11.025033	-6.99875	-26.634226	-5.052266	-18.738712	-11.456806	-12.978791	-12.946256
179	-3.476154	-10.413538	-7.5197544	-15.281528	-21.249172	-18.147871	-14.386009	-11.359219	-21.641142	-2.9959185	-22.877716	-19.169115	-7.4329724	-7.6883836	-18.799856	-23.309502	-18.799591	-9.331627	-17.299698	-8.404687	-9.383222	-20.427149	-19.03382	-18.989304	-12.168679	-15.99258	-7.288244	-18.131334	0.5436109	-14.355522	-18.90237	-23.951698	-18.03362	-7.1154	-16.406305	-20.39218	-21.53631	-5.9603877	-18.399153	-20.441038	-17.281885	-12.089543	-18.88942	-9.12376	-12.207864	-18.618555	2.0750751	-2.1209905	-6.783052
180	7.2926145	17.350046	9.839767	27.404345	10.216331	1.4687778	6.6731687	10.613402	15.552447	5.9166846	6.007255	9.438342	15.18337	19.336252	19.822964	-6.958473	9.988679	16.452389	8.536849	23.771484	15.907905	29.057238	-2.0958862	1.9688429	26.650185	11.60229	21.142487	2.518178	26.827423	3.3717659	13.636555	5.1438856	29.750967	17.467896	1.4425944	12.635681	3.0616665	15.694461	7.2827587	13.100741	1.1414313	6.1684375	19.276611	15.226146	11.013478	1.2935295	5.4026494	26.035086	40.151752
181	17.601828	21.23738	10.438735	22.766663	24.47602	25.826315	20.71327	23.689142	27.872705	15.713023	15.724712	14.523811	21.36823	16.694014	23.385523	25.02056	18.68339	6.9159966	-10.681668	5.536485	0.23654874	6.700975	6.808375	1.8847231	10.268575	3.861045	7.758068	0.7525873	-1.1558757	-0.40323892	-14.493709	-2.6053386	7.5779214	3.3139017	3.0003605	-12.065072	-5.349617	-5.2250853	9.006745	15.232045	11.088046	12.834041	12.591885	23.862976	23.496023	13.438637	0.016191164	-17.777014	9.325026
182	-20.638287	-19.43155	-16.708529	-21.351519	-9.364101	-13.170003	-1.8836809	4.235736	-7.5430055	-5.5286813	-10.86892	-20.592932	7.597641	6.3891416	0.4444925	8.792453	-15.233912	0.92490834	12.871411	-0.5298932	0.59594345	-24.891672	-15.259374	13.398071	4.607277	-10.760768	-4.0635276	-9.083717	-9.53028	-11.630332	-12.184479	-14.400224	-16.154406	-12.616763	-21.839186	-6.44811	-17.95215	-14.681361	-20.442312	-25.088898	-10.104192	-3.4928367	-25.328363	-12.784556	-22.37906	-17.88213	-11.802371	1.1694727	-5.728333
184	-2.411827	3.3389118	-7.2411017	-37.66863	-33.194927	-8.599375	3.19915	-10.800693	-3.1334474	-11.869301	-2.805606	-27.513224	-35.160526	-21.638405	-15.257176	-13.199364	-9.278495	-10.659237	-22.132757	-12.388275	-22.444422	-17.192537	0.5721963	-6.8609123	3.5310307	-11.690671	-8.753857	-28.885155	-15.027598	-10.44369	-11.768119	-6.9784336	-3.6913195	-7.774608	-21.942041	-25.720245	-24.21023	-11.7371025	-5.7369933	-3.0247238	-0.09451429	-6.951092	-8.237762	-20.25226	-32.533176	-20.493334	-28.068527	-8.961413	-8.231012
185	-4.84559	11.369382	-17.378702	-5.1889834	8.269494	-5.3111567	-4.59942	-7.9138045	7.318358	-4.4598193	-8.805055	5.2629676	-0.88916206	-4.80321	15.266105	-3.4957902	-2.2675347	0.46583056	-6.86706	-6.9838424	5.606544	3.9167473	-5.965258	-7.9231296	-8.761384	-3.0514495	-5.898294	-10.01909	-8.466065	12.817416	11.51403	-27.04802	-5.8522534	5.5641103	8.391262	5.9728584	-4.1664896	0.82279414	13.018495	9.606313	0.41054353	-8.623226	2.6209347	-12.301971	3.5111754	5.864691	-4.7149277	-18.019102	-9.62114
186	9.253906	-3.8059547	-31.493261	-0.11229006	-12.662969	-4.725444	9.445521	-4.7895927	-2.2030303	-7.3238864	-6.5834637	-10.681394	-1.0716931	-27.289423	1.6114324	5.8802485	-25.901804	-5.908144	-2.0983293	2.5646715	-6.3031254	-1.1705337	-5.8449836	-1.6408728	24.459602	-19.12389	6.8622537	8.010209	2.5444605	-4.2638836	-35.904995	-19.8214	-9.1699295	8.381885	6.9299088	0.14324002	-1.7075958	-3.574175	-4.168054	4.669804	7.753011	-1.5334269	13.13853	-28.428785	-3.048746	-1.9951149	1.9416294	17.106173	6.678726
187	-21.907455	23.334604	-5.249711	3.746663	-12.95732	-10.43615	-10.440902	-1.2626518	0.7680447	7.3910155	-14.489342	-16.873167	10.275953	-1.1577206	-11.699269	3.5051525	-20.422628	-14.784027	-30.039267	-14.286967	-17.081783	7.7551785	-5.9975333	-10.0693245	0.10549021	-11.316831	-9.5346	2.7283437	-18.142729	-15.341118	-21.901825	-21.350168	-17.110147	-1.0629886	-15.639252	-11.188683	-10.967014	-15.007912	1.4051638	-10.00985	-17.080553	4.2662835	-13.156048	-8.426227	-0.40413603	-1.3497524	-17.451323	-10.707726	-10.876239
188	-7.952107	-11.732741	-18.753103	-17.90979	-23.76119	-26.924631	-10.082757	-2.27384	-18.719242	-12.91021	-21.05663	-27.234232	-5.581333	-27.748001	-12.257973	-7.919609	-24.839975	-20.101757	6.3357253	-13.633267	-10.062495	-6.576807	-16.316662	-22.807556	-15.933291	-23.81764	-18.855692	-9.262692	-11.170151	-25.865572	-6.661808	-12.92982	-22.439857	-16.782808	-15.483197	-20.398464	-7.790426	-19.736513	-26.837166	-15.8346815	-5.0578227	-5.019409	9.23586	-5.907345	-21.261873	-11.000297	-17.629198	-27.159744	-0.9193061
189	-38.634747	-23.12197	-24.07933	-16.61002	-15.558746	-22.712341	-33.73615	-24.129644	-24.930412	-21.45191	-14.811168	-17.618483	-18.065128	-33.859966	-30.392862	-20.664701	-14.440516	-13.170667	-28.584635	-16.692472	-29.900248	-19.963947	-19.809135	-14.605248	-25.209272	-21.85526	-20.62894	-33.55778	-13.567988	-26.409048	-12.5587845	-6.062119	-4.420768	-6.7765555	-7.238224	-11.182987	-20.46711	-25.279303	-20.455338	-11.054212	-14.122502	-14.074974	-21.080599	-21.429672	-22.544695	-21.443283	-20.57511	-20.90924	-13.160184
190	-15.058429	-11.877919	-9.672868	-21.275465	-10.695488	-18.526861	-14.525085	-8.531539	-13.460564	-17.081055	-24.053034	-24.573807	-9.873899	-15.82064	-3.0735252	-17.564253	-13.097168	-10.862386	-8.736497	-30.05712	-20.061857	-24.326569	-2.2021806	-13.798073	-14.209247	-16.168102	-17.302055	-22.485765	-7.2927957	-11.207721	-8.324444	-7.6818337	-13.767203	-14.646908	-16.13716	-14.258529	-16.310509	-9.012517	-6.362125	-6.8657193	-10.126705	-25.233805	-10.333731	-17.511469	-20.691954	-22.598883	-20.588194	-3.065463	-12.9903345
191	-7.6721654	-19.69603	-14.87844	-3.1712983	1.6089429	1.8688608	-2.2416065	4.1111546	3.804578	-5.403251	-7.3463273	-16.664434	-10.631435	0.52696973	4.5536504	-3.6239254	-1.997029	-3.6152775	-13.697005	-14.054067	5.5992866	10.648353	-11.2359915	-8.9077635	-9.135902	-9.025775	8.364343	-17.631311	-3.1596832	-9.298183	-4.340288	-0.3187782	3.7391539	-15.728901	-8.025254	-0.93320894	-7.034008	-16.373674	-14.757037	-21.52031	-16.998732	-11.58002	-10.312692	-7.7409005	-10.597224	-21.407005	-5.0352597	-8.66687	-10.927242
192	-16.888819	-7.464154	-30.881874	-5.998003	-6.0657067	-25.66597	-21.423117	-17.0404	-18.587149	-13.5089445	-2.04202	-20.442793	-7.642475	-13.61893	-12.486863	-9.284768	-28.879791	-1.4319898	-19.676226	-10.349376	-24.663427	-5.2238913	-7.9647202	-5.7963004	2.2444704	-5.924703	-6.0807643	-18.435823	10.887305	-5.890707	-0.57261944	-23.585783	-15.625566	-6.7939143	-11.769887	-32.53349	-27.564676	-17.26975	-11.431252	-13.47396	-14.482968	-19.762287	-17.177147	-18.536514	-24.26625	-24.629837	-18.217674	-15.162173	-14.654336
193	-20.422876	-20.642944	-17.7372	-17.597414	-20.76994	-4.6887555	-19.067293	-24.333984	-19.033266	-10.849982	-25.17105	-8.636608	-16.17373	-29.41662	-29.150625	-16.30171	-23.83567	-15.539841	-27.938787	-29.884943	-25.627396	-14.608472	-13.025265	-24.55324	-27.872978	-23.127321	-33.919384	-20.09255	-31.255646	-12.304946	-16.682379	-11.9339075	-16.740881	-22.923605	-25.693842	-20.247892	-17.924751	-20.265486	-18.526209	-17.339882	-19.152122	-15.79872	-28.25898	-22.768106	-16.472502	-25.611559	-20.842257	-21.978758	-16.26796
194	-4.9458823	-21.207382	0.528114	-10.507073	-9.956838	10.05877	-0.015782038	-16.501076	-3.1028721	-4.756537	-6.938597	-10.715495	-8.922721	-9.786491	-7.8622093	1.1050066	-9.240419	-13.291249	-15.81169	-16.83915	-6.815988	-14.698552	-11.139866	-1.5520626	-9.906039	2.3209429	3.1318257	-12.135704	-13.347294	-12.298462	-11.72271	1.4994041	-0.6349125	-0.10063219	4.8626485	-4.0405545	-15.925704	-6.5724945	5.2848306	-6.1862655	2.4843738	-24.886648	-9.991701	-6.071066	4.1318536	-16.156809	-12.274152	-13.4230795	-10.629681
195	-18.353258	-26.275078	-16.954233	-18.546389	-34.584923	-22.436583	-18.377396	-13.743537	-17.189354	-4.1429467	-16.885534	-12.949262	-12.705153	-4.7854996	-13.244701	-7.9078355	-24.422836	-26.600733	-35.58896	-13.9855	-4.5539794	-8.323903	-20.341074	-26.429085	-24.643244	-12.443446	-19.85919	-9.364945	-3.5109499	-16.582037	-3.9098613	-16.172401	-17.105093	-14.298737	-32.16918	-20.611588	-18.92896	-13.511856	-24.23873	-14.098292	1.0187058	-14.865581	-8.34618	-28.767021	-11.145882	-11.440838	-30.415339	-20.707067	-24.260221
196	-9.735042	-15.478584	-20.650478	-21.004349	-8.397911	-17.977467	-0.048951108	1.7270209	-16.346437	-4.7642946	-10.224158	-11.740697	-3.3716285	-8.38975	-5.414246	-5.283278	-10.411993	-15.263724	-7.886048	-2.4484947	-22.291758	-10.850362	-10.62877	-6.0297074	-8.068643	-25.948044	-11.754996	2.2938802	-11.037438	-11.3213625	-22.848272	-22.78434	-22.772696	-17.717897	-25.200243	-28.26387	-23.94615	-22.02389	-25.289358	-14.034805	-16.797588	-20.985708	-37.316376	-17.0048	-8.269968	-11.352237	-9.976806	-18.982826	-7.197813
197	-8.30627	-8.421318	-4.6205297	-11.486782	-9.794784	-13.865399	-14.745316	-7.6469193	-6.6054626	-12.728473	-0.4676064	4.0894217	-8.824237	-22.527514	-3.6636155	-7.449064	-8.57989	-3.0013838	-9.704641	-8.475648	-1.499473	-6.418958	-8.451543	-7.2956414	-3.1099865	-6.191082	-10.30277	-0.43246353	-5.6911736	-6.9873867	-4.963786	-3.1061077	-3.4324818	-13.711764	-10.689618	-16.570583	-16.151436	-12.694459	-16.306017	-12.583031	-3.2031882	-10.167031	-13.762997	-5.215402	-15.007905	-19.225641	-8.3487215	-20.85656	-8.836677
198	9.910548	1.4918181	12.823728	12.207398	12.063812	10.95773	7.5898933	6.2532954	0.8111269	10.519752	6.321823	7.2745986	4.611289	14.60352	2.8810375	13.023101	3.2569263	4.02687	-2.3831093	-0.62541336	0.25451684	-0.65160275	2.2190056	-1.6839981	0.17894109	2.3434799	-2.7445889	-5.9250436	-0.04773736	3.4170048	-0.4903997	4.6121073	-3.5302382	-1.4994313	-3.1467726	1.3494374	7.5568333	6.1189504	12.486226	3.7430966	12.709353	0.85636324	1.9524025	1.1062485	-1.5499233	8.903349	-7.8093834	11.770061	6.045591
199	-10.352253	-6.0792675	-14.92583	-12.324181	1.445228	-10.731151	-14.653725	-20.468264	-18.82601	-6.2207646	-7.5058117	-16.040121	-3.5661871	-16.353529	-8.646126	-24.536377	-31.52443	-19.396318	-13.397222	-6.7146606	-13.462371	-17.329422	-0.7458029	-18.714594	-8.440272	-24.843422	-4.076977	-11.833026	-10.760949	-17.851055	-20.080095	-18.688675	-7.5215545	-23.59935	-13.923062	-20.897795	-18.20075	-7.5071445	-9.874422	-20.97772	-25.838648	-19.593138	-15.771645	-19.948547	-11.9863615	-21.832207	-10.481778	-12.574054	-16.168169
201	-19.996077	-19.965935	-18.686237	-22.317526	-14.899745	-7.165999	-22.174486	-4.972591	-19.947594	-0.664093	-21.216394	-15.261363	-7.5424857	-12.648487	-10.167483	-9.682368	-16.348013	-17.102404	-32.400684	-22.999193	-18.224424	-28.393084	-20.674467	-14.809635	-13.770396	-13.421428	-1.3945137	-7.97575	-6.0185685	-6.6875153	-7.907744	-0.5892957	-18.035364	-15.925026	-23.79123	-3.9709435	-10.344108	-6.995037	-11.375466	-18.72202	-8.3974495	-3.9369867	-9.529674	-12.694331	-4.007497	-14.829098	-2.9900677	-14.812306	-7.035797
202	-28.608618	-26.233278	-14.471542	-15.841962	-24.626093	-19.210114	-23.533548	-28.312721	-23.953821	-25.205353	-30.489044	-22.744865	-10.009942	-17.817102	-16.286263	-15.187884	-8.232352	-21.888382	-17.770233	-14.412583	-26.218018	-24.578537	-19.303724	-15.254703	-20.563452	-20.920706	-28.123423	-7.683027	-2.9955485	-25.907234	-22.388163	-21.488312	-18.820227	-27.468317	-21.221064	-31.991638	-28.09474	-15.453214	-22.449318	-21.712992	-29.1634	-23.32533	-11.382684	-25.721878	-22.684301	-11.079925	-16.108608	-21.759188	-32.11066
203	6.203016	-0.19050448	-1.8084798	-2.2706792	-15.353694	-4.405128	-10.270729	-0.103218794	-1.9450397	-8.923576	-8.898414	-13.090663	-7.476965	-9.150762	-12.729367	-18.24441	-18.613358	-6.57646	8.9802065	-6.386313	-11.787837	-3.5582855	-15.61649	-11.448033	-9.0429125	-2.951904	-5.957274	-8.807197	-2.660709	-13.346939	-5.2169123	-9.749119	-12.26286	-18.706709	-12.296115	-7.734136	10.638558	-4.4329147	-16.455965	-1.3707752	-21.538103	-7.1919785	-12.816722	0.56945515	-6.658055	-8.161666	-3.614774	-13.903282	-7.9244423
204	-21.49729	-15.545642	-7.5937095	-5.9871993	1.1262995	6.4889717	-0.6361272	-3.4122868	4.3965178	-0.30786642	-3.4403508	-4.1386313	6.482046	-2.433332	2.5990975	-9.348065	-1.0505615	3.472532	6.9634213	5.042172	-0.10153798	-7.1392083	12.757587	12.225966	3.0231419	-3.526804	3.2233694	8.38222	5.645096	14.437896	-4.5224924	14.222462	-12.237315	-0.016978344	-6.2627997	-2.0584066	0.30087137	-9.206529	6.254644	21.607615	24.349411	13.036697	1.6070491	11.390376	3.882458	5.795906	2.7706115	4.691195	-7.1316566
205	-26.005072	-11.254176	-20.203032	-4.7424827	-15.086064	-19.557684	-25.84558	-14.203458	-20.172274	-16.094559	-15.810841	-18.310604	-18.24011	-14.256476	-3.4794185	-14.596993	-12.407264	-9.317412	-8.314725	-8.251252	-11.381126	-5.226373	-16.823946	-15.716403	-15.074947	-8.672059	-14.31218	-1.9206858	-9.899463	-3.4710624	-1.5470217	-2.3707464	-8.981243	-7.957142	-3.9846687	-6.271231	0.50535	-7.5357146	-13.06586	-3.3165658	-8.455577	-11.798377	1.0377766	-9.157306	-5.4976897	-12.361447	-1.2047161	-5.482886	-5.9064612
206	-1.7436476	-6.1800103	1.6935463	-0.071572326	-6.027916	3.2766287	-0.06225872	3.84392	-10.935661	-11.618889	-9.944806	-11.136287	-18.10573	-10.831863	-4.6557717	-6.278212	-6.9316196	-11.944691	-6.9436073	-12.644315	-9.198115	-8.640983	-6.755783	-1.4987516	-0.8694617	-6.2595468	-22.022364	-7.222187	-6.714421	-19.163752	0.91767913	-17.041878	-5.72041	-22.511663	-32.93189	-17.099604	-15.647247	-19.032614	-10.304839	-8.227344	4.354211	-21.849615	-12.066666	-5.376077	-16.837385	-7.533552	-9.762	-10.769612	-12.846601
207	2.248751	5.145415	-8.928498	12.466625	-1.5679512	10.855442	-5.107974	1.1704233	-1.4937376	-2.4204774	8.199008	5.3411007	-0.64947957	8.187806	6.664192	5.730999	-3.9015267	-0.50206774	3.4003818	13.405235	-8.553647	10.805763	-6.7962546	11.379138	-5.7171383	5.0935345	7.1700387	15.259018	0.38732052	14.520131	1.318992	4.3075776	-1.5243927	1.1579452	10.103307	11.1236925	-0.9583408	14.989177	-1.9936224	8.939364	9.136261	10.219352	-8.326524	5.0850224	-5.0328183	14.318109	-5.683741	16.692343	-4.647901
208	23.56896	9.3947525	12.573407	10.097089	-19.018042	-19.060904	-22.516281	-2.5756485	-23.807892	-29.623726	-17.986982	-18.43477	-5.353287	-13.058612	-9.246827	-12.204694	-0.13207309	4.833236	9.280308	7.832954	-16.388521	-3.246745	-21.292294	-9.346944	-17.850254	-12.054985	-18.84493	-10.606186	-8.978834	-12.071938	-2.395126	-19.00083	-8.236421	5.910436	14.51208	5.053886	1.9554071	-5.8050385	8.672302	-18.111776	-0.49802777	-16.762642	-4.256727	-13.657094	-19.897223	-25.73243	10.731984	-7.0791054	5.8746834
209	8.034981	10.005426	5.665544	5.7982993	5.9644322	12.007487	12.8498	1.0042526	5.331945	3.12319	7.5699067	3.888263	11.923912	3.939783	3.6360543	11.700711	0.7887474	-17.004795	8.5276985	9.61578	-0.27777937	-2.1803477	1.0024946	3.0518427	-1.5023712	8.396587	7.1603646	2.57324	6.069452	12.356239	2.9596074	-0.83570385	-2.9108365	2.3484764	11.009217	4.4298744	13.820855	14.085147	10.6381445	10.416155	11.446236	9.87814	6.191391	4.876179	6.376108	9.619908	10.878903	14.084746	16.842878
210	-20.18036	-11.489728	-10.209397	-18.910652	1.9670092	-3.5553017	0.4544975	-14.69944	-13.331685	-26.589752	-9.890301	9.0531	-7.7456384	-16.767881	-23.470896	-35.174526	-21.437796	-17.932531	-6.9841275	-16.849287	-7.7702575	-19.844063	-10.797305	-2.2456648	-18.190742	-4.465817	-2.5712821	-5.416159	-29.193466	-13.210648	-18.22553	-5.2425237	-10.91132	-10.271786	-11.218831	-12.026806	-17.81587	5.963967	-6.5547357	-1.7534199	-8.773654	-18.404238	-5.10952	-12.381116	-12.067943	-11.266617	-13.319493	-3.325195	-5.278389
211	-13.407126	-7.8773713	-16.471155	-14.700736	-11.791177	-17.478941	-15.676631	-16.242594	-0.4634315	-14.6976595	-19.07891	-11.113278	0.19426377	-11.5669365	-12.078761	-1.0921379	10.859779	10.5437355	6.2299247	-5.941954	-10.04702	-5.1392045	-10.275087	-12.562886	-10.506366	-7.600366	-5.732292	-19.733564	-18.187738	-18.553524	-14.738267	-14.455009	-7.0678077	-18.897932	1.9314541	-0.56485957	-23.286875	-2.014148	-22.427145	1.223679	-2.9905455	2.0627565	-6.26268	-11.688157	-7.4120126	4.2486196	-6.028624	-2.3651645	2.5945168
212	-8.060502	-11.042168	-19.043585	-9.4909935	-22.279556	5.4237504	-14.540301	2.8828125	-9.610084	-25.220598	-23.17349	-37.895916	-11.623366	-12.189631	-4.345862	-11.377223	3.8754985	-20.298	-27.66247	-11.791977	-19.246271	-10.655557	-16.034985	-7.565449	-9.527204	-27.906769	-2.149373	-4.0083356	4.8699026	-17.267664	-7.3529644	-18.912682	-33.679592	-24.397291	-22.068941	-13.390217	-4.9371123	5.8615937	-17.180853	-35.17248	-21.338507	-23.968477	-23.8687	-12.116006	-27.063402	-31.213446	-38.568417	-20.474848	-27.931267
213	-8.041062	0.2663239	-3.0539882	-5.5091057	-4.3136806	-14.129356	4.529487	-6.6583333	2.6295261	5.5820746	-2.2149775	1.9554037	-5.8876786	-9.534995	-11.291695	-1.945079	-7.1691933	-9.779859	-25.052816	-31.948229	-30.231047	-20.922598	-5.318831	4.3164935	-1.9230509	1.516076	-7.8785896	8.264457	0.86699724	3.8421326	2.9964647	7.779944	8.951377	-3.7621052	10.640997	8.39857	6.4392486	-2.9523633	-1.5633879	9.002926	6.059109	8.424338	9.303974	3.3975112	-11.040706	9.242831	9.378366	-1.5661507	2.183328
214	-20.581833	-21.148916	-17.20111	-12.865426	-16.487572	-18.598154	-24.528349	-18.293049	-4.222179	-4.889963	-3.5111961	4.2133646	-2.6932585	-13.54599	-22.087692	-16.866488	-17.316372	-11.580014	-24.156311	-14.160088	-12.15685	-26.495768	-13.236576	-14.257878	-24.989288	-11.466897	-23.204237	-0.00489068	-16.732145	-24.949638	-26.220999	-26.507788	-17.871357	-26.67087	-26.839056	-4.062616	-11.45652	-17.748705	-3.1008003	-6.8107247	4.0723186	6.6431355	-7.727529	1.5642323	-11.328056	-5.130146	-14.035603	-14.770953	1.7357467
215	-5.508503	-3.352089	-18.794302	-19.30087	-12.398117	-11.247997	1.6231717	-10.015685	-6.6834397	-19.469023	11.839611	20.441141	12.842522	5.530544	1.4297366	-4.6306453	-8.691369	-15.407811	-13.013252	0.24962704	-3.2826881	4.087597	2.5147107	11.105179	4.5982113	3.3153427	-11.8028345	-2.432367	-3.4824412	-10.286631	-16.280039	-16.1762	4.0946255	0.8379793	-0.29677662	0.67125255	-1.2361317	6.5095916	3.1385415	-0.8764375	1.398696	-2.992976	-9.315674	1.0609812	-1.3398534	-5.3948846	-5.019043	-16.376793	-18.008348
216	-14.090669	1.4383974	-6.4620857	3.534414	0.21945572	-14.712471	3.8173943	-8.891505	-8.355323	-17.413595	-27.559952	-12.728213	-9.529248	-16.28334	-8.372847	-13.212834	5.6953487	5.689821	-4.5798616	12.798816	4.514111	5.948484	11.612541	-4.847001	-14.770947	3.6705196	-2.79257	-3.1850014	9.0576315	9.671625	2.3585215	3.922415	-0.5702912	-0.56884485	-0.68255234	-4.567621	5.6921144	1.9733616	14.577092	2.2994406	4.5423903	7.0257	-1.4371799	4.2253003	3.4435403	-8.112662	10.612048	-0.56796783	4.833351
217	-6.813015	-0.23931201	-6.5790863	-5.5109234	-13.493252	-4.3864236	-11.931587	-8.275388	-7.0314736	-6.8327384	-2.1820362	-8.468508	-21.81604	-3.803109	7.629868	-25.712181	-25.142355	-30.443558	-43.000828	-2.4132624	-16.598011	-21.788752	-29.173714	-42.543026	-27.750055	-10.726472	-38.00614	-31.960876	-20.434208	-22.009232	1.1436174	-10.108051	-37.129383	3.2606404	-18.875164	-17.172201	-38.11254	-7.8101144	-28.791304	-45.121685	-1.8105702	-29.564123	-16.12304	-3.3718994	-46.776505	-3.5677526	-23.654434	-10.296265	-2.8969204
218	-3.389253	3.4659264	-0.12800139	0.4156501	-13.706073	-2.0875971	-14.318328	1.9042393	4.6871696	3.6372526	-7.5018196	13.623871	-19.870775	-3.9508648	-2.22127	-5.1468935	1.4389447	8.779996	-0.14006661	1.1223614	0.916832	-2.0632398	-4.2188864	-10.397056	-5.8068333	-10.707494	-4.9145694	-6.9367023	-3.4621906	1.0890442	-1.2001071	-8.191909	-11.002257	-2.2816756	-3.7741508	-5.544413	-8.085817	-4.7449703	-1.0071124	-13.821002	-6.6620026	-9.630574	-1.6909052	-14.280795	-10.905045	-12.833108	-3.4273815	-12.961795	-7.4183593
219	-4.3820195	-5.5605717	-9.525334	-15.929932	-13.967156	-21.61152	-16.11665	-26.206924	-5.8899865	-9.017448	-15.721335	1.80904	-10.415624	-15.361295	-3.5579007	-7.422566	-17.870203	-19.172703	-12.674675	-9.340745	-13.187248	0.33480263	-7.316635	-7.8879547	-12.09679	-17.078602	-20.132956	-18.184698	-24.552145	-2.0428782	0.8633544	-10.433323	-6.988789	-13.068256	2.1261466	-2.8006775	0.8748703	-1.4238456	-9.153168	-8.668405	-2.2719367	-16.024868	3.1289756	5.7560883	-6.109253	-6.3414903	-9.497085	-15.689807	-7.3350735
220	15.597656	-2.248531	19.18859	17.116632	7.4951363	15.489868	5.357239	9.353919	14.55798	7.875998	15.582057	3.0689907	28.668821	23.168612	7.7073684	9.350755	7.445544	-1.9236282	4.8492393	3.471824	-2.2945664	15.620258	0.057115395	10.659863	10.610181	-1.7719551	20.933193	-7.7333164	19.67858	7.938436	-0.43864122	19.419664	-7.004439	7.1791406	-10.867232	2.0654595	16.628252	21.18515	11.694134	-10.553872	19.966726	27.634832	25.457825	-17.542408	25.64794	-5.6294923	-1.3761338	-4.058933	-9.470757
221	-4.9771686	-7.557478	-3.4674747	-2.1585758	-13.187175	-4.39015	-12.541409	-20.142275	-4.498236	-10.444406	-23.69692	-10.229896	-1.7174368	0.8778251	-6.773112	-14.825882	-25.816858	-18.785725	-17.11859	-12.41272	-6.0060773	-6.923634	0.5124703	1.9152741	-12.916097	-15.575948	-14.410541	-14.87553	-25.767542	-13.327735	-18.950056	4.534379	-17.183832	-22.782694	-7.6986117	-14.854739	-12.081407	-9.64739	-14.244621	-13.128198	-25.106394	-1.8635364	-16.712944	-12.873193	-15.820758	-8.274929	-1.9540335	13.7839155	-19.756243
222	4.815268	-13.440506	-11.14093	-10.952484	-10.447247	-9.138833	-16.306257	6.6240277	-20.77896	3.832534	-1.8970871	-16.52243	-3.814082	0.95682114	-3.2260249	1.5284914	0.7948785	-2.6601272	-2.0887825	1.5797349	5.964424	2.9449587	0.4633765	-1.1973149	-0.9048112	-1.3206971	9.082143	3.1615303	-11.468833	-1.9230686	-7.328238	3.2753818	1.0457355	0.29828045	5.2800922	-3.4956791	1.2456068	1.085722	-17.044989	-16.0468	-0.04816262	0.3765726	8.184333	-6.0068974	-5.5391965	6.768084	3.0572345	1.9063392	-7.8361325
223	-6.2663207	-5.4359226	-2.9013011	-10.045308	-7.0997887	0.51771706	-5.439037	-9.824473	1.9015274	-8.421475	-7.3117795	-3.8781378	-2.9545052	-7.518646	-9.489319	-11.478195	-9.036767	2.6333807	-10.456053	-4.0655994	-1.2703527	-6.7681465	2.4688566	-11.600899	-9.643298	-1.7281078	-4.892037	-3.034153	-7.2814355	-7.4080505	-3.6118882	4.0814486	-7.0703754	-4.9530253	-2.612698	-11.394154	-18.832806	-2.9468005	-0.7333459	-17.839487	-7.4094644	-2.51989	-7.4033756	-5.153972	-11.471614	-7.0808463	-4.879313	-6.909139	-9.027617
224	-14.903011	-20.229536	-15.144653	-24.34205	-3.860387	-14.4794235	-8.260568	-16.00189	-23.889513	-16.527697	-28.657831	-19.894241	-15.691521	-19.170336	-26.447342	-33.41769	-9.440236	-5.2734275	-14.097801	-36.03644	-24.797918	-8.059439	-28.46594	-16.713774	-21.28105	-24.5878	-24.05246	-23.006615	-13.395171	-3.0029948	-23.87287	-34.951862	-24.622553	2.2143373	-22.616526	-10.415139	-11.91515	-34.73618	-11.805244	-19.516989	-10.433964	-13.035637	-26.640799	-6.183722	-21.99968	-8.326928	-19.699123	-16.215248	-21.357363
225	-27.760744	-9.247152	-22.85434	-0.93642044	-11.165543	8.935094	-1.6776198	1.8525985	0.87615633	-1.4250698	9.6386795	-5.6704926	-15.571488	1.130946	0.016392231	-3.6258667	6.6896186	3.8144553	-19.333796	-12.295367	-13.72577	-19.074276	0.17288601	3.1932623	8.708466	3.7144344	-3.5692918	9.159144	0.30748925	8.624287	7.6682696	-20.981962	8.674205	-7.7202477	11.382403	-0.916413	16.778955	-10.815938	-3.253002	-9.691083	-11.71756	6.0217834	1.7654886	-4.497931	-9.197677	12.408443	8.615655	3.66619	7.030275
226	1.8573452	6.7442985	13.326097	15.20179	-6.2260013	-10.978238	0.07288595	16.818933	-0.31978306	27.582285	15.505059	11.290023	1.8360935	-6.070357	-8.417027	-4.8062305	3.7490847	2.8522518	13.083	14.235657	3.011363	-9.101703	-14.067567	28.312529	-2.1560647	0.7458823	-13.101063	-6.321453	-10.718099	20.64538	-0.91776085	0.3415346	-11.744366	-12.893837	-18.591808	26.606766	-0.39058653	0.76538295	-14.03893	-7.040297	-15.054886	30.29821	0.533374	-2.7447045	-13.64055	-13.712337	-0.03670025	-7.9654393	0.7222521
227	2.6141407	5.044782	3.5411422	-12.453204	-8.153989	-7.065754	3.126116	10.803513	-4.5568957	-0.4517274	-5.244338	2.8703086	0.85518533	-17.246435	-2.7273371	3.8941848	1.2303113	-2.5064578	-0.59270555	-7.2953343	13.470627	-4.5626607	-2.200495	-3.9695797	-8.407475	7.7700286	13.663325	3.3826454	-0.32256413	-1.3639475	-10.86601	3.4955552	3.536955	-5.620922	0.17348306	2.9289703	-13.388297	1.8505826	-11.615471	1.4871283	2.7376797	-3.3074865	-4.0122695	-3.0474567	5.010572	-0.78797776	-4.9589562	-16.543213	4.394636
228	6.1570168	10.597886	-7.4816766	1.8219143	24.21604	-9.751094	7.8188405	11.9550705	0.13223521	4.51045	16.817337	-2.161603	-2.4087586	22.496695	14.455265	16.026821	22.63527	16.222567	-2.907196	17.7601	14.7016945	10.0296335	11.6920395	19.501364	5.8386993	10.716649	-6.2847686	0.4877348	19.580606	-8.626002	8.00162	4.2258325	-10.699619	5.279898	14.068802	-2.7995148	-0.5787382	21.90444	12.45114	16.031668	16.114594	5.7650375	5.268124	13.254211	6.0741577	5.034988	14.402313	23.251785	5.125656
229	1.4373821	10.011268	-2.1756077	15.242696	-4.575693	0.36849722	-4.4356747	18.887827	-3.1377687	4.5502048	2.769427	-13.426571	-3.2455852	7.690965	0.24732514	-2.8608932	-7.8250594	-6.914331	-16.670471	-4.0077357	-35.64545	-18.91771	1.5255775	-3.058049	2.5217626	0.06958214	-26.768448	-0.036503512	-4.8356795	-1.1561366	-17.292336	-1.1967832	3.7139475	7.2893987	7.7707806	15.888495	17.490103	15.740601	4.699265	3.960456	7.8378716	2.1520503	5.47162	21.541357	6.93745	1.267894	5.106203	6.24513	-17.614918
231	-17.480494	-22.128632	-3.5777104	-19.759245	-0.488878	0.77826315	-8.898383	-7.4244246	-18.39654	0.094057284	-9.617923	-6.2402205	-6.43426	1.4342226	-4.1666546	0.224315	-0.9297375	3.9423726	0.040715296	-20.977888	5.49227	4.6170692	-15.2391815	-16.431273	-7.502901	8.616443	8.466744	-1.5390005	5.966152	-10.142198	-0.9199562	3.6467896	6.3349137	-10.1355715	-9.123698	3.6007144	-5.3223395	-11.794812	-11.940444	-12.237475	-15.594792	-4.6836486	-8.923074	3.6533349	12.566169	-5.184648	2.7523563	-3.3151684	9.703538
232	-5.431	-12.286275	-10.61702	-5.633575	-16.113573	-10.064691	-9.623632	-0.8446029	-3.6408622	11.208537	-1.9512955	3.9600143	1.6342592	-1.793182	5.05744	1.9683357	-14.605067	-14.051793	-26.067404	-23.164412	-9.011782	-4.2405953	-15.688599	-16.722227	-25.984407	-23.012375	-14.046313	-18.875956	-23.245977	-22.181702	-23.743109	-13.606305	-19.589441	-18.716785	-24.475845	-24.43393	-27.689047	-23.369606	-22.61576	-27.399841	-36.503246	-31.9663	-40.11617	-26.162004	-11.115104	-23.851751	-25.73141	-27.347425	-37.484467
233	-3.0846522	-12.442837	-12.8563	-5.9530106	-13.438946	-8.512012	-15.192903	-8.935978	-24.332392	-18.96933	-5.7863975	-20.195784	-1.1972834	-23.961464	-6.1697984	-9.814698	-12.56264	-6.098419	-15.029621	-12.753181	-23.042677	-27.809237	-8.93446	-8.86519	-4.1252084	-27.454834	-21.80316	7.5107803	14.084176	13.569303	-10.24862	-23.044802	11.744752	-12.04427	8.822267	24.414083	-9.248616	9.522795	-33.135326	11.607526	0.49039873	-0.24373992	19.298111	-14.06031	-3.200919	-0.47083172	9.148502	12.1773615	-15.729943
234	-26.838541	-31.415472	-25.770773	-25.386805	-23.600061	-32.313034	-19.637442	-23.81537	-11.761978	-22.209806	-27.09185	-12.9806795	-13.268204	-17.962896	-16.497332	-13.559695	-12.111423	-11.39882	-7.9156327	-16.797977	-5.3540206	-15.140179	-21.62707	-17.383516	-16.110346	-9.590102	-13.097661	-21.352713	-15.824727	3.8142595	-12.187129	-24.360794	-14.107572	-13.033741	-32.87453	-19.718523	-9.791554	-23.233803	-4.083236	-16.207754	-7.170952	-15.152226	-10.810849	-19.197313	-6.282991	-17.476187	-13.199145	-9.748809	-25.737162
235	-26.16926	-27.45342	-15.180191	-17.144476	-23.729425	-13.014289	-25.954216	-24.033033	-16.120672	-27.161474	-22.55346	-17.636362	-24.998468	-28.245987	-14.936551	-24.40621	-31.866415	-29.518995	-18.974306	-29.520662	-3.5975895	-2.2605402	-3.781356	1.843616	4.6398983	0.09488797	-9.353774	-16.915102	-17.771729	-24.415583	1.6090218	-32.24071	-19.957565	-17.176437	7.649595	-3.043194	-17.287699	-0.97124547	-2.421894	-33.417545	-14.839546	2.0315895	-30.220713	-12.336452	-19.758589	-15.51176	-21.373009	-27.16939	-20.948809
236	5.9984646	-2.7494447	5.0430903	9.8355	1.910487	-1.3885002	5.418591	8.826054	10.143902	15.159942	6.426693	14.321945	-4.138284	-4.17874	-2.2787056	-5.820638	0.94106513	11.6752615	11.100684	-1.4884472	-10.91082	-0.36762393	2.804266	-9.266968	3.8379688	-0.61183864	-2.5953054	-2.9336035	-2.7817433	0.114103	-2.1035242	5.680056	-9.096126	-3.326414	-11.37687	-9.252175	-7.809232	-14.012118	2.2575977	7.071556	-5.7326417	-13.190002	-4.297067	-12.46098	-12.369969	3.3806217	-11.746915	-20.12131	-13.603536
237	-3.6418984	-20.758883	-17.513618	-7.350928	-8.537186	-4.8387165	-10.799563	-13.58421	-8.381783	-13.663411	2.5941193	-2.4153535	-29.686533	-21.84018	-22.992615	-4.226893	-16.477152	-11.829633	-16.01647	-19.78337	-35.031403	-6.5794168	-3.8037243	-12.22692	3.1191003	-1.3179015	-7.305876	-4.5021753	-15.398583	-6.1450715	4.8097987	-6.532435	-22.066797	-20.21832	-29.633001	-17.120163	-27.093803	-32.190266	-8.370236	-20.627584	-19.483515	-3.7756965	6.22751	-22.27562	-8.890502	-18.608559	-23.372648	-27.075754	-13.346311
238	0.23513246	5.160811	8.398314	2.3171923	-1.8532847	0.76333135	4.8183417	4.198447	-9.9362	5.0490155	3.9082892	1.5429726	8.358158	9.212792	9.08784	5.5421443	-2.0879772	20.54022	16.374493	3.4146106	6.508508	13.090734	15.498673	7.8859735	8.38065	4.5364103	8.126275	-2.252863	0.1648465	-4.915632	7.761444	4.9009495	-6.9698205	2.1434875	4.898561	6.9723396	-1.8017956	3.1860626	-2.2839484	-3.536422	4.728766	5.216356	-6.5358925	7.7040915	-11.890914	-4.2246785	1.5180216	-4.040399	-1.4687647
239	-8.817161	-12.175571	-8.349664	-3.2200508	-5.736073	-16.452356	-12.128059	-20.864481	-18.704794	-17.492767	-22.529715	-18.170393	-13.14758	-11.630409	-11.8435755	-4.9242053	-15.159001	-4.111692	0.9985135	-9.589402	-7.6263947	-2.768584	-6.4820237	-6.1009407	0.56534624	-10.769305	-7.6377087	-8.008861	-10.436891	-3.0068233	-14.555599	-8.388896	-9.437392	0.80654186	-15.388452	-3.4205856	-7.177263	-7.781946	-1.6284949	-12.905037	-12.151817	-4.3080153	-11.704827	-11.672267	-7.8457665	-15.165875	-6.3444123	-7.3548865	-11.17475
240	-4.608061	-12.941437	4.36669	-2.4602838	1.683736	-22.288294	-8.7429495	0.68196744	-16.837461	-3.0167596	-17.570145	-3.2998133	0.060876846	-9.130534	-6.609817	7.0810337	-8.901975	-10.24172	-14.909017	5.2591653	-8.678052	-22.002813	-17.818733	-8.65982	-9.63879	-9.032332	-0.9582095	5.4811616	2.2116868	-12.308488	-2.236953	-9.160811	5.515097	-2.5954797	13.407651	8.406415	4.9510665	17.645172	7.609329	11.959025	22.64045	6.3427815	6.69274	3.3409977	2.5940242	-1.6011244	8.008629	-5.4283104	11.273992
241	-7.443606	-12.344724	-9.698794	-5.434696	-16.25541	-15.212528	-8.868814	-3.996237	-7.9716115	2.9795973	-4.785005	-11.979957	-14.1535225	-9.222978	-2.6454937	-5.5489554	-8.405507	-21.456537	-25.91362	-13.932729	-21.801874	-12.101771	-18.535221	-2.0495324	-14.910407	-18.269527	-21.565102	-12.7510195	-22.938147	-17.386198	-13.202167	-16.780201	-19.679602	-1.4384764	-14.886829	-15.917156	-22.264425	-13.41603	-13.982861	-20.766056	-24.195719	-16.828302	-16.795908	-2.4278584	-9.487727	-17.307306	-0.9145989	-20.185675	-10.96357
242	12.268262	3.9070475	0.003940324	11.238151	3.2027893	7.1542573	23.68157	11.762349	16.683527	3.9030755	13.230222	13.455951	10.204215	8.318737	-0.85146254	2.5563843	8.616317	-2.9060621	-0.054347515	4.428252	8.474334	5.349053	3.1110299	12.127365	17.78155	-4.6310325	-5.0510373	-12.498538	11.8347845	-3.451196	1.0243417	6.028007	-5.219423	-13.14066	-7.049504	-7.017957	1.930564	-8.930762	4.167982	6.1994796	-2.4576757	-6.3686237	-25.274405	-26.71585	-9.649396	-6.4076457	-13.449509	-28.92803	-1.4477572
243	-22.910543	6.076298	-4.9415317	2.6390495	5.235542	-7.861511	-0.62900084	0.69882554	1.0304308	2.0406659	-8.320144	-6.680902	-3.1785204	-2.768926	-0.83692425	4.1630588	10.506734	-0.9789941	-2.984213	-4.1285872	8.422467	1.8154793	-6.335706	-3.147544	7.288185	7.4787197	-3.8985012	0.3816196	1.7797651	3.089898	-0.10681534	3.4469147	-6.8281417	-0.8547681	-9.621436	3.537156	-2.6687067	-0.2809933	0.01901249	7.5529995	2.2788537	-3.9346611	-1.9767923	5.4490933	6.3116937	4.8986087	4.119705	-3.235483	-9.262038
244	-9.260695	3.408056	-13.699184	-10.076816	1.2724596	10.599351	-13.144653	-11.283191	-13.939219	-2.773502	-3.6001852	-1.8747827	2.8146021	-2.37958	-7.215387	-0.57854044	-4.875339	0.6291854	-14.712647	-22.19455	-25.58383	-21.952234	7.1549377	-15.952649	1.2432352	-2.103984	-4.076507	-3.7064888	-3.984691	-5.8178267	0.19145687	-8.791774	-4.2354426	2.8603725	-4.8042197	-18.861807	-27.36614	-15.076779	-13.202254	-12.7608385	-8.267013	-20.608704	-14.124462	-8.277174	-9.453118	3.2192237	-3.744489	-5.5029664	-19.451565
245	-10.769002	-0.6886241	-3.5722954	-16.83602	-8.833729	1.8799764	-4.6464334	-8.873788	-7.3863273	-20.70143	-12.09583	-10.395875	-13.401901	0.8505907	-7.5699573	1.2479373	-3.696318	4.995947	10.338748	9.569912	5.140978	17.357635	-7.3936553	4.674951	-4.1325774	16.014997	9.586055	25.273207	-0.66504526	5.424145	-4.425946	-4.57237	5.478473	-9.236209	-16.971529	-16.37813	-8.32195	-0.3575937	-7.286083	12.47448	0.5559806	3.2252512	11.031288	5.6207747	-8.842635	-3.561733	13.945865	13.261253	0.7273056
246	10.811311	8.555648	22.070099	18.185669	7.4904785	6.7338204	3.0000398	5.525844	16.773058	14.335335	18.637642	12.091947	17.275454	17.27316	18.612993	17.801437	14.679118	18.450819	21.929413	16.224855	2.2786233	20.129698	12.73676	15.78484	18.605654	2.7194107	1.7520647	16.727737	9.029789	21.203163	15.698577	28.642763	2.2315028	4.1711063	17.323786	1.8441151	10.497954	16.493757	16.771004	10.572066	12.052478	3.0408468	7.333067	3.4259417	4.060061	16.79155	8.077668	19.385534	9.89745
247	14.873698	2.6206381	-43.45181	-5.4777045	-39.09705	-9.112934	-17.316145	-5.208947	-6.0792007	3.7507656	-1.4906696	-31.72728	-29.697306	-22.68618	-2.0611439	-22.052992	-21.017519	-34.991825	-37.80759	-26.556387	-30.599298	4.900479	-30.443151	-15.687701	-20.935482	-1.4195379	-4.3314514	3.0235894	7.7049317	-32.23978	-24.315668	-22.360687	4.1716113	-31.455673	-18.95859	-29.695978	-39.844723	-27.149797	-10.980778	-18.855543	-29.222267	-17.131134	-14.692685	-37.707916	-21.163649	-42.502747	-31.811928	-36.185497	-8.973975
248	-11.646892	-1.2877105	-8.388816	-7.0895596	-6.6177344	1.5300288	-8.350717	-6.0798454	-16.927458	0.4789505	-10.334386	-7.2078395	-8.7478485	-1.9095702	-0.5321657	-12.675998	-13.139244	-11.111003	-13.205894	-12.496556	-6.6014323	0.18640439	4.171328	-15.533424	-19.598516	-19.784372	-17.39742	-15.88404	-23.845095	-20.763575	-19.99016	-8.029159	-10.125705	-12.509156	-14.897514	-20.68676	-14.053276	-23.887644	-18.916204	-12.041195	-8.204765	-7.945275	-17.67858	-24.803513	4.965791	-7.8347383	-5.73441	-16.543024	0.9961993
250	-11.071532	-8.276055	-13.6886015	-14.160698	-1.9560524	-9.446871	-14.656535	-10.986953	-3.8157587	-12.269176	-7.859612	-20.51489	-30.262243	-19.543451	-22.904999	-28.232737	-25.929075	-14.541611	-4.5746922	-19.824034	-7.4238315	-8.50015	-32.21762	-14.6338	-5.9405656	-7.966768	-14.938034	-28.770365	-12.675987	-7.2811527	-17.650227	-1.2949075	-6.660963	-35.63434	-16.553263	-12.87647	-1.0652093	-8.870173	-4.4648585	-12.609512	-13.9232645	2.8374717	-26.580149	-14.900177	-40.194916	-43.312973	-29.823267	-22.567053	-28.565603
253	-29.439194	-3.4585056	-8.401606	-10.261689	-9.442615	-1.6878929	-5.189167	-8.949101	-9.743068	-14.354431	-5.313912	-11.8215	-19.84855	-17.729605	-8.472695	3.7927322	-18.26262	-10.478388	10.893008	-11.597438	-0.1494395	-1.7833548	-5.3627663	-5.415233	-10.906846	-9.895871	-13.760264	-17.359795	-11.798366	-8.785223	-13.925464	-8.837982	-9.583261	-2.9817257	-15.968883	-5.284219	-13.370003	-17.507383	4.3728814	-2.1248868	-8.164494	-10.04172	-18.8338	-14.969079	-6.9880905	-14.777436	-4.4078774	-16.577543	-17.811182
254	-8.193034	1.4933449	2.5694923	-15.691476	-6.322144	-12.787374	-12.81493	-0.46729183	7.025392	-27.955908	-28.832039	3.8685172	0.6984355	-10.413121	6.6324973	-0.6221288	9.055415	-5.120093	-2.188039	-3.9224656	4.5836296	-5.9685855	-11.315128	-1.3081423	0.6823152	-6.159146	-5.488916	-23.838852	-9.131315	-6.0343356	-0.36704764	4.121896	11.762727	-5.4253616	11.247055	-9.151052	-12.970265	9.935485	-8.674799	-18.952652	0.35470834	-15.252189	-1.9986507	7.711361	-0.13983043	3.3669624	1.445386	0.48742104	-8.175702
257	-10.367557	-13.212279	-0.38489184	-5.5124373	-6.736238	6.2910743	-20.926697	-4.7013774	-0.014771144	0.48157135	-2.7224896	-8.93644	-2.778305	-10.336396	-12.859838	-12.979407	-22.56424	-1.5810274	-22.779776	-13.567158	-21.150072	-8.458276	-5.2240505	-14.474271	0.37017736	3.5003612	1.1598481	-13.782529	-5.4717784	-10.599857	10.2949095	-1.9420732	-11.56179	-20.333887	9.883035	13.425026	-4.0018716	-2.4936526	-11.834179	11.685256	2.5686657	0.5272359	-17.1996	-3.648855	7.135914	-4.139239	-5.159781	-1.7183018	-2.4577296
258	11.387895	5.7149863	2.2260249	2.646106	-0.29614863	-16.947186	-34.83974	-37.24761	-6.653358	17.319696	-17.375732	-10.882133	-21.197065	12.758881	-53.52539	-8.138825	-36.707615	-2.4681308	-48.706394	-30.263449	-12.074092	-14.395923	-32.68172	-3.27769	-19.428772	-21.992414	-8.359707	7.149763	-15.859998	10.197712	-31.063406	-16.141212	-32.6919	-35.446194	-8.7382	-12.431323	-23.553423	-40.426617	-11.377942	-19.689934	-33.22288	-36.735096	-0.44038424	-18.779085	-8.743973	-42.31826	-11.303462	-5.2143817	-19.342318
260	-19.569616	-30.285452	-18.384338	-27.09944	-25.428633	-15.396747	-13.043597	-8.604512	-9.155708	-1.3300338	-8.167449	-13.036067	-13.969853	3.28742	11.048916	3.0333633	4.1851516	-21.07459	-31.223679	-17.207785	-14.839839	-28.806824	-33.81018	-24.228964	-12.264415	-34.2101	-14.9181185	-21.521563	-14.298537	-13.586196	-21.983374	-33.036655	-16.899958	-26.386946	-22.584875	-17.92105	-7.7433295	-16.348707	-7.643435	-21.279688	-14.828988	-15.155235	-11.839859	-37.873096	-11.825324	-18.46947	-3.446668	-33.465855	-11.199265
262	-6.662009	-9.739299	2.3389366	-15.233154	-5.371418	-7.8344254	-9.623628	-2.5588572	-14.7211685	-9.899544	-5.2948728	-14.051243	-8.21127	-15.056637	-1.6486002	2.5274425	-6.8177485	-6.9877276	-5.710611	-14.943393	-1.100049	-1.592373	-2.4203289	-3.8439596	0.43611154	-9.793876	-14.566545	-5.636375	-6.5738654	-5.2405434	-12.598801	-6.1183314	-24.788671	-13.342547	-7.6440125	-12.230214	-6.452556	-14.951461	-14.917893	-4.0181317	-14.950009	1.1857169	4.835745	1.7330235	-1.392499	-4.900469	-11.051144	-19.505148	-3.2922566
264	-13.890761	-18.828447	2.7679262	-8.202356	-8.708927	-27.19252	-9.046199	-12.761897	-9.479579	-10.097712	-26.770088	-25.262293	-6.5117908	-6.0534396	-29.413101	-21.435717	-22.757797	-4.098333	-23.930342	-8.140526	6.853679	0.3578504	-19.668509	-10.720917	-13.064153	-6.8154716	-2.8854558	3.3922837	-1.5475607	-10.279061	0.5885723	-13.334641	1.7906348	-26.879852	-13.770264	-34.892475	-16.024109	-2.8843946	-4.2324758	-6.71388	-13.217857	-8.12034	-29.921873	-5.6180115	-15.657051	1.8686765	-15.497016	-28.52102	-15.027898
265	-46.164967	-32.678616	-30.764627	-31.777822	-26.503769	-21.87706	-17.305777	-13.392787	-40.6236	-33.307472	-33.023087	-44.330967	-10.389359	-22.567488	-23.602377	-24.076586	-28.023573	-29.998724	-19.140219	-23.193842	-30.906303	-33.60203	-40.168777	-22.165314	-29.10863	-30.65999	-43.81471	-29.932493	-9.976408	-29.758501	-26.16445	-27.14097	-24.4522	-23.577444	-20.231997	-12.360562	-24.73754	-31.738642	-19.553625	-20.915552	-26.083809	-24.416647	-22.033487	-22.23644	-18.390448	-36.928123	-34.0332	-33.442066	-31.471184
266	29.075354	5.9173055	0.5121679	5.090216	4.294126	11.8392515	3.2040768	11.941116	12.918476	6.6488442	9.622193	12.032398	4.0916667	17.490997	8.932793	8.772713	11.77584	-0.64507866	5.56829	2.4643662	11.285472	13.6666	-0.3912042	0.8468736	8.87674	6.0528417	12.3044815	8.46557	9.605079	8.5071745	7.781521	8.830239	3.0194683	11.111919	13.281502	-1.7286426	10.419766	13.491548	9.267323	18.231615	11.660606	16.582556	9.968356	7.0264325	11.3926735	7.252733	15.433235	13.557724	10.279214
269	-7.978464	2.335344	-10.676618	-4.8995633	5.561909	-12.619156	-16.456934	-17.246628	-6.9042373	7.1181607	3.8604593	2.413716	5.2131944	2.6165278	15.418782	2.2917929	-28.096304	-16.834497	-3.1814935	-8.596246	-16.644169	12.143971	0.5813051	9.658036	1.4098424	4.8647246	3.7474174	10.364833	10.078212	-6.495089	-5.0621104	-34.208073	-10.365912	2.2565062	-0.84320956	2.8373525	-9.796275	6.500604	11.383145	1.768987	-4.513143	-22.4925	-34.486217	-26.006018	7.306354	7.411485	9.706426	-6.611092	1.8792801
270	-16.21454	-0.97971296	-13.168101	-24.447046	3.2747266	-18.851057	-17.562693	-8.075123	-8.740982	-2.918887	-6.3052287	-16.93425	1.6906096	-27.580069	-8.752417	-0.013139725	0.9796249	15.619648	-4.4967794	-8.940905	-7.3033447	-19.370092	-13.657542	-7.956575	0.21503735	-11.06207	-10.957584	-11.18189	-7.4021993	12.836949	-15.301452	-3.8095188	4.1925874	8.672349	-12.850906	-8.61745	6.196096	-7.1664443	7.156821	-16.402847	-1.2916334	-1.5076348	-21.440096	-9.885261	-8.312885	-3.9628918	-17.428736	-16.940065	2.5106552
272	-5.661116	-2.195777	-6.9366784	2.5379207	11.875362	3.470225	-9.131566	3.4503868	-11.377654	-18.630028	-16.432589	-6.5585885	-10.41253	-7.7007957	-4.002684	5.325051	-8.666129	-12.298187	-16.59727	-10.544154	-20.295649	-20.394732	-18.060957	6.058658	-15.458561	-3.4354374	0.00780948	-6.6614265	-10.582671	-4.18237	-8.827016	1.8572159	-18.742186	-22.294016	-10.743558	-13.949715	3.5814946	-10.150441	-14.638799	2.4317293	-0.08877405	-33.39894	-15.468862	-15.701472	-9.674186	-21.511267	-6.273787	-2.9322479	4.635613
273	-26.338617	-13.784873	-10.838947	-10.578876	-13.285858	-7.01496	-15.167142	-13.094687	-1.3783426	-6.1602626	-3.966367	6.6823387	3.3829935	-6.8733253	-4.818888	5.4371014	-12.291989	4.7819366	-2.3484695	11.735286	-21.172682	-8.261433	-6.058483	-20.819927	7.6319776	4.4186864	-16.102232	-1.8422216	-8.900636	-2.8497746	2.343106	-8.273461	-3.212938	-0.9347207	-14.129588	1.1407056	-5.385182	-9.046159	-18.95707	-8.758901	-11.297867	-5.8572173	-9.1952095	-5.2892284	-2.077743	-4.633614	-11.07375	-6.5532784	-2.797488
274	-7.3483367	7.138679	3.4576156	-2.1495273	-20.827267	-4.0812135	7.084667	-9.470463	-15.115712	-32.240932	-9.04005	9.384099	8.598174	2.9331276	-27.169935	-6.894716	3.2637842	15.717444	-0.4813608	-32.337986	-29.41744	-4.4627013	-8.672727	-17.262161	9.167396	0.58090687	-16.428944	6.5079474	-0.45012793	-10.233756	7.4412274	-10.679222	-1.1251692	-10.368524	5.4091988	-44.2014	-36.64546	-4.2821136	19.586256	13.020139	7.5068398	-11.495017	16.467373	-2.0767024	-15.107226	-19.226954	1.847693	-12.76908	-31.956995
275	-11.378335	-9.330906	-10.421844	4.2692313	11.556539	-14.879714	1.9537927	-1.3170768	-11.414124	1.8623352	9.604482	-5.0395126	2.2777615	-6.7197404	-20.1867	9.468297	11.820557	8.256245	3.2549114	4.2112594	6.6935067	-4.64179	4.555755	19.984451	-3.0185215	-13.323745	-4.030248	5.845299	4.281695	6.213898	-3.7807074	-0.71003485	1.6484809	2.778392	7.7916903	1.0811228	2.7462866	4.8813586	23.720282	5.782429	16.260221	11.603856	5.022133	10.501614	14.673798	-1.7698113	0.81383324	3.1460588	-7.938683
276	-7.227754	-2.301256	-20.865324	-14.749072	-23.638725	-7.5150123	-3.2198212	-21.518738	-5.914327	-29.938065	-19.092224	-9.535985	-19.937254	-6.2718124	-14.3076935	-5.446551	-6.0412717	-15.186474	-9.565329	18.99826	-28.0513	-21.021477	3.2911758	-16.836279	-14.868537	-9.643392	-2.068086	-11.905465	-7.060983	-6.110395	-23.540606	2.0399392	-14.484412	3.6650393	-11.604764	-11.267578	-1.5201359	-11.756045	-9.081496	-5.0887313	-14.885174	2.285541	-4.290053	3.1889937	-3.3866618	-20.710611	-7.49602	-29.699808	5.0780177
278	-16.026154	-25.20273	0.13064103	2.9549959	-10.087911	-13.28926	-11.431873	-9.692469	-14.296702	-16.25828	-9.637128	-3.9431775	-6.7398334	-9.058435	-6.494221	-9.058174	-11.157165	-16.68629	-21.404106	-10.161831	-9.845893	-20.80927	-36.26399	-30.813019	-31.992838	-24.99115	-26.671743	-11.742864	-8.195785	-4.4429173	-8.547608	-9.596742	-7.26021	-6.5822225	-3.2316844	-15.462943	-3.1007473	-3.554156	-25.200052	-10.355854	-14.875397	-16.123821	-2.0843418	-23.632858	-0.5976693	-8.145	-17.193438	-0.73941565	-9.487374
279	2.3822205	4.0861344	-14.043729	-5.702984	-14.067539	-16.73336	-8.874911	-8.816583	-5.938535	-7.7093406	-13.818278	-16.28903	-15.428784	-9.356501	-13.408997	2.8698041	-7.2143536	-23.905546	-0.9539191	-20.577768	-8.54609	-0.5684121	-21.481596	-25.220064	-33.115444	-22.482946	-7.5356655	-3.5142956	-5.366009	-6.0097213	-11.259452	-10.999835	-3.22214	7.2995987	6.261629	8.941315	-12.468539	-2.2509887	-31.053328	-14.391925	-14.916996	-20.852236	-9.285505	-4.8294563	-8.894879	-17.148523	-15.295067	1.0329071	-7.8095613
280	-8.823719	5.4796968	18.327885	10.553783	12.506026	3.4463825	11.205917	-7.1690183	-16.7494	-7.8621	-3.2230866	-5.7854004	0.2771832	-6.6879973	-8.576816	13.742429	18.534567	8.758506	-2.939333	-2.9784524	-7.294947	-11.790783	10.572049	7.9806457	-4.569584	-5.9508414	-4.8196363	2.5403254	2.4258704	15.0427475	21.598303	1.288641	5.581848	4.270517	-1.3472128	-5.85416	-3.1811273	-5.7218056	-6.029638	-7.5924034	-9.964473	-8.417575	-8.871267	3.1023493	9.16344	-2.9046042	-12.384572	-9.377723	-7.4991927
281	-20.05758	-19.703966	-19.007933	-23.399408	-4.23766	-16.251078	-23.450018	-6.031277	-12.868293	-15.607593	-23.917336	-20.4683	-12.328229	-16.159945	-13.462505	-15.243603	-27.619726	-18.615553	-19.559572	-24.848274	-3.1462574	-17.96121	-14.63457	-18.741312	-26.181738	-14.448886	-11.943906	-7.068106	-32.158054	-20.392145	-26.769968	-1.1893729	-25.407263	-30.539503	-23.079521	-11.950824	-3.5278492	-6.1417594	-10.011471	-22.737303	-12.990186	-6.832743	-22.212929	-19.478521	-7.1495557	-18.768412	-25.118425	-19.476852	-8.669148
282	-28.748749	-55.917072	-35.58102	-27.528051	-28.896406	-28.166237	-28.631037	-27.744804	-25.500954	-29.82543	-21.99929	-48.239925	-26.732965	-43.487736	-31.617575	-23.881147	-61.781845	-31.923952	-35.498783	-44.914585	-33.853962	-42.715748	-24.184792	-21.863083	-23.13791	-24.62387	-45.151806	-33.492332	-34.909843	-15.701718	-22.411179	-23.553354	-17.125418	-19.851412	-12.9509535	-37.402847	-40.673626	-24.186897	-24.933939	-24.112745	-11.2999	-4.6558404	-10.416738	-23.633581	-18.142015	-18.803804	-38.494686	-23.60145	-24.021395
284	1.4489685	15.747958	3.9455307	-0.30366355	-2.5293045	21.972761	7.9937997	0.042840797	-3.4038746	11.998993	10.09231	12.838757	5.168464	-3.2638767	-2.8016517	4.6464896	0.6902197	20.365915	11.3700485	5.5882096	16.36146	1.694118	0.9167433	-16.551552	6.3038783	5.218199	20.515923	9.958531	3.3155959	0.11911663	0.35989204	4.520476	9.543412	11.197606	3.753724	11.6326475	12.599785	-2.3801975	18.31053	2.003679	11.031293	-0.5258828	1.9085175	2.6043184	7.3025813	-7.986382	-4.4454055	18.575356	23.537798
285	0.037287395	-25.809477	-5.1017213	-8.647798	-14.833122	-6.0534644	-2.1314387	-3.0671015	-3.490619	-0.6441485	0.32101458	6.2994537	14.746455	-9.1638155	3.3314097	9.346577	6.8366	-11.254205	1.5954329	0.27927032	10.393769	4.255919	12.121953	-4.406617	7.2797966	5.0941515	0.2263637	-0.38108763	10.19978	-4.3662343	0.67926437	8.273647	11.073494	6.1769233	-0.87783116	1.2945279	0.1818978	-7.9191875	-7.257445	9.002129	0.57883006	1.5617944	1.8631121	-16.27992	-3.2908986	5.7060447	1.7471765	-22.747293	-22.237366
286	-5.16962	4.4352527	-4.2918553	-1.0571097	1.9474163	-7.690628	-4.0842175	-0.20227517	-3.812783	-0.87624025	7.5756354	-2.516095	-5.7684007	-9.399799	-12.620524	-2.471629	-5.5188007	-4.5428314	-3.8380766	-1.4461889	-4.693178	-8.379886	-3.7715461	-10.917152	-7.7981706	-0.9298809	-16.475603	-3.187487	3.6739433	-5.572931	-12.434012	0.7314536	2.9221106	-0.462322	-2.2610943	-14.624782	-5.1030173	6.613325	1.844214	-0.6434002	-5.3809133	-10.436036	-10.304416	-1.5462046	3.933382	-5.247421	1.230182	-9.090774	-9.46809
288	13.622402	12.441409	11.062053	-3.883423	-19.699417	18.181728	11.084492	6.124433	6.345382	11.771766	-12.976956	16.69013	-19.844019	7.510756	16.847517	13.745694	6.045773	6.582311	6.303766	-6.270187	11.056576	9.274896	9.209249	17.083097	20.602442	18.725363	15.804723	7.2990127	17.532946	33.92075	15.872856	10.945061	8.743923	17.967077	7.675171	14.9708395	17.568289	16.352423	12.380402	8.421292	9.291264	5.999437	15.038719	-8.506549	5.092773	-2.005601	11.553501	7.1689873	13.684796
289	-11.925174	-11.866768	-16.296808	-6.701528	-6.6368356	-7.1052003	5.592629	-13.129645	-5.2696185	-2.8376045	-1.7688441	-8.767427	-7.6687794	-12.356704	0.67621166	-2.0972762	8.901393	5.5394673	-14.189042	6.7583346	-1.057975	-13.610718	-2.399689	5.022329	5.5440087	-10.305755	-12.75697	-16.501318	-1.7376729	-2.983598	-4.4105163	9.896441	-5.951261	-11.500206	-10.115864	-12.855252	-5.2307096	-2.063034	-12.115402	-12.9921255	-8.523635	0.43747202	5.601631	-11.297622	-2.1547544	-1.1461948	-1.0418173	0.6505461	-0.92757636
290	-15.016167	-17.959887	-8.722145	-16.27341	2.0272071	-6.5039964	-2.8658688	4.1990237	3.6108828	-0.6584689	6.254125	-8.152462	-0.35065314	7.3673472	-1.8892307	-5.9630046	5.616592	8.214059	9.089704	5.9005237	4.0857196	-3.5126047	16.177065	3.3972409	-10.50821	6.6848016	0.97332376	1.715171	-2.726908	-6.4731946	-8.315885	1.3883953	-9.05063	-1.0242602	-9.626154	2.6391068	-14.287921	-4.457444	-14.907733	-0.9395353	-10.392331	-16.044256	-4.611034	5.870585	-0.23816006	3.0165873	12.415576	-15.661944	-6.006168
292	-22.79683	-2.895381	-12.725396	-17.715876	-24.677658	-10.682971	-15.632179	-18.685907	-12.986135	-12.256345	-21.087984	-16.03748	3.4902685	-26.537348	5.153712	-19.090612	-17.632149	-1.306307	-34.299305	-9.752386	-6.7572837	-26.496386	-14.879253	-16.729292	-3.0356026	-27.772423	3.2294223	-4.580245	-33.7627	-24.683802	-17.076963	-15.542969	0.56687766	-12.469101	-13.323956	-0.11140887	-7.993603	0.7184867	-28.672445	-16.070463	-13.648749	-13.867886	-1.6001067	-15.68047	-9.142482	-6.868545	4.1580443	5.220508	-16.321835
293	5.0606017	11.367026	4.870945	-8.0463915	2.079059	2.2520778	7.220987	5.119794	4.0683284	5.281094	0.826705	14.5388565	-5.503481	-1.8600632	-0.90747356	2.9306917	-0.44933668	-3.4398715	-1.2112907	4.0863347	11.21062	7.5156875	-7.778679	7.1895614	-4.0389295	13.995293	3.6054153	1.3852787	12.107445	-4.9500732	-5.5116367	7.508467	3.8826904	-0.42055073	-4.656057	-1.0414239	-6.244398	0.98419493	-4.9157553	0.19751246	1.3753761	-7.7470455	7.2020144	-0.683948	0.67041177	3.3408592	-9.271596	13.069615	-2.7534359
294	6.3797803	20.08222	-9.534177	-6.8602004	4.256304	-2.8231316	-15.345459	3.344393	-1.8953699	-14.463193	-10.107185	-4.1857324	1.5605364	-4.524904	-9.477222	0.77381116	-17.33539	-9.897586	-10.17611	-17.13399	-5.3602967	-14.79024	-11.937691	-9.424827	-6.8280244	-11.545319	-4.1140304	-14.955607	-5.4909186	-8.136236	-19.851572	-3.0347059	-8.960778	-7.0773444	-6.3632054	-6.65974	8.264695	1.1541847	-5.508604	-20.127129	-3.9240105	-8.217842	0.5705388	-13.157914	-7.0092664	0.9952168	-5.0487056	-9.049305	-4.744457
296	-5.459175	-11.96301	-10.912689	-16.603373	-4.6805873	-3.3173454	14.186028	-7.0264306	12.663371	-8.1941805	-6.8829484	3.6070492	-11.137523	-16.301697	6.782383	-8.535094	-16.095354	-12.485775	-15.228896	-9.676724	-13.812425	-12.076973	1.778092	-16.628546	-13.249587	0.06289915	-7.9745126	-8.634794	1.6453766	-2.6322727	-22.552742	12.588693	7.888531	8.218368	-14.134917	3.465431	-8.009332	-5.855614	-12.494214	7.408075	-5.1065288	-6.8312454	9.828473	-6.9338336	1.6015733	2.7640696	-5.7064433	-8.194728	6.08375
297	-2.2974732	4.4204974	8.459309	15.216606	13.772269	8.03387	5.9980526	4.5082307	-13.626613	-5.621266	-2.2312987	-8.477672	-12.7706785	-0.5469808	-5.1890264	15.414421	12.860985	5.446755	1.276072	14.033753	10.465769	-16.829258	2.3811517	13.652186	7.027704	0.6474966	10.046937	2.612299	6.035418	10.47762	12.952873	-0.41288248	5.568155	-11.789775	16.017012	-6.454373	-6.0376525	6.4617906	3.8918536	11.631087	6.5723624	5.4332023	-18.3481	3.019184	-6.052406	6.2586765	1.749468	20.111242	3.8542063
298	14.658829	7.688921	-4.1145387	1.3059562	21.474457	0.37424627	17.161224	-29.587305	-8.061345	-4.5933475	-4.3118796	0.9490282	-4.440395	11.057454	-11.045352	-18.776712	-11.559888	0.55011964	7.5950584	9.17717	-20.548546	-4.0815983	13.064266	-2.9305117	7.552347	-3.053223	7.124853	5.0322785	-15.861472	-1.7268457	-3.1818972	17.755426	14.861053	12.727563	-13.99854	-3.3830767	-8.233582	-4.090919	-2.6570811	-18.652746	4.035231	-5.593645	6.7298684	-8.850287	22.47217	3.9106925	9.737199	-32.49769	-9.093258
299	16.409147	9.7030525	16.445425	17.556715	19.574846	15.742551	26.976862	22.818136	15.255107	15.833458	18.958052	14.361396	9.065764	18.751032	22.126411	9.391419	14.789319	23.905281	18.495743	17.599182	23.86421	20.020927	18.19678	12.969707	18.230658	18.271101	24.236593	17.706688	9.283655	6.783179	23.71192	13.219832	24.230476	20.229084	7.137881	16.433798	10.026101	8.699561	16.810575	5.0991354	23.335533	31.029078	25.057478	18.08238	21.240572	25.757723	17.325205	18.012627	18.746939
300	-6.988108	1.3528713	-3.7922447	5.731535	-2.2648149	0.87872106	1.1967047	0.22084396	2.2821753	12.569264	-0.38171577	-13.195729	-5.928717	9.128998	-0.90861386	1.2550524	-4.0483365	-26.074087	11.039983	-15.109768	-9.224508	-16.036806	-11.352595	-14.754235	-3.641947	-19.644033	-12.670726	-5.239183	-7.63359	-4.908299	5.467587	-2.8547764	-6.8700004	-1.9968667	-0.45633188	-9.892388	-2.556933	-7.405354	-17.396252	-1.8810339	-11.712562	-7.2311645	-17.347237	-10.120083	-12.897533	-4.4347773	-8.370806	-2.2122896	-0.36571184
301	-10.352489	5.7191825	-17.392956	-8.944748	2.1384003	-25.365335	-35.87946	-16.47367	11.298348	-15.418048	-9.132578	-4.1191106	1.4674115	-7.650679	-0.9760873	6.723765	10.377713	-2.644848	-11.340866	2.621464	-0.3119348	-19.677961	-3.4987495	-6.311952	4.638956	-1.8515583	11.414619	17.819052	4.6850424	-22.525574	-15.138073	0.5905371	-5.378905	-29.182608	-12.0998335	-11.5992	1.929232	-19.488585	8.907711	8.203816	4.4013343	-13.017806	-12.93552	9.700307	7.046804	4.0268064	-24.021439	11.310472	-24.516817
302	-8.982322	2.3642333	-8.239638	-19.546404	-3.7467887	-15.671704	-4.993866	-9.818034	-0.8266378	11.048448	4.4831367	1.95651	0.83719707	-10.436108	-15.753868	-16.376734	-14.45535	-12.148889	-30.76986	-12.026801	-14.543368	-9.640703	-2.2808223	-7.029343	4.631538	-1.5186793	-22.370987	-30.48825	-19.122452	-24.83425	-29.057457	-2.3321688	-12.541228	-16.74703	-13.376782	-32.603603	-14.533745	-15.215648	-8.675622	-7.5551505	-26.664246	-12.966481	-8.309947	-23.560251	-28.746864	-18.07898	-3.298256	-15.870988	2.3882658
303	-19.745264	-17.77884	-10.4931555	-19.904776	-24.19332	-21.4095	-15.919106	-30.244085	-17.337141	0.24985702	-20.767141	-17.780733	-13.259648	-14.434276	-22.700058	-20.048883	-22.385572	-12.8603945	-20.95297	-23.233248	-30.333633	-11.531837	-22.75943	-15.517685	-21.317635	-9.191657	-7.155611	-2.4866812	-18.525148	2.4334366	-11.394852	-14.623073	-14.469916	-17.892687	-2.0779884	3.018318	-12.433352	-7.7948775	-8.61221	-10.711648	-6.7209	-23.37262	-4.551801	16.109495	-3.4756775	-28.182692	-20.229826	-22.749369	-19.99675
304	-10.9718485	-17.94943	-1.5842294	-31.21901	-6.8650355	-0.8134511	-9.879728	8.361447	10.028832	0.8832102	-14.500693	-30.080612	-10.690722	-24.21009	-20.315584	-9.289292	-8.875772	-20.727411	-26.354776	-17.233755	-10.644189	-6.6223855	-29.691605	-20.375418	-12.495251	-17.261232	-44.050777	-1.1544008	-6.292028	5.7901897	3.8931048	4.261355	-2.120373	-13.946912	7.998755	-10.810294	-13.684197	-17.094633	-14.742542	-9.992303	-38.468517	-8.653918	-4.772557	-10.42261	-8.924718	-15.473607	-16.458412	-1.5902457	-14.332275
305	9.916385	0.28234038	-1.3801016	-1.3848329	7.2378883	6.8855214	-2.4090872	4.664555	6.343346	8.70836	15.896431	3.56221	-6.178951	1.2930226	-7.6435685	2.3131886	11.903214	14.314377	7.079525	-1.2938207	-13.986482	10.764039	-4.8404727	15.037273	-7.96846	5.2187223	2.4260483	4.8664985	8.00126	4.4119644	-3.1930263	-3.6277142	9.244052	-6.8885427	-1.6053958	5.0069823	9.688624	-10.649154	-1.7614032	6.9984994	11.562863	5.15081	-4.4327006	3.6186936	8.201644	-1.0557619	2.1927035	-0.9446141	-2.6388295
306	4.489516	-8.3297205	-9.286868	-8.553115	-6.567152	3.9588306	-13.565372	-8.716664	-12.561002	-18.554354	-10.405677	-11.880771	-10.030491	-12.483205	-16.452215	-20.511486	-24.460104	-13.801808	-5.57097	-3.2955341	-7.1028924	-20.424929	-11.204816	-2.4454706	1.7523304	-15.268471	-18.170197	-11.601444	-0.46349493	-4.957791	-21.166712	-9.251092	-14.845056	0.54460174	-14.817302	-17.182451	1.6134573	6.0873847	5.813427	-11.702404	-18.89789	13.408752	-7.214518	-11.634747	-8.4781	-4.483254	-3.734807	-8.18427	-13.403946
307	3.9929903	-11.322694	-14.595447	1.0277948	-19.27485	2.0203512	-4.5559196	-8.736377	-5.1475844	-15.5416	3.6341934	-15.813553	-13.622009	-1.6752645	-6.941653	-8.0825615	-2.5672734	-1.4508308	-1.7474495	-20.240255	7.3878136	-19.21947	-1.5605254	-14.2539835	-9.828307	-7.3372407	-7.14671	-20.422243	-0.14183319	-3.8322175	-5.221983	-15.922549	-13.129321	-4.616946	-9.917602	-7.8189282	3.002938	2.9691365	-5.765084	-17.55011	2.8966782	-7.764534	-12.663693	-13.73813	-8.780148	-5.247198	-4.7600985	-2.637357	-15.755755
308	6.201502	11.002548	6.802873	-0.46552086	-5.4572525	0.8518486	-8.287792	-5.647082	-2.354887	-20.691397	-8.972199	-1.7453567	10.058269	0.9230835	-0.020058632	-18.544779	-16.687193	-3.7871552	-8.667518	-4.0317764	-2.1497252	-8.249061	-8.240884	8.126366	10.953106	3.0588105	0.76209956	-1.4854431	9.195561	5.3277073	-7.1326423	10.179957	-11.797707	-1.1938881	2.318051	-4.066128	2.304206	6.8632855	9.437871	10.912651	-13.838527	4.3313975	-6.1645417	-10.351359	-24.383331	-12.506351	-16.527166	3.1423328	3.4524586
309	-29.041801	-20.80825	-27.255508	-23.65753	-28.685736	-41.74837	-31.184076	-22.871803	-6.3448863	-27.683222	-33.837418	-21.423285	-23.893076	-40.687637	-25.984076	-11.921295	-26.984598	-16.58949	5.448958	15.06854	-5.143618	-5.7341285	1.4227203	12.644507	12.948691	-12.000217	-5.701334	-0.9887876	-2.1568344	-10.807297	-17.555037	-9.765401	-2.6046524	-19.289959	-14.539519	-13.492852	-10.455996	11.2926	-5.7438316	-11.962651	7.210995	4.7569757	2.4254463	-20.598978	-1.2139856	-14.187879	-12.463519	-4.75967	0.59386045
310	6.5534153	-11.37999	-6.689278	-21.687157	1.0622696	6.6012993	7.8260155	8.649817	-9.2290125	-9.238013	2.386783	-6.988504	14.325383	-11.533877	-22.4186	21.455908	-20.22005	19.184587	15.850444	7.8235893	8.350921	-22.54033	-16.952139	7.8133864	-16.506327	0.61415344	-11.937663	-21.810242	-30.69033	12.332839	-2.1795359	8.1284685	13.225339	11.332852	-6.18465	-36.97431	-26.890488	-20.32122	-24.683939	12.850818	-23.768148	-15.499439	-21.260996	-3.382433	17.258919	14.3013	9.12598	0.1987443	24.03383
311	-13.876872	-4.471268	10.456653	-4.4738936	-7.242134	-13.506424	1.4808846	9.553635	-9.130286	-21.553614	3.2194102	-8.941436	-13.223999	3.9240103	4.9320297	-23.89885	2.5144823	-9.185265	4.0332456	10.760663	11.11246	6.106631	-4.6049027	4.9702168	5.1983685	-5.6397243	5.193247	5.011798	3.2629864	-4.1690392	12.21524	17.094553	2.671054	-0.6810293	0.49546584	15.532875	7.834493	-5.2631936	5.3143897	5.959069	9.397382	-1.3161465	6.1969686	11.176654	8.7335005	6.3503475	-0.25016722	22.527708	6.7162437
312	6.9798837	4.208291	-1.8067261	11.189292	0.38092875	2.9406815	2.9137306	3.1481574	-1.448505	1.6425346	-11.30515	-11.597474	3.3067799	17.248768	6.911064	-7.207686	-5.8715415	5.617754	8.481294	7.6403236	12.794156	-6.9271317	7.0945	4.3580775	0.03623422	-8.379791	-2.914815	-3.616083	-2.4263847	0.6781869	-10.79044	7.9939256	-6.6159854	-7.046112	-17.970564	-6.8142533	-4.066715	-3.2506514	0.27258405	3.2923357	-11.817012	-36.307964	0.4635264	11.365008	6.6476874	6.329508	-5.5305133	-7.015475	-11.900982
313	10.69037	5.2579494	19.603365	8.745225	15.22075	9.100926	6.795788	9.94551	0.7698622	13.19347	15.629062	-6.5207863	7.8924727	5.892095	5.206136	2.1421418	17.257029	0.323898	-3.2731345	0.13466644	-6.1782875	16.815079	7.2698345	-10.608929	-8.329346	1.2646137	18.408976	16.314566	6.431092	-8.746673	-4.948203	-2.5258656	10.410403	8.988926	9.712175	-10.408388	16.123407	20.369078	14.997523	24.44338	10.536244	17.510433	22.459585	4.8691	11.548386	18.3869	16.381222	-1.005127	8.247853
314	-10.692309	0.35804906	1.8309089	-4.9664297	-15.199258	0.15128422	-11.717598	-0.42167377	-17.281004	-0.32770887	-10.436835	-10.1664095	-19.576487	-20.98291	-7.52585	-15.968991	-23.403505	-14.588696	-23.888037	-13.787064	-32.82935	-2.309171	-11.139218	-22.000494	6.3856626	3.249347	-27.63886	-6.808458	3.9107182	-8.44314	-5.8190994	-17.349411	10.392685	-13.803513	-16.438147	-0.122059025	-8.757766	3.096217	-12.585842	-6.4520516	-5.8330173	-9.23146	-16.022835	-29.306349	-25.79962	-20.63922	-9.231862	-18.015348	-18.540947
315	-13.622489	-3.8364222	-26.466887	-5.8250766	-13.048042	-22.223616	-19.109636	-20.197996	-15.302554	-14.196551	-18.810816	-3.5360196	-11.222538	-10.676697	-14.879569	-7.840534	-3.280296	-8.011216	-1.7265974	-12.559425	-25.073952	-23.466192	-20.103413	-17.259867	-22.674452	-12.840546	-17.944658	-5.2584195	-13.148807	-12.910594	-13.4124975	-14.774132	-17.093729	-2.6110847	3.584484	-9.291259	-14.136742	-12.560726	-15.000447	-13.241806	-9.684934	-14.965283	-7.393438	-8.986526	-18.230291	-8.153579	-3.0018456	-26.991415	-7.830913
316	-22.768227	-20.93884	-16.226034	-27.893265	-39.83115	-39.757385	-29.816706	-27.625504	-20.37799	-61.0887	-60.659832	-22.551361	-14.645337	-31.639313	-2.730821	-38.143356	-10.252007	-14.741482	-4.9859385	-9.801622	4.562382	-10.499774	-9.251771	-2.936528	-2.7224226	-19.675068	-11.324094	-27.34773	7.646868	26.974222	21.099161	23.867723	32.710716	18.356102	-16.064562	2.7294788	31.710793	14.641052	8.879676	5.2209797	15.829244	14.063483	0.7370307	-10.203275	-17.574263	13.97884	8.113152	-28.04599	-6.66024
317	-20.823738	-4.479626	-9.849896	-21.579042	-8.04028	-4.6683106	-16.843077	-22.876053	1.0178022	-14.036496	-27.936386	-19.432068	3.786417	-14.1364975	-9.326325	-18.279339	-21.681746	-23.333725	-11.191813	-7.0147266	-8.396998	-8.8801155	-15.441739	-24.30111	-13.998401	-12.6296	-2.0576677	-24.140207	-6.120605	-21.664825	-17.548185	-23.104986	-2.4999218	-10.666221	-22.374063	-7.3148594	-1.1585296	-21.970903	-15.426614	-15.644847	-9.889381	-19.03325	-28.544558	-13.118606	-9.452531	-8.500033	-10.541812	-20.674295	-11.094462
318	-13.591213	-14.854244	0.3237934	-14.722814	-17.264936	-8.368194	-18.348425	-21.63753	-9.867467	-14.53448	-5.2390513	-22.327425	-3.7823086	-22.553993	-7.122976	-9.469725	-1.7321507	-10.310397	-15.210069	2.767474	-13.1308365	-11.356437	-5.2494607	-12.793971	-3.235738	-15.01326	-16.935326	-20.930021	-6.125862	-19.223822	-10.344718	-18.87448	-14.047646	-5.7825127	-9.628789	-12.356907	-14.767868	-11.79466	2.922426	6.3262143	-6.547327	-8.477757	-6.9219685	-10.348912	2.7746875	-4.2439523	-18.593842	-20.619648	-19.712187
319	0.8090579	-15.183951	-0.000957489	3.5482829	2.7155597	4.9836044	3.3245	-3.0156043	23.472631	13.215549	-5.4671173	1.9985615	-2.9463103	-5.2013764	-6.731898	4.0753455	8.39458	-5.726356	-14.862496	0.35796165	-24.367373	1.4956636	-11.806088	-6.6528797	3.0142448	0.10970751	0.4803376	2.9200552	-5.9290643	13.986275	8.784579	7.551413	7.2723975	1.5034207	-3.2053642	5.18793	-1.9525852	-4.923056	0.4958191	-7.839321	13.873204	-5.888761	7.637481	-20.694824	-1.7501394	-4.0947785	9.267731	6.8781524	9.730315
320	-17.097029	-16.582064	-4.52038	-16.906755	-15.505825	1.0806268	-6.290424	-8.02723	-5.4839225	-29.386375	-11.162288	5.139757	-14.417824	-10.16135	-8.089599	-21.20114	6.316519	-4.562746	9.735761	-2.3082714	-0.09969696	-8.702361	3.8125181	1.7852058	-7.1192403	-5.1049123	-2.5328674	-14.608486	-13.454655	-5.068273	-12.396663	-16.210184	-14.100781	5.2669063	-7.193711	-8.125249	-6.921364	-15.683862	-8.674977	-12.123294	3.210287	-9.014682	-9.208646	-3.0149517	-19.488989	-12.85159	-8.128365	-17.732347	6.9209003
321	-22.839142	-8.383119	-10.526769	-6.6433454	-24.8042	-16.346502	-28.000458	-21.558441	-13.859141	-31.785414	-20.5633	-23.288855	-18.548536	-17.11926	-0.78692484	-26.42504	-18.271215	-25.345922	-39.62527	-3.8510857	-16.199106	-19.786005	-13.198581	-20.960321	-24.28067	-20.251577	-10.097448	-21.462423	-14.243571	-18.367914	-15.413902	-21.819292	-15.771045	-15.363248	-20.506447	-11.280803	-6.0382237	-30.948112	3.158989	-22.536798	-10.328853	-12.564781	-14.867779	-13.187539	-1.6561432	-6.1448574	-16.876717	-22.827568	-28.758493
322	-12.8433695	-17.046112	-32.76318	-4.817907	-5.6036086	-7.8143563	-7.1433167	-19.360239	-17.67391	-11.491797	-14.822422	-36.524105	-25.47558	-7.261391	1.7485085	-30.317362	-22.262094	-7.322682	-13.378742	-8.103845	-24.732183	-3.3053873	-25.925987	-25.517944	-23.997473	-34.444263	-30.11293	-4.0437074	-13.273747	-22.688322	-28.199762	-7.7328663	-21.52807	-16.472952	-22.273783	-27.880583	-21.41894	-9.331369	-20.749651	-30.941053	-19.402899	-13.756734	-9.612357	-15.206677	-9.714557	-8.194004	-28.950289	-22.93836	-19.657698
323	-14.84105	-5.396939	-0.7530305	2.1963823	-4.443565	-0.35002723	-7.226106	6.297563	-3.3349237	-1.6751226	-0.8528765	-1.2250162	-1.4605471	-5.542627	-11.2803755	17.987978	5.3296957	-5.7850423	-7.5199504	17.319975	1.7891191	-3.4675014	-8.587736	5.8013253	4.666069	1.249621	-15.828987	3.2971363	4.589433	1.9358969	19.637192	-1.8011469	8.082028	15.165459	-3.6104906	19.445696	14.244522	-7.201113	15.050214	-8.642376	-5.179367	17.941109	15.963218	24.255684	-1.2096754	-8.078511	7.205307	-1.6599776	-2.4747534
324	8.357799	11.3064165	20.077719	19.783264	21.143848	17.475456	5.5069795	11.492686	11.408961	23.68444	16.542925	12.824142	8.034797	2.71188	20.674871	17.119871	24.850634	8.052321	11.336029	0.3924128	7.4063964	3.6790657	14.027003	12.447942	6.7182784	-10.615242	15.352794	11.917102	25.77903	24.62191	17.521223	18.245832	18.702435	15.487869	15.414155	10.7632475	-6.7955017	-11.393428	11.250649	25.024958	21.995764	20.688765	2.7215588	6.4585824	-1.3466946	-3.1293201	9.524577	-1.5428938	-6.341288
325	-44.814342	-43.359436	-15.172385	-17.66742	-27.612015	-12.256984	-19.345022	-37.35342	-18.786026	-24.904633	-10.706319	-20.650345	-18.98059	-30.351562	-30.297861	-35.80303	-11.541871	-1.4038063	-19.309576	-23.68045	-2.3283126	-6.348966	-14.28445	-10.9447365	-5.7693753	-40.893784	-11.626595	-23.014318	-18.42164	-13.557418	6.4260826	-13.415077	10.998601	-20.24277	-11.914936	-0.21682024	-18.448809	-12.897483	11.501967	-1.0225055	-0.1277415	16.530518	-1.847072	-20.22755	-4.250616	-11.985173	-3.2912035	-25.796484	-3.2869873
326	-18.716589	-5.301699	-11.034873	-11.369002	-5.75317	3.8759754	8.910779	10.445623	1.7158937	3.695348	-15.232343	-0.19528611	7.030271	-3.1838295	4.6307974	-3.979452	0.7311787	-2.9222023	-8.406568	0.84139794	2.9186556	-17.666035	-8.626384	-6.874003	-1.4283935	3.4100616	0.58137304	4.661244	-3.37998	3.449006	-7.463524	4.045028	-20.77703	-6.3453994	-7.52133	-3.279479	-8.911695	11.275308	-0.055188656	-18.249464	12.514403	-8.49295	-1.3929609	-1.585152	10.22136	-0.020519575	-7.124588	-2.9447505	12.401629
327	-19.370789	-11.888092	-12.122876	-25.858484	-13.677331	-26.569727	-4.7804523	-4.4051075	-26.378456	-18.207897	-2.4433434	-28.166687	-27.542154	-36.34636	-18.835665	2.6721976	-5.2149396	-12.058187	-3.6207695	4.825546	-12.941325	-2.3506567	-4.2150908	-13.509618	-29.055727	4.170095	-13.043447	-25.081434	-24.580938	-17.658817	-11.403022	-19.60638	-9.4449835	1.7079706	-9.612098	8.623658	-19.684278	0.511049	-14.699103	-27.53229	-18.794905	-15.157112	-16.69301	-33.496662	4.041393	-21.921679	-11.206929	-14.375526	-10.894862
328	-16.66448	-3.6221669	-5.656019	8.582004	-28.954697	-1.5505186	-14.764217	-12.400325	0.8299839	7.950872	6.5466633	-5.696766	1.0278267	-0.40907702	-6.183332	-6.671558	-6.8398404	3.21334	-4.1505876	-9.47147	-7.157397	-9.254577	-4.892429	-4.723349	-4.6694765	-1.3077536	-13.723897	-24.31381	14.456715	-8.477363	-2.986103	-20.327938	-3.4756768	1.911616	0.19785468	-17.580515	-3.4826996	-17.68809	-5.162706	-2.7589037	-9.847854	-15.789166	-16.2221	-13.876504	-8.26242	9.691644	-3.1750052	-5.829813	-18.86787
329	-2.537564	-8.462919	-17.564518	-11.928128	-5.4918556	-8.627757	-26.985518	1.6845703	-3.7649364	-3.1388538	-2.6085956	-8.135869	4.132393	-3.4299514	-0.30364195	-5.790449	-9.710917	-3.4439976	13.476069	7.919577	-9.623163	-10.057496	-14.038974	-2.1193936	-12.301975	-11.37643	-8.368093	-6.566006	-7.5244565	5.814817	0.87851316	-14.4608	-5.5072002	0.18911159	-5.101193	-2.3457031	-24.081604	-9.100478	-2.4177017	-1.6572896	0.33129534	7.1592484	9.800231	2.151622	-2.8351252	-3.4800549	2.7900667	-0.4044819	-1.555233
330	-10.289924	-7.048473	-8.709338	-3.841444	-6.417578	-13.07702	-4.3427052	-1.6500989	-3.9752629	-7.3770757	-2.5811522	-11.29266	-3.5733693	-10.987126	1.7778835	1.3328301	0.1399765	-12.86733	0.5751397	-1.2002685	1.589634	-6.843271	0.09149933	-9.106549	-3.271899	-13.131641	-1.96587	-5.7699075	-6.869162	-5.9773173	-24.053114	-4.077058	0.7159503	-6.6280823	-10.546624	-2.9456775	-9.548492	-21.187872	-5.195735	-0.72217464	-8.606619	-7.41288	-13.546145	-8.932526	-7.172295	-7.040566	-8.9874935	-9.2282	-5.6989675
332	-12.399119	10.453781	0.56318635	3.159921	-13.208847	12.850123	0.89991474	5.091065	-11.324379	1.6858674	-7.926157	8.743267	-8.462449	-6.4564037	-3.4677026	8.507194	-6.3759627	3.9566739	5.095305	2.8632972	-9.775687	1.1182089	0.6861167	7.6821303	-17.07244	5.6382294	4.0859494	1.2314743	-10.684558	-1.9212612	-9.260446	16.481833	-17.377398	-4.613087	1.7751926	0.008972724	-9.3137245	-0.6732711	-12.159283	0.48671946	-2.7761414	-1.5973048	10.890964	-5.765267	14.415721	3.741669	3.6912994	-7.1614633	-30.234764
333	-19.091158	-26.87766	-16.412685	-10.957191	-19.712639	-9.685482	-20.42985	-14.330043	-22.228693	-9.127758	2.025758	-20.510721	-11.17147	-17.26927	-17.863827	4.119002	-19.890566	-11.47033	-15.478928	-12.394959	-13.959332	-14.271004	-18.667475	-10.8197565	-11.6821375	-27.231514	-26.059393	-22.63331	-20.364956	-6.364208	-25.36969	-1.1730981	-10.238938	-8.217302	-27.929747	-8.3050585	-27.048143	-23.981852	-4.2884574	-16.782715	-9.580423	0.40667486	-4.0085597	-6.0972977	-7.0032926	0.09531895	-17.618479	-8.462335	-27.711847
334	7.0057044	-5.6232414	18.801498	-10.424941	-4.7265663	-22.99285	-1.5724579	-0.13725035	3.6315439	17.208118	6.866256	-2.0771337	-15.3820505	9.527626	-6.323309	-14.212452	-4.461061	-1.3570777	1.7187686	-5.7752166	0.007305225	10.813026	-6.7912593	-6.3708854	4.484194	0.94011736	9.827414	10.424073	-3.8946373	10.278701	16.705067	-6.4067383	-2.6301637	-3.6153224	-6.6528955	-7.715634	-22.248535	-23.904394	-3.1750202	-7.613104	4.4597116	1.5033377	10.911857	-3.2469323	4.087222	5.695665	-13.39722	-11.290577	6.637152
335	-11.62872	-33.46394	-28.533775	-27.392456	-0.03361352	-10.090014	-23.91598	-18.661802	-5.951626	-15.04119	-15.937673	-22.191484	-17.865286	-4.811479	-26.075287	-4.995522	-11.464714	-10.020644	-7.7850127	-15.242648	-7.108513	-15.386837	-9.52077	-5.1603622	1.1671921	2.8874671	-10.054039	-15.894029	-13.557349	-19.592253	-26.544653	-20.574509	5.183056	-14.050659	-23.226023	-16.683092	-23.051836	-27.566626	-21.40788	-24.897362	-14.275288	-14.318886	-12.3812	-1.783394	-8.597449	-23.62111	-27.382929	-6.8306026	-17.481539
336	-0.3615327	-4.2696433	0.025469461	-9.264053	5.8082633	-0.84993106	-18.27268	-14.808087	2.8278587	-25.86319	-16.002457	4.2519093	0.671964	-8.47262	1.8054937	-15.318591	-14.478993	-14.130508	-17.615824	-7.6398277	-12.275893	-17.51285	-20.279543	-8.185628	-4.7675557	-2.6942847	-6.0053234	-12.659264	-20.121962	-35.78932	-23.107002	-20.555952	-27.7618	-14.100282	5.0086303	-20.23145	-1.634911	5.3872895	-7.349981	-16.04426	1.4024477	-15.193904	7.291687	7.0627065	-41.355373	-22.452143	-2.507743	-2.8418305	-1.7568793
338	-1.7683887	11.986977	-8.158889	-11.212757	0.985239	13.972046	17.29197	10.894807	8.07466	13.715954	2.7585936	13.531914	10.768886	19.215784	16.965837	26.449043	-3.1006773	3.0666244	6.960485	5.1821747	12.141639	9.429337	18.016836	14.350864	3.0897677	5.0861244	3.259658	3.1435802	14.796741	13.785518	8.605721	0.62202996	7.774338	-4.61928	5.2626433	-3.0895708	10.740681	20.622818	15.088428	22.53715	11.875623	4.393905	3.8481686	1.1568867	11.752711	7.219724	25.60224	1.4953623	9.703199
339	-5.2872863	-8.242931	-7.796951	6.4324875	-7.217411	2.5285661	-2.9422054	0.01080358	-5.830026	-7.1305184	-6.069481	0.120479904	-16.510992	-41.602478	-0.46575165	4.074022	-16.165659	0.69066113	-17.222075	-13.366616	-5.6405463	-15.483304	-11.075948	-16.254822	-11.190394	4.3292866	-4.549849	-3.1354573	0.6067886	-30.469254	-6.321762	-3.3176415	-1.5197686	-2.0170496	-5.1565742	-5.683706	11.506378	4.308986	-2.624729	-7.5493083	4.7698836	-2.4714317	-1.4216799	-10.040528	-3.5218875	-9.897615	-9.277287	6.4055734	2.8759377
340	-19.871252	-16.38867	-10.236823	-25.179892	18.42692	-5.700926	-1.0934509	-34.58139	-25.337393	3.5259125	-4.640492	8.340156	-29.281364	11.549916	-11.701299	-7.599482	5.7308784	-9.716844	2.3434722	-3.9295552	-7.5587196	-0.6851761	6.650369	-0.24621487	-23.026712	6.5997405	2.5492332	-8.014896	-6.5575595	-1.1639096	4.9347205	-30.200241	-8.648038	14.672824	-3.223396	-6.0527587	-1.6249512	-2.5029252	-8.415947	-5.6106973	19.557035	-3.8958244	19.80263	9.076325	10.195525	14.389491	13.084651	-0.20549293	-1.7054616
341	7.1468277	-2.754158	0.9198325	4.8460836	-23.403435	-8.614496	-16.45163	2.0410407	21.38827	16.029459	7.6883426	4.7335033	-12.281845	-11.660737	-22.435572	-7.621162	4.1190352	6.4886475	18.242252	10.184861	6.0745378	3.1810086	6.7692375	9.262366	-0.7618111	-0.25743866	-16.489548	3.331641	-2.7144172	13.318588	7.997925	-2.53638	7.4536476	9.768054	11.8796	9.531032	7.0012627	-0.030741056	-8.596123	5.4652495	-3.8151553	11.813401	8.241086	6.2353287	1.7029562	8.311484	-3.753609	-0.41091523	-4.5911794
342	15.389005	28.789017	11.97948	24.842743	7.12566	17.811476	21.956305	17.825808	25.382334	23.519167	15.820058	21.74793	24.935326	24.664011	17.784079	10.690879	19.373686	22.803732	17.04916	25.86683	13.432958	13.606094	-3.15625	16.49908	7.850199	6.0152473	1.6820616	12.15686	7.2276797	19.522707	10.971752	21.881128	25.268244	23.74787	13.101395	19.710907	13.421142	18.283876	1.6069293	18.954216	23.41936	17.53201	5.6314244	18.025677	-2.8115997	9.614232	9.432719	18.148008	17.992634
343	0.84250134	4.514177	-1.045143	-6.437769	-2.59954	7.2814317	5.940516	-3.4256852	-5.087273	-6.7902694	-10.352111	2.7537415	-10.282345	-26.5539	1.4884925	-3.3720665	-3.403303	-7.868937	-18.37395	-0.17830198	-6.7906966	1.0431023	9.316278	-3.8779094	-0.71728086	7.8584504	-0.3207024	-3.2227688	-10.185327	-11.072777	19.232275	0.7915187	5.7994385	4.029652	12.620809	4.749733	-5.3573174	6.269703	-8.647717	-0.95790195	6.9350877	-1.4178739	5.1022544	2.8680766	-4.158219	-7.3514767	-3.29682	-4.3664346	-6.7433076
344	-10.574166	-9.984402	-3.6572008	14.103467	7.4306703	9.4871645	-7.550074	0.3923738	-5.8299127	20.775988	-9.167312	6.7315407	2.3728476	2.6769438	-4.6449256	4.574657	4.935291	17.761864	17.530993	-20.914827	4.0201755	-9.746779	2.5236118	-8.534775	17.658419	6.0248656	-12.793479	-20.389221	4.420115	2.7661579	0.119785786	10.130583	11.411654	3.958025	10.221969	-4.0771003	-14.933957	-0.003465017	-10.767501	-8.385006	2.3451862	11.944673	-12.995422	-3.2426434	-7.8402457	-5.478393	-18.500563	6.0482087	-2.7237518
345	-14.758458	-18.67246	-12.3962555	-8.0077915	-16.533407	-2.7149487	-12.856847	-7.9225044	-14.003758	-16.850142	-15.101154	-22.781548	-5.097828	-2.2755678	-7.437261	-20.592749	3.6599388	-5.4004464	-15.5989065	-15.945423	-9.665805	-32.593925	-13.68898	-8.828694	-20.293196	-9.076323	-17.869652	-23.594696	0.4554316	-9.467856	-4.530213	-14.566547	-29.614532	-16.822641	-18.594133	1.1027288	-12.092259	-12.524779	-14.898167	-12.617686	-8.363605	-6.9613	-9.331534	-12.623088	-15.116496	-18.495241	-6.0518556	-10.048863	-6.4469132
346	16.142374	6.6428275	9.424285	13.804745	-9.215535	-0.80171585	-9.808494	-7.0146165	10.757183	4.506714	7.051375	-1.3782578	4.8572826	3.7130997	-13.357074	-19.688223	10.633744	-1.2014502	8.195224	11.004224	-10.143704	-14.746488	0.80892783	-3.0957482	2.5149662	-4.6081157	-2.0939329	0.66975945	-6.0797133	-11.024711	10.42268	-9.6051	-1.8719918	8.689561	2.2275903	10.715064	-4.126056	-4.22061	-15.816631	8.95079	-1.2129968	-26.153563	-8.135848	-3.2475536	5.404484	-32.716312	-12.549651	5.606192	6.647873
347	8.203313	-21.826612	7.7478123	-5.3214474	0.8258746	1.9135543	12.418171	8.561238	-0.5815251	-5.2845693	-3.3282557	-8.458158	-26.254755	-1.1235504	-11.591704	-21.558685	-9.667445	-6.9295726	16.69445	-0.97703046	-0.87026024	8.237129	27.477232	7.5934277	21.387697	22.729462	28.436905	19.51441	27.970917	19.569468	19.402227	12.432374	22.877348	2.28572	-2.5453095	-2.1979396	2.0595958	-1.9008633	-5.381018	-15.87146	17.506506	-0.6807394	-3.2612324	-1.3826528	-4.2731647	-4.8541484	-13.67899	-10.65582	2.5657494
348	-19.7076	8.727032	1.6464154	5.8290887	-13.657185	4.047472	-6.6366467	-12.913013	7.465315	-8.805734	-18.071379	1.9818236	-6.143293	1.3829908	-24.569544	-8.194661	-8.886186	-25.599249	-4.9125953	-21.225992	-4.4871697	-4.6638765	-20.245564	-17.348066	-1.0399464	-10.396344	-24.767937	-0.14333916	1.0860018	2.6378264	-5.6537857	-10.507622	2.2234154	7.50001	16.612282	9.562266	-5.455055	-28.452164	-1.5588346	-8.071273	5.9447646	-2.3741834	2.903104	10.387568	-6.242171	7.093701	3.0041072	-9.240199	6.929236
349	-4.049823	-17.676386	-9.252811	-9.383851	-3.580691	-13.2078905	-1.3795738	-8.343699	-12.023107	-6.4648438	-13.922301	-13.9565935	-4.7915087	-14.422465	8.620452	0.3421084	-5.1709437	-5.3783646	-8.001771	-2.0415757	-11.874589	-16.865131	-15.625702	-16.12113	-4.1022396	-18.207388	11.357717	-9.00817	-6.5036407	-0.29877362	13.140026	-4.9395123	-18.873804	-1.8892366	-7.4226685	-18.751879	-11.815727	-0.8930165	0.057512123	-0.6812639	-9.133787	3.2731571	-9.404698	15.342311	1.3237463	-2.243994	-7.4888835	-10.145685	2.7003543
350	-23.612717	-13.327548	-11.869637	-25.110209	-9.766402	-23.312525	-10.743587	-5.4200234	-9.937293	-9.929669	-8.669528	-14.325562	-13.292042	-9.556184	-28.290268	-7.3484855	-19.991526	-19.540741	-3.7522805	-23.883322	1.253048	-15.636111	-4.0272126	-21.943426	-18.534636	-20.82773	-14.127731	-4.1381097	-16.078802	-16.193129	-22.906168	3.846659	-28.219528	-14.8967705	-7.8789945	-11.484189	-12.427993	-18.315262	-26.819452	-18.605764	-28.36292	-22.211641	-4.0356545	-19.416063	13.455089	-17.707556	-9.370648	-0.6017917	-16.816557
352	-16.824532	16.531178	-17.23007	-16.531233	-31.443651	-13.860348	-13.44054	20.647451	-19.757757	21.411245	24.215002	14.64362	-22.871252	-24.440048	-11.646331	-5.468468	-5.403445	-10.072648	-2.252515	-21.378607	-10.662229	-0.0930981	-7.526684	-9.057992	3.4069512	-15.16792	-22.59907	-18.254545	-7.9222655	4.2737565	-15.008858	-2.6975625	-23.626375	-19.665302	-15.32149	-22.2815	-13.906615	-3.108258	-11.751996	-15.899475	-22.659845	-15.300794	-5.602245	-9.509679	7.09091	-13.37957	-6.339648	-7.6838226	-3.5922759
353	16.545885	21.19961	4.075174	4.9729295	1.2523347	-2.2710898	-5.9277782	5.516737	9.951031	19.985916	6.5251145	11.83463	10.971789	-5.765198	23.841654	0.71949893	1.9916625	9.322508	18.761206	11.001568	8.295863	4.029035	10.719856	21.985626	21.18665	19.278746	17.859701	28.575006	13.763885	7.199884	22.194353	10.282491	4.1647224	-1.081727	7.7230287	14.193723	17.818054	25.960363	12.901078	1.0008883	-7.0883904	11.587262	0.76695997	3.5098753	-5.307758	18.695988	16.141958	22.501234	0.22146893
354	-42.503876	-18.453163	-12.751628	-2.246118	-30.484873	-8.623994	-6.808636	-7.7668953	-48.53708	-21.375082	-17.751446	-33.460743	8.313235	-6.6946907	-23.060244	-6.5147367	-23.667053	-33.024273	-31.523561	-17.43204	-28.573275	-43.246063	-25.336344	-38.61217	-15.808183	-28.070238	-8.415041	-14.934066	-13.008739	-29.240538	-21.638968	-26.819586	-26.501017	-6.310243	-35.62852	-29.918303	-24.70211	-15.883557	-21.776512	-28.723387	-22.132996	-23.75059	-34.917645	-28.56043	-9.371598	-34.71226	-32.71429	-35.976772	-5.361181
355	-21.788992	-19.029276	-26.612803	-20.35122	-24.34376	-21.821821	-13.144798	-15.044915	-7.042833	-17.67482	-19.22389	-23.986864	-21.277857	-24.02475	-13.891114	-18.847233	-24.821222	-9.5557785	-10.637737	-21.009283	-18.681116	-23.064646	-27.018919	-10.569682	-14.607051	-30.109915	-17.908823	-1.9287854	-33.56896	-12.403834	1.5051798	-35.750805	-15.927235	-17.066427	-21.3315	-26.567467	-27.784964	-7.3878837	-18.055407	-10.808192	-28.706732	-29.752792	-12.326121	-30.11278	-10.939674	-28.96089	-25.36492	-20.639858	-13.595574
356	10.164765	13.342101	11.013348	7.9899096	9.084667	12.652489	9.956664	9.258206	10.867183	15.943755	13.938336	6.143296	11.922038	10.176007	12.099948	7.5636277	22.479452	13.851407	3.2366743	6.0995727	13.020313	12.835204	2.343427	9.614498	6.1818733	11.316673	12.983626	10.336915	12.769557	9.284783	3.111687	8.823583	12.165244	10.208916	8.084975	8.750554	10.56482	15.435318	13.676891	3.2437382	24.086798	15.139297	-1.1460685	5.989485	8.156001	12.114529	5.2161164	6.5701623	14.200057
357	-2.6097775	-7.5975986	-4.417285	3.0999677	-16.362568	-13.0987215	3.4958856	-9.053208	-16.608973	1.7616825	-38.901524	-14.740031	5.2166038	-34.362553	-12.241916	7.8477464	-17.551737	10.128091	10.114845	12.308999	-23.33943	-24.957407	21.249475	-13.004429	-6.134436	-0.3159097	-20.69482	-13.005256	2.8325565	-24.708326	8.997086	-5.8478	-4.5594153	-3.0198853	-8.890269	-8.180757	38.409637	3.3783245	-18.809742	8.6976595	-0.061448734	-29.215448	-11.945796	4.8490734	4.291536	-17.2463	6.4904976	-15.898128	-15.565129
358	-16.198584	7.2039876	-12.467616	3.6580763	-4.8681426	-23.997131	-3.2341595	-5.9941654	-4.7253156	10.5426855	6.118014	-1.2756338	12.743192	-24.38872	-10.325865	-30.993912	-13.3073	-22.565582	-26.97203	-28.00763	-19.273949	12.464597	-18.511	-13.595695	-17.624743	-19.423285	-24.470896	0.59117925	2.6163676	-5.3508706	-16.03552	-16.656048	-32.46423	-12.406911	-34.608063	6.658468	-17.38113	4.1921306	-7.35148	-10.570144	-11.286546	-19.355965	-14.80185	-13.264789	9.931218	-2.7683437	-7.800442	-34.404224	-37.86308
359	12.953407	10.89408	11.673207	5.666861	9.93494	-2.160208	1.6358186	-0.69515485	-3.481573	1.3314005	12.323533	13.027272	8.033328	10.660923	12.896466	8.752816	16.37572	12.564094	6.890999	-11.674774	2.4882867	9.3520775	9.20062	3.0721338	8.709031	7.0651727	12.256331	14.44807	8.131592	12.708038	9.299258	11.060298	0.5046369	6.766613	8.081969	1.2698522	-1.8759127	16.144428	2.6483948	9.1900425	14.698659	9.504235	9.819318	-0.108259045	2.8082333	6.778977	6.006359	11.524089	5.7180424
360	7.2658143	13.248654	13.334511	7.6906776	7.6742835	7.3267174	4.1518426	-4.980622	13.109077	10.523898	17.159014	15.069642	19.73756	4.199424	17.715656	13.378781	22.491814	21.34999	17.990934	12.86601	12.560219	-1.6291925	9.05138	5.4377418	12.918434	12.362771	18.518	18.447945	22.065277	9.74455	15.010518	8.499074	22.779593	6.6478877	9.926713	13.705925	17.538336	10.458023	14.389813	10.028604	18.878757	7.815932	14.855057	17.120535	18.21257	6.8412437	5.5850887	15.818198	25.102411
361	-14.275486	-7.8910065	5.9394073	-10.233911	1.1768346	-5.088224	-8.171178	-2.3566735	-6.4643135	-16.091137	-12.356574	-9.382924	-13.388981	-3.4260445	-11.909629	-5.4101295	-13.075451	-14.953396	-6.3923097	-38.713005	-6.850239	-17.877554	-15.953986	-9.835352	-4.907661	-11.674336	-20.517958	-7.090565	3.6759741	2.6482408	-33.768757	-20.958342	-5.531862	-14.100559	-29.827835	0.28552586	-16.30937	-38.36432	-24.02793	-11.340228	-8.744858	-14.367574	-8.928874	-10.056815	-11.070083	-25.52284	-9.7380295	-8.242004	1.648414
362	18.428236	19.52711	14.140809	20.586859	17.79175	23.442055	17.065083	16.258024	16.15895	15.266942	20.287142	18.912577	10.815048	16.437807	17.503258	18.859951	18.170094	24.126104	22.57607	9.698438	14.315876	22.96621	24.16008	16.945724	18.68925	22.300934	18.599741	22.949081	24.531065	14.949748	14.044782	1.0462244	16.83652	16.757347	4.6274934	16.06091	14.541173	2.9963734	17.632101	15.127945	-2.2876832	18.831985	24.162893	13.553649	12.726577	12.066922	17.337496	-7.630558	10.34159
364	17.414467	12.6540985	9.525697	8.342025	-5.2279105	2.9434395	-1.2806448	1.7811594	9.504739	14.42616	15.620772	5.368988	19.454046	6.69819	8.546384	8.705035	6.5981183	13.345733	8.462811	4.2882333	5.776081	18.536589	-0.67400473	14.777138	5.6463437	12.039803	8.771929	11.016331	10.251815	24.384378	4.037581	11.346177	14.717071	11.265079	-1.0139319	-4.1561704	15.241485	-1.2194115	14.342578	1.8704066	-0.7447657	5.835134	13.134402	-0.2589318	11.332542	5.960125	4.220425	16.596214	12.962104
365	-10.13845	-4.24235	-7.0414777	-6.1198745	-18.360302	-3.6048958	-10.34035	-21.711319	-14.757667	-12.478259	-15.469113	-19.743393	-8.5107975	-9.869975	-9.654008	1.4268268	-20.861822	-4.8660474	-12.908515	-19.98332	10.775235	9.720389	0.950902	-13.811675	-17.148855	-10.653244	-4.9270625	-17.348436	-12.76234	-4.8448977	-1.7080675	-15.621657	-18.311966	-17.435034	-2.238318	-2.4928246	-10.984744	-9.907597	-20.09074	-18.229843	-4.5573735	-6.054933	-8.626384	-15.083046	-12.623221	-3.344354	3.9060733	-7.3350425	-0.7764284
366	-20.579979	-8.542838	-12.7910385	-10.636997	-21.574335	-33.523586	-18.485973	-13.417584	-19.651342	-22.755112	-20.64923	-38.947433	-16.533949	-19.3537	-25.6322	-18.481758	-23.01777	-15.51755	-8.34451	-9.579228	-13.170334	-13.847924	-11.135269	9.236768	-4.8227468	-6.094724	-11.484845	-12.717075	-0.93744874	-17.220095	-18.12287	-21.47532	-17.325415	-16.785639	-20.05638	-28.32255	-25.43662	-22.676111	-1.5201683	-8.312816	-8.285833	-21.6071	-15.580369	-15.80666	-8.143354	-22.927338	-2.3659446	-12.191014	-11.759251
367	-6.4278884	-20.47959	2.9660566	8.571681	-0.59821194	4.0426702	-8.212009	-2.5060844	-15.218522	11.278107	-1.2348979	1.564312	-16.697357	6.0456963	0.021853605	4.098438	-7.8803563	-1.9585022	-18.995825	-2.4707572	-0.4447045	-1.8472673	6.233112	-10.389203	-6.5033593	-1.4504333	2.9454718	11.172681	12.401794	10.584149	-0.7802655	6.4142556	-2.9899101	-2.906821	-0.967988	-1.5485388	-2.755478	1.4834763	0.3625369	-3.6416779	4.007084	-2.4015145	1.7388922	-6.68109	-5.298926	2.2106564	4.198233	2.6640043	6.130121
368	-0.8148758	2.9520533	7.9376225	14.741062	4.7410407	17.149998	18.488806	1.321536	19.071	22.958906	9.909648	6.9961433	18.340284	22.378942	2.0880463	17.753973	17.865286	3.4864464	28.250643	7.267925	4.6955085	13.2415695	15.169633	16.88896	7.3016295	8.331599	5.721953	12.451019	9.390357	4.986169	-8.558332	-14.051108	-20.750824	3.3139093	20.620766	3.2195156	3.4815605	-0.043202717	-22.33516	1.9107304	-17.12398	11.402804	1.1289381	-13.925942	-18.769194	-25.114916	8.270046	-3.243725	-3.7475529
369	-14.6072855	-4.00824	14.599163	-17.168982	-9.485191	-38.18541	3.2830422	9.584626	-0.6439769	8.365262	-13.946736	-15.034478	16.467316	-0.708725	-26.8724	-26.5142	5.1949534	1.1257035	-4.3424716	-8.67295	-22.124655	-4.3764014	8.1149435	6.826235	10.984263	10.853711	23.618294	17.852604	18.59385	-26.058271	-0.23884551	-24.463663	6.0669694	-2.1968977	-5.4610286	-4.888087	-9.976323	-19.747862	9.616308	12.8337145	-20.177626	-3.1568873	-32.389713	-12.145011	-19.466764	-7.7582984	-5.8328395	-28.500742	-17.540016
370	-16.144297	-3.6170537	0.37221992	3.3557594	-0.14694118	-5.8869224	10.236791	5.242232	-8.482578	-2.6923733	9.120533	-5.7715993	-6.928992	-24.706406	-10.699513	-1.6084102	-6.054922	2.7126558	11.789971	-5.8585906	-16.103561	-1.9894543	-3.1520221	-10.035253	-3.8713973	-1.2793789	-7.0174923	-16.347443	-28.297064	-21.390066	-8.141894	-11.650815	-26.147263	-24.867493	-16.153555	-11.606209	-17.071001	-4.1290474	-8.958292	0.49846992	8.332973	-5.975137	-19.501413	-7.740871	-10.113949	-9.582796	-22.0634	-20.356773	-11.8779955
371	-15.199696	-27.697128	-27.437729	-1.5106579	-33.85577	-9.9654875	-19.021748	-22.024363	-12.620908	-8.843839	-10.919736	-28.920862	-38.758785	-19.324839	-10.019407	-5.6504097	-17.408932	-10.168624	-29.640213	-32.16089	-14.540062	-31.01917	-22.220438	-18.512262	-12.810581	-2.1007988	-5.2311707	-21.25314	-36.877808	-28.979132	-25.817228	-13.218021	-16.671076	-10.881306	-12.890847	-26.35303	-29.472277	-41.69682	-13.204083	-29.108316	-28.46675	-4.541716	-3.758195	-7.847363	-15.098873	-10.312243	2.2501276	-10.664739	-12.431511
372	-14.600956	-15.843867	-5.887827	-10.381526	-10.036975	-14.608785	-4.8883843	-14.436881	-22.702774	-15.187126	3.463026	-9.5687475	-7.5575137	-7.976996	-13.536914	-9.944558	-5.637522	-5.1686406	-28.15394	-16.351515	-12.275196	-16.673067	-17.80493	-16.972553	-12.195741	-5.510076	-4.8919597	-13.934707	-12.729617	1.3923731	-6.3352523	-10.537447	-10.46721	-8.152755	-8.790089	-10.822318	-7.310463	-10.803407	-23.07128	2.3188834	-18.313728	-8.650921	-0.57899046	-15.795315	5.610399	-11.302695	-9.995816	-8.623176	-18.544762
374	-26.865175	-23.897058	-24.652802	-13.134034	-17.277342	-14.05157	-5.456959	-21.168093	-8.888326	-19.270445	-8.679452	-16.56646	-10.709601	-16.191235	-20.982735	-27.973028	-14.401585	-21.950384	-17.837624	-26.112503	-17.01694	-6.9848633	1.7920208	-5.010279	-9.128545	-17.378517	-10.446395	-30.49952	-23.191275	-30.312101	-16.733875	-20.059402	-1.786904	-5.729511	-40.092857	-23.019892	2.8440523	-24.031244	-27.170153	-0.9872179	-9.496372	-24.805008	-9.2532835	2.3134973	-10.494924	-16.677546	-20.556908	-9.216715	-27.461687
375	-4.72615	-1.7986946	-10.145132	-10.180888	-4.0523353	13.761159	-17.886808	-11.261518	-21.170736	15.092227	-0.9132056	7.4733634	9.696275	-14.663319	-16.18744	-44.48471	-11.741431	8.658872	-14.936211	-35.17559	4.00526	-3.554534	-14.525735	-25.811089	-3.06781	-25.095398	-17.050447	-40.10422	1.4016224	13.874283	1.0803049	-13.362493	10.128747	-5.124532	-5.38818	-32.31928	-15.571533	-0.4748187	8.387862	-50.125656	-23.543512	9.697093	2.2133238	-1.3551836	6.2415752	-18.313375	-0.5714035	-0.856863	9.887557
376	3.0538585	-8.723181	-13.659039	-29.313034	12.197292	11.385841	-13.3277445	9.048439	4.7134957	-17.22087	16.154366	23.85846	12.293569	-8.263729	-18.112059	-3.0203464	-7.55192	-6.217163	-6.9778724	14.240425	16.964052	9.358569	12.497211	21.692953	19.78404	15.067905	15.270042	9.308544	16.712484	4.1461277	16.06228	17.857176	-0.17824967	9.739541	19.707762	18.273874	14.427571	19.018744	29.856455	29.406029	18.219023	14.832372	8.603955	-8.014959	21.335546	21.459673	16.473177	14.115081	7.5726333
378	-26.400415	-7.9371476	3.2394073	-13.396927	-6.432101	0.1632417	1.7393789	-4.472324	1.9299612	6.1666527	-1.976422	0.90268326	-12.47465	-3.180114	-11.136699	-12.356339	-3.20068	5.724069	9.736215	9.548863	5.1790557	-6.2717776	-9.874013	1.4821419	-13.288184	-6.308393	-12.858745	-7.9093146	0.14978123	-9.418208	3.4208653	-11.176318	-5.229764	-9.822828	-2.303932	-2.1876504	-25.82987	-2.5449657	-28.865072	-6.090296	-14.411866	-6.233387	-7.011374	9.323193	-4.8059783	-7.9880104	-10.824496	4.5641985	0.9148331
379	-1.0936028	-4.0677757	1.0054606	10.751531	-7.6458936	8.471501	2.8368542	7.8020287	4.8874145	-1.1722293	1.5339991	-4.5165453	-0.61736006	0.87303823	-0.2533307	8.199961	8.748427	7.7686715	8.410533	10.004004	1.7729859	5.3039002	-5.2790356	-5.091681	2.331269	-0.03728656	-5.6142654	1.3714232	-9.086713	-4.8396306	-6.269464	-7.5772095	8.287667	0.9244683	-2.8085372	8.849931	-0.2813506	-5.293364	-1.2020496	0.124022804	1.2703733	4.042449	10.660001	4.4111342	-5.502011	3.6659086	1.7484485	10.841259	-7.734197
380	-8.413003	-31.95478	-25.798782	-1.5281693	-5.374926	-17.802555	-12.359448	9.366994	12.56408	-3.9341917	10.275491	12.253613	10.157991	-15.026065	3.3452013	11.353492	-18.773361	-4.875692	10.354846	13.94072	-7.801765	-2.1412141	3.9861505	-11.173264	-14.742995	-4.2028246	5.4780045	6.588816	-0.6403671	-8.089772	-3.7649448	-4.311893	-0.8254722	15.167401	23.892838	23.40197	-2.0799541	9.00475	6.4620233	-3.0168705	-11.878346	0.9242614	12.255557	8.48236	-8.650211	-6.859293	15.699101	-0.40069485	-6.1622367
381	-26.928553	-7.3811326	-24.517107	-10.002919	-16.401972	-35.630035	-11.50182	-47.44569	-16.354279	-4.497874	-8.784115	-4.934777	1.5586325	-2.9069748	1.3306732	-11.67527	-31.115755	8.759717	-5.3221016	13.635933	18.839743	-6.6928573	-13.301364	-30.519104	-13.987522	13.232318	11.21814	15.741418	-13.800434	1.7221392	-2.9931595	-22.550856	-13.165906	10.152609	-3.4984293	5.6449666	12.373477	-0.8431959	5.4492874	2.1805933	-18.133995	6.6168723	9.326355	-8.498449	-21.970423	6.527036	4.206017	-34.812885	-1.1071733
383	16.94844	19.56729	27.32253	19.387266	22.428072	17.227432	11.54687	16.171349	20.2775	19.49454	23.963127	20.718138	22.908552	12.919072	12.716189	5.768425	14.513572	6.827741	4.350147	19.927778	15.873385	7.0300775	6.088791	6.4119363	8.245987	6.6183968	18.158104	24.790934	17.197395	14.709739	12.811444	12.911893	22.178772	19.420547	25.266962	10.566522	16.04007	14.886841	19.364798	19.05469	6.9065757	27.551771	23.612848	26.664865	25.42987	19.45775	12.26701	20.086676	17.934313
384	-4.9233947	-5.5571895	9.590253	8.253305	12.150067	0.43924937	-19.006527	-2.4862144	2.397559	9.136958	18.602228	-9.250334	3.5219853	-13.947	10.89042	15.512313	4.319956	-2.6788037	-2.8240547	5.369517	10.836117	11.445676	7.7694435	-9.624653	-1.4711523	8.6413	15.027991	7.552355	-8.47603	-13.407638	-8.943371	5.9117393	10.930993	11.968265	0.8837823	-8.491958	-0.50962543	7.9688225	12.162758	7.5545387	13.85584	-0.3751216	5.961268	19.097643	11.528378	6.618973	11.733298	14.983983	11.729545
386	4.7131286	9.980622	-6.835935	15.230022	3.4168866	1.9223446	-4.042841	-8.7183	-3.5809405	-3.1195686	-7.9289994	6.350245	3.737344	9.439933	16.512379	4.0118055	-2.6536114	18.35818	-6.7999663	-3.0142128	13.899753	7.421002	3.528778	11.884137	5.212309	9.230294	0.716578	-3.3982887	2.7972214	-13.492217	-11.763256	-3.2490604	-5.5089507	11.2943	-4.050999	-7.368604	7.366548	-3.2451584	-6.4493165	-0.42261314	-6.1767936	-17.279175	-9.360511	11.640369	-6.4053493	-9.277382	-3.9573984	-10.52102	4.3852277
387	-1.6603146	5.4974685	8.765059	2.719474	1.2322879	8.464265	-1.530622	-16.511229	-16.696789	-2.7270682	-15.635017	-13.401349	5.423189	-6.1880517	8.112891	17.879887	11.280673	16.962431	8.516627	-5.8680825	11.588028	19.79181	19.155375	6.78673	11.414594	-4.5479436	10.697304	11.616993	19.818449	19.119286	18.269148	-3.6532981	16.854418	16.612411	14.515668	8.049111	15.120788	-13.611344	4.7417107	23.823225	14.172012	23.168447	15.730815	-4.0444913	16.300709	24.648684	15.106486	2.7814338	19.27486
390	12.22464	8.63388	22.1471	10.388478	14.032615	-11.869514	-2.063574	8.391553	1.7208115	13.979341	-0.9269187	9.8942	8.278379	16.84336	5.52421	6.6154723	10.930839	-1.6501676	4.9170394	-3.6595287	-0.86821955	12.280831	4.5117984	11.439847	2.2829764	-3.571469	4.993007	9.185868	-5.2409687	-13.260857	5.9905877	11.538089	-0.9451135	5.329672	9.519923	6.520453	2.950887	-10.820989	4.785647	-3.9560394	-3.6211274	-18.513578	6.0223064	-12.447154	5.5997643	5.2978206	-3.330202	2.114164	-13.709237
391	-40.857788	-16.347391	-12.916728	-16.559256	-33.554085	-20.928644	-33.31233	-36.360844	-5.1958423	-23.725616	-52.501354	-17.585276	-22.174116	-11.806728	-9.915617	-44.67084	-28.372879	-43.47815	-43.513885	-14.677353	-8.890834	-27.548164	-15.408071	-14.139087	-30.99407	8.271474	-1.7009417	-8.33829	-11.486848	-18.623135	-4.1638703	-34.18698	-17.032434	-46.168854	-24.343863	-21.517471	6.9373894	-20.888147	3.8032825	-26.981024	-5.144802	-46.432774	-15.315692	-42.49364	-22.590445	-15.387703	-37.475132	-45.19779	-13.80247
392	22.85116	11.3732605	7.654331	18.656301	2.4293964	16.361696	9.68344	-3.1076386	9.546083	7.0634847	-10.347268	6.111632	-4.912786	11.877446	12.543869	-0.16553593	4.4495277	18.029734	7.84034	5.407948	12.803277	19.517172	-1.4271784	19.820723	-18.091501	9.880809	2.746476	-0.8435511	7.030584	-0.34651995	10.780887	10.10101	7.9995008	0.57559365	4.5167966	10.47684	-0.99911904	12.631755	11.598167	1.4926292	19.715326	0.73932505	9.103902	4.022019	-4.8775105	1.4807523	4.817653	6.781896	3.483627
393	-14.984014	-8.505776	3.521932	-6.920616	-0.6756906	-0.35535827	11.390125	10.7702265	-2.7543561	7.655247	6.022102	-9.598397	-18.58525	-9.381647	0.70457476	13.942341	11.1789465	-0.9477434	-16.115652	-15.217762	-1.0747434	6.3078504	-13.279185	5.744017	16.512312	6.4427476	-24.155083	-16.504213	8.116399	-11.452571	-12.211347	-17.830824	-3.8428485	3.2862194	-9.001815	-22.555174	-9.855806	-22.023272	-11.707798	-14.538758	-30.870321	-4.2993546	-24.747467	-19.12646	-13.428044	-0.71147776	-15.966044	8.555978	5.035633
395	-4.1406164	-1.5955749	-5.4132943	-2.8950262	7.0021515	7.8087716	-0.028086027	-22.13656	4.6034985	-1.6895212	-2.9649878	-5.979464	-8.60326	21.37999	6.834349	-19.410425	-17.826578	-33.94479	-13.757652	-27.609068	-31.039572	-25.970934	-32.073887	-34.855038	-24.103819	-23.139673	-34.803577	-29.698608	-31.215942	-19.188639	-28.389708	-33.871143	-27.732958	-30.331842	-32.877033	-21.954437	-14.570049	-11.381294	-9.926741	-19.587593	-12.963542	-19.705614	-36.464344	-41.209538	-43.280136	-29.498274	-15.092891	-22.026472	-12.885175
397	-12.75097	-22.252136	-8.8747	-8.860529	-10.552062	-23.315193	-20.772362	-3.8497906	-15.875931	-22.395788	-22.653418	-7.8979187	-15.971688	-30.506723	-35.536274	-29.323671	-26.71152	-9.543511	-39.88505	-9.857861	-6.897732	-25.179604	-14.82919	-0.6007767	-35.973934	3.9349067	-10.529785	-27.048822	-18.48555	-24.257025	-17.34166	-6.1042423	-21.919397	-36.489742	-14.105441	-12.866746	-37.814014	-23.52173	-24.944443	-13.023944	-39.169376	-15.949634	-22.94573	-31.536705	-1.1711856	-21.608383	-39.080166	-9.934363	-8.258534
399	4.4775085	-2.0260808	-8.364859	-5.6015763	-1.1469216	-0.78230286	-7.938053	-3.0092514	4.780724	-7.695951	-15.089459	-4.190893	-1.4498981	5.2977123	10.794528	1.5970521	5.0958033	10.134767	8.951076	6.558981	-3.4094582	-3.7745292	2.086398	10.403192	9.75191	10.6261015	0.7053974	9.173739	0.020303885	-12.582259	-1.0393972	-5.325309	-11.119872	-15.230559	-20.211084	-1.3610283	1.9260898	6.1645103	9.869422	6.6812325	-0.01450481	-7.7266583	-10.000324	-15.939449	-15.987004	-8.571554	-1.6510292	-18.758423	2.563173
400	-3.5731964	7.038279	-6.608764	2.0297558	-3.2886188	-2.1017616	15.959075	9.0663595	-0.7781332	3.1599057	-14.2414465	-2.525584	7.4852633	-10.547633	1.0584526	3.6234558	0.93857145	11.11481	2.4748309	1.2258312	11.726354	-6.6608615	35.201366	23.551538	21.296137	4.418321	-14.354301	2.3859816	10.639426	12.826279	-4.764745	17.070824	-11.768932	22.273605	9.307972	-7.163719	8.449666	-7.459045	1.7439642	20.309286	11.635666	-7.763912	21.340868	-18.912512	3.4882205	-15.015548	-6.3747883	0.8762601	-11.93736
401	-23.832542	4.962146	-43.84416	-9.288659	-46.52356	-41.08144	-39.210705	-3.9960954	-62.19811	-20.355072	-51.571087	-9.730273	9.397063	-16.241663	-7.9928336	-21.462759	3.6133053	-11.820766	-32.022762	-37.094803	-5.01975	-62.84807	-43.999603	-5.6820703	-14.720405	-13.23223	-10.999566	-0.18543196	5.8797646	-34.68112	1.0066897	-1.686118	-10.6364565	-7.5962334	-6.041796	-14.984763	-22.045	-17.716448	1.608502	1.7433316	-10.859444	3.2582262	-10.537095	-9.931939	-4.0793967	-10.791465	-9.602777	-27.086206	-24.138475
402	-13.459607	1.1566668	-2.8061454	4.0659986	10.581936	17.416662	-10.523462	-3.768782	-7.6917357	-10.968109	-5.5026817	-1.8330272	-12.800393	-11.614863	-5.4028344	-19.64714	-17.181955	16.218863	6.378862	-13.371833	1.7642689	-9.979903	0.4651197	1.5894932	-1.7363583	-9.6377735	-7.0580163	-9.879237	-21.824638	-12.647445	-7.218615	-21.334259	-28.716942	-31.28051	-35.014797	-22.507822	-30.299562	1.3378655	-0.36828566	-3.5461712	4.5461926	-4.385604	25.5513	-4.824352	8.9501295	12.677339	-22.098055	12.201706	10.268523
403	-11.43253	-10.773847	-18.048838	-14.425629	15.736694	6.479725	2.4393516	3.544446	3.672841	-18.396719	-7.9848466	-12.41803	-9.979802	-13.313146	-15.140046	-18.36149	-11.958736	-18.6477	-12.656891	18.843512	-5.5701604	-4.5608044	1.3961773	-6.0300107	-8.219078	-8.210945	-7.212293	-12.322994	-8.59628	-16.107893	-1.9137077	-7.6003494	3.6053913	-15.684887	-12.389061	-7.354548	0.6354523	-6.0195003	-6.2139764	-6.3933716	1.342054	0.8452718	-1.091488	-5.196774	-1.7863573	4.903505	-7.283488	-0.2077734	2.7425802
404	-7.844008	10.065571	-0.9951255	8.833262	-4.1118836	5.2485785	0.10618933	-10.4790125	-12.152673	-12.500272	5.3354163	-25.458946	-28.71103	-14.001222	-19.047653	1.8581718	-4.5620036	10.342231	3.594064	-29.779936	-8.306811	-0.024612108	5.830097	-4.2155695	8.591438	-8.3203745	7.668169	0.3843018	-11.634252	-11.028514	-20.728987	-25.501593	-28.038292	-11.283437	-10.27798	-0.05739091	8.170398	-19.0226	12.712024	-26.674347	-2.3480263	12.607323	10.444562	13.617233	17.127897	-0.62987167	14.568654	-3.4277222	5.0219035
405	-10.6546545	-6.2563024	-2.5078917	-2.799037	-3.6290972	13.301267	-18.706076	-5.589144	0.989927	15.105794	1.2902035	-6.455853	-0.98522025	-15.950397	-4.66559	-10.141299	6.561842	3.4968023	3.6463535	3.1979744	-14.527729	-5.4910717	9.145173	1.2359805	-10.617445	-0.8316269	4.135432	14.111969	-7.250429	-8.968301	-18.282293	-6.5426507	-12.821048	28.789686	2.1081293	-3.8834183	4.322335	-11.333055	36.61598	5.397064	36.172474	-0.90501195	24.072372	-15.66776	25.097544	9.485662	33.644287	19.789278	-12.293752
406	13.745547	11.818202	35.313244	8.678479	25.064108	7.490683	37.762302	30.102257	19.417288	26.425787	36.68051	28.066496	-0.2209676	21.02923	19.206991	13.148799	22.261047	32.098133	15.744278	13.796761	12.668073	19.698973	17.537025	-7.8520226	35.905945	12.605988	2.8629923	22.302557	26.914167	8.806528	-4.1313834	19.73503	-2.4935977	23.386774	15.824229	14.35595	14.003894	10.068467	24.147505	10.983002	10.394616	9.929935	2.0436647	-11.862221	23.31018	15.370893	3.1469295	7.2454567	12.798863
407	29.124514	13.026996	14.883952	20.519892	7.696537	17.09579	12.947806	14.27381	39.833607	16.06795	19.91467	1.3995228	-7.867714	6.373424	9.522649	-16.015974	32.73141	8.56659	9.230341	25.757927	12.778592	26.073736	18.136026	12.37024	26.296164	2.7714758	-13.880252	-11.124927	-10.607411	15.167763	17.516232	0.6299248	27.098528	16.339752	8.30918	19.788227	10.407345	17.53257	14.562388	14.204995	7.2704787	-18.452036	18.090605	-13.57632	2.6765614	20.52093	16.204432	14.39016	27.320763
408	9.443191	1.3953832	5.477566	-1.7377576	-1.3492252	1.0551342	6.423119	2.33263	-2.1368802	-4.3517237	-1.0407985	-18.328215	0.36264896	-7.468824	1.6432081	-1.1649913	4.2514663	-7.601434	-13.947589	-0.40190125	1.2524495	-7.726541	1.435001	-2.9705474	-14.2885275	-28.431505	-3.9795132	-25.461008	-11.370494	-15.553424	-0.12183698	-12.540025	-8.628415	-8.170842	-1.6292852	-8.189207	2.722534	-11.991493	-5.188792	-2.4782531	-3.6692722	-2.2945793	-2.0912695	-7.523554	-6.225945	-5.9298763	-0.91503	-7.5724545	-11.242585
410	11.565766	17.311043	14.217441	3.7640193	9.05961	9.000531	7.228948	17.651606	17.080315	20.183853	19.978262	5.319948	16.59071	6.362301	4.546649	1.5803868	-0.5983649	-4.803458	-0.6907882	10.076374	9.402834	-3.1584651	-4.6917834	0.66882515	14.514379	17.158232	4.1374397	5.292256	9.792356	13.784942	13.339645	23.053238	5.095613	-0.9538059	6.8965034	3.643575	-5.9452558	1.3096794	15.860085	-0.18263738	9.8113165	15.53186	9.992766	8.023631	11.52698	-0.004485051	-0.43923745	11.361703	-7.974816
415	-6.3426414	0.11682335	-3.8139095	-12.522115	-8.495968	24.796385	3.989404	12.376422	9.377978	-5.4408784	-8.041071	-2.7032897	17.157297	25.002853	3.467601	-4.719469	-7.4145417	8.339345	3.5954301	9.82698	7.134173	13.70477	10.89798	-9.084801	15.319992	17.623894	-4.928938	8.448512	7.70237	12.685054	18.901857	22.346838	5.0146823	-11.705243	-17.508965	-4.688701	16.32908	16.73006	17.406895	-12.073583	11.894343	-0.88078403	4.3543572	9.404282	3.9737396	1.5333533	-5.9475684	-3.10975	21.304182
416	-8.576757	-6.58925	-13.598198	-3.3323631	1.0105664	-3.3956661	5.404633	-5.201721	-24.936417	4.8873124	12.057775	-14.566554	-30.992647	-0.82382935	4.1721845	0.21293052	-1.5515146	-9.056871	-2.471204	-8.948363	-6.1742167	2.4599648	2.8892586	0.86921376	-2.8536367	10.968253	-3.124698	-4.116307	22.715998	6.8917165	-4.088305	-4.3882117	-8.329924	-9.509236	-0.014005979	-10.128896	-11.780454	8.718806	-2.7337322	-18.793818	-33.873653	1.4735522	-31.220718	-16.97107	-7.2075706	-17.091736	-13.144404	-12.589808	0.8911371
419	9.9139	8.824994	-5.334965	-20.256445	-5.701796	-12.197368	-5.04268	-4.692503	9.789874	-10.005551	13.176533	2.3827128	-2.4355175	3.7590377	-3.8239448	-3.117585	2.9027774	-2.56122	3.787534	-2.9342709	3.6174557	-2.5758379	18.001612	6.6983075	10.994887	4.466467	4.8438606	-3.74956	10.858592	-1.539043	3.0263855	11.740947	7.1445336	8.452907	7.5657964	-27.437742	-13.666122	-21.274847	-11.569432	-7.751293	-2.2093914	-4.1561036	-9.321762	-2.660588	-6.3753257	2.1903152	-4.842221	-3.6292012	1.8032948
420	-8.185573	-19.13073	-19.251451	-37.52693	-38.348446	-9.208044	-3.6152914	-18.69631	12.408872	-28.387274	-20.770641	-7.238786	-20.290398	-15.665708	-0.59775937	-2.3050401	-10.683189	-26.815636	-32.66653	-10.056775	-40.481064	7.124656	20.15788	-24.894106	39.999596	-26.660944	-21.724451	-20.352919	-31.074936	5.3957763	-4.2786	-11.108129	-4.137755	-11.428322	-9.879931	-17.445536	-22.797178	6.5518355	18.469069	-25.457808	-9.422912	-15.606465	-8.692789	3.3354502	-18.319117	-29.570786	-10.167654	-8.558523	-45.704193
422	-1.9357923	-9.853786	-19.573414	-10.497144	-23.250128	3.5229282	-0.014655431	1.7246132	5.727146	5.675766	-1.6553203	-11.976247	1.5044761	2.9676692	-3.7614467	8.642062	0.13790949	1.1791472	8.757813	9.978553	-2.9138901	-10.872174	-10.927052	-14.659313	-17.739546	2.7050183	-1.220874	-15.377179	-16.849237	-17.488874	-31.058264	3.9140377	2.3323224	0.061109483	-0.9877665	-5.2601476	-16.550364	-13.500774	15.333552	4.6928606	4.9221306	9.183681	10.782066	6.9133453	12.112679	5.367619	9.168412	2.6321287	9.831093
423	6.1164794	13.962096	-1.825346	8.885558	-9.075772	4.083386	9.678115	2.9430482	9.772916	11.11727	-8.723681	11.389665	4.0160403	7.731318	3.1640387	7.2886605	-10.017571	7.7576165	-1.6896204	-4.1508317	-9.038781	-4.867153	-2.136665	11.219337	7.5487285	18.085	8.408996	-3.6074874	7.508702	8.118804	10.683642	15.056934	9.562004	12.668351	-0.2480704	6.5322	12.702172	10.453869	5.4196777	15.315175	10.256539	-1.4898081	-4.3445587	-7.3987904	12.390798	23.383339	-5.37993	-3.2941208	5.216752
425	-19.08901	-21.719889	-29.397226	-32.778397	-27.246775	-26.956472	-24.801497	-26.593359	-27.690302	-10.734258	-9.192549	-17.428152	-5.189826	-19.034788	-28.377493	-12.198941	-26.933321	-14.318371	-9.374179	-5.1530194	-2.3322322	-20.149805	6.1308274	-13.277076	-3.6223462	-34.549587	-20.526548	-19.203867	-6.4819474	-17.758448	2.7962523	-14.134376	-2.710614	-7.936994	-15.577072	-17.281929	-11.938991	-1.9311625	1.359136	-8.040718	-7.403536	-0.3536911	2.041889	-6.985749	-10.735042	-10.937308	-6.6828537	-9.737704	-10.568511
426	-21.404493	-13.393737	-15.821378	-15.190823	-14.35596	-3.651942	-22.158592	-31.405457	-17.26286	-11.374173	-16.321795	-8.652673	-12.212958	-7.1772256	-10.239615	-13.877945	-12.343478	-14.751149	-13.453879	-1.6452032	-11.611016	-6.510109	-6.426146	-15.664062	-14.919598	-12.329624	-14.531217	-14.9384	-1.0486475	-6.4472413	-10.381779	-1.6156629	-6.379263	-13.487367	-15.321242	-10.326631	-8.416676	-7.935166	-10.413875	-14.086936	-11.211108	-17.050802	-14.648751	-12.721542	-13.592976	-2.4464617	-23.700981	-20.998222	-16.895834
427	-30.87474	-13.242011	-22.227839	-11.106257	-37.629528	-38.005947	-43.285046	-24.787313	-21.978798	-18.167738	-14.233921	-25.659773	-11.815056	-13.056521	-33.44648	-22.326807	-20.001518	-24.512835	-27.870825	-29.971338	-18.776484	-26.534935	-17.730778	-27.018225	-12.005929	-29.972143	-12.776109	-12.370189	-24.424036	-19.169321	-15.107368	-33.39407	-19.646265	-26.942116	-8.020778	-15.151177	-10.161278	-24.903456	-24.371134	-11.353049	-26.101196	-29.288992	-24.959898	-26.31217	-21.65126	-23.570808	-31.90425	-21.801508	-18.97336
428	24.084114	-2.7249477	9.72101	5.3340583	17.251404	0.9149582	29.488333	-6.7586465	-15.61201	3.9248383	6.788334	-20.531448	-11.680343	-43.7905	21.431427	23.911995	11.832863	19.140064	11.135681	25.668524	-22.489664	16.854582	-17.956827	13.561992	-18.585276	6.404154	9.04277	-2.589873	13.774574	-1.0549632	8.229249	5.6629024	11.7916565	10.774112	19.05831	20.341803	-8.176633	24.41298	-5.6453223	8.488486	-1.5146729	20.529129	42.916454	-12.915467	6.6000037	-3.307639	-12.489059	-1.169068	21.891058
429	12.242536	14.160759	13.860066	11.336993	7.218326	4.2615213	7.077416	10.326688	6.9067826	0.36176267	3.8323643	5.807182	3.7286634	15.687182	5.9928813	2.109008	-4.7760067	12.301854	12.621437	5.4922194	10.153729	7.5566545	3.8729174	7.112374	5.5563455	6.233547	5.087177	-0.8413684	3.0318882	7.1093593	-0.22092152	16.217384	5.0337205	8.528434	9.503618	4.2488675	5.0381274	4.990638	7.3237014	8.57248	10.641816	10.907322	10.793279	10.390829	8.167279	6.904146	10.223819	10.274767	10.829269
430	5.255294	9.363546	34.618587	28.508673	26.894285	13.292537	1.0361675	16.21993	14.517554	17.853945	-4.0789123	15.564072	19.911833	12.556964	5.720945	0.5131791	-2.9132316	-12.766667	4.251798	-9.188289	17.206038	2.1200006	2.166454	18.378279	3.7381222	-9.050621	5.431774	9.925777	-0.50050354	10.979188	9.242822	0.24521852	-9.696789	4.4288774	2.4105222	5.2643576	-0.9458873	3.1182928	9.309424	30.971275	14.253066	-4.8282084	14.177853	-6.1255145	5.6196885	-0.8730375	0.4132557	-0.68107986	12.514867
431	-6.229586	21.115593	23.092285	-9.143112	10.935466	0.7667424	28.684906	-0.5776933	1.6710558	-9.410236	7.7707696	6.903009	-17.05723	-0.6103234	18.585672	7.864901	-7.422138	12.9079485	3.852578	9.705029	0.22976494	-1.3292422	11.009533	-1.2992502	9.576831	-5.8950233	14.1372385	9.901314	-16.915657	-2.1537187	3.2285156	22.677	-8.428	10.741051	8.285948	1.8161303	20.492447	1.1494894	8.480479	1.087162	16.534075	-6.5207486	-13.962846	10.292268	13.820568	18.212645	28.803604	6.2483	-9.511231
432	-6.2134204	-7.633641	14.752709	14.099278	-11.207711	-15.061971	14.189876	8.618613	-1.3474439	-4.56747	5.5407395	-10.8604	8.433055	-10.002427	-27.83832	13.417689	-3.2224457	13.948665	1.6992787	-22.456467	5.4706063	10.1224165	-21.191587	0.05676214	8.157697	6.909016	10.910001	0.054275513	-7.148953	-0.22729222	-2.4956954	-12.876408	8.425439	9.287805	-0.06764189	3.533187	9.437774	-9.641683	11.990921	-9.26974	-9.413075	6.2597537	8.193638	6.226337	-2.097841	14.73714	-11.468528	3.1537712	-2.801788
435	-19.599318	7.8164487	2.2119255	1.332894	26.389196	17.205343	5.804724	2.5466375	7.5409827	-10.423846	11.962417	-7.4122357	2.3400557	-15.457031	-1.5644842	10.279216	8.892892	-2.110833	10.48339	14.367314	23.920767	1.8403634	5.2360444	15.799938	8.209785	0.66771406	6.0918965	6.98308	-5.195268	-10.046819	4.397492	0.44912338	6.515821	2.7076387	-9.636826	8.856738	9.980447	7.29886	8.935378	-20.14557	7.5759234	10.441432	0.69551104	-13.2221575	-18.21679	0.23035626	-0.8949876	-14.58826	9.272813
436	3.8716614	17.480062	32.063004	20.491507	17.351984	12.948025	19.490732	17.069399	17.594858	6.888157	19.96163	14.5309305	-8.846938	14.150172	12.441653	10.661412	25.43235	7.0031266	0.2775456	-12.398658	3.6296778	-6.4002323	11.011838	31.1857	22.355532	5.390486	-4.1414027	6.9141984	0.60124856	6.329272	7.070028	9.945659	17.346159	22.721735	26.315887	13.926816	12.533958	-6.664299	5.638439	11.355278	2.606232	18.225271	13.278571	5.3161197	8.060868	13.865241	8.680326	1.3996172	6.3610625
437	-7.338791	-10.056533	-8.26131	4.813213	-12.070435	-17.8235	-11.024718	-8.755166	-8.726708	-1.4074411	-2.1870892	-4.7706285	-2.752678	-4.7075706	-15.094986	-3.5713556	2.2212858	-4.0592723	-0.2825884	8.92533	-2.178235	-1.562822	-7.376926	-3.1192608	1.0931991	7.1712284	1.2717842	2.5830414	1.1705242	-0.8122565	13.425616	7.770945	-3.8061411	4.073169	-1.3543292	8.912063	12.851428	7.4988914	-1.8819479	6.539734	2.502951	10.324595	12.827816	7.817843	10.344712	10.906921	3.7450275	-6.8598228	-0.5881987
440	-8.472949	-9.700772	0.6410859	-1.1749672	-5.994612	-6.2089486	-10.263883	5.2661796	-4.7569904	7.054007	-12.353835	-13.624306	-22.322916	14.55907	0.003470103	4.090444	-16.942432	-3.6099827	2.1995442	-13.427386	1.529623	1.3345194	-3.6458855	-6.9277844	-6.963457	-0.50789195	-4.9975944	-10.381927	-3.8063009	0.8809363	-2.9678476	-18.783104	-20.569109	-7.868332	-6.6096787	-2.3136141	10.103248	8.944154	-12.671538	-2.3733797	-16.146845	-1.9322925	5.1280165	17.760712	-20.629892	-15.598973	-20.907959	0.10052991	4.1480966
441	-36.94362	-7.139382	-3.4382536	-26.507639	-17.475838	-21.994238	-8.303704	-7.774715	-14.5845	-1.1858484	-5.2627187	4.5924125	2.9746764	2.5471675	-9.140729	-0.4186077	-19.520975	-27.23823	-23.310167	-13.751639	-11.258855	-17.28044	-5.703422	-7.180658	-20.685385	-26.201334	-12.891979	-21.78472	-10.047147	-27.41548	-4.461865	-5.3470383	-3.0575294	2.6879318	-22.257982	-20.389406	-10.291387	-10.5398855	-13.532622	-28.607107	-23.685663	-8.700084	-5.7757587	3.5043163	-18.465788	-12.699577	-50.099728	-0.31892395	1.7937541
442	11.663867	3.494826	4.4812455	5.868714	6.460238	6.7482543	8.635032	15.410072	20.16647	11.845616	14.238082	2.4707918	19.624231	17.851326	25.608185	13.527382	24.385132	25.09126	34.85497	24.691404	26.713999	31.51529	22.425276	27.077421	35.11675	33.975796	41.358482	37.53255	41.482628	40.115955	20.75163	16.006083	15.166882	34.94292	22.640594	16.504839	14.357255	35.992275	18.950583	12.974994	28.465881	31.342794	27.344877	31.37632	30.762476	33.005646	27.494276	29.009752	28.181627
444	2.6712887	0.924784	0.8491333	-2.1177642	2.4617584	-9.203459	-5.320074	-5.529634	-3.109215	-0.7419359	1.5529064	3.0817573	7.2325406	7.4402866	2.7150452	-7.4305267	-3.2768211	-1.4060978	-3.639066	5.740022	4.1693907	-11.298007	-13.241429	-4.866359	-6.2486987	-7.7956595	-2.5216997	-2.351658	4.426767	9.020303	4.328078	5.7335343	3.4764814	-3.0407798	-5.3306475	2.023948	-9.497848	10.39644	1.656134	1.518206	12.147368	4.170997	10.736562	6.194826	1.5872103	-4.349182	-12.110129	6.9416566	1.8352162
445	-12.632886	-12.632525	-5.5424867	-7.871517	-6.6702213	-5.5154433	5.3837943	-0.5626176	-0.3213718	0.3818103	3.4454134	-10.840244	-9.26101	-13.490342	-7.496531	-7.4962554	-3.7218602	-16.355139	-6.5305037	-5.3706126	-8.684619	-12.321915	-2.3263729	-16.79846	-14.547137	-1.8746427	-1.06842	-2.561474	-5.1906	-5.838705	-10.110593	-10.328567	-4.9407926	-8.295517	-10.577398	-16.45716	-13.05627	-10.077496	-3.7287009	-3.7402372	-0.52463675	-8.341072	-2.7119968	-3.384992	-0.079421006	-1.3571717	-7.0203424	-8.20662	-8.138373
448	8.318718	7.6241493	9.733728	-0.548973	16.725084	16.570778	10.207069	-4.4546695	5.4010987	-7.8202376	9.914321	18.796026	7.8085847	10.025006	0.467481	-1.3720685	3.0296764	8.895692	3.4180686	-0.93745404	0.19681041	-3.6103055	8.646884	17.141895	-17.60896	-14.300359	12.228176	13.879147	6.99386	13.051254	13.061349	11.77785	3.061477	12.677896	10.986917	7.309315	9.10575	6.5010285	16.475286	-3.415859	24.098389	-0.6627776	8.872335	18.174587	4.6796703	8.982778	13.730126	2.836959	18.12749
449	-19.875944	-19.108438	-20.040346	-17.392054	-25.9373	-30.882055	-13.173878	-9.316871	-14.253514	-13.059276	-17.63175	-12.352399	-17.605375	-34.410328	-40.94009	-32.160656	-30.301859	-26.780937	-32.33624	-10.968517	-28.338188	-33.676285	-24.752228	-19.987505	-20.344002	-29.916319	-26.705046	-16.784159	-17.66405	-12.1704855	-13.593238	-24.075388	-14.064076	-20.913841	-13.942931	-19.906813	-23.85048	-21.292494	-21.48834	-25.100515	-9.093776	-15.995631	-23.49436	-31.0725	-27.122873	-29.374575	-20.001606	-38.895008	-15.668151
450	0.29149184	6.731935	6.7745624	-5.6220665	-19.328615	-15.717064	-23.760414	-40.099747	-22.062616	-7.755703	-16.513313	0.25216857	14.657096	14.770161	21.892431	20.882566	19.229181	18.203432	15.182092	24.41844	27.096746	19.758772	26.84826	23.74048	22.74629	19.522491	21.293306	23.321768	19.850126	23.677336	20.974932	18.884277	18.909805	24.045835	17.818644	21.631044	19.000908	12.925708	17.458925	13.504116	15.87098	9.411628	-1.2839683	5.4872212	10.395173	11.519076	13.16245	13.153	9.10085
451	9.323807	6.1061883	6.580513	10.8710165	6.993864	-6.1231194	18.822792	6.107809	1.0095724	17.855154	5.6517005	-7.67466	18.6485	5.403006	-6.5478177	19.426851	1.8722725	-1.461503	19.275576	6.552643	-6.2796535	22.61823	-1.8868431	-8.23925	15.324444	7.8795342	-6.2178044	18.469484	4.692517	-0.97125584	13.5662	5.2804923	12.288333	14.428006	12.270233	1.6802751	14.081264	2.4457936	13.537404	18.742155	11.263646	0.43827534	1.4642934	-3.0223198	-11.464595	1.8595915	-2.1785445	-15.06153	-1.5681572
452	12.783086	9.4022665	-9.36478	14.10719	6.5759845	-9.73909	16.705921	3.7240045	8.506234	12.003325	6.430908	-21.26629	2.623072	12.982468	-1.6310682	15.522054	-2.6098316	-11.795592	6.3892837	4.615252	-0.4547453	-0.760736	12.599555	-11.778565	5.867182	8.240052	-2.7540467	17.34453	12.678749	-6.774784	7.261576	15.9219885	2.5111678	15.490222	13.371873	-18.306524	8.717181	17.749107	1.0902605	2.5127318	-4.149538	-2.8584423	17.601158	7.71513	8.047745	13.836945	2.832597	-14.507678	11.309693
453	-20.552944	-9.322423	-2.8627663	7.569408	11.164341	11.61571	-1.6881723	-1.2965978	18.739357	-10.5713005	-3.4017022	-3.9365017	-2.2410383	-12.042431	-6.6348624	-18.573267	-5.556885	-19.051323	2.6593215	4.446232	-5.242563	-16.894161	9.921827	-18.526651	-25.864649	-13.04715	-16.515083	-9.253984	5.25843	2.4957185	-15.172147	3.4628727	0.62713164	6.823176	15.559165	-32.477207	-14.518559	-5.5232654	4.718828	4.043028	-16.388056	-1.090725	9.281086	5.40852	0.42827988	-3.2530022	-12.643788	9.2544985	-31.1566
454	-10.679484	-22.237854	-20.817266	-17.750196	7.5299587	9.017067	3.9737155	0.40234756	-15.610488	-18.42745	5.5484185	8.417129	-2.8947346	-1.7705622	-7.6020865	-16.96048	7.286382	0.08507601	-11.145926	-9.588286	-8.633945	-24.65835	3.3590324	11.840721	-0.05428918	-2.265401	-11.238667	-15.820294	4.933856	8.521642	-1.0313073	-5.1181245	-1.9881296	-16.945612	11.66813	6.5294776	-2.3816159	-6.667956	-11.256486	-35.65025	4.208445	5.821856	-0.26740646	-12.942483	-5.69647	-28.478968	3.2890122	4.7540345	-4.3946376
455	8.42439	5.0179462	4.664354	22.177984	16.148092	-2.041998	13.741841	20.466309	19.32185	16.007978	1.9776653	11.417905	7.725723	-4.0599656	9.872067	-5.618351	-8.783096	-2.9158115	6.763979	12.521764	19.963472	7.208138	9.296381	18.37806	10.338342	11.175107	8.557225	14.710266	-1.3492411	11.004903	13.5194435	5.649069	6.765695	0.6034381	7.0146313	-7.365036	6.724706	-7.0509987	10.425915	18.79807	8.82049	9.712116	1.9746599	11.69738	22.563559	7.118448	25.457771	22.334955	11.369855
456	-21.129824	-11.129761	-6.935965	-12.2850065	-17.07257	7.6265044	-22.44795	-9.493716	-24.998915	-12.969483	-17.570818	-12.283115	-12.85606	-4.368323	-26.20243	-3.1122983	-15.050536	-8.581334	-19.482222	5.8285985	-4.3807907	-5.4081993	-27.592278	-13.277068	-13.160159	-18.63458	-17.615328	-17.505774	-4.7087755	-9.981273	-13.239177	-3.806186	-24.474909	-3.2611663	-8.62197	-16.355652	-12.252683	-10.868072	-13.217003	-1.7048658	-14.916557	-7.4602847	-17.296614	-21.119253	-21.17943	-5.60944	-21.605164	-13.431699	-21.0787
458	13.260872	13.928473	2.432999	5.858963	4.5231075	-1.5566362	-4.3826365	2.3511555	11.123893	-6.0894923	-5.5353928	-6.984627	0.08884176	-0.17537276	-2.1075125	12.340329	7.4863687	7.067761	1.9248961	14.80164	20.204107	-1.3797413	-4.13031	8.197133	8.053092	-8.206983	-10.695793	-7.852265	9.414917	0.2427222	7.1758285	0.8778724	11.384076	6.59176	-3.0015671	-1.4160347	-6.06167	-15.287255	-6.9371166	8.558696	6.4189262	8.891106	-2.1344876	-2.8511016	10.070762	-3.8136501	-3.5045002	11.149673	11.3028345
459	13.910417	9.284253	9.092748	12.34789	10.247247	15.985401	9.609317	0.15874517	13.775279	-1.1534867	10.330972	8.340523	7.6680074	-0.8667595	6.9457603	-8.934098	-8.972288	-9.784615	4.4297075	-6.176958	-17.005844	-5.9172897	-2.6123264	3.2290666	5.042482	9.300835	4.312039	-5.233449	13.204473	1.0019153	-5.134234	2.721447	-8.849356	-2.624067	-2.6340477	-2.3896518	-16.310009	2.3018477	4.086203	-14.684613	4.698382	14.026439	-11.569743	15.128494	15.294609	-2.7747533	-13.220771	-1.4611901	5.037495
460	-14.414142	-16.395761	-8.994517	-11.134252	-10.791477	-4.2708783	-5.02292	-9.135356	-4.9035563	-9.660338	-0.95387286	-11.596063	-2.0263195	-7.2016854	-10.044745	-8.575471	-6.389652	-12.585423	-6.9852767	-1.7500464	-20.961403	-15.2028055	-12.979358	-24.256653	-12.100197	-11.683114	-12.269527	-12.630051	-20.941761	-12.815757	-16.752787	-10.673738	-17.243158	-9.6025915	-7.0903907	-8.917283	-5.57198	-9.595109	-10.496198	-15.211492	-17.433453	-11.823865	-14.976884	-8.201758	-12.742828	-22.005346	-15.040885	-15.667656	-12.240405
461	22.003248	31.12857	30.28559	7.502421	28.552362	27.643034	17.75139	31.506027	19.782804	28.204163	29.060652	20.383905	18.320375	21.076118	24.871964	17.359516	27.992647	27.51911	20.40354	27.614914	25.707064	18.266466	16.285921	21.609983	27.233786	21.528105	34.478733	31.937563	12.610505	21.91674	26.144775	22.79629	24.1705	33.906284	27.794134	25.479218	36.33335	23.779173	19.529032	38.18159	16.885052	22.258352	24.416077	31.883234	11.84343	26.629042	28.774721	30.81323	22.68382
462	6.246046	8.034747	12.003711	14.523532	-1.3679374	9.072352	7.0782123	-4.769213	9.048992	8.59185	7.6143956	-2.9114482	-1.3239046	2.1838727	0.3964707	1.5441532	1.5113531	16.700628	5.3819785	7.6017113	7.8999467	14.666851	4.636906	10.507663	2.77445	2.837128	8.781201	11.273257	-2.0091653	5.458678	11.099952	-10.008042	1.7329603	14.290881	12.9181595	12.455485	17.09134	3.31899	-1.5140673	-2.7087507	16.042212	9.072305	6.440287	9.817658	14.441203	23.254465	-31.350037	-0.99641675	-11.310496
463	-4.989397	-34.129265	-4.7031374	-8.206136	-8.718519	-5.306545	-17.814817	-12.42085	-20.837954	5.1919494	3.1514513	2.8470192	-18.240488	-6.3642354	2.9499311	-17.515749	8.490344	5.263185	-22.915625	-12.477483	-13.186629	1.1802825	-37.675167	-3.5712483	-24.666285	-12.702042	-7.6142564	-21.792068	-17.418093	-33.869724	-28.705992	-34.9461	-23.840914	-35.800434	-13.0891695	-25.104424	-22.876541	3.839792	-34.22746	-8.53887	-17.881495	-15.0914955	-24.21431	-35.229137	-31.317892	-5.2219944	-13.152829	-5.6249886	-8.10224
464	-2.333635	17.72481	4.2537646	0.32725987	-5.959494	-0.52756387	6.321772	-23.110365	19.86975	12.682324	3.621502	19.431776	7.2224865	-0.61708313	1.1194063	16.873573	-0.36325422	-9.49915	19.527784	-1.2667094	3.3150423	25.310354	6.5634255	5.0134034	-21.230574	18.974295	-3.0348816	-8.621093	17.605392	4.9921885	-12.062594	-9.07757	21.05526	-2.186157	4.940975	5.381659	-17.107386	-24.46283	-15.7994585	-16.655634	-26.281626	-7.020701	-5.5813737	-25.53382	-24.721802	-7.283707	-27.865244	-22.971542	-9.7758
466	19.127779	-17.22411	-18.96655	6.9810677	-32.463177	12.363225	-3.9365323	13.882214	-7.809587	6.3972764	14.448886	-17.45727	-8.061222	-1.5050505	13.239497	0.13593833	2.2253895	-17.385216	4.2055917	11.82578	-3.94605	-12.001553	-4.11638	-8.674458	14.275791	-0.58773774	7.083445	17.27685	9.582632	5.882826	15.702624	6.8257027	-12.831539	-6.005708	-4.8425717	-8.527644	3.3911247	8.116737	12.847358	-29.94828	12.439279	-34.052135	-2.4715483	-11.121753	17.351225	-4.6294923	-6.5077267	12.012189	-38.573654
467	19.871199	-12.916142	0.41014513	13.062335	9.975953	-4.050813	-7.2280273	-9.785184	9.728757	3.8338425	-22.928442	-16.37102	-6.149942	-8.245774	-25.639008	1.0499058	-8.188615	0.1119922	7.266894	10.868398	10.53364	7.026695	21.857805	-1.5003461	1.3958591	2.9152577	13.897143	-19.932756	-21.101913	7.0181193	9.850758	-6.972836	-2.6329925	10.928884	-4.0888414	-6.713577	-6.386526	5.1492033	11.17702	7.134533	-5.6803784	-4.569622	7.055103	22.27035	3.6006157	-6.6927104	-5.666077	6.008158	3.72365
468	-20.70826	-20.664722	-20.691307	-23.966858	-19.395338	-14.981481	-4.810583	-10.9422865	-4.8732247	-1.6950139	-3.5006702	-4.1908984	-9.86313	-12.777303	-5.3405533	-16.597616	-24.117208	-33.839397	-19.01961	-13.112203	-27.598915	-25.6457	-8.716954	-22.37838	-31.990389	-17.383038	-14.667114	-19.119923	6.690453	11.735505	16.123165	17.008173	17.057043	11.414075	16.084051	20.264786	21.89335	-4.544232	-9.189198	-16.169847	-4.9522357	-18.987534	1.1225632	-6.993246	-18.974812	-24.120077	-9.992372	4.545346	10.139325
469	16.937881	18.39195	20.18847	20.802599	17.741814	11.339847	14.104413	21.20233	3.4550908	17.29677	-7.6959205	21.654604	20.12055	23.079584	19.99454	17.069826	-28.991495	-15.06269	11.104783	-16.85451	16.414507	19.650463	13.7488985	18.493586	6.950709	14.385404	0.12446817	-4.1655836	-36.635925	17.117407	16.670982	30.047539	22.875519	-3.0395222	24.485685	19.642015	-8.32324	21.405533	25.512352	-0.6553461	7.6431556	3.778942	22.639664	16.303473	-4.0294404	4.8293595	24.697283	8.109116	-5.6809278
472	-8.489335	-6.587116	0.72496	-2.5061486	-2.3100164	-43.74938	-33.393127	-14.376061	-22.323595	-9.148009	21.371836	-26.370916	-12.402999	-0.6459834	9.853432	-13.655538	-17.838268	-32.720352	0.71902066	-3.9864495	-32.295807	23.465502	-17.989294	-7.57201	-26.165665	7.4738793	8.275781	-26.98963	-18.457678	-16.310677	0.34581605	-26.290834	11.987111	-8.655786	12.6292305	-12.936817	2.1561062	8.335582	-28.131058	-8.472256	-17.75408	14.117511	2.8373559	9.826197	-0.038359005	-4.72529	0.40874544	-24.781006	-32.197994
473	2.8621674	-0.8582375	-5.9124503	-3.5860636	7.4985657	-36.0343	-26.659636	-4.310575	-5.4071274	9.9087515	8.393653	1.9482757	7.5116277	7.288545	12.348287	-13.902649	-3.2420177	1.4164944	-8.71788	-1.284481	-25.675863	-3.7079268	-27.929565	7.936361	-1.2727362	-15.051335	12.812291	-5.2609053	-16.046177	10.122211	-3.607542	10.746452	-2.1265376	1.8324718	-5.9434166	-8.93639	-19.401865	-28.077536	-32.28127	7.7427483	-13.059802	-4.364479	-0.021481672	5.540033	14.832523	10.014386	9.116942	-1.5119478	-13.955803
475	13.495766	-2.4830143	-15.869171	10.854564	20.743507	10.867307	6.265301	22.048735	-14.596803	10.035613	4.893355	-13.180184	4.9752564	8.835234	12.137127	-22.978577	12.344926	7.4432297	22.936014	11.747081	8.6376095	17.408623	-33.283318	3.1197903	-9.890653	-5.892456	-1.3746313	-0.5254331	16.235723	1.7746865	-12.515058	1.6316351	1.8507618	7.8057785	-1.0458188	22.192533	0.31139088	14.989856	5.599342	-18.411062	15.139783	17.297386	20.902779	-2.5151594	-3.4927483	8.347875	-12.71548	-4.6236324	10.133857
477	-49.65157	-0.15859191	-24.314621	3.260048	18.897764	-13.929357	-30.613976	-30.520517	-26.255056	-31.066	-28.993776	-39.787663	-37.345505	-38.55182	-36.69248	-59.003918	5.7699013	-30.579079	1.4399719	18.725428	-15.273837	-23.78945	-31.317581	-41.252346	-30.74015	-35.099163	-48.555267	-38.123543	-42.673298	-27.515482	-52.398514	-2.3603878	-34.17625	1.2183477	18.041817	-14.414504	-34.594593	-27.455545	-40.41904	-30.696695	-34.2919	-46.92396	-37.06449	-44.150375	-34.120777	-38.056095	-16.811981	-40.65071	-33.118286
478	10.669891	-5.866934	-18.520918	-2.6663136	-6.5454316	-6.7091365	-10.937653	6.4649277	4.1512437	-9.172294	-8.337182	-10.776418	-4.4560637	-12.750191	-2.4843333	-20.418879	2.5809708	-10.181301	-1.214712	2.4802585	22.725561	-7.3845887	-14.647071	-8.725104	-14.200444	-4.3129673	-0.8199649	-22.971586	-5.8296714	-10.182669	-4.52206	-13.452952	-10.07916	14.751512	17.851046	4.242644	10.816574	10.317652	18.107712	17.471983	-14.574073	-20.417341	0.30653128	-1.633481	-7.85165	4.436604	3.4467888	-10.025234	-11.259744
479	25.519083	12.274241	-1.652019	1.8074737	-29.594328	6.599163	8.068627	-28.757658	8.458247	-3.711626	7.801838	3.8358526	7.555813	1.7856375	-16.8201	-5.9025974	-14.581261	-22.504898	2.625781	10.612583	13.638836	13.137441	-6.0327077	-41.29155	9.6165285	-27.893763	-7.442681	-59.565136	-2.1324606	6.5635166	-28.994698	-18.329153	-13.006943	-19.412502	8.704922	-14.732796	-11.867894	10.571521	2.1915715	-2.9595082	-28.543419	-27.331419	12.523013	-37.705807	9.210538	-50.664898	8.299321	1.5319227	-33.320545
480	9.223195	14.569878	16.028687	12.902798	11.880321	10.512298	13.180325	10.113888	15.520996	3.9132137	13.163197	16.347277	17.115545	15.849452	17.599773	18.540764	23.427902	17.195704	19.763462	13.929959	18.270597	20.911606	17.500013	18.351622	17.749422	17.30564	17.005901	16.32857	16.908278	17.173388	11.6397295	11.920672	16.838873	21.344519	11.65449	9.024423	9.750513	5.2481923	6.8445	11.666507	10.372218	16.810884	17.563398	14.418747	4.7532964	5.056003	8.644621	-1.536671	-2.7089148
481	-14.902237	-8.499841	-7.398041	-1.3576269	-5.917664	-12.745125	2.311031	8.215553	-3.5620377	-13.81951	-11.240283	7.245424	-3.4754932	-0.49803638	-7.646599	13.982915	9.712758	-1.2397594	-17.426683	-9.472491	-4.8668194	-13.6875105	-0.91831046	-15.266219	0.1026144	1.5889968	-4.780136	-0.7269869	-4.534061	-8.512902	-13.145833	-15.296692	-19.869448	-1.0447286	-10.630211	-13.349706	-2.108372	6.789259	-4.8655944	-4.0342956	-8.082671	-5.7272563	-0.8107738	-8.554255	-12.190118	0.31405035	-6.5978427	4.2750354	-5.825826
482	-9.026852	-10.70061	-3.9435384	-18.114126	-9.554841	-2.1894789	-8.6310835	2.9528592	2.2166355	-15.714295	-22.813467	-12.988833	-11.953537	-13.038327	-7.6737194	-9.99467	-12.936386	-12.564511	-13.460633	-6.885072	-15.679101	-13.599757	1.4321922	4.466881	-5.164349	3.8169248	-1.0974978	4.676313	-7.7145767	2.4399145	-2.2454965	11.826074	3.13196	-0.84856296	-8.203373	10.822513	-0.88205767	9.6895685	2.0880382	2.211233	-1.2566253	1.5786686	3.2747383	-2.1009734	-4.744946	1.4725424	8.043474	5.1787057	3.4729817
484	5.8733745	19.921816	-16.321886	-6.7313175	6.062837	-24.409548	-4.1347117	14.698504	-27.91591	-21.619757	-20.361807	-19.128166	21.909325	5.6845307	14.98719	3.9830627	14.638596	10.235921	5.659889	-13.283797	-4.3254247	-15.888793	-21.46668	-14.376518	1.7059183	-16.434898	-19.915026	18.74074	14.07629	15.839058	6.4369354	13.196691	8.34139	8.9597845	-22.081377	-18.267643	-6.4467435	-14.260742	-10.046719	-5.0516334	-15.131612	-20.207838	18.51737	12.649516	17.422127	6.1798797	13.625321	6.000074	0.89085484
485	22.318014	15.293635	-0.07328987	6.3286204	3.7872496	7.4766755	1.5235804	1.6459595	3.0464706	5.78361	10.804417	9.631553	4.0898685	3.3466122	-6.925307	-2.8737233	-6.9223914	8.311264	9.149216	20.476313	12.380811	9.240487	20.914267	10.876817	2.8319619	4.142964	5.23543	5.0717244	-7.461986	-12.936301	-6.0020714	-10.485049	-4.0269465	4.0417056	4.1437774	1.9199606	6.8558292	9.449689	-2.5634167	2.7845993	4.5231566	4.9249997	-1.4138387	7.8147063	8.648614	10.308066	-5.5805664	-0.3485109	-1.0883352
486	-22.50992	2.7717235	-3.2166617	-8.939021	-4.606508	-7.18969	-6.5427737	7.850826	1.9680438	1.0194814	-13.761197	-14.603335	-13.143647	-8.36782	-16.623001	-9.941258	0.50885653	11.425672	7.436807	-6.891827	-3.2304637	-8.156608	-7.2120476	-3.6287124	-0.75470096	-8.142548	-14.511916	-26.878408	-0.15090434	-6.8321013	-8.860173	2.508815	-10.093352	7.9828477	-14.782119	5.574076	0.3159685	-3.6949117	5.781054	-0.8410724	-10.765549	-15.435271	-15.696683	-2.7159503	-12.916278	-9.239802	-6.1999574	-17.795502	-10.181271
487	-1.0343267	-13.899456	-3.160653	-20.29124	-13.908057	-44.420532	10.483138	-23.274183	-12.006192	4.88405	-25.817225	-20.009195	-26.635305	-2.9763515	-2.1676075	-13.555244	-10.07958	-29.568428	-23.010628	-31.087118	-5.4599977	7.0454288	-24.305395	1.9518772	-15.256789	-25.876135	-31.009832	-12.893573	7.70953	-23.018707	-18.156363	-24.259287	-3.267766	-20.126684	-8.973847	16.971893	-15.289126	-0.60598594	-18.956549	6.929743	-22.261053	-13.487541	-7.081721	-10.0001955	1.6400385	-28.045898	-3.5386639	-11.154388	-3.0001805
488	0.22985666	11.555926	13.70235	1.5455986	0.8270166	-0.6395874	11.183454	13.546275	9.892819	-3.9436855	1.7519277	-2.4457915	0.08049599	-0.40244642	-8.958675	-0.9557864	-5.7085214	-1.850903	-4.9928203	-8.674086	2.1508734	-1.0023855	5.325607	1.3231534	-7.2201233	4.0929723	7.8281803	0.15344302	-2.1283169	-4.791017	-6.4339733	-3.3732307	-20.050482	-2.8215396	-13.447511	-15.140466	-4.8242297	-3.2253284	-4.252109	-8.887366	-22.102083	-12.861434	-15.66957	-7.712033	4.1796737	-12.6747675	-8.022105	-5.492707	-7.176204
489	-21.685196	-6.117569	-13.7018385	-5.6203055	-1.5206833	-10.194144	7.9040914	-9.684623	-25.20694	-1.4762288	-8.979971	12.804286	-8.230449	-15.842814	4.740497	-20.743656	-6.0287766	-9.661874	-7.87054	-5.484945	-8.579072	-8.835143	-21.027584	3.3266926	-8.284112	-21.780817	-31.310158	-27.869333	-16.340843	-30.467072	-32.341938	-18.436678	-23.609558	-21.353544	-34.181522	1.3172265	4.275541	-0.97799045	6.866249	-9.15352	-15.470028	-0.7690785	-3.7241242	-8.329783	3.0532396	-7.19441	-23.290598	-38.44077	-10.87794
490	0.39542022	1.0491186	4.602282	9.485686	8.823433	-4.162757	-5.6768556	-4.2189937	-2.1471212	6.7698083	1.0408458	3.5204868	11.177498	-0.19205935	15.212697	12.389712	-7.5265565	-14.133502	-9.007657	8.0351925	-10.477092	2.777831	-10.835891	-3.5250304	18.880747	-7.1743407	9.705073	-1.9536514	-1.0443391	-0.3164164	-2.1851208	4.7620606	0.25416675	0.614391	-3.339587	-5.2968802	13.015502	5.9330354	8.733867	11.944861	-8.070821	-12.985929	-30.100784	-5.391524	-14.568156	-13.359227	-35.397923	-13.501933	-31.650576
492	3.742862	-3.2897575	1.5678123	0.14276527	-3.660896	-3.3629615	-10.454556	-1.0076761	3.9281404	-11.960739	-6.021288	6.59273	0.67336035	-7.7540493	-2.65145	-1.9154278	8.715977	6.273558	7.2559934	-1.2151152	7.461693	13.22013	5.5879617	-2.4378035	6.052345	-1.2987148	8.777894	16.082544	9.557024	9.552562	14.757962	9.212721	10.106312	10.748822	16.008175	5.2124066	7.952091	12.084952	2.782406	6.972608	-7.668306	12.572373	-22.755724	-2.5232928	-1.018663	0.95310736	-2.8950932	16.716797	10.492301
493	7.050547	2.3245656	-5.0529537	-12.730412	-4.3271027	-1.3015715	-1.4625376	-8.060416	-2.2639744	-11.650399	1.298787	-8.481793	7.8618245	4.584172	6.485779	10.443727	5.8723702	9.552673	9.798142	18.942665	16.265078	2.4712446	9.888776	12.434517	3.200135	7.556067	13.384853	-1.7870959	0.4955152	-14.049123	0.60358304	-0.40085283	-13.332405	-4.0932593	9.075249	3.9200704	2.3677607	9.186889	0.18337123	5.0450044	-0.3837595	13.633507	3.2729633	4.828512	9.2	12.738816	12.690891	-1.0078253	1.0536593
494	-10.430602	-23.758263	-23.726309	-13.711151	-13.545414	-18.79384	-14.605338	-10.780506	-0.7393134	-11.071598	7.5860066	-13.294846	0.5871296	-19.914108	-12.524386	-10.76986	-12.2584	-6.0541725	-7.73033	-17.448462	-12.338994	-9.469332	-2.8774776	-1.5280908	1.6773385	20.130981	9.6635895	8.814071	-9.81354	1.8395964	-1.9887991	-6.4139786	-0.96375304	-3.4566784	1.2164024	-7.010513	-18.840258	-17.070112	-5.2514677	-18.063597	-22.089045	4.82295	-9.127372	-18.706194	-19.598192	-5.0346723	9.633613	-13.528152	-3.0087574
496	-7.244922	-20.498865	-28.496218	-19.300161	-38.98019	-20.433575	-0.34469318	-27.263952	-29.502707	12.88163	-8.941927	-28.821997	-15.544333	16.641216	-23.734497	-18.19532	-24.20769	-11.189826	4.0020695	-12.425438	-18.530052	22.268316	22.159462	11.429627	0.2049735	-2.5958822	-11.047947	21.505753	-0.5613244	7.8722825	11.796397	-21.003805	-18.676338	26.40951	13.372765	12.634895	-0.87573117	15.262428	-30.994287	23.779863	-5.893514	11.789555	12.610085	-7.2085547	-24.500067	7.0889945	6.671702	8.455644	-8.977448
497	2.737147	-7.3612466	-3.1878757	5.0763636	13.475362	-28.302153	-15.405826	14.266629	13.82856	-17.948744	0.73713046	-4.3740735	-18.831041	-0.17046435	-2.1103866	-33.916058	-51.504944	-16.335224	5.1583347	15.977879	-36.923145	1.562478	-8.2920685	-9.298329	-6.3139305	3.9661968	-28.814672	-34.132015	-5.1281486	19.42462	9.643162	-1.625255	0.7622676	9.125941	8.121582	-2.2518992	8.853816	2.1230147	-10.012711	-11.255028	16.519033	-2.8611047	-17.027082	14.067256	14.046619	2.0702193	-1.8150344	3.2709408	-6.3051763
498	5.022635	2.0946577	-13.247088	-14.673695	-11.759669	-29.504454	-20.0967	-9.218105	-16.31801	-14.980029	-8.963517	-1.5421804	-4.6276927	-9.03193	-4.9728894	-4.660149	-27.477837	-42.815247	-24.841558	-38.12982	-6.479606	-22.360785	-11.538979	-14.529347	-6.0196433	-7.528835	-11.772077	-11.95218	-2.0121431	-16.546997	-1.0221334	-6.252321	-16.013575	-5.999246	-13.289868	-8.377299	-8.891299	-14.342155	-9.262029	-12.327232	-5.193588	-17.424456	-19.219416	0.8370142	-7.890476	10.806107	5.210659	-41.950897	-18.44213
499	-2.6465306	11.403369	7.6255016	10.36067	-9.013261	-3.608014	-23.386286	-10.608677	-24.070208	-16.117521	-2.7236035	2.0839446	-8.834629	-1.9847779	3.536857	-15.719296	-22.894247	5.824821	-17.17466	-10.497017	-19.913542	-7.5197487	-6.5307045	-6.473307	-3.9191115	-11.218285	-4.217792	-6.809404	9.357188	20.928827	3.7069767	8.676258	10.519762	15.408551	9.890694	0.2736659	-15.548598	-10.905483	1.6308571	-1.5387815	-1.4939505	-4.073189	5.1706977	-4.3594666	1.9860474	3.0716503	-4.8455205	2.1224592	9.442225
500	-5.5684204	10.74659	-9.304755	-5.7724833	-14.061699	5.761808	-10.5955715	7.6068935	-14.26945	2.2045805	-17.581764	-9.274251	-18.322687	13.390639	-7.3551383	-2.7525616	-18.346844	5.563132	-15.408681	15.855861	-15.841058	20.060278	20.4312	28.519419	21.810514	8.587257	23.29074	-1.5578388	-6.345434	-4.434445	-18.927305	0.050551653	-4.3549323	3.310313	-10.139947	-14.648105	-14.429597	9.099489	-15.438138	-4.2799015	-3.894944	-8.61911	-10.9594345	8.266262	-9.858765	-5.1879354	-12.977147	3.4806242	-14.424314
501	-9.70759	4.1167293	6.2394414	-1.2905878	5.3139167	0.20456648	-4.0891767	-4.285233	-11.816735	-18.692673	-18.089437	-11.172223	0.4881223	-1.0975715	6.138535	6.741965	3.7446434	-6.8342805	-12.292159	2.9635222	0.7791729	-11.134025	-3.7845743	-0.25512466	-3.9866133	-0.9262883	-3.53002	1.4727367	0.2382245	-18.925116	-1.5597711	0.8574605	11.596402	6.2835617	6.0594773	-8.720626	10.597466	4.646964	-2.8629034	11.749881	-2.057398	-3.421605	8.195357	10.106505	-5.3713593	3.7788222	0.35313606	-3.7949765	-3.4318686
502	3.2247543	-5.7258315	-3.14431	-14.784054	-11.707049	3.4649622	9.026406	-19.668465	-7.115949	6.696546	-4.0657115	-32.576824	-32.987663	-6.1443725	-14.637534	4.3510885	-12.380191	-5.8886666	8.593416	-5.57307	-0.008963744	10.2586565	-3.9332993	-10.315921	-13.265874	-11.268256	-27.927855	-21.389534	-20.823782	-2.6940458	-18.796453	-7.8655686	-31.74469	-16.558952	-5.582279	16.963432	-14.237269	-9.83186	-23.302622	-14.648847	-30.083916	-13.212303	1.599749	-8.650723	-38.41019	-3.5885475	-18.205671	-8.768731	-36.629154
503	-8.788284	-13.632641	0.038795054	-19.56049	-0.17042685	-1.3619798	-8.3616295	3.316892	-9.956916	-5.665755	-0.6625099	-14.877122	8.334255	-21.32948	-13.8042345	-20.044708	-11.351672	-19.626467	-9.528648	-19.024546	-13.390682	-23.998995	-1.8065802	6.5435753	-22.48198	-7.1817226	-6.7097287	19.955309	-17.637354	-10.441693	-17.126732	-11.479805	-14.517867	-19.706257	-46.247074	-46.614536	-12.0208025	16.763573	-1.9255018	-5.4513717	2.122829	-3.2413204	-19.432425	-21.456055	-12.229495	-25.550383	-5.411421	1.7467557	-20.453835
504	-13.919743	-12.132562	-8.656793	-12.501353	-20.926968	-30.31553	-14.576421	-12.659385	-7.1127877	-25.563951	-18.107082	-19.479055	-15.710612	-7.9751277	-17.830164	5.7578907	-0.64126587	-13.253254	-9.627968	-23.175959	-4.8811855	-23.306143	-16.880836	-16.5861	-20.275925	-31.015284	-22.038298	-20.094511	-24.144165	-15.982951	-6.041907	-15.683221	-14.975451	-27.691376	-7.4720573	-7.9525	-21.942497	-19.349686	-16.38003	-26.471	-24.495947	-11.025867	-22.874512	-7.1496873	-18.400763	-16.989157	-10.61011	-10.975091	-19.797773
506	2.3460195	-19.0493	-23.169083	-18.678915	-16.765669	-22.485739	-25.712309	-19.288872	-18.091753	-17.221098	-25.369164	-25.326666	-14.253125	-20.997507	-16.755589	-28.345152	-17.68981	-29.613083	-14.201733	-18.39645	-18.4971	-17.457634	-23.007914	-12.378745	-19.871893	-25.06175	-20.813677	-17.23832	-26.532883	-10.824516	-28.459879	-26.784994	-25.50738	-13.092305	-26.86997	-22.515936	-32.54811	-26.442078	-22.43064	-16.69763	-25.03012	-24.819777	-8.746104	-20.77944	-22.702246	-22.447561	-21.79783	-16.194624	-25.25054
507	21.204647	11.232025	12.875445	17.569181	20.679619	14.71845	8.649549	11.681655	14.199586	28.41532	27.507345	9.83577	8.320457	15.355573	13.175973	-12.187504	2.4934838	22.192154	18.104195	16.412563	11.090486	8.15472	19.921595	12.722363	27.678144	24.216314	-0.63446873	2.6206322	4.6361203	-0.64523935	0.9749689	14.912997	20.001062	14.276858	0.07423973	0.8222396	-10.318598	-5.6091676	5.1212955	2.2580492	9.396691	-1.1946844	4.145946	2.868205	11.630471	10.829132	8.020695	12.72137	11.143815
512	-18.433567	-2.4295094	-10.874321	4.945931	-0.19103725	-28.765785	1.4459776	-10.129165	-16.452234	-4.6659737	-8.1460285	-7.55679	-16.004826	-20.36152	-12.791702	2.8193681	-6.2692475	-23.292704	-17.912333	5.860724	-25.069147	-7.202562	-0.9510463	-17.703527	-14.781963	2.9775856	-0.09764949	-10.787248	-16.09046	-7.9691014	-1.441624	-26.786127	-13.717132	-4.191976	-14.119743	7.2481713	7.0776	-20.5671	-17.656963	-4.3979354	-3.8174431	3.9091568	2.0773575	14.331318	-38.31563	5.173503	-1.4716479	-17.910814	-13.1830225
513	-14.39498	-20.465174	-25.609285	-19.96126	-19.949001	-23.044436	-25.04335	-9.604008	-22.798147	-18.684364	-11.05029	-4.800343	-12.157215	-12.311066	-26.387274	-11.853748	-20.786343	-23.239706	-23.420946	-5.202068	-16.76239	-9.362889	-18.171045	-10.151927	-14.012034	-19.31881	-17.177391	-5.810103	-22.97869	-21.069464	-22.963736	-10.640682	-19.306269	-22.778784	-23.386703	-3.1643257	-19.139818	-25.01484	-26.134924	-11.425747	-15.91203	-22.170115	-20.656843	-1.798719	-5.3235726	-10.925527	3.0679529	-1.5307561	-6.1174874
514	-0.5444927	3.1036766	11.056132	3.6743863	-1.7661839	-1.0506727	0.4906194	5.5454316	3.6320183	0.7892335	6.072014	7.4926744	3.6367743	9.675963	6.6593914	17.160934	8.358043	-2.9738348	1.6781955	-6.0878778	1.22607	-7.692825	3.8516967	1.8655362	3.3641007	9.821054	1.9892727	-23.779554	-7.3467026	7.1059756	-3.9486568	2.4662335	-2.0168545	-4.8902173	-4.677944	7.165762	20.635668	16.654806	17.825848	17.848614	25.44864	-1.8243409	22.24173	12.164764	3.5803106	13.759078	20.097681	14.827123	14.716601
515	-7.405604	-7.9023957	-7.189928	-4.9688687	-4.450993	-3.3432453	-17.025982	-19.17627	-6.5351195	7.619474	-7.825564	-23.753664	-12.79734	5.7770915	-10.179627	-13.639207	-10.190924	-19.209946	-25.21525	-1.1826311	-4.961241	-4.3605237	-8.958917	-10.63866	-7.384195	-0.56478566	-16.230371	-7.0680747	-14.360137	-16.378693	-24.004623	-19.263025	12.278125	-9.582419	-13.014259	-14.156125	-10.880836	-7.945421	-13.640073	-29.210695	-19.533165	-0.9604357	-0.78807515	-5.991255	-9.683948	-6.872624	-14.950742	-7.729058	0.9290711
518	8.761073	3.4085739	12.190938	12.226891	15.70847	19.3239	17.047325	9.857131	18.50143	17.434278	3.9050179	20.86188	16.951742	13.523205	14.209043	17.060078	-1.2294489	12.34172	8.777037	2.8128483	13.09951	-7.221199	13.337514	5.794327	10.664411	-0.79278785	7.8068557	1.8215742	3.3964193	12.758713	1.7044328	10.086336	3.7827542	8.379563	14.642369	12.032196	5.0874767	10.55425	12.617349	9.377579	8.273532	5.851381	10.117428	21.463501	20.31027	8.328231	7.1084633	22.207596	7.611532
519	-3.811609	-5.653496	-8.2913065	-12.043555	-3.7603104	-8.288014	-3.1317165	-5.7763743	8.842462	-2.8703442	-6.206005	12.342427	4.059053	-7.1735954	0.9766337	8.115816	-0.35564104	-4.739458	-12.284549	-11.405141	-3.4003913	-2.4112604	-7.063084	-1.804822	-4.770961	8.117878	2.105924	-9.377873	2.0130672	-6.265493	-5.805277	-1.1985928	-0.7756607	0.46137667	4.908818	-5.2694645	1.9083055	5.64234	5.600696	-0.29432583	6.5514584	6.6444163	0.013916016	-7.31823	-3.1728218	1.3965801	-10.980929	-12.194072	-5.5068803
520	-20.935835	4.5348105	8.397016	11.957916	18.218294	4.382424	-3.5171368	1.6972175	8.799891	0.7133246	15.854961	-3.8486946	25.873398	0.70000774	6.9850173	-1.2005402	4.8503714	6.779266	6.925657	1.9653012	-3.208829	9.612786	8.414205	5.1571603	11.886898	3.5258195	-5.296655	15.168251	4.686338	14.415957	-9.194062	-0.50674343	4.522426	-9.924883	-0.4340744	14.9210615	4.199985	-13.323268	20.870161	-11.684203	0.77968246	6.87806	15.777419	11.313312	-6.990871	3.2932694	1.8325543	10.258377	11.785755
521	1.8368101	-3.545906	8.205413	-2.9310853	0.9144003	-8.434847	6.579201	-4.1718845	-8.040545	-7.260858	4.0438895	0.6015032	-21.831436	-5.186583	-19.997856	9.661698	2.653899	2.8787124	-6.042374	-0.38021722	-5.1915665	1.3099922	-1.9554018	-1.6288134	-10.228864	-8.268658	-16.873213	-6.93194	-10.096102	10.776816	8.247359	6.703066	-4.5708165	9.376076	-2.044858	1.0387863	-9.643195	-1.2829502	5.1371694	16.974695	-3.6820753	-3.480808	-5.8276496	14.8517	-1.4397663	2.4438698	7.4334283	19.366617	-12.933506
522	-23.223375	-42.69656	-17.918236	-20.595304	-24.948812	-45.571426	-13.599533	-10.7430525	-6.158766	-24.171515	-25.18467	-23.785744	-31.772959	-18.556252	4.103568	-12.606187	-4.905851	-5.9309688	-2.366779	-11.363875	-13.6788025	-14.704099	-6.8148103	-15.136386	0.77956104	-9.635978	2.4441974	-20.53178	-6.2432823	-15.537125	-40.207	-33.723827	-24.151781	-7.160336	-10.963417	-7.5605226	-4.63135	-13.035357	-13.382295	-25.38862	-6.632879	-19.483429	-43.34969	-11.028455	-19.15571	4.388991	2.5536602	3.5790832	6.3324566
523	7.800859	6.227642	1.8963493	6.5296216	0.39519358	0.73810464	12.791581	10.824784	13.315223	13.707896	5.3691025	9.796382	-11.450645	2.5658824	-3.508978	0.28131256	-0.82492876	2.5509198	15.323157	9.43876	-0.72057027	7.968081	13.283673	-1.0979811	-1.8477869	-1.5180515	1.3307878	-0.9429429	-5.594649	5.1835136	10.658584	1.5476156	-14.134812	0.08698527	4.8107586	0.22102833	10.465973	0.8146879	3.1864069	4.400446	5.0981574	-6.8227706	1.2404308	13.19579	4.9710026	0.63186145	5.151736	-3.5150049	-1.7396866
524	-18.528234	5.0797443	-5.623783	7.4948993	-3.7926674	2.689964	-9.628257	13.091774	-4.613725	3.7978945	2.2645423	3.8670502	-9.085305	-16.931742	8.717116	-4.465827	5.6727166	-10.061907	10.219399	-7.586454	8.457806	-6.6528244	-20.185528	-3.6506412	-18.718721	12.720279	-15.083366	-2.974144	-15.470872	0.7646489	-15.234141	-8.4944	-15.428006	0.4487346	-23.641321	-23.980433	-0.46536574	-5.978843	-0.9245326	2.1168969	-0.7871239	-6.6585765	9.262574	-15.399007	2.8773067	-16.204885	-20.736767	1.4408422	2.9120595
525	-6.550176	-15.072426	0.72197133	-1.3624153	3.693373	-10.444587	-22.134802	-5.8565	-5.6986394	5.7294183	6.845636	2.105198	-8.540267	-0.74316233	-1.5990077	-6.75242	0.8573389	1.1158155	-0.31632233	1.2781795	-6.870911	-0.73313046	11.475734	-22.614157	-24.888521	-6.1359878	2.6889126	-6.606457	-17.52308	5.0481524	9.040769	-1.529788	-9.938175	3.8096416	4.5840874	-11.9943495	7.997063	-2.1573234	8.639067	2.088075	-11.880249	-2.1489604	-2.6827424	-5.23617	0.8691582	-6.6439476	0.687551	-15.863391	-2.8689764
527	-2.3834345	-3.198323	4.9364944	19.80644	7.4652476	-7.478125	7.4819684	0.27116832	-2.9258068	8.035628	10.230161	4.0433254	-6.1746936	9.5009165	19.014324	18.312014	-2.435826	9.587644	14.6907425	8.975804	-2.050598	3.4224007	8.462635	-7.2468085	-6.009203	-5.525227	-6.855566	3.1415136	2.213811	-0.3793707	20.420492	9.522672	2.5275846	-0.36327267	23.686163	-7.222714	2.2838902	-0.60975075	-3.8368433	0.8891161	5.8327584	-5.068271	2.1978986	-11.803494	-8.498975	-14.944599	-7.0861173	-3.8467932	4.41285
529	-4.454481	2.447083	3.9653528	8.949009	17.417877	4.6015887	11.7404175	-5.6579795	10.09702	8.055133	-2.8942719	14.039918	22.228018	5.050949	12.514366	8.293204	-12.608876	3.547006	7.5763717	-8.028425	8.985599	17.360243	-2.7829864	10.217255	-0.07718774	6.846887	12.987735	-7.169853	-15.898139	0.6167634	18.862875	15.983994	9.735732	11.402741	3.8070376	-7.2542977	-12.115611	0.9273116	-10.653431	2.1087463	11.902148	-16.155333	6.6832337	4.146647	6.7624493	0.98455733	0.26942363	-1.7122806	-0.048553627
530	-27.252378	-9.909445	-35.58117	-8.4508705	-31.774994	-25.868055	-33.365177	-17.049929	-5.5041337	-14.566718	-33.003754	-18.063772	-24.921904	-26.974176	-32.913364	-26.226542	-16.073652	-19.933172	-27.647272	-24.562843	-13.986503	-26.138346	-22.795944	-17.21721	-38.84689	-22.327517	-10.705132	-11.916672	-9.5414915	-13.880196	-17.813948	-11.875946	-3.2691357	-4.548982	-26.564493	-15.920878	-24.773874	-24.730347	-23.901026	-25.05007	-32.389362	-25.131952	-24.757317	-8.246539	-26.787003	-37.00128	-26.480703	-23.608719	-31.080444
535	-5.7466006	-4.338574	5.264702	11.908116	5.017507	9.721447	-6.0657516	10.761218	-3.964963	-2.3497753	3.2911017	-2.2645423	1.1365392	-5.8682246	-8.267015	6.340845	-0.066238366	6.8974166	1.5213594	-10.957683	-1.3982652	9.820698	10.143598	6.5056305	-2.6836317	2.0540369	14.381214	-1.2871064	-2.4123	-8.034027	-6.767916	15.737988	2.946769	-6.6253867	-9.873837	-3.4428852	-17.838778	-3.5636342	-2.8227367	5.8118806	5.488107	5.49906	-14.001091	-2.9278257	-8.259154	-2.7722385	-20.276384	-15.542695	-18.371574
536	-9.856479	-15.274486	-7.761194	-13.783362	-7.541977	-15.895912	-3.1644115	-3.477679	7.073076	8.0597105	-3.7943242	-18.386238	-21.478645	-18.884459	-13.394515	-9.176749	-26.850943	-16.005766	-25.595642	-18.072378	-1.719257	3.5359852	15.697291	-26.027212	-18.58361	-12.759487	-0.05718295	2.456755	-4.467955	-8.865734	-2.7839477	1.4491358	6.098906	-1.2672971	-4.7797446	-5.8878245	-12.318683	-8.597587	-6.1232376	-23.040222	3.0369165	2.6992893	-5.953611	1.16429	2.5197494	-2.8700612	4.738787	3.193299	-10.877811
537	-8.673648	-6.669122	-11.3350115	-15.900073	-7.9825187	-10.288516	-21.524855	-8.159179	-1.8981285	-12.647175	-15.71972	-8.032525	-12.868694	-18.349874	-14.400668	-6.162234	-11.887513	-15.432492	-8.247994	-7.754959	-7.169834	-9.389364	-17.607204	-15.556114	-12.158687	-4.6441717	-11.945132	-0.32356325	-10.159171	4.73642	-12.189143	-6.753552	-6.346615	-11.225627	-8.903638	-16.368164	-18.380579	-9.241698	2.3946874	-8.533907	-2.43246	-7.5335293	-4.5124393	-5.4096055	-12.196799	-7.700436	-7.694963	-9.883823	-12.843944
540	-5.862522	3.3884084	-0.9460694	2.776231	3.9393895	16.520773	-4.2325873	-0.98381805	-6.5029807	-20.480284	-3.1811225	8.393514	-4.2770987	-4.184352	17.290283	1.1280448	8.412448	10.149425	-6.630224	-2.80904	18.44444	1.7633018	6.5393987	9.187761	-1.0648807	17.891613	3.2514083	3.5885696	-5.80652	9.900555	9.189075	10.199149	4.269077	13.463374	1.2167248	3.8798492	1.4538544	-1.8067107	5.901544	7.0197787	-5.606317	-7.7427673	-7.886191	4.8464494	3.858609	14.677639	9.112244	0.7933059	7.7157264
544	4.5580015	-12.260575	-9.545048	-4.4757867	-12.858345	-3.1272316	-3.4313145	-0.09436109	5.7460027	-23.554205	-5.142433	-1.7577497	11.430725	9.278006	-8.428555	6.2847123	11.53893	8.67524	3.1163769	1.0439036	1.6776062	0.044393856	8.549201	8.603741	-12.043435	-0.8776539	1.9850655	7.5586085	-2.4346788	-15.707443	-0.9733979	24.985512	0.27080345	-3.6794732	-17.461176	-19.614159	7.048706	7.0668044	4.54756	14.274132	1.302326	5.963404	2.2950861	1.18188	-1.6952289	-18.643114	9.962293	17.419643	6.8851686
547	16.200623	20.27965	-28.791616	15.706157	-13.198966	9.28827	17.657682	18.517286	4.4659514	-11.378925	-5.6317916	-29.256369	-7.6337724	4.1906066	13.150746	-3.0867453	-13.350791	-13.421856	-36.64145	7.5598855	13.301494	14.482048	1.7536396	-13.063618	-17.808046	1.2204443	-24.532541	-4.4509296	22.719244	14.477176	27.335327	5.956489	-22.121078	-30.984543	-28.931335	-32.310833	39.190903	-24.328238	8.620452	13.5150175	15.3799515	4.708337	-43.8688	-4.0766826	15.978127	19.216331	-19.366945	-1.4243531	23.739447
550	-3.8631127	-1.0674635	-4.4344296	-7.6313634	-10.437264	17.266613	12.863101	-14.613582	-1.1952511	1.4175373	0.47397518	-4.0582423	18.005793	-11.763881	-5.18255	-7.6970115	-3.3156679	4.208284	-16.0972	-3.3775113	-2.281787	7.107134	-11.6687	-0.09875742	-5.9605536	-5.4686284	-16.452818	-1.5918235	-1.4364294	1.0823282	-3.9389524	1.2775713	3.8204181	-5.0625806	3.6089938	1.0173784	-2.7705944	-15.644328	-0.35942397	-0.55711776	6.460649	14.594559	-14.6062355	-14.978127	8.5473795	-5.6530356	-2.6049454	2.8212368	-0.38856253
551	16.558752	15.733769	17.775145	-17.0716	13.167165	3.313969	9.530419	6.6214585	2.0328271	-20.339785	0.89006966	-8.124906	1.6427668	15.393722	-9.026095	-5.864739	8.637257	13.894051	2.082946	9.347304	8.4576235	-14.957992	15.823062	9.831166	12.4678755	1.0910721	0.13161294	16.670877	12.839154	11.991168	6.4518533	10.603978	-10.640648	2.7414942	-0.0957915	9.983163	4.3412313	2.9396474	10.561855	4.608837	12.534058	18.819464	11.3949	12.42085	-0.44262633	10.172036	-9.139032	-0.5163794	-7.8247604
554	-16.563913	-10.43591	-17.307043	-8.615214	-13.341994	-13.645505	-12.186507	-14.41512	-19.067673	-11.503858	-16.66229	-20.188688	-18.370916	-13.601966	-23.447504	-18.090067	-16.439117	-15.944568	-22.59317	-16.515295	-14.061626	-15.144643	-24.630287	-20.349546	-14.451131	-4.8085732	-7.6046004	-19.0592	-17.342474	-16.485687	-15.050209	-14.840241	-22.70167	-21.825415	-9.767655	-12.76489	-17.371979	-19.658598	-20.039001	-22.701591	-23.987564	-22.305153	-28.399406	-23.345736	-24.79869	-15.426376	-18.495792	-22.169912	-19.83085
555	7.77373	15.2182	9.063818	14.860565	-0.84136516	15.359912	16.392344	16.346067	6.707285	20.465094	17.586014	2.752669	12.497158	10.506011	10.172589	14.155469	15.978793	-3.3608017	1.8105208	-1.3769016	12.970355	12.703519	14.416707	5.833156	12.656353	-0.3306459	2.3068407	26.813211	-0.27665028	16.510382	3.4165246	-0.7173813	11.608429	11.432777	1.1520319	6.274999	8.978829	18.789011	-10.102884	8.615963	-5.6936164	-0.68390465	21.038002	22.274506	-12.1952715	1.0893927	12.012748	7.757093	3.574517
556	-4.527761	-23.90697	11.63073	26.119516	26.84973	-32.094585	-3.5424979	-28.459932	-23.337484	0.243657	-8.456971	-4.9887033	3.9964797	7.5173116	-19.319765	1.1678478	20.073004	-7.2288246	5.226851	18.60279	2.6156359	-29.821898	4.556911	1.1498817	-22.693274	7.0368085	-18.078094	-6.148772	-9.82647	-5.0526996	-12.279309	-4.291226	-11.185406	-14.179872	-11.294887	-2.9139888	-2.5879316	2.1753523	-7.1331897	-14.828988	-23.529991	5.8776917	-4.990517	2.0455344	-4.1047673	9.912528	-10.4905405	5.5325375	-5.2261505
558	-25.214003	-2.4806263	-21.025284	-23.231888	-36.918095	-24.611956	-25.596184	-25.145027	-33.162262	-53.89192	-50.853992	-18.454374	-19.346167	-45.090214	-34.63928	-59.398514	-16.211689	-15.353664	-24.131094	-37.721966	-33.82795	-44.522717	-36.060375	-8.84219	-34.465786	-33.35619	-40.416557	-49.962696	-15.287979	-43.37991	-5.2325597	3.450249	-32.190063	-25.461548	-34.10591	-23.539389	-48.284473	-45.458797	-37.008816	-53.69103	-30.263403	-7.0590267	-42.134277	-54.96649	-40.96788	-46.466385	-5.6492352	-22.592062	-24.997953
560	-12.904728	-11.749268	7.121233	-4.5726056	-6.0787582	11.866402	1.4125404	4.4337955	-5.4796433	9.758603	5.298965	-0.23971367	-4.634174	6.739286	-9.949557	2.3292935	-0.27241054	-12.445549	2.3470109	3.0900974	-0.4366951	3.8144064	-5.1247616	8.817168	-0.77549815	-23.645493	-9.819209	3.6776857	-6.8988013	16.657917	7.167034	4.6380987	1.6556768	-0.4592823	-13.14014	4.4197073	-4.897733	3.821739	10.95876	-5.7379875	-7.055903	21.587723	6.2277074	-4.645698	-3.9017115	-4.6366205	0.09625753	14.3797655	0.026506582
561	-10.708378	-12.976905	-15.746219	0.95610505	-11.725388	-1.6592482	-14.893361	3.7045023	-2.5372875	15.51484	12.857627	-13.152908	1.837253	-13.730937	0.84732264	5.520944	5.5739894	-14.921437	7.115866	-21.043118	3.903466	-19.989706	6.7275224	-9.508061	2.091909	-18.434824	-4.225736	-19.571363	-6.7586193	4.9000287	-8.757333	7.9580426	-11.080806	9.654714	-20.545656	-11.742906	-7.118702	3.6868231	-7.4136577	-3.6108007	-16.754053	-15.909302	-19.506508	-3.4939158	-12.720791	-9.413009	4.5334773	-8.915011	10.148877
564	-7.648617	7.5407186	-5.45685	-13.023831	4.249696	7.379318	7.3129363	-20.693571	0.19150846	9.914341	-7.3340983	-15.98718	-5.554602	4.4035373	10.633415	-25.047546	2.3159611	-31.425278	-11.823607	-16.050991	-6.043892	-9.142985	-9.892923	-10.216543	-22.664658	-15.690608	-6.2011256	-22.64314	-4.7425785	-5.168038	-4.648085	3.8281028	2.7784183	2.9622447	4.511738	-0.6062118	-2.9053233	-11.192147	5.262914	-7.978075	-2.9471989	-13.363854	8.254799	22.333914	15.121369	-3.3139668	3.4297564	-21.055256	2.8205311
565	-2.3904889	-24.57431	-23.49533	-20.251009	-43.984234	-24.129457	-19.267263	-24.931803	-8.700736	-21.49827	-4.2954164	-7.2985725	-9.152261	-18.424318	9.333889	-1.9902269	-13.474686	-5.25489	3.734102	-5.9565926	-14.064815	7.358902	-11.968914	-5.001056	-5.0408463	-16.235266	2.6570625	-24.346321	-21.007286	-5.406069	-6.0670733	-20.83166	-12.416148	-19.04837	-7.0426364	-10.470263	-4.1145096	-11.283591	-8.584403	5.1509757	-1.8094276	5.083245	-6.9484477	-9.949095	10.707802	10.074637	1.5713882	-7.683777	3.5066922
568	8.525502	10.123723	12.444896	18.777487	13.352523	11.328504	11.264777	11.462739	6.115256	7.580137	2.566604	19.954735	2.2469752	7.617317	18.399124	21.598913	4.3432045	11.788876	12.450249	19.099516	-3.6296837	2.02278	-8.887039	8.320073	-0.24434416	7.336551	4.328858	14.797135	14.9726	7.5269146	11.392001	3.0691745	11.02652	16.448683	6.9083514	19.79957	10.777847	-1.999885	9.163625	13.089432	-0.7961648	8.470044	9.7513895	0.58167887	-4.7575703	7.076996	-1.2709919	5.2516723	6.3345037
574	-9.573942	-2.5021136	-10.702868	3.6190472	12.804955	7.5845885	4.257874	14.470363	-1.1193948	-6.451456	-5.6632123	16.10433	-8.987191	-6.692505	-6.6704545	0.105277695	-1.3887115	7.881823	9.447129	13.877948	8.936409	17.237333	17.474249	17.563818	4.48708	-8.467206	-8.017124	-4.922624	6.8393364	4.18615	10.61216	5.696663	-0.45071268	-2.8627126	2.2232864	6.344244	-9.337574	-17.061342	-8.6856985	2.9849987	-7.2731347	15.640573	15.161466	16.99066	8.831152	9.500622	18.13984	8.402287	12.610087
577	-20.173641	-12.660201	-20.108267	-16.687914	0.7813277	-29.545258	-24.0818	-10.741669	-1.948151	-34.18774	-13.384501	-27.993269	-18.21938	-20.924097	-7.7788544	-10.68925	-27.890686	-23.199524	-10.318902	8.480174	-21.511505	-12.932538	-7.770615	-11.520263	-6.6104665	-5.669499	-24.401663	-23.226328	-23.062502	-2.132357	-9.498223	-14.462456	-11.286128	-12.132184	-23.982393	-6.6949477	-13.119494	-3.8455944	10.907451	-10.168596	-22.245295	-8.101257	-15.046496	-9.744701	8.101249	1.9753928	-23.32593	-1.3388819	-14.225754
579	16.388327	9.22906	6.9458632	2.02085	17.501467	12.480438	6.294285	14.94691	15.882388	11.326954	11.912597	6.338164	13.866074	10.376711	4.923732	12.63031	17.606125	10.550796	-6.744308	2.3624144	9.411469	3.1728394	-4.0188603	8.385452	10.896317	7.795096	12.369129	11.798103	2.7012463	13.799638	13.316524	2.3017857	9.3354435	8.286519	8.46124	12.651891	13.614216	2.064195	1.1244863	12.417645	1.0586748	9.849757	6.8613186	9.279159	10.510907	4.7533813	9.570659	11.901898	12.622262
580	-8.154798	1.9883605	5.195657	-3.0463676	-14.820451	8.888518	-2.6853654	3.83016	-7.042978	0.31407866	-6.959287	16.970087	0.9273518	-2.4848413	-13.8504095	-4.9533234	7.7504063	-1.2937526	1.3129987	-2.1940703	10.544434	3.696684	2.9747303	4.1697373	-9.868981	11.869987	-2.112092	-7.2373633	-3.290116	-2.8219776	-26.721235	-7.4405646	6.9990983	2.2455797	-0.33461985	-1.1826831	-0.8616509	-4.486895	-1.1019884	6.5076566	1.2974491	1.5037932	9.996901	4.20246	-2.0265493	-1.7881913	5.68751	6.6863937	4.1065187
581	-17.822227	-20.584774	-13.031723	-11.422801	-19.01459	-34.772537	-31.504515	-14.560346	-15.632388	-18.410608	-19.092014	-21.152756	-22.824463	-31.155844	-21.230177	-11.592163	-9.649334	-19.133373	-12.924011	-29.2418	-17.03126	-22.133554	-30.436285	-21.375307	-19.146265	-13.335915	-9.84942	-11.909158	-9.727865	-3.9775608	-4.4272475	-0.04733308	-8.130837	12.940544	-5.7556458	3.1994236	4.8089466	9.378606	-1.2314562	0.3357118	1.7634825	-16.172762	-6.068228	7.5763955	-0.19217682	-12.293541	-13.712753	0.67561215	-8.071458
582	15.997493	-5.82249	-3.165307	-0.43323994	7.5083423	-1.3173002	-9.864985	0.7010843	-19.188059	-8.184987	-3.4730246	-2.5681264	0.006511529	13.646686	6.8794007	1.5699993	-11.347385	-13.162201	2.9270008	-4.7935853	4.4627805	0.4645618	7.7536187	0.5115137	-7.373659	-9.772737	6.1716895	-4.7575154	2.7017431	2.9607553	-4.0338726	-5.4125075	8.33302	4.5254626	-2.8199692	2.1243515	5.851848	-5.3747535	-7.44145	5.600823	9.466571	5.2522306	-3.9647171	3.502843	-6.5014977	8.803441	-5.528185	1.5540699	-13.961525
584	-13.065861	3.3885014	-7.2463098	-2.0255756	-1.7275081	3.233997	-14.442756	1.1679074	1.6983151	-10.899651	-10.967076	9.564887	10.695535	2.5634038	11.752728	0.70526165	-7.2361884	9.063903	-6.8195553	-2.5693214	-1.0631503	1.3291812	-10.1022835	-0.009498119	9.919095	-19.999588	15.158646	-2.7872336	-16.044285	12.109963	-0.9517744	4.209263	4.714924	3.3118181	8.344959	5.144768	-1.3943199	-7.628513	15.400113	-6.5284343	-15.258647	-5.9847503	-13.71185	-14.925987	-6.1185117	-9.744662	-26.004807	-23.737848	-4.4168715
585	1.3568281	-9.556757	7.92609	-4.5164585	11.319097	-9.868886	-3.5713532	1.7167083	4.919913	-9.393907	3.6498563	5.991115	2.5472147	-6.172213	11.5837965	4.8788366	-8.15768	-2.6794765	1.888002	8.580577	1.8563948	5.354464	-7.836965	-6.2358403	1.686545	9.597885	2.531244	1.4910609	-7.038915	-4.2865844	6.8055496	3.9886293	-12.010952	4.575092	-9.911546	-0.77352524	1.4542097	-2.0711823	-1.0544347	-7.8391023	-1.9478935	13.288173	-6.045094	5.6488414	-8.619064	3.1104937	-3.5758543	-0.871495	9.642122
586	-2.4436975	-12.303254	-15.878003	-5.7735553	8.360536	-11.552878	-11.515102	-15.667754	-23.67405	-23.207743	-18.810875	-13.256812	-15.398186	8.193828	2.9674568	-7.1070065	-11.177945	-4.337212	13.269443	-6.7438436	-5.808561	-10.905347	-4.047301	-4.5225563	-0.33410612	-26.848478	-20.163992	-6.3826804	-9.461459	-17.072557	-12.327598	-12.07488	-9.718503	-3.5875695	-2.7881167	-7.6476083	-14.122003	-9.421924	-8.8737135	-15.123707	-4.0636635	-14.0122595	-13.0017	-19.44536	-9.533969	-4.6320305	-3.1715477	-20.029936	-27.17317
591	-11.285648	-16.973719	-11.524222	-16.982595	-27.540466	-13.28093	-36.21873	-3.3244984	-17.562906	-11.719387	-21.753012	-11.170014	-28.379446	-10.578801	-24.87958	-15.025937	-23.030924	-25.059479	-12.044293	-3.6166553	-31.214218	-16.808214	-13.919739	-19.41464	-22.448534	5.4015574	-33.292202	-6.9455605	-12.751133	-13.732198	-8.131915	-2.4632142	-25.065392	-10.958614	-29.431562	-24.986513	-17.792933	-29.90866	-28.851755	-27.243082	-33.360123	-19.593672	-31.619833	-33.026474	-29.327494	-4.9264946	-19.700207	-16.745615	-19.674387
592	-9.354995	0.25622448	-6.4167747	15.049678	17.45054	11.723203	1.6290556	-0.09177065	19.212317	-3.231929	23.39068	4.0085135	1.9036552	12.241086	-1.7961305	-2.416695	-13.080417	-0.8218104	2.6443114	6.9601245	4.316718	7.8022084	-9.758024	-2.29614	5.4784393	-4.9371715	-9.438603	-9.826257	-19.015703	-8.30977	1.3120645	-14.104671	-6.2819743	1.26197	-7.496137	-12.2146	12.953125	15.190852	3.6461084	6.9893975	-3.3312082	-3.741926	-26.683334	-10.962036	-6.99905	21.995872	15.557152	-1.0027798	11.652123
594	-3.013546	-21.71148	5.1125813	0.82116145	-12.655671	-23.029966	-31.227386	-17.384848	-17.856634	-14.879624	-7.3883348	1.3222808	-7.515869	-18.464127	-25.278824	-29.30189	-30.027533	-26.31103	-34.92305	-24.377329	-11.12223	-16.470327	-34.960705	-14.398087	-33.5648	-19.057558	3.145974	-42.094753	0.8571809	-6.6219306	-17.317245	-29.972702	-11.086151	-9.700656	-4.7847395	-3.1873963	0.7121404	1.5346254	-20.916397	-5.6567097	0.24352948	5.4760284	-4.4141593	-31.579767	-16.465837	-17.907106	-21.179934	-9.127231	-18.879854
597	2.434117	-21.689339	-5.842158	-9.535632	7.8205934	-20.086252	3.5393753	-19.099459	-0.26365694	-3.217824	9.808189	3.9471521	15.22483	-7.19944	5.1543384	14.148567	-8.79794	11.041408	7.427461	0.28272977	4.620669	17.454254	-6.4900985	7.684813	-15.231475	5.093387	19.30513	5.2639756	9.943654	4.0785036	-3.0777893	0.6958644	-2.7479	-12.966576	1.8615893	0.70608014	11.490494	12.447255	2.2690895	-10.815419	14.32185	9.887124	9.296177	13.090576	14.218484	13.142127	8.953619	1.3298694	-12.377826
598	9.143244	3.844679	-0.76498127	-10.0696945	13.749988	16.532652	-7.1762137	8.801081	9.207005	-2.937811	-1.7843199	13.77364	-6.129295	-8.879884	9.778886	1.1256171	-6.334311	3.1924603	3.9058945	-8.293387	20.15417	9.870055	14.916705	6.4377327	-8.528678	9.460457	10.717996	-5.9104257	11.632511	-9.934379	-1.5747734	15.45033	2.6930506	17.460466	-8.020331	-9.156174	-18.128183	-6.1501484	8.633431	4.0200095	-11.325503	-2.8807533	-19.595827	11.364276	1.1837645	-1.2185364	-0.63467246	5.351273	5.203476
600	-4.41283	-18.24135	-27.863398	2.8629358	1.2537647	12.120457	-20.497316	16.639017	-21.894567	8.908562	-33.761505	-15.72828	-11.971134	-32.334858	-28.361021	-35.904495	-23.310593	-20.313868	-36.841496	-24.010254	-28.275833	-29.878067	-39.957405	-5.4861717	-6.4989586	-14.580878	-16.44834	-31.131952	2.5051508	-11.17796	-19.157364	-15.517432	-22.229996	-41.396786	-26.433474	-12.542296	-26.667793	-7.97649	-25.696417	-43.50855	-14.065102	-4.596536	16.166029	-11.859718	-18.647001	-16.310213	-32.88738	-5.4039917	-24.991549
605	22.35993	-1.7403364	-9.234773	-12.764546	30.004316	-2.3744547	-12.736985	-16.669949	30.5362	-13.260029	-5.8439984	-14.842899	6.031975	6.4903145	-14.304634	-15.709483	8.937609	2.3993752	-20.94866	-11.052445	9.95268	6.8244977	-5.530847	-6.9899774	16.704084	12.314313	-18.448242	-2.4314108	-21.363054	-30.944016	-15.210032	-13.730298	2.0538661	-21.984262	-22.634745	-15.03561	10.138787	-35.171177	1.622687	-8.847177	5.6514454	-0.01998075	-22.059305	13.866765	-22.018951	-13.734444	-22.742212	-8.505405	-5.5299134
606	-3.9606123	-9.4358015	-19.958582	-6.9654126	-10.097796	4.470036	-13.52908	-6.9064317	-6.310065	-2.439537	-21.016233	-14.724838	-25.514761	-15.803554	-11.199903	-17.596685	-27.797165	-20.674845	-14.282374	-2.7865667	-7.768086	-20.983717	-13.606101	-29.670029	-27.535126	-29.193672	-18.07548	-16.629087	-8.57909	-13.982079	-25.063858	-26.242926	-13.575252	-15.081722	-14.303376	-0.13364697	-9.932784	-14.723172	-10.096113	-6.2101636	-2.9987051	-12.806386	-21.662493	-1.1821547	-15.488688	-22.270615	-28.921862	-10.13207	-17.118765
607	-7.821447	-6.13201	-10.9525795	3.1545498	-5.4481444	-7.3410516	-5.750833	0.96282005	-1.8019614	-1.0159085	3.0378351	-12.071502	-1.3474264	-6.690306	-15.190487	1.8481007	-4.7369704	3.2485971	-4.858826	1.844695	-17.384268	8.771279	-5.6090064	-8.2071	-6.004892	-3.3880222	-10.294126	-20.487343	-11.205432	-6.467094	0.39010873	-2.382838	-6.598787	-3.5652046	-9.964153	-3.5060914	0.73790854	-13.532918	-19.72077	-0.53514975	3.3072832	3.0203893	-12.705814	-20.25567	-0.7525566	4.296362	-8.921706	-5.7226963	-13.997178
608	5.9072185	4.1469593	2.4365773	4.6190147	-3.2405035	2.5396583	18.877424	5.6267014	8.398204	9.091568	22.625387	6.7492175	-4.916652	5.9236565	6.271637	7.5718007	18.903566	14.040173	2.4918976	9.624486	6.2377357	33.180393	19.500875	4.7369504	6.9344063	16.877577	20.321419	12.7828	0.49097285	5.273918	1.9901371	3.5364392	17.968164	17.348066	3.4522247	10.729462	6.270813	34.006557	5.4382205	6.1019034	-2.565129	4.59677	4.026822	5.802716	12.624599	22.02333	12.977706	14.246808	3.175494
609	2.530513	10.633889	17.0115	20.932875	14.6493635	14.612175	14.352916	7.1475854	22.45166	10.370063	11.689223	1.6547493	20.08264	5.9711742	-4.19202	-1.9549866	-1.6535896	3.5572166	4.410965	10.222925	16.799929	4.9480686	15.867729	15.781053	13.385966	5.9750977	27.886362	8.353124	6.400162	14.097941	20.802973	21.24585	5.8353314	16.252268	10.351543	28.778101	16.509832	18.882423	3.6716986	20.690804	12.031502	10.221225	9.838254	0.28869915	7.169912	5.554619	8.19088	8.902068	11.976818
610	26.079407	15.397748	18.743849	16.849384	20.263933	15.001488	-2.9900281	18.115545	26.718498	19.280191	15.036344	16.440453	21.058998	24.55571	1.0568457	16.100332	15.35974	15.403844	10.704238	16.720306	20.653513	14.455714	2.4482882	19.909437	25.5771	21.17517	19.521378	15.530754	21.748566	19.54629	0.61810154	21.737663	21.785759	16.329998	17.044073	20.940691	22.498594	20.486258	-16.369514	17.709276	19.924814	17.42634	17.07095	14.06294	30.940207	11.84155	-13.055683	13.958159	26.716278
611	-28.349096	-18.740198	-32.637558	-24.863068	-29.585108	-11.044356	-33.55466	-11.663982	-11.054488	-12.22461	-13.864437	-8.432495	-15.159411	-11.965728	-13.584531	0.03365755	5.7547507	5.4849257	-12.136075	-7.087438	-13.592934	-10.039389	-11.341571	-19.852816	-13.010251	-1.2812123	-12.062621	-15.791013	-3.999158	-25.608658	4.5982146	-9.337142	-3.4963534	-8.602088	-14.578906	-12.172233	-3.0842788	-7.03118	-7.4549584	-9.965491	5.235303	4.517876	-3.2895977	-3.6542597	2.0116954	2.8680868	1.0573639	12.466217	-0.50511235
612	-20.630285	-19.383322	-9.847311	-18.159742	-6.5648437	-10.285947	-3.5627775	3.3291557	-8.557474	-27.31531	-3.9384944	-8.947504	-12.840272	-3.301183	-4.981398	-6.6909885	-4.7776213	-15.087978	1.2129674	-7.220204	-10.950398	-19.04017	-19.35079	-20.303282	-2.837188	-26.131058	-24.04695	-19.354233	-25.020624	-30.247381	-27.84266	-26.856009	-23.33178	-31.851288	-26.006067	-15.019395	-17.501625	-21.946497	-8.289559	-2.7570598	-24.272722	-10.040608	-17.074095	-12.251254	-18.07194	-5.7897205	-18.985659	-24.832102	-8.830147
613	-9.254815	-11.614147	-17.04026	-10.150314	-10.284444	-15.4371605	-17.976725	-6.833547	-12.899877	-3.2629597	-0.84840983	-5.782122	-16.493225	-6.9295692	-12.612477	-14.467374	-19.932169	-12.008743	-8.685018	-2.0774667	-6.1832137	-6.436321	-12.868691	-12.597753	-14.416417	-9.583975	-9.514721	8.872535	3.404131	-3.2944272	0.4602201	-15.579362	-6.1951084	10.916195	-10.2757435	-17.951883	-19.107454	-8.057721	-17.257854	-5.2221847	5.6720734	-7.560739	-2.3099291	-10.499873	-18.114859	-13.394593	-8.202924	-10.968089	-1.6271788
614	-22.748848	-11.591933	-21.522165	-23.992523	-9.583329	0.6142537	-8.937652	-0.32243046	-1.5872955	4.302292	-13.571564	-15.311378	-8.727876	-9.100532	-3.5263364	-7.0356603	-2.700353	-14.15441	-8.407477	2.864228	-13.281194	-7.334513	-7.8090553	-10.393723	-0.16722934	-10.879554	1.4241472	5.698051	8.759791	11.898872	12.758662	1.5590068	-28.319513	-12.518935	-11.151257	-23.265783	-13.550377	2.2311237	12.3150625	-8.919772	-6.0022845	-3.1444778	2.090185	-2.261842	-1.540147	-24.656021	-19.5704	-16.497122	-28.706095
615	-26.903214	-10.81397	-8.864204	-43.04135	-8.888771	11.309612	-8.254445	-7.031688	-4.0983996	-0.022588253	-11.878212	14.39211	5.086616	12.952469	-11.187463	-3.9332325	-8.536424	-0.8345645	3.777589	1.3945464	7.5860476	-27.847143	-7.8081727	-4.2824807	9.491607	-5.8357067	2.6319292	-21.033646	-5.7711697	-4.6181893	-31.83932	11.771259	-21.175978	-1.4028449	-10.119042	-10.8730545	-9.406795	-30.552187	-2.513879	-12.478672	-29.309654	4.687279	-6.96983	-13.321191	-26.957891	5.110905	-13.814298	5.1296372	6.568477
616	13.910106	10.218524	7.8541927	6.497625	9.555522	14.691014	-5.6671357	0.16377862	9.36284	-6.1116257	7.053084	8.370954	8.604926	-1.1389016	-6.826363	13.66723	-6.8134956	7.907467	8.616426	4.2221	2.9854972	11.842462	8.322551	13.463933	8.949348	-2.4621472	0.34913316	-4.8194737	-25.222237	-0.5705455	4.111122	1.5744919	15.216657	22.946096	15.074498	15.932346	14.521668	18.148882	-3.6721647	-7.3211513	-6.227108	-7.816918	11.42562	3.5689409	9.772014	4.386212	19.433924	-5.1142306	-19.731579
617	-6.38438	-13.20483	-14.97466	-11.742824	-0.66351193	3.02823	5.930203	-11.447631	-16.784178	-12.217486	-19.46625	-17.80633	-16.48516	-0.32115674	1.2122641	27.949926	-9.593808	3.082718	-8.784759	2.7055519	-3.074424	9.268994	15.977502	-5.078471	-19.11799	-23.38157	-1.3008476	-10.941998	4.217758	-13.218304	-12.109082	3.561282	-8.15861	0.14398892	9.0221195	15.252228	-13.079202	-0.32360268	-0.043645043	10.672344	-21.667694	-11.038964	-23.63848	7.643393	-17.09476	-32.19488	-9.057694	-47.954044	-38.200977
620	9.084522	33.73891	30.724592	2.0901816	-9.554448	-8.234291	2.6845856	-9.280923	-13.578315	2.852321	-8.663799	1.5103136	12.047222	10.91776	5.2137985	0.6440325	21.950567	2.569823	-6.597852	5.4473476	1.4968356	-3.4407122	22.426392	12.304253	-1.2544383	14.656681	27.891214	16.849678	17.73164	4.2508063	8.313973	-25.323288	13.486412	7.91814	-9.939007	-9.029437	-8.537516	-1.5168858	-1.4175911	19.101458	9.6310215	11.660165	7.475738	-2.5243952	-2.7145565	-1.0254263	-11.930782	4.1426864	13.453212
621	6.217825	6.2649894	6.8110023	12.187207	-9.690957	-5.6608214	-4.979262	19.576332	-2.0146751	-8.517373	-11.185471	-8.107005	-5.936565	-12.920009	-3.913083	-14.712054	-9.011286	3.6424515	-8.51836	-7.6611505	-2.5815527	1.0753857	13.352271	8.019097	-1.0533295	-9.98563	-8.231114	-2.8168547	-28.974724	10.554645	5.652662	-14.1026535	7.134703	-0.62779886	2.8743966	8.359923	0.23740558	5.4124665	-1.7459484	0.3481134	5.468294	7.8781414	2.145459	-0.08708	-1.9297119	3.3525841	-2.3105614	3.7784832	-5.3394265
622	1.1128937	12.89815	8.79008	11.647727	1.4586035	0.47982192	14.512307	3.9505165	17.371199	-3.935955	11.3044615	4.6825905	17.63653	19.521309	6.4350295	13.5355835	8.424436	7.9466496	23.516958	2.5106013	13.804581	7.6341324	10.791162	9.073902	12.560223	21.75414	15.25381	9.855369	4.4351096	11.017536	10.329044	11.79929	15.95811	4.262482	13.976703	7.21886	7.69346	1.6422945	-12.585011	9.545407	-2.4919384	12.030259	9.886746	3.4491282	11.663513	4.6132917	19.759655	4.068573	2.2429707
623	-3.705227	-7.2689185	-5.638994	13.484154	-11.248268	-5.5567956	-13.949597	-4.136063	-20.664429	-22.532341	-22.188044	-16.92046	1.6734452	-19.49055	-18.419298	14.7165575	-15.695576	-11.866119	-6.6756186	-17.69472	-18.3967	-10.020301	-24.295103	-19.785398	-9.534375	-8.152719	-8.449735	-8.678404	-17.653025	-15.729136	-8.541343	-14.219031	-24.846222	-15.944623	-18.37165	-21.255363	-9.381021	-19.047058	-8.482074	-1.2411984	-26.40624	-21.599192	-7.3178935	-22.153082	-14.357984	-4.5529017	-11.916992	-10.966893	-8.865056
625	12.340341	18.185541	15.200695	6.498877	-28.303823	16.798172	27.455214	31.188547	22.008347	7.7140617	3.0481386	11.818027	11.540054	0.24522145	14.966015	14.949509	13.982795	17.10305	20.404415	-4.2466626	16.22539	21.243887	22.726267	4.9051366	13.472561	-0.26424408	12.236281	-2.938883	-6.6708913	15.7309065	17.650076	16.15628	15.557045	21.320398	18.74874	20.288069	-0.7647092	-2.7503002	-2.228901	5.9507957	1.5351413	12.461979	8.375592	15.282037	20.036596	12.677334	8.833515	7.3863587	7.1309857
628	3.2919483	14.984372	7.690909	15.876782	5.046827	-8.05112	10.390083	10.125659	1.119769	13.523257	-2.6716576	-1.724382	1.2882541	4.23929	-4.988853	10.999433	16.638268	14.881795	-0.7139109	19.22933	6.971676	18.929186	8.620203	8.594952	2.6808817	1.4186629	10.491561	23.881002	2.173866	6.5442414	13.018468	17.443823	0.13092406	-4.894036	10.498479	16.988213	21.685625	6.795418	-1.7461319	-1.6859316	1.6716042	2.7851849	-5.4028783	4.2998023	14.125946	10.553849	9.489069	1.6557403	4.204498
629	-20.45517	-22.051737	-23.137274	-4.194941	-13.72797	-1.4594144	-21.471209	16.51108	-23.905249	-2.6476142	-18.290638	-7.1281238	-20.530663	-10.648372	-27.925074	-5.549395	-15.8480835	-25.16912	-19.609163	-8.94394	-6.261027	-25.147675	-14.01674	-4.020745	-3.2288294	-7.6047955	-20.51568	-7.5085945	-8.913831	-13.96276	-3.8327663	-6.694	-15.861585	-10.707687	-9.562779	-11.707179	-6.7687907	-3.5436532	-3.6273232	-4.9218245	-17.142128	-26.177673	-27.780685	-5.56205	-14.227155	5.8195243	-8.403497	-6.7265244	-13.391068
631	-29.979044	-12.98964	-30.611853	-12.662407	-9.142131	-37.02474	-8.007441	-26.35081	-6.7622733	-20.332355	-13.096662	-17.310219	1.7042638	-7.9125743	-9.537928	-8.292905	-13.985869	-11.936264	-8.187027	-23.266867	-15.079631	-25.286886	-4.14994	-8.357324	-27.291685	-18.92042	-50.200962	-12.939117	-15.82571	-0.79661846	-8.222086	-12.017784	-0.32584596	-22.588737	-11.303662	-4.2733974	-16.52186	-17.690187	-3.8822963	-13.097839	-21.802065	-13.188416	-9.642474	-17.589787	-19.819008	-8.668553	-20.301638	-28.311872	-3.4274518
632	-8.504762	4.157889	1.4367832	11.123277	-12.41023	-14.552295	-7.726807	0.97071904	-21.407553	-1.3906298	-10.271464	3.3661268	13.475772	-0.49491963	-10.894015	0.71794254	3.0461571	4.606481	-11.867595	-0.7939892	5.123068	8.002538	11.231071	13.721986	-5.6829166	-7.3149056	10.948075	0.25349173	-15.067121	-8.215359	-2.3936222	2.0559487	-9.631231	-1.4758867	-5.0161686	0.5701634	-7.0204506	-30.97996	-7.3503284	-13.684104	-2.8405216	8.808648	1.2894574	3.7798939	-14.409421	-13.473983	-1.8418833	-7.3260236	-14.990453
634	-4.940541	-1.4816465	-14.651234	-6.858543	8.454562	2.0093482	-6.9109077	5.4755	-9.181195	13.490588	-15.1402445	2.044874	4.1765647	16.292282	12.007009	10.806171	0.5359294	1.8886496	5.6018195	14.991189	5.1391215	16.348122	2.9870787	18.146475	12.57861	-7.513448	3.1328194	-15.35495	-3.7252896	-12.875751	-14.890141	4.0549517	2.5251873	-0.8818591	-3.5934467	-5.1988716	-0.058605194	3.460764	8.329822	12.766528	5.777458	-2.4001057	-11.72026	-5.798086	7.6087723	13.395724	-1.1906865	-5.902466	0.043763798
635	4.954406	-18.624523	-18.812708	-6.942533	-22.90814	-25.037146	-14.10127	-14.035145	-13.200362	-14.22498	-3.2341068	-14.867996	-5.7366242	5.192367	-5.096927	-12.420201	-0.5305961	-8.612859	-2.2203784	-4.9979024	3.2299957	-21.146986	3.984853	-27.719187	-11.500281	-18.562868	-2.9675267	-32.596527	-8.103774	-15.403148	-18.186296	-29.133982	-18.106401	-0.69447166	-17.223864	-18.861414	-16.457014	0.2945811	-17.322115	-9.663746	22.230131	8.956527	-8.888967	16.379316	0.8763099	-4.652661	-11.616528	-7.0061226	-8.504409
637	-6.408357	-5.1590047	-4.425693	-12.198105	-0.02543513	1.3913401	-0.96619534	-2.1088471	-2.8868887	4.245874	-17.260176	0.090855636	1.3170401	2.8875196	-8.31281	-12.812221	3.4266922	-13.607099	0.38494882	-4.0075746	5.891173	-7.8725953	-10.234604	-13.495572	-8.365279	-7.1226134	-9.159602	-9.438928	11.8828535	-9.3636055	1.3010257	-5.1678014	-14.918363	-7.56706	-11.537128	-5.148529	-4.106698	-10.981524	2.0909727	-1.9906732	0.15793745	7.235682	-7.7537785	1.1745523	-16.608269	1.3123302	3.3787136	6.157408	-0.6183822
638	-13.409259	-10.237498	-5.74374	-18.245565	-6.6798444	-10.798352	-5.8360934	-3.4307797	-3.6640503	2.9083834	0.4346262	-7.0189533	-7.184569	-11.947384	-8.728254	-12.146796	-3.1195285	-5.506103	-12.739751	-6.6570325	-7.8827357	-10.211817	-3.1837304	-13.137321	5.9934936	-6.006752	-16.274076	-6.407501	-12.395103	-12.401721	0.6095414	-3.1801672	-8.885034	-19.639303	4.6166415	-14.270078	-9.646037	-13.886375	-11.198212	-9.234716	-13.136294	-13.38297	-18.8776	-15.846997	-11.699666	-17.095606	-12.179902	-15.044922	-2.5415318
639	-2.5492165	-14.974978	-0.15409915	-18.029678	0.4666864	-18.129316	-5.8058743	-6.1380363	-37.218365	-12.134763	-0.93735504	-0.24281438	-13.519391	-15.383975	-12.803176	-12.619389	-8.928216	-21.70005	-6.874334	-12.681709	8.489736	1.6231874	-18.32762	-20.071932	-20.710424	-17.842924	-18.655825	-16.676691	-1.4181925	-9.440055	-6.18175	-4.9602113	-5.834383	-13.401944	-5.858563	-12.127579	-6.291015	-21.830671	-7.0662155	-3.12253	-6.9315796	-25.603361	-19.295755	-29.052538	5.70561	-22.495255	-21.53734	-24.226358	-15.102225
640	-13.587939	-4.1254554	4.26408	-33.51221	-40.736073	-39.492813	-14.893417	-12.584676	-27.06166	-0.68275833	-22.820572	-12.626941	2.4873893	8.732124	6.1542625	-13.244506	-4.5509257	-22.5448	-28.112116	-18.596975	8.983678	-4.098127	-8.06564	-6.721897	-14.081535	-16.34625	-19.623234	-27.710775	-22.775167	-30.963648	-16.876154	-9.820474	-17.313921	17.0298	-17.088663	-15.9385195	-6.1753783	-29.652367	-38.604904	-9.353869	-3.5819743	-14.525649	-6.600912	0.03559049	-1.4638618	17.488476	12.672215	-5.9042697	-19.181719
643	-6.7688103	-18.517805	-0.3381195	-26.107672	-10.898525	-26.637024	-9.114049	-3.8659098	-22.37642	-10.167735	-24.73498	-26.781961	-25.752716	-38.29433	-33.821022	-17.138422	-25.636984	5.5105777	1.392573	-4.78705	-10.58919	-11.505729	-14.602084	-16.843048	-11.564014	7.908787	-14.98843	-24.350195	-14.931212	-10.631745	-14.525973	-22.253065	-6.4936404	2.6608536	-3.9119303	-3.5566962	8.120275	-9.722368	-5.115684	-10.566381	-0.48503923	2.4068005	-2.0032213	-20.69352	-5.3011303	-7.767449	-8.466768	-20.470465	-10.091607
644	-28.909956	-25.393885	-16.025476	-14.251832	-9.922589	-8.540817	-0.9453268	-19.999777	-3.1058342	-12.959077	-13.400796	-15.029738	-5.2608676	-30.180525	2.6548018	-14.813377	1.2335883	-2.027405	-4.6634383	-7.3966956	-21.83764	-12.824473	-15.864147	-30.300482	0.28467765	-14.955798	-22.196054	-11.615817	-13.756827	-23.646563	-23.289156	-49.910007	-40.04205	-30.830925	-36.627594	-14.704507	-11.956219	-16.433973	-6.2019963	-18.854836	-35.88987	-27.55364	-32.978703	-25.386114	-32.345615	-25.723267	-7.900081	-23.465225	-17.873909
645	4.940657	1.6661735	-7.5532055	0.6875148	6.35454	4.202167	5.550326	-1.980413	0.04689042	11.441834	1.1611466	11.374828	-4.955792	-6.7131104	12.067818	-13.75714	0.87696266	-2.494007	0.10612869	11.4946785	4.9483304	6.588309	-2.8508751	6.275748	4.1596313	-8.435092	7.65332	-9.291114	-0.8593871	28.661291	19.020954	20.912848	6.2140336	2.682212	8.781437	5.8042855	8.959971	13.6785965	6.313309	-3.888058	4.8394594	2.7224598	6.455153	4.34119	-7.7762737	-12.193263	-10.381354	-1.731567	-2.9926443
646	20.11445	14.391788	4.122603	12.574359	18.647768	18.146515	20.63079	28.525537	27.365793	26.948526	15.316448	28.558876	16.071556	19.504683	21.78865	42.14548	15.547423	39.27087	24.388031	23.385796	23.264082	21.88511	30.123999	17.750195	18.787996	20.712084	28.115753	15.64313	23.349838	24.940432	29.963022	13.854615	28.326048	22.851128	22.596537	23.775503	-10.702637	13.760979	9.985227	0.42912817	10.282495	9.871785	14.315867	11.12464	4.5462356	6.845823	20.663734	19.27243	16.609255
647	6.9000716	6.8275733	1.2955861	-6.1956706	-19.065691	13.137169	-7.706415	-7.257917	-4.6294675	7.931063	16.576975	13.818246	2.7906978	6.039373	0.68629485	12.2776575	11.816655	-4.653335	3.1301486	15.235596	9.684312	-2.5705159	1.3256449	2.0734975	-0.18734662	-11.666957	-2.6581304	-29.479782	21.361982	12.175294	7.1662216	9.655	-12.502159	-10.845052	-7.799152	-8.00715	8.065566	-1.0192881	5.1705136	-7.3278985	-10.897998	-3.8083096	-2.482191	0.67149067	0.30741706	-1.197992	15.602237	13.5916395	-3.8613021
648	-9.173475	3.7407224	10.961639	-1.3496423	-14.258923	1.5929505	-12.069543	-0.40481615	-4.673511	-1.0665604	4.979157	-10.055036	-0.45346293	-11.546761	6.2532973	2.605742	-21.367792	4.6917176	-5.2528973	-10.82573	-15.126271	9.721607	-12.307587	6.892847	1.8854023	11.484416	5.735512	6.7723083	-2.5423067	12.252353	-1.4376078	-5.0760856	15.286939	-5.35533	-3.1366262	-15.766713	-6.51765	2.8240883	-9.00319	0.5404062	8.103097	1.1417284	-1.133722	6.563544	9.0329275	12.812332	1.3720127	10.642093	-15.575404
649	-25.087517	-16.910994	-15.643226	1.4165694	-17.39228	-17.780115	-14.845361	-13.894475	-6.1049266	-19.358961	-28.557642	-24.952316	-19.2105	-19.66469	-14.719083	-11.413138	-3.0052865	0.74397564	-13.366805	-17.821653	-35.52152	4.2458534	-21.041971	-23.452513	0.91392994	-1.815773	-4.235841	-3.4834983	-6.521017	-10.507195	-15.286358	-23.693893	-21.263407	-7.931917	-30.13754	-13.655361	-7.2251453	2.5624144	-21.961021	-26.212708	-20.114408	-13.871037	-20.93543	-33.684383	-21.84047	-37.380642	-10.029344	-30.787413	-28.045662
650	-20.886736	4.738812	-5.7074833	-22.22351	-16.495184	-4.7293262	-13.321578	-6.410667	-18.870016	-12.369256	-2.6424935	-6.60551	-20.698235	1.062081	-12.418687	-7.2534595	-21.655111	-9.620198	-10.849874	-15.571893	-28.055136	-22.224268	-24.316133	-5.327558	-20.119331	-9.733214	-7.8749638	-16.931406	-15.8073	-4.014939	-23.944818	-3.478998	-16.723284	-12.694064	-3.0226948	-18.922337	-22.512602	-17.50382	-6.8211694	-0.2841265	-12.668904	-22.659012	-34.84608	-25.229126	-11.29798	-27.776888	-14.120767	-31.855774	-16.267035
651	-6.3619328	-19.623766	5.69269	-3.7860315	-13.40337	-21.386694	-12.8975935	1.4200042	-5.147391	-20.341728	-32.80945	4.2914805	-14.442594	-9.927909	-26.740639	2.8007936	-6.566988	-17.9798	-0.4521359	1.8327914	8.691235	-4.131959	-17.181595	-7.7607594	-18.69051	-8.592683	-9.401006	-11.398032	-18.806284	-3.1270864	-29.299515	-17.158972	-16.936588	-25.991644	-20.04718	-7.880461	-4.6581655	-14.001971	-6.7878227	-3.926195	11.148644	3.4779975	-13.492909	-16.524246	-11.997459	-5.251067	-13.799976	-6.481909	-5.220087
652	5.96242	9.994683	12.613904	9.887413	13.369335	9.107137	5.001261	7.4586716	15.294795	-1.6992451	-4.8812666	10.214435	16.656004	8.1697645	-12.621818	-3.2961578	6.5460052	-5.735374	-5.886148	10.7352495	8.992316	13.863656	7.4688473	12.924736	20.233356	17.622442	15.064656	15.688909	11.4362955	10.172994	8.556319	-0.838113	5.245253	10.159093	4.6316614	1.0897636	6.618654	7.0329843	5.2724767	18.443855	11.117775	6.9771733	4.5480227	-6.550165	11.002765	10.797177	7.7086625	11.864236	10.204085
653	-8.348277	-22.625467	-0.8119553	2.4598618	2.633173	2.8678997	-3.510868	-8.720843	-4.785744	-16.549217	-36.44819	-25.094938	-32.419994	-10.699154	-22.498491	-8.502167	5.511604	-20.006815	-10.385267	-12.910678	-11.715369	-13.901265	1.1022364	2.6563613	-4.2742677	2.020938	-19.747652	-7.8907323	-6.204935	-7.3296394	-21.852	-39.810444	6.3391433	-29.010086	-14.627984	-13.670804	-14.161579	-14.492149	-22.788513	-39.500446	-11.883069	-4.30857	-4.6164823	-3.4840586	-3.9702199	-18.308205	3.0463269	-16.219566	-20.30905
654	-30.421808	-28.268438	-35.292892	4.470567	-19.335638	-11.266475	-29.201643	-38.16787	-26.563982	-41.58344	-37.423298	-24.944815	-33.051342	-34.170486	-22.677917	-30.814285	-10.457631	-16.65502	-26.696543	-30.750883	-24.64151	-24.198797	-32.75396	-21.553225	-30.742865	-31.29872	-35.058666	-42.50986	-36.507263	-30.214056	-39.104313	-30.211401	-33.829	-21.784933	-25.37008	-32.11913	2.301384	-23.262344	-33.18986	-43.737865	-30.641525	-29.52337	-37.72694	-28.25686	-11.784831	-23.194862	0.6025254	-9.755821	-18.121946
656	-10.406041	5.002565	7.822969	-5.6215844	-2.280444	-8.278907	12.517991	-13.969924	0.9884278	2.0071437	-1.8461367	-0.9914867	-2.548858	-4.4469166	-8.581204	6.6571794	8.2888565	-10.175003	-6.8777275	-6.1743646	-4.3752823	-3.9182854	-3.2820272	-6.1368504	3.9628496	1.7677492	-0.30606255	0.8656009	-13.718425	-8.057254	2.6050308	-7.4485803	0.9804328	-4.6858735	-2.8175278	-7.6987443	9.878188	2.9247572	1.39374	0.45726553	-1.176225	-1.8298384	-10.8415785	-2.1507514	-3.2596233	12.879077	-3.516464	-4.0583863	-9.512756
657	-4.3564386	-12.571381	3.619774	-8.958035	5.3394527	-2.1861658	-9.04741	3.0788372	-10.458454	-8.716048	-11.996082	6.200071	4.3321633	-24.645285	-25.971252	5.019979	-0.44135317	-5.4494343	-14.262371	1.3223053	-7.7131057	-3.296812	-0.15988	4.0668845	-0.092064224	-0.84489983	-3.7774591	-23.236155	-2.7350693	-21.868998	1.9101048	-6.325018	-7.9632974	-12.159157	4.0369916	-10.380283	-4.3561254	-12.874832	-12.574416	-11.530904	-18.863136	-17.254799	-7.670984	-22.092941	-26.105463	-8.2796545	-13.333804	-3.1565297	-14.38828
658	13.328357	21.031448	1.3841203	6.0416317	15.114459	25.973526	11.323417	13.318649	17.586311	-4.5798154	22.999052	-0.9754014	6.236651	6.6059895	24.158127	0.031743526	6.755207	21.336823	12.817508	23.65432	14.027919	1.541153	0.65158844	12.548678	11.055743	15.023731	21.216894	24.083593	-8.738037	10.964503	12.85983	18.989956	27.28897	22.989777	2.7846005	-12.198063	22.22756	2.213588	10.153423	7.497104	19.846958	3.4390304	0.8692716	11.617668	7.4252496	19.797865	20.28655	6.467827	0.22078498
660	-8.953789	-13.308627	-11.159665	-2.7602966	0.46131325	0.9549777	-8.572458	-27.587534	-15.736323	-2.6072547	8.283322	6.3241158	0.6470931	0.564719	-1.238792	2.9552543	-10.861428	-13.191528	1.9966525	-5.105844	-9.07945	-7.1457543	-3.1972637	1.0904619	-5.594841	10.737988	-9.031617	-7.254992	-30.52035	-23.076391	-3.0564978	-2.7899153	-0.55616444	-9.113254	-4.393333	6.3161035	-1.9492636	0.4241818	-17.86085	-17.786404	-18.841986	-23.810118	-19.811651	-8.464877	-17.892231	-4.5217037	4.1530366	-5.4199376	-6.231716
661	9.377908	1.1741552	0.07262293	6.7989235	14.584773	15.966235	14.718745	5.619121	-13.27094	-8.371757	8.400741	-17.025057	-19.188774	-14.215762	-21.072386	-24.583235	-39.060246	-14.399285	-18.311625	-8.877042	-22.869864	-24.697496	-25.431364	-25.114454	-29.078299	-30.006546	-28.692871	-26.474543	-7.938268	-19.999628	-11.385533	-9.823455	-2.6155972	-12.457607	-11.265778	-8.446991	-12.230251	-3.3405561	2.2429495	-10.505179	-4.01685	1.4308542	1.6838188	14.59185	12.317592	-2.6910007	-12.5875845	-24.799736	-27.50676
662	0.36133194	1.6149025	12.264758	-13.420718	8.614441	5.1636386	-0.5598256	-1.554267	-11.589643	-6.378418	-6.9110146	1.436407	5.7944503	-2.8759544	9.513224	12.931541	-8.413564	-4.293744	-4.9475293	12.748517	-2.1606414	25.891571	17.141039	-16.659727	-2.2040849	-14.370208	-7.9416127	-0.0530653	7.315735	-2.605649	-2.5686057	11.308815	2.4528525	19.074556	16.73696	-9.238343	4.4090223	-3.7396984	11.919967	9.740705	3.9974296	-0.0711228	3.255614	-0.72381574	2.9176466	-6.171019	3.1325264	1.4640678	-11.591259
663	-0.92883396	-28.17031	-34.315365	-17.14559	7.527529	-16.812794	-5.154481	-12.629008	-10.2645445	-6.2014446	-8.976739	-9.0749235	-5.1358857	-5.6546035	-2.4406364	-27.507788	-18.576122	-23.382074	-3.9499435	-13.259582	-7.8765664	-3.5151072	-12.695462	-2.1223261	1.3388797	-8.88591	-0.16231187	-20.55916	-0.6023838	-15.766118	-25.543543	4.0300465	-8.347011	-8.5895815	7.67499	9.775365	16.064327	-1.1619688	-4.42895	-5.904305	1.0942397	-6.4356055	-0.44147778	-20.621881	-3.3131058	-22.086288	6.0145383	4.7439785	11.875361
664	-0.8064973	-11.1024065	4.6904697	-7.397618	9.42244	2.7960627	-20.700907	6.324566	-9.958394	8.022467	-16.407349	-8.693063	4.9179673	-11.016804	-2.4654834	-13.704631	-9.197392	-6.289964	9.8575535	8.134873	-14.943986	-6.5069046	7.185335	1.3687258	-9.793835	-10.800126	-13.270672	-10.849915	-10.919562	-8.037614	-3.5053988	-15.066995	-7.127093	-16.556032	-16.096144	-4.489372	-10.316114	3.3517215	4.648369	-12.902382	-1.9041582	-22.781828	-9.555469	-5.9915557	-13.842225	-6.9146104	-12.336839	-19.370287	-19.245644
665	2.2872941	-13.663017	4.5498767	-7.8251586	5.577994	-23.775797	-18.940624	-1.1647116	-26.151407	-10.891736	-9.2606	-4.625487	-5.3429694	-8.150712	10.719989	2.1227286	-2.0096347	-4.226309	-17.147997	-17.506437	-25.17747	-7.7279344	-7.365391	-3.2840748	2.020429	-2.5701244	3.9107306	-0.55472183	-12.980697	6.5380025	5.903631	10.360947	11.775176	9.465688	-14.496989	-11.770531	-6.546181	-10.436229	-3.111584	5.310887	7.9160247	1.604771	8.419423	29.689882	0.57850593	12.535016	3.6526525	-3.0124023	12.731524
666	-11.937757	12.184358	19.443956	-29.894798	-9.751903	15.780967	-3.093208	20.466946	11.015762	10.136464	-1.4142536	16.195333	10.350372	3.4277456	-6.045168	8.404651	-11.933734	28.048502	22.681633	-6.9133525	1.1978047	1.4206084	-5.5404835	-6.9200706	-8.424836	5.7016807	24.496656	21.917177	4.145087	2.5383947	8.209378	8.882161	11.585098	7.868649	-18.237185	14.910759	-17.454155	19.023336	1.4650406	7.121919	17.046679	12.218448	8.746888	-9.382701	3.3902092	8.535165	14.579552	18.858511	-15.602252
667	-36.98054	-4.5300174	-19.310564	-26.92159	-9.19666	-7.976046	-10.768823	-3.6851504	-9.950161	-8.883115	10.180172	-6.014059	-6.6327395	-7.344008	-6.562222	2.9950583	6.044618	14.419273	14.246442	-9.102918	-18.48046	-18.23461	8.015958	-17.242205	-4.4994407	-7.9284368	-16.033934	6.847057	1.7454447	-9.9675045	1.951724	2.4101732	-2.3185687	1.6887661	-6.7667613	-4.44693	-4.502602	-8.218664	-7.855188	8.626288	-25.269812	1.6246395	-23.873886	-13.616825	-12.664813	-10.410164	-2.4665873	9.923354	-9.1130495
668	-10.180067	10.742629	11.84481	4.554342	-20.97032	1.2836236	-4.4071345	-0.7755591	-4.7464547	7.7585073	5.917126	-3.440551	2.9744604	-14.841889	4.394429	6.366077	-19.840088	-10.366274	-0.7140522	-2.9303124	-10.1380205	-30.499237	-0.08093373	0.5820775	-11.850213	-3.1575406	3.0107176	-30.047577	-16.109148	-30.408976	-21.12822	2.8003013	2.1832407	-4.6141047	8.931297	-0.24043846	-7.2236037	-18.69576	-28.35436	-16.181152	-20.955696	-6.746138	-14.408967	-1.7867742	-0.87278366	-3.989608	9.219318	-9.866328	0.10504079
671	1.3835684	-4.5508657	3.0617545	-0.08160877	0.5778456	-24.941221	-13.621324	-13.738074	-1.9271154	-12.894416	-13.091426	-16.03823	-1.684771	-19.23644	-18.407763	-10.097519	-12.142289	-6.522404	-13.453679	-4.819945	-8.560436	-10.694972	-3.082495	-0.24895406	-15.289037	-12.339223	-6.089827	-5.212702	-2.519924	-29.29875	3.0296032	7.310992	-0.30430818	8.036544	-4.576843	-4.2167277	5.277678	8.720604	-9.702912	-2.6142504	-7.5068264	-0.85446024	-20.685987	1.8389918	-10.212467	-12.190155	6.507381	-3.230428	-4.5364394
672	22.853577	16.684385	2.625295	12.071902	24.154993	16.284788	27.452913	15.599689	8.409135	-5.5769753	16.007692	21.890783	3.692992	13.765025	7.606157	17.100374	-4.1627045	15.32027	15.917241	14.211819	10.104309	1.3773241	15.953992	-16.861574	11.871102	11.302551	12.424312	7.074862	-4.993892	15.15715	14.14035	3.1896753	8.3901615	13.207215	5.0280304	12.901654	5.043448	13.075703	18.857107	20.867834	15.47465	27.428751	24.06053	34.36098	19.46778	29.441147	10.892308	19.645012	20.509186
673	-29.457697	-11.027927	-29.718554	-1.9024264	-19.36883	8.252751	-10.737186	-8.793926	-12.863572	-33.907074	-13.829697	-6.4201016	4.2510734	-13.284074	-19.72772	-12.6465225	-22.644203	-4.219109	-9.046937	-19.19198	-20.038431	-19.208544	-18.16191	-37.408566	6.5972733	-4.4104915	-5.9914594	-10.965917	-17.333271	-0.047836304	-8.52341	-8.746476	-24.682444	-16.08251	-2.3812015	-18.312052	3.7726517	-12.193069	-17.21941	-24.922272	-22.471899	-12.023917	-12.2772	-13.40641	-3.447673	-25.022522	-26.433996	-14.740014	-37.329613
674	-2.6264713	3.6174614	2.3062403	0.50565594	8.912364	6.221899	5.701301	13.718799	-4.85125	-13.435948	-6.81597	5.4631557	6.2020698	2.1341963	-22.25736	-2.2550437	-5.569673	18.637514	2.388919	-3.572861	-9.448026	-7.2584243	14.383733	3.7425702	-7.753699	6.7514	17.30468	9.272729	3.4463174	-8.523295	-4.5072093	5.762858	-15.403058	-11.8702135	-12.127683	9.932179	-0.38682318	11.295597	-3.0592747	-3.4117558	3.6569755	-6.0603347	-16.28243	4.890283	-3.7721088	6.5365562	3.1030567	0.11920229	1.5687909
675	1.4730905	0.29784632	-3.7473288	6.4990005	7.494053	7.2784333	-0.8014717	9.714217	14.915275	2.5256577	-9.941596	-16.927046	-1.543914	-6.630014	3.6003845	1.8551086	10.133747	-5.1432424	3.3903275	7.2327404	8.5720415	2.3111765	10.083251	8.782077	6.4916263	1.1052179	-2.9123476	5.9381995	7.4347253	9.496117	-9.614974	-17.320986	-1.9840374	-1.6508259	-3.4541042	8.624525	2.9378483	-11.684665	5.8631845	-9.374546	10.925759	5.129855	6.2605615	-1.6627449	11.529536	-1.0337018	0.96223086	-11.12936	-11.424095
676	-20.381136	-21.894234	-18.317705	2.960288	-5.8455014	-11.240388	2.3399074	6.835012	-0.99121666	2.7631474	-5.6262174	-2.804774	-17.924908	3.8329136	-12.941528	-8.141735	12.6770935	-5.127235	-5.939038	-5.5913773	2.3379982	-7.438959	-4.374826	3.802831	-5.1725593	-12.956216	-8.973498	-7.7851853	-7.054716	-8.200371	-2.9969995	-7.66709	-11.46749	-7.3697133	-20.327314	-18.036285	-9.581886	-25.405617	-9.5280905	-20.773333	-19.38394	-1.7855462	8.867379	3.6325824	-4.3366265	-19.729494	-21.866724	0.73380256	-15.778446
677	-5.7718225	-4.243831	-22.940634	4.7119393	-14.796205	-18.86666	-9.901725	6.062265	-1.2739583	6.161428	-25.187958	-21.932144	-15.446189	-3.6239069	-8.995164	-16.702654	0.50211114	16.55716	2.1477976	28.384155	17.611807	7.9072766	1.6876717	6.946825	-2.7661598	5.548617	-7.942122	2.8430357	-3.983555	19.887098	5.5199447	11.824136	9.389822	4.746083	17.149096	-2.6608808	9.314473	-5.7652626	7.967054	3.0341215	7.4076843	12.165215	5.435865	10.27221	-4.4235544	6.0469856	4.43295	-19.277441	13.012942
681	-8.689803	-4.5111504	-6.85466	15.093563	-3.3373854	-6.115848	-8.779656	-5.913954	23.827812	-8.147749	0.96678036	4.5949173	21.050028	-12.998306	-4.329593	5.252847	-8.213763	-9.964604	5.8447394	9.333918	11.333127	-20.49795	3.6047876	-20.902893	-10.662738	5.518795	-4.2207594	21.501646	5.233593	19.45711	-16.957338	22.989838	-2.1027024	3.0230591	6.502065	11.331558	-14.676837	16.967505	3.8042736	8.409112	18.958767	1.9672915	-9.1034975	-20.19212	7.6122794	11.344632	12.332535	17.35042	8.981608
682	-4.2221856	-3.1551561	10.816497	5.1597204	-1.1561879	-3.6109955	-12.171945	-10.137642	-5.272569	1.078577	2.2936857	-1.1772884	-22.629776	2.4402678	16.833508	10.745651	15.754189	7.091601	5.1834617	12.106397	8.504815	13.454341	-0.7491887	-20.84616	-1.6316279	5.876329	-1.8017501	-4.551891	8.076609	5.829151	-4.1074686	0.8059032	-17.732817	-10.499917	-3.80027	1.0608054	2.0889993	0.2335542	6.9573283	5.7536197	-0.22828929	7.1872864	4.960978	-9.449199	9.166898	4.108715	-11.404811	-7.3380494	8.6626215
684	-2.7904482	-1.965148	1.377278	4.2781606	-4.6808734	3.400629	19.304014	2.0380914	-0.87156993	8.365366	14.470776	0.4556001	1.3758335	11.7396	4.7219925	12.224889	13.041455	6.4002557	1.2264227	12.052615	4.2015553	-5.25619	4.968529	2.9653385	-7.493894	12.84888	3.303116	10.644778	4.152018	10.873353	16.152502	15.731571	15.606442	-11.507695	-6.949656	4.5958705	8.586741	-4.238905	14.511039	8.400601	7.927484	11.671603	4.4379025	5.3691993	-0.08006223	12.78774	5.3072066	8.02697	-2.4505684
685	-29.527876	-23.647095	-36.463413	-23.821909	-14.304141	-16.523125	-17.20832	-16.450327	-45.143864	-9.955029	-35.85572	-25.610205	-17.780428	-20.846115	-30.227554	-26.352015	-27.95511	-26.041603	-29.515295	-9.635406	-27.08461	-23.14652	-42.343254	-34.752182	-24.458649	-17.436604	-23.397743	-14.400905	-19.631134	-10.43101	-7.651384	-7.682217	-8.615938	-7.044168	-22.703287	-16.72927	-17.0869	-20.037378	-21.323462	-14.114144	-16.772863	-22.219584	-21.202837	-16.628567	-24.166727	-32.65353	-16.70757	-30.330622	-20.872175
686	2.3233838	2.496709	-11.0606	16.231487	1.2065763	7.286074	9.649388	6.706993	8.346517	8.927097	8.920762	-0.009035667	-5.041611	0.85391015	-6.121401	7.033502	9.085031	-2.313545	8.6584635	-9.945473	7.3211446	8.270585	7.567814	5.0957217	19.415709	-7.1330094	3.1844082	-9.523128	5.2444053	11.009749	4.067274	9.347117	2.0272539	0.30795512	11.066402	6.3370585	12.729939	-3.2142105	9.136003	8.992659	8.762593	-1.4469452	5.9146943	-2.379877	-8.312106	-5.4464393	-1.1965414	-2.4262016	-4.3361974
687	-18.396017	-1.9698306	-8.161423	-11.889514	13.785497	6.86483	-15.608525	-4.5103025	6.8194847	-7.772351	2.3864353	13.299786	-3.1746788	-3.3014863	4.8363	-8.457389	-13.36288	8.793366	-17.289413	5.1108537	-8.18632	1.6939157	-6.9017787	-13.720799	-3.839111	-29.726095	-12.190876	6.8045006	-9.58852	-7.7590747	2.587261	-5.7741313	0.88046247	-24.7313	-13.281483	-0.9802682	-5.6805015	0.97924024	-2.2041636	4.3299823	-11.129199	-11.752457	-16.15193	-1.7680336	0.6445624	-1.6253344	-4.365795	-2.237495	-5.431513
688	4.461528	-7.018354	5.513983	-0.77827233	-2.2744296	2.342672	1.6107372	-7.5436935	5.482713	16.780966	5.848917	7.9736867	7.9281363	-5.237942	-2.5512168	-17.934114	-11.668206	-4.218599	-2.2679746	3.286048	9.711596	5.4478908	2.0800784	-0.23687331	-4.1100345	-5.508879	-2.7306843	-0.36486873	2.607435	-1.4234589	14.430676	4.0019665	-6.135814	-7.190037	-0.78395194	-2.779937	-0.50744265	1.0324804	-0.7669902	-6.4600735	-5.5114093	12.557945	3.744771	1.0588465	-5.6067433	-4.6056547	4.7572575	-2.9076073	1.8151573
689	8.344229	14.976479	2.7526639	-5.121329	-3.6915538	-10.034537	-5.548958	-2.7281008	6.537744	-7.102964	-9.825504	5.502477	-4.0644774	3.38054	-0.3145534	6.0526433	-13.776363	-1.9507275	1.4238871	-5.124955	11.768985	0.6775779	-11.690692	2.7536736	5.3853493	5.1980405	6.8078256	5.1425776	2.0110445	-4.4612217	6.273928	7.860109	-3.32039	-13.14521	13.912934	14.283336	-0.3878584	6.2661285	0.34833884	-1.1475574	0.91897565	2.9740703	-12.191708	-11.341831	-0.07900262	-9.981285	-5.5432363	-7.6193466	-4.3597164
690	-10.469677	1.5379332	-9.861651	-9.887931	-13.294398	-16.527767	3.1733983	-0.9598751	-17.688398	1.3500763	-15.483125	3.7428787	-15.226489	-24.861795	-17.936487	-7.100056	5.572754	-3.7887275	1.7118667	15.44929	-13.100299	-3.6481812	-6.459086	-3.884674	-0.55092114	2.9681675	1.3814021	-15.650028	-40.273273	-0.09511316	-27.880228	11.948753	-35.081978	-21.010818	7.3671756	9.904238	-14.5803385	4.6824937	6.0682054	0.8049057	15.163124	-6.4955125	-11.904237	-23.032372	9.007938	-9.071014	-12.656215	2.2994063	1.0557102
691	7.3548837	-2.6138113	-11.084122	-15.735541	-6.6390114	-10.775519	-4.573875	-12.075761	-12.679667	-21.26022	-17.055899	-16.450525	-25.31031	-5.823864	-7.5376906	-24.019852	-14.8439	8.426356	-13.002617	2.8647	0.4796878	2.1565483	7.5268807	-16.465094	3.8561895	-6.3059945	3.9936073	6.0217147	-20.33638	-8.897763	-2.6092508	2.4296968	-4.2472687	-6.6710725	-6.2461257	-8.171608	-1.4764334	-10.577581	-6.6120415	-4.8332286	-12.517041	-14.442136	-25.033142	-26.705526	-24.35823	-16.447578	-6.82276	-6.711946	-19.1329
692	-30.880957	7.1978354	-2.9018087	-31.687628	-6.160612	-19.116478	-22.421137	-9.7807455	2.9759014	-16.104385	-8.006183	-17.409851	-7.874532	-21.639273	-4.2176843	-27.944801	-14.418274	-17.092798	-2.499696	-22.29053	-13.708516	-23.576696	-6.9999595	-23.766272	-19.896763	-30.350863	-15.209844	-28.520613	-10.69997	-24.740934	-17.290518	-35.36798	-8.7740555	-7.995442	-1.5283995	-11.030288	-8.343233	-13.383277	-15.652692	-22.180155	-13.645106	-20.33428	-12.829036	-12.917572	-22.130335	-21.496939	-13.30782	-26.14063	-11.411275
693	-3.2013958	-1.1769766	15.404088	6.7231584	6.096258	0.6963568	-12.735592	-27.2035	-3.4660606	-5.735106	-16.19455	-12.568076	-13.476827	-14.864483	-13.79229	-15.345554	-20.740448	-12.292068	-29.140024	-24.81922	-34.758343	-37.269184	-32.65727	-37.608433	-41.115322	-26.004889	-25.736723	-39.40462	-40.082638	-26.754335	-22.141714	-22.955843	-3.5154164	3.3776371	9.062909	9.771306	-3.0452588	6.8591847	-13.658008	-6.5835137	-4.2142186	2.5920012	-0.9581804	6.9969926	7.3075185	-4.6888003	0.60853034	-9.7912035	12.034621
695	-12.609921	0.5998273	1.6764141	-18.654074	0.4105312	-7.385324	-12.4578285	-19.377468	-20.324018	-12.19102	-8.993945	-7.1555047	-19.658602	-14.010636	7.7511506	-1.9677826	-3.2740085	-9.554009	-19.313915	-2.936529	-16.956003	-5.414243	-11.495152	-15.730401	-16.660252	5.2055516	-3.4486425	-21.318169	3.3153908	-2.1266015	-23.624537	-4.8681397	-21.807966	0.07227262	-9.609262	3.1182537	-13.665894	-29.491278	-8.214889	-9.744072	-12.653694	-16.396776	-16.922583	-25.152056	0.34960142	-4.914781	-20.49481	-18.478706	-1.2379047
696	16.403059	1.9081076	-1.7640413	-2.8820267	11.647708	12.961146	14.248314	10.354331	12.330419	17.72114	6.344877	7.9321914	8.874182	10.992312	17.803236	8.103965	12.520144	11.743709	11.754611	18.642088	8.057231	14.052293	11.275284	12.564944	12.4779825	8.477657	15.2173815	20.904795	19.312872	3.9443715	13.176692	14.410525	16.27001	18.951286	13.237469	25.646072	14.105674	10.802024	-2.122957	-7.8715014	-14.224423	-9.808907	5.2720075	7.9182487	3.7462542	9.959044	-2.5671515	-21.152788	-6.475662
697	6.5336547	-9.657941	-0.85671633	-1.4260134	-0.95976764	10.773705	0.3823748	-7.2988625	-0.62987137	4.986091	6.1118736	0.670548	-22.980394	-1.2588816	8.431756	-6.3195615	5.0325875	-20.398304	-20.632763	-0.8101956	-23.496368	7.8268943	6.5592484	-1.0427867	-0.8559844	3.1912925	15.014888	7.129158	15.792327	8.862995	6.3584228	-6.060957	17.766825	1.3759146	1.0329676	-0.26517713	2.0438519	21.808249	0.5259902	15.706364	-2.9575832	9.766503	0.46641	11.263463	8.522807	-4.417669	-6.400501	-6.9171844	0.6789408
698	-17.81529	6.506489	6.8004546	3.4263878	-3.4366658	2.289964	-6.948132	12.863505	4.673307	-22.400673	6.603441	-1.4825525	4.358521	8.6496725	-1.5661259	-6.6182103	-15.549563	-7.544028	2.7000973	-45.88088	7.6673474	-9.0838995	-8.094111	3.3464298	20.73126	9.399015	0.053101063	15.672619	14.377801	8.715505	-31.539278	-19.313984	-16.612791	-30.46211	-1.2764989	-29.030237	8.145053	-0.30582806	11.097347	14.28555	-29.180655	-6.3097367	-36.004513	10.038546	2.4195576	8.31752	-45.030457	-20.959448	14.294757
699	-16.934687	2.7978258	-2.0919397	1.9397202	1.5676508	-16.470434	-16.105495	-23.848726	-21.063688	-21.70732	-24.529663	-5.2850404	-7.303061	-6.0742326	1.8489246	2.3741872	-18.941366	-15.566044	-2.4133782	3.235571	-5.7911906	-0.4167455	-16.042757	-12.642497	0.74265045	-3.6974175	-17.831686	-3.366052	-6.5762115	-17.612812	-10.597198	-0.013311863	6.2413936	-16.278925	-23.840857	5.3546295	-4.9860616	-8.97464	-8.370718	-8.744704	-12.923801	-3.393809	-9.441104	-4.049506	-0.5180454	-8.215603	-14.532964	-4.1904798	-9.114512
700	18.853357	12.298787	13.871112	20.88212	-8.769645	12.015178	-9.718303	-19.929766	-6.68257	-4.546164	5.8553834	-7.9211807	20.93313	3.2067196	18.336126	11.759574	13.158408	-11.558429	-16.405636	-28.064163	-9.609181	-15.125	9.847242	26.651197	12.633731	12.496796	6.009708	-2.5631769	4.3980703	-13.0925665	-13.110534	-16.791208	0.7651047	-13.067001	-12.05903	-6.243173	2.1793232	-3.5444596	11.111607	5.203034	8.720501	-0.8655384	-1.502017	-10.018107	-11.63741	5.3969827	25.599411	3.7980173	-4.041366
702	-20.81826	-23.502098	-25.789999	-38.631218	-36.094368	-17.778793	-31.114355	-48.00203	-7.936933	-26.154707	-39.6668	-8.011138	-23.315252	-21.998888	-3.0773456	-30.48881	-24.08757	-33.79381	-21.307203	-25.838593	-22.129496	-7.154883	-40.70669	-15.1748495	-19.012993	-31.87861	-12.517799	-35.418354	-26.188448	-28.819702	-24.199493	-11.651086	-42.01723	-18.163202	-14.810036	-29.871962	-34.66911	-7.9661756	-42.39371	-40.4371	-34.5249	-36.81807	-46.722767	-24.02352	-32.759953	-21.07829	-15.656719	-20.379568	-22.178217
703	-4.080843	2.392988	5.9560738	-17.162632	-0.2410649	-1.6339397	2.3722618	-11.425895	8.705281	-6.060762	-2.844756	-12.373506	4.031603	-17.81461	0.6470049	13.155953	4.8962865	13.914215	3.286499	2.2570033	-7.119995	6.8407903	-12.45842	11.254352	0.64864105	-6.9685273	-10.988551	-13.972908	-17.528456	8.491139	8.68509	-14.674113	-9.052668	8.644477	3.0435126	3.8244464	17.075558	-1.8442249	-3.3327048	-18.312315	6.512737	-5.803907	-1.9695435	7.3701706	-2.840493	-9.8017235	-8.121861	1.6982498	10.475835
704	-13.084048	5.176462	-8.280307	-20.459215	-10.147325	-20.46799	-15.355744	-19.319376	-6.596237	-9.677586	-22.258715	-7.8559628	-29.632761	-16.24921	-7.70357	7.373047	-6.616221	15.512806	-14.957936	-19.307295	-15.278451	-9.45027	-11.879902	-12.130824	-9.867549	-4.418408	-4.534302	-9.754102	-24.80388	-10.945633	-24.2185	3.1333952	6.3338056	1.5301365	-19.972185	-12.683086	-17.434776	-9.390309	-11.922389	-5.864736	-7.2396216	-10.120629	-6.6773667	-10.652809	-16.33266	-5.965231	-9.542869	-10.935864	-12.756733
706	-18.799738	-3.244426	-43.520706	-14.436195	5.1210613	0.5133696	12.714782	13.793376	-10.504055	10.427289	-13.768304	-2.8118222	-1.2378498	2.1125383	-6.649859	3.656785	6.835556	7.0899014	4.4502387	-12.223472	6.8768005	-8.809953	-9.604257	-7.991113	3.0609305	-6.526724	-4.429974	-23.490534	-6.823729	7.162398	6.668278	6.8963127	-4.001215	-3.6108131	-0.7254432	5.9221134	-13.163665	-6.6695876	-0.21711715	-7.1083922	-21.522646	-10.957149	-7.858078	-5.455833	-7.037829	-3.6515322	4.3269825	-12.307007	-5.6264215
707	-13.528984	-12.143933	-3.3542817	-9.763267	-12.856487	-6.57527	-7.8787913	-14.951629	-16.544989	-17.199947	-14.252202	-10.911954	-8.676152	-16.736269	-7.995444	-24.00892	-13.271487	-16.121397	-7.0225444	-8.798671	-9.59765	-7.1042905	-0.22449462	-1.1537334	-8.534067	-13.077348	-7.726252	-10.650317	0.55258495	-9.072133	-2.6173537	-6.3444233	-6.5885353	-0.64688444	1.6907474	-4.938048	8.56811	-13.794858	-3.2745686	-2.8596623	-5.0850463	-6.837694	-1.6052188	-0.83862734	-9.576673	-2.2411613	-1.9126116	-12.146888	-1.3921942
708	-2.818059	3.8016179	-14.99926	-16.85255	-20.88223	-15.770389	-19.980577	-23.65098	-10.680089	-21.975325	-2.6016037	0.5338571	-6.491726	-3.7166395	7.3353863	-1.1860223	21.630224	22.795721	-1.8859763	-17.545038	12.532512	17.098587	-12.259398	13.448627	6.4878364	14.187472	20.07372	22.681837	21.652374	23.972206	21.364105	22.830328	9.202928	-2.8208044	-21.11886	-23.824453	-10.359565	-15.900928	-10.323961	1.4678731	-11.318707	-8.360818	-13.464065	-0.029815992	-9.251514	-21.505072	-18.230774	-8.867677	-2.406483
709	-7.127047	-21.348047	-8.033105	-12.917473	-16.817501	-31.386106	-13.594426	-1.441597	0.54969245	9.815563	5.7467895	-0.251695	9.153758	9.891942	21.89946	-12.532353	-7.041618	4.7733707	-9.780192	-0.87333614	-5.9500384	-2.2105606	-17.586311	-10.118379	3.110469	2.1083114	2.3764384	0.28646362	2.529185	0.5549113	4.6488757	-3.2424781	-1.7620443	-8.998303	10.08971	-0.87395877	-11.453819	-6.814196	-16.133165	-9.791022	-13.439174	-2.568862	-7.3510804	11.603063	-1.3241916	-10.567296	-13.9225855	-4.146232	-4.2171006
710	5.058208	8.339164	-0.27480602	-1.9558848	-2.2778766	-18.466593	0.43780074	-15.993167	-8.123641	-4.19238	2.7338336	-1.196535	3.9819791	-8.163598	3.0250359	0.8970869	3.333805	5.182026	-8.578134	11.127248	7.163428	-0.5392418	5.9541626	-3.4824178	3.1271927	-17.46911	-10.861015	-2.6836596	10.480165	1.2447189	8.479201	-0.9166431	0.68724793	-6.10243	10.829417	3.2649546	3.930869	1.9577004	2.7627258	2.3147151	14.23228	15.975492	-10.241445	2.4413211	-20.412159	-2.05574	-2.0611646	-5.4487824	1.9071528
711	14.113736	16.412361	5.1931186	4.928554	13.501882	2.6105607	6.0570374	2.8800488	10.0129	8.9010935	4.3880343	6.1911964	-19.650133	-26.732224	16.400614	10.944855	6.5588684	12.406292	4.5505013	2.9253151	8.241311	7.8150344	6.960669	3.9528208	3.781051	5.891575	0.19413137	-11.288915	12.707791	7.751293	4.489902	12.733696	10.510041	9.670989	0.41280377	0.11866864	-8.665543	-2.9900913	-0.20305586	1.3847746	-6.1955047	-15.108876	12.246986	9.849145	4.2563386	13.374134	11.105301	8.580733	2.2873964
712	1.059918	-29.358505	4.848847	-5.5891643	-7.5758157	2.7326267	5.3076487	13.660771	11.57739	-36.520664	3.581529	-1.1567112	-0.74317807	6.4479885	6.4870872	8.979404	13.240247	-9.379969	19.581583	4.61398	13.302415	5.884552	-4.1493907	-13.476567	-6.530355	7.9890676	-3.4033763	-11.966428	1.3452376	-9.209957	2.480038	-0.67957354	-6.652636	-3.7121868	9.611331	-2.1389155	14.991977	6.328508	2.5728524	-25.065481	-9.828668	-14.113545	0.45530915	-5.1807766	4.258112	0.17035754	2.0161378	-8.834264	-7.8514256
713	4.399882	-2.1160994	13.831973	13.617657	-11.690616	11.229114	9.315121	-23.088242	-2.3456528	16.789003	-5.899298	0.40696624	0.32957962	12.491615	6.151137	-4.470419	-13.487079	5.1988063	6.247213	-10.304241	8.757472	-6.4302697	-8.439744	-8.552033	-4.5201445	8.414538	6.7836494	0.6495946	-2.8350346	-15.947781	5.3213468	12.704327	-1.0870501	16.58344	-18.813204	6.5342774	11.728032	-3.5277445	5.8692174	22.355362	5.5166526	-21.3201	-6.3916993	-3.2533092	8.531278	-1.4854428	-8.32911	-12.357661	-5.472866
714	-30.106817	-14.469537	13.072185	1.4935309	-0.7352891	-27.98739	-15.297551	-2.1495018	-13.499322	-20.019102	-31.61782	7.7349906	-6.5317035	-37.224415	-18.236948	-28.068415	21.657013	0.9618837	9.36855	-14.671161	-20.161695	2.7437668	9.762727	-2.8987417	-19.723532	-29.990744	4.220307	-20.368017	-31.996943	-11.194854	-23.619844	-3.5991046	0.6401231	12.26681	-0.515532	2.4117563	9.982255	14.281465	3.910573	15.209888	20.826574	18.00345	11.681526	-4.3191924	3.1614172	14.440742	-22.247564	-18.586197	-9.388019
715	1.3520144	14.781047	-7.329891	-10.96944	0.5264818	-1.3620378	-6.133268	7.922378	3.320852	-0.97021145	-14.871676	0.6938812	11.671445	4.141007	3.5196342	-3.7683382	-6.1892853	5.006411	-0.37157455	8.629305	-12.003986	-3.199055	-4.768943	10.100369	-6.6328416	4.7680054	-3.380582	3.9479434	-10.847466	5.975861	17.984018	-1.6935921	6.486248	0.24823968	0.24950624	12.666316	-6.3231144	13.043414	-12.375333	-2.5465019	1.8789477	10.044383	8.9146805	-12.003479	13.125001	-5.887219	-5.546863	-7.515936	-2.5379646
717	-18.341555	0.26177755	-16.609173	0.5139951	-20.340113	-16.841593	-3.8640966	7.295179	-4.8520484	-12.825894	-7.666552	-10.6409025	10.851627	-27.381668	-8.78449	-3.107237	-4.704512	-18.708666	2.3770285	-15.160253	-40.733746	-17.333887	-22.451073	6.7599654	-1.4760157	-19.222971	-0.17369016	1.4517937	-18.113798	-3.4935343	-32.284412	-0.3388389	-18.491867	1.3844324	-28.749304	6.000151	1.1682373	-14.532635	3.7934663	-1.9462472	9.144323	12.135184	8.2633915	5.199738	3.7238407	-17.56666	-13.91864	-16.569914	-2.6840906
718	-20.767757	-3.1142662	-4.360764	-6.1837487	-3.6573398	-15.280347	-6.241997	-11.642551	3.0315754	7.867956	-2.1087887	-28.067636	-10.4840555	2.9667885	-17.969074	-17.24399	-25.423025	-7.7803454	-24.39353	4.0550547	-2.2179003	-22.108946	-1.9409472	-0.21373034	-11.345333	3.4540842	-3.3447688	4.698302	-8.548888	4.607286	-10.577188	-12.136186	-1.0297486	7.26636	-17.24048	-10.050919	-11.573321	-6.3022785	-14.6764345	-18.576126	-3.2312343	-8.233455	3.3077672	-4.3365364	-1.4989854	-6.2586904	-19.755177	-21.01203	-3.6327903
719	-22.703798	-28.583702	-21.657003	0.18573157	-13.780927	0.73710173	-26.68276	-15.688908	-20.559591	-5.135246	-20.578707	-13.171867	-8.108506	-11.075012	-23.169626	-15.72165	-25.374327	-17.545815	-30.880701	-28.698435	-41.919235	-8.347622	-22.833534	-27.109232	-7.7607713	-14.880768	-12.975349	-11.744325	-18.690233	-16.304113	-27.957695	3.5791938	-4.2240577	0.7211415	-6.2697563	-31.68839	-9.242602	-9.561799	-28.93949	-36.165348	-13.480022	-8.496544	-15.158572	-38.770557	-13.005755	4.929056	-23.050453	-30.433096	-9.858447
721	-24.195276	-16.7816	-0.49920735	4.043604	14.966498	-19.213694	-7.094751	-0.15228431	-15.53095	17.371777	9.379628	-11.561883	-5.693935	-21.744944	-8.17347	-16.011045	-13.987971	-24.911026	-22.7149	-12.471181	-34.90826	-18.226515	-22.381203	-21.889275	7.6822047	-20.743004	1.7733527	-32.6778	-5.3845787	-8.563963	-19.636168	-32.48682	-20.969545	10.418817	-16.787138	5.8930573	-11.079974	-9.406971	-1.1699928	-19.283243	-4.8626804	-6.289723	-33.215633	8.226196	17.532587	-2.4138706	-14.908618	-29.926825	-23.044222
722	-10.7397995	-17.939644	-8.739543	-24.704239	1.6456743	-11.859627	-15.984151	-1.5941898	25.839294	3.9536326	-7.0846596	-13.0524435	-20.747475	-7.030769	-8.785224	-4.582025	-15.958261	-16.348246	-1.5310497	-26.293207	1.4680877	13.190494	-15.7165365	-7.2701454	-10.063923	-22.063799	-28.095705	-20.440634	-12.852069	-22.318762	-8.9634905	-1.6482563	-7.623455	-1.5213364	-3.3598387	-21.34054	-19.48632	-2.8888855	-0.31044865	-17.362684	-20.371094	-17.573658	-31.592108	-8.281537	-7.428065	-14.918359	-42.678326	-17.107069	-22.637392
723	-21.617828	20.945086	-4.79839	-19.066967	-7.1319714	6.158354	0.35753855	-0.6870969	10.722149	0.16172855	16.480034	-1.8626529	4.308289	3.0493553	-3.2732556	-2.6576633	6.4999804	6.6225486	4.6089263	10.68756	-3.720775	-0.5977721	-1.303918	-21.23174	12.435924	9.3567	12.5237	17.952986	15.464194	20.396545	10.683349	11.537641	-1.1981096	8.170945	14.247597	18.079905	-9.607871	-13.518933	17.043846	-1.3044548	-14.592384	-13.282224	-2.226945	9.084724	-7.288854	18.932125	-20.689764	12.79983	13.626691
724	-10.468855	-12.8386	-6.12289	-11.488182	0.29183546	-16.74993	3.2739995	-18.878342	-6.2848296	-9.061878	6.3915977	-4.4834695	3.0949936	-20.561176	-4.720097	-7.354881	-6.8259544	-12.594925	-12.827797	-0.32623407	8.800551	-4.824928	-5.224401	-14.639354	-16.460028	-20.328737	-18.77286	-16.243937	-18.728682	-11.683209	2.271454	-37.52005	-11.601806	-14.086211	-16.238688	-19.007227	-20.1951	-32.69886	-21.633163	-25.366745	-6.755417	-24.537344	-22.398682	-17.694324	-15.863804	-3.1379616	1.8770432	-11.445653	-17.02068
725	-43.29689	-11.1397295	-8.883422	-19.837725	-15.143883	-21.051699	-22.704018	8.324048	14.626374	-0.79131156	-8.986699	-23.447554	6.2425575	-5.7112327	-19.836855	-20.711428	-25.22872	6.524218	8.610562	1.3150765	4.8859477	4.0202174	-14.00026	-15.5967455	-12.553103	-12.688434	-19.275322	13.047498	-8.782544	13.558945	-17.841446	-3.453286	-1.2992277	-16.687075	-11.970763	-8.322746	-22.838068	-24.86506	-21.751379	-12.464039	-8.118096	1.9768835	-4.81867	-31.994858	13.434986	-4.7484784	-9.85773	-4.7735014	-26.97436
726	2.3608856	-16.722963	-13.312675	-13.9375	-8.095219	-16.226648	-12.743165	4.28541	15.043614	-5.550941	9.457349	-6.165041	-8.797104	-2.1147578	-4.351086	-4.9385495	17.072678	-33.301254	-11.832703	-2.8923242	-21.71221	-19.917387	-30.6434	-3.3049746	-7.700868	-3.7081554	-23.277817	-26.394035	-13.560201	-23.63977	-10.493121	-12.041465	-25.257605	-34.785976	-31.454689	-24.474817	-21.665848	-23.680565	-16.79012	-21.628395	-28.000662	-23.298615	-34.173046	-38.331615	-39.798832	-29.957956	-28.449524	-24.390665	-29.234354
727	-2.2119825	-18.122084	-12.1369095	-5.0187483	1.802082	-10.312728	6.747738	2.3425462	7.2889457	-0.13590495	2.711317	1.9679226	7.979166	3.4984052	-7.5068526	6.4483056	8.394393	9.300944	-0.55239516	3.0615904	7.6238627	6.4674726	3.3444614	3.9694798	-9.008365	-1.5326506	-6.890959	10.651118	-5.132178	-9.09039	6.416926	4.336242	5.2409997	-7.804581	-11.340835	-4.964858	8.544839	-1.4714456	-8.0068655	7.541472	4.2630267	6.0033355	13.847323	20.203857	3.3817635	-1.0837421	-6.392777	-16.01883	-10.957005
728	-2.5475385	-6.398045	9.93492	6.935797	5.7290974	-27.045135	9.248277	-11.81203	1.824304	27.975927	11.887062	15.784324	-4.061985	9.656138	15.839951	4.370955	16.40417	5.7551537	14.354596	10.868106	6.0272584	-4.554727	8.790357	-11.830775	-3.2477639	-14.648118	-0.541621	0.7004413	5.7333455	-8.705884	9.285202	-0.86565334	9.10426	-6.7268186	3.6654317	6.317843	5.333681	10.112144	5.0887485	5.1492867	-10.361507	-4.202554	-4.824842	-7.8792663	-0.33548036	-0.15993817	-5.989296	4.3495116	9.251832
729	-4.128718	-16.105036	-4.3609295	-15.011781	-16.409636	-2.1224928	-19.307026	-16.70571	-16.502378	0.78231907	-6.618982	-11.745532	-19.404116	-26.015535	-1.699948	-21.306967	-18.625889	-4.102344	-18.319683	-8.640067	-9.407222	-4.9273953	7.453975	-10.949154	10.718109	14.794635	-12.239617	9.340932	15.774463	-3.6041667	19.125954	11.346242	-18.670198	-0.25292858	-1.5306301	-3.3541033	-4.6254997	9.2835455	1.9176315	8.54854	8.312018	-6.089154	0.85355455	-0.98271304	-4.6777935	-20.74612	9.205266	-3.121994	-28.505243
730	-26.434076	-25.725996	-30.597284	-16.800406	-8.896995	-24.801773	-29.806528	-31.433374	-33.555836	-23.22428	-16.443575	-3.3009083	-18.17388	-7.3829045	-30.335653	-31.540277	-29.796438	-28.020554	-47.310192	0.06615543	-3.9660523	-21.337334	-27.92563	-26.661077	-54.145905	-43.089184	-26.783503	-18.133858	-4.6900697	-42.142933	-29.768044	-34.885487	-28.601847	-27.973959	-7.4746947	-7.334863	-4.993789	-32.35841	-21.436361	-17.957909	-24.446287	-34.872204	-33.611317	-4.554666	-14.436328	-34.630444	-35.975677	-32.639786	-37.864742
731	6.5310326	20.83179	13.77139	-1.5248023	19.331802	11.169628	-7.122968	-12.490597	7.935984	-21.068542	-11.128575	-7.8600335	-13.188191	-7.0454903	-8.181477	-11.321315	-0.6923437	-13.348755	-18.914627	-30.480234	-11.321971	-12.524816	-18.873571	-7.9126015	-17.165844	-11.767278	-23.234434	-17.605326	-3.174733	-4.4687514	-12.824707	-0.47240067	-4.08735	-0.4818561	-8.045819	4.440437	7.13452	-10.138863	-0.5996086	8.282397	1.2350826	-1.3686781	1.1032797	-24.292093	-9.279457	7.3375144	-18.645716	-1.00722	-1.9322847
732	-15.142573	-8.835625	-5.3961034	-13.495068	-5.97415	-19.879875	-24.536995	-4.470453	-6.145996	-6.037561	-26.746902	-13.739253	-12.016079	-1.7717048	8.080688	11.1769285	20.682701	0.3212514	7.3195806	6.9484215	4.8697095	0.534282	4.97362	18.825356	5.151085	6.4683366	8.254628	9.18125	6.2403255	3.931289	12.695952	21.84249	13.1409445	9.420124	3.499038	1.2200589	2.5884922	-0.2830111	23.054619	28.648003	8.777456	-2.0459006	13.589478	3.809075	-4.8448076	3.8770819	-2.1796048	13.522168	10.112424
733	-0.56143415	-5.410248	-16.434206	-16.235086	2.0544226	-12.584725	-24.87068	-9.121435	-4.3143954	-17.405922	-3.4696677	-19.730516	-24.834452	-9.545037	-11.383541	9.234453	-15.250381	-11.875396	-2.464315	-14.219768	-20.689539	-2.8448715	-11.549392	-25.60509	-10.241424	-18.435629	-2.2955437	-9.763837	-1.5207634	2.0696428	2.3647263	-18.345594	-26.547129	-4.386899	-1.2724386	0.6674883	-7.05468	-3.7289686	-15.396186	-9.041504	-3.8693638	-6.958942	-24.31368	-15.873047	-18.621618	-9.02119	8.553718	-8.625857	-14.221603
734	-22.565722	-6.3540025	-24.378769	-29.417847	-24.915876	-25.209671	-16.141968	-20.941904	-15.163208	-21.61988	-22.791763	-3.957758	-15.725087	-8.6482315	-11.715656	-34.60183	-20.767653	-22.972595	-12.709568	-7.3065486	-9.404202	-17.210806	-0.8329379	-5.6227336	-19.335073	-41.03114	-22.578848	-15.5407	-23.396719	-23.608986	-6.3654046	-6.221706	7.606912	-15.792568	-22.13292	-20.898153	-14.470336	-25.845062	-15.733064	-13.445633	-27.132553	-23.37661	-19.451704	-20.598238	-16.473402	-25.633734	-25.03055	-27.83879	-11.988725
735	8.012424	-8.318233	-12.972755	-13.907623	-26.205032	-21.044975	-11.223073	5.6413627	5.8932033	-6.3921685	-19.981997	-6.2624917	-4.841509	-17.484522	-18.441597	-4.8921876	-28.682856	-15.304803	-7.189964	3.3468513	9.407909	-11.461337	6.2361903	11.002559	9.950449	-5.599973	5.704679	-2.6216877	8.618755	7.214249	-6.5116925	13.774857	7.208915	13.467763	-9.434579	-4.906381	0.06293806	4.3806443	-2.1647358	-3.6734855	14.702596	-0.013616641	-1.553422	4.5531545	1.145361	16.113958	-0.3348597	8.956052	2.8181794
736	-12.730083	-10.099843	-9.102135	-3.7775145	-4.1636133	-14.337102	-16.729548	-5.8277225	-7.2689157	-6.47443	0.3636749	7.5359874	1.0740751	6.635231	4.8089576	7.9885097	-17.070375	-5.456841	1.6016169	-3.9412525	-6.0958824	-5.9410915	-4.3815074	0.052798193	-5.1701627	-6.1501865	-10.7072525	-18.0674	-7.721548	-4.244458	-1.050477	-0.21324952	16.136862	3.7382472	4.934913	-7.605327	-6.104506	-14.7927065	-14.905495	-15.338681	-10.482893	-17.122908	-13.178655	-4.616046	3.8846538	5.0771065	-3.7829266	3.2170346	-7.7348175
737	-6.671271	-7.4438586	-9.504771	-1.9977617	-7.591162	-10.777352	-6.924437	-3.0071409	-4.936175	-22.298384	-3.90669	-2.330266	-8.480456	-21.55207	-5.4279294	1.5664376	-6.571316	-13.15582	4.0766015	4.9515443	-2.0098293	10.772255	8.8939	4.4722886	-2.3285005	0.11862723	-0.8701132	11.374588	-5.60825	15.790135	2.4439373	7.708879	1.8123666	4.7149444	27.274864	14.254653	23.368301	25.930517	19.66714	16.871202	20.583944	11.532157	15.961166	14.182006	20.126963	16.004156	11.067075	15.948898	19.398546
738	-5.924017	-1.4175754	5.390957	-19.821753	3.5685341	-8.628992	0.065449394	-13.497609	-3.620102	-11.660642	-2.09928	-9.121181	0.07480558	-15.934334	-5.9078064	-0.42832884	1.209685	-23.826279	-11.592818	-15.899583	-5.6337547	-15.026229	-27.108496	-20.021599	-13.650092	-8.728675	-2.778031	-2.2568736	-12.276902	-10.620042	-10.903384	-32.92943	3.048623	-13.903683	-5.332351	-15.201449	-4.8770995	-20.987745	-9.400196	-1.8561993	-27.652977	-17.639975	-8.650416	-24.4301	-14.007767	-15.898388	-9.4192095	-0.8771105	-8.446607
739	-21.494041	8.03939	12.231067	14.301549	-9.216208	-0.2838626	9.198766	2.2777045	-6.4245567	-8.476642	-21.627907	-3.920612	-8.037068	-25.581934	-1.3630176	-18.971872	-6.749075	16.05377	12.287551	42.342773	8.515961	4.9654646	-2.9147282	4.347263	4.006788	-5.920506	-24.932014	-10.4519005	-18.392653	-9.5242605	-8.63936	-29.584864	-16.036219	-6.2646255	-3.9232283	-15.627267	-6.4779534	2.3383434	-13.516734	-6.2071824	-18.102493	-11.492233	-9.767868	-8.668711	-2.075948	-36.662395	-7.466459	-22.302237	15.669479
740	-13.173224	-0.87784106	-1.6587251	15.331895	-1.1600925	-5.513777	-15.208023	-14.278394	-9.201163	10.428212	13.164166	-20.231787	-16.066805	-7.9659843	4.124288	-15.740776	2.694786	-18.143938	-5.08441	8.949826	15.315132	8.393146	-8.460657	-5.4776893	-16.442675	0.8962164	-16.769926	-8.183925	-5.8704896	-6.124144	13.661148	4.4791408	14.561864	-5.2606044	-6.3582616	15.289719	2.8677905	3.5502121	1.1481305	1.6292466	14.146645	6.8442016	9.471796	11.301045	10.413187	-3.742548	15.630916	-2.8620691	-0.6750739
741	-3.2802656	4.8205886	-0.15919137	-23.30491	3.644825	-10.329249	-30.794142	-13.654785	-20.832293	-3.3922825	-2.9358864	3.6051483	-10.023652	3.9396849	-2.662606	-21.22218	-9.466517	4.1976476	2.022512	-12.431949	1.707893	10.477443	-35.643818	-9.703475	-15.685788	-0.24702676	-1.7479006	5.3820624	-1.4653696	-3.7909288	9.255893	-2.6305692	-4.1593294	2.1410925	2.6190684	4.9770923	2.8390722	-1.7016549	18.779802	-21.624983	-12.219128	-4.8501935	-17.921919	-4.089949	10.174139	-2.4709213	18.616064	3.3500483	3.8556862
742	12.816951	4.042658	6.444923	8.1602955	-4.8849444	5.186556	-6.798963	-2.5311346	8.447589	-4.983494	13.382428	-7.709085	10.773091	-1.1062039	8.880294	-5.8308563	4.4256234	-6.282046	5.095323	-1.9862957	10.826962	5.6001725	-0.36848354	5.9886765	-4.575726	7.702987	4.4290338	-10.741113	7.268892	-4.206681	-1.6441054	10.913025	11.958744	12.4899025	3.7030163	11.184194	11.620652	5.2382827	13.897853	5.6526666	-2.498153	3.4181173	2.0153525	0.003228108	2.8884563	10.563638	1.4407698	9.202374	3.8775074
743	-0.87440276	4.7751174	-17.487589	5.7155213	2.720892	5.7886925	-1.7632895	14.596417	-20.958048	-3.3906243	-4.6736884	-3.3112924	-9.996041	-14.542648	-28.579184	-5.2483177	-10.638444	13.296368	8.436305	8.194409	10.366893	-0.3505491	2.806946	8.941865	13.079642	-0.35740504	7.1859126	19.11704	11.091807	20.128672	-0.8386073	3.0604877	3.1177967	-4.4385896	-2.043542	10.46964	16.265959	12.18851	7.6640472	6.7085576	6.01308	-13.33559	-0.4271557	16.7177	0.6224672	3.095483	-4.042958	-0.6785736	-8.702537
744	-10.875522	-6.117016	-3.250747	-25.315994	3.7636817	-8.675023	-15.201325	-28.782501	-16.533426	5.354689	-7.447885	-0.526221	-9.607516	-17.735083	-16.426199	-19.414385	-15.45313	-11.16446	-20.77938	4.77327	-27.550512	-7.4301515	-6.040296	-16.927404	-10.155492	-21.889013	5.223199	-10.125641	-10.242961	-2.4459069	-4.6932664	-9.426387	-5.003123	-8.293219	-2.5428135	-24.121964	2.2125328	-28.69542	2.2597008	-0.40609136	-0.43575	-24.1051	4.4939485	-13.4483595	5.242207	-4.169615	2.4884758	-22.144651	-4.7923646
745	5.491141	3.9718015	15.077737	14.055549	0.94071263	15.005834	-5.0804048	-1.5993706	13.587429	-0.42961693	10.408071	13.746429	8.159872	12.095291	12.489131	24.01081	24.449575	11.810787	29.286577	28.791487	29.110617	10.080032	19.620024	32.94552	22.24682	28.617498	24.367996	10.49742	26.712677	21.609331	16.976252	10.317764	17.771503	16.500269	-3.2597847	16.631418	-1.7387398	6.893329	23.073767	-0.5203483	12.218604	34.821198	15.99557	26.88664	10.908306	16.3604	22.538345	8.567597	31.164488
746	-9.987117	-16.53369	-14.669444	11.297435	13.243874	-8.051133	-15.527049	-16.661694	-13.021781	-1.5941428	-4.1797957	-33.027447	-26.406631	-10.175755	3.0242283	10.122192	-17.185326	10.233383	-35.341568	10.809666	12.312047	27.124268	18.875433	5.8449073	-11.442594	2.1882293	-20.801277	5.3427567	-23.322227	4.375297	-0.12101698	-12.649242	-13.678634	0.07050327	10.026571	6.524597	-6.425237	2.844886	3.3761282	9.86803	-14.899308	-10.265219	-11.416775	-29.84304	-0.121531166	-16.787249	-19.383818	-2.8649838	-12.921859
747	-21.05984	-19.279646	-1.9454002	-5.1471133	-17.600763	-1.6888748	-11.683791	-6.0290947	-13.241698	-10.835589	-3.6754513	-8.936475	-9.508799	-8.480001	-5.766228	-14.829961	-15.313584	-14.440829	-11.390597	1.1813062	-2.982032	-9.619267	-6.70871	-1.7898229	-7.2027793	6.742008	-8.167128	-11.77467	-14.506549	-6.9596276	-12.098643	-2.3785589	-13.665337	-20.484734	0.7538623	-0.510823	3.0244143	-4.988152	-7.7059326	-18.190998	-15.560001	-17.506922	-8.2666445	0.9067371	-0.92908907	-4.236356	-3.5890286	-0.8086564	-13.152911
748	0.90337306	4.343087	1.0589743	-1.3745223	9.453192	9.05619	-3.7160053	6.200933	2.1386595	0.9324357	-12.918788	0.8969677	15.071724	11.340332	2.3599436	-0.6829513	-6.4568877	3.3503735	11.973018	-6.4420877	5.5672393	4.60179	6.41102	7.868007	11.311997	4.928432	-2.4378874	5.247111	-1.2570404	-8.82329	12.996455	20.051702	10.193631	2.3242009	5.9723754	-11.717511	-4.2098894	-1.1474167	9.551689	6.5944514	5.129045	5.577497	-5.819982	10.026526	8.778683	-11.123851	-8.320195	1.5011053	2.803977
749	-1.4874872	-6.625852	-22.013977	-36.745808	9.822177	12.848358	2.4976041	-11.60287	-5.168134	-3.9284935	-10.110255	-2.5076973	-1.3937086	-3.7348852	-4.432459	-6.2327437	-9.986509	5.0784287	-5.9084115	-5.198785	12.662506	-0.87812376	9.160063	-10.65266	-2.3446014	-16.848787	-14.595512	-32.7871	0.103375755	1.0143286	-6.6196837	-13.113777	-26.116552	-11.804204	-20.89395	1.1671158	-10.358097	-1.6835247	2.569083	-1.4650186	6.042438	-5.174088	2.9390686	15.965466	5.8228416	15.160767	-6.173736	-3.367178	12.167598
750	-8.956831	-7.2130547	3.6203716	-2.3961027	-3.055436	4.2169824	-9.4103365	-16.907913	-5.7858787	0.9755974	-2.9781697	2.8032513	-5.241386	-12.667813	-6.956862	-12.514104	-7.0366073	-9.909283	-2.8124583	0.43175396	-5.253203	-1.0892242	2.9073684	0.1641175	-16.514761	-6.942383	-16.383986	-1.7680327	-4.9904056	7.6922	-7.1849675	-1.5126723	-3.546489	-3.6172879	-5.340309	-11.134132	-10.028839	-0.9965299	-0.4179537	4.3785577	-25.543304	-0.24183369	-2.4353411	10.54634	-4.7061887	-0.23340194	-7.698651	-6.0418396	0.66010284
756	9.468001	-15.172802	-3.9282882	-20.078064	-7.8050556	-18.687449	-1.2803807	-28.162094	9.8694515	-17.789244	-0.8701442	-21.210947	1.3154669	-17.637415	-1.2029703	-27.76937	9.96132	-18.228582	4.4670353	-22.52897	-4.253971	-17.983076	-10.816169	-25.826889	8.851853	-18.28482	-3.5669115	-25.31246	-7.2481728	-18.031456	-2.6083605	-23.453848	19.773787	-23.785955	-7.3405995	-37.572495	-3.83404	-23.622559	0.7288458	-22.461374	22.860067	-24.81372	-5.3772793	-29.992147	-7.036251	-24.848717	6.0596547	-21.317879	26.43548
757	-10.566495	-9.681674	-30.919601	-16.23965	-15.970669	-31.93527	-25.119688	-29.246948	-12.089676	-11.16568	-6.499394	-15.390026	-2.4369032	-25.795725	-14.188339	-14.206021	-13.127406	0.94368297	-13.274288	-27.210648	-7.3594575	-17.058783	-27.54188	-26.36943	-30.902552	-15.395856	-23.919977	-15.761532	-15.3877	7.6050935	-4.4431148	-17.739305	-9.774953	-4.491344	-18.896114	-26.722498	-35.24641	-20.315247	-8.657235	-8.490373	-14.320689	-26.650606	-7.84279	-11.70222	-2.1352568	-23.788912	-12.500171	-3.1316311	-30.011637
758	7.0315375	-10.849551	15.284106	21.044062	-4.6227703	19.633467	6.586904	9.62195	10.483724	-4.832573	12.950833	9.931922	10.759007	10.807602	-10.821987	8.46202	13.390729	5.316899	4.5242257	1.5547061	23.885962	-0.042139966	2.62938	7.235801	19.837595	20.643085	5.1096053	16.936853	12.910052	25.709974	0.09231535	12.101403	13.841802	-7.8249307	-14.86924	-2.996416	14.763631	-4.23315	-8.171163	4.1751666	9.547594	-3.2692683	5.42748	6.7983565	15.675766	7.382652	12.016538	6.7956595	-14.560878
759	-7.808393	-14.727963	-5.3707695	-26.095285	-28.575079	-14.1249895	-12.209538	-11.356216	-5.7165604	-5.8331604	4.1841245	6.364181	6.7685685	5.6180778	-3.9590137	3.8629189	5.9078565	4.533086	-3.8256948	15.532922	-6.6272793	-9.512213	-15.71236	-11.67662	-31.664515	-18.021946	-20.376387	-12.371708	-19.314615	-8.857835	-18.938192	-12.913827	-11.481086	0.11638069	-0.5995366	-3.349923	-3.9141276	-7.127339	-6.7553325	-6.7034097	-26.101564	-24.136496	-11.827458	-22.991913	-4.8597894	-6.223574	-26.5003	-27.550217	-21.577543
763	-19.666052	-22.864664	-9.058085	-37.27883	-27.45987	-25.345263	-13.636546	-38.578613	-4.504495	-11.825996	-14.255287	-14.8134	-16.106058	-10.896424	-10.1136875	-16.994347	1.8010759	-21.46508	-10.301255	4.2254605	-10.757604	-13.77608	-10.132222	-21.18671	-27.316374	5.291229	-20.93925	-32.729973	-3.646	-7.8688946	-26.498838	-6.3981605	-2.3167245	3.0984209	-9.608709	-3.1860552	-27.481932	-18.198532	-2.908921	-26.62536	-18.9229	-13.269614	-12.679023	-32.642414	-15.615433	-38.86143	-10.874947	-25.369303	-4.941499
764	-13.208913	-17.522366	-7.765878	-21.707624	-8.370351	-15.794797	-18.988958	-14.122567	-15.104172	-23.027618	-17.47869	-5.855671	1.0692998	-18.378954	-10.328122	-23.31507	-19.10196	-20.933544	-14.708771	-11.951705	-6.78294	-7.4864516	-5.6286883	-3.8232605	-13.335311	-5.299645	3.6668892	21.383951	15.753999	-14.010777	-20.24249	-21.394945	-22.610315	-5.8203006	8.082851	-3.504977	-2.0987442	26.08092	26.297348	10.388059	-4.366006	-31.525526	6.5865464	1.0647281	5.987059	-20.8936	2.067051	-3.2487087	4.521196
767	-17.888401	-25.790922	-14.430314	-20.408173	-14.184662	-16.350008	-16.454515	-14.64787	-12.6503935	-14.841239	-10.886963	-15.558009	-9.182835	1.0235901	-4.3179607	0.51296645	-7.818002	-5.0686393	-4.8490796	-0.034379642	-2.519088	-3.3712852	-10.264806	-5.394476	-0.78694487	-3.7530196	-9.967838	-5.550856	-13.88239	7.5973296	-2.7020867	8.315879	1.9745938	14.721809	8.513119	14.239516	-6.4407806	11.682613	17.788586	4.8342757	0.24133046	-3.599205	-3.8666775	16.349478	5.0986414	7.5368457	-6.0364823	11.995883	3.309058
769	-29.185537	-8.5237875	-13.5498085	-0.9962573	-10.300309	-3.783716	-25.435402	-30.073812	-36.379375	-48.656887	-27.921034	-18.401247	-18.50381	-18.860498	-24.508995	-24.907015	-14.733319	-25.402735	-22.166842	-12.441693	-18.165903	-24.274847	-14.741286	-18.262857	-18.043503	-9.576691	-27.140528	-19.187286	-53.330414	-19.062813	-11.755382	-9.965167	-16.844202	-26.107641	-31.750381	-35.178005	-36.425858	-22.183775	-5.377608	-12.266075	-6.6834884	4.1936026	-14.150871	-8.362665	-9.856294	-34.14813	-19.47001	-13.3653345	-6.1654544
773	9.908128	7.6568336	8.336347	11.851445	23.006506	16.338017	13.119682	11.018925	3.8010647	10.317554	11.917668	11.163587	14.921367	14.763438	11.268445	6.558413	15.47125	18.774452	14.372601	12.358333	7.9454274	12.122745	3.9742644	11.823564	12.8581505	22.287285	12.749114	10.340954	13.235301	10.449444	14.021031	14.523271	12.204732	0.24286278	0.340084	3.3319788	11.646286	8.466904	10.746913	12.0904665	9.262881	-1.7274712	-7.735049	4.166982	-4.7979217	-4.4170346	-7.8754005	-1.4610916	9.130981
775	5.8971977	6.787297	-5.0288453	-11.418546	-32.416016	-6.6173377	3.5620155	4.524273	-3.7095692	-12.140346	-19.88812	-9.122552	4.8084598	6.6047196	-17.94634	-9.289267	-23.647842	-14.747963	4.883533	7.784424	-4.8897357	-11.995884	-10.034806	-6.4696383	5.7151284	-0.12603283	-8.039811	-10.551873	-9.567838	-1.0590721	14.215203	-5.836454	-1.945529	-8.4925995	-1.5490942	-6.903787	3.7637756	-3.724375	-6.7565713	-17.449358	-3.402428	6.4756618	10.8342085	-6.5244393	-1.2634605	-14.8272295	-14.565224	-1.4672703	7.882135
776	-10.69828	-15.419255	3.8028	9.832317	-17.8219	-24.52366	-33.10098	-44.94972	-6.940351	-6.075976	-18.966707	2.7875493	-3.548299	-29.435987	-19.365343	-34.144676	-23.299515	-18.00429	5.1773887	-7.3794403	-9.845588	5.208482	20.38277	-12.036546	-33.791367	-31.297964	-21.956947	-11.262741	-8.801717	-6.3710485	-6.895328	5.5758157	-9.778196	-23.981514	-20.57524	-21.564901	-7.625208	-10.934339	-6.9647007	-15.44451	-1.9475918	7.1638565	-20.798399	-21.504301	-33.711384	-10.019534	-21.065718	-2.399429	-6.3447356
777	-2.6743486	-3.1323318	-16.016626	0.07647437	10.558713	9.05047	-2.7490551	0.2978026	1.6039543	5.853939	9.676137	-3.660515	0.8769862	-6.4289613	-2.1335833	25.747385	-26.74169	-24.236952	-8.3209	6.4989223	-9.63633	-37.07156	-26.611954	-1.1054726	3.8584688	-15.344871	-13.052659	15.237705	12.339971	-7.7715836	15.981346	13.855225	19.875206	3.9741466	6.8673267	15.300866	-4.034505	-4.0419583	17.064674	4.4759364	16.31781	21.854193	6.906649	9.598445	-8.0096245	12.498901	15.617065	-11.902873	12.449149
779	8.969565	6.632837	4.2766566	1.8203588	14.916161	12.405072	4.91791	5.701309	-3.983844	5.231814	0.84049016	3.3032367	15.108325	-0.10071683	-1.1978111	8.158261	5.3711724	0.031579096	8.69602	14.537544	-4.4217653	11.977573	2.2428741	6.809349	6.5249214	6.401831	10.355523	5.3277993	18.024017	12.467807	5.946939	7.552015	8.64972	-26.197607	-4.7877145	3.6115453	-3.198932	-8.883943	-27.394325	-6.1948586	2.8403454	-34.984695	-14.422339	1.984754	-2.641316	1.2902668	-4.994021	-1.8439003	-1.2821239
780	-22.157675	-28.871534	-27.699564	-18.53768	-28.94307	-34.120487	-34.997234	-10.493331	-33.134583	-8.2498	-20.000715	-4.495159	-14.545453	-26.469473	-20.656324	-32.04591	-5.102928	-6.8328457	1.7713085	-2.7591588	1.9118131	-1.0440755	-12.518784	-20.974367	8.913173	-2.4445271	-35.663895	-14.743374	-26.271082	4.015596	-16.592127	-27.284796	-5.0230865	-30.871803	5.3494606	-6.9131465	-30.843836	-1.884018	2.208913	-28.4322	-19.909021	-24.957724	0.45770058	-15.578888	-19.826674	-28.167032	-30.329483	0.6441888	-10.454261
781	-29.439005	-10.117202	-30.046686	-9.658899	-21.449951	2.524728	-37.42326	-47.664036	-12.760212	-2.313285	-12.589321	-13.893903	-2.0844617	-2.3820531	-32.14621	-1.6656994	-18.12132	-17.127678	-45.416424	-2.6566575	-5.015676	-26.94773	-31.40322	-5.045408	-3.567401	-7.4971433	-23.608917	-22.400805	-19.900852	-11.821963	-23.441193	-16.016588	-38.303783	-13.189323	12.655368	-34.9042	-20.88679	-41.409855	-22.139753	-40.162937	-24.255518	-17.756838	-48.21092	-11.265286	-22.094164	-17.590103	-28.700674	-34.94033	-8.987129
782	-11.242015	-12.405037	-18.472212	-9.794961	-11.648762	-7.4994316	-9.730461	-5.414648	-11.882877	-16.03504	-6.9851875	-11.059386	-16.5845	-13.456233	-1.7920765	-1.4289273	-18.350046	-5.3557873	-9.570858	-3.9054134	-10.932929	-11.249485	-13.400628	2.679601	-6.3801484	2.194454	-7.341041	-15.476598	-7.8196964	-14.029812	-10.766945	-6.3422713	-9.347285	1.4425678	-18.229185	-9.108703	-9.014271	-14.015178	5.0128255	-2.5871162	9.816328	12.682629	7.7115464	18.314323	0.09960383	14.290568	3.0393486	22.53792	8.140412
784	-5.8748794	-27.39692	-3.2532566	-57.22459	-10.8078985	-33.41807	-21.487259	-20.221352	-10.908738	-26.079718	-17.95071	-35.799686	-38.6662	-21.439474	-38.22468	-13.472674	-24.141272	-6.463497	-40.301823	-38.939495	-25.661325	-22.007814	-28.620035	-17.720087	-39.988388	-27.908205	-24.22683	-45.32754	-18.51658	-46.80966	-19.725998	-27.680254	-22.923386	-25.53322	-28.578283	-29.14927	-36.347565	-35.54127	-60.93774	-50.057125	-26.319016	-48.790253	-47.943226	-36.649582	-35.11783	-27.91224	-31.070963	-51.341534	-27.891699
787	-16.855581	-6.2874794	-20.806648	-12.007771	-17.401707	-0.8987143	-9.386199	-16.193098	-12.411629	-7.7104545	-6.0157046	-16.512573	-9.924565	-9.137107	-8.328025	-18.230902	-13.126183	-22.751719	-8.927188	-29.283121	-22.817772	-24.971502	-24.03005	-20.041277	-23.985922	-3.656973	-0.8273012	1.1732546	-2.511132	-6.3434863	3.9952166	-14.144689	1.9566269	-8.291782	-4.5851865	-3.6784515	2.523473	-10.587142	-18.152348	-9.444096	-13.764931	-8.484679	-3.438859	-0.88024616	-14.9282465	-9.708171	-10.109113	-2.4097962	-22.163946
789	18.112284	4.5412593	1.5996871	-3.5417216	8.982913	1.7227125	-10.557305	14.471742	6.2080116	-0.81027365	1.647533	6.805874	-13.899762	12.059381	-7.472019	-3.6288986	7.4914284	-2.9174716	6.7164044	6.2890105	-12.284215	-6.877443	-21.085394	-10.90205	-2.078042	3.8909454	0.35450622	-1.9839758	-5.422388	-6.476974	-3.4629161	-5.015954	2.235613	5.6905785	-5.1642194	-5.466877	5.0377088	11.359894	-8.1408615	5.535288	-2.018193	4.168457	-11.375154	-4.4196334	16.11914	3.5743532	-25.186369	-12.625291	-10.589721
790	-26.877657	-14.016594	-25.572952	-17.362762	-28.713568	-27.851715	-15.330864	-20.105316	-19.538542	-19.732012	-8.08336	-21.65816	-21.025606	-4.557421	-22.680994	-9.404171	-15.035455	-27.107626	-0.39218774	-6.3912454	-7.217661	-11.424499	-19.071083	-31.19267	-16.363825	-5.6360817	-13.585517	-32.261585	-28.469223	-25.66578	-13.708152	-15.732129	-12.587852	-17.076284	-30.351479	0.0649519	-27.356329	-34.716644	-21.734198	-2.634548	-21.902617	-7.508384	-22.70809	-25.649137	-20.494884	-19.119696	-18.568354	-26.948502	-23.537596
791	-4.4283376	0.19029371	-6.3711524	14.559743	15.063619	1.005912	-3.696408	-0.7862949	-3.9454472	-2.8767197	-8.662648	-1.9539928	0.8586096	-10.009858	-6.126203	-8.945352	0.3589824	10.6130295	-4.5713687	-6.97148	-3.2536862	-1.362101	16.610796	0.61827785	1.4378263	-3.324363	-3.623422	-1.3811253	-17.233055	-0.6743579	-2.3147633	3.5725992	7.363772	6.510816	2.5925968	-2.746268	-4.1188297	0.7452326	0.46324953	-0.34548056	-10.974631	-9.960856	2.078906	-2.0091767	-11.645198	-1.3664888	-12.12375	-4.1567206	-6.313789
794	-3.6380575	-6.1699963	-2.93238	-4.269747	-13.949786	7.0119495	-4.9122486	0.78933686	8.288312	-5.766987	5.212606	-12.772145	-11.4318	-22.397253	-21.281275	-17.246323	-32.027805	-26.351019	-26.501923	-20.504198	-20.387032	-23.066954	-15.899982	-16.875004	-17.160267	-10.4458475	1.9872304	-4.2016425	-2.4691498	-2.7886457	-9.108218	1.3705364	-5.96344	2.6375456	-17.428358	-1.9111223	-15.801323	-12.428884	-11.393027	-18.156363	-9.098586	-17.02678	-13.555619	-13.708977	-19.692755	-33.41862	-30.75945	-25.384024	-26.60964
795	3.0073469	-9.736844	-7.0832067	-0.33273014	-13.048126	-5.4656715	-16.640581	-4.8055124	-3.3602755	-4.810581	2.0875394	8.2669	-4.1768394	4.459783	3.268883	4.0465136	-6.928814	-10.642618	-12.838684	-4.9899592	-11.426605	-1.2801894	-17.527378	1.3546759	-0.3352596	-9.25057	-6.9802775	2.2463715	-5.4391036	0.43855858	-1.0944542	1.5161184	-5.5158954	-11.944638	-9.260418	2.4274826	3.8198993	-8.90479	3.1149836	-8.745345	-3.9996898	-10.790195	-9.297897	-12.945254	1.7114	-15.679769	2.3536172	0.18495347	-12.8736315
796	6.8341804	-6.6823545	5.4597154	-2.8574486	-15.8119955	-1.4929346	-4.2130933	5.656521	-9.4731245	-0.06509256	-8.325966	3.1356633	-3.4674976	-1.1059109	5.6781235	-12.728854	-5.0501	-12.386616	-20.09717	-25.817545	-12.20526	-13.814303	-5.144755	-3.817561	-10.888875	-29.280153	-14.214985	-13.451748	-8.884625	5.9149365	-0.12225326	-7.7478633	-16.815687	-3.8623364	-18.45851	-14.482082	-14.866155	-37.591602	-36.449463	-25.177376	-20.437952	-30.803024	-26.024057	-12.836616	-21.82001	-19.740938	-28.35173	-30.265778	-26.97627
797	-5.7074013	-1.0823306	-39.50001	-16.943468	-21.471338	-13.302838	-9.755333	-39.65339	-18.158684	-6.1030097	-21.71134	-12.072021	-4.6348224	-2.247924	-5.128942	-8.975008	-1.5088545	-5.2785397	-36.305897	-8.33402	-21.388388	0.2988293	-11.235896	-27.456335	-3.983628	-23.167654	-9.863749	-11.293639	-7.4788136	-1.5569477	-2.1276934	-3.3656847	-10.937921	-4.500276	-11.1560545	-9.90685	4.59236	-11.870304	-14.252933	1.1189095	-19.53788	-33.002285	-12.524478	-8.239216	0.9090367	-12.607132	-3.1693923	1.2871662	-13.986867
798	-50.793568	-54.89195	-39.482754	-48.119507	-51.142956	-42.44602	-39.650867	-58.1485	-50.50298	-33.217213	-48.036602	-44.50178	-38.722248	-40.615192	-34.002926	-23.95928	-62.797886	-54.160755	-41.227543	-43.535046	-41.11331	-40.52876	-46.37814	-63.650158	-52.080536	-35.637653	-48.66081	-48.279648	-41.03516	-42.17848	-22.135672	-33.83966	-25.587946	-22.307425	-28.407202	-28.025223	-24.668158	-17.948397	-24.215982	-16.256166	-19.32723	-14.025958	-3.2794273	-12.60452	-27.992966	-4.7655416	-10.580354	-26.434898	-16.869963
799	-8.363048	-18.54275	30.248398	-15.168827	-30.850306	-3.9552639	-32.310875	9.548042	-4.157475	-6.3740497	6.5012016	-6.6160355	4.9844937	14.722842	-12.250568	-15.141739	9.496774	-6.9404616	-12.959858	6.07083	-11.769986	-9.613603	-16.088528	-17.093138	12.880565	9.90152	7.2285366	10.68047	-12.045888	-9.931312	16.099579	-8.133157	-26.131744	17.331255	-8.985813	-8.091535	2.305463	-14.987374	-15.54549	-2.6052907	3.6629674	15.091053	3.511018	12.124656	17.247055	-14.451435	-1.5384141	12.593295	-14.884415
800	-31.951706	-1.3500609	-40.968266	-22.01525	-26.526716	-9.471124	-18.909489	-23.265486	-21.434326	2.6168106	-2.8836575	3.8285687	8.71725	23.431778	10.80775	5.4568677	-9.889136	-4.290357	-0.61736584	-26.261108	-21.100952	-14.616287	-12.114408	1.194203	6.1383796	26.600424	-15.961953	5.5480485	-13.900505	-25.202791	-36.3741	-21.543228	2.8079774	-24.941706	-27.292953	-22.627714	-20.254	-19.199018	-14.347775	-32.749798	-17.027245	-34.175053	-13.744668	3.4883263	-18.607756	-10.475728	17.36589	-17.494001	-8.717515
801	9.772643	7.87198	-5.045213	-3.088377	2.106291	3.4615471	4.032784	20.642944	24.493286	2.321181	4.6786437	-1.9039073	-6.2530494	-18.603159	-5.561135	-1.6885033	-16.771349	-15.449504	-6.3668265	-8.895602	-9.935874	-9.515693	-14.105701	-9.953681	-13.719243	-11.914093	-5.4324355	-14.76178	-10.517906	1.0477719	-1.368865	-2.6951888	5.12463	12.566314	3.5304687	15.49781	4.1547456	-8.123134	-23.662535	2.5732276	-15.172836	-6.876718	-6.6154275	-9.748099	0.13853447	2.8550284	-6.8724704	-9.103663	-5.576077
804	-14.52451	2.2459912	9.49396	2.4167821	-5.5939775	-11.776921	-3.3275726	-3.8318832	2.9620926	-9.979289	-22.83034	2.501055	1.4130335	4.7915907	18.906242	13.064624	7.035866	-1.1633981	-8.476621	-6.56773	-4.1531816	-7.5355725	-10.83635	-16.933014	-8.194695	7.7058473	1.3592304	7.50606	-12.161301	-6.219877	-9.433054	-15.932641	-10.569882	-9.858088	-11.992096	7.4718347	-10.143458	8.447734	12.074833	-7.7494407	6.2989364	-4.731022	-5.408724	-0.38611412	-1.7394811	7.025637	1.2550983	-3.4299562	-6.590079
805	-24.245865	-25.572561	-24.684626	-26.248419	-24.998907	-30.568186	-26.236038	-21.982246	-28.84332	-22.203157	-16.601475	-35.567318	-29.882805	-11.436833	-11.8307085	-12.6207075	-11.819099	-11.296502	-23.571901	-17.039045	-10.926457	-14.5029335	-30.04579	-25.91278	-35.804504	-17.091536	-24.416605	-21.584578	-23.996172	-28.398336	-15.372692	-8.937589	-5.334255	-18.052828	-17.682253	-31.259306	-17.544691	-13.707581	-20.762314	-16.850609	-19.019373	-14.304158	-19.14995	-16.65798	-16.843334	-17.179678	-18.868595	-19.120155	-25.019125
806	-9.522513	5.989094	12.967888	-16.837013	8.589172	-24.210276	9.822343	-9.613221	1.4250145	-19.934114	-4.941507	-4.38376	-13.020725	-12.3592005	3.1742413	-21.722277	-15.428604	-33.73098	11.079843	-8.50656	-3.2655122	-5.9561334	8.505064	-1.3392214	1.1468803	-15.152302	-38.10728	-16.360312	-1.9952923	-9.898533	3.9151523	10.189225	-1.4848131	2.369465	-11.927377	8.674386	-9.75125	-29.534723	-14.867592	-5.221795	-13.450826	-4.3285027	-21.777983	1.3462588	13.001137	14.085232	1.0576855	-4.8936634	-12.956365
807	2.942363	12.12666	7.890392	4.2444496	12.3665085	4.033792	6.888714	4.050653	2.814167	9.524588	6.7571597	0.89939636	2.2589238	-11.364156	-2.4069483	5.2857976	-2.3094473	-10.644451	5.9023724	-4.1280437	-7.884932	-5.864618	2.3763716	0.69887525	-9.39193	-7.3248134	3.9631355	-5.681114	0.7992732	-12.18808	0.32002226	-3.1084712	-2.1063874	-3.0748456	-1.1183352	-9.205874	6.536068	-17.572798	5.8363605	-7.991422	4.0958676	5.8897133	-6.3747687	-6.439714	11.213108	6.049162	3.026807	5.1462893	13.054133
808	-26.963945	-31.622648	9.147756	-19.45889	-20.12447	-36.80269	-27.446716	-17.86702	-25.209398	1.1530151	-7.869163	-14.498195	-14.983742	-7.2978816	-7.010815	-37.37342	-18.520395	-19.422644	-6.3906484	-6.964401	-16.032736	-22.291794	-26.560081	-1.1015902	-11.1822	-14.675637	-7.2781835	-10.110802	1.677032	-31.002535	-5.825579	5.359068	-31.202986	-12.450137	-14.183007	-32.394314	-20.181475	-11.536059	-0.53342277	-18.58912	-18.409813	-11.308696	-10.0195	9.019435	-12.720481	-6.811458	0.77420074	6.8813796	2.2038462
810	-1.3888603	19.288988	10.376122	1.2938924	-0.84767264	-9.612641	-0.95956707	-6.8898683	13.489207	2.5212002	8.242946	-10.236054	5.2925315	-4.386061	-5.997274	20.124765	23.62879	18.663298	1.2755924	6.559695	-8.89061	-6.7129188	9.4956045	-8.777757	5.330496	-1.734949	9.076486	-3.1949873	-2.373021	6.2822785	-0.7652305	-2.0626173	10.980058	-11.445076	0.5853362	2.1636293	1.1495038	5.2156997	1.9626421	5.594527	10.197148	9.766791	9.157005	10.8965	17.588879	5.975403	-0.19897048	-4.431081	-10.478199
811	10.717026	-0.8856116	-0.1635793	-11.415337	7.225302	8.25501	7.0521836	8.194292	0.36706936	3.694278	-6.2789917	9.267631	12.885093	0.42300797	-7.3978934	7.364774	14.345782	5.6635737	11.026108	2.401539	6.564236	1.9416065	3.690752	-9.447345	4.473356	-2.2553022	10.812652	-10.39538	4.756062	14.16169	11.510221	16.753397	-25.914236	-36.07519	-38.020786	-34.728626	-39.90931	-32.033337	-18.192266	-22.621294	-19.031433	-29.297287	-25.01883	-31.75782	-34.318607	-19.2366	-35.55048	-16.445482	-26.867035
813	-14.995166	-10.346869	-12.427692	-18.85673	9.730968	8.878599	-12.6955805	-11.455646	-8.265946	-12.579782	-19.028141	3.3722756	-34.84854	-21.254522	-7.573836	-10.472206	-7.716104	-1.8560683	9.385917	-10.973572	8.6257715	0.4948399	-25.287851	-21.61381	-8.950839	15.613629	-23.256956	2.5688639	-11.828926	-4.578008	-3.0971632	4.9900146	7.8642898	-16.030596	-10.712959	3.1665413	-15.331341	-12.783315	-0.4404572	13.998305	-6.8838468	-12.85276	-13.940759	-1.6565741	-12.298444	-14.721725	4.244743	-11.648057	-8.112583
814	-16.389023	-29.833466	-24.950874	-17.638023	-10.033891	5.4912605	-11.546616	-14.564223	-17.636515	-11.739312	14.460343	-15.607219	-19.875914	-32.595173	-21.769053	-23.125849	2.0037959	9.379953	7.715067	2.6549664	-40.158295	-19.454882	1.1746658	-12.762711	-30.550417	-22.90124	-12.374367	-17.070755	4.9991145	-6.4952035	-10.4690275	4.727369	-0.63134384	-9.906446	-24.896235	-37.214417	-22.099976	-30.86827	-33.219173	-39.278137	-35.365616	-57.35581	-28.514563	-41.891407	-42.350525	-31.322525	-49.581844	-61.435715	-47.477127
815	-11.182373	-9.84221	-7.053983	-9.987835	4.083978	-5.659626	-7.733584	-3.244188	5.221001	-22.31663	-12.317288	-10.591344	-9.666463	-16.072128	-6.950933	-18.535513	-26.383463	-8.482596	-9.879439	-3.4323597	-9.085391	-9.447715	-7.294578	-2.6719387	-22.07104	-3.8171997	-7.866965	-12.804175	-16.489079	-6.0788674	-6.862263	-2.5847747	-8.504187	-24.584627	-6.3348794	-9.173312	-14.900738	-28.398743	-6.0417047	-21.065771	-14.314303	-6.5863805	-16.115694	-7.578785	-4.4537716	-6.2106996	-11.404901	-1.4306183	-0.59272355
818	-10.40352	-9.109285	8.705739	-2.6972456	0.77304554	-7.922316	-2.3506043	2.5017173	-9.862544	-13.247037	15.482204	8.048355	-8.501232	15.795947	-5.114294	12.372348	-17.907427	5.19227	0.03638045	-2.8163416	-9.284084	-2.0877507	-3.7460947	-20.316065	8.546309	-6.8274627	1.7390181	6.5212417	6.019112	-3.1922271	-4.6929564	-8.259602	-2.1272237	-15.087498	-28.113878	-16.443007	6.6549973	-3.7148037	-10.422326	-10.678021	5.469959	4.1894073	-38.895138	-29.192207	-14.072576	8.56284	-2.3647745	-9.045713	-2.1570714
819	-5.6991706	13.219947	-4.3661256	-3.027818	-2.4759173	1.4957232	11.792557	-4.292731	13.440129	-5.1125546	-3.0220308	-1.6659158	13.703323	-4.427609	14.313594	-5.250404	-0.44840828	-2.6583962	0.23967819	0.5840888	12.006444	-8.722988	11.19239	-7.2857933	12.522285	-5.903557	-5.5819526	-0.37722874	11.529254	-5.8766503	12.705752	-6.605631	-3.8155487	-5.5360427	1.8384033	13.180095	-4.250441	13.195827	-5.174385	-5.3632083	-5.6602273	12.546997	-4.8006415	10.4005165	-3.1280775	-1.6878624	-7.492601	0.25007328	0.3832042
820	-12.8761215	-6.635012	2.1983218	-19.293594	-46.27382	-19.971933	-44.57971	-13.675757	-35.288868	-6.9804587	-35.748928	0.005058686	-30.0827	-2.6855958	-39.554832	-30.700891	-5.732948	-19.208805	-22.64251	-18.625525	-29.988928	-14.899292	-20.270002	-8.537978	-33.52393	-25.741953	-22.688461	-16.094978	-18.179144	-49.713425	-24.567352	-15.932765	-13.314338	-28.857244	-5.322913	-24.001852	-19.207165	-22.000494	-7.041351	5.12515	7.1679263	-8.734618	-25.126104	-24.489904	-17.55632	-6.2037597	-9.350167	-14.201497	-17.336243
823	6.0035896	9.135296	-7.4584546	-8.7548485	7.6373634	17.927958	-9.728596	-15.263373	-11.825592	4.393475	-7.695526	2.9713109	-20.069761	-2.7742844	-1.3070685	-0.3115565	11.629742	-5.81378	-10.051472	-0.355086	4.6754804	-17.738518	6.8827515	1.6373903	-0.4284278	-13.580483	0.72129923	-8.243664	11.980281	0.35897127	-1.8214697	-1.474752	2.5852969	-5.61779	-4.3678436	2.967493	-9.442979	-0.6914241	-14.093373	-13.868683	-17.508417	-13.886669	-16.61695	-17.657146	2.7039604	7.484957	2.1842363	5.259405	2.8512723
824	-14.19782	-19.683746	-17.473316	-9.32975	-16.287056	-6.713801	-11.375165	-16.030897	-27.712435	-13.611088	-23.20799	-9.519116	-29.149101	-5.3585095	-11.011563	-15.2908325	-9.087863	-7.1373158	-19.458952	-21.073172	-12.060016	-8.5025625	-21.14702	-12.383728	-16.196714	-10.147691	-2.8317707	-28.314491	-12.846414	-13.546963	-14.130063	-5.1242347	-19.702433	-10.819343	-10.536574	-11.306138	-5.3039017	-17.573942	-9.960788	-16.144495	0.1645859	2.7599173	-10.016315	7.5961366	-10.960074	-12.743306	-17.651615	-14.351863	-21.632933
825	-28.868713	-4.71163	-38.932407	-5.1462493	-19.182272	-31.816511	-3.6906812	-10.027724	-18.89586	5.6047034	-9.879374	-23.116142	-36.743954	-51.5759	-18.640549	-7.675181	5.3083935	-36.782635	-28.926977	-24.775782	-36.817917	-13.777387	-4.9275575	-12.8247385	-22.95067	-18.834259	-2.71056	-7.2881923	-29.784906	-13.347653	-11.354838	-0.7974698	-3.275274	-17.575523	-22.348764	-25.503967	-10.466118	0.28601608	5.1590247	-28.12179	-8.979999	-28.843191	-9.76857	-8.214454	-13.987843	-6.4383216	4.9092817	-26.501228	-3.388635
826	-6.8857226	-4.5226536	-12.55117	-1.753971	-11.904144	-2.017662	-15.480914	-10.941967	6.1716537	-5.4571195	-5.337902	-1.6973829	7.9551234	-11.053056	-10.481265	-10.092714	-0.17442785	-4.2747893	3.265768	-11.31009	-4.425778	6.221237	-14.409332	-0.6463639	-0.78129405	-11.735602	-14.152313	10.188257	2.046192	-0.71771365	5.2448344	-14.942879	-19.90586	-9.058487	-14.14738	-9.050389	5.5616584	12.792579	8.692626	-4.8658533	2.7876174	-9.089924	-13.454781	-5.734665	3.0143635	8.974266	-7.082323	10.356838	-14.797069
829	15.387898	9.957283	2.1342666	10.438527	8.303502	0.8226597	14.394001	4.655107	0.4205556	4.6489654	-3.7104914	7.026842	9.60922	7.931084	12.250916	0.6226103	-3.9886396	9.891625	1.599295	7.286842	1.4681902	-2.2568185	0.45511422	6.5690427	5.3073525	4.925711	4.6761537	2.8785603	11.214146	13.193619	1.6785332	2.3438451	14.548756	-13.491669	6.2932854	4.238953	4.570894	-7.2675004	10.531957	5.4715333	14.703629	3.8844795	10.083826	8.529554	10.104335	7.1861424	0.3144566	8.541622	9.4812
830	-12.576702	-20.499434	-1.8510532	-26.792662	-17.597994	-22.385435	-3.540665	-23.295046	2.231827	-11.781634	-0.9639085	-16.145693	11.369744	-8.516472	9.713683	-27.541214	-0.46282133	-18.754118	-3.3495665	-15.882445	1.2963663	-12.353695	13.009313	-21.476591	-14.132609	-18.614935	-9.349617	-22.095266	-0.59209317	-5.1374593	11.517114	-21.083832	-7.5587373	-12.950165	-2.2714314	-17.08937	-16.973494	-18.168364	-6.154898	-25.323881	-8.177202	-16.794657	3.7160919	-17.305475	12.761619	-12.943313	21.681265	-23.190763	0.9182007
831	-16.940603	3.0777416	27.555704	-15.788617	-9.762661	5.4575286	4.9550962	-0.36200142	-0.30784354	0.31275964	3.8573723	-2.1498163	-18.665537	-10.403972	-10.158913	0.40673065	18.364695	-1.4054848	-13.610439	-24.740326	9.907752	20.525206	1.9930347	3.6829417	-3.798837	10.120989	17.549831	3.7480276	-12.027218	-22.910006	-16.890142	5.4035974	3.8185349	-6.530392	16.439995	7.291229	5.704399	6.246616	-17.464928	-3.3119192	13.900318	8.751758	0.76418805	-8.195376	-13.803359	8.361193	-3.0685213	2.2176683	-15.771352
833	-14.719861	-16.025782	-25.603552	-20.046568	-14.943656	-14.043704	-14.492195	-6.966146	-12.402665	-24.899391	-17.902037	-10.142602	-16.170101	-22.69088	-22.295172	-22.693733	-33.198364	-14.254756	-23.344208	-24.625822	-17.228613	-28.236025	-19.081911	-14.724158	-14.661471	-16.398327	-28.98377	-20.048067	-22.21918	-23.13233	-23.3609	-27.98146	-31.955717	-29.226908	-33.842354	-14.680446	-15.238429	-27.035437	-15.874499	-12.39832	-5.403181	-16.481958	-23.225853	-19.518904	-19.273184	-33.186157	-21.4815	-20.455593	-17.129185
834	2.8219635	5.8230996	8.527583	19.918777	11.444001	5.9574714	8.169822	6.145874	12.774119	12.566925	6.8618283	15.99073	15.480021	21.460398	8.663899	9.365058	9.660001	18.657518	33.30756	12.282265	11.155449	-9.589237	-0.89988154	8.08484	-24.183943	7.52426	3.8285646	-0.01854127	7.6081657	9.468091	-12.404644	-6.865387	-11.756157	3.4996483	-0.1165823	-13.709697	-5.782514	-7.782966	-23.614038	-16.704033	3.3704593	7.8549385	-6.505628	-1.763825	1.7239574	-7.6028123	-6.8126693	-10.231967	-8.823274
836	4.448218	-6.926599	-24.324396	-18.194122	-16.775171	-7.345571	-26.861967	-1.4513317	2.669857	-10.77171	9.412943	2.2145636	-12.98558	-8.419227	-1.9213175	3.6689224	-20.137262	2.667229	-9.877233	8.529073	-8.246884	-13.037879	-2.912445	1.9348503	-2.7466094	-25.101355	-2.6051683	-14.601771	6.538569	-23.852127	-11.745286	-1.0727075	4.202296	-2.5601873	-6.9484596	-5.6181293	-12.594584	-8.337316	-20.908384	-1.9733915	-18.155386	-37.97785	-15.4386215	-28.40982	-33.67405	-12.260898	-19.639359	-30.451935	-12.92252
839	-13.204608	-1.1534704	10.990756	14.058785	15.646946	-1.6001316	2.0555837	-6.446363	12.600392	14.222028	10.623447	2.1144822	-0.6510947	-8.501749	17.721117	12.627271	9.49417	-2.6967704	-5.631861	-2.553621	6.74761	-4.35775	13.069009	-3.7922382	-2.4272473	6.689403	7.2540936	-2.4475243	11.556137	-4.9158773	-4.5089507	5.103845	7.7152333	-2.79525	12.379577	-0.33079234	-6.325372	-2.2223728	7.940954	-4.449487	12.2154455	-2.9792778	-3.7791378	-1.644118	6.6806774	-4.625827	14.412454	-5.9180317	-5.2934628
841	-3.2440126	-1.0874082	-14.316455	2.7251618	1.1324017	-1.4670963	-5.5473785	-1.2558435	4.437504	-2.759533	1.9429822	-25.867826	-20.870867	7.2392693	19.502563	1.8987173	7.394512	1.9242357	-15.408053	-0.7291253	-8.651971	6.119143	-12.341825	-5.7138867	1.3958315	-3.5282032	-8.222818	20.154745	7.10038	14.228185	-2.1963394	-7.6882725	-4.899193	-12.125392	-5.234113	-0.57086325	-11.146272	0.14787261	-5.001682	1.6840528	-10.6273985	-15.236093	-1.1510433	9.057663	-3.056904	-19.867887	-6.845575	0.49078846	-3.6584415
844	10.592593	22.959143	14.409091	33.13476	21.632727	29.39673	19.99925	27.570333	35.00838	25.309992	21.763624	12.296673	2.169914	0.5125362	2.337416	5.7227135	14.213753	17.197132	22.355268	26.094261	41.082935	45.110554	52.4808	36.967327	30.005676	32.266216	14.089264	5.2273917	0.16295089	10.303641	1.5752836	3.5268462	9.05325	6.5848517	4.3542986	11.492328	5.65954	7.9403663	13.288043	17.977686	13.566157	17.171516	13.610008	23.99129	14.961487	16.671707	19.040937	20.222107	19.510668
845	2.3160312	-1.1966518	9.347768	-0.36125317	-18.681356	-3.9870586	6.4813156	5.4480834	-3.1851685	6.416247	1.2805063	7.8727393	10.761555	16.159071	2.9327548	3.1545684	-0.56692666	5.7714868	-14.068459	3.065961	0.42853913	-1.8871559	7.57828	5.7440376	-3.056413	10.248108	4.887936	4.4265046	-1.6128073	2.2697415	-6.0794945	10.044181	1.3521885	-3.1649454	5.9806943	-1.6408504	3.627805	-8.104146	-3.964249	16.233246	-13.094543	1.7363051	2.5995395	-6.894607	-0.98706913	1.5195831	-2.8840897	2.7274997	1.4348011
846	2.5863523	-6.7750735	-1.7667419	6.128882	11.1295805	0.60599965	-2.341099	3.578921	-13.781774	-15.683827	-11.777714	-2.6178477	-3.6006472	-11.495765	-5.135489	-0.16694896	-11.410263	-1.7352991	10.042624	0.7158707	-1.0596471	-4.0675282	1.3131518	-1.4794517	-6.518685	-17.141684	-13.553903	-8.032611	-14.017446	0.6299321	4.3562617	9.486469	-3.4287179	1.2581582	9.392081	8.964186	2.6750753	7.260715	-5.163828	-4.698529	-11.6903105	-17.527191	-19.557238	-21.429148	-23.795282	-1.5749664	-1.5246738	-4.688169	-5.3377814
848	6.6367154	1.4738979	12.093234	15.1135645	1.645882	0.9598252	-7.1241775	2.0722246	-10.876948	-12.29483	-6.244778	-10.856247	-0.33601093	3.203699	-11.1552	8.59611	7.6843734	-6.900603	9.504865	11.723675	-6.773936	12.471492	4.0478687	8.365411	29.777521	-10.491647	-10.898269	-2.6467183	-7.562571	1.1808134	1.0870796	7.5168815	17.81894	2.8625414	12.920089	-4.7488065	1.0433546	-5.179506	5.8973365	12.681199	-1.7306963	-2.0093644	2.112828	7.29994	19.782	22.746103	19.324816	1.1319011	-5.8535485
850	-25.067472	-11.472957	-7.3232083	5.907372	-30.846636	5.0520077	10.12375	-0.29792467	5.0277514	0.50611717	-5.6010513	11.875206	-38.497425	11.24498	1.3010596	-2.802902	-8.525874	2.1841023	-8.167969	3.1615639	-17.397316	5.6102653	-15.655624	-3.9322674	10.161301	-18.939238	-3.3539543	-12.245585	-2.4138734	8.1721525	-11.008873	-16.680323	17.20201	-19.809801	2.3257418	6.48592	-16.554495	11.664203	-19.356085	-18.08477	-7.7989707	-19.351992	-12.1037245	-22.425306	-17.42705	-15.353516	-14.052574	-14.695863	-6.614496
851	4.3996215	6.1561713	-1.5127596	1.1011119	15.843198	-7.6781044	6.2637324	-5.838506	-1.778807	6.0555778	-27.024237	2.0888157	-7.283432	-6.5660605	4.880562	-5.2820325	11.861389	20.44922	4.829985	22.715406	6.7395897	11.55425	0.95382434	-13.923572	5.11805	-13.006673	-1.8547949	0.5088622	10.443022	23.387022	-17.692404	-10.369136	4.682322	-14.644775	12.525212	-19.472881	4.5632296	-4.2241583	-2.6220114	16.552073	-7.0572877	-5.088209	-3.96976	-15.970924	5.177159	3.0750897	15.145856	-6.708345	4.804068
852	-4.088945	0.48182487	-7.9141316	0.09476161	-5.2985973	-0.43701208	-2.6090145	-10.235639	6.5635033	9.530715	11.805131	3.2022707	-5.2680745	-5.6976647	-2.9417696	-7.445185	-2.7245438	-0.8907637	-4.6126466	-0.46969286	-2.443072	-0.70910406	-9.026021	-5.049847	-12.011342	-6.010128	0.024784366	-10.388118	-6.8079467	-0.16693656	2.110385	-7.302914	2.137645	3.5122845	9.4215765	-4.0612607	3.2116768	4.640482	6.469986	1.5476073	-9.617717	3.9146836	0.11636432	-8.354369	-4.3003564	-2.4379435	-6.520399	-6.1923776	-7.877266
854	-5.647892	-10.936012	-43.16861	-16.01612	-23.262451	-37.154697	3.2340581	-14.1543	-13.768849	-55.53098	-1.0073615	-7.686922	-20.470387	-17.385695	-9.677701	5.5724525	6.354107	-12.484897	-27.023584	-60.042492	-31.129753	-15.957893	-19.131067	-18.185518	-3.5129278	-12.447665	-16.316086	-33.180004	-3.456647	6.9695816	-7.996199	-39.873943	-39.45521	-26.280355	-27.347626	-8.48728	-20.053244	-30.186615	-4.979117	-3.2771304	-36.750298	13.594735	-17.226757	-29.04155	-11.081398	-14.088857	-14.103873	-14.288518	-10.900525
855	-41.1525	-48.91553	-31.216055	-59.98166	-50.053455	-38.751484	19.403051	-47.705795	-20.175041	-22.728226	-54.031143	-41.665462	-19.962252	-35.116673	-54.60033	-55.405014	-7.130693	-49.630116	-29.366468	-16.087934	30.88725	-9.393783	-69.75659	14.646937	-23.197311	-45.253864	-27.73157	-33.4145	-37.933628	-12.137733	-9.369462	-17.123672	-4.4841695	-21.9564	-4.748496	-4.750423	-57.076904	-52.31197	-34.36176	-11.592448	-11.869293	-0.97838527	4.711	-10.2779455	-38.41628	-48.62974	-44.630207	-41.672184	-22.560724
856	-11.019862	-16.472408	-25.177269	-3.8987446	-5.3384757	-15.635391	-16.189829	1.0859042	-10.030831	2.063618	-9.941893	-11.58199	-1.9783083	-7.112951	-5.285525	-9.738865	6.3863125	-14.974526	-6.180433	-11.592784	-1.1382647	-12.957988	-9.684415	-2.716939	-6.9809737	-12.232189	-6.3802752	-9.192182	2.925126	-5.942446	-24.975592	-19.051188	-5.137763	-18.044342	-15.080968	-8.9379835	-22.590454	-9.679732	-33.50477	-19.061512	-12.225098	-7.712713	-3.6178477	-17.192307	-18.69857	-13.7541685	6.3924794	-21.445877	-17.56935
857	-6.416786	-0.8246193	3.6233275	-6.710907	-3.7245796	-10.159305	3.0802615	1.4892015	6.7116055	8.566403	-3.2641869	0.5851219	1.9985571	-17.875578	3.1109536	-18.359564	-17.904222	-4.524721	-1.2093912	-4.6521416	-2.316347	-14.457381	2.628585	-1.1909884	-5.5952735	-0.13509242	0.91493064	-5.7107162	-19.45863	-6.428688	-25.474981	4.1720767	-15.09196	0.92261046	-4.2530856	-10.532015	-21.956255	-32.917896	-37.08625	-15.260514	-37.083782	-26.350946	-17.569471	-15.596816	3.2456741	4.0926914	1.6885185	-14.476066	-0.9401412
858	17.726027	-8.967694	16.579464	6.209373	7.0949936	14.971921	-9.769422	-1.0129337	3.1709888	5.685328	-4.7006927	-0.14205487	-3.989042	-7.599727	-10.923741	7.162413	2.685806	5.214678	-2.4535415	-4.217085	-1.7063688	-8.099334	-11.834889	10.0721445	-3.7204788	3.198796	4.3778563	-9.738971	1.723278	-4.943714	-9.263116	-10.1266985	9.137093	4.011061	6.9335513	-1.4157213	-0.84135294	-0.5805451	5.793161	-10.38581	-9.528694	-5.594477	1.2415422	0.24103673	-3.660199	-12.300191	-7.1077037	-0.4976044	0.42005125
859	0.18742192	-0.047881763	-3.7526038	-16.249472	-9.825229	-11.700066	-12.755737	-5.960932	-20.618921	-8.330934	-22.719963	-13.016284	-13.908093	-4.838221	-8.52255	-14.116005	-18.347925	-28.416908	-10.897933	-41.352783	-8.520303	-7.010681	-19.94493	-5.201593	-30.980698	-6.76168	-12.059186	-5.048043	-10.079572	-7.4424896	-10.466182	-26.396906	-18.536928	-9.053163	-21.670671	-5.473812	-7.3269577	-13.45193	-10.025189	-16.59645	-7.9101486	-17.729834	-16.472715	-34.31674	-14.281064	-7.132754	-10.722621	-10.08006	-13.436249
860	-25.889969	-1.0431334	-11.002078	-18.662968	-35.275017	-19.433252	-7.538681	-11.103414	-9.900875	-6.5945067	-8.146775	-7.3396373	-23.559813	-8.119461	-10.660848	0.2345581	-16.051413	-0.22872035	-6.29468	-3.4443047	-24.953955	-3.0683966	-11.872436	-4.930495	-7.695254	5.3133416	-3.9435565	-5.3199964	-10.525013	-3.0821488	-3.6462796	-1.658946	-10.740178	-7.046821	-4.3612533	-1.0507097	-11.7745905	-1.1986879	-5.05354	-5.441786	11.216268	3.38564	-2.1817608	13.398572	-7.2172904	-2.3706825	0.027417183	-10.800403	-9.794512
863	-9.0589695	-10.223769	-11.473572	0.77258044	-13.358989	-18.117346	-10.132954	-5.5112863	9.99705	-13.098873	-4.6128154	8.046945	-14.719842	-11.937678	-8.841319	-2.2209458	-27.017273	-24.48883	2.2825205	5.270684	-6.7197356	-22.620285	4.3667393	-2.4800985	-11.875313	-23.241842	12.5731125	6.1615767	-17.305265	2.5786226	-1.1407489	-21.413216	-12.782384	-42.701202	-29.43006	-3.9308681	-3.5035355	-10.637179	-14.409671	2.7965717	-10.223972	-0.9651645	4.2331176	-20.875013	1.4670272	-25.097382	-42.890835	-2.6676266	-9.15125
864	5.7848945	-15.657186	0.6946349	-9.94183	-15.511051	0.67441416	-3.0886672	-4.464872	3.3853521	-1.5286566	3.2579994	-15.7365885	-1.5851051	-2.3544157	-16.043413	-2.228981	3.152015	-11.533805	5.656078	-8.623921	-4.1992183	-7.313687	-7.8541374	-6.959027	3.7440326	-5.123844	10.995961	-1.3381547	-7.7861714	-10.865201	-6.7903504	-1.5990471	4.4604697	-8.129312	1.879343	-10.2996645	0.58488244	-8.160533	-4.0073814	0.6583095	-2.6608305	-0.3316609	10.13929	2.5554786	-5.170416	-3.5140724	-5.0845675	-3.165921	5.0925364
865	-4.5633826	-2.946286	6.553051	3.9975965	-9.336469	10.39617	6.80521	2.5520394	0.8760269	-9.717581	-1.1830622	-1.0870466	-6.9591413	0.059964817	4.55745	-3.3206692	3.409094	5.5025673	4.7560005	-5.893324	9.369404	-0.78829736	-17.518675	-10.460855	-17.007675	-8.685937	-10.030396	-12.907176	-13.506722	-6.5960765	-38.066895	-4.731028	-26.016165	-14.811435	-4.168259	-7.3106427	-2.3749313	-4.7350974	-36.064186	-25.571405	6.118778	-7.9380813	-15.99022	-9.715346	-2.5455682	-18.495556	-1.0413359	-24.615934	-16.312859
866	-10.479283	-2.8944428	-24.267893	-11.731685	-0.14526701	2.247958	-15.74735	-22.798239	-3.3578568	0.7236695	-2.6808615	-16.451052	3.7483823	-0.8367297	-4.8496957	-21.154465	-15.403305	-3.8586779	-15.488553	-24.560926	-5.651958	-23.81842	-1.2424259	2.444774	7.6023088	20.254416	5.906634	21.728052	-6.7523913	-1.6195539	2.5247471	-1.40904	-1.8854014	0.65375423	4.46987	14.517743	-13.575936	-1.009534	-0.19738214	7.871647	-2.9780662	-6.8737507	-4.30504	-11.131424	-12.935742	-16.557299	-30.678041	0.96757287	-6.8957973
867	-20.633654	-23.30243	-27.745132	-1.356376	-32.315346	-29.944345	-4.485646	-13.880063	-4.8944926	-24.344915	-21.058695	-15.966408	-20.079506	-16.854322	-23.893127	-23.21377	-18.345499	-24.4065	-25.707731	-18.255745	-16.776588	-32.57504	2.979705	-18.588396	-16.50748	-23.470795	-16.668482	-18.091934	-8.977816	-27.836798	-21.153711	-2.3506055	-20.591345	-39.87502	-20.986341	-26.130484	-27.064062	-16.228617	-23.856535	-18.733961	-10.547215	-23.765253	-23.568344	-14.1738	1.4157406	-2.593517	-22.971235	-9.164756	13.0158205
869	-6.6251626	-1.090635	4.9371715	-10.064046	5.5857596	-2.1654541	5.8658233	-2.1095734	17.906122	-0.087040424	1.2729956	3.3304005	1.2215931	8.753503	-13.384583	3.2770863	-7.4167542	-13.9808855	-11.329014	4.303696	-11.713176	8.557149	-17.63042	8.847374	-9.7040205	9.475817	3.4816473	16.859991	-6.476561	-2.5737846	-1.2870413	-13.418292	-12.017362	8.601575	-2.8263042	0.39318815	9.650356	-3.828429	0.5574174	-5.0851383	7.244704	9.061547	3.8009403	-2.2260954	4.4048147	6.536667	7.8465657	-9.457222	14.621587
871	-15.016301	-18.81555	-23.09762	-11.296025	-22.533781	-27.37371	-14.02227	-14.36696	-12.157229	-14.034859	-25.817434	-21.496155	-18.114126	-28.124855	-19.755993	-20.821617	-20.127674	-18.744474	-27.144278	-5.0400424	-24.853065	-10.086923	-23.143686	-21.947334	-16.431818	-13.149812	-23.460121	-22.896769	-28.902496	-20.816957	-13.16536	-17.71599	-14.263059	-13.350422	2.6207168	-5.328369	-12.134758	-15.910382	-6.2949862	-5.102263	-3.7101548	-22.374231	-0.58511806	-11.185834	-18.92015	-4.1095777	-14.619568	-16.837566	-11.152181
872	15.7382	24.183084	9.444592	-4.083526	3.5160782	9.158721	15.378865	18.53418	28.395105	22.843302	22.606133	-0.8291486	-3.782606	10.849689	8.965552	15.458478	27.303358	22.126684	4.734733	-2.0733287	-6.9398384	16.684435	20.189287	8.636371	19.876884	15.207943	0.97566366	1.03626	-4.8161283	4.1834397	-8.314453	4.9578404	15.214372	13.119251	12.47832	-3.7275674	-3.7852545	2.8566968	11.121979	15.034566	28.260649	29.15812	11.547718	0.9507714	-6.21598	1.1250237	2.6637752	5.9857006	21.067587
873	-2.255348	-5.745636	-2.0305443	1.6550554	2.5652275	-16.306082	15.40567	6.4401093	-4.8357368	6.8853474	-9.073638	-4.656421	-1.3691152	5.7444687	3.4879582	8.895486	-2.4343922	-0.14502764	9.733691	10.488734	10.332718	2.3634644	-0.26962948	-24.779314	-19.658297	-23.40679	-9.485599	-9.776635	-20.689508	-8.7695875	-6.0230775	2.0177352	0.06555382	-10.552788	-15.507934	5.167193	-10.398163	16.127222	-17.396177	24.594755	-14.4447365	-20.431028	-24.02092	-13.223744	-2.2278519	10.925851	-18.728518	-50.720306	-34.454723
874	2.4192946	12.305466	-8.184395	-0.5788093	6.9203134	9.598861	-1.9397831	-2.8597782	-0.09365177	1.8088211	-1.1339229	-0.7187214	-5.2024918	2.2414558	12.842481	8.811815	13.96545	10.941455	8.308383	-2.1431568	1.5973816	2.9836085	0.74147576	-7.0935216	-3.8512144	8.141992	7.7379284	-5.7636476	-3.1500483	-12.355336	6.2478557	7.3573976	8.238044	12.098933	-11.915767	0.17035532	18.52675	1.3933157	0.38883886	-2.4175446	11.957371	5.5224824	2.0300734	5.253286	4.518131	3.7009838	-7.9011307	-6.274626	-0.30337238
876	-19.255737	-24.605326	-14.730796	-17.242193	-22.577353	-18.624876	-17.589216	-21.299828	-22.428339	-14.377903	-21.373156	-21.87819	-2.1854076	-25.112696	-15.807317	-15.9353075	-1.7916327	-23.259115	-5.9177136	-22.083855	-25.093185	-15.729291	-20.196047	-19.831465	-15.266629	-28.047623	-28.513548	-16.472101	-18.31127	-21.600082	-11.83731	-20.379337	-7.257187	6.286869	-4.357131	4.05472	-13.199196	-36.19737	-38.71251	-20.132032	-28.528404	-16.94332	-27.428047	-11.007816	-28.909044	-34.07188	-33.49252	-20.524252	-30.325293
879	12.386131	8.02242	9.690848	1.8005371	4.9377675	2.8289592	11.057406	15.935151	-4.5660934	-1.5997782	-15.06374	-6.777151	-18.341093	-11.380145	-8.641204	-10.241071	-0.79803085	-18.830248	2.8396938	-14.220523	-8.103347	-0.44291225	1.2822822	5.861866	4.0445104	3.6337738	-3.5399332	-6.632662	-16.20417	6.9374385	-1.8619996	-8.185529	-11.90047	-22.169144	0.19963217	1.3102039	-7.1279016	-11.874078	-0.4731331	-8.684506	-10.5772085	8.773544	-6.479431	1.8764858	-2.8687763	6.6617775	4.6976075	-1.3562565	-4.2317286
880	11.19456	11.454907	8.260428	3.2326167	7.8300076	8.4074135	13.035451	16.3245	10.792695	12.897632	13.502373	5.821884	12.25612	21.090874	16.47162	15.739677	8.573741	8.453837	12.495877	6.6458554	8.646307	6.9640293	7.266611	3.7786152	8.367959	15.070995	9.273071	15.570699	-2.8464978	12.048237	4.92144	-0.20724614	0.8256001	10.103633	4.635204	2.354982	5.7323737	1.271432	6.206095	-8.656151	9.76214	-0.89886826	-6.9696846	0.55568546	-1.1632233	10.898177	-0.93064666	8.724224	-3.1940365
882	-5.874888	-5.061293	-24.731476	-12.474232	5.2512717	-6.9810524	-17.108564	-14.382919	-10.149808	-33.66725	-24.247076	-16.136076	-28.940165	-24.750872	-17.58602	-11.718093	-4.094341	-7.3155103	-7.043902	-22.3824	-22.455069	-24.158928	-10.468413	-11.67749	-24.127848	-9.126222	-9.681538	-21.9524	8.653219	-2.0876815	-7.203869	-13.336511	-8.4173155	7.9832897	5.1777596	-9.773075	-7.569961	-22.367647	-7.988602	-0.7524312	-17.97743	2.8443718	-9.5227	2.35991	-16.66859	-2.4711344	-16.504347	-18.536139	-6.0194964
884	25.170965	6.590668	5.150121	18.453493	11.081767	7.8968315	-24.850266	7.318087	2.260276	12.057655	4.8328457	-9.637141	17.343523	4.672713	-6.077807	18.59106	18.014057	1.9295391	3.991357	18.001518	7.41811	6.3676515	9.019293	11.483798	-4.7125125	-7.483415	17.922007	-13.522801	-20.018557	-17.726429	-17.76825	18.089598	-3.3316088	-6.7553844	-7.6679597	-5.7714458	-10.700349	5.2766337	-0.540946	-13.025794	-2.1728122	-21.94753	-14.449338	-11.28159	-6.29797	-1.3531662	-2.2317097	-20.01993	16.843029
886	-16.921944	-4.3260746	-22.77803	-9.255921	-9.469829	-23.006086	-8.452205	-10.610183	-13.695039	-16.851477	-18.773067	-15.356305	-13.508438	-37.855232	-10.827216	-18.606823	-10.241252	-2.5067186	-13.75647	-15.571453	-18.348642	5.9093375	-9.722301	-19.637033	-15.013207	-6.6238995	-12.492233	-10.792985	-10.546372	-24.339777	-13.80569	-12.002814	-10.692355	-7.074099	-10.927105	-14.903808	-5.702744	-2.8539639	-6.750707	1.8527728	-6.5438457	-10.602548	-8.5870695	-14.954684	-7.7656655	-14.498364	-12.937581	-12.232209	-2.9601758
887	5.116556	7.1466565	-9.510957	2.6953304	-7.181844	-11.193833	2.2617996	7.8718657	-3.7270644	15.874501	15.877014	0.68203515	2.9416263	12.176808	19.416473	5.5722947	-1.7092853	-0.79627514	6.4074626	-13.063614	8.356816	3.6625545	8.194861	-3.7020938	13.584868	-10.86404	2.8396733	9.31709	1.664359	1.220316	-7.2092853	4.337608	-1.5373944	-8.681103	-6.6915917	-24.569695	0.6661394	3.3455117	-3.035392	0.9019343	2.8289325	10.621565	-0.73291236	3.6265624	-7.8162446	1.8993326	1.5114827	-2.7393875	-2.13355
889	-12.854394	-1.9883674	-19.752878	6.771217	-8.089162	0.9358494	-2.3315392	-7.2514234	-12.511242	-23.059141	5.9633083	5.2793293	10.002235	-1.32753	-0.45967993	-14.580173	-0.43233904	4.6189885	-22.798477	-12.319373	-19.831732	-17.598701	-2.1337256	-11.352936	-11.306935	-24.536737	8.037272	-12.15256	-4.3512855	3.3502104	6.530525	-2.8073795	-5.5553665	-19.826935	-20.512878	1.3098583	12.570117	-9.0255785	-3.7014437	-12.265622	-24.592005	-4.1282177	-9.331145	-24.905619	-17.198797	-11.605278	-5.890326	-20.842026	1.2152284
890	8.882398	-17.583885	-21.23923	-3.4348104	3.972264	-11.154953	5.976542	4.91214	-3.6031015	-8.196713	-11.488537	-8.596421	-6.8595657	-13.822002	-6.757995	-2.0713558	-3.8551238	1.49606	-4.6059117	10.95506	5.703443	-7.522619	-0.9393472	-7.923817	-8.584775	-6.967785	-7.4302506	7.9566665	0.9768949	12.038392	7.8347306	0.87415886	18.224844	-10.9268	-5.6217766	-4.1707206	-0.69512016	-1.4838494	5.419871	-0.362772	-12.778022	-10.062134	2.3436954	9.534319	-8.815484	-9.50768	9.662629	-18.31929	-15.152324
891	-3.0283432	-1.7327048	8.51571	10.114777	-6.154367	15.54563	-0.52881926	0.7299185	-1.0788463	4.425883	5.1181507	-4.440997	0.28767857	4.444323	10.491319	8.924503	-13.820961	4.1214147	-15.810918	4.608684	-11.553107	2.8469956	-6.504444	-3.140169	-0.09680033	1.6951165	-4.0769095	3.5212638	1.1309671	-2.616829	-2.6416457	-3.0599506	1.2144127	-1.1735277	0.56663257	-1.9048195	2.6009586	11.149241	3.1962655	-8.277242	6.9614806	7.553583	1.9579468	0.5869128	2.2577727	6.2693954	1.7807842	4.185923	0.085947536
892	16.03155	16.47941	9.991855	15.91732	12.668564	34.22324	9.805671	45.26039	9.9569235	21.031292	11.13063	8.765497	17.05367	38.601307	24.257355	-0.4426302	-4.2329116	34.118454	28.218115	16.38497	12.002664	9.186388	17.868206	1.1103503	15.655673	26.772573	18.291536	19.27775	-5.263135	9.660087	11.505084	18.486708	-2.7017212	20.11807	2.833086	29.863272	10.478398	41.638348	12.293739	7.453073	-16.393461	3.28703	20.204454	10.081018	8.912937	14.029431	21.052359	24.388742	10.645779
893	-0.64071465	-20.43519	-12.864201	-15.579345	-7.759977	-20.501001	-33.179592	-7.674015	-19.134008	-31.486176	-9.798825	-4.343748	-11.879632	-13.453041	-31.364838	-22.912989	-35.226963	-26.951715	-26.959753	-18.195341	-29.352753	-31.367294	-7.9411454	-7.685556	-14.950703	-17.507376	-18.492468	-11.545537	-32.573174	-23.151625	-13.478577	-20.767067	-28.117601	-14.514053	-26.694254	-9.343358	-18.003036	-20.034346	-26.19879	-19.1056	-15.800731	-18.96295	-25.260054	-13.514564	-11.810527	-7.235363	-9.456964	-15.852962	-31.788727
897	3.9234524	0.305514	16.333353	11.660174	5.2515817	-3.8692665	13.377299	1.0724887	20.152483	6.86107	-24.859137	12.694293	20.690369	0.9773204	9.878142	-2.8659303	14.78463	14.490277	4.163388	0.0680178	-0.43533072	12.120603	7.6693115	-16.23171	7.0136514	1.5536971	4.7260413	-5.9415913	13.994293	11.886684	9.550638	3.0696561	6.5986104	4.0630283	19.181242	9.836932	-13.455529	8.940105	6.4221654	-0.24323845	-2.7036076	-36.17513	9.364903	8.021583	-2.3941028	-3.245987	11.41663	-4.074138	13.095561
898	-5.637419	-24.31286	-25.484224	-25.253372	-8.862275	-10.928552	-17.598845	-9.464745	-10.0731325	-9.238692	-11.660844	-21.751207	-5.596306	-20.280943	-30.405441	-8.812295	-6.870334	-11.475308	12.094273	-8.8112135	-27.651423	-12.438145	-16.462854	-4.559504	-16.768171	-4.7975597	-2.6786811	-3.7253296	-4.2955623	-1.6753429	-11.99628	-15.448333	-0.86498445	-3.6707485	-10.5927105	-15.85304	8.469126	-11.189197	-16.667421	-3.7867692	-5.818394	12.521615	5.7921977	8.847664	18.114027	-3.709823	-2.6254199	-3.4418752	5.4496303
899	-14.114201	-11.942997	-13.829182	-21.124365	-15.980876	-34.845608	-16.467382	-18.366104	-34.463375	-21.94024	-11.513999	-28.97066	-1.7587509	-19.10517	-8.344631	-0.9678044	-14.095802	-17.697344	-15.368599	-19.681578	-22.416185	-30.869307	-0.83182716	-16.413568	-17.744074	-18.349829	-22.547758	-11.55912	-24.194284	-25.441145	-17.54402	-13.210663	-26.406763	-30.51681	-24.317144	-22.078192	-13.799449	-24.865889	-15.552098	-5.7005005	-2.2545218	-7.168671	-13.994403	-10.8356085	-11.934981	-24.409927	-9.126948	-14.539012	-8.623931
902	-13.316365	-13.782249	-4.0618024	-4.581269	-20.794708	-3.2565982	-23.872656	3.4411001	-1.6487303	0.6025254	-1.3112186	-7.932234	-19.020844	-22.464785	-3.4718924	-3.242632	-3.8378112	-36.948418	-14.379303	2.610645	-20.054125	-6.6921487	-0.25714707	-29.871359	9.246106	8.163658	-9.393363	3.1391687	-34.15007	-31.520157	-25.820074	-2.763941	-17.835794	-6.744633	-8.953102	-11.902112	-11.321996	-25.951593	4.274698	6.9686112	-7.015757	-15.904456	9.415941	-20.832737	-29.89329	-1.2380321	-8.045655	-12.294248	-19.139439
903	-9.475646	-9.178523	-9.225232	-13.8258095	-19.747072	-8.565607	-21.491896	-12.027408	-9.669035	-6.2510133	-24.764938	-11.553205	-23.9695	-20.52901	-11.75322	-15.237569	-11.966395	-21.547663	-8.988457	-10.798753	-0.6733367	-16.044178	-23.283493	-10.759494	-1.9135164	-7.751386	-5.4190745	-9.139178	-2.5660515	-15.042768	-10.71111	-11.011116	-20.767607	-12.099987	-10.746383	-17.56299	-15.96072	-15.154401	-9.601243	-19.742075	-4.761769	-19.540382	-14.594211	-4.5462384	-17.512445	-10.091355	-6.1823773	-12.4462595	-18.587662
904	-17.817049	3.4206953	-6.041919	-31.264086	-15.347585	-17.156368	-23.033937	8.06098	-9.355155	-17.543291	-9.6880455	2.393872	-29.554405	-5.396032	-2.6749046	-7.215426	-17.189936	-11.771271	-16.186882	-8.597817	-7.478889	-17.90001	-17.9032	-15.38688	-12.423909	-6.684997	-32.929806	-21.015907	-8.770953	-18.39646	-16.165438	-4.2139463	-25.614265	-13.128123	-18.64918	-12.7030525	-33.084232	-17.131882	-16.801973	-21.931435	-5.599308	-16.096748	-14.457393	-15.395614	-22.117811	-10.749419	-20.835629	-19.23722	-3.389147
908	0.25559044	8.308688	11.120613	11.141342	-1.216534	-8.888388	8.355484	-9.233963	8.063685	5.059277	6.4062304	-18.941286	-20.035645	-5.9079595	-14.169987	-8.826186	1.8156176	4.0181594	9.553582	1.3015543	7.583864	4.4680104	5.4950395	6.9094644	2.1613557	11.280517	-0.06547117	1.9952154	-13.916976	-22.034262	-9.797393	-11.607291	6.0710883	1.9595109	10.08343	6.38751	6.9794307	8.00476	-4.853642	6.9244246	1.0655403	6.468582	10.530223	-13.20383	-3.7826812	-22.222061	-8.471752	-16.385508	6.082979
909	3.65345	2.9246948	-8.632127	7.3844814	12.001716	-1.6623961	1.5629789	-17.045904	-6.9707456	-2.7086518	8.010971	-20.644304	-9.34195	-14.87148	4.0487285	-11.189374	-0.9819096	-19.083498	-8.726414	9.240733	-3.6748145	-5.154876	1.6942393	-8.529708	-22.974665	-34.667545	2.8975136	-3.733143	2.3563907	2.0443966	3.6775522	-7.6436276	11.935608	6.684358	8.864118	-6.445597	-9.052265	7.3978653	5.1571136	-15.058095	-16.2268	-3.151253	4.694875	-20.875147	-26.17245	-10.021518	-13.185573	-21.587547	-12.1400795
910	-12.554408	-4.9553647	-9.924851	-25.20432	-14.585776	2.4041278	-17.507204	-24.315407	-10.686764	-26.651627	-8.502574	-3.156111	-0.07678112	-23.953276	-36.77422	-13.950631	-5.899219	-11.623977	-18.191097	-37.05826	-10.27098	-12.232745	-17.016367	-9.979585	-39.787224	-26.672388	-27.477514	-19.051872	-25.95105	-41.872265	-20.351624	-24.135824	-35.559742	-16.130196	-12.439262	-14.297413	-28.706701	-21.453392	-6.242216	-15.257915	-25.864664	-14.218682	-18.366838	-17.771353	-10.019841	-18.386003	-31.148561	-33.438755	-15.839271
911	9.167336	0.17159526	-10.927974	0.5192788	-11.79898	-14.863158	-5.2239323	-15.837918	-17.614866	-14.635259	-9.141118	-8.482568	-6.186378	-17.61332	-7.963205	-11.7453575	-8.872171	-22.823221	9.8131075	11.198701	-28.517344	7.553	-0.54293627	2.907466	-21.899374	9.307632	2.3761933	2.6049063	-17.143639	11.63429	-18.38005	3.6750247	-10.938743	11.337077	8.787213	12.576848	-21.491165	-27.859604	-24.989965	6.3391366	-7.8450017	3.0820484	5.84417	-6.8073273	22.831087	-11.688504	0.14964008	-3.7609425	0.026047071
913	-5.38307	24.9139	6.016829	13.038277	13.75314	16.652185	12.35777	11.33453	0.34747124	-4.005784	9.987693	9.363519	-12.7376585	-10.1384325	13.529248	11.216302	10.5589905	6.5721607	14.59611	8.409797	5.3685517	8.2480955	4.3581724	14.290501	9.899175	-7.7074	-0.38307032	10.865392	8.922053	11.540397	-1.62456	16.311804	14.504428	-1.2415512	5.252626	16.131083	5.6524544	7.9871974	11.116427	0.51401156	14.948517	-2.0770128	4.939051	-1.4246517	14.182159	4.879676	8.957713	16.09617	0.5149134
915	3.8825815	-15.736871	-5.7986565	-8.562711	-11.047699	-13.221191	-4.2131166	4.872444	-10.35743	-1.5249516	-12.756078	-10.316264	-8.971576	-13.099514	-13.348961	-9.413969	-10.185002	-19.201967	-4.68359	-14.919037	-11.542399	-9.814456	-10.246701	-9.721588	-11.387225	-10.393121	-2.0861628	0.7474062	-11.269834	-7.652618	-4.975684	-4.8267293	-10.85267	-9.526341	-13.415931	-12.268094	-7.09886	-24.527029	-2.555172	-12.4094515	-2.9643419	-12.8323965	-2.6698008	-16.491089	-10.360059	-7.321583	-4.005963	-10.278417	-8.066409
921	-4.7616906	-2.090408	0.5739835	-15.810753	2.6954238	-12.000329	1.5100698	-20.901373	-5.3145866	-13.715114	-0.65097076	-7.7031846	-22.37652	-16.859604	-14.600795	-7.9648976	-27.305655	-17.824104	-15.6603775	-14.465922	-9.670665	-11.9153595	-10.280685	-16.907358	-6.64683	-21.304052	-10.09971	-9.528143	-21.08577	-15.54861	-12.367851	-29.638647	-10.287309	-27.915499	-8.100703	-14.857493	-12.239869	-19.295029	-20.212744	-12.039688	-5.889435	-26.008917	-17.587015	-25.668001	-11.077218	-13.183658	-26.66395	-5.917849	-32.338818
924	-15.027854	8.93089	-11.179009	-4.8991656	-15.075591	-5.8333626	-10.233586	1.5620136	-19.98738	-15.554298	-3.0920417	12.049728	-6.057204	2.0412445	-4.223854	-4.1700644	-7.5185413	4.610934	-0.27095255	-16.701502	-4.309236	6.3612256	-1.7303785	-9.279092	13.519493	-7.799662	-3.03063	-1.4399942	-12.622025	-11.619442	-7.775921	-7.1124053	-23.357805	6.4039435	-4.0524693	-7.9047866	-10.3069315	9.88491	-6.903734	-8.600896	-27.849945	0.6285592	-2.3243268	3.8741314	-5.235371	0.060096424	-9.700615	22.664179	-4.8855042
925	6.439348	-0.7762642	9.348289	6.8044457	12.801555	-0.55434465	-6.7188	17.717642	5.9043965	-0.29612795	-5.2253957	7.270799	11.530228	0.41382074	1.4060796	11.87045	5.0522933	3.8874998	3.7508144	1.8235021	-16.611677	0.55692345	3.4696853	13.919464	-3.974549	15.270119	11.095792	4.9798775	-8.357987	2.1889398	-0.09777697	3.1874926	-11.068212	7.616487	6.2317777	7.4204803	14.186255	6.222298	0.84437555	2.7541685	9.361429	20.807919	3.0245492	-8.974484	12.709653	6.0173397	-1.5522466	2.0286713	13.051178
926	-19.776014	-19.252325	-15.372539	-15.313428	-16.586142	-14.342881	-19.49063	-23.466438	-23.752512	-27.765589	-20.837694	-19.904215	-22.42389	-22.752413	-24.502718	-26.573526	-21.951202	-26.095453	-23.196024	-21.92636	-23.700567	-17.03166	-14.012769	-19.074339	-25.51809	-11.163558	0.57836384	8.428927	3.180317	-0.15653364	3.7763329	-3.2838075	6.438318	7.272184	11.423168	12.42485	18.569138	9.542918	8.7007675	0.59060097	6.4127045	-0.042838097	3.244191	3.7819297	-0.4229269	5.3477015	-4.5642943	0.93295926	-4.003322
928	-23.279825	-18.26676	-9.281713	-12.425293	-2.5515397	-6.9637146	-11.670231	-11.926665	-16.210794	2.11222	-11.564673	-11.269138	-9.84433	-20.410284	-10.026832	-14.498176	-22.20918	-24.722178	-13.629199	-17.916157	-4.3346815	-9.806216	-11.902568	-14.545598	-5.1505623	-15.486537	-4.9106297	4.05569	-14.033053	-2.1741905	-0.92813706	-10.018575	-7.1696453	-16.816267	-3.8621948	-14.993518	-13.325066	-13.747418	-7.8367286	-8.492813	-6.4839606	-11.061066	-3.6090221	-5.020671	-10.490113	-19.725658	-8.848199	-13.991203	-9.12692
931	8.401303	3.8608434	5.9126472	-1.743478	-5.306932	-16.759478	-7.325849	10.425945	-0.102775894	5.676602	7.7121253	-2.1076784	14.827675	9.632788	15.522204	-7.206164	0.3686657	2.6091182	18.409342	8.700032	0.7980277	-5.052547	2.3207128	-2.4876673	-4.0462227	-11.28584	-3.2651908	-6.326361	8.005326	5.357052	9.567803	0.9217097	3.3647187	8.48327	3.103134	5.2828493	6.2766376	2.072522	15.2610655	-0.5088124	15.295586	8.512404	-0.505071	-8.442394	-2.4258642	6.0500946	-1.3321934	5.315388	14.984608
932	6.282616	-5.523993	-11.239362	-18.689468	-37.43279	-5.436476	-17.503782	-10.288387	-3.9265234	-14.590917	-12.661395	-15.555667	-2.8805587	-1.8233213	-16.435152	-0.8570593	2.354034	-8.4869795	-12.164662	-6.8281746	-0.5810385	1.6127105	-18.011261	2.863558	-1.1545709	10.299269	11.509075	2.1769893	-3.8412673	-12.547545	1.6829993	4.273422	8.679227	1.2350339	1.9899969	-9.22574	-21.140924	11.386383	-3.032935	-10.464999	4.7088675	-15.657483	-6.531676	-4.4988823	-11.937915	-14.486626	-17.358122	-19.76029	-10.71471
934	12.03482	1.4969358	-4.6177783	5.0677915	-2.9906619	-2.8499224	-15.605019	-14.632328	-20.083982	-14.293285	-15.102127	-4.206803	11.048157	-3.9223545	-7.767376	-6.3457437	2.922018	-9.430865	-14.95844	-14.592357	0.025276184	-5.1382318	-22.940569	-18.779774	-7.8345284	-4.5145817	-25.321917	-4.6170907	2.6434898	-3.549675	-6.6634483	-10.952348	-10.523896	3.9261303	0.34541735	4.8153615	-8.257247	8.888062	-10.015924	-5.9606166	-11.500962	-10.61682	-6.100429	0.11419455	7.9057236	2.273363	-15.6500635	-8.24389	-8.1362505
936	8.194316	1.2875372	1.9347998	-0.44100666	11.005462	13.496745	7.0763717	12.610461	11.915382	9.7355585	-2.588467	11.905205	1.9925114	10.66797	14.632629	12.833812	2.6914146	11.605916	10.24506	12.857354	-4.4998364	4.861658	6.768631	-0.3370978	-5.178471	15.749465	10.3826475	18.781338	9.905895	-2.221247	-11.394282	10.052306	-1.6462475	8.761309	5.375731	15.65963	-12.640441	0.28230777	15.803494	12.90758	-7.677728	11.927765	12.042106	11.818439	6.414003	8.987004	-14.3895445	-4.5742	-15.765719
938	-12.474027	-8.834216	-15.739924	-21.609426	-19.937244	-9.2842	-14.404731	-12.282986	-13.937618	-10.423806	-16.253267	-13.538379	-15.316136	-42.977383	-25.44374	-26.14976	-17.19795	-19.381594	-16.49781	-20.863111	-12.068588	-8.73595	-21.727297	-16.400375	-25.602148	-7.1151547	-17.092165	-18.397932	-13.330681	-14.896907	6.087578	-1.3173256	1.6277065	-25.811188	-23.341415	-11.300328	-22.869959	-19.056725	-21.813185	-31.259995	-12.40986	-12.726802	-14.992185	-12.456326	-19.811195	-19.71266	-8.824512	-26.584122	-27.334158
939	-21.313059	-23.440435	-17.087341	-3.8604882	-11.165401	-51.255817	-20.311033	-11.182431	-13.796271	-42.05383	-34.48563	-37.10692	-44.367733	-43.051632	-16.577951	-0.78625995	-20.953726	-41.46655	1.480841	-43.105053	-20.79376	-1.4055	-18.672064	-50.67815	0.17294367	-18.21131	-18.0297	-17.206285	-36.68505	-21.956396	-57.48431	-10.640473	-9.107017	-31.318298	8.7250595	-36.539062	-12.68803	-9.782208	-27.1258	-34.850967	-5.963772	-3.3258295	-7.5271564	-25.007849	-47.88757	-9.473603	-22.009064	-25.666891	-21.563833
941	3.8632615	-16.139297	7.085464	-2.4517124	15.460946	-18.78939	-13.968884	-17.896704	-10.764313	-27.97975	6.84379	8.784023	24.055044	15.926517	-3.8456585	5.035299	-21.19711	0.1272399	8.475648	15.641284	4.3701115	16.653814	-5.48493	-6.657021	-21.002308	-15.457463	-3.221978	2.0809085	15.482956	-6.8325496	3.4644232	-18.59282	4.108888	26.393187	-23.539557	-19.358282	4.3972955	0.4203987	-8.972385	-7.2329698	4.2908063	-4.5491977	3.5098095	0.35265508	-14.4649515	10.092433	-1.701806	8.277586	-2.9843018
942	-12.148101	15.585453	-1.6001835	-9.631101	0.7099712	-5.7222667	10.100343	4.8818836	7.934335	-0.92445374	-16.819967	-8.615922	4.7078905	8.03799	3.957524	-6.8602004	2.7400959	-9.047094	6.6897206	0.6050031	-0.5655475	-11.727651	-5.29013	3.6427822	-15.85411	2.7295663	-5.7353187	-1.9420494	-14.059003	-4.2660108	10.919933	-5.750235	8.759963	-8.631784	-0.9681712	7.4545007	-16.447454	2.1171772	1.5141457	9.228546	0.035932858	-4.9033227	9.125645	3.2820938	5.031201	-11.617581	1.9089327	-6.9073215	-8.228203
944	-32.092587	-27.190577	-23.084793	-7.196466	-17.819021	-11.50998	-24.893373	-22.349014	-11.425336	-13.405686	-5.026459	-23.36663	-13.975345	-20.870277	-40.362507	-36.782227	-17.579662	-17.043339	-20.533854	-9.324058	-13.4354515	-21.330551	-30.421179	-6.2387605	-20.711746	-24.508484	-31.294159	-22.402029	-5.5200925	-13.234704	-12.737106	-9.562661	-16.22419	-22.695639	-27.394424	-10.580384	-0.90181285	-15.990852	-20.743132	-14.742284	-30.163544	-6.2476635	-28.560495	-17.269339	-30.393188	-21.064436	-11.931854	-16.437819	-9.919047
945	-1.3178482	-2.1104825	1.2355298	-0.9044692	-4.5173497	2.306525	-1.2855982	-1.4496288	-2.841277	-3.303381	-10.236838	-1.369778	-2.6191287	-2.2710273	-1.2905709	-0.019549688	1.4385281	-5.1920247	-2.3948307	-4.1588917	-4.811365	-9.429755	2.3686574	1.506041	-0.9840886	-8.023946	-3.8748577	-9.786691	-6.47938	-1.3824338	8.749286	-1.258083	-1.791132	-1.8779289	-7.547182	2.0754173	-5.3400197	-3.0026398	5.4768944	0.37359425	1.7157415	0.10245701	2.0078416	-1.3908604	-3.6816146	0.47917032	-4.234433	-0.3302072	-8.22519
949	11.922147	1.6008917	3.0550106	-5.299418	2.9359858	2.6790845	-0.7935362	-8.607091	-5.19964	6.5920568	-1.5518292	21.407227	16.443506	3.1939576	10.3487625	1.6096033	1.6291147	-3.3507245	-5.6222496	1.6627766	8.178355	-10.859506	8.04714	2.2924683	1.9743204	-2.2829843	3.4626153	-5.6241584	6.9501176	-3.639014	1.1754473	-16.266052	-14.491494	-4.75324	24.917633	0.93972903	-6.183615	-6.526222	-2.4300897	-5.8525505	4.023403	12.114787	5.29242	11.428421	2.7939577	11.842289	10.579366	-2.9563503	15.323006
952	-15.017937	-21.135235	-15.814382	-32.113865	-23.782587	-21.83042	-7.9493384	5.071875	4.8111606	7.721869	-3.3197415	10.226525	7.213396	-24.197855	-21.162249	4.0209417	-6.1595855	-10.712903	-4.6216483	2.5498369	0.94750553	-13.34611	-9.908721	-20.646605	-28.079971	-19.466814	-3.9088943	4.2636666	2.9009743	12.0777025	-13.951962	6.517067	-15.504123	0.013038318	-16.309774	-19.096464	-5.042916	1.3112984	-12.39342	-11.103493	-0.0658266	-19.524967	-16.084597	-20.036867	-9.871226	-25.481134	-19.4604	17.368479	6.9494376
954	-35.976192	-24.170172	-27.881968	-17.353817	-31.649801	-27.20281	-36.459793	-2.5817454	-14.99829	-27.26265	-18.881422	-26.8426	-16.796852	-23.310808	-22.324402	-17.376432	-28.434565	-21.876394	-22.448423	-9.690902	-17.877092	-23.642859	-11.945567	-10.847009	-11.629167	-9.300767	-18.62318	5.97715	13.038182	5.4693694	2.7760174	3.4897585	-4.016086	21.530672	13.892754	7.7076874	18.901237	9.475277	-11.874889	19.388945	10.696523	2.1834064	6.6123376	0.08908272	-19.558159	8.415843	-0.4564681	-1.6544918	-20.89267
955	-32.353973	-24.2415	-32.826046	-25.682854	-30.529648	-25.239138	-30.38383	-34.10316	-44.128006	-15.866162	-23.69802	-11.713437	-15.37556	-6.674936	-24.029282	-18.168344	-8.717044	-4.994369	-14.633827	-10.981036	-24.717558	-15.383128	-22.063927	-3.6601708	-2.7290595	-6.0698075	-24.320356	-10.205504	1.3299983	-14.019836	-26.02707	-8.888152	-27.980074	-18.612871	-17.964472	5.1572957	-17.228308	-17.036032	-29.486834	-6.3634896	-8.906903	-1.2523245	14.743457	-17.04556	-44.86923	-7.413994	-28.697325	-24.582169	-20.403337
956	5.2436748	6.3166127	0.47822008	4.0805006	7.2487373	-8.964809	1.4617577	-9.566724	4.0179343	-12.676543	3.872401	1.1407533	-2.0459993	-10.105002	-2.994002	13.858432	3.2306254	15.310325	1.2979978	14.883058	4.570944	-2.3112047	3.112627	-7.210724	2.9069538	2.2141933	1.3705889	-4.675775	4.6075125	-5.373441	20.912567	9.651713	6.4254766	-0.03657158	-0.18509126	5.0820837	2.6309755	-9.586711	-0.8266794	-3.8292246	-4.97803	-15.05849	-9.78593	-19.795288	-13.273534	-14.239537	-7.104454	-5.121629	-7.0108223
957	-4.4377227	-11.493103	2.0326588	-10.897084	0.6096676	-13.0980835	-0.31719527	5.009578	-7.1437316	-3.3810723	2.816595	-1.444616	-9.171749	-3.5067167	-13.95375	3.9870405	-9.003131	-9.222821	-7.1328773	-7.8046	-9.374381	-1.1662537	-1.4950587	-2.393318	-17.264214	3.4962223	-12.232392	4.159777	0.19927152	-0.3603491	-4.0665793	-9.860295	2.614907	0.42747274	-7.558437	-2.8023288	-5.861324	-18.203192	1.4918375	1.9942354	1.7762924	-0.87220687	2.405606	-5.6049194	1.0821736	3.4532528	0.8047398	-0.3023292	-14.182937
958	0.62536764	-10.855144	-5.837107	7.290718	1.4351553	1.6540016	0.19197433	-6.24885	-1.6559511	8.771014	2.4469116	2.5520883	9.428245	0.31505254	-23.058977	1.2768806	0.719106	-3.1405003	10.827235	4.642284	6.998182	-1.3087012	-2.99002	2.3593082	4.041254	6.3322563	12.783658	14.995116	-5.7506747	3.8341758	0.030423483	1.998386	-1.68477	5.0998216	14.907932	-27.217356	-7.6496124	-17.848177	-3.3160946	-19.386309	-14.616582	-12.012036	-17.06113	2.095348	-17.58235	-27.908426	-11.596875	-16.4872	-20.60734
959	16.87635	5.486145	10.430682	-20.354244	2.8028328	7.227644	4.82698	15.504307	14.859029	6.882501	18.04127	10.660034	20.815424	13.265953	8.432708	12.11086	10.479096	-13.333774	3.0900009	-29.995628	-7.345306	2.0031736	-2.525572	-16.103123	-10.358976	-9.140044	-1.4146494	-17.359072	-4.9256535	8.877862	2.2576618	-16.631659	4.3575416	-7.187386	10.824104	-19.699562	0.81048584	4.770704	-0.6369483	-4.787083	12.237292	9.357102	1.3318087	-8.535387	-1.8619887	2.8797095	5.0674853	-8.99339	4.1123896
960	-11.633793	-38.81798	-26.648321	-28.66226	-36.434704	-27.192076	-34.393818	-25.258154	-24.098223	-24.363428	-27.425776	-25.503477	-30.509798	-19.930002	-9.3163185	-26.54333	-24.405138	-26.062185	-22.596481	-12.426529	-29.078089	-36.55828	-18.960339	-16.216455	-34.496597	-18.812868	-3.7403471	-25.58087	-20.930801	-24.077589	-40.234085	-32.75444	-21.310644	-23.88852	-27.455023	-28.407639	-33.760082	-25.325518	-25.419298	-16.225332	-29.248457	-19.151218	-24.447403	-24.540977	-21.213531	-20.78847	-10.327502	-26.479675	-10.047097
961	-9.098104	4.9657025	-14.925503	-11.279555	-10.779803	-5.3606486	-20.857206	-15.836903	-8.209309	-6.94387	-10.388421	-9.93122	-7.6238728	-7.3286877	-9.615106	-4.9854918	-8.605332	-12.0989485	-7.9448266	-7.511266	-9.770587	-5.132743	-23.067406	2.29825	15.352355	4.5394716	17.442144	8.384553	19.087088	-4.7300534	2.6299813	-5.7998214	-7.689465	0.1415302	4.736068	-10.399202	4.7101917	0.24534512	-20.50456	4.2350507	-12.781692	8.925358	-20.84343	11.766696	11.359642	-10.9469	-5.7264533	17.907887	-16.19084
962	3.1842978	-1.1331687	-9.59641	-7.080668	-12.856517	-8.342212	-14.528336	-3.547536	-0.13520011	-2.6343727	-1.6486655	-15.063092	-21.52619	-13.140103	-0.7915678	2.8803625	-4.066381	-3.0423152	-7.741818	-13.865394	-17.112814	-15.545665	-6.0916915	-20.061525	-4.842258	6.1500554	-3.8065174	8.64078	-5.4965787	10.850299	-13.948642	-5.4951577	-1.1305491	-13.132096	2.1095965	-12.90269	-2.450702	-3.9232643	-10.1389885	-4.032771	6.295777	-7.315899	-1.2155498	-2.2335138	-2.8553865	-15.817838	-16.656202	-6.16065	-8.323181
964	-24.706797	-13.733502	-16.998583	-17.308777	-20.672628	-9.777417	-11.634034	-5.958193	-14.316753	-13.832645	-29.180346	5.050382	-8.023636	-9.8388815	-12.876068	-6.2983603	-3.6444995	-4.6214767	-20.431408	-14.473862	-15.54651	-26.57428	-15.205197	-9.532121	-20.630123	-1.0289887	-17.480425	-9.696961	-6.0039067	-20.647171	-11.228908	-16.26626	-8.971932	-18.746603	-13.573335	-8.073203	-17.26253	-12.849374	-5.433722	-21.699427	1.1346569	-24.650892	-6.4465013	-8.75439	-18.421618	-16.628195	-19.136202	-4.1691985	-6.6899447
967	-17.10488	-17.036839	-11.456136	-8.997494	-21.148148	-8.648935	-17.582903	-3.0733345	-27.398489	-38.33875	-20.843216	-10.598934	-24.242765	-18.548717	-31.356993	-32.144497	-19.896696	-24.724836	-26.52391	-26.46817	-19.166945	-20.734404	-14.050052	-13.923009	-20.718428	-21.140875	-18.106972	-23.518705	-8.3145895	-12.893674	-17.417585	-18.693186	-30.7856	-23.924902	-19.670967	-9.539397	-23.937662	-29.453165	-25.042978	-14.388215	-13.565266	-21.818842	-13.208091	-2.9386292	-10.672572	-19.076096	-20.99621	-20.28486	-33.398727
968	-18.234518	-1.6211796	-9.694018	-7.490153	-8.704156	-11.748947	-18.906961	5.7508564	-15.69994	-36.725605	-10.040032	-11.129148	-3.8858058	-4.2970977	-19.464598	-8.104937	-9.882191	-44.844177	6.311624	7.419104	15.45586	0.7699499	-15.731618	-11.903809	-12.825477	-18.728865	-22.31286	-26.119469	-29.47442	-14.568858	-26.2827	-11.442467	-10.31318	0.39566326	-8.962028	-15.526593	0.9379929	5.713074	-2.5768714	-20.040106	-17.509209	1.1383543	5.8866296	-11.661532	-1.6116141	-44.80068	-26.809896	-36.99695	-20.031446
970	-17.447306	-15.479127	-10.719378	3.607528	18.065363	14.48202	18.965113	3.679457	13.331112	15.192143	-13.8461	9.526871	-11.956711	-16.63828	-18.26166	1.7823745	-11.729474	-7.487702	-9.478936	-33.0994	-6.899874	-5.743236	-10.416005	-1.3826952	-24.19561	-12.555619	-10.192197	-20.755636	-21.484777	-18.372404	-25.5963	-10.088359	-6.3592925	-23.577116	-27.24056	-19.924488	-16.656355	-9.010433	-31.363317	-23.253855	-24.615091	-14.312697	-16.717123	-13.441754	-17.617655	0.093202114	4.9950004	-0.5893975	-8.622032
973	0.6481099	-15.09489	-5.3994045	-23.539688	-13.571647	7.919045	-2.6754315	2.3547297	-30.758017	-19.03187	-25.47049	-6.7782626	-7.206884	-16.071262	-19.772581	-23.170074	-8.237881	-7.5947876	-4.023975	-11.133046	0.28947258	-4.022597	-15.021545	-6.8387847	4.343952	2.2515366	-3.6322176	-26.059568	-20.663597	-30.170732	-15.455436	-6.076387	-10.55632	-29.430155	-3.4266312	-5.267097	-11.220252	-25.38204	-12.03604	-5.8560834	-1.4263611	-20.498226	-19.77548	-2.082534	-2.6079779	2.4280822	-10.764004	-17.199465	-5.0967026
974	8.123099	0.8970699	-1.8423713	-6.49906	2.0653303	4.9902234	-7.56645	8.475456	1.7064947	-2.0008895	-10.697834	8.750516	-4.6404953	-0.61143446	-0.6754425	-3.7075508	2.144675	7.960877	5.595774	-13.656444	-15.906784	-4.568828	-0.9826091	4.749083	2.1262605	-1.3099533	-15.562214	4.214109	-16.37692	12.553772	1.8605824	0.7530666	5.4390583	-16.92859	-9.1558695	7.5011086	-2.7189922	-8.374141	4.260143	0.56630516	-7.7232895	-6.598963	-13.77909	2.673167	1.8910265	-3.6299534	10.5202055	-12.027233	-15.934482
976	-22.296059	-18.194098	-23.60498	-28.697424	-18.935455	-13.774158	10.615237	-7.419895	-3.421622	-13.714351	-9.629218	-27.977669	-10.005343	-13.195659	-22.6607	-4.6825657	-11.439923	2.4686148	-27.4461	-21.587378	-12.140149	-25.40354	0.017262598	-15.336116	-22.23968	-10.383248	7.1050377	-23.539345	-25.888565	-17.45529	-17.701897	-16.17194	-9.647438	1.9816117	-22.584076	7.170689	-8.373466	1.8062139	7.674895	3.731393	11.70271	-18.729929	-16.584345	-5.3277116	-0.38241753	-13.407288	-6.7703285	-5.830835	-15.55663
977	12.9336195	14.416818	16.099426	17.264572	15.172002	9.241315	16.570776	18.511568	10.224289	21.04376	13.937806	15.13321	17.780973	21.873957	7.4824944	16.930773	16.045067	18.891071	6.6788387	11.226765	13.78455	18.168318	14.424179	10.379887	10.635043	18.457132	17.66579	17.936903	21.934654	18.649973	7.4794755	11.474964	15.930496	24.467615	18.17997	13.456187	16.530542	16.31286	18.040873	19.971834	11.160339	15.013435	16.56382	20.93875	13.576721	10.8275385	14.014821	4.948151	6.3669124
978	-20.272964	-25.263163	-11.386691	-14.63712	-21.964773	-27.333107	-4.685719	-20.054146	-11.143063	-22.011831	0.09425926	-22.308054	-24.05256	-22.204172	9.114755	-20.416058	-26.765001	-12.065414	2.5296633	-16.727823	-15.91172	-14.920383	-13.655707	-10.251669	-17.021309	-6.8802743	-13.001439	-26.60105	-31.19166	-37.888535	-39.089375	-2.52835	-13.942676	-0.28834185	-30.391724	-2.661668	-22.455742	-4.397072	-21.573599	-12.08073	-14.183766	-1.0283073	-18.617804	-17.554743	-24.291616	-9.787269	-20.581308	-20.112947	-39.288498
979	-6.857942	-3.163169	-1.0231042	-11.424014	4.9076657	-1.6210499	-20.741268	-22.945349	-23.993292	-0.7334363	0.53667736	-17.896091	-0.47789398	-13.890458	24.463318	12.920142	13.858609	14.439126	4.8634815	-13.34508	-0.7585127	2.125096	-9.143914	-5.772654	-32.542538	3.8915966	-15.409134	11.9090805	15.248755	15.155514	16.583757	9.133756	-6.2228627	-17.929577	-16.073944	-3.9581602	-7.9667954	-11.65453	3.4257362	-10.346188	10.690272	-8.798006	-11.611061	-6.4341874	10.670921	9.704928	-19.517193	-10.676117	-12.029526
980	6.8136806	13.114142	16.202589	18.76908	-13.766782	-7.4781165	4.7039456	12.141536	7.692533	2.459233	5.9457393	5.813942	7.865063	2.551688	1.2416381	4.6052146	4.360891	19.278969	12.167805	15.220256	7.1534734	9.607578	12.043605	0.77135056	-13.059639	3.327097	-23.60225	-0.77267486	11.822274	0.47171077	3.5815668	21.333727	13.093881	-2.6856422	9.44649	13.607124	17.366545	-3.5122893	6.7705173	9.1058445	-9.950676	6.2906117	11.4640875	-6.283092	-8.56647	-14.645715	-1.8548487	13.038628	-5.5655785
981	10.080996	3.7239163	-9.978831	26.975279	11.402333	-0.7455692	24.528952	22.422674	19.558563	13.381082	-0.01405112	28.444174	10.513696	-2.2765765	-5.229312	-5.0518885	7.4640465	-8.441327	-18.455921	28.907288	24.956245	-3.6593754	3.090318	-19.021513	4.520552	-1.9432554	2.0369923	20.13714	8.660891	-14.6369295	-13.602956	3.8565605	18.265457	3.4566758	-7.8387733	5.3861356	18.450596	9.254636	-7.294954	-7.8834743	5.716812	8.903193	0.77446395	1.5319557	14.354385	-15.853713	-3.319233	16.05332	15.858531
983	-3.6357775	-1.9503584	-9.689262	-9.793641	-10.48186	-2.5735474	-10.805362	-0.62059516	-9.224164	-4.706039	-14.233628	-19.682451	-21.749832	-11.691737	1.5315217	-1.975339	-2.0564497	-3.50202	-2.8671722	-18.055874	-16.644154	0.69047254	-11.254944	-7.432556	-19.505745	-2.5078723	-28.698908	-20.622461	-23.780304	-16.090147	-18.168745	-9.08041	-4.8375936	4.232203	-12.613849	-14.191884	-27.917658	-5.873909	-20.594568	-4.2822647	-15.343944	1.2651361	-16.771915	-9.441014	-11.370815	-7.457868	-20.967463	-13.140671	-10.4189415
985	-22.689981	-20.243189	-28.189102	-29.17511	-28.099777	-34.498516	-28.709274	-33.746025	-40.450115	-36.628723	-25.035248	-30.969727	-18.35143	-32.410316	-29.12358	-34.56896	-26.71845	-26.093956	-34.72714	-25.109856	-27.659128	-28.070642	-14.033151	-32.53585	-37.143444	-27.843336	-18.669764	-20.855947	-26.208315	-25.801025	-27.617731	-7.5332475	-22.394857	-17.397158	-4.804132	-19.827372	-14.992367	-25.61794	-30.410645	-16.226324	-19.487564	-34.125736	-36.764023	-38.101917	-34.939693	-22.579523	-20.197718	-6.0284157	-23.80144
986	1.2419409	10.119842	-10.282459	1.8869365	-8.077112	-6.619518	5.8937073	0.25768757	-3.3294194	-0.8840466	-17.57517	5.448953	7.4361367	-2.743096	4.609788	4.887378	-2.190649	-3.7860687	-8.421466	-8.961031	-2.6012824	0.3757626	2.001137	4.076081	-0.8021252	2.6157079	3.8551967	-0.8824496	-3.779832	-6.8491287	0.31110224	9.920921	1.0109991	-5.124803	-9.630836	0.89912194	3.291398	4.049316	10.762954	-7.717888	-0.68627614	-14.534531	-7.7537446	-1.2873887	-3.1370392	-1.6556602	1.4628025	12.427998	7.236631
987	-4.9250507	-3.960788	-2.1517787	-21.553244	-2.0532973	-12.5208025	-3.3015563	3.8101075	-9.092736	-36.417156	3.6929615	-7.151804	2.2025907	7.7658463	-0.40218353	5.296601	9.708018	5.721882	-15.2994795	-4.3575697	6.3231187	2.9330692	-0.98741484	5.2835536	-3.996114	3.050459	3.7997372	0.040271442	-4.557669	-7.911342	-2.8495026	7.8348327	-2.4466302	-4.5882325	-2.255977	-0.8249302	-1.3313183	-4.614508	-5.0004425	-3.540055	13.116367	2.2152722	1.7995125	11.176266	0.74838614	-7.903992	15.299045	-7.246179	-9.424077
988	0.17596619	-1.8877164	-26.965614	-10.43805	-3.6307192	-7.4306602	-9.255782	-5.0900054	-2.714702	-1.323226	1.0866407	3.347646	-7.4897504	-0.45507446	-17.27781	-9.826252	-6.0322604	-2.6242132	-6.749344	-9.328919	-2.5288582	7.8860908	5.406952	1.2198027	1.5453783	-5.6266418	-2.6706219	8.693564	1.1606983	0.9814903	17.962347	10.454902	21.599907	3.055411	3.303954	-8.052705	4.8832755	-14.256619	-7.341561	-19.614208	-2.3298533	2.9653351	7.0923386	5.584263	11.549893	-1.696664	17.762993	13.888341	11.429485
989	3.7228596	-28.694748	-1.8188375	-2.084633	-11.355672	-14.079974	4.0549464	-11.865052	3.226854	-41.064377	-0.9627412	7.816793	-3.0178795	-29.435534	-0.97030896	-2.3606098	-6.515793	-35.99515	4.1390653	-12.585092	-4.0964675	-20.809504	-8.831844	3.9187965	6.85323	-32.49304	-1.0385908	-2.6062758	-15.411206	-0.54985684	15.211486	11.009009	12.648723	-15.825585	9.391965	11.011009	12.544652	4.9281373	12.921552	21.076694	11.44376	-13.837846	13.534106	0.19715548	12.966	-4.80848	14.5938835	9.418765	12.653465
990	-10.083768	-27.258001	-22.283228	-25.143654	0.34187427	-18.259462	-1.2627697	-4.331948	-15.19666	-9.849978	-19.213543	-13.233424	-14.43522	-21.591139	-18.33124	-1.3295465	-10.933085	-24.789566	-40.245255	-34.318077	-17.454874	-30.10418	-37.63221	5.3422165	-10.2087755	-24.486427	-5.681482	-17.73908	-32.320797	-24.09057	-26.438643	-3.1936874	-4.134687	-0.050019264	5.6755385	-13.155086	-1.1726055	-8.879088	-7.4361687	-13.274272	-8.023215	-12.173923	1.2095534	-13.004903	-0.96282846	-13.09071	-35.082317	-26.989607	-27.15622
991	6.630245	2.082874	17.520445	9.681148	1.6804719	-4.329003	8.832532	0.8420636	7.0237255	25.580574	16.765749	8.986041	24.366587	5.6834016	11.136314	12.200841	9.854754	18.504583	17.953278	9.507701	18.270517	18.394056	10.209954	10.0836935	11.026203	12.673005	12.034042	23.51149	9.385543	-12.345459	13.779189	17.963388	9.91019	0.48209605	8.793216	1.802454	-5.998495	3.7300584	-5.5267015	-0.13100307	8.713819	14.179984	13.556167	5.6127133	10.551511	5.1485457	12.086373	7.951429	5.916645
993	19.138693	22.213158	14.68505	30.54769	11.974758	17.461523	9.009418	4.0760155	8.670441	7.4409256	11.670338	19.935102	13.075222	20.308836	18.275236	20.052042	4.721497	9.890454	7.973007	14.172246	22.259668	9.981145	11.491046	16.395517	11.101474	9.543493	19.550968	13.271081	16.924917	13.699883	11.741828	19.370026	15.759441	7.96396	19.102613	9.728869	12.963406	19.4146	24.349905	16.151087	9.63953	12.667806	19.199326	12.601916	10.791106	16.292122	14.573201	5.5325675	18.233042
994	-16.327002	-17.076944	-4.3245635	-29.239862	3.360387	-6.9934807	-7.6727657	-24.99154	1.5942936	-10.454207	-21.172976	-16.106897	-18.601248	-23.270967	4.9325547	-35.232258	-17.73348	-27.83441	8.634449	-8.438679	5.3608894	-11.448583	4.736585	-19.468819	-10.314412	-26.901289	0.5029659	-6.448561	2.7601395	-10.154776	-10.661065	-34.03895	5.0793242	-12.611316	4.0167427	-21.10233	12.055459	-10.303639	-0.527424	-17.133013	-12.91731	-1.2913872	12.1219225	-3.8823864	-1.586915	-20.974936	10.984429	-32.351162	-3.7838223
995	-13.967771	-14.707844	-16.498482	-11.74788	-17.834723	-26.961197	-21.749252	-6.7280674	-14.416591	-20.915985	-21.49433	-17.592485	-16.352005	-25.1137	-13.387295	-24.709991	-26.986807	-16.225925	-24.326593	-12.247693	-19.27265	-22.45873	-16.001	-25.091925	-22.147331	-8.102845	-13.999476	-16.539387	-29.515974	-22.59372	-7.884253	-30.262575	-14.340698	-14.63404	-16.327814	-23.107864	-17.12673	-17.794998	-18.621603	-19.956213	-20.30849	-10.536092	-20.8953	-13.011993	-18.303827	-11.825912	-3.75018	-13.567164	-19.131622
996	-4.632354	-14.679105	-8.5744705	-19.804073	-2.0280712	-3.1288567	-6.2012305	-8.027956	-15.685898	-10.578465	-5.0887804	-20.664722	11.137974	0.34012985	-9.895759	-8.051339	-19.342005	-2.1464727	-4.5863113	-2.390653	-3.2703393	14.556909	-7.352379	-1.3772289	4.133598	-23.984411	-4.1858234	-6.107427	-3.3552525	-10.297794	-2.4568033	-10.221267	2.8205233	1.4858083	-25.70334	1.3531529	-0.60355455	4.317173	-13.8877945	-9.277129	-21.127222	-7.260368	-2.5130143	-19.436537	10.347549	8.378376	-17.895857	-22.129753	-8.856147
997	11.844081	15.585255	6.8579583	3.6551304	24.735312	14.065478	10.2795105	2.572534	10.151036	2.8221633	20.76095	6.151933	15.257816	13.432835	8.717903	-8.193847	-18.472279	9.328622	10.8775	2.1309357	1.9920472	5.9202538	15.309941	16.503351	10.260095	7.411101	10.255454	4.647375	12.363822	9.552684	4.281339	8.9135275	-7.421213	-10.923345	-4.187172	14.081983	12.884602	8.095479	13.819908	5.5452724	11.843277	4.71352	11.575592	-0.49715552	11.304504	12.822663	9.122729	-4.808437	3.3458793
999	-14.082725	-17.637417	-8.987071	-22.883987	-15.879767	-22.895058	-28.127228	-12.451041	-14.126662	-2.6832283	-9.882915	-20.121574	-24.467764	-12.391841	-12.678119	-17.864134	0.71655226	-7.279015	-14.789464	-18.768305	-28.234941	-7.8396163	-10.664517	-10.154386	-12.074265	-7.691565	-7.857227	0.10372607	-34.969524	-15.688526	-11.325322	-9.523434	-9.384356	0.6573641	2.572193	-17.83364	-11.410095	-9.887535	-11.661986	-21.693762	-17.7963	-22.366682	-19.778938	-22.274618	-23.920923	-24.766535	-1.8098117	-13.375869	-10.369201
1000	-25.621796	-22.532007	-25.623732	-28.5661	-10.0593405	-9.962795	-10.438294	-3.1075423	-36.85704	-11.568946	-32.75205	-21.562456	-19.989885	-22.284464	-13.00364	-15.100194	-10.039785	-10.186263	7.9250093	-1.9315897	14.090495	9.533596	0.41412926	4.9509444	11.406804	1.520552	-3.888624	6.9986362	6.1933064	6.06229	-18.998655	10.970532	17.270525	7.3420663	4.237701	-10.37387	-14.141956	10.373164	5.7803264	1.1820726	-14.131263	-16.109118	-7.8690705	-7.453241	6.732193	1.7719089	18.625101	-26.580969	5.4486446
[truncated: 12 more columns]
