# Supplementary material for: Music-induced emotion flow modeling by ENMI Network
Source: PLoS One. 2024 Oct 21;19(10):e0297712. doi: 10.1371/journal.pone.0297712 (PMC11493256; doi:10.1371/journal.pone.0297712)
Supplement: S1 File — (ZIP) [file pone.0297712.s001.zip › minimal dataset/Emomusic dataset/Music features/mfcc_8.csv]

MP3����
2	12.041405	-2.8759453	-1.8746985	0.049706697	4.7513595	0.00802962	-13.033413	-3.6849797	5.3688407	-4.5588202	19.395597	14.067623	25.741158	14.205396	14.260243	9.983594	8.02296	21.89408	13.380676	8.725491	17.775267	-1.8405508	8.452504	1.9204165	7.9496818	10.249477	18.037466	19.669434	9.463228	0.1524555	2.5960948	21.438248	10.181216	17.914055	3.4548218	5.4132876	-3.8166192	15.838097	4.9609647	21.059332	3.147379	4.7026157	-0.6128407	9.699	-0.2465051	9.275768	7.9921627	-3.602515	14.97393
3	12.365532	13.267887	22.103653	9.069081	13.552432	11.058086	23.56367	23.319473	14.88781	14.408737	9.891376	15.223023	28.356062	21.608114	20.072361	13.513906	12.821263	20.310034	8.781005	13.15751	17.169247	12.8697	15.492772	9.133445	6.5997243	20.863792	20.017847	19.585169	16.997223	11.43333	14.791091	21.635645	14.474713	17.999561	7.093866	15.221367	15.302578	15.404492	8.947278	14.8743925	21.607195	13.858295	14.20004	17.007582	12.240986	18.257437	17.860174	26.17623	15.689686
4	1.9489322	-4.4961305	2.3584669	-2.8010213	2.5154736	6.46286	11.936755	6.5319023	-13.407806	-8.179772	-11.923207	-0.008040746	-2.0391252	11.090543	-9.642989	5.2758536	13.915619	8.440671	2.5697145	-6.0806327	3.1670864	2.6333175	-6.1629395	-9.502786	2.723344	-1.7797681	-2.9479349	1.3065434	-0.40234375	1.134466	0.046258766	-15.802684	6.3955398	-3.6420429	-12.538877	-2.5076983	-7.5114923	11.453922	21.401268	10.405598	14.200503	10.1261835	30.820974	-0.42435756	0.93266106	10.744392	-8.405789	11.13704	9.754512
5	10.965682	10.720666	5.815496	25.277245	-0.04882137	14.975028	1.1344968	4.823956	2.2738245	25.784002	1.0796777	18.402136	26.01325	-0.25898585	8.644999	8.77196	9.509875	17.3932	1.4471251	6.309091	15.670663	17.769402	39.70921	5.941356	-1.4071585	10.670621	-2.056619	11.537314	16.175945	37.244938	36.31175	9.512161	0.38543653	4.921329	-4.0991683	24.488913	0.12757762	2.7734654	16.386713	8.978756	8.962495	14.309806	5.688418	30.69834	6.689611	0.016795874	-6.807594	-0.67452127	6.4531407
7	13.14416	5.9858575	11.684133	6.3945923	-1.5234507	6.8059945	3.5354347	14.824094	11.684735	14.266105	11.836632	9.808675	6.8419957	5.307915	14.768626	12.815941	7.5472436	6.487078	12.798965	13.398124	10.767777	12.574588	15.219227	9.268837	10.542963	11.590217	10.788005	5.185824	6.7725677	-1.8092397	11.769909	15.365897	10.413032	0.24134254	14.604623	8.739209	12.081073	6.002447	14.224331	15.566978	13.170968	8.354497	1.8174663	10.523171	14.271106	8.066468	7.17066	16.779646	8.520238
8	1.1594944	27.669348	6.4899793	-5.276916	6.6869226	10.969445	-1.0480543	5.734675	11.822209	23.464426	7.529693	12.320469	30.652002	-4.7722898	9.871287	26.08613	2.9602954	9.929854	7.0823746	-9.60201	25.549927	13.187652	-1.9472429	15.104573	12.237473	-12.9812155	17.74866	11.706787	-3.6960309	26.659761	-5.2790713	21.799942	12.46788	3.915632	3.7486246	32.39031	-6.059654	5.451347	3.6353712	9.498879	10.921908	6.6734424	21.749685	7.305702	4.005634	8.218306	6.45923	5.145725	10.876842
10	-7.764178	1.98373	3.3645878	23.504187	6.1486955	22.454926	4.618389	4.188706	10.887211	5.5281315	22.251253	4.66606	15.976425	-0.86470604	4.870191	8.671523	-5.926039	-4.18922	-7.7215447	5.801419	-8.206851	2.926554	-6.153025	-0.07504781	-2.3087845	18.30984	6.994869	2.4087498	10.037963	4.785679	22.583694	12.471878	-7.0323577	13.577327	2.041473	17.399576	6.604557	27.12852	19.884764	17.94041	20.111513	8.185216	17.651823	-0.34714174	9.301162	5.165044	5.5807133	-10.161055	5.002453
12	-15.915227	2.8137438	7.630033	-5.6044946	21.522697	-0.6885471	-5.434129	-0.38783154	10.16235	4.3194757	3.1061344	10.277111	17.226622	18.287237	18.70868	26.361814	9.60451	6.0054984	17.01695	15.943822	4.319229	8.149844	0.283439	14.68809	-2.3348536	10.862506	7.575638	24.788626	3.5065176	7.680474	-1.6907915	17.37124	10.933094	12.992924	1.8714184	-15.989207	-20.938559	8.076755	-2.6116176	6.3741717	-12.963328	6.2945085	0.3868192	-8.338622	5.0856986	2.8038723	-9.299954	-4.9915075	4.748692
13	19.22746	12.258872	4.729422	18.807234	16.431618	24.379282	12.768521	32.122143	22.652023	-2.215483	36.29948	25.103699	13.156299	20.399355	27.893904	12.8036585	8.477967	9.343373	16.789095	27.185286	14.590632	14.962396	22.377237	10.189061	14.5306425	7.758678	9.665216	27.143095	18.040686	7.42411	29.013803	26.7497	11.208061	9.862135	0.8629556	10.6575	12.390095	9.735901	19.457842	11.122005	17.097235	41.234726	9.568148	22.658182	25.17775	23.900969	16.777033	19.947807	15.193318
17	8.173229	14.811402	10.127329	-11.813198	19.800535	1.4277744	1.4117268	3.1559372	10.3869505	18.90872	23.112654	14.095933	11.385021	15.501946	13.898734	-12.311324	0.059526682	22.004189	-4.096434	8.042018	3.1816804	12.133208	17.203598	22.145346	12.96265	19.069576	18.852798	4.1900363	22.872911	7.0677667	16.645657	-3.5148726	11.583295	13.190511	26.687775	4.106734	15.236449	12.36926	11.291856	9.312067	20.62468	16.035994	14.693212	13.385903	1.5252978	17.339277	15.613506	13.67265	12.505791
18	-5.93059	12.970524	-3.3261344	21.012278	1.8840786	-10.813473	11.353905	16.83372	1.376471	3.1744814	2.6019897	26.11586	19.71512	7.8908615	18.123505	13.926197	16.882961	10.635594	14.454486	9.608813	6.536499	9.864597	3.9086132	24.443502	8.7387495	13.140717	-7.0966125	16.260431	9.120751	3.400489	6.990837	16.81585	10.491039	9.952784	11.511691	6.9776993	10.083755	13.50499	13.256162	11.686122	14.57608	5.254863	6.657612	10.9443865	6.817779	9.3077965	12.153493	5.365106	1.788046
19	12.124997	13.283599	15.979694	12.868257	20.94975	8.474274	16.221869	12.876129	15.242116	9.715409	17.104197	8.801202	13.047166	14.052353	22.854431	22.860184	19.988865	10.593642	12.759026	10.109487	11.239537	10.029203	7.6606464	8.696579	8.715615	20.464891	2.5350702	16.538208	8.773093	19.980593	21.165972	17.180422	16.254028	0.60795087	-0.21313763	2.7170238	6.8959846	-4.062062	12.92804	28.246841	16.502684	18.354773	22.165712	23.223373	21.2282	16.749779	19.64842	15.52875	25.600266
20	-3.2270525	-3.1684208	26.453318	4.86172	35.038563	25.230406	17.295912	17.808493	19.668932	7.1769156	13.241978	11.086456	8.535478	35.71549	-4.6943393	8.003797	-0.2690506	13.380464	15.867808	24.255056	7.2348657	25.990076	30.151323	-9.384758	-0.5505924	21.886696	14.11583	17.447275	15.896955	-13.472496	15.837735	20.251228	30.040808	-12.355099	32.665314	28.581991	1.1546715	-9.926831	-10.363236	17.107954	17.21244	27.15831	-3.570536	-3.7237766	20.682878	25.55548	14.482583	8.167052	-0.37822595
21	14.457631	4.5948734	0.9715635	7.8358593	3.5830777	9.290059	15.331891	0.11522611	4.379469	14.938797	18.458351	6.0808625	11.766725	-1.863283	-0.52485687	12.050069	11.637876	9.949168	24.956251	15.132793	2.1213677	0.8773244	14.860954	21.742165	11.323959	14.248548	-5.4987884	12.928325	-1.7681499	14.521969	10.974797	24.205019	14.251503	20.691032	25.686905	9.303689	15.439815	15.974914	23.394386	8.950367	10.293287	5.829265	6.285582	0.3907598	10.727844	21.94398	8.884081	12.127749	13.780083
22	0.491925	23.079191	2.439576	10.477159	3.083563	-2.9557703	2.965892	14.730725	-6.9527326	11.065454	-1.1246014	25.859003	6.7872853	9.965724	5.779773	7.808336	6.863152	15.878871	4.7229476	12.874265	-2.692854	5.444555	8.621985	-11.938172	6.6770763	0.9505105	6.6883407	10.224484	18.40077	12.727206	5.2326303	7.1571183	16.197521	11.916831	23.3379	3.7032063	6.8001747	4.01	13.788613	21.06973	12.206536	1.7271255	13.363887	15.231434	9.166565	7.0861583	15.379192	3.516943	6.355701
24	7.579757	-2.5958183	7.541153	0.5647418	18.7928	14.897052	5.149957	13.011094	-2.8070743	10.664351	14.593742	13.647308	10.375964	14.363126	13.351368	14.675515	14.862628	8.285381	3.150952	8.833637	8.312085	6.18465	-5.24412	1.9627881	7.520972	-3.828406	4.704985	-4.3935986	19.970762	23.137802	1.4523335	14.852779	4.664	4.0756826	8.767673	20.174643	10.037323	7.754541	24.603865	13.402722	21.364359	14.166308	1.6783527	-21.687147	-0.9116001	5.6947246	-1.1253117	-1.3381239	7.125424
25	21.660635	27.801096	26.298044	28.092253	17.298212	16.72463	12.023538	12.915647	14.521308	15.664039	31.880524	13.215073	26.41974	29.138472	22.811193	22.483566	39.66304	23.373634	3.6276748	8.132743	20.909182	6.1529083	29.351746	20.053608	21.459494	22.008265	17.10852	22.009394	11.327537	22.684717	-5.371858	20.880987	31.962454	19.134768	11.88593	22.509542	19.134275	6.182038	22.870842	21.900843	-5.794603	14.033291	19.813505	28.72612	16.202322	18.561863	19.270714	26.050264	17.09954
31	1.6197804	6.006496	15.074937	14.703643	0.49519	7.5754666	-5.039037	10.915699	8.573095	4.7128015	31.256302	16.170393	13.94783	12.987596	12.261882	-0.41480637	26.668549	12.51022	18.562365	13.602336	3.0509274	30.861841	-6.255503	20.400736	-3.0499563	16.276522	7.4436326	2.6136568	12.011967	28.063019	29.628418	7.6844068	6.0029316	9.698672	40.755756	5.954027	37.773483	22.31188	15.512917	24.221268	4.7023163	12.739806	32.72687	22.83181	34.177715	28.098015	11.118656	26.6447	31.27297
32	7.6016955	-6.234455	-2.216254	6.087991	15.557651	1.0685505	10.487389	-10.322705	7.538126	14.722257	10.469186	-0.50439066	-0.3668795	5.616131	2.6923144	13.284713	16.367521	5.875439	7.625503	10.048585	4.9963756	-15.063077	-6.360483	-0.26887178	-2.1491926	1.7633637	0.09703461	1.5945665	-6.6613116	12.491173	11.9278755	2.277979	8.103868	-9.940942	3.538184	-3.3993719	3.636886	3.7203684	6.7455406	15.366936	8.540647	-12.044597	11.431281	10.771497	6.603378	15.079311	10.075341	12.130334	0.37137666
35	3.507943	3.247306	-9.151071	15.694501	-2.2535343	5.9211617	-1.1377357	18.649216	1.6000843	-0.86257285	24.956314	10.99612	-6.002793	26.85288	11.331983	2.1024728	21.184587	-14.651139	-0.16970412	3.0620384	10.293365	20.27879	3.3675988	-8.633723	3.8990364	1.8881611	29.768646	8.923702	-0.21599944	20.23493	17.210638	10.098795	9.584926	-3.4560444	6.2867904	-0.03627634	-3.8583145	8.329198	-8.546983	-3.6289012	1.6478447	3.8087904	17.83298	16.758953	10.160297	17.656923	-0.9444602	18.822329	21.522375
37	20.046661	16.360964	16.216135	25.681747	14.323531	16.348896	12.945563	7.2301826	12.166356	4.640101	13.522111	28.480425	27.053629	13.36011	17.22566	17.01095	7.3987517	-1.0453821	5.376343	6.659706	4.181689	12.068512	3.4724305	20.474022	12.82925	9.181134	13.991845	-3.5585642	16.141977	5.8181443	23.553429	25.634	4.0966873	1.6561075	4.220505	8.671571	-1.9640001	15.106041	13.980351	9.9041195	5.416453	5.997688	16.216501	26.068575	7.1334443	15.516597	26.463305	6.732535	26.933876
39	-13.155847	1.5255651	1.8363844	-0.55387074	1.9982443	-3.8550158	3.6470547	1.5517236	3.41703	-10.188539	-1.8864728	4.8247485	4.844355	7.410953	-2.4283755	4.216542	16.673487	19.116209	15.717023	-3.5755005	7.498862	5.152964	16.22207	3.666251	0.2703673	18.295477	14.602047	6.371462	-3.931668	-2.3587956	-7.0948014	13.134055	11.073825	9.5879135	9.956452	9.140352	12.352478	26.981995	11.84089	18.551113	15.556169	20.641687	10.5858345	-10.468827	5.1648593	17.639412	18.950758	10.838367	5.6911454
40	-1.5286928	1.658875	19.421917	6.8571687	0.94263774	-3.6401794	6.7872252	7.2911735	-1.6921669	4.952566	-3.5287597	-2.076588	-4.159326	-0.3877201	0.16165252	-3.4122975	-3.5470417	-15.035046	-4.190992	1.715315	4.408214	14.375081	24.160746	5.367773	6.0154037	-4.558071	6.1927686	7.9909596	10.061355	2.4865808	7.5315404	-9.335418	-5.41771	-7.17108	8.52344	18.734222	18.67907	-0.2823348	-2.9938812	13.263397	11.749756	7.7547717	7.5401645	11.603253	12.7049675	23.655397	19.289652	4.7820644	2.4948823
41	7.61426	3.0471394	14.289925	7.418672	-4.8526673	-1.8672322	7.2837663	-3.341711	5.6484857	10.302776	16.948273	5.070936	10.567917	14.297816	4.3891835	-6.0145264	0.35815796	-8.352716	-7.6332326	17.035053	8.626536	-3.185169	-3.7725594	-5.0837574	-10.00488	2.1744187	4.8125825	6.439411	-3.423111	-7.7032375	-5.727364	-8.095174	-1.0423106	2.6163762	3.0849187	10.609779	3.9917119	4.28829	6.130197	-4.054619	-4.807074	-7.0335007	-3.872481	-13.627471	4.2461357	0.32325873	-2.9043305	10.265906	-0.5423351
42	7.571118	12.600444	8.161288	26.331808	21.724709	14.861712	20.436468	10.292634	11.548354	14.45061	21.797613	15.660449	19.225195	13.33223	18.437979	20.477713	19.85929	3.0875533	15.090915	8.816802	9.004914	9.779785	16.219213	20.381681	18.352594	11.20901	11.512535	6.075352	15.390282	26.182165	12.845332	18.554878	13.256385	17.154154	3.2092953	14.001029	9.160884	6.4736238	5.57546	7.586126	25.45285	5.746713	7.569599	7.438853	5.330012	4.2384024	20.571253	18.12425	-4.130979
43	18.968498	16.764935	16.624746	11.322395	13.997746	15.05233	6.893844	6.589975	5.681003	9.152076	5.763698	7.870531	19.72363	13.691859	7.970217	12.866269	9.631301	3.613548	-0.66471094	-2.3790169	9.925003	13.484623	2.8750658	10.0694475	7.5847325	12.528636	15.192636	9.463315	19.558954	9.063966	10.362079	16.909216	12.428559	-0.83888656	5.2959056	0.33477926	10.2418995	7.418143	18.5187	15.276599	22.449945	13.506966	14.903453	10.327649	8.323574	23.251352	17.613703	6.640377	9.670215
44	15.219894	-0.9384057	18.369379	15.1104555	-5.0752854	-2.9725113	2.4594917	-2.9159353	7.5552545	5.510681	7.829632	3.7673123	21.570894	1.2375704	-0.52502114	-7.4358735	6.3301663	2.5517046	10.661313	13.57497	3.4982326	5.1214557	-4.9124985	2.9980485	7.9789786	-3.0122554	4.0490675	-0.15315926	-3.421282	-4.570587	17.961382	-2.6066926	0.19181506	21.508982	1.6035045	16.794153	-0.32882658	22.847467	13.303326	-6.824384	8.851932	0.13733824	1.5110775	8.531827	3.6592093	7.312784	13.705166	0.6506198	4.4993415
45	-10.473193	-13.82841	-11.639577	-21.283438	-11.573578	-19.810652	-4.9877563	-4.8827624	-10.808463	-4.0219684	-1.0422866	9.345799	7.007257	9.012274	9.441577	7.583172	17.467943	0.66838694	16.490412	1.7634629	-12.814366	-3.3825595	-10.749771	19.651854	9.814344	11.288199	-5.426965	7.159584	13.776398	12.1879225	-13.278656	-7.972195	-4.508985	-1.0572476	10.960776	-6.4646573	-5.773273	6.8148365	10.921296	9.157276	9.874227	2.8619184	19.0487	-6.965187	18.605392	7.0349813	-3.6062553	-1.222313	1.1780392
46	17.61	-20.519243	14.291917	-21.516891	9.696492	-4.0060925	-17.853964	10.346173	33.556767	-13.185567	-1.8081166	0.8793516	14.281272	-2.5919914	0.24274136	13.176126	13.7039385	22.929174	23.672018	-7.077205	-4.492357	26.047796	-4.3751354	43.067627	15.616611	14.560361	11.738471	-6.1282	-11.512364	17.388975	-8.604674	-32.83104	1.9222673	4.3139873	-10.609856	-9.275487	-0.5874252	1.4140444	-4.636822	-11.455623	-13.841329	-10.8271	25.08525	3.1657388	-28.818466	15.257416	31.57342	-27.503586	2.4101858
47	17.54046	18.330465	20.195951	9.665921	6.6518054	20.78742	2.6480916	19.840853	25.862427	13.637738	11.772639	10.426871	10.32672	15.014144	7.091698	22.014925	14.573407	25.639664	8.03682	17.292124	13.359146	20.042892	7.384855	13.356856	8.77595	16.159132	18.198442	19.620955	-0.39718437	4.1799946	5.342426	16.141586	16.142075	23.190321	7.0086784	1.9847082	6.584224	14.262568	8.47396	30.746778	28.35958	17.986624	14.94811	20.511806	17.902344	20.588385	20.33438	17.273634	15.892612
48	5.894366	4.3334894	3.7597427	11.148683	11.010484	7.7657714	-3.2739227	7.2636933	-0.64945716	-6.7144456	1.5964142	10.36262	23.82194	16.816504	3.8426847	13.966117	12.776044	9.364028	1.2921244	-3.658446	8.518652	-8.29979	9.950469	0.1690135	2.0484126	8.235275	6.2384887	1.1802388	6.4890594	5.747341	0.19743125	-3.88797	2.7460783	12.782731	-0.51179665	0.12826522	13.738789	3.072211	-1.2732624	6.8024044	-3.386388	11.408356	2.4144473	7.423591	8.767193	17.772299	5.1333184	3.0855615	10.190307
49	6.5728564	13.995967	15.1432905	-0.1263504	-4.1240816	-6.7114387	-5.7629485	5.622091	3.1424353	9.889275	-10.882579	-2.9165833	4.6424155	5.217851	8.724701	15.092964	-0.7135708	-9.932804	-1.0188324	-12.597672	-2.191082	3.218171	-3.3791683	2.2554886	5.923121	11.5256	5.9669385	11.098849	-3.4155762	8.656771	-2.5893862	6.285702	-2.7650814	-0.42853323	0.77556705	2.3429043	1.0735732	14.594986	-5.7001743	6.5914664	0.54193324	9.928956	-2.6680663	3.9792306	-1.410931	0.7739927	15.443097	-4.4901204	1.2115549
50	13.240413	10.975742	15.050872	15.676498	12.414982	5.6739173	0.065553986	15.297092	17.422743	14.29672	17.04407	18.166594	11.3501005	6.721152	0.9416342	-6.617575	24.795197	8.156588	11.04127	6.2289314	11.159779	17.579607	12.461211	18.044273	11.620487	22.973978	17.282784	18.223402	23.093414	12.370064	20.267794	22.693687	15.82795	17.681486	13.181732	9.136548	14.644642	20.029049	17.286232	17.982664	20.777199	30.957926	18.26032	7.5925274	4.310037	16.683931	3.530779	15.049862	-6.9480395
51	3.983965	10.93468	17.943872	16.368225	14.009744	15.8737135	8.423633	15.816127	16.976671	14.899213	5.8840384	11.998123	3.553119	-9.019136	4.2506156	5.472016	-0.21665223	-1.7504283	-1.8538927	-1.7542526	-1.3439122	7.1472135	4.2040253	9.262626	13.794934	10.193584	10.389121	10.468418	5.762345	8.677294	-6.8887696	9.513215	10.218686	-3.6925106	-5.2819886	-3.5320225	6.6209016	9.840678	-5.7139087	6.6497483	-6.2104373	1.9531723	4.229315	-0.21890497	9.08435	4.7441125	21.98437	5.72354	8.383065
52	15.078212	13.4364195	1.1907191	7.7809353	3.4974988	10.679675	12.341309	22.007914	1.6954198	14.179557	13.585106	7.4378867	14.815381	12.807719	-2.2369184	3.8463786	8.268373	4.21267	15.352574	27.07978	8.510037	-2.4785788	1.3168598	20.36521	-0.43066704	17.343115	26.124367	-8.859698	7.6151757	14.683494	23.826958	23.68028	10.6559925	-3.2245152	25.418915	1.5571789	12.077167	13.796748	19.235197	7.5120625	8.652145	14.510646	-4.2460155	3.7249253	6.011532	4.7011743	-8.933113	21.514475	11.489919
53	3.8121312	4.650209	18.706047	6.9819283	-0.75460744	-0.40765586	3.1494818	0.41659895	-5.4604535	-15.032813	-15.072182	-6.322369	-3.0203304	5.0802093	-2.1118546	13.527119	12.417262	-1.6836203	14.988524	4.525496	4.917717	-5.926762	-0.3846409	1.1671416	1.9422426	-0.83262914	1.0653458	0.55949694	-17.522745	-8.728425	-1.8080854	1.4725515	8.526647	13.079578	-0.8496744	0.5300479	-9.500507	1.0583676	-1.2301091	-9.637067	-13.714786	-11.417675	-17.41058	-3.0804417	-4.001394	3.736387	-8.265261	-2.9886653	-12.475741
54	10.5510645	1.7109655	8.959192	4.046469	4.8628993	4.121458	12.067687	-14.22089	3.8267043	0.9379794	6.759842	8.061985	11.568522	-3.274685	18.76533	14.671763	7.730051	5.681635	19.869328	19.011202	4.071282	-4.045673	-0.013990481	-2.3618357	1.6267748	-1.3335863	0.26664272	14.300362	-9.567124	4.2115445	-11.13583	3.2862244	34.363403	9.301762	12.392695	10.229958	25.80433	6.7132344	-0.14923556	9.008093	8.554134	10.476694	15.084976	16.18456	-1.8953061	21.330454	6.7220283	-1.613512	10.456437
55	-13.578509	-7.5978045	2.4151518	5.3721633	7.870712	11.335879	-1.258506	-1.1428334	23.377634	3.6299477	7.562615	2.0702775	3.404075	-1.2938787	-0.19104142	1.214933	8.004314	20.612274	4.1013875	1.0392102	20.447235	12.688622	16.921936	14.455723	12.241878	8.801292	11.968963	2.4898384	-5.9341006	-1.4008638	11.013171	12.91299	19.730661	-5.003366	5.802485	9.416265	12.549065	20.855036	14.65165	6.1645584	15.61658	-3.9209082	-7.5575194	2.5146873	1.241923	7.2132125	10.435004	15.546008	12.956601
56	18.396963	22.712166	30.633753	18.062143	23.35588	15.516635	0.8126872	5.0028267	5.0127473	4.57231	17.517563	11.338901	8.22874	17.503922	4.1784277	16.35577	24.02047	4.6274533	9.033522	17.872297	7.697201	17.362572	20.11954	25.53446	0.23156293	21.869698	18.113235	18.903404	29.584097	11.184219	11.211217	16.020998	12.932187	17.495691	11.0957575	16.122137	22.84836	9.1790495	19.230394	23.383848	27.962555	12.11587	12.986992	28.520624	3.2229898	-2.0992718	10.069974	3.4722624	10.27875
58	18.234148	18.57126	4.6764636	30.35459	12.899615	35.88582	12.042054	11.291129	5.4220243	42.039303	19.72545	5.009	7.050159	16.877726	17.88207	8.708102	12.408681	19.953764	29.16893	16.698923	5.2198086	5.5727906	24.2602	23.062155	47.094738	11.299008	14.600041	38.566204	22.82884	29.029215	50.114513	39.701347	18.834158	17.78617	34.816135	31.142328	39.592525	23.537844	17.09	12.9720335	36.69145	21.064795	55.098026	26.028685	-4.8224983	13.851645	5.8746605	19.626585	39.433506
59	10.488942	3.3641446	18.467882	9.237298	15.195399	15.425519	2.9995263	4.308696	4.899937	6.5388527	-5.0202155	6.1496563	11.449788	6.6442323	7.793442	12.399938	13.222576	5.9181542	17.504576	13.466453	-1.4280437	2.832363	9.648908	7.4545646	6.5204067	8.042324	13.341682	4.4774046	0.929533	10.938416	-2.653367	5.7523847	-0.006395499	23.307564	0.9085339	6.835339	20.82524	10.834554	-0.83509713	2.7206173	4.9078064	1.3736649	4.0660834	7.209846	0.62756914	-0.46735105	9.450412	12.551305	2.8570535
60	14.489174	17.55345	19.32689	16.302605	14.185226	11.51859	20.74058	18.909544	13.460103	10.430717	19.675983	23.871775	20.747375	8.003085	20.993391	32.0976	16.304436	10.853404	16.967476	20.798874	13.404677	14.986987	15.341324	7.4951057	10.580039	17.659384	-2.3878486	16.37847	23.310652	12.0584135	11.169727	15.436562	20.768324	16.733034	15.040428	15.293853	13.092582	19.254227	7.5834565	14.203242	8.014273	13.487382	18.938105	13.938424	15.034194	24.334793	11.624806	12.949679	22.518593
62	15.002563	12.600379	10.482179	5.2412868	1.5750014	13.829371	-6.52248	11.045316	9.726196	13.832496	-6.1729655	25.228868	12.172272	-4.1566005	-7.456899	9.47114	13.271918	12.169776	8.40133	-4.278195	11.124801	5.394263	-8.219445	18.765587	11.513095	-14.309377	-2.3214924	-9.628976	-7.533973	13.691376	8.386125	5.1595016	13.145093	7.9519043	16.40551	-24.33372	19.113985	14.016324	0.569915	9.904469	0.51462334	-7.746723	17.908852	12.978699	-4.9629455	8.541287	12.012912	1.4892575	7.5167813
64	4.039747	18.296392	18.028015	7.872624	18.912453	9.357696	21.682823	12.935989	16.836393	23.171701	17.542505	20.467299	14.123599	3.7478168	17.632074	7.880245	21.335001	24.626059	22.535355	8.910504	18.358414	10.1724615	13.668849	17.216757	20.48475	28.714956	19.576727	10.13665	13.450047	22.974646	-2.9117806	16.259747	12.919293	18.552769	13.743022	0.5959738	-1.1441563	4.0832257	13.313629	9.282647	21.946634	9.410773	16.408285	5.623445	13.562732	-1.1939912	9.993413	4.91731	21.263153
65	6.6778426	3.6578343	2.0180979	22.180336	-2.5128055	-6.753557	16.614866	8.126134	32.762196	27.082602	6.603723	-2.558061	2.59144	1.3612288	17.686216	5.8040466	24.139723	20.036552	22.346252	12.887778	17.671001	-10.813697	19.809332	8.563316	9.741339	27.767477	-0.8008404	8.824127	6.8610673	5.528478	20.748293	3.7353392	4.9649577	37.739376	2.1661296	29.163363	15.294129	16.930824	-2.963703	6.7871246	10.453703	26.294691	12.782986	-17.226336	23.70842	36.27094	12.878827	11.523389	24.759195
67	19.254217	-1.3664776	22.555605	-11.024701	1.4984907	5.9763007	5.4219365	-4.4459734	13.787148	14.749241	12.971791	12.095401	4.3367095	7.9359527	20.707514	19.830597	7.7604904	18.14074	21.789358	13.906247	10.073571	2.8548326	7.0656266	0.5044694	3.2639682	0.82727593	10.353508	14.046636	5.759979	13.678218	12.569612	15.109969	38.63855	18.724314	0.84868145	-12.79565	-24.659935	-9.962074	6.625847	16.854439	12.946812	13.224494	0.21880905	-6.179697	-13.819095	9.383595	18.1644	20.549124	13.597556
68	-5.8027496	5.7314987	28.183496	14.19669	10.961209	-0.6813731	7.926394	21.123648	11.109225	18.183643	8.041514	6.2544327	15.268375	7.217788	11.814243	0.44901624	0.7871606	11.140553	15.715386	5.823361	-2.4013674	2.4232776	-2.5655663	-1.5250591	-1.5547138	-0.82347083	13.826621	6.4398046	16.095303	2.9219446	5.4207077	15.6714525	-1.2763141	11.995514	19.583008	-11.056245	16.349192	-7.300661	8.1503	11.429675	1.1217608	6.455502	19.156984	12.87604	2.902568	1.1492758	3.696353	16.681196	-0.065429054
69	-0.08968321	-7.7416363	-3.6626523	-5.715078	-9.651012	-9.2469015	-14.275002	-9.892289	-5.6999283	-11.2164	-3.206564	-11.500989	-22.868204	-19.216637	-29.760561	-2.0683415	2.6227207	-4.3569803	-8.294667	-23.044455	-21.221254	-17.999735	-7.054545	-5.806579	-11.286958	-20.840464	-13.164636	0.82485646	-14.879756	-16.106295	-19.306091	-8.879144	-18.929314	-14.366448	-14.662074	-14.771525	-18.335478	-25.90831	-7.180855	-18.343145	-17.511766	-5.3948455	-12.094322	-5.301866	-8.010151	-1.7537012	-5.320787	-22.069199	-6.1682277
70	6.410324	16.076818	23.393356	11.585347	10.739055	22.178823	8.034209	5.085531	12.876537	6.5319085	13.840041	18.236214	13.387279	3.4481945	12.943703	13.501437	15.98587	3.853996	26.271355	-1.8221508	4.2140546	-10.018193	0.38326994	15.659659	10.801228	6.1610036	-3.7996285	9.340587	15.334832	8.739451	-6.9902024	19.32535	13.496816	26.774223	26.173502	15.065231	14.400589	20.33536	17.638357	20.97561	15.923634	11.089826	15.272609	10.0374155	8.552157	23.63034	21.205046	9.912033	10.196517
71	20.167032	-8.402107	9.335976	4.6645846	17.143381	14.949505	15.652308	10.829616	13.158526	6.5210342	3.937669	4.5518756	8.435647	-0.6634445	-3.8005688	-1.3040075	13.209633	-12.617408	-3.680315	-6.501448	7.943022	10.497977	10.038568	13.92739	0.012222688	5.8280253	11.622609	13.149666	-2.311381	22.733154	16.054083	-3.346112	9.2815485	5.5900455	-2.1848128	11.149723	0.66283506	6.001784	9.960635	14.354859	-0.25323382	5.3747635	19.343294	12.34235	2.0044434	8.642721	13.608506	6.882193	11.726266
72	2.4074154	7.8109937	10.647687	8.952364	8.493504	2.3860724	-0.6908946	-3.0647295	22.259851	-0.19966023	10.455972	1.2830747	29.985102	15.305856	16.447367	13.7808275	12.537915	-6.735361	17.349638	-2.0136797	19.403717	-6.8116317	10.017115	31.155062	17.05454	12.551049	17.75561	24.426025	31.893324	6.8743305	14.012062	14.518628	11.029828	29.324387	19.208344	14.900613	21.485811	12.668458	16.206984	18.691454	-5.8348603	13.222056	5.2588058	4.259792	11.436078	-3.4564655	13.731755	16.06151	21.533724
73	-13.193164	-0.071627855	9.137097	17.947786	11.405789	15.897293	7.6900754	7.2974625	13.359233	27.994535	5.461407	7.9701996	-15.5679655	-0.99172515	-6.199438	3.0627346	-8.819217	0.13334759	15.077744	11.461076	-5.87604	21.488642	-5.2681293	-5.370177	7.007155	7.9656506	2.3563986	19.331768	18.651451	10.57364	12.441956	3.537069	31.967812	-5.2788105	5.1372294	14.280665	16.670084	11.9096575	11.293191	-8.044685	-18.049135	5.353512	14.192021	-11.119126	0.90747976	27.544207	13.128713	10.760575	-21.111444
74	8.573139	3.5422115	-21.47203	1.4757591	15.083402	-1.8880738	-22.943748	5.811577	-14.877182	-11.598752	-2.5404873	-32.696545	8.284975	-0.54036933	-27.202902	1.2715319	8.316274	-6.089435	9.846709	-2.6052778	15.040138	12.219941	-13.824256	-0.06631216	-0.3927361	-10.773286	16.766039	-21.10292	1.1554873	0.5013931	13.287105	19.794191	-6.9763474	-23.4077	-19.754396	12.095712	-7.55847	10.524116	6.497111	-16.470337	27.90242	1.793867	-14.243465	-7.1063714	-12.056628	-23.913	19.173101	14.183032	21.681046
76	9.188273	8.758045	-1.3041984	2.6250694	11.2441	7.4211845	10.375968	1.8284197	2.4503686	13.787366	0.72085977	-8.828002	-2.4248736	-4.946724	4.276464	9.293365	-1.6769141	-8.2207365	3.6347554	1.5611176	-0.5892665	-3.6964552	-8.379672	6.829502	11.457511	-1.3091745	-2.3248763	-3.0333583	7.072914	8.494385	2.7124908	-1.2540551	1.5507814	7.656635	-3.000946	-4.665152	-3.27209	-2.6557934	0.13232033	4.8636446	4.756357	1.3327178	-0.000769933	2.6005993	8.685843	18.151672	7.110929	1.7221137	6.3713336
77	-3.0436924	1.8075601	2.0114877	5.630342	-3.2017562	3.1491835	-2.5651982	6.1879044	2.8543212	-0.88910216	-0.21584077	0.061640818	3.8200054	14.410378	-3.9224803	1.73	-17.073748	-5.930361	-11.265305	7.1246114	4.972937	-6.3445363	-7.199926	-6.600277	-18.64839	-7.30575	3.526561	-0.43182692	-2.0913925	-13.0970125	-8.271652	-19.002983	-10.7518015	7.1247983	-1.9466143	-6.207626	-0.9525339	-8.403316	4.183192	3.3654296	-16.73885	-11.763878	-0.5271375	8.528826	2.5264838	5.732853	-1.348313	8.33612	4.011572
78	38.053562	17.703669	35.67836	18.513594	16.128698	31.131182	19.167234	21.408552	3.8127785	3.5764444	23.243162	23.387564	27.311289	17.156893	8.875286	15.05782	8.429337	7.9258537	6.992214	25.689148	13.233932	9.558328	12.85599	9.93491	21.614504	14.966712	24.051283	10.223401	10.494768	9.706933	8.386521	10.163596	18.351028	14.017674	26.679369	13.373691	13.369679	8.972015	19.720476	8.975299	14.107911	8.723431	8.750602	3.3741844	-2.5210342	7.020815	15.664432	31.728765	21.234896
79	-3.2720535	22.773018	22.938112	36.84484	28.066605	24.58224	16.910059	2.6193383	11.239398	-1.1976128	7.353062	0.7483247	2.393248	-5.336859	12.652392	1.7073894	3.143154	15.897801	16.080961	13.624657	31.933641	13.698451	-3.9123185	1.1843672	14.212764	11.555886	-4.0519924	0.20625655	10.528395	12.046669	14.159676	9.319794	6.0926375	7.425419	23.21726	15.309587	3.5044477	14.675754	31.450356	5.5881257	17.37559	13.927124	16.20564	12.239463	1.3562201	18.228165	-10.885051	-3.3844683	11.831328
80	-2.75608	-8.551293	3.9666946	12.676448	7.503551	-3.233177	-2.279529	-12.723678	3.6799753	0.0924255	7.5132065	16.466621	-17.471931	14.884266	8.286771	13.861121	6.0054812	8.638728	-3.9580774	13.341662	3.090325	16.46489	16.091196	0.84679097	-6.5565286	5.987375	1.009623	6.0989785	-1.7185742	-13.143052	15.566554	-2.6431868	-3.5352619	9.487205	5.089023	-4.4701343	7.952989	-8.42868	7.5887985	5.2608104	-2.6330676	-5.199474	-19.759024	1.8352014	-1.2086349	1.7517332	-4.4055676	-4.111452	7.292087
81	26.295866	10.903077	-2.8122642	-2.2370884	11.617236	5.3164163	7.0130706	7.196995	23.878176	14.170833	6.0434737	24.629572	11.695729	16.733854	9.072255	13.856406	12.589929	13.735042	4.4803886	17.420065	16.178326	3.5548036	9.08904	8.796346	25.367754	18.227526	12.612845	-6.3481636	-1.3676409	14.538352	9.067043	-0.5237193	6.9743633	7.4371796	13.105634	25.325247	10.015163	12.581418	-9.339711	18.767817	21.894064	21.92571	1.5831589	10.726623	13.065944	14.153132	7.4498177	13.196262	15.783039
82	-0.06988112	-4.7683477	13.072377	2.5231736	-3.7473392	6.717129	-6.17445	9.5934305	3.8585398	-5.9279723	-8.0001	-4.814847	-2.3069322	0.7248762	2.2004883	1.1244326	11.340747	12.448514	5.0702434	6.8335576	11.827881	-2.4355867	11.826701	-10.97199	11.369119	12.906348	3.8918483	-3.0104368	8.816142	-3.4079783	-6.209503	-3.8732035	-1.3262128	-10.618442	-0.16322802	11.853555	0.9615148	2.685255	-9.882525	10.901223	11.306733	-4.141884	-1.5964465	-3.48446	7.8338165	10.275447	21.675264	3.0922003	-8.068915
83	-27.922949	-5.6302476	14.306679	15.136932	23.23825	-2.9361274	-3.7869537	-2.4425848	-1.3358828	0.024042448	25.400808	18.98518	9.461692	-14.044513	-1.2992107	8.9063	-3.7591426	-2.5528083	3.2505882	15.299129	-3.2446163	-4.9130263	-0.297266	-3.1656609	18.29296	31.633596	30.449621	-4.3387465	11.661908	11.145312	11.186333	19.723724	-5.5884404	-7.239798	-5.5426254	-1.26569	15.809097	4.72535	12.038131	9.290071	13.785432	-8.022201	27.129023	9.093633	3.52749	18.382475	6.434461	22.132193	9.189451
84	7.7786117	-5.1030087	-1.9968287	2.5957358	7.9210587	-9.19616	-6.297395	-1.9794439	-3.1579049	-1.9266205	-12.723279	17.210108	1.8995266	-0.8313802	-8.223969	-1.7364492	2.497552	2.7602253	-6.237783	-4.6684947	14.724403	4.5214314	3.726471	2.4859016	-2.4397287	-12.4739485	-20.35954	0.39617667	3.6841161	-5.8315926	-9.249924	-2.5206606	3.9860241	-0.7478402	6.73327	2.9958124	-2.8664582	9.644221	7.976909	4.889872	1.8214468	1.4507273	12.9445305	9.141628	4.6133575	13.386448	1.6527604	-2.6804304	7.951956
85	15.4759	3.4580185	10.0097475	0.9381728	9.027405	3.4642994	4.6934495	1.8513025	-9.0777025	-6.6947684	1.681632	5.6417823	15.164641	18.955511	24.90161	18.84691	23.633726	19.43212	29.435034	23.792551	15.121028	14.216678	7.9084964	14.629062	4.401726	18.208008	13.153366	16.613905	34.093037	10.522567	11.782822	32.156826	24.320421	9.869062	9.374848	7.0147514	11.917207	19.876368	8.529621	33.068554	15.424038	17.43078	25.078104	11.62748	12.676433	17.627073	22.399172	10.114583	16.863483
86	33.970524	27.082785	37.785793	33.616016	31.021957	21.67344	29.501955	27.07338	22.24037	34.347202	28.595465	25.974688	3.530887	36.566055	31.441473	28.54695	30.436897	16.398277	26.770966	32.740913	28.158808	38.709396	29.867714	15.887366	22.346186	19.899658	21.162924	23.838224	14.708426	16.470434	34.16	19.88996	26.223684	15.82227	19.135931	24.787825	16.230871	15.1224165	24.145401	11.452008	16.121923	33.93127	14.636182	14.0338545	27.321493	20.987585	8.166265	16.580782	-5.5246434
87	-2.847453	-0.22823524	-13.195969	-2.270899	-7.6638713	1.3238124	0.898496	1.3466529	-11.622741	-2.9766705	9.851926	22.493483	2.6313388	0.044441503	-6.3486724	4.2916837	13.836608	2.9778461	-11.517039	-3.6378088	3.5440083	1.3399072	-16.872646	-5.466377	-3.2027218	1.8398703	-1.6515021	1.2797903	16.347624	17.084215	-0.21425605	-0.20725791	-14.008819	-5.702648	-7.340891	11.005631	12.002957	10.640301	-18.476557	-4.4778447	-2.3839386	-8.4129925	-14.0524435	1.4327954	-10.427155	-4.8593464	-12.73203	2.9422178	-9.655959
88	23.60763	11.92839	16.218248	22.262917	-8.504127	2.9691598	2.1092005	21.594435	6.09325	21.005045	3.1822674	0.5552628	3.059047	4.7612967	16.396513	11.096873	10.918105	8.5238085	10.927596	23.816278	13.039754	9.027512	9.831141	18.647694	6.2012315	25.922882	15.024891	9.333684	13.427495	12.830933	6.583689	2.6433442	13.245236	-11.606144	6.3269024	7.72992	17.580688	13.906635	13.852782	3.9551888	9.003952	13.302487	15.363738	8.805165	4.504619	7.9158206	-3.062235	12.044324	-1.7488114
89	-0.80273837	4.441167	3.6246493	1.2843686	4.432583	4.0262	5.7514634	4.3590126	-11.469808	4.247906	9.6749735	2.8501446	2.9949348	7.1781178	12.451332	-2.9768665	11.436551	7.027466	4.755226	6.756841	4.5246477	8.2312155	13.722074	12.40432	9.689286	11.439427	5.815437	9.352109	-2.7393658	3.1507099	8.912591	-4.689047	2.5768368	3.4724672	8.300803	8.423909	-0.5305607	11.305316	8.550485	-1.1797943	3.7814233	3.4184494	4.6373525	3.0538247	10.953537	1.8703867	4.392231	0.7434149	9.277892
90	12.189105	20.408651	24.490088	-1.7819552	8.222662	9.240062	16.486235	9.951745	-2.7961988	14.866963	34.607372	12.385547	27.545149	12.399831	11.1546545	17.950024	13.470023	14.312749	17.86407	28.87825	18.643238	31.101807	5.590826	27.435255	4.359568	10.7943125	0.5661526	3.7431624	29.248962	24.725327	11.564261	6.461468	14.56009	30.683691	25.962076	23.326471	14.258901	16.432615	14.571742	24.878878	27.194784	17.669525	18.762987	23.958183	24.006388	25.544355	23.024248	21.831423	15.807979
91	5.8195634	29.721811	0.17539819	6.5535107	10.806087	35.10161	31.689402	15.921247	5.585979	7.5178337	11.965743	4.442469	5.4794393	2.0424714	11.819049	19.793562	7.5047894	4.471248	10.115419	40.528397	3.9151561	-12.088005	-2.679076	16.8564	9.723362	14.551362	14.053307	28.132545	-6.417391	12.229584	15.94634	28.541971	3.7074382	4.0731893	17.4366	0.34463778	3.6940277	7.5031	12.478782	28.707804	5.484459	2.2154791	24.63357	24.588419	-2.0160236	30.88182	20.865635	27.396566	-11.933106
92	9.602554	-12.400269	-8.254945	-11.258186	20.202908	13.77321	-1.1002558	7.91023	-0.97163373	-0.045573235	-1.0794743	0.7539328	9.203101	16.703928	7.424862	3.3116684	5.4248767	-2.9042084	5.0053244	-3.5653203	-5.103413	16.509933	-1.1083198	2.9620411	-8.510513	10.447367	-3.0922108	20.313242	-0.08358701	-4.653196	9.94308	-7.0339794	8.022741	0.5889044	-0.45044318	-3.2820997	11.181236	-0.32776335	-2.587741	7.2872543	-3.1424854	9.1553	-1.5062308	9.699058	10.671609	4.9739933	-6.302607	-0.97773504	8.7993965
93	19.829653	25.305353	3.3442733	16.516306	18.139704	11.791908	17.984808	2.9583473	19.263906	15.983329	20.682379	5.91624	23.052614	-1.2976195	2.8146436	-3.820758	2.5389261	-0.023077806	10.449867	3.534073	6.8323474	-4.9321985	5.8668513	5.2655215	1.9333645	9.5901985	-6.4906507	4.593	5.8994827	17.17438	4.330136	12.947009	-13.03122	15.968299	-0.706196	8.278716	-1.8700637	-0.99013424	-2.5490913	2.271382	-17.159025	-2.0295236	9.539715	-3.5295858	9.641509	23.73423	-1.5193106	7.7537656	12.898467
95	2.7509148	0.5530192	4.628157	-0.52044797	-14.860759	4.4232965	-2.2268288	1.3429116	0.65458477	1.0021654	-4.422267	1.7038922	-12.717899	-5.914397	-12.977374	2.3199484	2.1561847	5.461846	3.9176865	4.8348002	1.8288485	-10.247045	-10.267211	-3.0543988	-3.4404843	-5.320213	-1.9211025	-3.3962262	-8.243664	16.711027	-1.1346117	1.4643945	14.174835	4.013826	-8.234389	-7.456549	5.0220284	-9.320546	8.492878	-9.217222	12.219697	-3.4678802	-5.011336	-11.280263	7.563539	-1.7096058	16.703802	-5.20027	2.7411823
96	9.115875	4.5021324	7.4768143	-12.294426	-4.111734	5.671209	16.234316	-1.0789095	7.521354	14.670442	7.4965405	15.289557	18.229296	-6.2889557	15.708146	23.965021	-2.5777	-0.42964092	3.1524365	-6.872214	-10.3934965	12.50088	23.9878	11.300124	0.663387	12.596649	17.580793	19.289293	15.537007	-3.1842804	5.3065667	11.655429	3.4331684	-1.3252112	9.479651	6.6405435	20.046774	13.244316	10.306837	7.1580415	6.002291	3.390092	4.296622	27.417578	21.290468	6.485601	15.973384	11.594425	4.1233582
98	-4.7153387	0.15093358	1.9531649	2.5242245	-6.8542714	-6.0800586	4.9505396	-5.088266	-10.781753	-6.8422737	-7.6839848	-13.568021	-12.057793	5.276299	-2.1644285	8.020672	0.23016135	-3.7324505	-11.581973	-6.668224	5.966816	-12.041991	11.854431	-3.9062645	3.8786328	3.0252504	8.383317	-6.949078	-9.153958	-5.8619294	-5.924146	-2.1318676	-0.56111324	-0.061516482	3.904849	6.880581	-0.85787266	-3.6504643	3.6256769	-3.5408556	-5.4520073	-1.6308893	-2.9936764	-9.282893	-8.181115	-6.785314	-6.4901814	14.939891	6.942875
99	5.455555	7.84557	-0.44051918	-4.2406693	6.9604173	-0.990695	11.718162	6.9697266	6.5363555	6.2354927	3.3538063	7.4476447	1.572415	6.0854664	5.652243	9.4290495	-0.6187911	7.375218	23.586027	3.283322	4.800692	1.3071891	6.638836	12.205673	1.9284515	6.3868823	17.474394	3.9358854	5.3442197	7.972	1.7371732	5.664557	14.238052	16.935583	7.8460803	-2.670578	2.9961426	-4.228454	15.638406	7.0739326	7.2075334	1.1281484	18.859262	11.096002	15.612221	8.980566	-2.8527176	5.0225177	6.1714654
101	-6.855128	-5.640925	2.8865616	-4.4781804	-10.022813	-3.844487	0.6595662	3.4906414	0.116485916	-1.8209726	-5.3535285	3.4323032	7.426813	1.2721963	2.7692986	0.7507098	5.718721	-9.591548	-1.6308823	-16.904785	3.7812424	9.933393	-13.249583	2.180668	-1.3493544	14.30852	13.497901	-6.2674255	-10.557227	2.3976789	1.2616186	0.7757718	-2.0752082	5.0027175	5.207607	-1.7686373	-0.23452108	0.015206655	12.257976	-16.984943	8.598797	9.47813	0.14625613	15.617848	-7.8018746	-0.018660227	-12.66562	12.238954	13.028152
102	-6.5066743	5.0377984	-10.4856615	4.990574	-13.2125635	-0.073535286	-5.4832478	2.6530046	-6.5178776	-6.3846893	1.6002465	-2.1857545	3.2148287	4.232651	3.2563741	6.099401	6.3841133	3.9665718	1.0994339	7.270445	-1.9839139	1.0006946	7.6677017	-6.831244	2.9898453	4.441008	-1.3804712	0.5854599	-5.230691	-2.1258564	8.143655	14.192613	0.5958856	-0.4050382	4.3055425	-1.9731913	-1.2829182	-3.6278803	0.40163288	-4.9218183	9.669549	2.638334	-5.414738	-5.101113	-0.081391014	-10.747116	-10.115042	-1.3443993	2.7164326
103	11.179795	10.603649	2.1400697	9.979917	15.544975	5.460379	4.404793	-1.5569035	-3.274605	5.0640945	-1.7354813	-2.7130594	1.6541756	12.261285	5.9801426	14.264732	8.312198	2.7836869	-1.7783629	3.3605309	0.750355	5.010906	-0.8058608	-0.19014734	-6.5201077	1.0559013	7.038151	13.684831	8.811239	19.8979	8.237355	-1.6938235	0.24497779	1.0408205	0.19892979	7.839169	0.61365765	17.505724	3.8330822	2.192483	9.476869	7.4908233	1.4308391	12.707596	0.021359205	3.56324	13.134175	5.930586	1.2058891
104	3.0964692	7.49637	7.632627	18.974806	9.0949135	8.8964615	-3.7611752	1.4166254	12.491974	-0.7603631	0.048812788	6.433876	12.50154	-7.756752	6.711779	4.780497	2.7078505	12.317992	2.3456995	3.274642	3.6315506	9.94593	7.0731206	21.108633	13.206734	2.4756634	15.406628	5.0580273	10.580425	28.714195	26.393759	3.5156534	-1.8632914	9.318879	0.39837217	2.7408857	3.7459908	10.243305	0.8246918	23.15045	19.988472	5.5213046	6.939117	-7.020998	-1.0322169	5.704779	11.584183	9.118289	22.406067
105	4.8505874	-4.642826	-3.6784194	9.884371	20.595514	-6.625693	12.196747	17.255733	2.7027302	19.496727	-10.175017	14.59854	11.530831	8.432386	8.809828	-0.0373981	13.935311	-0.91210717	12.108139	-3.089202	-16.125069	-10.81857	-5.221582	18.498735	14.2812805	6.148104	11.735085	-4.13068	9.333085	4.8418956	-13.266332	-15.493146	1.9211327	7.7538567	-9.580675	-8.21357	-7.4557185	9.286742	11.776269	-5.483254	0.5902834	-14.583913	-8.792	9.244805	-6.851873	0.61902905	2.9277022	10.68386	12.546414
106	9.807662	1.6223224	11.229679	13.186929	26.136332	33.50365	30.67512	28.339392	-10.093582	15.114056	23.646788	17.40211	10.945777	8.509212	24.658194	27.790716	22.87359	7.870049	19.083864	8.017896	0.25246906	-1.7918402	2.3839586	6.242813	9.502051	-5.5749154	2.6865184	5.271752	13.840499	-3.834975	20.004644	12.718434	-22.826353	22.825739	8.419679	-5.180056	-7.2127366	9.904321	7.270796	-3.557895	14.377644	22.75914	3.9744213	15.575779	18.55461	4.8114147	-13.665443	-1.8864497	-0.8813007
107	10.442943	-9.096732	0.8095142	5.5479355	2.3638735	-1.6898843	3.2992494	-7.7250614	13.231983	8.771001	-2.9128714	18.71385	22.955675	-8.2982645	8.68547	-0.75611067	3.1865587	11.105649	8.510642	8.290668	4.1900253	19.580061	11.016773	-7.6450024	11.874825	9.925998	-3.4672413	-1.0646733	12.56647	11.537835	13.958468	3.5935242	-7.2885413	0.6680209	9.3086815	1.752642	-9.991862	-7.764917	-1.3091325	2.3991377	17.09424	10.614292	-10.299641	3.062995	-16.147303	-3.0997467	9.275743	-1.245529	4.030494
108	10.942281	11.938419	3.193661	-7.580626	18.750116	13.870842	3.215189	25.053793	29.787897	22.439497	15.833262	11.532368	12.207825	10.633454	-7.83285	25.260527	16.835539	19.677677	16.518484	4.142565	11.677327	14.021179	19.99602	26.11576	27.927874	9.106303	9.061507	24.515997	11.234143	12.244994	9.4152565	17.216585	10.211118	24.874285	35.579113	19.415136	30.316551	27.574348	29.118006	27.54352	19.71605	21.97293	15.237695	20.731173	14.314365	18.826302	20.07303	17.442003	28.82932
109	-4.282636	1.0268058	-5.57827	-1.5548849	14.767254	5.9637527	5.279086	0.42460775	6.0359435	-6.912997	-10.399245	6.1000676	5.258517	1.2757858	7.1827164	4.4940877	-2.2643375	8.494646	2.6507597	2.2019846	11.546041	-0.654906	2.290772	-3.6253679	-7.449753	-3.089824	-2.722099	6.92664	4.6096025	15.283032	3.9821951	12.262315	-4.249102	15.446813	8.603256	-5.8870983	9.692435	12.8316345	-0.95453566	8.392783	6.9211287	14.145821	15.713242	2.327341	3.808224	-6.3950877	7.745762	9.424445	2.8312283
110	-5.644814	22.30459	10.043011	-3.7161467	15.745679	-1.6133852	-13.022269	3.1818295	-10.641865	6.2600803	2.4741807	4.0428643	6.117779	-2.5116222	20.40708	6.0450673	-9.083628	-17.265285	1.83844	-0.50022775	3.788762	-1.3742265	4.839287	1.01474	15.231227	-1.3060914	-10.585079	16.025976	8.065436	21.324862	-0.09578705	-7.0135484	4.851869	23.718264	7.317079	1.603838	22.774282	1.4958032	15.211516	7.3678703	14.559493	1.1756843	20.800385	10.063798	-8.941583	10.286997	-9.056785	4.785	18.983675
111	-26.005857	-21.240225	-27.317993	-17.431818	-23.655695	-21.489485	-18.942316	-19.652555	-25.068544	-12.025841	-18.824486	-22.743635	0.5155533	-15.464353	-31.006876	-21.276808	-19.20553	-34.190643	-22.039274	-19.059917	-21.098978	-25.463388	-21.864695	-5.7104893	-22.706772	-25.913084	-15.448102	-16.122732	-20.661432	-29.270273	-29.060951	-15.401914	-19.784992	-25.33301	-26.160349	-21.83428	-26.594818	-23.894567	-15.903717	-23.666239	-17.431684	-21.622015	-3.4907532	-19.3537	-24.943476	-23.21668	-25.43424	-15.499683	-16.697205
112	9.768812	6.639342	3.914504	-16.290693	-1.9330457	14.41804	22.065374	11.448524	-14.828769	-3.032089	13.598888	4.3593364	7.248612	-2.6758687	10.899731	3.7815647	9.752999	15.650146	-12.458752	21.582056	9.858776	12.604428	4.287516	-16.28563	-2.8192015	8.849052	-2.7898676	-22.848755	-4.5033746	3.2124043	-0.03053538	-13.280908	12.052674	-12.667693	4.003121	8.438095	15.915077	7.10022	11.529918	10.237726	-1.4363924	4.7374063	-1.9382235	-17.588717	4.888003	-0.79674655	-3.829416	1.771608	7.7484393
113	10.460761	9.367553	18.84788	17.689976	24.676378	18.037323	24.43132	20.910471	8.95113	19.612843	17.1701	-8.810229	15.067806	15.485656	13.383263	5.049399	9.878692	4.1093616	6.9267006	16.90456	-0.6159443	15.825265	2.0381706	0.6791957	15.50793	1.8851237	-2.3903933	6.6344986	9.656444	21.57578	7.244122	11.181126	16.15683	16.140776	11.74065	9.286969	-0.10909144	-3.9890423	8.696141	14.567368	5.4357033	9.843867	6.146259	18.771814	9.812469	28.304358	7.1403565	20.271685	1.3048552
114	2.300029	23.997238	6.5740523	23.951513	6.8706093	18.454443	21.37583	8.701711	18.051949	12.909469	24.903578	7.438404	22.459295	19.60937	2.4476826	-10.209812	9.862288	14.993306	4.1817584	16.840681	5.076474	9.743693	-0.9408648	21.392952	4.1363635	17.183596	17.333181	26.870043	8.837003	2.2141085	4.4917455	23.91243	2.6411939	16.586372	15.416878	12.262761	18.62755	12.687931	14.270482	27.234055	27.951826	16.235577	1.1064192	19.51338	12.465957	22.84239	22.072586	21.780281	6.8811
115	0.4065806	9.377318	8.053993	9.940253	9.772662	22.807417	29.328972	17.593527	13.272365	16.278852	-2.378222	9.928691	8.954392	11.75192	16.319994	0.17369016	14.9649	12.7905855	5.9723706	2.4374483	-1.8580383	12.68542	13.699008	24.787596	14.974721	-14.114713	4.0889115	9.113658	8.488071	9.410315	9.550338	8.882771	14.007416	-17.69921	1.0785083	19.54703	2.463414	-5.0255156	27.927666	3.796203	1.8965054	4.3276863	16.261559	18.204252	18.808382	10.900352	-2.530668	2.1380632	14.559777
116	17.311527	10.65025	11.392121	10.757465	16.387058	7.0045166	30.710157	33.39285	7.5654054	15.831647	22.752922	21.26378	-3.7769222	8.873264	9.553184	16.371622	11.9851885	13.86044	12.178567	1.8636426	10.7908125	-2.1182816	2.7221992	20.338068	0.99021095	25.35055	29.318914	13.543986	13.875651	11.63398	-0.21203835	-3.1295125	11.417012	15.144595	19.46969	16.360224	6.1987653	25.791636	9.74916	13.216517	14.096481	23.246857	5.827005	4.909153	14.513789	-2.9962895	-1.2457104	16.44512	-1.2022899
117	-16.400568	6.5425954	1.8273134	-8.902369	-15.339348	-11.799973	3.4144242	-7.566527	-18.784964	-8.832774	-10.694393	-2.112121	-1.1862023	-9.230638	-10.588155	-10.272834	-5.1881623	-2.3839061	3.3980439	-4.4715133	-12.740603	-4.7701373	3.2126398	-2.421195	28.946991	1.1146984	13.475052	14.564243	0.92978734	-11.108757	4.5819135	14.266418	-5.7207966	4.45803	6.9968066	-4.4045835	0.13407867	-36.738754	-6.1992416	-10.073185	-5.3425775	-8.784038	1.59994	16.972208	-16.432474	-5.3854556	7.751526	-21.119913	-10.021459
118	0.97071975	24.209085	19.599194	14.259514	11.6211405	15.065204	6.09314	16.146326	21.938719	13.408278	7.946488	1.9678642	20.667934	20.516607	23.904928	17.891848	18.86202	12.980996	19.679634	27.334892	8.5226145	32.516186	21.367067	23.31862	23.365273	-3.3754246	14.798005	28.035355	16.335176	12.705978	21.90389	15.349778	13.153857	8.845835	26.217949	10.48363	2.2255914	2.9518402	13.0696745	-0.5555481	16.271536	18.349573	19.969564	11.775391	14.417232	24.225615	26.469263	29.687277	-11.596341
119	1.9678725	-3.5930882	-1.8819596	3.4391215	0.35295692	4.816925	12.02609	7.033064	6.0046372	20.229445	16.344904	-0.76331264	-3.7319982	1.8694946	-5.508041	0.3925707	-0.37795672	10.186358	-12.551362	1.9609222	-0.52454853	-0.11512343	-5.9787908	-5.89438	-18.0817	-18.456137	-15.546707	0.5391035	-12.857121	-3.8697293	-4.4035797	-2.9744453	-6.32157	-8.26089	5.057424	-1.7151343	10.6374235	-0.1605928	8.781681	19.782953	-11.222196	11.226181	10.000741	-0.96507174	-6.544796	-4.602317	2.121722	-3.8723285	2.728614
120	10.3390465	8.955277	18.480478	9.317139	22.593927	16.415571	7.6644053	8.45383	22.403128	-0.85716575	9.416543	23.845774	16.382835	13.012059	28.396072	10.171286	7.7370057	7.4359894	4.640731	6.6581035	17.752022	18.942507	19.699207	9.284898	7.8386884	14.608394	9.358073	6.3981953	9.479095	23.118898	28.143097	31.262793	2.5054507	8.053361	10.127703	16.331467	25.457489	22.421936	16.716106	10.510904	3.371273	10.841858	2.4199293	2.5508125	5.6475544	6.192695	2.4009101	6.19525	1.2309769
121	14.275254	15.601257	27.439905	9.318196	14.558655	-7.447752	-0.79756325	8.054568	14.99689	-9.077659	-1.4791647	-4.8249145	0.8300791	-4.6448665	-4.391085	-10.547328	-11.463898	12.685776	-5.780047	10.7409525	17.439865	9.336735	4.4764414	14.660457	6.0929923	-6.6726384	12.608569	-5.3567567	4.377621	3.8824842	14.633884	-8.817533	7.727268	-1.7584378	-1.1293705	-20.403046	-9.041027	-16.809591	12.722295	-0.75106496	9.567109	12.292651	2.7606924	-32.41971	6.817106	-10.109186	4.4824624	-3.969158	0.101619326
122	-4.696609	0.18503888	7.681879	3.316663	11.377304	13.097341	-9.53001	7.264502	18.134378	19.002605	-0.30259767	-16.081602	13.276179	13.784126	3.731427	5.19253	3.7296922	6.7890544	-3.138129	9.595643	10.966077	-1.1678196	4.741487	7.00753	-6.7832	-16.0173	18.809881	12.499782	-12.838542	4.5964293	3.346235	14.740243	9.028838	3.415095	17.350199	5.360065	17.711622	20.179129	5.728296	18.241583	10.555829	23.861496	14.677764	3.6245315	3.9922028	6.609384	18.481543	6.5496593	3.496729
123	24.108107	19.362913	25.592497	17.58139	23.194542	16.34626	4.313633	11.229565	24.682688	9.233978	17.122374	15.504741	3.2856967	8.190051	-3.0137131	10.619	6.119353	15.372209	17.856646	11.371433	23.165876	22.233078	-1.3958683	13.371707	-0.8295984	6.295049	11.627098	15.84608	11.9228735	7.157101	5.585876	22.532816	17.364708	22.431236	9.181252	19.776571	25.725622	17.491123	21.77955	23.293076	30.6425	10.719531	10.358894	11.911283	17.206633	9.462733	-2.989174	7.037735	10.7608595
124	0.019327322	-11.904201	-5.5888424	10.230157	4.555095	-6.6457915	-4.2063737	-0.7301982	-4.4202075	2.0035646	11.866664	13.110599	-0.6596152	-11.070502	-8.208333	-4.1992793	-2.098049	-17.237587	-15.50347	-4.058569	0.4863836	-3.975331	-9.007508	-4.007564	-6.3399734	-15.68373	-6.2322845	0.34836006	-5.4450946	-12.281215	-1.74271	-3.8192809	-13.754512	-7.112753	-16.873846	-6.931623	-21.819056	3.5452757	-10.624991	4.795237	2.8330061	10.338725	2.7289798	-2.4072216	9.573078	-10.0263605	7.316566	-8.46276	-20.63971
125	4.24692	5.8187346	1.4289126	7.5673046	-0.21297963	-17.448135	-18.181995	-5.024278	-5.2097235	2.3139884	11.754598	7.628389	8.941276	5.044101	7.469542	7.029779	8.191043	12.918714	1.3810846	-2.2198277	-10.339795	-0.40743542	15.448367	7.2041206	31.040237	7.7794323	12.666832	2.9740465	3.9438002	0.50555664	10.455287	16.665932	4.7145915	7.1994324	-7.042627	13.89592	-1.9433461	-4.8355927	0.6161566	6.929512	-0.2209593	-0.95888305	10.688461	2.691183	-26.26181	-9.635142	18.28441	24.21676	28.225302
126	-7.071181	7.969237	9.600486	13.184979	9.485857	2.9628441	6.55159	0.8422966	-2.0263042	2.3853939	-5.450398	-7.118378	-9.253278	4.9678426	-2.918273	0.90713567	9.635136	-15.553601	16.091516	5.497085	-5.677775	-1.0974326	8.765898	8.086742	8.794921	7.4169717	1.8622495	11.089076	8.868925	-1.0850697	7.3211875	3.9866688	0.08869585	0.63603586	-4.636764	-17.66329	-5.2259917	6.317434	13.607666	-6.657402	-6.8097177	-6.993156	11.081164	4.754841	-6.828802	7.0215297	14.414708	2.9322634	3.135977
127	-4.8526263	-16.730047	-10.754704	-16.146812	-17.565607	-10.266118	-11.421758	-18.2564	-11.860698	-18.727541	-18.508392	-26.637945	-13.018723	-3.7186472	-21.011057	-16.3898	-23.284714	-17.920568	-24.009674	-18.171442	-17.653723	-19.594807	-8.753208	-21.678156	-16.582169	-13.29008	-7.586773	-18.54108	-18.358953	-16.304527	-10.243566	-12.605264	-16.541422	-23.568499	-12.951575	-18.652441	-13.204093	-18.115726	-18.512995	-11.846055	-28.635595	-14.430884	-12.09705	-18.079803	-13.389426	-11.505715	-13.871193	-15.959695	-13.336652
128	-1.7929903	-0.5576709	-6.9509654	-6.0639496	-7.9911036	-2.8024776	-2.0609992	-3.9480722	0.5732819	-5.288692	-6.4977145	1.0905919	4.6239705	-0.21702845	-2.0333965	-4.340845	5.276754	1.0349104	-5.129851	-1.567009	8.8758135	-2.5417557	-3.160855	-10.978719	0.15145922	0.26533112	-1.402134	1.944212	1.0908356	-0.83396083	3.8340604	-11.51323	-11.468366	-9.0652	-5.9282837	-12.1862335	-16.269346	-19.363283	-7.159178	-18.0464	-22.907206	-18.98609	-23.071371	-16.459536	-17.605888	-15.572391	-6.110779	-1.5423326	-2.9125469
129	5.1584697	-8.570071	-6.4969354	-17.10296	17.413858	10.317775	-4.21319	14.650357	27.47392	24.527405	11.159493	31.27864	22.040125	-1.3204522	4.3781333	14.522311	21.037413	-0.5911909	25.868631	0.031536262	16.521252	6.5672345	12.178848	11.215056	14.798428	13.184207	-1.853063	-6.052797	6.8955197	9.5940275	9.553411	-3.9389045	-0.002974192	-5.3810043	1.550913	21.273535	10.355014	16.403732	-10.34795	-0.036882084	12.205864	12.4639845	30.964796	20.360907	22.427536	27.8721	18.00854	2.7252715	9.135075
130	30.823885	19.966103	20.449791	26.721724	20.62987	11.265082	11.748189	-7.8094025	-9.8137865	-0.93232995	9.456591	3.8132563	9.01023	0.5402587	2.7615378	11.908898	15.924451	18.222195	8.992137	6.7545686	4.6738873	20.792036	28.762125	4.0994124	13.988384	17.944708	-4.514553	9.387419	5.316031	-7.743033	7.6775594	15.423778	9.885291	6.052119	5.4353566	14.522548	-17.072563	7.7495093	13.277926	12.794368	10.42859	-14.296596	-4.174605	-1.7417374	5.6218376	6.902971	19.438898	14.286961	10.893529
131	-2.4143484	-9.547238	-12.128052	1.9433842	-0.949527	-8.3765	11.037247	13.925302	9.797325	-2.0976675	-4.3856387	4.6622157	1.383789	5.048724	-13.271853	-5.2019477	2.1167362	1.9340992	-18.378935	-4.3500557	4.4117436	1.41196	7.1061177	0.6471817	2.6680174	3.9436417	6.0603137	-1.6196542	6.5723214	-2.626524	4.6455092	-7.3882623	7.5205064	4.4659286	-8.256683	2.4632635	-11.821629	4.4553924	11.486626	11.141608	8.302601	13.941762	17.295937	6.2035446	10.040956	10.9042015	11.628207	7.757496	16.24788
133	-7.402176	-10.704017	-16.008095	-11.088225	-11.081225	-5.8953648	-9.900423	-3.5649054	-5.351534	-8.188273	-3.455552	-10.197326	-7.696569	-3.3471286	-4.957128	0.54560107	-1.6177435	-2.9342434	-3.2086847	0.9866808	-5.7367573	0.29842275	-3.5209942	1.2680111	-3.2201726	-7.7533135	1.1804866	-6.2630734	-6.8868103	-4.5089087	-4.0752506	-11.293663	-3.8793266	2.097039	-4.7625284	-16.984943	-1.4963274	-9.598323	-0.41434607	-6.749521	4.8698726	-1.0942539	1.6679778	5.027205	-2.9620159	0.23373134	-0.842968	0.07509327	2.503585
134	-7.6850605	-0.6052062	5.540729	-2.981571	4.7821507	8.615397	-2.7938354	7.4036365	11.856499	8.528576	-8.298953	0.9788082	6.3979917	-5.3760223	3.059385	12.395466	7.7166557	0.15840845	-0.26806068	-1.1674954	4.497011	38.333553	14.942111	16.638243	18.265633	31.798964	25.004637	28.501783	33.81281	31.021688	34.150913	27.628248	35.025616	45.436863	36.228992	11.466396	25.466402	38.604046	43.962555	23.133202	34.041576	14.114894	14.174232	17.00433	22.966726	29.282904	32.018536	22.536448	29.27472
135	12.343165	-4.084869	-13.609347	11.238666	24.380447	27.658182	11.270192	-14.408404	-2.55558	31.402824	2.0009367	-3.3573434	-11.623908	-12.981232	-9.343869	-4.7152076	-14.463611	7.017864	11.231808	13.141758	12.42421	-7.382562	-15.316788	-4.01983	21.724388	10.628881	6.2487583	0.3038613	-3.532046	5.413276	2.2223818	6.718142	10.36258	23.307892	5.6571364	6.4406343	18.67153	3.9942675	10.118079	-15.548812	1.9274287	-8.098348	38.074635	20.85469	19.605057	-17.600615	-3.7877214	-20.16279	8.125934
136	35.496784	30.09137	24.16429	20.63424	43.720486	26.34825	22.297173	30.6261	40.849136	25.58634	21.325464	8.599819	18.562159	4.9031253	20.983442	-3.115018	23.107918	-3.8468285	6.9815965	14.799785	0.08187739	10.848815	1.7795368	6.6165347	7.241979	15.035049	9.743987	16.184387	14.996049	25.167353	-0.24633582	-1.2371235	3.040744	11.900926	18.507917	22.628622	25.448294	21.572182	-4.953069	7.2414784	29.585724	25.00619	43.769928	30.544115	24.06132	33.983025	33.05643	22.911089	21.410257
137	8.31486	-4.9695306	16.244192	-4.1787987	-6.9289727	-14.8698225	-7.203604	-3.6315153	-0.7996955	3.0283604	6.8510957	-4.4908524	-12.749073	9.614362	-2.6167116	15.36403	-1.1724538	-4.0862374	0.524805	-6.1623745	-13.711377	9.209672	0.36821905	7.3101563	-6.540285	2.978548	5.3140135	3.9819539	-6.526481	-1.1812676	-11.292851	0.54847175	0.46781635	-3.9060688	0.15930922	-3.3270657	5.738226	-1.0213733	-14.118215	-10.704898	-27.799522	-15.321307	-14.380311	1.3137699	3.5227578	-1.6255506	-5.9170547	-14.700516	-7.8713717
138	4.9452977	3.4288206	5.442656	-2.2355459	-12.554353	-8.258034	-10.007015	-3.7130175	-6.663948	-8.401839	-14.152423	-10.397543	-29.303175	-15.846123	-11.400407	-8.522472	1.8718988	2.5860918	-10.644347	-8.246206	-12.604507	-7.350394	4.8791203	5.1949787	0.765392	-3.2201507	-8.849017	2.5630882	11.838802	10.456681	4.724497	7.0533843	21.95592	1.0040176	11.794564	6.1235595	3.2247102	13.62898	7.667427	0.4874482	6.675661	7.962936	16.812654	3.19761	9.871802	10.4094	1.0472745	2.8951817	1.8478168
140	11.212681	11.759819	1.9099278	3.551942	5.4382033	4.3198695	9.519345	10.4739485	4.394182	8.597408	11.361531	0.8902745	-0.8259823	9.0418005	13.817332	-2.1408265	9.522655	11.655513	4.070839	-2.2852423	5.9219894	9.1130495	7.177748	5.6320534	7.9306774	10.9324255	4.4612193	11.802051	1.6716746	12.213296	3.4288473	8.077043	1.7161745	2.9940765	21.24748	7.789116	16.030457	12.22578	5.907379	9.109617	-3.2570927	-8.223789	4.5035205	3.397291	7.429685	3.1499317	12.697177	-1.2727586	-2.7314186
142	-14.399094	-9.044511	-6.7071643	-9.186346	-9.6457205	-5.2550387	-12.64598	-3.2090452	-6.7594666	-6.062157	-5.9065003	-12.468577	-6.6575446	-16.417442	-4.1285334	-14.51864	-8.025952	7.2442594	-8.885581	-14.604093	-5.39801	-2.6140468	1.5772139	-8.068864	-0.8117568	4.8580136	-10.284236	-9.018926	-10.46955	-9.910466	-8.67906	-6.6566963	-3.3238735	-6.1208653	-4.7827764	-4.2878575	-1.0825844	-0.3839593	-7.779228	-11.225914	-12.380582	-18.725765	-8.914397	-4.740104	-14.917317	-23.44332	-13.386266	-10.986343	-3.706747
143	-4.0125465	-2.9160058	-4.78484	-8.018427	-7.1990166	-4.8540597	1.0768791	-10.717135	0.39709815	-9.855974	-7.4264703	-16.906181	-0.70302945	8.765122	13.335805	0.22949727	4.333738	15.496549	6.2511883	23.397644	-8.313309	0.5889252	-13.498538	9.866723	-6.37692	-26.488052	6.495338	-13.685107	-13.93028	-2.2990062	-11.589691	5.1314697	-5.831102	-13.364418	-6.1890607	2.8822622	-16.442871	-11.409859	2.7282324	6.481745	-14.29485	-15.176917	-6.72664	3.1772802	-10.245646	9.458764	5.4516587	2.2775848	-9.143524
144	8.86791	1.4259211	4.7892776	10.987134	7.5610676	11.459518	5.5679913	0.23128462	-2.1742227	-2.305387	-13.730451	6.3183	7.541199	17.732275	14.867122	6.5575404	0.8825269	4.042777	11.2421255	4.01053	3.7218578	-6.3117027	-1.5204557	-2.1700342	-12.196503	-14.831535	-3.1110795	7.4907875	9.098837	1.3743602	0.8775533	-3.3599045	-4.268636	3.7515576	17.449945	-0.16244762	-2.4118836	-2.2647574	-3.033652	-2.1375546	-6.495815	-6.91601	-12.083278	4.212977	9.9213915	9.197083	1.5112747	4.562389	-1.2580811
145	-22.997065	-8.832828	-13.480603	-11.875066	-7.8958244	-14.913017	-5.8906684	-9.35039	-16.411438	-12.412061	-5.3484063	-7.8526483	-15.194797	-10.561782	-10.777341	-14.921254	-4.081449	-13.577144	-9.310557	-9.098596	-9.073497	-8.825881	-13.071744	-12.828099	3.8820906	-2.5758486	1.0694143	3.663414	-3.6946266	17.660063	-6.4389815	-3.464674	-4.4012847	-13.104839	2.1975062	3.7541316	-7.523126	3.1203878	-3.3669026	-5.4288697	-9.488023	3.2137039	-15.669067	-5.430845	-0.635485	0.6552429	3.85176	9.805021	5.5648346
146	-12.019113	-7.3428035	-9.879542	-10.281783	-15.537858	-18.594398	-14.957759	-19.682909	-18.135218	-15.822171	-18.233583	-15.698211	-15.016686	-16.173422	-11.122945	-9.658942	-11.691752	-12.98415	-17.770838	-27.07339	-11.9613495	-25.399958	-29.077997	-9.524531	-20.475348	0.50159216	3.119743	8.769054	-11.870997	-11.231021	-14.405688	-17.73667	-22.497213	-21.254395	-12.388527	-16.953712	-14.804898	-8.6584215	-4.7669325	-8.588315	-13.633475	-18.26329	-16.238462	-17.434946	-19.530584	-19.655935	-14.680812	-14.13544	-9.9576025
148	5.024033	6.7779236	12.938334	1.3938984	3.0880282	-1.5391636	8.192161	14.580668	17.362535	16.314644	21.913717	13.227347	9.686831	5.247689	14.457946	10.803207	3.5540304	2.9402754	15.197742	10.55091	13.848945	-4.1153116	0.93775535	4.3100777	10.158664	2.8549502	11.531854	9.399405	5.2173247	2.7843983	-6.134558	11.021581	3.6868026	1.336825	12.5115	4.4884205	2.9577777	7.0618844	6.0186763	16.572609	16.098492	8.491747	17.711128	12.638726	-0.441075	-6.7981205	-2.9647057	10.541609	-7.731788
149	21.156034	9.441004	-7.798699	6.497341	12.520732	1.789806	-10.13009	-5.3730087	6.073872	11.544908	-5.714054	-0.2006669	1.242787	5.6408715	12.082741	0.674623	3.6339834	16.622028	6.2364235	7.391042	-2.0322776	8.072498	-14.405522	-0.45757198	7.3801284	23.765167	22.104677	14.7500725	-1.6591381	4.1062155	26.899374	5.5498238	4.814287	19.916418	7.3765693	17.716036	26.809608	18.201967	18.98326	13.722598	16.124702	21.15481	11.866899	26.469877	19.944632	15.4318495	24.338829	15.157398	10.618562
150	-3.4703312	-7.7933846	-11.954395	-5.1622076	1.0373274	-2.6450627	2.4847825	-4.3352604	7.3879204	1.7357603	15.948764	6.182879	14.742351	-10.619709	-12.963208	-0.58673745	-1.7745312	-12.701443	-3.3439748	-9.140701	-10.87854	8.89729	-13.38282	-1.8324448	2.5094144	4.752367	-11.059166	-18.387619	2.4410696	2.342209	-3.2588491	-18.438467	-21.756384	-28.982986	-2.3011131	7.7743316	1.1556256	-7.9124837	-3.4341853	-4.4004254	-11.408447	-13.649707	-5.416256	-5.180941	-5.1950736	-9.056227	-7.033338	-19.765772	-1.6567701
151	12.830491	5.8130937	-1.8812572	9.982914	0.87619734	-4.8304825	10.755143	21.516237	-6.22846	1.3444937	16.000832	-0.6772871	2.3866937	-7.983764	-4.4357266	7.432907	7.762554	5.9091854	12.838632	11.254761	20.804136	28.322512	-5.6891847	5.730619	8.565299	7.5676894	6.392298	15.064681	2.049227	10.154222	3.5045369	3.9083261	6.330379	5.727316	9.594119	1.9427639	12.52547	0.5081601	15.930171	23.084337	16.5673	21.819952	-16.154215	23.461334	18.893051	17.302132	7.257637	-1.0275698	11.550715
152	29.218313	20.007057	9.466863	21.68335	19.714426	19.940104	4.7535243	13.394856	23.51021	8.986012	-2.8302786	-7.587856	5.59565	0.99900866	-0.7052118	11.76669	9.40839	4.655945	22.607763	7.0519605	-3.3742588	-1.9423672	24.087973	21.122519	10.367545	5.4665017	35.248722	5.235304	4.982535	24.845612	0.6347585	20.079826	27.63566	-1.0671877	16.233068	6.5388637	9.675385	11.691165	17.665781	10.55542	15.84615	25.792162	24.617987	30.950277	12.418751	34.735447	11.580388	36.399387	11.470489
153	-11.247055	-10.728848	-8.557037	3.2945611	-9.286984	-4.876308	-4.5465193	-10.320612	-17.385366	-6.5482845	-13.35997	-9.31043	-7.9828744	-12.750661	-8.889248	-17.591085	-0.7614634	-12.388516	-7.22509	-5.877554	-5.716645	-7.0890427	-16.352913	-13.250908	-8.891846	-23.26505	-17.058617	-3.0224907	-1.7661077	-20.078182	-13.0344	-12.857989	-21.377459	-13.45079	-13.668611	-16.729465	-7.130755	-15.130702	-18.488943	-10.832364	-17.669357	-22.440668	-9.965203	-19.950148	-16.544996	-20.520386	-11.70531	-20.453194	-14.701711
154	2.379391	-2.6798687	18.334097	16.041555	10.910882	5.9054337	8.290999	4.599903	16.405455	-6.6752343	-10.196809	12.158493	19.407476	13.446297	-0.44336882	22.397734	13.371223	21.818466	12.011855	-3.3512409	4.1583304	2.3470056	2.705517	13.218104	4.000776	-1.4362577	8.0056	4.8544383	20.782223	20.841225	3.131998	0.5414829	12.695705	23.458723	2.159172	0.07691717	-12.369377	-24.507963	4.452559	-2.0302203	24.902018	11.301861	10.071895	3.6892176	3.7306798	8.13666	2.1097968	-0.57304335	-10.57424
155	3.784331	-18.22828	2.7072299	0.5811456	1.9324495	12.171187	-5.931982	-11.484576	-1.7932421	23.477036	13.89375	6.611633	-7.6351476	-8.587565	16.042963	3.6891468	5.089098	13.913998	-21.741684	7.6135163	-15.183887	5.2894464	7.2068977	10.924965	6.933884	-5.37044	1.5682034	10.737717	18.620756	24.780594	-19.200226	-3.158925	-1.529467	0.079805374	17.673788	15.691716	-0.17128146	-5.3455772	9.736667	-3.9211826	3.3483803	14.336261	1.5820522	9.663245	4.7019153	-4.4265027	1.4131527	18.9646	7.3029838
156	13.953617	23.002542	22.848139	30.599564	28.746256	-1.3896471	17.618628	18.062311	9.3010435	15.490485	18.062002	-3.4631336	-13.415902	6.743546	15.312545	18.238018	6.5799046	11.062321	11.215066	23.763815	20.079527	11.767151	-1.9798928	-5.2146697	24.905226	26.890398	13.308831	18.838959	14.593067	6.913386	17.431688	0.09212176	24.65557	19.344393	2.3704183	9.342511	4.1268706	11.504998	4.026238	12.7774	16.957373	11.617587	13.904084	10.335308	9.943198	20.666807	16.399633	6.642416	2.2103317
157	-8.220382	-36.88103	-6.3439503	-1.2432588	-8.326604	2.173747	0.74681026	7.6381207	-15.323199	-9.361912	-2.9130986	-9.665661	-1.3621908	-11.422086	-2.6027591	-7.5310416	1.2416452	-13.43282	-13.145331	-20.976809	-18.42483	-6.4707055	-13.996971	-2.0945716	5.175492	5.4264297	-12.999913	-9.895042	-10.251705	-19.734612	-15.26629	-8.59269	-10.104111	-4.4388466	-3.820713	-12.851646	-4.7481985	-17.365505	-5.823506	-17.047375	-8.639459	-13.694664	-4.0605183	-7.92132	0.087412514	-7.814411	-3.653806	7.2824593	-0.9793517
158	6.1637225	1.2676519	-2.1364834	-6.544514	-13.297348	-0.15748818	-2.4546392	-2.045716	-14.8667555	-13.454675	7.506047	-6.528254	6.5823593	0.24831152	-15.386417	-11.985715	-19.32239	-18.130114	-14.844264	-11.883218	-9.456279	-18.357613	-11.167394	-11.241321	-18.687937	-27.343298	5.6487083	-12.322857	-10.5363245	-5.157764	-13.9877825	-5.4999332	-17.360865	-2.2468815	-5.741823	-18.93137	-7.6928062	-13.787366	1.7543188	-9.972947	-6.404121	11.689514	-11.902008	-10.959579	-12.983422	-13.145416	-15.247585	-2.1575933	-11.76636
159	11.089969	22.775314	10.585689	15.709966	16.863068	6.184508	22.855095	15.68702	9.139232	16.92227	15.41982	18.32053	26.47981	5.6669044	14.077458	26.091513	8.810254	19.467453	24.263536	17.44443	27.908737	25.15595	20.874605	17.099142	22.195421	29.518679	22.823225	16.094496	26.717188	21.371038	22.848196	27.421074	15.262086	22.726324	24.941935	25.480097	25.54484	30.181406	20.570433	31.780878	20.131319	15.367356	28.794409	27.289125	13.588867	26.254408	1.1066321	11.410405	18.061682
160	17.704584	9.474476	-5.0952983	10.333271	-7.797315	1.5411147	0.31381366	12.936715	15.036552	17.38943	7.225685	8.377647	9.238242	-3.1270905	-2.488183	-8.899132	0.5313862	16.427725	10.662179	17.344467	20.452993	9.026025	17.38951	6.202902	-5.9794464	6.6202035	-2.3279507	2.3080137	7.8412094	8.61522	1.8484274	13.18089	11.76121	-8.131516	10.47022	-2.1376698	-4.580328	7.957356	-3.7998111	-5.673902	-8.853539	-1.983468	9.024933	17.019653	16.721392	-2.4067905	13.6894	4.4679923	12.290024
161	-7.4484982	-11.94197	6.47053	0.9039671	4.74253	2.924173	2.4786892	5.1105857	7.511597	7.616792	3.6800387	5.320305	-4.10461	15.002647	2.6506813	0.59648436	3.5995338	-2.2107356	-6.128386	-8.017296	-3.9864578	2.812624	5.883866	11.232678	2.3178253	-0.94973046	-2.2639086	-6.7604403	-10.604785	4.028374	-6.66481	1.6598516	-2.1344545	-1.5174655	12.383076	0.37781397	5.1943326	4.2940745	0.30624807	6.0920014	12.88084	3.7392178	7.797409	8.877462	-6.341448	-0.4385878	-0.16624212	-1.8414463	-5.115223
162	-12.417222	-24.742517	1.9694265	-8.115239	-19.738127	-27.39505	-12.876625	-11.467682	-3.3429859	-6.0697384	-12.891749	-0.22731487	-14.554016	-18.62874	-9.029748	-13.654901	8.316555	-12.718572	-5.482012	-15.476494	-19.008965	-28.088903	-0.6831977	-11.944054	-2.6705396	-11.160029	-4.510364	-8.561893	-5.275717	-10.819397	-10.498481	-6.670147	-6.3113065	-13.371148	-10.5835085	-5.1795087	-11.474801	-8.164021	-8.303398	-4.1405754	-19.011532	-15.419098	-12.568012	-3.4560177	-11.76865	2.858865	-7.69138	-7.9712296	-12.401454
163	14.253669	13.851917	6.838032	4.9776964	3.4903638	9.960676	14.166839	-14.478962	8.113027	6.6629577	-2.0226898	2.4972208	12.760918	11.166379	4.8429008	9.361029	1.6387142	-7.962086	9.132094	3.7326174	-4.28994	1.483274	6.8563085	9.546097	15.0498705	13.61145	13.076629	11.696086	2.4109428	7.8940167	13.537186	-4.4783845	7.581768	9.469659	3.6323054	1.3013825	20.862326	17.477043	3.7589684	12.9365015	3.612898	-5.0890727	10.538892	8.245189	0.43359265	0.5510804	7.9143314	12.30956	13.600258
164	5.6502395	4.215317	0.5292681	3.5363579	15.558093	6.731165	8.33413	15.145762	11.138791	5.4312673	9.636464	11.894475	2.4018154	6.9070973	6.1016097	-1.789478	-8.114079	-9.507679	-1.1625558	-5.475704	-17.414145	1.5621141	-8.710385	-10.4777355	-9.490218	1.5577583	0.2983389	4.0731273	0.66872185	16.529638	-0.5230677	-0.74000454	-6.059601	-11.188237	1.8417996	-17.361181	-20.921003	-9.552894	-4.7225533	-13.832417	-9.528767	-10.309405	0.2721674	-6.2437496	-1.5350574	-21.23674	-15.58508	-7.243248	-9.5139265
166	-1.8466635	7.134911	-14.1808195	10.064146	23.986908	-0.5621889	21.43609	16.82459	18.755487	9.440471	11.32904	-0.6177044	10.778412	6.323031	2.5400054	4.3400865	8.869787	-6.2375846	12.816917	27.501953	9.242608	7.3278775	17.700502	-0.8426463	19.647606	18.43147	-1.9683052	10.23886	10.634445	-2.1339493	6.014076	31.635271	14.494709	9.965106	18.509977	2.9199054	9.200115	21.285028	16.803757	6.1456776	16.481043	-3.230706	17.110064	9.4562845	12.662705	-14.456886	2.2884266	-17.509634	10.346963
167	-15.617779	-16.474585	-11.063952	-5.462607	-5.5699425	-15.026096	-9.023536	-20.178825	-6.5760646	-6.089578	1.9318647	-1.5749874	-3.4050305	-0.19889574	-9.21733	-10.948321	-13.657826	-11.792417	-12.301785	-15.017548	-4.557298	-4.478068	-3.0014331	-13.779828	-11.485278	-8.86049	-0.3080995	-9.779672	-2.0337484	5.531052	-0.8863926	-6.7989407	0.65022427	-1.1202278	-0.56616646	-15.858323	-10.804489	-9.994336	-1.1408199	-13.95645	-1.2271041	-1.488636	0.97534746	-9.024033	-9.728299	3.5333312	-5.8717575	-14.52563	-3.4526265
168	-4.2363105	7.823757	-11.751727	6.9679255	9.723421	13.246666	10.363271	5.359007	3.3751647	2.161773	-8.406113	-3.756395	-4.4646525	-8.94907	2.1257842	-8.50906	13.280498	-4.2865634	-2.3258514	5.3935304	10.2812	-14.416013	6.351154	4.4286413	11.679975	-4.3572993	0.6686954	-17.66318	-15.167216	-16.6547	-12.615631	-16.743334	-1.5765004	-9.796144	-19.362642	-0.80857664	22.117552	-8.081647	-6.059288	-7.8014884	7.067845	2.3905916	-6.840622	-15.345329	-0.064504944	10.413487	-4.33275	-1.5318037	-6.0648046
169	6.6704755	9.443615	24.912354	16.47729	8.932961	8.359271	21.389364	23.4926	16.475943	19.960169	14.770085	5.5799727	2.137551	24.47117	10.946576	11.96486	11.599117	1.0267001	10.218999	8.693243	19.908394	24.306944	24.9633	4.4690485	17.41727	-0.61482143	9.16471	23.230093	10.071959	21.24684	8.238126	9.253644	9.006745	4.0984626	24.74085	0.43867007	-0.47255418	14.92175	4.459213	18.909164	20.287079	23.268908	16.853163	22.37538	20.523554	16.687996	7.399969	13.033467	-1.9222069
170	-1.3413523	-4.8722234	-0.29896918	-11.083989	-6.2188306	-7.995044	-3.0650437	-12.245057	1.3419533	-12.02782	-11.408048	-2.471423	-18.301886	-17.315275	-11.572556	-12.020603	-18.184778	-7.519399	1.0436474	-0.23100312	-9.094327	-11.8285265	1.9008223	-13.858888	-9.406073	-13.625896	-0.539509	-10.898631	-22.705793	-25.254831	-8.227946	-2.8978672	-7.5368295	-8.613441	-3.1695774	-4.673664	-13.586591	-11.747046	-9.727283	-6.605041	-15.819903	-12.0262785	2.7784126	-3.9831164	-11.298955	-4.5507855	-15.820465	-8.145232	-9.546945
171	-3.3299568	-19.82879	-12.817105	-13.724198	-11.621541	-19.320686	-13.388019	-2.0859172	-16.085754	-3.3942614	-3.1075375	-6.337626	-8.567569	-17.017344	-8.586537	-5.0952263	-2.4635048	-5.174098	-2.0809891	-12.577778	-16.610016	-17.125792	-10.365555	-11.223625	-12.388431	-18.568302	-17.512808	-15.807321	-7.8740964	-15.889442	-18.154821	-2.9767325	-9.998618	-7.881897	-1.2912356	-7.841686	-11.4108925	-9.599153	-14.813728	-21.697418	-15.8851595	-12.086867	-15.779765	-12.242175	-7.938011	-9.302638	-5.1995673	-12.996623	-15.171985
172	-7.375332	-3.1173668	5.1015873	9.682689	-1.9053426	0.8276	-15.046172	-1.4550982	-4.398258	-0.9411891	0.0422616	-2.67323	-3.7595184	-1.5594507	3.7014332	-2.113232	-0.19025461	7.6592064	2.4681966	7.796362	5.9751873	1.42812	8.0286665	-4.503608	3.5031102	1.2299999	-0.9589127	0.041989643	-2.6040628	5.2270083	-0.06311178	1.7720975	-0.6596152	-5.671165	-4.0670953	-3.2433662	4.590263	-6.9691367	-4.549071	2.095213	-4.9141326	-0.37530974	-6.217083	3.4075935	7.8033776	-2.0472267	4.5820746	1.2999581	2.3689432
173	-12.897006	-8.046283	-15.890854	-10.658792	-2.373693	6.281035	-6.228707	-8.911147	2.9589396	1.7894617	7.5645003	6.765386	17.728998	7.9929843	4.1632586	8.276966	-9.16097	-0.7534831	6.713403	-1.5756235	-3.055205	-3.7287273	-6.80401	-7.781681	1.6677476	-6.2784076	4.7164893	0.95489836	-8.555675	-16.85736	-7.83555	-8.469989	-3.8002598	-13.325307	5.8823247	-2.4011335	-0.19070101	-0.49544713	4.4249773	-3.7426598	3.6598122	0.9902649	10.115424	9.415835	-15.026124	6.5844502	3.397497	-4.338824	0.3598431
174	-3.6212702	-3.9268177	4.4578514	0.67473507	4.318882	-7.0618615	0.06478834	7.4865017	3.235494	-2.3693614	-14.914901	-3.5277607	-10.270108	-7.1895776	-11.970431	-3.7869358	2.7045813	-0.4773529	3.89328	0.6058485	-8.211663	-10.714619	-14.615929	-25.060572	-1.4446363	-9.676539	0.23921746	-2.086959	-10.414794	-8.6823845	3.6306877	1.8134552	-12.385806	-1.881164	-4.180107	2.4282687	-1.8383723	-17.078878	0.81316584	-15.471129	-2.1503906	-12.4063225	-2.506289	-8.205675	1.1387806	-18.442717	-21.11042	-18.529024	-7.1338215
175	7.78363	17.34962	11.919103	4.5872455	16.485811	22.535988	17.63167	12.423431	15.537007	16.69985	26.252062	0.09679588	-7.843969	3.4751167	-0.3429269	25.128426	18.14782	13.165066	12.513198	-4.6627803	18.442831	12.10035	12.880048	7.5395966	6.348002	8.191451	30.33344	9.700725	6.3653493	7.3949566	22.133621	2.0996141	22.726252	6.1167026	4.5032787	2.587656	1.6628574	9.192519	-1.9054872	1.5777515	8.863746	27.49819	12.279277	8.757008	20.15497	19.576431	7.8445687	10.866454	-6.408213
176	-5.9962153	-14.142456	-6.2944565	4.690265	1.2368498	-8.118695	-7.6848583	-12.694527	-16.943632	-19.899857	-18.99463	-0.22988892	3.852538	-7.5717125	-3.288648	-7.5085654	-2.48402	-14.765621	-8.420415	6.3886166	5.5069733	-5.727667	-1.498958	-4.923467	-1.9819884	-11.168106	-7.0958786	1.0865866	0.4144472	-7.665176	-14.908664	-10.667279	-15.92155	-11.150551	-15.184794	2.6960838	-6.579693	-8.301258	-18.519571	-10.6615	-16.665857	-23.817976	-20.952938	-6.294412	-12.455077	-9.370039	-19.158022	-13.633968	-16.410677
177	10.666432	-12.6046715	3.5561864	-5.4475837	19.483656	14.392253	-6.7695765	23.966696	-1.2462116	2.3829124	25.396866	5.060068	9.966277	3.391249	13.517053	21.744844	4.2301383	19.874367	13.563512	24.174654	21.48207	14.413052	14.442243	18.326391	4.7757735	4.218845	18.401022	11.19498	10.77999	5.829136	-2.284096	22.53006	23.714312	18.986526	24.483194	17.730919	13.697087	17.954239	11.730786	17.835787	11.019786	8.25089	27.375006	2.684293	-11.55054	10.789821	10.737287	14.494185	4.018413
178	18.293081	9.596496	2.8617554	3.4793317	4.6373615	12.852891	17.784088	15.451831	13.807828	1.0263723	11.533332	1.4588679	1.1111802	16.27932	13.137791	23.062689	22.417204	15.061507	14.309909	-12.678322	5.673591	11.279903	13.284454	12.10992	2.9961593	5.425419	12.45816	23.192095	13.674104	4.001814	-10.911374	-5.9651375	1.592762	17.816229	10.781985	6.4678283	5.4151382	10.357967	15.583557	6.949591	1.3267485	3.8178937	7.658111	20.854761	5.338753	21.652773	-1.3803045	6.09024	8.942584
179	11.349942	1.1076841	2.7667656	9.849042	-1.720184	8.674624	8.189275	13.1623535	20.488031	9.932237	10.5124445	6.6063323	14.0293045	12.494019	3.660059	0.34870782	3.791192	12.697891	-2.2595677	11.18241	6.55744	16.598793	-5.144758	4.460804	18.140425	-6.3590684	6.65857	4.49085	11.302039	13.595744	4.78702	-3.988165	6.871656	5.7465134	0.17880885	-0.8047269	-2.9629123	9.752954	-0.46212372	10.596258	8.623088	12.763913	4.555852	2.9793231	8.23842	4.6078563	19.967844	14.626766	6.317932
180	6.3210196	17.617949	-0.70872706	20.842752	12.871613	-0.049390316	2.0970414	3.4087956	8.195365	-5.8540072	-4.727798	5.84243	11.464499	13.762477	12.293553	-6.6353226	-12.601468	6.6899242	4.6632156	19.993658	8.389798	20.233484	1.2444444	0.26594535	25.47075	4.5239363	20.206026	-13.730975	19.114851	4.432833	11.828067	6.26448	22.763056	9.975223	6.276527	5.2327595	-0.82759494	9.680846	9.13023	1.1004252	2.1706448	-2.6178882	13.83934	10.012386	4.0696797	-14.230695	-2.382066	10.519599	18.104296
181	34.863297	28.693756	13.830966	9.520524	12.146464	16.313183	10.723396	13.51707	20.017107	17.717651	20.513609	24.540457	31.034086	30.108671	37.68883	31.190681	30.553877	13.46964	-2.1634147	2.9928358	14.582324	9.342828	7.696272	16.477324	23.940659	23.925287	28.739553	23.139475	28.11486	20.458868	11.148479	8.982475	4.2819643	12.026561	15.384654	6.0546474	9.654755	30.842638	25.261444	21.425003	27.119781	23.26599	5.63932	9.405307	5.878226	21.601862	10.743482	7.1626205	13.604396
182	-12.459609	-10.57758	-5.920545	-9.473356	-10.462253	-14.328443	-10.5892515	4.5917187	0.992143	-5.68741	-6.5048604	-19.17446	-6.081877	3.20106	-0.14709632	-0.58876705	-16.082462	-6.99377	5.0109644	-8.8833	-9.632101	-18.196672	-11.971382	9.274638	-9.568163	-11.499286	-1.2036139	-10.816218	-0.40707383	-4.272918	-4.7334447	-5.2678905	-9.632245	-12.130492	-22.171211	-5.8602004	-11.846009	-16.083952	-20.280937	-22.98497	-11.727875	-6.7764926	-11.666721	-7.739376	-17.160345	-17.665442	-11.366269	-4.83377	-9.359515
184	-8.026101	-16.539017	-4.0465336	-7.8652205	13.866478	-27.846544	6.905291	-11.968062	-8.41783	-16.505919	-9.156217	-10.403498	-1.861421	-17.406815	10.7252035	-10.382672	-4.6957726	-11.329322	5.974762	-2.0918653	-18.113981	7.283075	5.164814	-14.803515	-7.793635	-1.7264096	-2.4800189	15.129672	4.546087	-0.31202635	7.3190174	-8.860631	-11.642924	4.942377	-15.907283	28.559	-2.7838972	6.763521	0.80701476	-10.676578	-7.9156003	10.441036	-10.719014	-22.172417	4.437366	-5.0748796	-5.7221885	-3.2109368	-9.083333
185	3.7093594	11.470222	-12.295321	-3.5423896	2.553767	-16.66141	-13.255567	6.6050086	13.327315	-5.8119254	-8.578604	2.8768117	2.7066982	-5.50185	13.651978	5.2298675	-3.440194	-4.347835	-3.677035	-15.707057	2.9314606	0.14361183	-2.7468956	-9.203055	-10.84272	-2.4122753	-6.209255	-2.1309435	-7.4467187	3.200634	7.8147564	14.539882	14.109151	5.018678	5.283829	0.4451445	2.6369872	0.95236295	11.121052	4.367486	-9.664443	8.512848	-3.2723563	14.107936	-3.908769	-3.406414	1.9406508	9.019021	-0.34967026
186	-1.165057	17.146835	10.219738	16.643137	10.792455	7.6904397	19.21914	18.999743	-0.36110306	-9.430385	2.4787476	10.6719885	6.0084147	24.793325	5.762051	5.181545	18.598646	8.685243	7.1646314	17.795595	11.259343	0.129685	12.183034	2.094967	7.351049	26.032028	15.282302	11.352905	13.98202	5.0892878	8.301878	24.107897	13.633781	9.928926	10.708237	14.777274	10.754108	24.318316	10.452853	9.649299	11.396423	1.0994483	15.558189	15.731193	15.02227	10.069561	-0.32259193	14.454013	12.2039385
187	-9.433689	23.237967	-1.4998455	2.2600315	3.3436992	-9.258571	9.413508	17.684395	13.51949	11.494053	-5.50094	-9.168135	4.1038895	-13.013222	-11.63385	-22.979406	-22.240318	-2.9280684	-15.120766	-5.3064694	-8.973493	-3.7841327	-9.075401	-11.760634	-10.4765215	-17.94127	-12.521863	-23.094076	-22.526411	-1.6124763	-21.24989	-10.998322	-8.297848	-29.27662	-15.363257	1.112663	-23.355768	-6.361633	13.138847	-19.527369	-1.2473868	11.674725	6.0462203	6.217787	12.033719	-18.820196	-16.356005	2.4802	-14.226857
188	14.504115	9.165035	3.25041	7.263775	-0.21505897	-17.771765	4.938334	-10.409058	0.91572255	14.324927	-7.6498427	-7.217912	12.322182	2.925256	-2.3242905	-0.43163505	-5.09448	-0.57481354	23.391855	4.63496	6.2490535	12.570747	0.2147115	9.845258	10.05346	-3.5962822	3.2665122	12.388667	5.4490547	-5.170718	15.516858	-1.5956005	-10.418328	15.230469	16.557447	5.8141017	12.387881	-7.4061856	-1.5076774	-0.64613277	12.442176	18.687727	22.09463	10.480423	7.253401	6.28167	0.72291166	-3.6547306	5.808449
189	-27.592804	-11.722655	-13.443494	0.278116	-7.414928	-1.706479	-19.793003	-17.90348	4.9176445	-5.8560853	5.735539	-23.629332	-5.771042	-21.81161	-17.967148	-7.827891	4.2224803	-7.0781693	-12.833272	1.1860567	-13.096272	-11.026615	-7.437758	2.0636704	-5.6775384	-8.693287	-6.981954	-10.106419	6.283938	-9.781303	-9.396955	-2.1804771	2.904548	-2.4815981	-1.9830421	-8.976456	-11.130151	-2.556265	1.7486252	-6.111916	-4.0790305	1.592173	0.64265347	-10.809079	-12.731453	-6.1577926	-9.060878	-6.289755	-1.2019457
190	-9.743996	-6.314232	-10.795478	-17.529259	-5.6464753	-14.832085	-2.6441014	-2.0513706	-8.930107	-2.760231	-7.7944465	-15.702559	-13.314281	-14.744481	1.314641	-5.5328712	2.4679575	-3.6931927	-1.0642296	-14.304128	-6.3491178	-15.292659	-0.7696161	3.814663	-7.859596	0.2672639	-11.518397	-23.914118	-13.989833	-4.7418914	-11.1319275	-3.550666	-6.9775367	-2.1182888	3.4945872	-12.9399805	-9.457866	-11.73615	-6.8807044	0.04767573	2.3971894	-0.052315872	-12.746178	-18.634665	-17.086332	-11.694585	-21.249002	-1.2434298	1.3353729
191	-6.5173383	-11.996109	-13.620107	-4.293377	-7.6913624	-6.169333	-2.5080545	6.6992264	-2.9158885	-0.3838873	-8.707189	-15.953519	-2.8971841	4.797854	5.0235424	-5.690239	2.809336	-2.5975804	-2.041753	-12.202427	-1.1514692	3.4526732	-10.105478	-4.373717	-11.058324	-10.1952095	1.613181	-7.335691	-2.5915968	-0.26960054	0.27895355	1.6456808	1.7531959	-15.260757	-6.397932	-0.9062483	-10.955171	-13.928456	-17.10826	-24.372152	-13.8869295	-8.140902	-8.481553	-2.9375248	-10.450276	-7.117601	0.66809434	-9.107377	-12.376197
192	-20.575338	-9.3917265	-23.077232	-8.665359	-9.659604	-27.874704	-1.7618885	-1.9647032	-1.4119266	-9.698405	-10.645362	1.1507473	8.340459	-9.744985	-4.341772	11.196762	-27.821936	-8.287253	-30.04445	-18.359318	-9.420601	-13.824222	-1.4563793	-1.3754779	-5.5556073	5.4137893	-2.2743604	-25.811178	-5.7228413	-3.446709	-14.238156	1.2807275	-4.531323	0.70321935	-16.303673	-30.687698	-18.897503	-12.313076	-21.451942	-0.28235802	-10.375371	-5.120809	-5.957461	-17.185867	-21.519358	-36.53979	-21.812881	-10.108553	-20.797934
193	6.636444	2.6104333	11.863094	0.044029236	7.0131297	14.985642	-1.1611868	3.0885966	3.023803	9.0960455	15.687749	18.838062	13.490531	0.97204524	8.0677395	22.335093	15.44014	10.251906	12.098999	13.497391	10.493819	12.845202	9.847839	16.04479	6.2291074	19.8516	9.710694	5.8243237	17.497301	14.059104	11.416068	2.8087294	1.8635856	8.178501	8.808412	-1.5174055	12.934616	1.8437029	3.2223823	19.117376	11.905494	1.5033411	11.825469	9.195462	19.20619	2.5755308	5.161883	4.321136	12.216891
194	2.1184523	-15.0952835	1.1004952	-5.788712	-8.717134	-0.88518065	0.51223975	-17.904398	-2.2038543	1.6292008	0.32866034	-9.689431	-11.173373	-15.671781	1.9691672	0.8738811	-7.0848465	-10.732391	-13.70011	-15.402013	-4.6581235	-6.717714	-17.787603	-10.114323	-16.540361	-2.1631634	-0.6286808	-17.534855	-9.243765	-15.809104	-12.25793	-3.689759	2.0002594	-2.6272728	-2.22292	-3.4850292	-15.920059	-4.453858	6.155913	-6.882254	0.91481274	-19.000822	-11.499043	-8.792861	0.73948437	-11.609599	-17.697855	-12.635259	-9.967328
195	-9.427948	-4.2431183	-11.870613	-15.63251	-14.595189	-12.119885	-5.5882907	-4.8511143	-9.042278	4.4935784	-4.8727117	-18.329237	2.8151696	6.043468	6.680357	8.293202	-17.717823	-19.387327	-25.306131	-6.3657174	1.3039075	-4.7242	7.057524	-3.1220617	-12.29839	-4.523812	0.10308107	-0.36523438	6.5782905	4.733022	-1.7283936	-4.3996816	-25.999695	-13.475234	-7.7312493	-23.64913	-23.549423	-5.6699905	-9.413758	-11.273465	-5.4115796	-16.770227	-6.717938	-32.118668	-2.2831447	-0.5686441	-25.999697	-0.9738887	-13.291608
196	-20.840029	-0.32667032	-12.377346	-12.9915695	3.4437854	-8.378291	2.5564623	4.375194	-14.254482	-4.3802085	-15.51304	-17.978422	8.2183275	-3.8818042	-6.426085	-1.8506061	-9.026799	-7.5375285	-15.44078	-4.4895434	-21.283726	-9.036203	0.15935993	-7.590866	2.9157944	-12.827916	-11.077037	5.3880534	-4.175929	3.3074324	-5.0438733	-12.433288	-9.751542	-4.558251	-12.883096	9.761222	-10.231221	-25.258291	-19.38637	-5.2060475	-16.33941	11.09854	-18.563246	-16.062788	-0.9055462	-10.020783	-15.648885	-9.518155	-11.973427
197	-14.355328	-13.058801	-9.582062	-17.097593	-15.849568	-17.856638	-21.645782	-14.46032	-12.459724	-20.719297	-7.78084	-6.6676292	-14.718013	-22.564806	-6.892693	-12.461705	-12.476085	-6.0529084	-14.813294	-10.415412	-10.707917	-12.66975	-15.155842	-13.539678	-10.214274	-11.519231	-14.642648	-5.277973	-12.494693	-10.168809	-10.684166	-6.6361833	-9.044383	-11.718823	-12.9361925	-18.301931	-19.005915	-17.830578	-19.439253	-11.081843	-10.829982	-16.76832	-17.796572	-13.50122	-20.44118	-18.881847	-16.205212	-20.305258	-14.351753
198	9.667473	1.6707972	15.501338	5.7770257	12.664224	4.707852	8.69022	5.0293097	7.751615	9.498669	6.4876714	6.8187394	5.403586	11.314243	-1.0363377	8.599158	8.53318	11.348815	-3.4259644	-7.486955	6.79341	-8.295171	6.9305882	-0.734865	-3.7666857	6.209949	2.9010868	-4.232804	-0.3562353	1.5604482	-0.32083163	0.71945477	5.7568517	5.932101	7.594625	15.944691	7.737121	10.485097	9.856876	6.8719115	4.342131	-10.105332	2.4023552	1.4093971	-5.7405567	1.9148508	-7.9386153	8.709066	7.6455245
199	38.034016	-2.0119712	-1.9648117	-8.133843	15.28831	13.3638735	-6.7699447	-8.384973	7.303574	18.98569	3.8022583	1.7885876	9.920469	-2.4763432	9.72129	-4.457581	-0.23358154	-1.0046157	6.065262	24.586807	6.736983	-0.98106986	10.61763	-5.7535286	-0.041220665	-2.475059	14.579305	-9.401849	10.370502	-1.3188376	-4.396233	-0.82001716	-6.654082	8.871764	-7.204722	-5.7292295	-7.7160964	1.209808	9.90385	-4.8603873	-3.5468	-9.3061075	2.894428	2.612942	9.573143	10.271111	-5.3189206	10.931805	5.6395802
201	-22.232758	-20.706068	-13.6035385	-30.768534	-16.53647	-1.1653515	-14.439273	-11.611005	-12.002167	-10.371137	-23.39768	-19.326725	-10.158173	-6.8951917	-7.1563516	-7.9406414	-17.83991	-19.881704	-19.878405	-17.29624	-13.820183	-22.909256	-13.882653	-11.401619	-18.167599	-14.152134	-8.9514265	-6.9874263	-14.069488	-4.1291227	-7.3605943	-0.74945134	-14.688165	-7.949842	-28.92247	-7.5044293	-15.903111	-6.1226916	-16.765898	-19.434614	-10.733815	-16.67968	-4.9564743	-14.259514	-8.457581	-15.537064	-5.6831055	-18.40233	-2.1658688
202	-11.212632	-17.419157	-24.944122	-17.339811	-17.37392	-22.54135	-13.504565	-20.5571	-18.43052	-25.584818	-19.982307	-22.266912	-17.453485	-16.629303	-1.6541258	-12.058337	-8.35585	-21.183754	-18.859104	-12.707947	-16.447336	-28.169512	-21.227604	-11.368802	-16.7563	-18.336126	-11.983967	-9.448422	-14.036914	-23.413712	-17.268946	-21.282986	-12.385449	-19.120188	-20.259	-23.960165	-18.127861	-12.712494	-23.11445	-20.41273	-23.374008	-12.704038	-17.234503	-17.839573	-16.649767	-6.6894517	-6.2616143	-6.6041884	-10.383907
203	-4.9914556	2.498376	-13.621216	-8.113658	-16.714788	-13.310844	-19.472666	-10.744693	-22.28393	-7.2091537	-11.03336	-12.551131	-16.309574	-9.194665	-6.064366	-16.984606	-17.113998	-1.5571412	1.6005244	0.24781466	-15.929708	-11.680271	-24.567411	-18.706926	-17.051296	-13.227661	-23.648184	-4.0997624	-5.3674893	-15.802388	-11.499896	-9.259116	-12.936191	-14.893143	-14.68354	1.485494	-0.55477375	-4.785322	-23.295898	-8.625821	-28.429907	-17.482058	-17.221317	-12.079431	-24.687128	-7.806191	-8.036244	-16.950232	-19.772554
204	-24.934387	-11.025195	-11.994358	-10.879354	7.2273602	-1.7035141	-7.7269425	-3.9143035	11.665383	8.044697	-7.754254	-6.5371604	-16.38198	-6.7974052	1.5150485	-3.3406403	-1.5140556	1.220034	5.74366	2.005371	-0.9113075	6.2146893	10.014714	13.174999	-2.7686472	4.228495	-2.118704	16.639923	3.1660376	7.928869	-5.8392773	5.3855767	-11.085031	0.6870112	0.14678955	0.5690358	-0.27524248	-9.596265	3.5506217	-0.13734977	7.7487755	-3.3708856	8.999019	8.113025	0.1667331	5.6747136	-2.642709	0.67981654	-0.029776732
205	-25.346514	-14.784222	-27.164444	-13.03426	-15.35534	-14.09834	-14.61439	-10.737157	-22.71897	-16.349766	-21.751877	-20.374062	-18.569593	-22.454737	-6.562096	-15.378459	-13.153211	-7.656855	-10.556979	-14.959125	-7.0635014	-12.7452345	-18.260218	-26.267492	-6.168051	-5.69295	-11.62172	-10.688869	-9.83209	-5.9430423	-5.3469925	2.2741182	-11.507206	-6.23677	-7.258806	-10.3375025	-5.988383	-4.137984	-8.175707	-3.015499	-3.9166124	-16.506302	3.3248847	-13.137677	-7.1817684	-16.365143	-4.3715806	-3.7103415	-5.734904
206	-7.702578	-5.491077	-6.5249734	-8.73035	-4.254209	-8.42604	8.653045	-2.4533165	-19.142998	-10.626421	-17.405134	-8.459228	-2.911313	5.4501386	7.1346507	2.6798067	-7.5139203	-4.0860004	-14.100917	-15.413714	-10.376946	-11.091985	-3.677643	-2.6150959	-0.30732536	-8.7372465	-0.026111284	1.4170173	-1.4065222	-20.803469	-15.813232	-14.589379	-9.847172	-21.556177	-25.15072	-18.358368	-15.652442	-15.044586	-6.362699	-12.405388	1.5974302	-16.632204	5.814816	1.4956552	-10.528575	-8.775756	-3.4836776	-6.0499864	-0.47150484
207	-0.12839858	11.780038	4.2326326	14.284175	11.7248125	17.508858	15.941081	11.594311	10.585859	15.335358	15.559883	11.045972	4.952565	14.672862	15.887288	9.292066	4.6713614	12.95903	11.692295	12.096298	14.722904	17.08489	12.11589	13.232296	10.5350895	15.2545	17.936605	10.250186	-2.5892925	18.020899	7.473392	12.516351	2.3764164	12.568303	21.295168	10.39522	6.7097144	19.025568	0.25531316	12.637149	15.322514	21.127348	2.9674807	9.179685	9.25363	17.303444	6.695471	21.169298	0.517676
208	16.458155	9.346452	12.195237	8.384675	21.466589	11.184383	7.2335835	16.63997	10.141399	1.1656157	17.01563	9.626576	-8.328888	-3.3776815	1.8756595	12.239312	7.4127936	20.064873	2.1802933	12.823754	7.604448	14.321439	0.31121525	9.78221	16.150114	19.937103	9.300507	3.851694	6.727211	-0.8979871	13.247269	6.246843	35.263767	15.145226	31.191542	21.004276	13.987353	2.9243927	15.022964	9.870571	25.679502	3.6489918	12.927605	12.784695	6.4171424	5.910274	18.296125	6.766316	16.167097
209	4.1390266	-2.788001	-1.4609327	3.5382395	-1.7470765	-6.571118	1.1948034	-5.3520455	-0.6280171	0.5304553	-0.6045155	-4.0368924	3.4201307	-6.0270057	-1.247147	8.158503	-1.4085288	-12.178112	5.0312467	-0.84647626	-9.556556	-7.806929	-2.895095	-0.35908782	-8.837398	-1.2814112	0.14713891	-2.5173538	3.2612545	1.3810301	-4.899357	-12.880933	-3.9314773	0.8451249	4.560182	4.4713254	6.9446416	6.713262	3.806244	6.79694	6.7044907	-4.2994685	-1.6443979	-2.5630481	-7.1415153	4.080165	8.943782	6.2397017	-6.7685375
210	-8.863519	-0.6265214	14.284022	3.6407185	12.372254	-5.1306176	6.384819	8.962848	-0.02081553	-3.0730731	-2.4888484	5.336109	-5.249392	-9.152442	-0.9756985	-1.0525471	8.724239	-1.4256614	-8.598637	-11.661336	2.0113595	-0.7753475	-10.206008	-4.6815014	4.370987	3.168192	-5.553674	5.658411	-0.878555	-6.719542	7.0684085	-0.6841	9.002816	4.2475305	-5.405623	-14.996429	-6.6327953	7.048708	8.8993635	7.007412	-7.2036004	-6.790089	3.8175144	-1.6438991	-2.1254447	2.6283085	-7.644735	9.211345	-3.2790506
211	2.7561505	-15.957687	-4.9443264	-14.078916	-0.7240181	-13.098534	-9.844293	-22.379608	-9.838172	-13.615453	-13.312154	-10.643757	-8.340859	-14.16291	-6.5841985	-0.93234843	9.207939	5.1168857	5.070927	-6.182896	-2.7671077	-2.2884245	-14.670587	-7.378062	-9.326517	-5.312653	-6.730316	-13.517036	-18.048376	-21.730352	-16.093592	-15.926529	-12.869353	-15.115799	-7.2040496	-14.935819	-14.6996355	-8.240395	-16.489616	-7.373848	-6.582834	-2.167154	-13.942676	-15.368169	-3.9523861	-2.1959689	-2.333691	-2.6601045	-1.8329978
212	-4.3858047	-8.306721	11.315921	-9.388515	-2.4732988	-4.7929144	2.2742972	-9.662484	-3.286382	-1.5364798	-17.79958	-1.5607119	-8.120374	-2.3632524	-14.483818	-7.988674	-2.0326617	-10.712255	-4.0261035	-10.017508	-7.240366	-15.005299	-6.965052	-11.431369	-10.471634	11.81533	-9.459987	0.82634765	-5.4718833	2.8510418	-20.145721	-11.696374	2.6444807	-1.2032886	-0.36127797	-3.0176194	1.6342255	-8.974381	15.855464	5.2764206	-6.955361	7.494972	7.235277	-1.3170077	6.885147	11.497849	22.120844	17.337086	20.664865
213	-5.156069	6.595321	2.2192714	-6.5802646	5.655477	-4.779369	-2.371746	9.254867	2.131027	4.456694	-0.93241376	-2.3049128	-6.0679626	-3.331084	-12.185754	1.5510725	0.4800183	-7.3086944	-15.07182	-23.578049	-20.601713	-22.180237	-4.6323657	-0.9790042	-4.428652	-8.158525	-7.330696	4.138705	1.7989349	-4.085111	10.585316	6.4486413	1.5447673	-10.292012	-0.9264825	5.3099914	-4.002869	-12.720215	-7.7841516	4.611282	2.5190923	-4.524079	0.28529915	-9.336054	-14.629567	-3.0976136	-1.8691225	-6.691999	-6.64571
214	-23.842468	-23.795853	-19.010073	-12.224037	-17.138876	-18.965948	-17.899017	-15.768018	-9.700216	2.386639	-4.2262273	5.4391975	-8.811792	-14.008572	-16.897469	-15.5743065	-16.974722	-19.53797	-26.244764	-13.185132	-17.217316	-27.354174	-15.048795	-18.607567	-7.22282	-13.625314	-10.703568	-10.384249	-13.722119	-24.097143	-19.42658	-18.070099	-10.218742	-24.200708	-22.845953	-14.842181	-21.587004	-15.739754	-9.314542	-17.745	-4.6208296	3.5095737	-21.04204	6.660942	-13.563418	0.86278224	-9.809547	-3.9289742	2.787674
215	2.8683574	6.11925	-17.979609	-24.97557	1.3950443	10.468623	5.938904	0.34066263	0.26794195	-0.49486718	11.235003	10.2850065	24.958328	9.106043	26.150297	23.06401	1.7820479	3.3881118	-10.800426	-7.101036	-5.3353286	-7.192921	5.5288415	9.426412	0.63962907	-0.72770864	-1.916989	-10.626069	-8.630495	-8.021354	-10.595372	-15.798516	15.0239105	8.798711	3.2741158	12.85624	18.081324	23.508286	20.28134	8.417653	6.189375	23.646149	15.117763	8.81506	-7.636558	-0.014969508	-11.913017	-19.293957	-3.5671737
216	-12.356341	8.208882	-14.105469	-6.2171936	9.593402	-16.867262	5.0485005	-8.749406	-1.9209262	-5.1118774	-8.543746	-8.285927	-0.004930496	1.2307724	5.358471	-8.589919	3.639104	10.419855	15.904418	9.935569	13.015953	11.253308	1.5891119	11.732189	-1.4140514	17.925285	14.620143	9.765249	25.50747	24.822592	1.9373304	11.603709	25.405436	-0.6804263	0.32475844	10.15848	10.29436	18.609587	16.78493	10.023517	9.876106	16.239983	-2.8286762	9.13067	3.6880047	-3.4997718	5.849846	4.7654214	0.015052835
217	-0.068126045	7.206204	-1.4671861	3.048598	-5.160638	0.79574364	-5.3434167	8.497185	6.328733	2.1131403	-2.2683952	-4.06067	-16.991344	-31.003	-19.104013	-34.65829	-36.585007	-9.532878	-39.59422	-14.683108	-5.97286	-4.685612	-13.366427	-24.728813	4.853704	-30.553015	-44.69762	-17.869051	-16.965446	-30.951576	7.086994	1.5975285	15.147548	-15.796271	-43.36321	-8.65356	-33.96966	-46.628216	-10.107068	-39.189167	-10.732106	-4.261455	-34.32438	-9.366843	-20.137192	0.83594894	35.237663	-37.200153	-8.82235
218	6.009149	9.951215	-0.11235094	6.0281672	-0.22118966	2.5356228	1.6142699	11.370708	8.855517	4.8897824	0.3672537	15.413041	-5.3363166	1.5604181	0.2814816	2.8968117	2.199291	1.4002777	0.35734126	15.044831	3.327012	0.99963456	0.120237626	-8.545524	-6.9388447	-3.3351562	-1.5216948	-2.9350722	10.514319	4.879648	3.6877682	-1.9055204	-4.544701	2.0613344	-5.972796	0.4352479	6.8977733	-4.034132	-3.1681583	-6.0502605	-3.5623448	-2.5026207	-3.6458156	-10.399196	0.18717098	-8.090529	1.2899007	-11.303005	-4.694414
219	6.463717	1.3571749	-0.24571347	-3.4980743	1.2235142	-11.969459	0.9800825	3.0653403	-7.6332307	3.3842723	-12.771163	-15.285187	-21.20196	-7.434877	-1.8424411	1.6271577	-9.474307	-8.582503	-5.61482	-6.9108176	-3.5544605	1.4468484	-7.4921737	-5.5339437	-10.478401	-16.530924	-12.978648	1.5762669	-1.808219	2.2442532	13.341207	9.3597555	3.6250017	12.112475	5.2101192	-4.1208158	-4.077946	1.2239779	-1.5966588	-7.2279186	0.6079195	-16.279263	-10.117935	-1.7183338	-1.6795493	6.633944	-7.8989463	0.80180025	-4.312062
220	2.3184245	4.6298537	19.49883	-0.16753145	4.567695	7.670964	9.973187	8.836537	12.134823	11.330256	12.4067335	7.615189	23.410547	8.002513	16.787344	11.375164	6.2159004	12.171428	7.8925877	4.340568	10.745017	16.787971	-22.724653	-1.0999526	2.5675564	2.866193	-0.4755917	1.0600015	8.299619	1.8699198	-0.44300523	4.106089	-14.014877	-2.9080038	-22.560776	3.891978	1.4464549	6.651489	3.065334	10.28165	8.22576	16.91497	20.622854	0.38802847	23.42035	-5.321208	-0.8556073	-12.3049345	-13.241584
221	3.0576088	-7.5092998	-2.06481	-5.3910117	-5.700502	-6.605332	-12.991214	-9.694376	-1.5190387	-12.980363	-5.147898	1.2980978	7.3504233	-5.4038982	-3.5690012	-6.3709435	4.975487	-5.968578	-9.953215	9.035444	6.5851216	5.2230935	11.963393	10.638577	-4.7306466	9.779992	2.1961057	2.321007	-1.0575933	-0.4532968	1.5631695	22.937525	15.663417	5.1595173	15.269137	8.498082	6.8762817	9.87592	13.773938	14.550084	23.330786	13.38342	13.282605	10.750487	6.3047867	-9.219793	0.33644953	12.596766	6.1643066
222	4.8328967	16.367548	16.799475	1.334376	5.4754605	8.950066	-2.9495003	5.310618	-7.127978	10.981616	-2.896822	4.590925	-1.9472307	-2.8146265	0.5241192	2.4732373	-2.5437136	27.115685	8.3272085	-2.4995897	13.47247	7.7420235	-0.013955752	-1.9719543	-4.9825034	-5.2144494	-0.8633067	9.40903	0.38301787	-2.2802165	-4.3657417	4.103948	-1.9168378	-10.179537	8.008201	39.08622	1.4632107	3.7262394	-1.5302056	-5.8369813	-5.989137	3.7238424	2.222049	-5.5902	9.42382	9.658969	-3.7897625	3.8851233	-3.8834674
223	-8.152345	-3.5085876	-5.3656907	-12.335233	-6.585846	-6.680498	-5.4652424	-9.35366	-2.8500633	-12.020192	-10.367568	-6.339077	-9.526234	-7.5208974	-14.159587	-10.969421	-10.002175	-5.1435905	-13.47601	-6.615017	-4.946011	-10.943649	-6.5425553	-3.1311576	-11.931827	-6.4056168	-4.477422	-6.925348	-13.920133	-15.276109	-10.285179	-3.6690733	-8.277481	-8.931696	-6.3044486	-13.118321	-20.319695	-6.5280595	-7.6505947	-18.78808	-16.13485	-4.941942	-7.726433	-5.5651116	-14.216527	-12.350249	-11.629109	-8.133826	-7.707453
224	9.884801	1.5668234	19.967278	17.227472	21.170181	9.142768	-0.5984275	15.090619	2.8139877	21.51806	2.7035115	3.9161663	3.2218168	10.393185	0.24036671	-0.4124476	-4.1157765	14.789695	13.938828	1.1512355	-7.2478275	8.736654	5.7454286	13.746495	23.997496	7.478331	8.278243	-1.2167963	16.394485	5.1938705	13.033356	10.530058	-10.194591	1.0597826	0.8672972	12.238797	17.255068	10.448934	-0.7428239	3.545418	11.087101	22.13811	-2.3901622	-11.427569	-3.7818353	5.6643105	3.6610193	10.393543	15.996882
225	-13.134781	-0.88073254	-14.064601	-15.921592	-14.739311	1.6247367	-8.06367	5.2340975	-0.2788197	-0.52132267	-3.2961829	-10.228337	-7.0807014	-6.7053466	-5.3913364	-6.8989882	0.45921016	-5.840454	-12.84109	-1.3232485	-2.0145938	-8.177032	2.5165043	5.8296757	8.416106	8.411207	17.58448	7.171149	-2.339363	-1.4501997	-9.719821	-6.563683	-6.71491	-10.381508	4.6795583	-9.626361	8.2234335	-6.8028893	6.8755765	2.5510838	-1.6659422	11.173448	8.008615	-5.319266	12.488236	12.060346	8.889951	6.2500267	3.9245923
226	4.4711347	18.825243	17.592733	25.939325	8.325171	-11.294194	6.2841544	21.125778	12.612506	10.186079	25.885744	3.604889	8.266248	7.9819093	-8.233077	0.010087013	7.683365	17.56302	25.749903	22.965189	8.575938	-8.529887	4.7759857	30.671629	33.519657	19.83575	19.421387	37.31931	4.6116214	19.344744	29.570852	28.64771	17.695099	32.824577	4.5625443	20.10744	31.648413	23.564962	23.962006	42.877926	3.0975716	22.827393	23.78013	34.063152	24.930443	34.90642	11.528916	9.659005	4.738669
227	18.135057	3.8428485	14.791786	4.3463798	0.35977364	-0.38054955	13.6200285	5.826885	10.035885	14.0995035	9.19726	17.861109	17.857836	4.9941936	-2.1959198	19.591331	5.731106	15.727778	12.219632	11.629724	17.372416	3.430536	16.83607	11.507851	8.266816	2.1625116	6.9277134	6.211464	8.408708	3.1696072	-1.2032846	15.196007	13.338023	3.1735287	6.9764237	10.760623	-0.8360589	12.400353	-3.78045	14.446053	4.523942	2.0702274	17.573334	9.589576	9.941537	4.9675746	23.879374	-11.454612	16.952433
228	16.014763	5.8366623	-4.2255883	10.296516	21.779701	-9.79333	11.746819	7.479774	3.9480445	25.088018	15.812686	6.2604384	3.2862575	17.393148	8.877468	3.978423	21.505	11.744507	9.809394	14.622055	21.18807	27.330063	5.9107537	20.6164	14.713796	8.171433	-5.088932	11.834366	20.326197	-13.294632	11.652593	5.97226	-6.1344543	26.493296	12.997116	8.759284	1.567984	12.721893	-1.5822045	22.857428	18.250423	7.893866	21.374502	11.55771	16.739433	20.414328	10.001569	17.965082	11.708012
229	21.899643	15.640251	18.18368	12.855916	15.457471	11.803552	7.432668	26.75414	16.350788	14.67477	17.30185	-6.6165795	1.0071338	17.861052	21.028206	5.267613	12.663162	16.490158	7.3056893	-6.771643	-2.0947418	-8.413345	5.589306	4.5159135	19.175453	14.456595	-4.2041354	-0.39019123	9.373803	16.7514	11.137219	21.196196	2.810646	12.195587	13.150456	15.548241	17.03844	16.22696	10.052193	3.49066	12.709259	21.807106	7.0130005	24.405342	11.288174	7.0682335	24.185219	35.199345	14.449389
231	18.58995	17.809715	6.5800195	11.827794	0.23723857	11.477219	8.261842	7.8435483	8.7087965	-5.7232413	-0.020323118	22.727652	13.411305	5.7770753	-11.478803	19.176727	15.149475	11.760579	-1.4949603	25.931755	23.099817	12.803506	16.560806	12.619095	16.359034	16.40114	7.995794	-1.5452496	17.43754	23.651941	3.9418228	8.430226	10.311183	5.7602553	2.7524064	2.4592998	-3.3757915	-2.9179096	9.394498	1.6708617	-1.9603311	-2.4796827	2.7428052	3.0926669	6.859838	-5.38771	2.9040897	-2.1366427	0.67496556
232	1.8740273	6.1120334	-1.3377913	-1.4447542	5.034578	0.71549386	8.635574	10.287461	11.340111	17.14164	12.425597	12.361495	8.704479	15.500847	14.669599	4.708009	32.553776	9.720962	-7.974569	10.319335	4.93929	11.036888	-1.7092661	-3.525545	-11.1614065	-30.488678	-15.1556015	-19.242111	-14.766937	-18.693037	-16.823673	-2.645403	-15.255142	4.7663174	-4.369356	3.2048552	-7.905967	-3.6083825	1.6353191	-14.275088	-26.321936	-5.3243165	-1.3472284	-4.1276326	-10.794548	-21.289381	-10.605728	-25.468521	-21.391968
233	17.261902	26.619593	15.645981	36.074104	5.5998216	15.999619	6.58979	18.177015	25.978113	6.2240767	9.462197	7.506743	18.509295	15.53477	16.514303	27.824236	14.784434	15.496635	12.819697	27.633059	20.585272	18.06317	6.7264857	19.888506	15.238663	26.189032	33.55984	14.084004	15.991538	14.731682	5.28033	25.143616	15.405974	16.98224	10.506683	21.299799	20.233994	19.632584	18.019487	10.924539	14.444333	8.419528	13.244641	15.829487	24.18177	7.277529	0.7808108	12.05703	14.070165
234	-18.30591	-23.69002	-9.929894	-19.079844	-11.926444	-15.948171	-17.45379	-15.716685	-10.277562	-14.669998	-6.0681777	-11.51518	-16.450489	-11.61646	-14.899175	-12.296716	-4.885629	-0.9701498	-6.9652295	-6.6349883	-5.174153	-3.3701189	-8.6884	-11.48537	20.535181	11.090625	4.080813	-13.566466	6.704434	3.1349983	1.4703512	-10.716937	-4.630493	4.1371875	2.6192348	-4.686405	9.670346	0.016570726	-8.264682	-10.045454	3.5182965	-3.857126	-3.8128817	-10.203345	0.18229079	-9.534957	-6.33394	5.999682	-2.8675468
235	-34.536457	-24.907507	-10.332297	-13.714751	-6.803207	4.1840916	-18.480932	-29.057745	-25.665655	-12.323863	5.134631	4.0305343	5.3436227	13.509885	4.4235544	-14.62888	-20.248583	-31.97374	-9.892212	-38.47762	22.54894	33.03676	17.867973	15.163974	8.015256	16.44154	8.940913	0.69391423	0.080916084	-30.13413	-5.199666	-22.458227	-17.920258	-11.2945595	15.94192	-20.829008	-12.550248	-29.214037	-0.717467	-22.106216	-8.843056	-3.7916794	-19.961775	-12.56581	-16.574846	-8.974708	-20.92227	-21.949907	6.288124
236	-7.781895	-11.237855	2.6276605	8.860948	4.720991	1.6288494	-2.0746	1.8643662	3.1005542	9.36086	10.669079	5.328765	-15.3678665	-10.953769	-9.394871	-3.1670105	3.1976397	13.239097	15.15623	-15.947952	-3.3923302	-0.1011974	-5.5554905	-4.2964396	16.409338	-0.96306056	-9.513332	-8.997675	-4.2419105	4.4468117	1.053086	9.890802	11.213218	6.741174	-0.33445325	1.3504467	6.427407	14.228282	18.322477	8.455255	-3.7011526	0.24899752	5.507199	0.57367325	4.418569	11.288714	12.683629	-15.162227	-11.457698
237	2.7874947	0.5118374	-11.680293	3.9246576	8.417253	8.92541	21.496168	25.611456	15.6752	-8.025047	1.5100104	-6.6045794	-15.011803	2.2348146	14.281804	3.351719	-18.005297	1.6578417	8.025594	-5.494053	7.0514235	5.1255136	-5.1501975	-8.098048	-3.6160967	-1.6664096	-1.393068	7.586146	-8.95717	-5.612181	25.485666	17.360634	7.758509	-9.810679	-1.8733114	-5.9741187	-5.830644	-17.790297	-12.94102	-6.393169	-2.8761628	2.4126034	9.591999	-10.933701	2.088912	-7.511102	-0.6828243	-5.858538	-7.0853004
238	-4.114637	-2.095068	0.23845498	-1.2921621	-11.362205	-3.198888	-3.6542184	-2.0179796	-9.279109	-8.88237	-6.887357	-7.6583824	3.8742697	5.5503974	-5.455637	-5.821446	-9.588872	14.328098	6.350319	-10.956588	-3.9225826	2.1015432	7.476602	0.2445222	-6.7920876	-2.8592632	-5.6060295	-0.8470254	-5.739511	-6.869888	1.2707573	-1.4140416	-5.131582	-3.4628375	-2.7434356	-4.1334777	0.38876235	-3.24197	-0.63768774	-4.8827963	-0.18467331	0.4005375	-1.9612632	-1.4577547	-3.375594	-10.907769	-0.01541384	-3.4414759	-7.554765
239	-11.398044	-14.216033	-12.566947	-7.408651	-7.415691	-14.948028	-15.555186	-20.442446	-21.202204	-21.429556	-24.775965	-19.497587	-20.238197	-15.1144905	-16.540882	-8.174817	-18.902153	-9.227317	-5.2614694	-13.948151	-14.931331	-6.5075583	-10.425941	-7.9547896	-2.79091	-7.659315	-8.9846525	-7.4228587	-12.37346	-6.7451224	-16.203705	-12.003791	-12.200793	-1.4389629	-18.928284	-12.252887	-8.67542	-12.550277	-5.6081047	-10.728683	-10.828682	-5.185615	-18.237375	-14.158687	-12.682067	-18.39296	-10.842898	-10.567464	-16.372538
240	13.596046	18.009115	10.837447	20.185364	18.48923	9.128627	-1.190877	13.99739	5.279499	14.150337	-4.0519247	6.7824616	3.3668382	9.704373	4.5573087	12.310608	6.0334816	7.6992493	21.015852	15.031456	10.379414	6.2891273	7.1558223	18.096281	0.7463935	16.28489	-2.3088892	14.741754	-2.416373	-2.740166	3.5475118	1.1150564	8.783427	7.487209	13.008991	10.764859	11.242745	17.911097	17.611221	0.014120768	12.58055	0.7802038	5.807335	5.4695396	17.623812	6.4062476	16.715887	-0.9527926	22.79995
241	-11.238929	-4.477363	-14.345639	2.8402443	0.36446285	1.6751045	-5.7564073	1.1637039	3.96333	-7.9476647	-2.9837704	-2.4277477	-2.4477136	7.9765306	0.075584054	0.04838276	14.03089	9.976804	-4.9885707	-0.55592686	3.6200826	0.5148122	0.30104336	0.9492461	-2.3293855	7.02381	-2.0896719	0.19788902	-8.102225	2.7723322	-2.863314	6.4020557	2.6408088	7.9734244	0.8721383	-2.5509677	-0.40781975	2.663274	-1.6232252	11.846001	-1.9302865	-0.003840447	-3.4300842	14.81768	2.619756	-3.491234	8.968588	-3.9355984	3.538242
242	-2.0567417	-2.8471673	1.2340094	7.522981	-2.516483	-7.3079543	10.215938	4.7020645	16.519485	2.9718983	15.365733	-2.4759777	-3.0205567	8.620936	-7.684671	-3.4216595	-4.4531746	0.6074026	-0.19524758	8.097446	2.3998778	7.554606	6.609886	4.6934366	-0.4210415	8.3303175	5.0303574	-2.7180994	5.27531	3.3480215	11.876652	0.1514066	25.971674	9.757627	2.2325022	2.045594	-3.1478012	3.7681255	5.6048684	3.5171998	14.651489	18.665009	3.5859013	-3.83407	12.713165	12.333332	-3.2267618	1.4088453	7.4239573
243	-4.669186	1.524278	-11.002896	-4.747658	-3.2412918	-1.6509243	1.7976054	-3.267501	2.713555	0.9347256	4.964482	3.27158	10.643631	6.2200837	7.220571	7.106318	5.9660306	-1.3711357	-0.3834642	8.360741	4.7466493	6.752435	2.3849087	4.7611003	6.9036927	3.5514612	-6.415348	3.0083592	5.1338487	7.3525066	-7.3019505	6.992378	6.420292	2.6848767	-3.0884	3.5697048	3.182935	4.0512047	4.661103	2.9002542	-0.9449718	-1.1555084	8.817367	-8.528036	3.9701502	-2.9149983	5.6420045	-3.490654	3.8852062
244	-1.79499	0.57001466	6.4455085	-9.924244	4.2525334	-3.5694535	-1.6244992	-9.811356	-6.3577766	-14.402183	10.169457	2.0395613	0.7284055	-8.582432	8.224832	-2.328446	-4.163182	-4.571697	-2.1439412	-7.658254	-8.230179	-7.16731	3.522028	-9.371545	8.109435	7.4434476	8.289342	8.52361	9.66567	1.943786	2.575564	-3.6076968	-7.766857	-9.969487	-7.3623996	-7.5896783	1.0816475	-2.3219292	-0.887808	3.7843297	-5.2898593	4.125715	-2.1215384	17.70529	5.9689374	11.183498	5.175172	-14.569394	-5.2046385
245	13.34351	11.714088	18.976006	18.454245	12.232942	19.559652	17.31861	1.1090809	19.081106	19.850151	15.028432	2.081281	8.657096	16.190104	15.357315	2.6373537	-3.5922534	13.808761	23.946177	23.111055	20.782322	30.286196	12.19083	25.582697	14.637214	25.889986	21.44062	25.797434	14.530846	17.697989	7.0777297	10.301864	14.28376	17.528458	2.9635036	8.231332	16.099806	-2.873141	-1.9873606	11.681694	15.1336355	17.703148	5.6707215	8.603318	13.958219	10.802472	19.577185	23.285921	18.583954
246	4.4592366	15.959693	15.789655	7.8601665	12.602356	18.561628	0.76132077	11.598411	4.287224	15.392876	2.2603133	16.715559	15.64367	10.559932	12.4985	11.098872	9.267723	7.817248	16.96161	23.818245	13.497632	14.803201	7.0062523	19.700888	18.39517	10.4921875	7.138838	18.501532	12.138856	17.385435	19.736567	16.332682	20.86685	9.52719	17.173965	2.5274093	8.123899	8.867045	12.2645235	8.659339	7.438511	12.100529	13.305073	9.366008	4.0375457	10.317021	9.873614	11.979417	9.560756
247	19.26	1.5587997	2.820596	3.5836847	12.283162	4.9332933	-4.0809035	-13.336814	18.874792	7.1660233	-0.03602465	0.12372621	-1.786713	7.7666535	-12.902107	13.842804	11.381798	13.859494	13.993215	-2.241298	2.0723746	6.5758824	12.491679	9.046591	-5.8610187	-13.034358	25.530914	9.307467	7.479555	1.6464901	4.980971	5.7549934	-1.54598	22.86798	-1.0936418	17.190874	16.797346	-7.2803416	11.729389	13.194743	3.084576	15.541743	11.507991	26.880316	18.03765	16.013575	6.5276375	15.415036	19.235008
248	-19.458387	-9.613227	-4.8214917	-0.089502335	-9.338844	-5.773449	-9.797127	-10.915507	-8.298741	-0.8293994	-3.632145	-6.3634934	-11.660785	-12.815971	-9.134084	-7.887879	-11.422778	-12.644881	-19.79885	-7.7895164	-12.325734	-4.0015273	3.0931466	-18.877422	-12.854896	-8.348542	-15.282109	-5.2743316	-13.126643	-10.530108	-22.983223	-13.796326	-8.936215	-23.278913	-28.60082	-24.575968	-3.7685928	-16.451452	-14.920306	-11.734235	-20.408113	-5.7343197	-12.753016	-15.793645	-7.295935	-18.065191	-8.364735	-13.065773	-16.663162
250	-4.725461	-5.987316	-6.8664947	15.572642	6.402702	-0.41368937	1.7840048	-1.7681938	-1.5227371	10.418477	4.750108	-6.3336105	-5.4357185	-3.619856	-2.0819318	-1.674613	6.1157117	-8.212715	-5.0532727	-4.715311	-7.752535	-5.0378246	-15.724846	-5.793274	-0.247387	-1.5751472	7.7719994	5.454923	4.7318244	7.031513	5.041403	5.431129	11.899913	-7.2714863	-0.9256365	-1.563962	9.466369	-3.6784809	-3.0823307	2.3395524	-2.7392757	10.177926	-5.4377065	-8.116128	-2.4418304	-18.9778	-15.919822	-1.1989602	-10.522273
253	15.41811	19.161459	10.974954	16.152151	25.876762	15.2501745	8.89067	18.485918	20.376257	20.109566	21.686121	15.955144	7.948109	5.7547555	-7.9683547	4.2683883	0.039821785	-5.490702	13.590264	11.133549	13.888133	18.866127	12.3376665	-1.2850639	3.1712387	11.046498	17.318148	7.2642827	7.2139497	9.820828	15.25636	18.104921	11.316136	20.238623	16.360374	9.295417	12.834872	5.06427	1.5168082	12.402318	23.439463	11.161014	2.9758778	15.718158	10.143088	2.2522666	16.025099	16.3337	13.897267
254	-8.618101	0.18254597	-10.93011	-17.71995	-2.7607374	-2.6777642	-13.297459	-3.047444	-7.2566934	-17.690048	-18.190798	-10.101468	-3.91978	-13.99332	-4.7593093	-6.2444153	6.5528207	-3.7526379	-1.9823991	-0.9535947	3.8290036	-4.2732725	-8.993194	-4.4223423	3.1283064	-4.6835246	-6.5059204	-22.762201	-14.46132	-14.828423	-4.3695292	-0.94792265	-3.6673403	-2.8839512	1.2360253	-3.9433053	-15.760464	11.217812	-16.22515	-22.098152	6.2710767	-11.302659	-1.0607699	0.5316901	2.434475	-11.807811	-4.958881	-5.351073	-8.73829
257	12.089522	25.93757	20.334343	28.570776	36.72395	31.454325	20.103704	11.787845	29.95666	33.635128	43.65508	14.658704	13.723727	7.6535773	22.421743	6.4574547	20.241539	3.6098967	11.559444	17.192778	27.690224	8.831049	5.606865	7.478808	19.580503	21.302341	0.4449052	10.054826	13.260592	8.648235	16.214476	8.420566	5.1964774	16.808592	15.127917	12.829818	10.864543	7.6831193	11.4184265	22.333246	12.913129	16.082705	1.4500823	24.179163	16.561659	23.866074	26.67241	10.559475	16.864317
258	4.0961204	7.9730887	7.5460067	4.4610705	15.98085	-9.270503	5.1575155	-11.598086	25.700434	-7.6359425	-3.4493616	6.9590697	4.297031	14.770452	-24.580053	-4.6923313	-17.786783	2.6584733	3.752839	3.1739752	-1.7779871	6.938127	17.930876	5.166349	30.31386	22.49661	7.9552894	-1.9850341	-8.34195	8.353974	13.336171	-17.414911	-1.2522672	-7.2402554	-0.9034007	2.7815464	-0.21235211	-3.5548737	-3.471102	-14.851041	11.516025	-4.4673934	17.02231	4.0228505	12.648227	-2.1385112	7.51881	3.2513645	2.1648767
260	2.0796826	18.972975	3.470383	25.967484	22.02083	4.396424	-0.48500428	5.0504756	3.612929	-6.3628526	-7.4424605	-6.0697074	-0.59709644	6.062418	-2.9315135	-2.9638622	-5.5815215	16.685896	25.78968	16.770277	19.910421	8.965905	16.184748	13.893055	16.714792	22.55854	15.495686	12.071735	17.78628	25.612442	16.535831	11.722161	-8.562577	2.6487997	29.896072	20.15365	11.337342	12.118733	5.515724	20.745333	11.880538	10.468442	15.004916	-1.9318689	-12.743164	5.4150214	9.038287	33.20812	6.8947315
262	-13.260779	-11.092129	3.8832128	-0.23702526	10.29306	19.27004	1.9660372	-7.336107	0.03355074	-6.0848446	3.075081	-15.205213	4.029131	2.4740794	6.0543404	-4.728113	-8.006671	-3.7362397	0.900047	-2.2686195	9.69178	3.3087933	11.247745	-0.8156352	8.898231	5.001702	-6.0715504	2.9910412	3.699899	2.0887392	-5.7727046	-5.939402	-19.162954	-6.1906753	5.0194674	5.6956925	2.0647538	-6.759136	-1.2064193	-4.335107	-15.832547	-7.53529	-3.3219032	-4.0844088	4.076571	2.446914	-3.8396537	-11.116424	11.114655
264	17.461536	12.623085	7.7300205	10.683968	19.309938	1.3921629	9.128173	17.796381	1.0772319	7.0582314	3.213108	16.77819	-8.264035	13.352	-1.1815721	-15.162254	0.122810684	15.192048	21.475761	10.110994	23.609795	18.437675	-7.9593225	-12.143566	4.135471	8.214848	-6.7721305	9.429494	4.9860363	-10.410361	3.1600914	-4.9918365	13.880936	-6.252661	14.178855	-11.789246	-10.189258	-1.1822402	7.342509	-3.083163	-3.343352	3.8871794	11.397969	6.8285255	10.822738	13.036297	-2.176201	-8.138782	5.6050296
265	-7.789535	10.475221	-12.493773	-12.140832	-12.744999	-10.448409	0.061806995	-0.7569234	8.959972	1.5516459	-1.1190261	12.88712	15.544736	-9.587888	13.853635	-11.231613	4.044996	-3.750326	-17.83136	-7.633517	-8.241043	-9.626722	-3.2734935	-8.424571	-13.738416	-6.4718966	1.9731718	-19.531961	-19.209894	-3.8994656	1.2027435	-0.19409561	-0.6742749	-6.1477127	5.671823	-7.502665	-11.262375	5.48914	-13.142299	-17.984478	-2.929369	0.58949447	-8.70982	-8.046861	-5.8637376	-5.0215497	5.8874087	14.077911	1.17491
266	0.05739228	10.998126	9.563424	12.557733	4.6941915	0.004880428	1.2592617	6.835007	3.1953611	9.187134	6.5839133	-0.28740487	3.713744	3.1903267	6.6948104	-1.7349707	-2.981541	19.874086	1.6902723	32.045197	2.6866407	15.176869	22.483389	15.767695	3.8819332	10.243541	17.470894	1.056211	2.524606	3.165039	18.003227	6.9206257	7.160025	20.44373	12.090173	13.61262	9.289666	4.8332367	-2.762973	10.077326	-6.1130147	4.7730727	17.31301	11.588944	2.6965	12.609433	4.5255837	12.905663	-1.7428905
269	7.478515	-6.152617	-0.5066536	10.723506	9.804712	18.13801	24.168676	24.4143	18.475906	20.05749	7.5634217	-4.140587	8.274751	7.344593	12.759296	8.3079195	11.024933	14.792079	24.847334	22.310034	31.997574	12.376025	16.483652	7.039705	8.065485	20.658703	3.8479528	8.374423	10.147648	19.392828	20.893398	4.9254613	24.16834	4.3733463	4.249953	12.954254	5.369737	24.673197	12.590083	2.1857789	12.994362	15.645152	5.566071	30.248926	17.656498	11.984383	9.882754	0.91629106	24.088905
270	-3.9164143	-10.015302	-0.33314863	-25.448492	0.58471036	3.9333708	-6.0370464	0.3588327	1.5361414	-1.0524454	0.7796507	-8.77629	2.6354363	1.236113	0.5100798	2.1682518	-7.0342603	15.381854	1.3371078	-5.7757034	-1.3293563	-0.9632847	-5.7263412	-3.9987442	-10.056731	7.464924	-3.5769355	-2.6606205	2.3807642	9.395452	-3.1365345	3.1232836	17.638622	7.991122	-2.098708	0.23297882	14.9497385	3.9033082	6.210364	-4.7990165	9.601093	8.90158	-4.604918	-5.3344975	-2.7032282	11.154457	-5.582026	5.2785006	12.547498
272	1.6676723	-6.2967987	10.580375	4.5681734	11.765649	5.3353972	6.848641	5.5494065	1.7841412	12.821823	0.004900456	-0.37167016	15.126621	11.361936	18.93706	14.06844	-11.557248	-6.309628	-1.0086592	-7.0144973	5.6376815	12.494891	19.01227	5.931792	7.8659873	4.2851048	5.704966	16.71904	-0.49585056	-8.969353	2.5066202	11.028416	-2.3147938	7.973789	8.170539	11.147309	7.8486557	1.3097233	9.42336	0.8745954	6.681624	8.021127	2.800183	12.595707	9.8241205	19.115086	6.9014034	6.8815866	-2.394233
273	-4.1512513	-8.897525	-15.885986	-4.0472245	7.180794	-2.924364	2.0765402	10.829251	-5.982905	-2.6615527	3.7035131	-15.911435	16.852028	2.4449933	2.7911377	6.764299	-2.538574	-2.0614817	-2.7382257	-2.8498738	0.322093	-2.1090612	1.3228649	1.7403404	0.33902788	-0.8439803	-5.3757796	-4.367859	2.2258327	-3.4965773	6.408892	-7.2476974	-9.732234	0.21341896	-4.5821176	-5.3802238	15.208069	-3.0367918	-7.625562	-4.744847	-2.73652	-3.9317567	1.6038704	-4.1418815	10.438493	1.5270506	2.3260856	9.30421	0.1999851
274	-5.622189	18.516247	15.679446	-1.7549423	9.70681	10.148099	10.518571	26.63381	8.287111	31.689707	27.51419	29.779673	25.193085	18.980038	-23.462149	13.927475	12.202748	13.9253235	3.657283	2.0786092	-3.8025637	7.000162	1.5845538	7.325048	3.7185688	-4.375193	30.790323	3.5368068	10.161314	11.167282	12.42962	3.8542917	-3.209266	16.399504	13.397029	-10.402805	-17.857267	23.475203	30.784067	7.633417	1.9986634	7.287266	18.511284	6.7363267	24.831474	9.669728	10.251926	21.887512	13.923577
275	14.870492	1.8176718	11.860929	-2.249678	-3.742038	1.3356986	-2.3275576	4.2624083	9.699092	0.39394236	2.2396207	7.927688	1.5439796	-1.1811628	10.80151	3.7041838	3.7517557	2.3697417	8.132601	-0.82520515	-5.40152	1.2872552	-1.015781	24.333471	13.324089	7.186542	-10.316524	10.185781	-7.595163	5.9114614	8.212167	-3.605562	-1.5913695	1.1593393	-2.7904453	3.122799	19.095901	-6.797421	13.929416	15.522102	12.133828	13.075165	11.656066	1.6888648	16.440044	14.08608	3.4027262	-3.600216	11.1562805
276	13.3181715	29.65709	3.9588864	0.80445975	5.292437	2.3159606	4.0194745	20.259295	-2.661337	12.976499	17.533064	13.766514	-8.465318	3.806427	26.007128	0.5779362	4.0021505	16.978134	8.262683	-0.8744343	6.561278	19.456308	12.726105	18.628988	21.492655	-9.489394	23.57296	8.968149	-9.350581	12.134697	10.274051	23.731318	24.194204	5.7057595	17.054827	4.8888273	12.7732935	2.7550857	18.424887	17.56827	22.604986	16.311255	15.508115	4.1710114	-0.18386014	1.5041646	8.609633	15.298856	18.885324
278	-0.16838472	-8.4343815	-3.3091357	-1.7606236	-3.7918224	15.741483	1.0405372	10.382861	8.650771	1.9962149	5.9210567	11.833528	-3.932049	3.6427357	-1.0826359	4.722765	3.0797682	11.204093	2.6396425	8.292041	-4.168575	2.009709	15.28329	4.002479	5.5977883	8.670752	-7.8168926	16.414034	0.40690088	3.878254	11.274842	21.719131	-4.1583157	-1.1353121	1.1790354	0.21203868	4.8597503	4.9393477	3.1418612	-11.423504	-20.551435	-1.1307288	13.41127	7.6017632	8.536071	2.1162395	10.802905	3.6541355	12.500194
279	-5.733729	-2.6433604	-13.789008	-0.20441644	5.4200745	-9.578887	6.059274	-14.821979	1.968486	-14.430934	-6.058562	-7.4612327	6.514752	-4.523818	-1.6416146	3.1061566	3.2792625	-12.991981	-12.993419	-5.5108514	-8.503514	-2.8135016	-8.524707	-23.28977	-13.278813	-17.266005	1.5074636	-10.286187	-0.47266626	-6.561892	-1.1919365	-9.030412	-10.100965	1.5553557	-0.40832058	13.52505	-7.1626587	-3.456341	18.503616	-7.381	-22.940237	-8.308673	-15.104556	-13.25502	-11.241188	3.7765787	-5.112884	-5.4399123	-9.886258
280	-31.733711	-17.97845	-12.227674	-22.880442	-18.864952	-21.856401	-18.91929	-20.584871	-23.11522	-15.050804	-14.986202	-7.930836	-28.040403	-37.353943	-25.269363	-13.56759	-6.513834	-13.7885895	-14.382503	-18.83951	-23.875235	-18.129671	-16.0467	-15.876443	-22.34867	-26.68738	-30.521585	-33.38129	-20.17132	-17.271444	-10.998282	-25.674911	-19.130266	-38.25645	-26.746765	-15.208556	-20.631706	-13.512183	-20.286308	-18.596579	-39.041	-32.752254	-25.18914	-22.281965	-18.935667	-20.786505	-25.636164	-15.960526	-19.697515
281	-18.485306	-0.023060799	4.1555915	-9.003137	-9.342793	-5.362063	-8.579742	-7.9499955	-13.208041	-11.025692	-0.9467182	-14.400687	-12.868501	-10.726048	-12.479695	-24.74607	-16.759947	-17.246965	-11.703743	-2.0202556	0.9599584	-0.29464594	9.222594	8.852731	-19.479094	-6.62146	-9.554863	3.940789	-10.546	-3.2770526	-18.133371	7.8004494	-7.873366	-4.4142284	-23.205063	-6.319906	-4.296232	7.7373652	-8.752933	-5.3780403	-8.426885	-8.497668	-3.2621334	-4.236546	1.6793652	-14.117439	-9.784324	-24.608755	0.71714336
282	8.368644	7.7938285	-4.6389484	22.084623	12.004062	1.8740911	21.451729	-2.6261163	6.7012696	-15.1490755	11.096863	-1.2143854	-0.11702093	0.8377309	-10.50269	-3.5990636	4.842843	4.966862	2.0755577	10.928325	-15.2492485	12.546268	-3.657549	18.31244	4.066095	17.1603	30.420418	11.598293	5.513092	-0.5949793	1.0877723	24.136917	10.975459	25.021643	16.587599	-3.9680116	14.787548	7.1950493	3.9576547	4.245463	18.607483	5.875542	19.542213	-2.1922548	-9.502383	-5.413538	17.561567	4.776125	21.113573
284	7.9594483	11.1278105	3.5464935	6.9015083	-0.25791836	16.874727	6.3744674	3.6010885	-3.631429	11.737312	4.022158	2.2400742	13.955643	-1.2859858	7.2089386	9.219279	7.2214713	15.840546	19.449648	15.668941	10.328485	2.622915	5.6164365	-1.0695738	11.10362	8.840252	9.779429	10.166504	7.85981	4.408672	0.9135602	6.368885	-2.722966	1.635754	3.5055492	9.470641	3.836584	3.8444967	12.969693	9.671129	0.9123308	1.3263502	-0.53614813	8.448514	0.18544205	-2.3982723	1.5914617	10.358393	9.75743
285	-11.907696	-12.397527	-5.6209087	-5.058916	-8.276275	-10.378085	-4.986583	-8.144429	-0.23335743	-1.3339416	-5.069328	2.5688398	11.678891	8.970837	5.923624	8.335114	4.2720265	-12.303126	-4.1462502	-7.258775	7.7631593	1.6365463	1.1680871	-6.3710895	5.8587184	0.19393682	-10.182698	-1.6255732	6.508821	-1.909634	0.79024506	3.9636014	-7.180367	2.9587858	9.449599	6.694486	-3.607373	1.5843478	-9.925462	8.917842	3.0601292	1.4423681	-8.723363	-6.816133	-6.6091228	-4.2459064	-13.83866	-27.135834	-28.04122
286	-13.739471	1.6220781	-3.7474756	-4.6786056	-4.631292	-10.314195	-10.812004	-6.417607	-5.183821	-3.9301777	0.7647955	-5.3640747	-20.793764	-21.928617	-17.16371	3.4736488	-9.765071	-2.5797193	-3.4256856	-2.5343242	-2.439779	-9.324538	-16.621649	-23.507446	-9.082718	3.5493162	-13.005306	-3.9840033	2.5510972	-5.990412	-9.787723	-3.493758	2.3065376	-8.85912	-7.1077385	-10.584582	-5.2994637	-8.094943	-13.176158	-5.938858	-7.550921	-13.781013	-7.456944	0.76402783	1.6721293	-5.700475	-16.372614	-9.988233	0.22717571
288	10.4743185	13.615189	9.721915	20.85536	15.173358	12.430683	13.317077	9.836615	6.490317	0.90636045	5.60812	9.112159	5.211699	8.194625	16.086855	8.409214	6.9998193	6.1772118	6.332686	0.6400313	-9.213845	7.603508	17.24164	5.472894	6.338507	16.122179	11.418511	-6.8083644	11.44069	14.242009	12.43005	15.615148	8.63494	18.273613	7.117949	12.601977	12.396808	13.702809	9.552138	4.4410176	11.202008	13.251609	9.553596	-3.4429371	2.1737497	1.7883306	18.432962	11.81556	6.959247
289	-4.7484384	-4.058609	-8.21786	-8.380657	-4.4624324	0.079283476	3.903054	-12.182313	-3.770272	-0.26908812	7.6102886	-9.56486	-8.2769575	-3.349	-1.0266266	-4.7657924	7.8420196	5.910356	-0.8523515	11.174445	-1.5132527	-12.948437	-1.3140734	-2.141233	6.507196	-5.4055734	-9.672482	-12.139252	0.6662702	-7.315285	-5.9195046	-3.4905326	-8.587237	-2.2634795	-12.743642	-10.669736	-0.9785824	-0.17124932	-12.629827	-11.2544565	-9.699821	14.035565	12.4646225	-13.545967	-5.246887	-7.498018	1.8960673	-5.918678	-3.6799762
290	-7.010016	-5.3192763	-2.7424862	1.3860803	9.518925	-4.2675595	-1.5501026	6.896072	0.55323523	-3.1864166	2.543575	0.60570544	-4.6158843	6.9307446	-9.586934	-1.3059326	6.0851626	11.315404	16.628996	9.649135	5.174503	5.431874	19.416508	10.505155	-8.332051	5.1502585	-1.254009	-2.587914	-4.164598	-10.134441	-15.788467	-9.94663	-17.907515	-4.599569	-10.823586	-3.1831179	-10.703265	-7.155955	-25.253801	-4.4474196	-4.3814874	-7.855928	1.8448673	4.7275357	-0.6946332	6.2412605	19.030348	-7.2609687	4.0243306
292	-0.7222665	10.816582	11.263148	14.761287	7.2853317	18.17911	5.2713523	0.7900531	9.810422	8.137522	4.955633	10.923363	18.843786	-3.6901047	18.61048	11.691983	11.316112	12.25105	11.484967	7.4697146	-1.714159	11.636345	27.217997	18.242586	14.871518	-11.631396	5.8154817	7.6357226	12.272209	11.221634	3.081188	12.551338	-11.077325	10.705849	18.741362	18.174948	7.614612	3.4512434	17.277311	3.4678595	15.74646	15.403449	3.0188758	8.747336	7.803782	1.2207934	17.603098	11.480057	13.685459
293	5.639153	10.259225	3.758998	18.557692	2.9691505	10.466243	4.9723334	5.4493327	3.9134424	4.491179	13.729175	10.990615	14.555625	7.278707	2.4781635	20.07751	4.5731406	32.42496	8.029775	19.835648	19.582306	16.020315	16.678534	10.276111	2.5379303	2.7647667	18.227493	13.965625	13.812383	13.1379175	-2.1311605	12.877472	12.089508	9.264275	6.5104785	10.813457	15.79744	10.940941	2.3795497	10.135955	18.59257	22.74346	16.494225	5.3454165	6.393621	6.1326528	12.707797	11.728234	1.9389534
294	0.16679192	19.5769	-3.0300503	-12.005093	-20.617027	-2.661249	0.23968141	5.472361	-3.578955	-9.259892	-0.54587847	0.8570936	11.838433	0.17983572	-2.552527	2.8442657	-14.858017	-11.971723	-8.167283	-1.32653	0.59982044	-0.5576744	-3.3611934	-2.4865468	-0.4848896	-10.628968	-1.8400952	-15.47007	-3.8095167	-6.1956124	-7.608986	7.574263	-2.589689	-2.5455205	-3.491152	-1.3086854	16.112963	4.3541284	3.132738	-9.465597	2.0488465	-1.093544	7.2922053	-7.898298	-6.8067155	3.2449753	-3.169071	-9.107563	1.0042411
296	11.845207	12.587258	16.677546	6.8452263	8.389436	22.087019	6.8763328	16.974672	10.613207	19.597342	11.919963	4.746977	6.4944687	3.8193457	11.339939	-1.6775376	14.477704	20.58387	-1.9831825	16.159939	21.706764	20.690357	23.966856	-2.2273014	2.8138287	13.717893	6.974285	6.634722	-1.0117878	-3.9526424	12.9906845	15.724519	23.020782	15.2502365	1.5936699	3.3214047	24.021568	17.674349	12.083472	15.253262	-0.8301633	8.515419	12.3973	34.061604	29.902336	3.551257	3.7901719	-1.1577826	19.608732
297	8.252499	16.622595	12.437818	6.278914	0.45905653	0.7779606	4.244814	-2.5095956	14.21227	14.146907	10.946132	22.08182	3.173274	9.10151	6.180881	3.9416103	-4.551422	-3.8760338	2.1978464	4.683442	3.168176	9.915356	15.614632	13.370158	17.031061	8.355893	11.469991	7.529594	0.5421719	9.270804	1.1111121	-0.60247713	3.941927	6.2257366	7.869766	18.161133	25.043175	14.231708	3.9405644	10.751323	16.454798	13.568763	17.691195	1.3472748	20.72677	4.512936	5.4116955	13.190038	10.618763
298	12.997546	10.352565	27.986923	9.418567	16.50904	-12.898476	5.4433436	-0.8727525	0.5966263	17.764591	26.629683	10.978297	-6.2335286	-1.2673839	1.1556135	19.70624	10.322804	-0.71399945	9.523986	0.23351018	6.800255	-5.305403	2.681012	13.474259	5.725922	-0.3181006	6.083475	1.1295277	-0.59418726	16.258879	0.25465012	13.602481	4.9686046	10.752053	15.489892	8.453941	27.512537	11.951968	4.846617	6.5323386	5.0800753	-1.085825	16.05835	9.390411	10.510255	-4.9691014	6.568276	5.8157406	-5.3854012
299	19.001493	10.371189	11.62309	14.274676	10.591226	6.2715797	20.111498	3.5810926	5.699131	13.058749	11.079994	6.5450187	-0.8609159	-0.7074593	11.98083	14.301816	-0.007713536	7.8250237	1.7780529	-13.687251	7.2796073	-4.2912517	12.974837	1.7440511	1.6537596	10.387687	22.649591	7.564216	5.758332	-2.6658137	17.82441	8.641503	13.102539	16.84871	4.651591	13.228389	5.7318063	3.8093727	13.2090225	27.951963	13.731178	14.98957	4.1578107	11.5176735	12.050366	6.033812	8.482456	10.506434	0.3821745
300	12.555898	6.051998	4.486668	9.476144	17.131971	8.616627	16.11556	-7.419142	12.416465	9.313968	0.53407735	2.0388527	1.6316814	16.100073	16.860296	12.977077	0.52380896	-3.1587675	-0.84093314	24.244532	15.4608755	4.4777308	-2.0009649	6.7786	-0.39204946	25.608969	6.3921866	18.486814	5.218122	7.63753	16.71197	13.237656	11.234757	-0.06201299	12.516838	9.083311	10.753041	9.387554	13.086666	14.910029	-9.13017	4.9847426	-7.610895	-10.216017	6.2109504	7.8038974	18.344397	5.884562	10.945797
301	-22.75149	6.241278	-6.2262626	2.4539802	-27.702429	-24.899637	-27.746246	-3.085619	7.4659157	-6.19742	4.575379	3.4011219	11.215451	17.568184	14.475562	12.191327	13.579277	14.626769	7.877981	23.34072	20.481804	-33.831516	6.1108074	16.359324	5.011726	17.89621	13.647366	11.161282	19.795599	9.8047285	-15.090695	0.26454863	-2.3327353	18.20531	-8.815394	3.3769495	24.525818	37.165405	3.0163536	20.721598	20.071733	19.405815	8.794708	10.848221	14.404294	-1.6120723	-7.9531827	5.504641	11.860183
302	-7.4045296	18.413877	8.219345	14.087448	18.150415	9.211879	-4.37019	-13.091302	-6.3666496	6.004051	-2.125302	-3.9435406	-0.31393626	-0.044977505	-2.148301	-8.877593	-0.16356055	-6.250067	-17.00424	-11.425229	-2.3052506	0.9668544	-8.710033	-10.257145	11.204777	14.181054	-10.36861	-21.072706	22.468328	-15.18271	22.085793	3.6070719	10.141521	-1.4752874	12.075249	17.00042	18.751982	4.6147327	2.980234	2.6709442	7.1676383	17.703611	16.076782	15.307869	0.39825058	13.926563	20.726404	7.053374	19.9098
303	6.7610145	10.154157	20.172285	29.442759	24.837515	17.358658	10.565478	7.2362037	20.239977	21.73407	17.397776	26.352488	5.961221	17.32989	9.981057	17.736206	23.326067	12.919967	25.718262	2.591596	5.8726807	17.878214	24.761957	21.31267	15.891197	26.178095	17.096573	17.970144	25.491194	23.917727	24.899086	17.973341	19.814875	26.53998	19.860842	27.926092	22.391047	18.378134	10.2993555	11.714516	-9.006419	2.5953503	-1.4644995	9.740745	19.85348	14.148605	14.558366	-8.580605	10.281789
304	4.5924535	-0.64924747	0.13113785	-5.5115986	10.431446	2.000641	-3.2421281	3.9479694	14.264449	13.004224	2.7047827	-9.845519	-5.201305	-4.514547	-1.902565	9.665622	4.1371636	-6.758435	6.985891	12.872983	1.1766125	-2.6785662	-15.374755	-11.526896	-2.7284508	1.7147266	-9.689962	5.228439	8.760368	2.9610283	11.636363	8.130138	1.0025337	-4.324595	5.0139117	1.8168291	5.1701407	-0.76612663	-0.42153788	-9.577741	-6.9275913	-4.069536	-1.9414034	-14.413312	-8.662019	-12.372102	9.139247	40.420734	27.060295
305	20.67079	3.9434593	9.855999	9.132321	9.359679	8.915788	5.033284	19.186577	19.049013	10.600761	10.770482	20.031801	-1.9632891	20.07506	8.163129	16.497988	4.686111	21.331875	29.066763	1.3750795	-6.87526	1.905261	-1.9761137	7.202681	-3.569412	11.073762	0.1480184	-1.9147907	-2.3867836	-3.5450084	-5.9812493	-3.7643263	4.637186	6.172817	-1.1660768	5.0033937	2.533076	-3.3420503	6.005405	-5.0078044	-5.243511	20.1759	9.449448	4.6251907	1.6016226	12.870865	27.566309	7.298286	8.267974
306	13.139689	-1.3672976	1.7720127	1.392322	4.6891136	20.634493	-3.2086246	1.9629804	2.8449695	-5.724953	-6.269502	1.3099467	5.3026547	0.21992604	-4.7129216	-8.589566	-5.8217883	-2.1276987	3.8374355	0.30620083	1.2800571	-0.393603	1.1114556	14.379947	3.120612	5.51129	-0.42792878	3.3005095	8.268652	5.7377505	-3.601445	0.5789493	2.069627	2.3263052	-2.709775	-3.0894394	16.976696	7.6485686	7.714659	3.295935	-5.203609	21.318224	1.0707445	4.7205853	-5.6291385	3.060868	1.2302827	4.9840903	2.8616154
307	6.964872	4.4065013	4.7256575	14.120026	7.1448464	14.4973755	7.1986427	17.298307	-10.044759	17.409264	-0.25907138	-0.7327735	-5.2326007	3.4540205	4.587869	5.4249597	4.610916	4.702714	0.37084553	-9.198207	6.3676353	4.4503546	-6.8424945	-2.13408	5.652716	10.046425	1.943613	-6.228935	5.2249446	-3.390334	-11.024751	4.9145703	10.33718	3.7695105	-9.741058	-1.3488501	-1.0710604	12.390391	3.163139	11.707765	2.0999005	10.3442545	-3.6559222	-12.326767	-2.9039023	-6.5116563	2.9692068	23.048838	-0.60860974
308	22.11469	12.660544	8.973681	18.338459	20.492088	15.714355	13.467832	0.65309304	11.591545	5.0696654	1.084453	2.9985552	7.1499352	11.436871	11.060414	17.939827	10.008662	3.1127625	15.185473	7.549006	13.007932	14.36446	17.088528	14.720309	12.422011	16.538319	18.911774	16.212015	17.642061	16.395178	15.363494	12.763991	18.28887	18.277643	8.7470665	1.3874704	0.11239827	19.180315	14.215316	12.462789	27.119339	12.274601	16.423618	5.7070537	20.579918	21.556952	5.0261045	-0.69575244	1.6242584
309	22.68637	23.204805	16.906218	20.997194	6.7964835	12.543484	23.018068	1.539982	-8.077034	12.319409	16.379686	12.960056	-4.2676926	0.38096586	18.73905	8.752528	7.151072	-6.3720584	-4.141886	4.7719083	8.12967	-0.7629318	-0.7198581	-6.580414	1.530192	-14.193728	-14.458835	-6.1359334	1.2095412	-14.635287	5.7832036	4.609429	-7.453013	-11.901516	10.957404	-12.587647	-9.2012615	2.7183762	-0.3537809	-0.40880346	-6.06999	-0.35542408	2.5098686	-16.318182	-2.4432003	-3.6897151	2.2435138	-1.3135101	2.0115812
310	8.47597	8.346503	24.002855	-8.924569	7.8904138	19.93329	13.472657	9.1309595	7.6126695	1.0137209	9.033093	-4.96545	4.184594	5.5594273	7.0552993	2.4893837	-5.2518806	15.434892	14.68367	9.82383	9.1474495	-8.212745	3.8712604	-0.88757133	-3.2364352	17.826445	-5.076075	-10.078949	-5.648531	12.493396	7.9065537	11.964215	8.742092	5.200134	17.517103	8.171962	-10.120217	-5.56642	21.257257	5.9709435	7.701218	5.652237	-1.5180699	11.929481	9.536521	9.143022	-2.679967	17.587828	16.363672
311	19.570894	23.172287	19.534742	19.06491	10.249299	11.570492	14.861427	27.148104	19.66398	1.7218895	15.3489685	17.16189	21.511574	16.163963	25.423492	1.7336079	24.185295	8.002833	3.2977931	18.61991	15.92218	19.128387	10.119149	7.742002	21.326189	-0.21471214	11.998853	25.837309	26.427185	9.114297	10.221446	23.78803	19.362503	3.5176399	19.476585	19.10607	21.948168	9.143722	7.241541	16.617853	3.5564811	-2.1457312	11.332359	21.745245	14.625922	6.753248	14.5925255	10.451171	9.425897
312	-8.773347	-17.252172	-0.061896484	-1.3570653	-12.689091	-10.159312	-8.512866	-13.425366	-13.0913315	-3.5588245	7.822542	-12.377475	11.398049	19.32926	8.108803	-10.216282	-8.773753	-7.145861	2.950288	-8.824924	6.773374	-1.569973	-4.408581	-3.1703303	-14.390411	-7.390616	-3.623658	-1.8283534	-7.3079705	-3.271387	0.44331098	5.9337974	-6.6975884	4.9146123	-9.080952	5.859896	-16.282433	4.7281895	3.632739	3.1314132	-10.545644	7.361589	-12.670981	13.356633	2.2672179	-4.6472926	-20.537355	2.5780623	-8.242998
313	3.5041397	13.589868	13.673416	18.006466	9.415905	10.220679	-1.787909	9.674732	21.62964	3.1426208	11.761687	6.5448127	-0.45631608	14.632817	17.971262	12.732881	16.814222	18.672857	3.400959	6.524778	14.509326	11.727422	17.444738	30.038383	4.955767	14.51854	12.028725	11.035664	4.574665	-13.182865	10.622106	4.1858516	-2.848451	10.464111	11.829463	6.279574	16.608395	11.219657	9.898	15.590655	8.243241	20.655823	15.489784	15.762975	25.600077	14.202807	18.842173	6.9173903	18.999723
314	4.379583	8.928176	9.209012	8.99422	17.251566	8.29967	9.347378	11.690342	22.049234	33.94334	6.5901895	13.711701	16.305477	17.79013	23.296198	12.542805	22.626678	29.389929	12.453935	19.334982	-1.2284933	16.534534	27.282242	15.26622	13.165001	16.342606	2.7537508	14.566078	19.919283	7.883282	10.740028	8.83787	10.348933	10.214179	-3.1550872	19.680769	7.1362977	17.116222	20.448112	14.5976305	21.499369	12.921254	22.04442	31.447601	20.134434	20.5942	28.547022	16.611498	20.440601
315	1.3485708	-3.4838524	-15.790993	-0.38287196	-6.541391	9.054942	-10.077193	-11.111501	-6.1115623	-9.315311	-3.4485912	-0.87488776	1.5285702	-12.675583	6.8391147	3.0155923	0.7836189	18.56617	1.7148539	1.879631	16.253777	3.8305027	-7.139338	-5.2510567	-6.718923	-2.7198648	-10.105311	12.282296	2.532359	3.0870876	-6.5136833	1.2474263	3.8780766	16.995169	4.385473	14.485542	8.965066	-0.5795767	-4.8033643	-15.0307	-1.7166094	6.9908805	8.438113	6.4203687	8.075491	-6.8291326	2.1802266	14.688297	0.84474117
316	30.067978	11.935611	1.0248405	16.947145	15.14167	7.7686005	10.440274	12.678819	-6.883627	-3.7509415	13.782817	14.432141	18.743208	10.47289	18.740332	27.040298	45.268818	23.596811	19.591936	24.193739	23.342142	20.265837	23.646433	29.134504	32.221058	35.99661	14.18072	34.84622	27.559507	26.373373	37.701065	29.225204	39.56731	40.264996	42.7719	13.824897	28.966782	21.67983	13.747233	23.34321	17.791046	9.341357	10.477086	15.2114725	7.8310304	25.25744	16.513086	12.291	42.22154
317	11.8451805	-5.7043242	7.04275	10.414133	5.214194	12.552974	12.152457	7.630558	15.110551	1.0478334	18.791708	18.336458	9.364593	0.36509895	1.157642	18.115973	5.130271	21.122261	14.617007	9.950625	0.61343366	10.31604	13.2966385	2.3329594	1.9815995	-0.98411274	12.586061	20.955177	6.887666	7.889393	3.5609076	9.393133	13.700177	1.4075407	7.810421	0.47240663	2.0353167	19.214796	9.445739	5.7320385	12.723546	15.032646	23.208765	10.007997	13.44383	4.360002	3.824826	17.472311	-0.40426493
318	14.109665	12.71537	2.253738	9.632505	15.859492	1.9061757	18.29531	2.316433	-6.440492	9.784642	-2.4479284	-7.2567825	15.310197	0.59680814	-1.3053485	-5.5018106	-4.353679	9.387606	-4.6408124	10.944825	-0.43692103	12.095698	23.30806	0.52404624	12.221596	-0.7655408	0.23636277	11.576903	9.653619	19.02742	9.807381	18.176449	12.042876	4.1585984	4.7291646	13.994621	3.9923792	-2.8944452	6.710549	5.857527	-16.64277	-2.8752677	-4.0704503	4.3290954	4.5846524	14.659618	21.657549	0.089935936	-4.1932225
319	1.195231	-9.466194	8.689423	-3.8311303	4.022995	-2.5585318	14.209348	-3.031765	13.787181	16.685667	-0.49765173	7.0792503	-4.217875	6.305731	17.788002	9.318324	18.145737	10.241848	3.7785444	-1.0806808	-11.66838	-11.22362	-13.530955	18.838629	-5.095458	-23.784098	-10.309399	3.6449814	11.531896	20.709663	10.928315	13.45686	12.945568	19.564419	-1.733079	-4.1840096	5.27463	-8.501195	10.505189	0.480786	8.567549	-2.9203289	-7.298906	-21.013763	0.72900844	27.293825	6.5151925	18.06964	19.47171
320	0.20422156	20.413746	7.743728	14.796903	5.613935	12.810756	1.0762407	15.85834	25.368484	14.542867	-7.4588304	9.619773	9.433211	5.548956	5.265577	18.026213	10.931194	5.0796313	18.773628	3.071367	2.7106445	9.354278	10.451909	19.426687	10.952095	12.616649	15.584209	-1.5540347	19.767847	6.0997643	-5.7831287	-2.984974	15.779388	17.618576	6.061047	13.429103	14.808033	-5.5177035	-1.6557776	18.490862	12.005516	19.19947	0.8910096	12.171361	9.836658	7.27903	24.41239	17.158869	13.213219
321	-5.79569	11.990757	-26.156515	-1.037516	2.8755589	20.319696	-6.2550836	0.51907474	1.7233435	0.22478421	-7.773964	-7.667172	1.5944365	5.0225587	-7.6645393	-13.539323	8.118407	-15.887314	2.6174514	1.9500347	-4.2232757	1.5035257	-0.7005926	-3.135604	10.546788	2.3114483	13.025554	5.266996	-7.350088	-12.618033	4.7200217	-1.8182135	2.0934827	1.7408816	-3.7257786	-10.00686	-7.8869724	-11.362068	3.2289665	21.507452	8.1778	-2.7964418	-1.6232268	-5.6822066	-9.244952	-2.2094924	-8.976185	3.82335	14.714134
322	2.8042305	10.721114	-6.5350175	6.9956374	2.9863484	3.2128108	11.935624	8.036477	2.966913	-10.918297	6.63138	2.072564	6.217383	25.937525	15.217094	-14.277364	3.3183715	4.714548	12.189006	3.2133732	-5.213637	7.890696	-4.1836853	1.6896367	11.873111	3.102659	2.1890113	3.9218967	18.840027	4.530944	3.6282914	4.711505	10.468879	16.717115	0.67184925	-2.1993945	-0.3175365	24.02871	2.7652075	-4.550616	0.13148434	9.508241	7.7726045	5.359141	7.2775	30.30422	4.2666416	12.499463	14.9830065
323	21.314556	-9.414938	23.030657	6.6720862	-1.4005221	15.054103	-12.699384	19.969946	-23.936808	24.473215	1.559949	29.630331	10.114782	-4.500856	-4.0979104	3.3156192	21.821882	-6.2913957	-5.9804416	11.434627	13.56882	-3.1978667	6.7385063	7.229931	11.360242	2.5771058	21.585876	14.924141	12.842906	2.8854926	10.717334	6.7950687	14.638728	14.696788	15.947751	10.156293	18.18122	3.7910995	14.587318	29.977638	34.628498	23.58348	14.858589	12.227634	27.200455	15.248609	13.710838	30.458067	9.5582285
324	10.686741	14.461108	7.3280816	13.95745	16.680935	14.194531	11.464953	6.563684	4.912544	12.044537	11.985856	10.809188	7.043911	5.135399	12.647767	18.759607	16.784317	6.5883145	1.4883137	5.0581284	6.6838603	4.304556	10.655206	4.3041625	-3.062639	30.10319	5.306322	9.551922	8.680401	14.844703	8.452524	1.2807506	7.808081	4.842431	4.786291	5.5839744	18.212141	15.873385	8.772917	20.374365	13.735794	15.546813	17.001293	15.728775	8.614615	3.6501095	-6.333916	8.557898	18.155737
325	-7.0393424	-17.192108	8.816213	-21.291998	-1.748793	-4.136477	6.6699333	-21.093788	-6.114218	-12.708613	-12.981563	3.2077258	-1.3925152	18.397966	6.5967727	16.03269	-9.724753	-1.8549074	-16.516455	0.57411593	7.0179486	-0.055950563	-7.5148544	-10.409389	0.62896156	2.1976826	-5.274588	-8.740437	-12.626835	6.239531	10.8911705	1.0035362	18.602755	-2.2773647	-1.6602427	6.4071026	10.579129	6.2713113	10.578484	0.05749035	14.695999	8.176407	1.8094269	16.602644	9.106853	-6.6598067	1.6862755	-22.426514	0.27533722
326	1.35641	-6.034078	2.0852602	3.9143488	-12.560727	9.308227	14.48909	6.1559906	12.304463	26.531387	24.2808	18.411852	7.2274156	11.816078	16.160765	-0.95030385	0.7013257	17.754354	11.479138	21.571543	23.013159	21.928366	21.54624	33.577953	6.753418	20.31575	9.1101675	9.032611	22.138672	9.782356	11.730446	8.322522	20.683714	16.381823	29.70671	30.635635	13.523089	15.220529	8.95873	17.136717	17.360262	11.530579	9.429817	27.918867	4.7816987	32.13711	19.261848	25.90419	18.924335
327	16.182573	8.719312	11.380368	19.635088	17.450705	28.734947	24.889517	22.816156	-0.4848542	-0.3983666	12.097152	4.760551	20.735243	-6.150862	4.891688	7.5774727	17.668924	17.972435	21.217949	12.956229	5.2566643	34.56809	29.313883	27.851725	30.274277	30.231903	23.969246	19.601023	17.068388	4.290091	7.7464523	16.183699	-8.139187	6.4785943	6.000982	4.7737794	11.40026	10.851906	26.242231	18.930239	18.632502	26.986143	22.902525	30.765448	20.787514	7.514608	9.754129	18.70743	7.499668
328	6.913521	10.013923	-2.2363179	-3.4428835	26.906622	10.468175	17.317139	-6.29639	21.169113	-2.9997225	-8.932342	6.013041	6.201368	9.36348	-6.5704274	6.0020375	-21.401505	10.14392	16.118889	2.1065867	4.2217145	1.208428	0.64283544	16.313963	5.1590333	17.392399	18.250324	9.501725	-4.308724	-2.1460998	3.706289	22.6613	11.989109	14.77119	-9.395777	10.6438	-8.610192	-6.892962	21.156517	37.879482	22.098974	7.3448772	1.604516	-4.876515	14.250378	5.24402	13.252792	4.970162	11.734161
329	7.4785905	11.479547	11.394254	3.2816484	3.0766315	5.278144	-6.9719653	13.397149	-4.5754943	-3.4067328	19.791613	11.974389	5.4400077	10.5023985	14.786626	9.802991	6.3581176	18.668934	17.446527	10.212808	4.9474187	10.245513	3.7402563	5.776565	13.648622	11.310779	13.159854	11.066552	-0.19205315	13.503353	-1.09755	6.296383	24.157457	10.394287	19.07567	17.355274	11.502652	13.116891	23.461325	11.7532425	18.154066	2.3374212	22.15235	5.031543	5.247975	28.975817	15.337254	11.37801	12.80676
330	15.862695	16.647724	15.13073	11.040229	7.5571084	16.05848	15.715753	6.379242	5.5500655	17.052542	21.205425	13.713512	12.160625	11.968638	20.080246	18.484987	15.064903	7.989849	16.059946	8.895779	20.529493	7.9745727	12.532211	15.450679	13.2123	8.323516	15.711257	21.030626	26.096863	11.7171545	1.6071995	11.404134	13.007716	11.692451	9.003545	14.48121	9.50861	12.389568	13.804585	14.653991	10.639155	17.173607	1.4092282	9.983089	4.707359	13.092701	10.313858	9.314994	15.435817
332	17.257109	20.530502	18.98014	13.433331	23.834818	17.400305	10.613077	24.215162	22.402018	13.78474	23.175821	21.590149	20.79097	21.251925	11.982402	19.439562	23.368368	11.486767	12.698227	16.12511	22.190485	7.476521	12.937725	8.7092905	19.530222	25.611153	13.850152	12.325809	27.708544	19.09282	21.07155	19.068277	16.491472	10.422959	17.11567	18.240498	22.743261	21.47302	13.461095	24.080627	20.063726	13.311234	13.888499	33.357967	1.4801317	6.888101	6.4329467	22.87993	22.267303
333	22.244019	5.9577956	14.083922	7.0865264	14.775765	9.544937	5.1090875	16.801119	-3.5550535	-3.8021429	13.182457	7.923155	14.106139	7.30887	25.307096	20.70266	16.839762	22.45999	3.4891682	11.302319	3.8101685	25.90844	3.4086676	21.235777	9.9865675	15.215713	21.908655	8.887981	10.111585	2.6575778	16.605059	21.170202	4.5031886	17.174965	16.463682	20.712774	12.329033	7.655128	9.291995	-4.452908	5.1759286	8.145894	5.0802217	-0.27168813	-4.488128	19.519384	-1.2106959	16.68119	0.22057502
334	-10.184634	-15.930031	-13.046857	-25.778349	-22.299082	-30.709763	-23.856974	-11.468972	-16.51996	-4.17762	-12.661298	-17.02189	-18.13572	-0.040994447	-12.301036	-22.896545	-21.276915	-24.378424	-15.529658	-21.231958	-18.035255	-22.398321	-20.403025	-25.587357	-22.682083	-21.292278	-16.026875	-8.084305	-17.096193	-16.811543	-7.8393836	-20.429083	-15.398365	-19.512589	-30.98771	-18.611582	-14.3805275	-24.685417	-9.985109	-25.843168	-8.667794	-17.75236	2.9883404	-3.7080376	-8.19374	1.0797242	-8.309091	-13.43037	0.30532637
335	-15.232818	5.398168	-14.598892	25.925364	24.255033	3.1793177	8.716529	7.282436	9.634368	15.297034	13.427853	14.933064	1.0835733	11.506827	-5.031752	8.048603	22.74495	11.182003	11.735057	-0.47001472	13.426307	7.512202	18.975945	21.758768	21.679535	16.395838	4.9201274	2.8593104	31.852928	21.080992	-0.7770715	0.04881986	18.724642	-6.240915	28.941406	6.585171	13.323955	5.3361897	9.504834	-4.4778533	6.3300147	11.491191	14.344376	15.401844	22.571022	10.109154	16.45077	20.801567	-8.791425
336	25.29801	19.39723	6.473646	24.88556	30.0344	9.304409	6.0791874	19.026537	2.4203975	30.746103	15.617516	12.950745	2.8754575	18.28913	20.242456	19.237005	10.135781	28.156961	17.673098	26.57186	18.084814	16.682714	27.966202	25.636353	24.603989	17.881536	3.304392	16.371363	17.853006	-3.0112991	12.431842	1.0828481	15.918382	24.487808	25.704132	16.286463	15.287335	18.118395	19.465612	20.331694	11.280563	22.206102	18.397072	9.023396	10.208085	18.554493	15.530772	7.953078	11.818889
338	8.18841	10.341273	6.5678997	4.7970366	19.11188	6.1222973	1.2691457	-8.198674	-0.12455169	12.695666	21.689924	-6.5832534	16.14699	6.7479796	14.96345	-7.226303	1.2428925	-2.873205	11.041661	7.9700603	7.1222725	11.865166	-9.262622	-0.18465137	-5.2850494	-21.377928	2.9655387	1.679685	8.470456	14.915524	9.987567	-7.72506	-29.27733	1.0342503	3.7048533	15.269394	10.208522	13.927124	12.734204	5.3314466	-0.49326023	7.767618	-13.745772	2.1900785	7.8508687	8.668355	16.553535	11.758084	-3.2901227
339	14.665864	18.852682	-1.9181484	9.418845	24.237886	-3.2266054	16.73688	13.51244	20.001463	19.591944	18.58166	12.104763	8.496169	22.253046	15.827404	14.718802	28.555054	4.091072	22.028923	27.514753	27.851236	14.87523	-0.8250913	16.267054	16.40263	21.243227	12.108998	12.973674	12.647243	14.674861	18.106127	9.1877775	6.7933674	10.140751	19.71631	1.3467203	9.230325	13.819081	22.794067	22.367296	15.779527	15.007001	12.750862	15.933019	24.859663	20.658453	2.9996014	9.320896	16.388378
340	5.8320518	2.9227574	-2.6175761	-1.9761587	25.810308	23.231466	22.397429	13.332336	14.018729	0.35225654	-13.023742	27.074692	1.742598	-22.718313	26.191587	14.96513	4.8526998	-1.1982654	26.795828	8.8901205	40.101913	0.85818005	16.408297	-12.886907	26.867918	17.124418	23.30047	5.733525	11.063066	-4.613847	7.091846	8.134183	7.534021	11.632507	25.16178	2.2857754	-0.9618198	2.6183455	32.29553	20.43749	22.25814	28.288904	19.113192	21.01343	12.785667	13.599095	11.955615	23.903954	11.452577
341	1.5020279	11.876431	-6.2558746	-6.8129387	-18.713028	-12.428219	10.274573	8.661103	-9.22585	3.5028286	17.626558	2.492411	-5.041816	-8.1952505	-10.942346	-9.679518	6.4570594	6.0846496	22.106634	10.014489	-6.335687	13.167385	0.9483773	5.1597214	10.760058	10.890477	7.6080003	10.5654	10.701389	5.479206	4.557206	1.3531994	10.570695	17.680086	11.859918	3.4939682	8.237782	25.28865	-1.517271	-8.072949	-16.711454	-1.0408354	10.679714	6.626356	5.570742	7.693003	2.7173595	-2.304953	-11.079562
342	3.8484924	10.65204	4.2729764	-0.6691478	7.092556	14.30099	9.054782	6.9073105	1.4139718	-4.5171566	1.3053988	2.7426617	3.5792558	6.7928176	8.653789	4.84598	3.673789	-2.7961721	-1.783996	0.9263878	19.759916	12.5269165	3.7419784	2.0419855	9.859068	9.683817	1.1271633	11.30148	10.236964	14.446275	6.0316224	8.236911	10.232501	12.322628	7.9887123	4.638703	-0.93955785	4.881595	17.050537	14.499614	13.459569	7.6891046	3.8872974	8.051728	-4.1278863	10.808632	3.672866	13.933185	11.657693
343	7.515278	3.8523655	9.568986	0.9404567	3.8135128	7.6975236	9.880255	21.818525	6.032635	2.753947	4.7404685	10.349681	2.4342902	15.935783	2.4019964	-0.7557829	8.237324	1.115151	11.754823	14.001212	9.216853	14.806633	11.281333	6.0333576	21.215626	12.0963545	12.217771	12.9530115	5.273979	5.7667503	14.093112	23.032644	23.547348	17.3131	24.286627	14.384105	6.834846	19.58198	14.153824	12.893082	11.8376875	-3.2587087	14.016316	1.0672504	18.966234	1.8817425	0.29871845	22.187338	-4.57783
344	2.7160368	5.2289968	0.20595042	19.72223	14.859951	5.7189407	10.053237	-6.959179	12.943639	4.6029096	-11.37597	2.35352	1.3986803	5.458624	8.398756	-5.4231415	11.531131	19.859282	15.192462	1.1292834	3.8229625	-8.335595	10.9964905	-2.2381933	17.164541	-1.1244115	4.00837	-8.594544	8.065385	1.8565431	15.156529	6.1782207	2.8270798	7.161106	9.3351145	-6.164944	-11.063866	7.399109	0.4076209	7.085039	18.557716	11.953855	6.3188386	6.1922994	-0.06078148	5.3813667	4.1260905	11.173213	13.849454
345	9.122632	1.8166481	5.3005376	11.806813	9.254737	13.602939	1.4756536	18.255182	10.609939	27.318909	8.147973	5.7320156	12.92186	11.584293	16.773182	13.787543	6.4852405	16.206535	9.174783	7.090718	2.1386635	-0.96927595	9.2974	7.191974	11.713523	-4.2515764	-0.4726081	2.7468903	5.23413	12.376018	8.05914	-5.2235417	14.897571	10.202448	16.718994	19.398956	15.5300255	4.7226176	17.119196	20.586542	-14.483106	11.362718	4.9114933	9.2159815	9.986028	5.042666	18.895922	5.638332	11.557803
346	8.505837	12.873858	7.6676583	13.851279	6.3942456	8.24704	10.007865	11.080041	10.547271	15.666661	16.9029	21.27143	-6.0631447	-2.9391994	15.704715	18.895544	0.015023072	16.983934	12.682727	24.110353	5.4343247	16.410181	16.913988	14.054196	10.030302	9.130271	13.286605	11.963321	3.2391846	1.7019774	6.552057	2.6836271	12.849423	7.7661304	10.256119	17.180788	-0.5286133	16.468126	17.566504	12.15038	0.39653707	9.457271	7.0161858	19.027365	2.9984124	19.110924	20.17735	20.579174	13.501228
347	-15.856448	0.46681657	2.8420393	-20.370337	-0.73593396	-9.697572	-13.286536	7.0103173	5.2122064	-2.393049	-5.517601	4.2366757	3.6972835	-1.1587797	-12.190063	-7.3074813	0.02524519	-15.883643	-8.733931	-1.8675991	-21.555624	4.132254	-9.738386	0.70693684	-23.208061	-15.172898	-9.188087	-9.305825	-9.758539	-10.850739	-6.1290183	-9.291457	13.520348	2.29342	-8.760158	-15.72596	-20.900938	-0.71768767	-27.227821	-26.914968	-27.528625	-36.38396	-0.17020178	1.7551397	-24.398132	-16.335289	-13.912034	-14.273974	-8.118744
348	7.5658784	11.045723	12.163695	10.787624	-9.360967	8.533065	12.849122	5.682581	15.36893	28.042734	28.27533	18.724703	-1.7149433	-8.730838	-18.574648	8.856322	10.3133955	11.896393	21.486603	13.664322	15.929965	15.880532	21.541193	4.0727754	-0.8051729	-0.694308	12.113667	9.793256	18.45454	18.017488	11.533787	10.861198	-0.21492787	13.154559	6.1757793	11.106963	30.383324	15.474399	14.354557	19.461481	16.734848	12.323766	-2.5038416	14.618728	19.696138	11.869873	21.980719	16.614565	16.233446
349	-11.469464	5.767074	4.016079	-7.871195	13.015632	-10.195909	6.052468	-4.445085	-1.0405451	-6.4703975	-3.0429313	10.613285	-0.399309	-4.9110456	-14.625232	-11.671615	-1.8771062	-7.5334964	8.554448	-6.81854	-0.8702295	-21.287746	-12.46795	-16.285772	3.5563653	-6.1655693	8.327935	-9.301934	-2.0189507	-0.13721173	-12.770711	-16.072016	-6.851835	9.014497	1.9995852	9.282482	-9.632294	-10.544537	5.9441743	1.8408351	-22.525015	5.7918696	-5.534385	4.1751556	-9.83039	-17.060072	-13.983654	3.414342	8.980685
350	22.673653	15.86953	19.579405	13.828601	-9.777097	-4.1711907	20.37471	14.194318	12.096181	24.222452	16.878416	18.118761	20.681196	24.35617	0.21316035	15.5685425	11.059302	11.458064	2.6919708	8.614394	6.2946515	23.977722	21.613932	18.825317	18.78301	33.21935	19.51951	12.475171	18.920326	29.938543	39.28612	14.478166	24.265259	17.491602	35.75813	21.532019	17.953299	13.62206	22.801437	8.901656	24.29099	19.689352	15.919837	19.551779	21.251295	16.581364	18.542404	11.379318	29.733576
352	6.193821	28.5814	19.155302	6.545851	4.2034354	4.0205083	23.29851	23.161194	10.665916	23.184097	24.704636	18.396952	-1.4198912	-18.638163	18.206614	12.607483	16.913101	0.9329338	8.264031	-9.307445	2.6034293	3.4675648	-9.71237	-2.6800196	-10.041144	0.9059108	-8.87458	-11.229087	16.387693	13.033025	-7.119352	-7.076447	6.0238414	12.304709	0.14827208	-12.182202	-0.3576177	2.6081274	8.770344	-9.315161	1.0487777	-7.7129803	12.180678	-1.3957201	-6.0166016	14.278672	9.010136	4.3444614	-3.4792986
353	11.015389	-1.8673168	-7.2192636	4.0500617	-9.950513	-19.137726	-10.316047	6.3469377	12.0113325	9.094289	15.86024	-22.12255	-2.77095	-1.4457188	3.1613915	-14.586553	-1.3028802	-2.783102	-6.979837	0.64619464	-16.041378	-13.4912405	-8.69848	13.595979	-13.279991	-20.093409	-18.204672	-10.905681	2.0904	-13.220948	-22.585596	13.530484	2.5385878	-12.674919	-2.229949	-10.808872	1.7623588	9.350987	-10.162652	1.964664	2.9460714	6.811972	4.2111683	-0.4584293	6.1042347	6.5742936	0.10603436	-2.2575774	12.133151
354	14.394223	7.0970078	0.40980884	2.5453017	0.888711	-1.667975	-14.359134	4.603551	15.776715	-6.8740687	6.639788	0.34591183	-12.112622	1.1923305	-0.94846964	9.930831	2.5055106	-8.084485	9.756078	-1.3310375	11.272647	6.6069264	1.3253365	-10.81393	1.7204307	29.149467	12.664818	13.220656	16.724081	4.6543865	4.8525987	3.3147078	3.7776947	5.839353	-3.933684	-8.252273	13.972249	2.6286888	7.5396256	-1.0804701	-0.032474358	0.7611669	-1.7496	14.11631	0.34449324	-12.196831	7.375546	-2.7987473	11.552567
355	-5.6741347	-4.1142077	9.8574705	-12.2736435	-13.269828	-7.6281757	-10.791945	-2.6304061	-11.328425	-12.347018	-6.5058722	15.521258	-13.404799	-9.142673	12.381499	-4.2661395	-13.121554	-23.230675	16.428446	-19.392485	-10.543755	-2.390899	-10.14237	0.468187	-1.9515232	-24.856445	-8.596788	-14.766524	2.448413	-5.2177906	-0.5058058	-16.922424	-12.179733	-4.0881467	4.6653714	-13.119789	-30.369806	-14.424736	-5.3224483	-5.9921823	-16.835445	5.025285	-29.874987	-3.4660063	-2.5308158	-13.6599	-14.447721	-17.477404	-22.909592
356	11.931915	13.620196	15.321191	18.245241	16.524788	15.928455	21.626955	17.501596	12.377933	17.75195	23.861673	22.9028	13.806113	11.940112	25.3673	15.32916	26.734467	14.951026	23.36579	20.926718	13.994358	17.916422	25.480516	20.853365	17.12145	7.1576004	15.849762	13.798114	18.60003	13.929104	26.529099	19.24276	16.848131	8.700648	20.109325	19.938803	16.309837	19.006193	26.133818	15.60245	25.146742	18.893667	24.89931	22.536026	16.09485	12.711352	24.498114	18.577127	15.145585
357	11.717117	17.136711	9.650159	16.217365	18.340475	10.977478	4.3347197	12.014042	0.81586903	-0.61917734	32.10524	18.331781	20.239227	25.18547	22.389175	-4.6992235	30.242798	8.005446	13.177757	13.372345	23.156769	27.199356	11.0676775	5.507322	17.501358	0.19857629	1.0836763	19.588741	30.005882	1.5687155	1.0203434	20.837135	-3.0942948	-3.6436682	1.1936687	23.616587	7.8731976	5.3113756	21.399736	8.490245	6.408957	18.479223	10.296323	17.274708	-1.043938	9.907177	-0.39873728	-8.014293	17.754011
358	-5.1403785	18.016403	9.070842	11.594181	0.7684037	9.924032	-0.5285375	9.608346	9.836447	-6.855911	6.1158695	4.038354	-0.9317104	4.987333	9.087306	-3.9214056	5.572353	8.124188	-4.199693	-14.179667	1.5005282	8.561823	6.570267	13.213061	-1.0249132	1.4076828	1.0738016	19.176903	11.618713	6.5563564	-7.982254	-5.3135066	8.959191	11.7310915	-2.8373077	-10.653354	14.1857195	20.916542	12.452366	-11.039028	8.323516	-15.08476	-2.8586552	-18.133987	-2.781716	9.277387	17.664228	1.4503247	-22.073288
359	16.711714	19.77351	11.709496	4.129578	14.197583	4.115565	6.6907067	3.3532488	0.115365505	8.56922	12.484302	12.4683075	10.720615	18.08165	12.384927	15.593087	16.602766	14.815833	5.90476	11.621098	16.2595	13.834933	11.593971	5.362165	13.919895	10.409565	4.909638	12.722449	13.202014	13.9184065	12.007134	10.359805	3.815501	6.8514323	6.736498	11.910443	2.6839721	9.049146	6.8674226	12.3667345	17.187473	13.536072	12.506073	13.970962	9.210589	5.5626607	12.126395	13.882009	13.91204
360	2.992842	8.650326	6.7862163	-0.34417936	5.5277095	-1.9047446	-8.120057	10.851203	8.967613	9.21194	5.538008	0.9048235	-1.1406657	2.3795698	-0.9573536	3.8112032	2.4379072	-1.2281481	9.411572	-4.759436	-6.648481	4.499968	-2.8487694	-4.9913025	9.336862	6.3309455	6.3501124	6.6334305	3.035464	0.5435969	1.2270365	2.5910232	6.4368033	3.0779665	-0.18591595	-1.3387903	-3.6033878	6.7507553	-4.8496847	0.25675774	10.184237	7.701006	-0.56539106	7.652395	3.6370175	-0.5650495	2.9949894	8.261867	15.5743685
361	-4.141662	-0.21425152	19.542164	11.858352	5.4273643	0.021172365	8.961896	2.4262505	3.2753308	-1.402678	1.7652506	0.08394877	-10.299085	-5.9550815	-5.306172	-7.7753835	12.213489	-2.8085527	-1.3840504	-0.41135395	-2.7263458	-3.201997	-2.0673249	-10.3646755	5.570145	2.521582	-9.272089	1.7192106	9.60904	2.25694	10.8028145	12.480095	6.07144	4.413182	-8.54732	4.9035325	6.3359675	-9.478716	7.534758	5.483906	1.9338125	-3.934357	8.072755	4.6104336	8.764468	35.65733	14.978749	7.4884553	16.048794
362	15.457629	18.465595	-2.9820764	10.631675	10.189226	12.5573845	13.550271	14.431675	12.481804	10.3903	9.061303	9.282285	8.2286415	10.019817	12.629865	12.693149	15.355794	11.781811	18.376495	7.175116	10.249129	13.212926	5.0410085	12.378058	17.53819	9.165036	11.345558	11.65963	15.00238	4.110357	13.270946	10.395808	9.136571	3.481898	14.440017	16.829964	11.850881	12.988136	14.840121	10.899781	14.353596	5.4524217	6.708178	-0.26442194	8.761497	10.085754	12.168823	23.006582	6.235477
364	9.867972	4.636242	6.8393493	3.4790356	30.523897	18.652033	9.179061	7.726208	17.370466	8.700875	14.15678	7.747989	15.950597	14.418363	13.838058	17.58219	6.559118	3.334671	2.042659	7.705162	0.05518691	11.792043	8.229693	12.380328	-3.6941538	5.8479753	3.0247333	10.437098	-0.12995799	11.234088	8.093507	13.673302	8.092064	3.7013328	13.227639	14.657758	12.296054	0.43867683	9.725098	9.179742	5.6072354	7.050575	7.158661	24.555796	7.476795	1.3191059	16.04727	9.0951185	8.572205
365	-12.818798	2.404823	3.416251	-17.121893	8.369394	-10.642392	8.863656	-3.9411538	-6.611995	-5.33778	-16.524641	-9.044288	-8.942861	-6.254757	-1.6009159	10.7635765	7.5915465	5.332083	5.426416	9.676918	-1.5889615	15.910701	-11.728065	3.3599024	12.065089	8.585813	-12.544979	9.276963	-6.7537575	11.310623	3.6287425	1.9108268	3.2564952	-5.629402	0.72542953	-3.0580475	4.9386754	-3.622039	12.468346	-5.158623	-1.9835482	10.70969	16.693026	0.75306034	-9.467533	11.916611	-1.2569045	-11.65107	3.4770973
366	12.7682085	26.12052	7.076977	16.001076	13.490148	7.335605	9.375349	5.0849156	14.838318	5.6122394	14.475745	10.318906	3.639143	9.380905	5.607925	11.813985	3.9279182	9.639867	6.8242793	-8.788685	-0.74592334	-6.967215	-10.916489	7.1815987	1.8611494	-2.3215487	6.487246	-9.704855	3.0962095	2.8354948	10.307442	8.229183	4.8979535	15.565051	6.3159766	9.34758	11.690658	29.667505	10.804431	6.935406	1.6169847	-7.7000027	12.500464	-5.4131923	5.453283	-17.73847	3.155885	-0.2836183	-4.2007885
367	-5.1509433	-4.074058	5.0896525	20.630299	22.165075	9.321624	3.4398353	2.3728845	-2.3023431	12.286929	-3.7914689	-0.26155767	20.455997	24.535864	7.294859	9.435206	0.06695354	3.0070772	21.001879	8.267114	2.7952173	-0.2923728	9.239173	-1.8708649	6.0710945	1.8608502	7.6676617	11.794975	3.9657943	5.6472816	10.985583	12.838303	4.4106946	-1.8736118	8.346817	-2.0358677	-0.88588285	-5.7035103	1.512173	2.08056	-3.204562	27.362955	18.790121	7.26024	-1.6017317	-3.0746958	9.4894285	5.469927	13.245334
368	-11.281604	4.927815	-0.19662826	12.8363905	0.36630058	1.7376331	0.78519374	2.732619	8.598275	-1.2458555	-2.6384506	-7.3897552	16.252054	6.361338	-0.06111638	6.604155	10.712238	3.367345	21.348063	13.450874	1.1338822	11.08392	11.698222	8.217815	17.819157	13.104314	-4.5864625	13.825917	-2.275671	12.197886	-19.924568	4.936409	-16.936136	-13.487091	18.774973	22.785227	-10.21455	-7.9275475	-22.677835	-11.793483	-14.241432	9.757134	7.2516913	-11.841056	-14.032821	-21.537603	13.487552	1.3828154	-10.59303
369	20.509415	18.490623	10.565223	15.659671	4.9541783	1.2748548	8.321897	2.7046678	16.033312	9.270278	1.0058438	5.6363587	15.019584	2.657234	9.156381	0.9841793	10.921036	7.5753155	-5.848431	1.9035484	-6.408966	1.7724689	12.378826	18.501219	12.835275	7.0341716	4.25013	5.636173	7.565014	11.036237	7.159075	3.5428295	30.103708	-5.077167	8.706618	10.458459	7.0711417	24.411325	3.342521	13.244536	-1.1235474	2.4222202	10.108454	-1.2070408	17.155424	27.15174	16.369547	-1.5254431	18.840899
370	-7.4187455	12.352875	-16.025238	-10.665317	-18.550455	-22.145243	-27.766891	-28.747446	-26.01851	-30.43477	-5.084442	-14.013714	-26.746096	-36.212006	1.8104213	-22.391592	-20.833525	-15.325816	2.8329632	-23.2736	-35.03726	-4.856573	-12.7486315	-17.962976	-18.869368	-8.1251545	-11.2126665	-11.866237	-16.590542	-35.541462	-17.867323	-15.353955	-16.240067	-25.522455	-20.981886	-16.836008	-30.877327	-17.37481	-26.193703	-10.480579	-5.600681	-22.415316	-25.787842	-11.276081	-22.794744	-21.269438	-15.4227295	-5.7283287	-22.22085
371	15.747799	-7.349373	-12.137731	15.924217	-9.12009	-4.6704392	17.02824	3.5960493	6.976743	22.910074	25.771353	27.982718	-27.190475	13.459572	-1.922197	8.500969	-0.40891957	-5.0431294	-22.594496	9.127346	6.4150243	-15.591149	-8.886755	13.376451	20.951183	11.9621935	-11.628307	-4.234547	-10.47557	-8.84592	-8.276656	7.7058415	4.584856	11.605277	-3.3208847	-7.6349196	-13.866925	-25.651865	14.654935	6.288338	-6.633592	8.97269	4.070525	4.915981	7.1902432	-0.003754218	17.925032	0.6627628	6.436642
372	3.6722136	3.19446	14.886131	-5.1876335	0.9356508	6.957392	12.659131	4.7869506	-8.1675825	10.02229	-8.541702	-2.5813344	-7.9208946	7.97549	5.970348	10.04346	-1.9890949	11.85813	18.331474	-3.0359223	2.180437	6.097929	3.2864456	4.4381504	1.0091883	-3.3767996	-4.073821	-25.183746	8.179786	-4.5657744	-6.372092	15.612521	1.9242162	0.07496134	11.0160675	3.8470156	4.27002	-1.6181401	5.793125	10.193372	6.185058	-15.166387	0.26279482	0.23042901	8.67793	6.588516	12.702634	-2.7413807	9.223472
374	23.1121	23.884619	26.104952	22.632998	17.404306	17.329716	27.085207	10.384601	34.65035	23.217741	13.70555	13.6542845	19.294054	20.387024	30.710327	33.83449	16.481987	5.388842	19.186926	19.578644	8.802738	0.1996978	17.438223	12.086577	15.074448	12.915544	30.497025	24.640291	26.00323	19.49356	10.269887	39.156292	30.625504	17.489574	34.414997	34.146244	24.057283	15.990578	14.494568	12.206223	14.490766	16.053705	16.839142	17.506792	18.03457	28.769806	20.612051	35.540874	6.623689
375	13.759099	29.49389	9.736191	3.0985596	17.76708	6.1211343	8.194966	23.411898	5.860066	9.830799	15.810496	9.011569	13.944373	13.949752	30.470266	15.8152075	15.512881	2.1685693	13.534608	-4.3716044	11.507007	13.537379	-1.169637	1.0129513	18.262724	7.721115	23.501394	8.325575	5.739947	5.8118215	10.953029	16.60975	14.489112	20.328712	14.86102	11.047776	4.4551716	14.274438	5.8860784	1.664884	14.717767	20.3202	25.031244	21.377829	11.057968	-5.696984	8.085452	16.132378	9.95619
376	19.54328	13.420199	19.670713	18.93854	5.9072976	11.052948	-2.6627796	10.497256	-3.689078	12.249446	13.055092	0.50350857	-2.8368979	-8.965468	4.923732	7.5463624	18.637186	18.76021	0.8127859	3.8265274	7.6201663	-0.68565017	6.1880813	3.5729387	2.9487908	11.740684	4.498075	3.9015646	13.850736	-9.377758	13.102557	1.655241	2.9680655	-0.16876046	10.405528	14.028133	4.8054805	15.587161	16.75369	8.103699	12.5491705	7.70373	14.20213	6.498159	8.667285	14.801606	7.30637	-2.1522424	-0.9185216
378	22.88256	4.5646815	10.822618	18.228037	18.36199	13.673588	13.149098	12.239593	14.913155	18.671682	7.8479443	22.614378	14.534169	23.02767	18.720331	20.839584	17.429785	5.0296187	-5.0359015	5.7171607	-7.611625	-16.662388	-2.8931217	3.8696167	-0.085150085	-15.080302	-20.738878	-25.116144	-6.4251	-16.55795	-18.118992	-6.85628	-14.571984	-9.138413	-8.124642	-4.6661806	-24.201843	-6.937555	-20.260637	-11.639352	-14.87254	-10.290386	-10.405185	-1.8832487	-11.737689	-9.882562	-16.481733	-11.389907	-2.67431
379	-16.587812	-17.20455	-14.835055	-11.006798	-22.805632	-11.04039	-14.071729	-14.329108	-12.138515	-15.804127	-15.3925085	-25.464506	-9.59628	-14.9361925	-15.783508	-7.1757035	-14.977745	-7.550301	-4.3054996	-4.0264735	-14.790951	-8.366896	-17.295212	-20.712019	-14.830039	-17.374947	-16.500914	-15.637764	-33.170353	-28.093262	-23.096045	-26.929138	-19.92578	-16.017355	-20.63896	-6.681498	-17.356995	-21.649328	-16.726845	-20.608458	-12.225666	-11.7700815	-7.466419	-11.336009	-27.05213	-13.260478	-21.185286	-9.038849	-20.528902
380	2.6850007	11.03015	-5.9425206	18.099634	11.793387	6.068171	11.351543	5.83914	4.365815	31.492361	7.946692	13.558849	4.123574	23.557673	3.3253021	9.8835745	17.167017	-0.59129715	-4.5543504	5.8906283	25.806244	21.262884	14.592914	-17.989784	29.166239	17.285948	12.054692	0.58843774	19.241255	15.972999	13.305405	6.651014	42.976643	15.745618	8.216796	-0.6165158	8.236506	12.761604	3.4227607	9.810195	12.328121	6.55321	7.3862057	13.833301	33.87672	20.437555	9.992799	33.31668	7.5492578
381	-4.9787993	-9.348242	-21.386353	-4.821855	-9.95838	-12.67908	-15.676475	-13.133453	-7.861629	-5.7193313	10.021852	-3.0068436	6.764357	-4.0509534	12.080653	3.2437384	-19.698755	4.0503125	-3.2244728	14.773562	12.351364	-6.122074	-11.884511	-8.987702	-7.5066338	6.350886	1.013436	12.925036	-12.915733	-5.696554	0.024169168	-21.58705	-11.212539	8.028779	-12.492806	15.677846	5.6968765	-1.31152	3.4612124	2.858532	-12.558868	5.659365	6.6896806	-0.045052845	-14.541813	10.956212	9.510547	-16.503134	4.2963386
383	15.8765135	18.68308	19.847164	25.046003	23.525223	15.156873	14.410058	18.45299	21.052858	23.333292	30.056189	18.23458	20.726822	36.984833	53.23163	17.36982	39.31651	11.771813	18.68125	15.715183	14.645569	10.066377	3.1974506	3.756192	15.032014	14.169766	17.597464	15.074527	16.615196	17.879677	13.104642	17.460922	23.015808	20.253574	25.771362	12.801476	14.189107	4.926494	10.873958	9.764279	4.7915664	8.947503	14.106122	22.074463	20.954388	17.525446	15.241436	14.477382	15.021698
384	27.452057	26.19771	20.165243	14.600323	18.431519	20.49523	42.292713	20.882181	17.365713	24.98118	13.587868	28.394821	22.599264	28.042236	21.85199	24.821869	0.2586597	23.92344	27.113333	19.593657	15.008461	14.525464	15.711468	30.377954	27.454931	22.428793	21.618795	15.139165	33.014706	31.18136	25.9991	18.038488	16.01763	18.498083	21.268692	27.812223	21.474981	21.597412	19.491781	25.008997	17.327406	28.132349	20.485836	24.756254	18.239193	16.821577	21.623457	18.238512	15.381751
386	19.091253	16.51984	-19.985231	0.016192595	-11.883782	-14.164159	-2.5370119	3.985028	-12.221417	-1.4585466	6.2829056	-12.506686	-8.093192	9.221352	6.753365	-0.2952745	5.809365	1.4824367	-15.814397	1.7109928	8.968861	-17.849602	-0.11813799	-3.1645718	-10.365128	1.1375408	-1.6879524	7.7463317	-5.1220827	18.939438	11.452859	17.676882	8.446321	18.913195	8.318214	-1.3984451	11.910266	19.098135	7.4757485	14.98238	21.179817	22.34141	19.957682	10.963169	15.556671	22.609903	24.340279	14.38115	23.88579
387	-12.366778	-10.379128	-17.189379	-15.654747	-15.865439	-34.45606	-32.365078	-10.644256	-22.489557	-11.172512	-11.6415825	-11.163243	7.3575497	25.563627	16.584726	17.084963	9.038575	11.845642	32.85649	28.203085	26.507696	16.498268	20.025068	21.09691	11.840031	29.373709	13.672286	7.8105464	13.523053	10.022431	11.522248	25.546165	22.597597	17.27593	16.111975	17.774189	11.462985	26.327972	14.245613	25.58328	12.703588	15.076137	29.13717	22.388826	20.797379	19.923157	11.838201	18.914042	16.929756
390	10.206443	2.0254815	12.913455	1.6245524	4.525214	23.901407	-3.7588184	3.814396	-1.6125234	14.008832	9.867824	10.632618	6.2667103	8.623275	20.027496	14.927742	12.367065	38.923626	15.076996	18.91633	24.654802	18.866972	22.26651	20.192421	17.038918	10.915527	18.93603	12.756932	20.878223	27.541672	10.492803	18.976593	11.277614	18.58832	33.543816	20.8985	22.09458	34.255634	42.99893	46.3542	17.307922	33.337654	6.098095	35.1125	38.556133	31.567474	21.634466	22.432898	19.749994
391	8.398112	7.9606814	5.18306	18.30929	15.0283575	28.89274	20.216055	9.807691	16.66958	20.627443	-0.33618054	15.439992	2.2101488	9.430325	13.027092	0.89084285	19.400835	15.931469	10.020485	15.809609	8.487436	10.812881	5.2033324	18.379183	12.432757	13.466138	7.9837184	10.854993	-3.2121391	15.1282425	14.399436	20.344421	-9.263239	4.3807607	-0.5579128	32.26122	29.658905	4.4097466	12.10936	8.624201	16.028835	-3.445256	25.486376	-14.10716	-13.303487	-4.8759303	3.1009996	7.6757636	18.23511
392	18.316847	8.526184	13.817882	17.715748	10.045022	14.362494	11.939298	15.41454	9.445086	6.1430264	17.040243	2.8949249	12.1307335	6.5561986	7.06839	21.757345	-7.1793404	17.983498	17.872587	9.987131	15.055626	9.320768	14.993169	18.606157	24.285627	11.1330185	13.48767	18.5099	1.8036093	23.15341	5.5652366	9.795775	6.811644	-7.3904095	7.567497	16.701029	9.672425	-5.232449	6.8315825	-2.5551279	6.5171466	16.654875	14.186946	0.2586759	5.9446754	5.988854	11.28733	14.917412	39.696255
393	22.013021	7.375815	9.874699	-6.1349373	13.612132	2.2805462	7.661642	7.7824416	23.998022	18.930107	6.733375	21.390167	11.904399	11.805728	13.177373	13.975998	16.507318	3.2450542	2.1304853	3.6545534	5.7023816	11.445981	9.564288	18.348001	18.481628	13.314064	17.99859	2.7960644	14.093857	20.80561	7.9257064	0.38601813	12.092383	21.038149	9.332576	25.173248	-0.5522928	-12.226729	15.233689	25.244268	34.50449	7.1865883	-29.393494	0.9753222	24.588858	4.271833	19.564905	9.5672865	18.157305
395	22.70888	23.582209	15.404841	13.50872	21.152525	17.85781	27.254728	2.436876	24.89154	19.203514	24.868225	20.859581	29.36688	18.660505	16.106009	2.152863	12.596564	-3.5591528	-20.986773	-20.043022	-13.839076	-11.211425	-18.886541	-18.970465	-11.913914	-3.5042307	-9.737977	-1.5516971	-10.480979	-23.354538	-24.885025	-12.278454	-13.330272	-7.1428547	-11.229175	-8.154679	3.0159523	-1.2054952	-5.9061546	-11.037778	-13.505832	-20.546938	12.181077	13.235841	5.5715575	13.842431	-14.982098	17.705519	-1.7514387
397	-0.70856696	14.322488	16.079424	17.973494	16.865894	6.976944	16.477167	23.995459	7.224598	15.953601	10.667195	11.115138	13.86939	9.779987	2.686343	4.8816648	10.547964	22.165977	9.150491	7.427402	15.482732	20.002028	23.36614	16.960861	4.3330173	5.2174344	14.612511	15.786183	-1.9099108	4.488128	3.7958605	12.847745	-1.6662897	7.091766	20.876343	-0.8498828	10.061593	14.815396	14.61609	19.631514	-0.3984829	19.792671	-0.89624757	10.016107	8.425846	6.5819516	17.215582	0.18242972	14.152232
399	24.74911	29.520197	12.28788	34.800797	22.189062	21.503923	21.200897	18.810911	21.92542	23.37042	20.26491	32.882183	31.45977	36.334335	27.138994	34.318787	36.766758	41.148975	41.91186	35.909065	17.35273	15.469208	21.160543	24.327368	22.382858	27.987892	20.899292	26.00117	5.7467027	24.615194	19.720787	21.55896	29.05303	11.377534	10.25161	26.924856	11.548064	19.037941	17.291231	16.065935	14.666592	24.815865	18.466133	28.386728	2.5443296	17.929688	11.478236	9.425972	14.670114
400	-1.2422053	-3.7894783	-15.178154	-9.888171	-2.3666341	-10.6206255	9.6830225	1.763698	-3.4871743	-4.7312307	-7.7399406	-1.6118237	-3.772495	-6.0717063	-9.466182	-3.981704	-12.441958	38.224865	31.52027	2.416721	14.281306	5.486996	25.500101	24.590265	23.436163	33.876656	-2.1656191	28.206442	33.741592	20.872063	-2.342548	18.424044	11.767216	25.38826	28.099602	30.447823	20.15795	13.431362	34.842594	24.843582	9.423625	22.065092	34.232296	16.819109	17.548693	40.737293	17.870928	31.530098	3.1645994
401	-0.40421054	22.834936	-5.321544	-2.9185364	-24.74672	1.6124611	-21.07689	22.469168	19.2865	5.9681873	-5.933826	-8.386025	16.836254	27.699518	1.8584242	25.96022	-9.565	9.844461	16.204462	14.156021	15.198067	1.1078286	-1.2927846	11.889843	9.50984	-2.4470031	13.787148	12.075406	10.402299	5.8686523	5.86455	8.474289	13.645733	6.365887	6.7694335	6.4562716	-2.4879863	17.313759	11.607925	24.759094	20.957987	13.111732	20.246002	29.169283	12.071996	19.001167	20.984667	3.6812737	31.910658
402	17.734898	34.12083	-1.4304314	11.910974	14.151975	16.624191	34.644592	35.499725	10.960496	14.030258	27.058752	12.555088	24.608011	16.45991	30.581848	-0.6898009	7.9401207	21.639795	11.068401	5.9506087	16.877325	34.33433	19.646372	28.729532	20.037024	14.73141	12.894005	6.685871	15.004181	25.592926	32.373306	25.34301	18.273386	29.49389	15.165848	18.459848	27.801443	37.156353	17.811722	21.919342	19.101974	19.02186	-2.5205958	11.598549	4.983467	-2.6638937	16.022993	30.890203	13.130108
403	-4.977597	1.0626835	5.925962	7.243519	-5.0251136	-1.5318489	-0.48300013	4.124603	12.584633	0.9602745	-0.79340315	-2.9084694	-2.8555107	0.44629088	3.630132	-4.8746676	2.9081097	1.6789895	8.364879	10.312211	-13.328403	6.07703	-2.219275	-7.27652	5.3753815	3.3592203	6.614492	1.0459627	3.381816	-5.93992	7.2047944	15.452605	-3.393882	15.492047	-3.3630402	-15.666901	-3.3085966	-9.8277025	-16.133759	1.1607308	1.3122158	-5.902256	-9.827428	13.117958	-2.793595	17.121117	-7.0252166	-13.803931	-13.677541
404	42.121586	23.996119	36.17928	16.562164	47.108536	10.572577	37.43877	13.256573	20.141857	22.835442	16.545034	37.983356	45.595066	31.128347	27.775854	12.975814	25.838951	11.313497	36.03799	-2.3052099	27.000595	37.080013	16.616625	29.501333	16.8245	27.604761	8.546279	18.802355	13.137363	16.786884	25.018873	37.043804	36.91573	23.70096	18.936241	33.799847	8.01139	28.976564	10.680817	7.7455077	43.957714	15.025615	35.01817	14.731384	23.321543	16.88759	17.316254	16.190619	14.293755
405	27.704905	25.412382	27.490015	22.830008	38.76056	29.960451	30.227777	19.676603	12.068046	31.775656	23.745918	25.452934	29.327341	15.770059	19.313028	23.15892	27.661087	26.309233	40.837307	27.567963	18.079481	19.039083	12.37796	23.303213	32.05549	25.772448	21.471151	26.023567	24.034246	20.495663	30.85898	24.71271	27.522354	14.437757	1.2519192	15.151027	23.16011	28.612051	16.252773	2.719059	5.960495	18.683367	19.96566	21.022518	6.075588	4.917368	7.833754	16.311424	17.979156
406	16.14665	15.403531	19.987316	15.607455	16.82813	13.548953	15.307526	14.65992	17.837273	9.202864	2.284518	15.502868	3.9039993	10.245058	14.724221	19.59521	9.348114	7.8669477	17.022058	18.342665	11.7250185	26.104073	17.657486	12.347015	9.224803	23.062342	20.40803	19.873945	13.307114	20.301836	8.556114	10.192035	-1.4347701	12.952249	7.979754	14.79567	6.40428	13.317019	20.028929	11.357095	8.917362	11.53036	-1.8357687	2.1392787	15.33101	14.169723	24.395414	18.06687	-12.975365
407	15.808955	19.23402	8.151568	23.964941	8.722527	12.406032	22.948938	16.66636	29.71254	-8.289363	20.09772	36.97101	10.774251	15.3106575	-0.7811928	5.8929276	23.786222	17.827797	13.517807	22.563265	10.353551	19.229582	39.58994	10.837967	28.022543	-3.8711445	-8.308385	7.426909	-7.63444	13.446767	2.9318755	3.1599731	14.391515	15.45039	7.3361297	22.944738	4.8481436	11.424909	25.607727	12.231582	-0.18762858	-22.380888	18.629185	18.059603	-3.7756042	17.578232	10.815396	14.59323	20.256681
408	-1.8178443	-7.911349	10.860454	-3.5572546	4.9316545	-0.75895613	-1.3640914	-2.1994925	0.3152903	-2.8842742	-8.517415	7.687842	5.4451027	-2.3042517	-2.2579157	1.1519839	-1.1510557	3.9032507	13.13583	13.923413	15.782127	12.330911	9.463506	10.905193	17.899841	15.306012	10.058422	23.216429	21.135996	22.0669	11.638396	9.658048	4.9535837	-1.4307824	11.776952	19.435995	13.56619	21.668	20.179586	13.196884	29.704325	21.878998	22.236444	23.819754	26.549614	11.942012	20.289564	10.057191	17.614014
410	22.995	6.520593	9.639874	15.993778	23.136246	22.540415	21.877213	12.187164	-4.787442	21.052	4.8272643	1.7738813	22.725897	19.409176	16.215347	26.833849	14.706967	7.086048	25.601126	16.453651	10.371237	25.74143	21.758963	13.906613	15.318382	24.79911	10.923705	25.969313	27.225151	20.960411	9.692538	15.145215	10.164914	25.658508	11.023674	5.809279	7.8291645	10.5798	12.741405	14.534412	7.026394	10.929383	12.35805	7.7449527	8.696193	24.330198	8.628528	9.7368	15.30484
415	24.212683	1.2434531	18.886835	5.759814	-12.6897	-1.4123359	6.332693	1.0177721	21.004843	26.906351	3.9403229	30.135427	11.018992	18.591934	15.384522	23.14875	13.854339	0.655541	15.648444	8.131405	12.340405	12.871658	16.16469	9.709738	20.618263	18.10697	12.214267	29.217888	18.36564	13.639903	2.006178	20.01937	16.113924	34.42312	-5.657538	24.563051	5.9098887	8.609509	14.9989395	44.917248	1.117458	28.245743	7.839456	5.220827	4.400313	10.654636	4.224752	39.25041	26.43273
416	15.255918	23.327703	31.4832	-3.0141926	4.8688836	32.70036	19.017385	1.72537	18.046843	14.494546	23.22261	0.8744838	19.86381	20.184408	13.95424	19.32559	22.586304	26.730513	2.5889223	8.907238	29.56022	11.468366	11.213004	17.702738	15.77089	13.540135	-3.4177902	22.82195	10.398246	23.486105	15.497883	25.609762	3.7195835	7.7544494	12.661293	33.667934	17.795664	10.24361	13.521247	17.926207	31.427216	4.188645	16.173937	12.480155	9.453397	15.897773	23.924326	18.348755	21.07696
419	13.518453	6.7743278	-4.084009	31.57987	26.943995	3.2951624	9.000534	-4.495192	7.8237214	4.5014873	13.604645	4.495261	-2.1339092	3.897412	-0.91726995	-0.38923183	7.720919	-0.39059734	7.9196677	6.1291065	8.546062	4.3736224	20.267265	9.386922	14.585185	5.000038	12.002215	1.5715705	19.705313	-1.6255231	-9.4346075	11.11246	-2.9194689	3.145051	0.088720955	31.782845	11.174923	3.7274094	12.236717	3.4961388	16.485481	5.974295	1.0067167	6.9972034	1.5668033	-3.3504226	-3.108571	-4.7177143	3.1482165
420	2.1484957	18.889885	6.9683933	10.100886	15.456395	-11.07928	-3.482194	6.4955955	18.372675	26.656265	31.917252	53.46355	22.415024	25.291199	0.41398516	0.9700908	-9.010501	15.429517	24.276041	20.264368	22.95288	6.528309	34.651157	38.667217	32.625286	19.02751	37.09307	31.212019	21.219446	10.15083	-4.436734	-3.3495166	-0.89406854	18.625664	5.5423694	30.948465	23.3508	6.2073097	15.317017	21.437002	-6.3488674	19.770445	32.912098	41.062267	22.784975	16.880941	-5.898359	-12.946206	14.192212
422	17.533424	8.670205	17.731031	14.635297	13.614353	6.22316	7.2874446	12.797242	4.748811	12.686097	10.526937	7.2785525	12.823341	10.240253	14.30384	4.9654846	-5.516754	8.520875	13.507609	8.177106	0.7626524	-3.4270477	2.254444	-2.659377	-4.769625	12.494469	11.997997	12.650479	17.306658	17.987173	14.502113	-1.8690172	4.548193	3.267785	10.12275	6.4597535	8.480489	13.901164	7.700756	1.6195307	6.4354424	11.3517275	10.4252615	8.407582	9.105365	8.781708	19.519209	15.336075	17.290857
423	14.860538	13.784959	-7.2218146	10.851863	17.203367	14.532795	9.230996	12.855676	17.676756	12.960116	7.915121	10.806061	29.15283	18.117525	4.199598	17.962578	14.351562	19.906584	5.6883416	-0.82452965	-3.5517828	-1.154262	14.947002	12.2238035	3.1652591	15.021354	14.393059	25.048643	13.141975	6.1292534	5.3218865	11.520795	9.237897	14.219097	13.453022	9.772691	27.237883	17.463583	14.393753	7.5942597	10.548214	-11.876728	19.707005	21.494827	16.22055	13.469521	-4.1945844	22.9572	15.533966
425	11.579663	14.452868	24.846106	23.836664	17.453653	14.283966	21.919016	15.709554	16.433634	27.41829	33.423794	37.30766	31.246376	35.644745	41.349766	30.48358	30.887672	12.903262	23.902039	14.943381	18.095835	8.050229	16.896717	4.4067	16.427267	9.338483	20.980616	12.267638	14.84505	8.058887	24.00785	4.758575	15.081763	17.095434	15.310817	19.051317	22.420853	17.799265	19.627945	16.681696	20.875216	21.610197	17.662643	20.719881	14.56467	11.691887	19.150637	18.193314	24.319998
426	16.567717	10.197608	16.019547	20.139044	10.083562	18.789583	16.409544	22.125786	11.065379	5.721741	15.549633	21.690042	5.390016	14.132675	15.517747	9.133139	2.1052551	1.6920171	0.16863298	14.503974	2.5977619	11.5895	13.7234335	13.5755415	1.7085271	3.564224	-0.74239665	6.563004	8.716122	7.8326993	0.48939165	18.373075	6.194674	0.43352708	1.9784813	24.85537	1.7926983	14.038844	12.534305	13.155331	-0.85510033	6.4234433	-0.7271798	15.881053	5.7904515	15.030789	13.189088	22.599121	9.388797
427	15.646942	23.587357	15.714432	21.767403	16.809818	6.4102254	23.274393	18.851934	15.8088	21.922766	30.948416	17.916155	23.782595	18.04821	29.033707	21.833687	25.506058	39.300617	22.03457	15.439393	14.94593	19.6604	29.07044	17.587095	25.908918	8.014117	17.189184	20.195251	25.768158	15.188544	23.911612	11.193085	17.690992	16.250498	16.871576	19.177622	19.457232	20.356665	8.076672	18.607286	32.585617	24.751144	17.655409	16.472988	26.143555	24.38225	22.84443	28.33666	27.180557
428	5.6200986	-9.822696	9.028859	13.639534	-3.1973095	5.2207494	-2.741645	-6.270373	-7.800652	-17.164293	-0.79585075	-0.22180176	8.831828	25.593882	3.6951916	17.25192	15.856669	8.273491	11.367963	6.7002945	16.848833	8.936112	20.327524	34.68085	35.557903	17.974396	6.08843	-3.6014988	11.351441	-6.3712125	18.915583	11.115117	14.59871	3.7369099	-16.801683	-3.0009167	19.615267	28.781565	7.8882675	-3.0231812	16.193743	-1.4398593	7.0054803	20.269346	-2.2925146	4.5866494	-11.20921	15.719609	15.539658
429	15.870351	19.991865	14.795032	17.828491	4.843104	2.0491388	3.9036455	5.448235	5.2350955	6.9257107	7.969052	12.104198	10.874827	16.120028	11.528996	6.186828	0.74348766	8.289956	8.605948	8.126875	8.12875	4.849396	1.7521168	6.1098266	5.439501	8.063591	3.2786825	-1.3581089	-1.1731526	7.602791	-1.2890846	11.829085	8.983165	11.634131	11.176862	5.141194	5.4835763	5.4880943	5.0758905	13.336288	15.234226	11.762619	14.028478	13.205586	12.45366	12.290917	15.77168	15.554835	5.9083767
430	4.9919167	10.790872	33.446415	21.254898	20.885689	21.870855	15.238702	18.83299	29.79867	23.132164	4.533615	39.791813	24.4163	27.279165	9.83081	2.2379668	5.744825	16.73003	6.9454217	-1.6846375	20.186975	10.32757	1.7054119	13.474498	24.130213	2.1466372	20.72818	34.616932	13.861627	17.798159	29.030111	12.963489	6.756353	14.759992	10.273725	15.183659	8.569107	13.287789	11.441695	35.349804	11.306762	1.2721655	11.239873	7.134476	17.412703	10.080415	16.040123	15.233666	7.0576053
431	8.074397	20.564861	16.154734	17.098608	27.664633	19.20376	19.649025	31.930445	13.68521	32.713398	13.0034685	2.8909397	18.03379	11.595811	29.36582	14.624433	12.264323	16.03239	0.20656426	21.941177	2.6410623	9.368215	-3.84554	1.5765976	-1.9256097	-3.0120609	9.227235	33.71339	1.1980833	32.688374	5.162419	18.017138	-0.5093107	11.253371	20.47213	-5.1921945	16.397448	3.2145483	9.373181	18.705778	20.086695	24.90264	1.4583592	22.37452	34.594837	16.775179	17.067205	31.71858	-4.8058314
432	23.35308	30.178019	16.691353	2.4087632	23.077799	25.472692	4.148114	7.9712257	14.533414	29.62738	14.121371	0.37353992	17.301409	33.86569	31.36297	10.384963	7.6000595	1.4414401	13.580864	39.067196	14.9835825	25.355417	33.985935	15.392479	7.3875084	14.552521	16.024483	15.824089	36.41869	12.823636	25.890234	38.05337	6.719785	8.190432	18.76448	19.201384	5.5230317	32.227047	17.091724	17.045172	23.127365	10.115254	2.5274832	15.991857	20.387516	11.497505	32.662197	21.389841	34.651966
435	24.045341	6.115682	18.253813	5.8912377	5.608229	18.44279	17.858244	37.84678	15.236846	43.999542	10.219668	33.00384	13.49278	33.64772	17.673594	18.09465	8.442868	28.85234	5.94218	17.978495	8.143632	23.754646	15.623337	12.579335	12.341802	10.532277	27.435623	12.109779	34.379364	5.553571	3.9951687	13.147564	14.034577	9.375391	30.324163	7.7946224	15.813504	10.211568	11.416504	25.18897	18.942583	23.421753	7.3794646	28.052683	22.418541	28.431978	25.3841	13.277705	44.68288
436	-12.100247	-1.2481257	12.6421995	23.73268	7.2966676	8.2232485	1.5832523	4.8518443	8.464799	-5.345304	13.937859	7.769069	18.941933	-0.017528176	3.4225066	3.0831363	-11.813741	1.333429	-10.213937	1.8496599	-19.876917	20.384506	8.26525	22.19368	21.89592	3.3487873	-6.4959283	-1.4190642	-2.6093547	11.117035	6.958465	-2.891696	3.1334016	6.9822235	13.04572	13.068095	1.0610496	-17.38673	-8.247219	5.634398	2.9499156	8.645799	-2.2891047	13.424914	3.9478915	1.2679971	8.773102	0.6680501	-1.7879853
437	10.53576	15.403796	5.357	14.861989	12.182866	8.995566	-1.5133013	6.862498	8.866935	7.5785003	3.428982	2.6996174	9.461074	5.4687724	6.1758876	13.074544	5.287974	-1.2646378	5.6014495	1.7792989	6.5482044	14.663262	4.9188905	6.2715836	3.2503054	9.636253	6.2499776	4.4402504	7.5243936	4.4165525	10.796321	9.6019945	-3.9273465	1.8124428	1.6494876	1.2239875	12.402053	21.737402	-3.789694	4.5718637	10.776912	9.61505	10.639585	7.266356	-0.8467939	6.6927	-3.5259964	-7.398636	-1.8459579
440	-5.9555573	17.587395	-3.3009338	3.826257	-0.57575256	1.359651	3.2364247	-5.473903	16.473906	3.7889202	4.4936686	-2.4237483	10.497689	11.0563545	19.713432	10.614911	20.472242	5.8572183	-4.45431	7.508384	-4.0706325	1.7286283	2.6597166	6.033224	-9.176525	16.50074	-9.6275835	19.027636	-1.1494974	21.87829	4.418921	21.975754	16.914	14.117696	0.06556813	-9.441585	9.295472	7.5018406	10.802302	-5.816878	-0.079872765	4.0703125	18.570513	2.7791545	21.059122	11.921058	21.831778	-2.5144901	0.7023382
441	-8.909791	7.620924	-0.87476224	10.642479	0.10223707	26.056059	0.22972997	10.289	11.880538	22.594461	16.687468	8.769443	17.326231	6.7203956	25.383087	8.046945	-1.8755447	-2.744634	6.7302012	21.788996	11.975614	4.411905	24.429796	-2.0083444	13.943702	-3.0553646	4.714333	18.428999	25.421423	9.11445	16.865301	22.13526	3.4795408	5.3179474	10.742802	31.306864	2.3266551	26.094439	20.079576	20.283379	-2.1173573	17.859396	4.4287853	20.380953	13.242406	12.146835	19.600945	20.716574	13.130486
442	11.091704	5.9097657	2.1051896	15.767476	-3.319545	11.913577	14.055214	9.038154	14.904481	2.846358	24.338144	7.702349	5.4263253	11.667485	21.715754	16.311327	16.95045	19.401934	26.089716	11.719753	13.288742	21.983229	21.331741	19.572336	21.103832	18.809107	26.858957	20.070372	18.381382	27.854637	16.28018	14.045463	11.954833	17.062748	19.092958	15.364636	14.820152	18.685228	10.902165	8.395724	20.050554	24.755388	21.93604	27.345947	22.913656	28.325607	32.95197	26.803902	27.533293
444	0.66541415	4.6408916	3.815818	3.8218448	6.5615063	3.5714858	9.949142	5.3725343	8.767907	7.8541565	19.134089	9.196955	8.452843	5.537357	2.546422	-1.5699259	3.8151863	3.3991244	0.71659595	1.5989596	-4.167788	-10.726907	-3.0892413	-3.0716293	-2.1780026	-6.079675	-4.8467693	-10.584033	-2.9405746	0.40204906	4.065479	8.668189	2.7638714	5.645719	4.4698186	7.0328918	-0.94876957	14.033768	0.88048476	3.3329365	9.612725	0.9677246	11.811722	1.9388614	5.077786	-0.09563192	12.501164	6.3722916	7.356823
445	-9.834731	-17.122107	-12.3133955	-3.0460415	-9.188416	-11.57798	-5.0314536	-6.8092513	-8.340716	-8.454251	-1.8657573	-13.970459	-13.387647	-19.278093	-10.807293	-13.078873	-6.8299503	-18.502264	-10.023652	-7.759336	-12.224925	-16.266031	-8.523945	-19.729391	-11.656604	-4.1318507	-7.0585647	-8.6421385	-11.664505	-12.602348	-9.561814	-7.1992645	-8.87083	-5.568241	-12.103236	-17.64167	-7.8348274	-8.560763	-8.499833	-9.4302225	-2.380021	-5.562243	-4.0565042	-11.195851	-0.2873694	0.6354227	-14.722865	-15.070224	-6.969053
448	17.459951	17.23917	5.5695443	-1.7599331	5.761167	3.5443065	3.5276515	5.142889	7.082855	8.564888	8.064633	7.4194775	10.444901	18.435831	14.113278	22.550842	-3.8970594	3.3893907	0.6665942	0.2242686	32.69992	32.400665	7.845505	1.36481	2.4823806	0.3489612	20.747307	22.205688	13.054711	22.745262	26.844355	-3.1274006	-11.367836	-4.591764	0.513478	-6.4753213	-5.619097	-9.298568	6.9844346	10.523819	19.813028	-29.54487	2.939451	0.599541	-5.7950883	-9.329881	4.876711	1.722188	2.4293523
449	-28.254028	-21.056114	-14.472926	-15.3996935	-10.538852	-33.191708	-19.290937	-6.8195424	-3.65683	-7.269629	-1.7285395	4.256306	0.6719627	-7.919192	-0.105219364	0.79996896	-5.017367	-8.996669	-8.99359	11.247073	1.8123417	0.3279098	2.0432749	7.4350796	19.223574	12.790626	26.839025	12.7301445	6.454712	15.657195	-3.093273	21.878397	4.6478477	10.023133	7.1058593	27.088282	-1.4022804	14.053569	23.705627	14.632924	12.964741	8.244988	9.937388	6.855518	15.204053	14.164189	5.747122	11.506736	14.502852
450	0.8049578	5.077205	4.906591	-2.7163398	-8.273898	-9.43728	-3.8252165	5.039334	-3.9963903	-0.30850667	0.2888279	4.034906	15.0528345	12.293635	17.639284	18.460625	16.85628	15.010087	10.783732	19.691866	21.45495	17.377756	24.367996	17.387138	18.491495	15.362273	16.424181	16.733564	15.155814	17.783766	17.66097	13.914197	15.877857	17.965342	15.929024	15.978195	13.754008	12.078782	13.699214	9.221116	11.870559	5.45232	9.153862	13.644872	8.95985	11.522481	16.001465	13.472041	6.1190047
451	9.421815	3.5122325	3.3385155	9.190492	2.4579399	-14.832653	13.727906	8.557393	-4.830032	12.47371	-6.6226754	-9.11786	10.026954	3.0890152	12.697864	14.4273615	-3.2261314	-1.7946688	16.74074	11.258736	-1.9808706	11.068371	2.538648	2.6463263	8.745193	9.015471	15.196734	14.429597	0.07285436	11.332608	12.158684	3.5326595	6.8367195	9.600608	10.061662	15.258693	13.384034	11.495238	9.542342	9.042262	5.8981133	6.619699	-4.9640803	12.230827	9.0003805	5.3322334	21.977766	18.635288	4.0372367
452	5.6978593	-1.218619	1.0921935	5.8430977	4.9132786	2.1408093	-2.440316	5.208406	10.917442	12.827878	-2.150973	6.6061063	-0.8019877	10.714367	-3.2779057	2.3980052	3.4350126	0.43529272	4.2917495	2.6902745	11.082948	7.616634	3.7263649	7.3075924	4.765581	5.4802685	3.3403113	13.597221	11.425372	5.307157	4.553338	11.083611	4.2527633	14.740365	8.214349	11.97922	6.8493476	7.920777	2.1224077	-5.5181866	-2.2893744	5.347023	1.4023277	3.7766979	10.035343	23.347412	-0.13776577	11.000709	7.6293178
453	35.161404	13.56657	24.985	23.624125	5.921736	16.392078	21.911417	12.905051	7.6910453	17.975988	20.625341	26.78116	29.65034	18.386446	12.081569	11.136815	12.248516	23.35871	24.135324	10.283151	14.828831	22.870367	14.071073	-3.6818676	16.11661	21.186102	13.8328285	26.52314	10.270398	-0.8477872	7.9242077	7.548508	12.400917	23.104326	9.751175	27.509346	19.095163	21.661133	22.697794	19.923777	50.67078	10.868512	16.883284	15.523692	12.818843	12.176567	16.22859	13.576766	4.641498
454	12.563203	14.824023	19.18984	4.6348042	18.231997	12.201625	18.412134	17.460491	27.339783	14.423154	8.460514	12.596185	18.711626	24.292847	26.562225	27.452383	6.4041924	11.380604	16.365646	25.011946	13.314457	23.570185	13.294385	12.221184	21.803154	14.51532	19.90514	25.422709	9.811011	16.125046	15.135231	22.925776	20.77878	4.402201	15.866135	11.617619	22.82783	15.278529	10.871907	12.295222	14.157552	12.875447	15.638702	20.397497	17.773779	20.386398	15.010411	7.7369227	16.710394
455	10.838227	30.994646	13.87693	7.734131	9.965334	24.229017	16.060781	11.613637	19.664846	20.41424	8.184855	16.228506	12.523076	18.373098	14.568852	19.23746	16.46491	13.384044	14.601069	6.5136433	12.555591	20.350092	8.731309	18.185043	8.515843	11.897588	6.7750626	12.211255	22.30825	18.154844	4.3102894	21.321854	25.321953	9.731069	19.692099	9.995423	7.2954392	13.785039	24.102028	10.448567	14.617534	25.8244	15.000675	14.2417755	20.785387	14.668355	13.938573	22.604502	22.679583
456	11.077352	17.904194	22.799667	16.296339	14.74778	15.101086	16.111238	17.409393	9.924834	25.446737	19.99418	17.923851	17.057562	10.3557005	23.700197	22.274323	6.888018	16.990976	2.333556	25.44575	14.534003	13.813271	13.239863	20.203321	13.938076	11.299447	6.3252716	13.790605	6.015297	16.230394	6.2116814	17.074455	14.368262	21.137724	19.223192	17.167067	3.0839179	5.6075497	11.86058	19.862625	15.117752	10.35341	9.064585	3.6470754	16.613047	17.77326	9.134762	10.183471	10.614743
458	8.253415	16.04922	22.103846	-2.2105234	-7.804191	8.087632	28.187948	12.457156	21.848114	5.7142158	20.611046	30.749022	17.013605	18.646597	7.48188	-2.7921321	6.24128	15.104571	24.11889	9.382509	11.070205	30.706903	29.577316	16.39594	13.628217	-6.8912215	4.2174354	23.888062	20.427748	30.612597	22.077566	-4.3177495	8.857309	13.50219	20.114368	-6.4657674	-4.9824243	-1.8417501	32.91064	10.40985	12.931886	14.133533	24.209755	28.520195	23.542206	30.92047	3.781356	-1.9116408	4.4356747
459	14.5202055	10.524187	8.180907	9.455048	3.6511402	10.988482	4.686981	6.4895496	16.49969	-6.119261	3.994624	4.4012027	-0.43865243	10.966773	7.7720566	11.740929	11.8180275	23.171968	17.627052	27.044815	23.385283	9.551244	5.4597173	2.124242	-2.4359705	2.006919	10.4805765	21.277664	18.658495	7.8297334	-6.1166444	0.77079076	7.1458106	20.964579	30.610388	1.701629	11.29736	-2.3958576	-0.9128774	7.3191185	14.104419	-2.3524473	18.38994	2.0266552	2.9965591	8.366047	15.5537615	14.716084	17.125593
460	16.578775	-1.2484213	-15.033119	-17.15781	-14.178443	-8.436269	-3.3124323	-5.501929	4.498473	9.530862	-5.2311606	-1.6663727	-3.8148644	-6.5298524	-10.170696	-2.6857045	-0.75722235	6.3617477	0.30133748	1.3901247	-9.129297	-1.9804525	-3.2568924	-0.15835063	-6.217029	-6.097731	-1.7838985	3.4358604	4.137653	12.528033	-8.048429	-11.432338	-13.896306	-16.47724	-7.642393	-5.493547	-3.1207066	-6.858213	-9.605914	-9.2383585	-11.203013	-5.6842	-4.9642415	-3.7624357	-9.930481	-15.533034	-8.411494	-10.26394	-5.8491254
461	-0.05828317	-16.05401	1.1306683	-20.017008	-8.82941	-0.020077387	-1.5784146	7.3134894	-3.831664	-3.1053083	9.71882	-1.5998539	-4.5764155	-8.58903	-5.9432883	-21.833868	-1.6311954	1.9572626	-6.1650004	1.8773016	-14.654396	-30.842276	-29.035982	-9.4635935	10.299722	-19.161911	-3.111783	-9.270335	-20.826736	-14.581971	-3.769928	7.1915755	-6.7992167	-4.320703	-12.225013	-36.23196	0.16933984	-13.098122	12.795769	-6.0324364	3.4086697	-6.5672784	-7.3275113	-8.856555	-3.0801125	7.96627	-4.031016	5.489054	-2.6773283
462	7.492045	5.2399745	0.7279949	9.2510605	4.541993	14.998904	4.8330135	8.268289	2.8654346	10.933431	0.06277052	8.008127	-2.157757	1.8986807	2.5052671	4.317705	4.429921	19.555588	-3.5939949	6.478887	3.3623636	7.729444	0.37082395	2.180945	5.3317423	3.9915216	5.409445	8.955322	0.43178353	1.9673926	8.148685	-1.752995	2.3562715	8.934751	10.402524	11.012086	8.86235	12.654025	-5.128988	-1.5108217	11.566036	7.2384086	0.32850233	5.084009	11.988555	5.8645134	11.545913	17.510157	34.85644
463	6.1181946	43.71874	28.0551	9.10112	23.659004	30.45183	28.739542	15.4004135	31.45989	9.5059595	16.247797	23.89917	28.014435	21.575296	25.294313	40.750782	27.568426	18.193943	6.7452254	3.088751	21.613386	17.225435	18.93334	29.458567	28.195122	30.158142	39.805706	35.178623	29.790453	19.028048	6.5142245	32.515568	24.047052	8.341882	36.365234	44.46889	36.258713	20.520681	30.413918	26.277147	7.97656	11.015237	11.390883	20.22636	25.745222	42.953533	34.566914	47.513798	30.106497
464	-3.793418	-8.603488	-1.1116949	-5.795321	6.9671836	2.870534	-4.172205	-13.494901	-6.8240085	1.722202	-7.3634872	-1.437203	1.8730127	-5.356838	0.036512215	0.82167244	-3.5584958	-9.856965	-2.350384	0.45713988	-2.1079204	-4.077933	-5.6454587	-5.6683726	14.613766	-4.2140136	-4.845556	-13.431496	-13.116749	1.822157	-9.513883	16.767138	8.838086	0.33155313	-3.822574	-5.5780807	25.470047	20.08138	35.05241	19.459206	18.745728	24.860636	28.894075	16.138079	25.54483	38.591156	16.981222	20.760155	27.112213
466	9.787009	10.492187	18.987253	4.6342273	18.487381	6.905131	4.9111695	13.0045395	21.921488	11.06554	2.8170698	2.3381321	16.621462	4.3050117	10.367196	23.339865	14.561401	22.390594	3.773379	17.268238	4.004151	25.728231	23.25827	16.327097	8.273271	12.8662405	2.671917	11.746999	15.036714	17.715046	31.586054	-3.1546032	29.720772	8.154131	7.004526	21.921732	24.752184	14.003736	-2.5004067	28.620865	10.305944	19.368898	16.495047	12.45126	17.435242	22.196356	8.376895	9.079909	20.603249
467	22.851578	35.314297	34.23377	22.083395	12.45478	5.452118	26.521683	21.246613	41.451107	17.061014	24.72789	22.048874	9.5435705	18.872526	-9.190295	27.711275	32.330544	19.515257	35.09216	31.729507	30.738428	23.919977	22.770884	29.791903	22.282982	35.588367	17.174587	20.116507	24.463953	23.946793	25.287249	30.908045	20.860811	12.868637	20.100798	13.342361	20.753407	32.39813	19.3787	24.32681	13.444531	28.876043	30.650208	5.5439305	15.452954	29.859827	32.13683	27.752907	4.492961
468	-5.0461516	-8.428145	1.9817315	-6.919912	-0.7924032	-1.2617058	2.8406203	-6.487372	3.6416028	7.536714	4.692202	2.1278799	2.368271	2.3130186	-1.1911148	-0.60829765	-11.012301	-11.188565	-2.5225508	-6.9669986	-18.040468	-4.433348	0.7747507	-5.276985	-2.3363488	-6.3213596	-1.98705	-10.771534	13.431278	12.034977	11.037949	16.806856	15.589127	17.708485	16.908356	8.036446	18.34851	15.155323	-10.876086	11.126395	5.2118506	-4.735308	5.102758	2.9199727	-4.6435246	3.2993686	2.1108987	9.279015	11.555327
469	10.485998	7.0595326	15.779838	20.165794	19.08933	34.505	19.088305	19.31272	28.69969	14.462619	38.517197	19.26422	15.610503	24.499163	16.410707	15.644214	33.828968	57.50674	22.529343	24.272278	25.091295	15.064342	12.381581	10.375943	32.11722	8.335101	21.657816	0.01444006	3.640797	14.939037	27.970316	31.569715	17.266209	26.014284	10.337422	27.688522	-6.266859	10.059281	22.411371	48.442753	23.890509	23.26664	20.44409	26.335989	28.198135	28.963577	15.645031	11.663222	17.051489
472	17.848635	5.1015887	10.719317	24.085249	19.884531	13.5374155	11.586284	14.065587	11.219714	21.39139	25.789526	20.98216	29.256783	11.87955	13.589333	19.647644	21.721153	3.6654675	13.305656	13.246471	17.598757	19.724375	31.181648	16.266258	19.572725	15.591229	17.64432	15.239956	22.633682	19.17465	27.759119	8.512835	34.23276	29.884016	23.653131	8.506227	21.542841	-1.157169	19.410036	24.645517	22.54525	28.71638	20.812891	35.65417	28.297546	26.65787	11.262441	23.33956	10.809326
473	28.720606	13.4654455	0.1308872	-3.3181965	20.67318	24.294424	21.914385	21.690157	14.242233	25.18598	31.956232	-0.05276559	17.518675	7.7698436	14.199348	26.598541	2.790427	14.936149	26.559958	15.933589	22.88164	9.696389	6.9922748	18.3942	24.623438	32.60151	10.863624	19.68184	5.813109	24.34342	6.387776	9.396822	32.473354	46.974133	15.664589	18.148657	-4.1975064	3.5955963	5.0569854	10.555113	20.3888	6.476132	-6.867119	10.276778	3.2528389	6.347496	24.613821	29.799852	18.122328
475	14.745049	0.50521725	5.270921	10.159696	3.6910598	11.898526	15.125876	1.3115132	3.0669148	12.137067	13.048854	15.737855	11.592926	9.26853	1.4914595	14.696609	-0.45016894	15.437448	8.386542	26.687696	19.917406	7.3393674	8.053842	15.425519	34.548748	19.687632	30.523104	25.767492	13.191255	22.365011	-6.6462836	14.98203	26.91297	18.212225	12.248454	10.371134	10.976779	29.28716	19.85724	11.827151	16.736359	15.742967	11.19128	9.937843	3.0458775	10.948036	17.518461	19.372786	16.566046
477	0.27455068	21.417517	-4.428405	12.956744	16.261328	11.829881	-8.409648	-7.531218	9.813409	10.489887	10.1438875	0.65847063	4.7032633	7.4014535	3.153755	11.0470705	18.26668	-4.5044136	16.463402	15.450555	6.384302	-5.674792	-5.3143077	2.038688	9.281665	15.658977	3.76433	2.4761019	-0.2621943	4.3444085	2.735463	17.555792	2.5035942	8.646923	16.14115	10.277436	-11.894847	-8.647746	0.9868293	10.23656	13.152146	-17.567488	-0.5448968	-1.6775703	-3.0707626	-5.1634746	6.9666	-2.141791	-4.964226
478	8.502919	14.6076	-2.3948476	13.382996	8.468084	3.8873832	-2.3960502	23.406813	16.600542	-5.810795	-17.570932	-22.259796	-11.846578	-11.334474	-5.2081347	-15.2886915	0.89057475	-14.652179	-7.6152873	-1.313366	15.217155	-14.404419	-12.686619	-13.500773	-18.856516	0.18362148	-11.332283	-28.760946	-21.511461	-22.637548	-11.581979	-16.219572	-12.194626	5.8607364	6.7041397	3.5179007	1.8665196	-3.5121548	2.686896	16.424593	21.184725	12.532635	10.561997	5.8742614	-9.293115	3.6592577	4.895392	-2.152936	-17.81563
479	10.380229	27.346762	-3.0800636	-0.11344298	11.919037	-0.12190596	9.734103	-13.594482	8.532737	2.083059	3.807861	2.965082	-10.611863	4.2631383	-40.44475	-6.269047	12.124444	-14.647561	0.1859773	3.501482	10.771263	0.72547024	8.160003	1.13935	7.085009	-15.560351	13.140705	6.3893085	-4.885631	8.670064	-16.733742	3.3704536	-6.9893723	-30.82472	3.1076906	13.349942	21.990143	7.739805	-5.6935406	5.2515054	9.270612	21.490196	10.816551	-14.279137	7.9844055	3.2237003	-3.4701645	-0.19664757	-7.9364033
480	9.284179	11.546597	13.828446	15.062215	17.348837	10.558368	15.273529	10.022431	8.740911	3.6360881	12.763875	14.095365	16.225618	11.990162	15.17493	16.263407	17.645937	13.4589	11.97424	10.69011	14.511113	19.088354	13.8950615	14.865498	12.095387	14.643394	11.697197	11.8859415	12.300987	11.708931	9.736728	9.205681	10.357451	15.481438	7.7240996	4.5539346	6.2481523	7.432533	2.8211205	7.471391	4.0608068	10.43399	7.6668563	8.4120655	-0.33499098	2.390972	4.741508	0.69782734	-2.417042
481	-7.591273	-6.1532054	-8.297926	-4.4583087	-11.445183	-14.137	-4.007524	2.7701004	-1.5454429	-9.306277	-0.30205593	-8.350542	-9.346088	-13.063102	-11.942094	-2.9909637	-15.1474905	-16.175552	-9.660752	-16.203545	0.43317795	2.4846518	7.5089803	-3.5205028	7.6935887	7.896385	5.2927775	0.81833744	6.2170525	2.6229029	10.172542	5.567888	7.805796	13.906822	-1.1606245	3.812837	5.2995973	9.075128	4.7717957	7.7055454	-2.5840244	6.409599	7.2527466	5.0718455	3.4222317	6.120262	3.38424	8.970147	4.4656224
482	-9.136807	-15.6024275	-14.802295	-13.923129	4.2645764	9.995107	-2.6428287	4.1580086	9.205276	-3.8864012	2.7554677	6.1486244	-0.28192982	2.1265864	2.7167282	5.351559	17.501219	17.14089	10.0155325	6.805658	5.336285	7.321556	-3.9388697	-7.009647	2.933995	7.7351646	-3.4793413	3.4567814	5.6573486	7.967045	3.4338357	13.844849	-3.3389118	-4.977331	-1.1291994	15.892426	5.1677647	10.196773	-4.5965686	7.3112316	0.7905809	4.367705	-0.5897792	-6.464644	-8.690114	-3.0123634	5.152744	4.51283	-5.0953503
484	20.447424	15.973838	17.444069	3.364763	21.71286	3.8679733	17.673368	12.947265	-2.7454655	-35.42042	-2.3661587	12.274259	16.580866	15.756375	11.032945	16.934954	11.003896	19.710932	20.220316	22.697783	-8.690596	22.994013	6.1626954	-7.161682	-5.5888114	-1.2163438	12.867233	12.878192	17.922873	11.48661	18.43905	7.0514164	16.802393	20.59459	2.7018957	7.197908	22.03788	10.128144	-4.49832	-10.648791	-1.1716145	13.03135	13.985425	16.203003	12.118352	21.036112	8.606191	17.299751	28.202692
485	14.600384	13.592923	3.853132	4.695478	4.1802654	5.8262334	6.8399386	5.748638	7.99643	12.011655	5.980385	8.055284	1.8465332	-0.24746847	-2.0397747	-1.8561288	-5.8181934	7.190872	2.2552092	10.457999	8.022903	9.425591	28.704742	15.377131	-1.6441699	2.8770778	-0.014024098	12.793084	4.226458	-8.048317	1.0836307	-10.360646	-1.294245	2.09951	4.875379	2.0720463	9.194776	7.119673	-2.0917785	2.8728106	9.859805	4.7771792	-3.779689	11.285817	7.6985908	7.6989226	-2.082204	4.910353	-0.6187529
486	11.447433	33.79119	9.809756	11.749875	9.681368	25.791252	15.752175	20.720634	21.4943	11.8097315	19.512486	12.942646	16.589777	11.55096	10.801707	2.2061517	14.750182	26.903938	10.488942	18.757725	24.790644	15.789083	13.143299	17.541855	10.180491	17.427427	17.23862	28.65538	16.437393	3.9274883	13.74133	17.032646	26.271479	18.745262	10.138467	12.78413	29.282623	21.568802	16.72643	12.446327	11.338199	12.475114	14.432736	9.608274	1.3156807	18.706795	21.792948	11.003716	10.878076
487	-6.7246304	-9.091439	3.1147969	-16.825968	-2.8997104	4.9419312	8.499339	-16.242655	-12.561368	12.935315	-15.868935	-10.674577	-2.5360966	-2.3320765	-4.788549	-14.638396	-3.6924064	-2.5037584	-4.738484	-0.33431306	4.4061413	26.85846	5.5973573	5.5111313	3.6200354	-2.8751192	-8.41207	-9.473263	6.63475	-14.637222	-6.132955	-17.74322	6.5055394	-10.577662	-8.113473	8.47624	-13.716362	7.779369	-16.572243	10.922553	-14.064021	-15.183534	-7.261364	-12.624588	7.633658	-21.212513	6.197349	-2.2557082	5.4369454
488	7.991381	11.558369	15.275165	9.971612	8.355275	5.422485	14.088313	15.446265	15.391037	5.0673504	5.1667237	-0.07065666	14.519773	6.465122	1.5765346	7.3866773	-1.4207536	9.217306	2.4926405	-1.4135723	3.3177996	11.820945	18.075438	-0.97176296	-5.375979	3.6803157	16.547796	6.314897	2.357354	10.901082	6.106974	14.275837	-4.8164134	-3.17719	1.738542	5.67721	-0.25893092	1.4470371	13.241017	7.1970916	-10.525809	3.9237716	-3.2094753	13.559445	10.798917	6.2147527	17.145168	13.4205675	25.730722
489	2.579727	12.976909	-1.1159505	-3.320753	15.851891	17.399416	-6.756151	6.403684	-6.1724777	-6.4894166	11.063762	3.8370125	15.377969	9.812215	11.883952	8.543238	-4.3099675	8.959407	5.707855	1.2754933	-4.8844924	-1.3967762	-6.567241	1.9918274	-1.380907	20.533443	18.237625	18.280512	2.7022865	10.525968	16.521414	5.6699004	12.115359	15.991649	6.2886024	-7.192295	2.3625581	15.980229	5.3851104	-6.787913	-12.834981	0.49308923	-14.015338	-6.2880173	-7.135528	25.632528	12.9041605	9.82944	19.775171
490	0.054933548	-0.8078804	-3.1951637	3.8384821	0.22555077	-22.556055	-7.566204	20.320894	-5.2296615	28.471657	-3.9522464	5.3783097	3.9548137	12.774411	9.167748	0.13192558	-8.634209	2.2048159	6.3778806	3.3818655	16.295908	1.6457437	-4.263495	-8.993243	-7.568501	-0.649427	1.8667502	2.6799622	-3.244151	1.407348	13.911732	-8.255696	15.244611	-9.556505	29.266195	-5.125124	-9.443624	-0.33764997	3.863723	0.53684634	-13.954524	-11.133134	1.2362376	1.6661087	-3.5789833	-18.824629	2.948416	-11.542992	-4.900088
492	7.2742066	10.416356	8.936841	7.0380645	8.288537	4.8263345	8.237338	15.949727	21.681305	3.3597476	2.5926764	3.9486303	2.3767388	-7.7358227	-3.2733822	-5.767284	9.889384	11.273201	17.588362	17.76899	6.89803	11.441758	24.389206	-1.5418278	2.7585037	28.932108	17.060583	10.827205	8.101909	15.861385	9.976705	24.449167	12.457009	6.9492493	12.949117	11.121289	7.540458	8.020119	11.74891	6.6688333	-9.07324	5.2595572	8.391161	11.680982	10.063685	5.6848927	16.485899	11.273869	9.707814
493	6.5798793	-2.3261135	2.6498473	7.941981	-8.991805	4.304191	-2.842354	-13.26201	0.071851574	-6.0440536	2.914861	2.291187	0.61760396	7.8413506	2.9243128	6.98366	-5.205099	1.483867	-4.299051	-6.5024147	-7.599694	-2.5470827	0.83781725	16.88988	6.0052285	5.088552	3.9577885	4.5039144	6.6837115	-3.7793884	2.7580068	-1.7624025	0.05705015	2.7186196	-0.7966543	-2.371381	8.019264	2.0973523	0.9356659	2.0152147	0.14620113	4.892921	6.559256	1.9026088	-0.7815563	7.782663	5.8997273	4.3461185	17.460093
494	1.3308315	-12.097692	-19.776201	-7.968102	-16.323198	15.046505	0.6457103	1.8140634	12.637948	2.6393301	7.533232	4.69417	10.624108	-2.2107944	3.8892968	-10.335708	-4.308578	-14.936478	-12.434624	-13.030454	-10.415207	-3.0440094	3.7963383	17.29722	15.458717	20.34006	12.441653	13.253796	2.6576135	12.736041	12.445694	18.248713	0.47411108	5.700361	11.818161	-0.8270288	-3.1772804	-24.769516	-10.648492	-12.102302	-16.13607	-6.6565557	-5.4892	-10.185651	-11.344466	-2.8264244	6.6484275	-9.725749	-3.2792435
496	12.395455	15.396691	32.864506	17.191486	33.802685	14.778081	20.990936	-11.6233225	16.719927	16.971235	6.482054	19.81492	21.557745	18.612745	11.807223	8.301566	32.882153	21.625696	24.071815	13.8944435	17.032804	19.445894	16.823914	23.25152	21.8869	18.915955	24.207594	18.496864	35.899685	23.211336	25.112839	-1.5549198	20.925135	22.370544	16.579874	19.70627	25.201303	17.642954	17.496376	19.424536	32.57754	17.347704	16.357824	14.031167	18.017	24.892431	42.00639	28.49029	34.123493
497	29.777946	33.95387	23.521368	25.869226	16.734865	18.897825	5.3991704	10.02748	11.899784	-6.599485	37.53372	11.985915	5.297259	18.155436	1.056245	-10.247078	12.158897	4.960352	17.516605	18.847368	15.600982	20.130877	14.838554	11.169575	16.742212	20.38794	4.0486193	27.459143	22.490854	25.38825	26.141916	8.439984	16.210684	-1.0179842	-0.70087624	12.898647	7.203893	5.2532873	27.010073	25.107424	4.017225	12.658638	-2.673622	10.417828	5.234488	1.201734	12.213761	10.94501	0.07046906
498	16.359068	6.445368	1.0983605	5.598051	2.4517496	10.347688	2.1301222	-10.365302	0.19435804	3.3215077	0.9098044	12.233945	4.41449	-0.5925872	8.192209	9.151294	15.885628	12.87676	-7.374788	6.372368	19.681742	13.729861	3.315854	15.1338625	12.015897	6.003144	-2.8161705	4.6291776	15.578969	7.2300897	3.4205234	9.607013	7.833616	8.236821	2.1224492	6.640534	11.920574	7.988842	6.953297	4.3313317	12.087741	12.117482	-1.8945433	6.3537	13.525371	12.324897	10.872128	6.7877297	13.658852
499	4.409845	8.72739	3.622754	3.9036148	11.838334	10.750851	1.0852032	6.9443665	23.983366	0.42765677	-0.3890632	-5.107777	4.510301	15.297404	18.082983	11.070836	18.000982	9.490524	-3.484045	6.361997	4.6951623	3.8256462	-2.300319	9.358505	6.0269313	17.88038	7.788403	-2.653755	7.9750233	18.743698	11.82046	7.6812973	22.91755	26.946112	14.108018	26.850388	13.333522	10.6593	14.995406	-1.2493104	6.263882	4.7320514	6.0819354	5.881349	5.0549474	5.30651	6.4763584	31.217047	-0.46503603
500	15.894118	10.114428	18.983702	14.404075	20.260115	18.307854	15.966268	12.289142	26.023972	12.676263	29.013031	18.919947	35.869305	10.223182	15.646483	7.502403	22.37295	15.554765	13.397709	6.7923465	23.26166	4.8522954	-9.183358	2.9395237	8.286041	7.1050453	2.4625528	4.011742	-1.8371071	14.985873	7.7046447	9.331012	22.877295	6.964213	17.98046	14.908279	14.502681	6.5695195	25.081808	14.141547	17.507557	12.151649	16.268702	7.196857	28.128424	9.217601	12.548934	28.545237	25.787758
501	1.9661574	6.6006927	8.017737	10.868653	17.525206	13.729683	13.178781	11.048402	11.390943	-8.220504	9.44168	-2.7803557	4.3865523	7.8067927	8.284735	5.8688965	4.388286	7.7385373	8.753383	13.074338	11.419495	2.8775437	8.735592	15.605572	3.318682	11.384921	14.985009	18.621248	15.135356	2.6217422	6.6807804	12.660954	17.869905	10.359532	11.843834	3.268567	12.374831	9.604951	0.99939615	12.180249	8.135819	3.4969947	10.750928	6.8298087	1.3799645	10.086377	6.0331707	12.6039505	6.479101
502	18.369223	-2.1180553	9.795562	35.224136	42.823086	21.042437	36.4331	24.129822	33.454273	15.552803	11.714801	19.940716	23.95124	15.010665	7.3651795	27.661894	13.830306	11.77752	12.689809	38.322918	25.523087	35.316685	15.9470415	22.45362	15.21492	14.870602	20.356277	27.882364	33.976086	26.670279	19.996777	22.911646	14.015927	6.4170837	19.798819	17.35967	29.778376	25.720736	43.19833	8.4446	23.973886	12.18103	29.417608	28.34818	35.255802	8.371516	34.663822	23.012552	28.661718
503	18.82173	3.0911343	-8.65695	17.769665	-2.479393	13.742881	22.122414	4.5436616	7.0395694	31.177618	23.76425	17.411594	-2.6282313	14.478002	21.59833	13.180844	9.490481	12.936795	23.61119	14.749657	27.210526	36.3726	8.510249	2.8617551	23.601252	12.382329	15.683212	-1.3944287	17.277042	7.4412694	8.096974	21.789148	29.649096	32.036827	31.08539	34.94951	25.496317	-14.71111	-15.09167	17.439238	7.031408	6.4656086	21.842957	19.40801	5.150789	-3.0814717	11.915535	-10.995673	20.874887
504	-7.092808	-9.110092	2.1331408	-0.79155827	-0.8295641	-20.664488	-5.17326	-9.713847	-3.4891634	-6.2706795	-13.186633	-11.739914	-12.893112	1.1020669	-12.900256	-0.2810839	4.97631	-8.231731	-3.6133368	-2.1835246	-9.840083	-14.915329	-12.1351	-11.626309	-13.353539	-18.106043	-7.11717	-15.497811	-24.373316	-5.550078	-4.8347135	-3.8493955	-16.210436	-10.844628	-9.740097	-8.447728	-20.580107	-20.507154	-9.775113	-21.38566	-23.262564	-4.6896224	-16.79857	-3.54945	4.2897396	-8.772367	-0.62902313	-1.5808803	-19.018156
506	-8.346259	-6.2736526	-12.702934	-10.07297	-17.064459	-6.656285	-15.848484	-9.748363	-15.776952	-10.9190855	-14.1894455	-2.5033398	-3.4779184	-11.067281	-6.726228	-7.681603	-5.7750897	-4.4190364	-2.853716	-9.048427	-14.641288	-12.083687	-13.158409	-13.521167	-13.030118	-13.605784	-7.1840806	-10.642325	-22.788568	-9.767776	-8.716735	-14.261269	-11.548892	3.4148905	-14.834361	-11.611481	-17.30787	-24.189264	-9.373725	-13.37144	-16.624077	-15.261683	-1.6795787	-13.824557	-12.383438	-5.827192	-10.830082	-3.2832682	-11.955891
507	31.37514	-0.69142485	12.747971	15.847183	17.107597	7.9823213	21.323843	11.01878	12.744915	15.477597	24.243414	13.895631	3.8381388	12.624263	10.746936	22.239618	1.0084568	11.446879	14.9363785	11.093021	12.2216	21.249613	12.600211	10.810025	21.464823	18.87989	14.243087	12.310501	13.874648	3.7275531	20.083366	21.44116	22.14872	24.109934	1.7055143	-1.8767262	3.619292	-1.4748052	0.34835473	2.076742	4.0235915	6.5712266	17.252739	14.726796	14.401898	1.2075152	7.293249	10.127988	12.691831
512	-1.3668313	-1.6183634	-0.44299603	1.9046363	-5.234571	15.445622	6.402535	-10.499236	-7.55689	12.543988	-10.073557	8.526851	-17.083529	13.52715	31.712355	1.0106138	7.6851883	17.320774	3.3341343	2.9110813	-3.6442587	6.1842175	-2.1343071	28.188334	14.035947	11.061854	-0.64454293	8.260336	13.801274	2.38146	5.3943534	7.6048374	8.488453	1.7376665	20.459225	-10.423726	-7.459952	11.298148	-2.9696445	15.139652	26.400208	2.3434558	16.279497	29.342964	9.026154	26.146523	16.75019	3.6480086	-5.9212403
513	-22.932226	-23.83924	-25.221308	-15.231669	-18.843697	-16.547646	-22.662178	-5.2566876	-21.449638	-16.279402	-9.53622	-1.4346232	-13.502388	-15.076663	-14.583348	-6.4800544	-19.98775	-17.01961	-16.07341	1.2564769	-14.896789	-10.461381	-21.06479	0.24803834	-19.16013	-18.131409	-16.168173	0.24928682	-20.431376	-18.263582	-18.13901	-8.921796	-21.872215	-13.3452425	-13.851886	-0.9798371	-27.262726	-19.978338	-23.558304	-9.746068	-22.2881	-17.76014	-17.601889	0.16094096	-3.4224617	2.02061	4.2839713	-0.28748643	-1.0575889
514	8.47866	12.020493	4.1542716	20.044533	14.389735	13.507487	9.694734	22.330566	3.2127562	-3.0920308	15.820008	11.443672	9.121565	8.857295	7.408659	8.799514	5.5834365	19.122353	15.845367	12.146034	11.312818	16.724173	12.820103	13.060642	8.503667	16.013803	-0.3828093	26.078985	15.724759	2.0337205	10.064789	21.636658	17.879303	15.430428	7.361311	-2.0649073	8.438495	6.3413396	9.064374	11.323499	20.351156	14.87766	5.1053734	5.642203	12.610181	-0.42998692	-4.239909	15.181594	18.67468
515	9.106176	12.494105	-0.63751715	0.94729847	10.196134	6.077451	4.5555716	5.7128677	3.8896732	-0.67216873	1.1174215	15.390042	11.5961	9.543788	8.471711	2.6067364	3.9231942	11.652696	7.4071984	1.4061465	-8.263599	-0.45603046	-7.6041427	2.4596608	6.2148323	8.907168	4.098619	10.603175	-7.663688	0.13915987	-6.413292	-0.99093074	5.65914	15.449651	8.137822	0.6866328	6.2881794	-7.623174	1.0428272	2.7300427	-7.2950606	-4.4625354	-6.538971	-2.0126112	-11.408921	4.017859	-1.0424999	-14.906471	10.834231
518	6.3371663	12.197825	15.830462	13.616008	3.4658515	17.897604	14.58565	1.6446804	8.280845	12.588181	10.581561	13.978607	11.14611	10.045276	12.5874605	12.536697	-0.06376171	6.4235234	5.0917706	1.8325768	17.43054	5.276226	7.052527	2.3686826	9.768638	5.31671	4.1160836	12.355659	8.593173	13.175807	5.2769566	5.8093605	6.5737553	10.332944	3.8705938	1.9786335	10.180212	6.5323434	10.634425	13.680675	19.988104	6.6539855	3.3212726	10.650155	18.060457	12.800038	13.051598	17.610056	10.10118
519	21.266739	11.07051	-0.83599997	13.552846	5.5203576	1.7877383	-0.46867052	4.2503705	14.117191	0.61602	5.0039263	19.055296	7.7267876	10.383555	4.8603616	11.070455	9.530982	-3.4231727	4.001431	2.5946124	2.2830732	5.166303	10.685876	11.242059	15.497296	15.042061	-3.6539633	5.109963	17.446806	13.943431	12.154548	14.805516	6.52907	10.729149	-2.342181	6.6071277	10.67337	3.8707483	7.5331616	7.756153	15.416267	13.581195	12.259183	16.860075	11.2869215	13.204826	8.452303	11.624761	-7.075275
520	-4.50912	0.7124873	14.696625	8.212476	13.120791	4.6405425	-5.450829	-3.2206008	2.516312	-1.6425818	2.7989616	14.532021	20.29765	21.40758	2.2870111	12.578842	-0.27250353	8.298417	11.921792	3.432356	-5.496083	11.982976	7.566872	5.5962124	5.1269975	7.2089067	-2.7882907	10.19761	3.1742966	-1.3294576	5.5806527	3.1336565	12.997578	7.706454	-8.833556	11.437274	4.387373	-2.0649626	24.013056	3.827386	-3.7683194	12.050423	11.2133	6.3388343	5.7756577	-3.8219955	-8.1322565	7.3879814	8.126143
521	6.103068	12.527759	4.1544566	3.2837286	18.248255	4.3434777	-5.034362	-2.5493488	2.9155452	-9.675537	15.387973	4.9863777	12.5102625	9.590758	0.8970986	13.46096	14.203982	4.87005	-12.167302	17.145151	6.5646553	15.93295	4.98963	9.893338	5.4998994	16.423006	-1.213719	11.31696	-0.33521733	15.336459	5.476244	4.240236	-3.1050527	7.4071374	26.330404	20.91437	23.945078	6.0601783	21.698828	10.709933	15.989747	23.076355	5.226427	9.972857	10.406421	7.123714	3.3295224	11.276441	22.602257
522	-14.468994	-19.810545	8.676227	-2.5998275	7.122991	20.701828	10.284134	3.362258	4.9420886	3.4231396	5.797344	-9.05448	-15.752853	5.629728	11.371964	2.612852	20.134706	10.408143	15.377353	2.9627466	3.651973	14.097146	21.465738	2.404169	25.169012	-5.207095	14.663882	4.4870906	16.732698	8.995719	9.766582	-21.203741	0.6517498	0.1592927	-4.4361367	10.040694	9.595803	-8.448979	-8.212929	-13.236282	1.8314732	-11.229604	0.8049328	-3.9176629	6.3063793	6.779904	4.964975	9.925086	14.5003
523	10.556388	17.273746	14.081552	10.850239	10.607549	12.750903	18.193026	19.952911	8.721968	6.16202	17.184511	18.120123	17.968134	14.361897	8.822165	11.323041	16.737944	18.696741	23.081924	5.3929152	3.3925169	20.853262	9.308321	21.279198	19.52704	16.641275	6.2576995	3.6952527	3.484411	25.108322	7.378189	18.375002	16.598856	5.237985	2.1923368	10.103518	16.726652	3.2625268	9.304636	6.238323	12.599544	11.750781	13.853307	17.544191	2.8794348	1.4920858	13.079524	7.8255234	8.995925
524	22.931364	14.51842	10.141649	5.9878864	24.202576	10.416455	9.01015	15.545421	19.76122	12.455405	2.9892864	30.469528	10.029586	21.20434	7.52051	29.484629	12.025669	13.452159	-1.0728248	24.306562	5.100807	19.86411	14.359035	16.072979	23.779528	20.66958	29.35343	10.789306	10.473078	0.08463033	18.66191	7.062204	9.162732	5.3023	32.74648	33.288734	8.627807	32.990208	16.481657	21.854826	2.9191449	35.96951	15.835156	15.015325	16.055887	25.543137	10.854098	23.007757	20.491243
525	5.657125	2.2316751	11.995228	8.580533	-0.5413348	7.105226	-0.4924787	-10.44594	1.1916997	8.326129	-2.0999267	4.199117	4.7450337	-5.420828	-2.8776891	-4.053121	2.0494194	-0.07006073	-3.619014	0.05629285	-3.4042885	3.8635607	2.77266	-9.770749	-3.5046928	2.1728303	-2.6598127	-11.673539	-9.326678	-2.6429548	-2.2562704	-16.241411	2.9343007	0.17734082	3.6371691	-0.16040039	-4.052051	5.7686996	5.1102357	4.6054163	-2.4468033	7.313326	6.1951027	-3.4318745	-3.0910435	-3.6057072	-6.5168967	8.161572	8.536246
527	-5.8429084	18.318869	9.927632	4.3506722	1.2762843	1.114151	12.323617	2.549845	10.202519	16.9567	17.091503	3.1688302	5.41707	7.758661	8.777652	16.855309	7.0774817	5.1631546	12.216731	11.621414	3.09886	9.221543	7.1072807	9.909523	9.588592	9.891501	8.7961035	14.301023	2.5316422	15.700158	15.542722	7.9764295	7.860331	13.07914	17.719711	4.180327	6.3902497	10.678639	7.4513607	5.70027	5.8073077	1.1724821	6.8807845	19.494753	14.578914	8.687081	19.934061	7.757719	16.176374
529	19.155714	8.114754	20.295553	34.73675	11.567952	25.315086	24.071138	30.657951	14.090477	23.674515	10.744336	18.602713	28.174662	24.914412	9.859874	15.176339	29.498075	34.30197	11.918056	39.76305	12.319279	17.323559	12.465091	22.176949	20.566004	21.828062	29.647415	28.405737	27.257011	16.207502	19.851534	9.494598	19.785254	8.377051	27.12713	18.932098	28.666098	18.205282	5.3489184	11.690061	20.478674	20.758017	26.309805	24.345575	5.1460624	4.489782	16.131165	23.75036	8.892565
530	1.8546511	19.866434	5.557115	10.104441	12.160554	-0.25492635	-1.493385	15.423068	15.851548	3.1820629	2.432254	9.278963	23.256027	9.417932	0.13433616	1.6312882	3.6696491	10.120591	1.0631441	15.932228	14.295194	8.750157	15.246957	-2.180434	2.8124332	8.661196	-1.2838851	-6.9792004	2.0407908	8.063209	5.594303	-1.6228393	1.9363523	2.5319102	6.63648	21.667616	6.6644826	14.435897	3.4868965	9.541738	17.394934	10.219271	5.57433	8.835848	7.0669274	23.194122	11.581646	15.198558	16.278822
535	5.346598	-6.29928	12.8324995	0.45500246	-2.421951	3.114988	1.2137585	19.283447	6.4224796	14.378993	9.435298	4.855635	-4.7343745	9.560416	15.947839	-8.884791	3.908799	0.41204643	-7.8014417	0.7525387	-1.0987049	12.467162	25.77384	19.779438	-4.2327776	1.3707033	20.681524	5.9769397	-1.8495065	16.689493	-2.8018563	22.447535	10.975375	-0.47254577	-4.9216275	6.3500037	-6.022553	6.3647447	-11.794811	4.963545	23.169647	15.969303	14.003792	-7.017189	14.389431	2.6055481	7.0566444	-5.136189	2.5406277
536	6.895294	15.877284	5.36391	5.883989	2.1571827	6.4994144	17.029778	16.10993	6.8469634	10.154085	6.4401035	0.006929398	-10.259725	-3.7375157	7.0629706	17.693691	-3.4450252	2.6504765	-3.9996808	-2.1161757	-3.1743839	12.512028	36.363556	18.493025	-10.779786	-13.422366	0.8482074	21.269678	1.0701647	-9.20301	4.119352	10.8083105	8.247986	20.089727	-1.0402634	14.841248	7.2661986	10.91362	6.830723	-4.597061	11.880646	14.511708	-0.33145094	4.6000557	8.795879	5.658262	7.0583763	10.098271	7.9681067
537	-6.265448	-11.532104	-23.67987	-5.4837413	-7.3376427	-13.084862	-14.906872	-8.888751	-12.79127	-13.424835	-7.3360715	-8.51788	1.3754326	-15.392372	-8.769173	-11.385742	-14.223088	-8.706637	-18.70125	-6.552983	-4.6328435	-6.120917	-12.017726	-10.094405	-15.215611	-0.4591144	-4.8088775	-8.390312	-9.510482	-5.3606925	-8.668875	-14.956322	-7.7976	-10.464894	-9.867431	-15.6452	-10.015424	-7.4860997	-5.8636036	-20.538973	-14.527725	-23.3301	-7.1999135	-0.17577727	-10.280319	-16.602545	-20.77786	-14.056831	-11.047192
540	19.92678	25.331255	26.209242	29.039103	27.41278	23.678102	14.51798	21.85275	23.706207	22.007101	21.848053	18.414293	17.645304	16.2296	25.602417	29.313543	12.442063	39.245296	27.073198	37.069237	25.066755	28.54509	23.228407	19.910955	17.667437	20.085497	38.739716	27.630697	37.259007	21.467237	39.92672	24.73137	32.58906	20.973179	19.19607	25.68123	24.341806	21.099722	25.88534	21.838884	25.32856	8.727336	32.0822	15.311642	15.404429	18.579287	16.24082	24.778404	24.67192
544	5.4547753	-20.806555	6.271232	18.84386	21.586082	0.8303979	-19.950998	6.382892	15.324368	-0.9779261	-8.77654	-3.98651	15.889499	6.7388687	6.366676	7.235331	-3.0620968	5.0334854	2.4223604	-0.9594772	8.278111	4.4863315	5.4488473	10.942548	14.399376	12.791984	7.5771275	-7.0913887	-2.392189	17.452368	2.2581909	13.964206	-6.4412246	0.821848	13.626246	5.14844	-2.4629147	-2.6731112	9.027704	13.508614	18.15012	3.0763252	-4.426144	4.1222253	-1.0448467	19.203926	0.38034537	-7.595967	-9.839894
547	8.064879	18.106607	-8.40662	5.064403	-2.1314182	0.7729204	8.871985	8.188294	22.412804	-13.248265	-14.544555	-24.61592	-0.1515319	4.216821	-1.691279	13.333295	-8.146365	-1.2356771	-28.545301	22.121176	9.942739	4.9899106	-4.6749234	0.47197008	-10.916318	-5.967691	-10.498944	19.67322	11.501977	6.161219	-0.4830122	-2.0380683	8.224742	-24.404846	-2.6371775	-9.573989	-12.600746	-19.127077	-11.063617	-5.3556724	7.755366	6.5118957	-12.130398	-3.9835663	8.367211	25.828089	7.6141777	6.2484803	12.945836
550	8.103976	-10.723844	-11.073703	-3.3570986	4.2701354	19.282736	13.036813	3.1742983	7.4669013	-5.873468	-10.716877	15.333488	19.03446	-11.643577	-2.2191927	13.214353	5.321548	5.3785005	10.226817	12.605087	17.025524	-1.5660034	-10.607436	-8.312244	-9.071486	4.163341	-13.456586	4.779089	10.727759	9.544762	-0.43820944	19.641855	-3.6320398	0.08896971	19.255125	-4.9644012	11.4591255	6.274076	1.7058154	4.157998	6.0310173	3.5453827	-7.237226	-4.0407004	5.003365	9.59842	1.00695	-6.4485154	14.039218
551	15.353798	8.607402	10.088783	-13.057971	-13.776131	7.868315	11.836979	15.902092	-4.8230815	23.556616	1.9965997	1.489234	3.0926425	15.255605	11.935627	8.018032	-12.57386	14.946721	-9.62363	11.05049	10.143489	-5.761248	12.187492	8.369922	11.3163595	-4.2529798	7.2153945	21.582968	17.61605	15.14108	22.505713	2.754714	-3.6187084	15.511884	18.518682	12.438481	1.8918647	22.672266	13.440988	9.209249	7.0837655	16.433603	7.5188155	6.2466598	5.4615135	10.318335	18.572752	2.7271023	-10.568327
554	-12.308017	-5.248565	-7.405035	-4.017054	-4.558199	-2.9960225	-4.397749	-3.7376645	-13.201238	-5.5746536	-10.174898	-13.265091	-10.134781	-9.488817	-17.367971	-15.205789	-12.8572035	-13.503559	-21.43483	-18.233784	-9.972938	-13.152379	-17.331228	-16.171654	-8.886623	-3.0605361	-0.72008353	-11.852337	-7.5573997	-11.164685	-9.883054	-10.377543	-13.560672	-15.281116	-6.4333534	-13.177106	-17.163416	-17.860044	-16.131845	-19.154392	-22.930037	-23.405342	-24.810005	-20.424715	-23.812922	-8.4310255	-9.228111	-16.493048	-13.110141
555	14.830174	15.232705	9.690854	10.388585	15.052535	21.069605	18.405373	16.230051	11.712418	14.050641	17.2727	15.773773	14.150674	5.7810555	14.139733	14.878418	14.601079	2.2348034	-4.4414463	-8.119801	22.596474	13.783096	12.868515	21.841743	14.21939	8.054364	-7.4657598	26.085901	3.293582	14.428406	13.524654	18.108173	13.332993	12.531043	8.241402	15.492406	16.629011	11.645921	11.128095	12.161799	3.2570517	20.975851	18.16099	28.497528	0.07491859	15.893066	8.092581	12.176331	7.9103465
556	13.774269	22.057571	37.137447	29.886292	43.693146	0.06302357	2.7483664	9.765283	7.437839	18.43345	20.891819	18.1257	11.187825	15.831323	25.985565	14.999333	34.780594	22.823227	8.874551	14.846962	19.121813	15.2449465	21.941965	9.361793	13.1731825	5.150128	0.6785512	15.469265	22.761856	16.00406	11.902734	16.083914	10.472899	-11.5985565	10.58287	-8.039291	6.592772	14.66689	8.551877	-7.6379323	13.301578	25.640587	14.317086	6.0933223	4.8374662	-11.844058	8.340461	4.8901744	14.970777
558	8.034579	-2.769501	17.163414	19.150087	3.5805461	19.120138	5.929418	7.26461	5.5453644	-2.4637907	-2.9351225	1.6941363	2.2779374	1.3304195	0.79367095	9.722259	24.760267	10.233865	26.806475	7.2620873	11.510804	0.9207298	22.97775	9.107554	10.528175	8.654514	13.525456	8.035987	4.443227	11.574168	9.592408	10.662711	18.221893	14.68912	25.331629	2.921377	-0.9523401	1.8851175	8.036218	-3.136156	1.3444182	4.8949375	-5.1591015	22.04402	10.409222	11.066997	-0.15346502	17.456236	12.00296
560	-5.8752084	9.158128	13.254006	-4.967817	11.783082	11.759426	3.6775837	14.53717	10.847904	5.1130157	13.475354	18.998678	12.695644	14.43501	13.109116	7.871204	12.197827	2.7538064	15.383014	2.8988912	0.05619685	8.976504	-0.9554057	19.606382	4.8334184	-2.9006689	10.46329	6.808574	0.98177433	13.9248	8.730749	2.8241403	-0.375338	1.3690743	10.76152	11.460103	8.509175	5.9268208	12.37028	17.68872	13.446541	7.308783	11.221107	-3.073321	7.8662167	12.094021	7.2833104	16.588057	9.877051
561	6.534994	-3.623419	4.2653427	7.210302	5.840586	16.141518	7.450855	17.562551	1.5802883	24.180756	6.990811	4.579695	10.897045	2.0251906	13.362203	24.92067	6.1668334	-0.28122422	18.437311	8.360697	15.623024	0.99137956	14.14614	10.311477	13.391295	14.551517	11.839635	-2.6335685	2.8419495	8.692975	1.0845412	8.748374	9.916868	19.88645	3.1964931	10.897667	15.193967	5.785782	-0.1335408	8.09278	13.884194	6.660558	-4.402751	10.293496	-0.6492036	6.04756	0.71030235	-2.074454	5.059094
564	21.194958	37.85241	18.953497	12.125339	10.154579	25.7325	8.267707	23.184908	30.690355	17.555468	15.317082	15.88289	-3.8040266	10.260934	20.249304	9.146404	9.315282	20.696598	6.021761	2.3748744	-14.03938	5.577143	15.971171	31.829851	-10.746696	-4.5490413	15.348	5.264298	4.6500015	2.9992197	10.277802	6.888481	-3.7775345	-3.0982351	29.052567	11.982879	17.51864	13.539464	14.953236	33.115025	16.07379	-0.16588211	11.551021	14.237537	12.816647	50.057312	27.612556	28.771383	38.56186
565	5.9500027	10.600826	8.086709	13.028621	9.563777	7.337456	3.5902796	5.273777	7.226766	12.738973	5.739388	0.25909933	10.74311	11.094177	3.1231024	4.003735	17.67473	0.4590063	14.685468	4.4641185	14.482602	6.688433	9.613832	12.33781	5.3802943	11.070674	5.0394845	10.861623	-0.99567336	6.341833	-6.88612	-12.751178	-1.96593	-17.039484	-2.952405	1.4577376	1.1457514	-2.1200817	2.0227196	14.575833	7.774218	2.8657668	0.3246754	6.5719924	17.76652	0.8315401	-0.35245037	7.568456	13.392338
568	9.494682	-5.867582	11.267052	-10.947723	-5.801204	-8.439553	4.269837	4.9125104	8.884442	-8.085106	2.9162567	0.66578704	-11.719222	-5.3527255	-0.98134357	0.6783226	-9.988787	-5.7349496	1.4799032	8.487681	0.99823755	-6.671381	-12.617583	-0.33525452	-8.990319	-4.0952463	-7.392292	-9.018583	-3.7137263	0.24499099	-0.2682279	-4.78478	-6.0760064	0.5064972	-3.2939816	7.8286552	7.4782615	-13.5447035	-5.642779	3.5810797	-14.829342	-2.5157151	2.1378827	-12.263561	-10.8268385	-5.656153	-7.704834	-13.55503	-6.7877784
574	2.615957	-2.5316143	1.1263119	5.9652596	12.158088	13.73243	6.361365	11.370671	-6.7969604	4.984781	-2.5365183	2.744749	-11.939916	-0.2618599	5.2359896	11.227463	-0.096216835	8.550091	11.895757	7.420792	8.735078	4.8047414	12.507884	18.134825	0.84924364	-1.9582567	7.9832015	-3.7537682	12.901967	3.1775863	4.7358317	15.120206	-7.4731965	-3.2151792	6.1661434	0.70983505	-4.392096	-16.307848	-13.701858	5.8254776	4.132724	7.3225503	7.62915	12.319527	0.5877258	8.880279	12.474917	6.4584007	6.835139
577	13.619758	6.3903003	-4.3653064	-6.9368024	1.1938401	17.779268	-0.36802688	-12.330983	-4.8745055	0.3614451	1.4933256	23.049051	2.4434817	10.299865	11.264924	5.4341807	13.0208235	21.218182	15.70618	28.797674	10.153964	12.843722	14.826484	14.746198	11.874537	11.110652	1.0558172	23.208038	29.697638	24.009026	30.508188	10.235803	16.601738	6.4155335	11.867713	11.379279	17.815092	3.8336256	7.0742145	12.157337	22.888084	15.218494	14.5615425	25.582802	17.397055	17.353079	22.855509	21.621376	9.618396
579	22.36827	14.50105	16.112133	20.542791	20.861681	13.024619	16.657751	14.683042	14.41257	12.341561	9.11736	17.350218	15.750992	20.497496	14.201138	18.017996	23.116495	15.897653	8.219745	20.219416	11.819165	23.05227	12.016515	15.115888	19.533854	21.008404	16.581488	17.493267	9.480796	19.314886	22.992853	20.416565	16.361227	24.334127	21.781229	19.694122	12.245481	6.7579274	8.967391	8.243119	10.475501	10.6116705	16.599817	15.211772	4.608074	10.8057165	13.710452	17.287424	17.154734
580	8.536488	-8.100078	10.471324	-0.38231674	19.408434	6.838243	-4.9382796	10.611665	2.3849275	1.8080796	-1.2706727	4.225346	-0.7386586	-0.616261	4.075257	-2.4401858	-3.8034217	1.654532	-0.45757827	10.954712	8.336006	11.482502	6.9186997	-11.677219	-5.6682754	-10.744972	-8.077355	-5.0826	-1.8229564	1.877309	3.6438458	5.198024	16.56106	8.923958	6.322119	5.2627273	7.155288	14.573082	11.246349	7.214085	9.249581	9.2289095	7.1587768	0.4495466	2.6103332	2.6159792	5.1514997	6.335325	-2.618864
581	12.855388	23.743507	23.500986	13.102548	13.995235	9.662504	3.7628288	13.416545	9.061118	6.566223	22.35161	12.897548	13.807828	-0.4843677	0.014460862	5.6897407	-5.958058	8.466074	3.5697596	-2.8126194	8.567052	1.1129298	9.339173	-0.92029876	10.195457	15.305977	6.867438	8.939277	8.244405	12.807519	18.458178	16.093039	30.748648	13.822156	8.647733	5.7663703	12.907462	15.225116	6.610445	13.513701	24.926498	31.677603	20.009928	25.005127	20.447382	3.1633441	4.3454714	10.6141	18.117842
582	32.83756	18.190514	9.179923	14.7666235	22.092726	21.47522	29.328354	10.03036	27.598007	5.3787036	-3.5214083	13.7335825	16.843725	27.89316	21.628557	10.139167	2.5931194	21.738068	3.8136604	4.7668424	20.509495	21.678482	12.377027	6.2363467	-0.98288983	19.822311	2.0693204	6.1666946	4.0756474	5.878918	24.089666	5.2211933	5.08242	6.925341	10.91858	10.124001	3.5318031	3.5696325	-11.567848	10.728803	8.803696	22.288885	22.954765	13.938144	16.16405	5.646603	8.142897	5.913728	0.4450051
584	-3.6955354	4.10037	-12.428935	6.969813	-10.116217	-2.8959303	-16.342361	-9.506061	-9.073283	-11.528586	3.311278	-1.430031	4.2126317	-5.7898164	7.42287	-1.947434	-12.717792	10.075931	-5.1648192	4.247788	1.0764767	-6.0081544	-3.319482	-3.4997427	-0.35961375	-21.196299	8.448803	-2.081733	4.344455	-6.6224494	-15.698875	0.016024629	1.5857735	5.3047757	-2.0169644	2.7371395	-6.545016	-15.823026	8.289609	-10.855716	-0.9138446	-3.168093	-3.882397	-13.454778	0.3617053	3.3121507	-15.752187	-6.926691	0.6945765
585	20.120853	11.210323	-4.254927	9.845412	7.335566	-1.1450692	10.941939	21.222532	2.3528936	-1.8783289	3.535846	-0.71138734	0.3835967	4.606011	7.983397	9.813033	-4.3993745	2.2210653	3.286554	3.7361023	16.278925	14.98267	3.0961037	6.45202	10.645019	11.7202835	7.163935	8.512824	2.5128453	13.821174	2.8758323	10.330665	-0.40709576	3.3346827	0.49846235	5.2129445	2.6537414	-0.9356101	0.86881137	11.33343	10.786363	13.483013	10.869297	10.360272	3.3534234	8.35942	7.2057896	-5.5082955	6.2931957
586	-0.5859445	16.257269	12.486974	7.01758	6.3336544	7.2606874	21.32107	-0.36896038	-0.23816378	-22.059954	-3.1039069	10.251193	5.016168	-6.22834	2.99741	20.101042	25.073645	1.8268362	10.6556	17.691374	21.713661	26.838358	6.4550004	12.228681	25.526161	20.467333	40.241768	-4.2043037	4.508084	13.362605	12.355499	-3.7449987	-0.8337566	-0.043697674	7.8365784	16.921598	8.784058	-2.1197472	5.553791	19.435844	20.927969	2.5929184	9.130132	-3.2809885	11.450172	2.8051376	-4.217961	10.380124	24.778666
591	13.593837	1.8195972	1.9952399	-9.449908	9.296159	20.842024	13.695599	16.205961	3.2891057	22.451538	17.070673	23.12413	16.849749	-4.3574595	8.503569	17.384268	0.7320313	-11.966533	1.2447538	21.36943	9.947303	11.090793	15.041627	2.1410892	-12.987167	5.056247	6.478977	4.569167	14.852231	5.312456	-1.4425646	11.274029	-3.6720734	19.601145	-2.6715813	-6.595497	-2.8105628	20.138435	-1.763678	34.727024	-1.6551628	5.50876	17.611858	-5.843382	20.787062	0.9214182	19.9269	-1.5498266	4.502857
592	-8.064926	1.5284098	-1.4620543	7.0242705	0.0926497	5.73868	16.115828	8.460782	5.4154167	5.049383	11.283551	-7.286882	3.5188997	2.8299692	4.4990716	1.0905842	-2.9647853	-0.38008752	-1.4564999	-0.8025691	-2.3032918	1.34651	0.36974856	1.5906172	-4.619678	4.5511174	-4.586356	-14.158008	-15.019965	-3.899999	-9.192737	-1.1363124	-4.410481	0.8421011	-4.051289	14.099734	7.4232717	6.3699822	8.279109	9.596772	11.220145	2.4205148	-18.74136	14.025477	7.1027093	7.9971905	-0.915329	0.6400869	-0.7323349
594	5.223298	-2.4389791	9.336659	18.89857	-28.490107	-18.737022	-3.6755676	1.614768	-17.43644	-12.480445	-17.836466	2.7795372	14.799934	8.129579	-0.3404964	-4.928726	-1.5643715	-10.410146	-7.0748277	-1.1410866	5.9749637	7.765917	10.888645	8.371844	8.713958	0.0891827	15.511196	-4.7033525	20.36881	-12.499695	-0.9897254	-2.9686687	-17.19953	-9.2059765	-3.1050355	-2.6566126	4.3653026	-6.091452	-15.558098	-5.9613595	11.902133	9.330348	3.646474	-1.8014394	0.60717887	-3.0851574	0.15500277	-7.1288533	4.7941017
597	21.726507	23.576155	4.201961	11.615729	10.448685	32.9411	5.7982993	-4.289392	3.9087582	4.7062716	6.070862	5.150969	1.1108423	21.424934	12.4531355	9.576789	18.210756	12.424504	19.845543	6.7837334	0.34684506	12.239975	3.7772667	14.380608	30.464075	12.572688	12.1998415	15.247398	2.8908327	9.891057	4.9307775	22.577044	13.500886	11.510577	-2.1112635	12.506882	9.309816	15.462314	11.31648	2.129524	23.644537	15.193187	17.612383	18.131723	17.495667	10.448997	19.436598	4.5945354	3.7572339
598	11.44797	11.31039	8.324793	24.919746	12.579709	16.552881	15.176627	17.046865	10.379404	9.739249	19.909111	9.411881	14.699478	5.0584292	15.238353	-6.334171	13.121997	5.7849994	18.630835	12.010282	14.989888	3.1177719	8.915511	4.4535193	11.42054	9.145634	17.940817	11.989505	10.435271	4.052993	9.845372	12.79597	24.564886	12.653045	9.8705	26.57849	25.74028	3.8025064	0.98354435	2.2422357	15.663772	25.560114	7.2550635	14.435561	8.973239	5.283448	13.886685	13.178647	8.25313
600	-7.44598	0.34785572	15.043213	36.83232	9.222585	10.321708	-19.378168	5.385386	-5.047383	7.818606	-7.281732	1.0613087	-5.975456	-7.4032993	7.120829	-20.301058	-7.6194882	-10.597123	-17.51417	-7.2474976	-14.468171	-14.409191	-8.876072	1.2558668	-1.1233839	-3.6939824	-11.614717	-6.513123	6.0144863	7.69068	-1.3069631	-4.7851186	5.2748256	-16.628937	-13.52361	-6.024765	7.326605	19.639524	-27.230331	-9.658215	32.0348	22.739244	21.979057	-14.464448	2.9560688	-11.527271	-12.676994	-12.406174	-13.697991
605	7.461782	-0.43136024	15.507909	-7.447408	6.064425	6.474629	9.713574	-4.696376	15.1441965	7.2810497	11.47559	6.702923	23.479174	18.489687	17.980194	1.9242059	16.291443	21.26859	3.885475	0.51384354	9.16166	11.458313	15.073616	21.72441	17.351755	11.930668	6.3376517	5.3376374	-17.993536	-19.044165	-1.0982078	3.8207676	9.996331	-7.206196	-6.2238154	3.7813785	18.557085	-2.083584	18.989794	14.935128	16.048096	16.859161	13.71322	5.779554	14.488046	-8.980414	7.168243	12.440923	-3.5221264
606	6.553581	10.955986	6.927695	2.2409797	10.359418	-4.3380423	-6.260006	-7.662575	6.025949	1.0785438	-10.00745	-1.303806	3.979788	10.384596	10.257923	15.387668	0.71353436	2.077246	-4.455396	-20.988754	4.8703127	8.232289	9.357779	4.481045	3.7549534	3.7137716	-7.261378	-18.61736	5.043815	17.236862	7.4151073	9.210002	11.297475	10.139165	-10.628995	-4.0423875	-3.6817515	11.306141	4.8287587	3.8936863	-10.506406	-18.59733	3.2928247	6.4309998	13.761271	13.025764	12.206322	11.066963	6.5449424
607	-9.597592	-7.4919357	-7.4542403	5.199865	22.804789	-3.4203017	-6.626133	-5.382665	7.891257	17.737833	-2.106922	0.9488899	0.5975661	-7.067183	14.245644	0.98740536	-6.2360015	2.4683924	-1.0976167	-5.2548623	14.249415	3.3519623	-4.586841	-2.3434417	-9.569495	16.571644	-8.273441	-13.229797	-1.0090466	1.3658705	6.8821983	0.7817934	-16.15674	1.7189779	-5.227367	2.153177	18.116716	0.3813688	-7.783156	8.222358	3.425825	14.422793	-3.8541567	-4.883598	2.2040043	3.2366965	3.007798	-5.3480124	3.0937855
608	-0.92069465	-2.8137321	-0.6499103	17.365927	-7.4661427	-0.4307424	14.857044	1.4213825	4.137394	2.5556328	9.137442	17.155535	-6.57642	3.8916092	7.963144	4.6778016	6.070905	2.6520662	0.65684766	5.445662	-2.3413389	20.51193	12.8976755	1.3673958	-1.9438308	3.9571733	7.4638705	15.713295	-4.661921	1.5532875	2.7283363	1.6801848	9.592345	5.306216	-1.264028	5.7903824	-3.655388	18.377588	2.376086	1.3526964	-0.94192797	-0.16021109	1.7939248	3.6659439	4.459827	9.710309	16.345234	8.430116	-6.011234
609	-3.5270708	-8.780613	5.3362713	-2.7349508	-2.2176	5.0183215	1.7928772	5.783315	-2.834708	5.9510264	0.6539977	8.780303	-0.6033692	16.795444	1.996786	6.606978	5.2282844	17.15612	8.47261	-1.2124302	8.219806	8.606162	2.3135297	-1.2926289	14.56628	6.441031	3.5568562	-3.563813	6.4200444	-3.9167287	-1.9105366	1.0757655	3.3660095	33.89568	2.396714	10.516144	18.162874	3.5241299	12.544281	10.75723	10.01289	23.496826	-4.44939	-0.45193467	16.952742	7.0716615	2.5647438	10.651937	7.084662
610	19.556917	7.099638	7.39896	14.507964	14.609035	10.803989	17.409662	14.782028	15.353478	11.5890665	11.096779	10.869048	12.801666	17.063765	25.778328	9.847962	4.9446454	10.156169	4.461757	6.832393	10.917942	7.923828	24.722153	11.332909	17.9422	15.9009905	8.577281	12.382609	11.220332	15.59084	23.439924	12.820202	8.111423	8.172722	7.4351163	21.493813	12.895234	20.43865	13.811551	12.001221	3.737076	5.997265	9.490763	11.029233	16.572931	5.6219487	26.814596	13.351438	16.06048
611	11.761966	18.112288	3.1877546	13.5971575	-0.26505104	6.6590896	-2.4297771	24.446482	10.568129	15.138184	14.926122	13.544805	12.435215	17.570923	15.536223	19.489286	15.255139	9.913144	14.713298	5.4503503	26.217745	15.762605	23.02065	13.186222	19.210972	22.03296	11.235359	17.959461	24.842194	6.211306	19.114414	13.949837	17.547363	21.359663	24.322777	7.418814	23.134405	13.315009	20.340082	24.047834	14.771504	13.410168	7.915932	5.070951	6.528999	6.9640985	1.6844774	9.346224	-11.08487
612	-7.171085	-12.681725	7.5714836	-5.843634	3.2330666	-2.4466267	-4.4942317	-4.3618855	-0.19196622	0.03505993	-9.532776	-3.825267	-2.603952	2.3280058	6.622823	-0.10222665	-7.1049676	-3.4446938	-2.9790506	2.91424	-0.8303512	-9.512334	-14.082347	-19.793135	7.9607353	-17.071564	-21.236197	-12.629208	-5.23637	-3.8803356	-12.759519	-14.993782	-6.779721	-9.554019	-18.589094	-9.239919	-8.899095	-8.316759	-4.8505225	-7.6337485	-15.482746	-1.2325853	-2.5906613	-7.7876053	-5.1888995	10.947853	-2.6862962	-0.9273464	-4.0633245
613	1.7678119	5.1437387	3.0488327	-4.01584	-6.037575	2.537329	-10.508148	-6.578285	-3.2518883	0.59548074	1.9224223	8.092955	-1.4201107	-0.13404274	-6.505775	-2.3255084	-10.903405	5.946014	-0.39186224	1.9988476	3.8512738	8.506645	-4.170832	-2.6285918	13.586894	-4.422437	2.9355857	9.16598	-1.0271994	-5.417156	-1.289172	8.972225	-1.9691058	7.3629518	3.16897	-10.702569	3.9464896	5.1610246	0.64145017	1.9202747	-1.6702355	7.1059227	10.034535	-1.8921915	8.257392	1.8781424	14.530751	15.63422	12.2513075
614	2.0896597	-2.1210473	-4.3600154	14.792375	5.296232	2.865329	19.122871	10.169427	14.095955	8.24912	13.969365	14.812175	12.526296	10.8041	3.542691	3.4523735	11.743188	5.2343917	11.555177	9.073029	10.92305	8.66943	5.168238	18.020714	18.980696	0.7353916	-0.52219564	-4.4688497	1.8448267	-1.7488037	10.0963335	4.932938	3.9403172	12.6247835	-3.3021982	15.678459	24.502663	-2.3319	-3.8247585	-2.6546924	-6.808885	-2.3703566	-9.517108	-10.958598	-5.5167565	-5.231708	9.455806	33.16059	-17.459084
615	27.664637	9.421629	23.091125	20.479496	5.101672	1.8185687	-35.25044	14.093049	27.363565	5.7670197	9.3789625	11.970494	16.781883	18.852648	40.69959	9.009958	-14.229481	24.146612	16.187906	8.236432	12.962493	22.43892	11.260075	21.032999	-4.801273	8.311206	5.970987	12.00756	3.694789	14.327988	-11.33791	9.929238	11.243207	-1.2043928	-23.523668	10.82151	4.3552117	-8.05807	-9.79065	-6.434809	-3.1672738	6.0959835	-19.050215	0.28221798	16.766256	0.847559	-10.248878	-0.52185935	12.038101
616	13.583943	12.769731	12.790272	18.668169	3.7110064	10.317731	3.92365	9.398728	20.847643	17.842052	6.1360054	18.662878	4.5530868	18.475273	-6.0286202	7.6405716	15.401627	0.7255642	9.2442045	9.531426	7.839316	14.246381	31.468561	6.8586593	10.983378	-3.2838354	5.6642814	23.044939	-1.0732069	22.856035	15.163787	7.142569	3.3767636	14.22071	10.441237	10.131464	7.028591	13.27427	18.653082	6.3798223	18.471617	6.1026	16.862654	9.177531	9.270778	12.086937	6.462333	19.061417	15.006104
617	6.6562138	12.709714	14.033271	19.937654	8.298496	-7.8843956	7.8108573	26.189932	42.525913	13.660726	24.347063	6.859642	17.383558	11.552619	27.997728	-1.2263869	19.386978	21.75509	31.06589	16.55865	13.738038	36.24872	2.4003246	13.982422	22.835028	22.604761	7.341616	23.076471	17.316097	13.841271	22.879602	16.531319	7.322721	12.827756	11.472079	22.733109	11.907962	19.25355	18.314497	23.511925	5.0475135	10.258438	30.036049	28.251131	35.955135	13.249035	33.688755	8.785999	-4.7283196
620	6.6504383	3.4000423	-8.122524	15.648616	31.76047	17.309107	8.612747	16.392393	14.004865	31.80516	13.419042	12.623329	-0.19760227	-0.47546196	16.677032	9.781535	8.001479	26.584936	18.888731	18.320538	6.039513	29.851984	14.434796	16.54829	10.140701	0.19577892	29.949667	11.365429	7.7188034	4.404959	17.972929	31.919794	24.943094	14.421565	19.030113	25.598146	13.009923	11.05013	12.867081	18.429394	-0.32827473	24.53025	20.094019	8.008204	16.359493	19.83539	8.691082	0.3021495	17.730124
621	-0.6599832	4.6955667	2.0380902	14.865883	1.6891098	8.374377	16.775421	11.033066	3.297923	-5.5737863	-8.288364	2.1134233	-5.548275	-9.375593	-7.9700255	-19.028862	0.008269787	-3.2256985	0.1391638	-4.4437966	-3.9897783	6.0219474	6.5524764	10.906718	0.6831661	2.3050365	10.42548	7.1454644	1.5817097	15.023852	9.75311	-4.267199	0.32367656	-2.7838602	5.126352	4.212354	3.4690962	4.278022	8.897228	14.830093	8.1490965	5.4274406	3.5950425	5.2054005	14.481892	0.4250206	4.1921134	9.132243	17.570658
622	4.1105285	10.6734705	5.590424	6.4005027	9.787424	-8.72455	6.859869	0.39433646	10.182382	16.29886	-5.6625037	-0.33420706	6.3235326	7.9288163	6.123533	-2.5074842	-0.40292597	0.17870975	23.026566	-6.277868	8.394606	-3.6633155	4.878509	8.687171	5.0374355	12.37375	8.430945	4.442841	3.298338	5.680731	18.871496	5.9955153	9.674764	-3.0027902	5.4093843	10.263255	9.692146	22.049505	15.4278345	3.305507	-3.1597273	7.207916	17.612963	24.126444	9.406505	8.121057	7.271419	16.653858	5.1114306
623	9.339004	0.6906119	2.562754	22.098175	-9.575266	12.824122	2.975415	-1.9175767	14.584816	-4.358663	-1.2643002	1.061442	14.032392	-2.405171	-3.8691208	21.752863	4.677671	3.6443179	11.558063	-8.058755	-5.5343227	11.706035	0.7219898	-12.412311	-9.634959	17.64421	13.718596	12.272233	3.6456277	9.16375	4.128205	1.699351	9.800826	1.1408334	9.077576	11.118396	0.99741334	3.896004	-1.4588875	14.208622	-8.0334425	9.728805	10.342888	9.287921	2.1593077	2.313681	10.328895	8.308011	3.142787
625	9.015993	13.668956	10.683121	-2.695245	-6.5310535	14.203388	13.584607	21.499403	11.816284	11.798814	11.61543	-0.2024262	23.267447	19.413118	9.899764	9.170701	11.2466	8.559657	4.7874207	-11.855855	6.642713	-9.331557	15.203662	0.49909496	8.458735	1.1420583	12.08859	-3.098562	7.3139215	3.4094021	8.413925	12.938961	8.538291	11.128212	14.567868	10.384712	-7.8579826	-2.1624186	-7.3839774	19.218142	0.9751094	5.312202	8.863229	8.702504	7.965218	1.7607781	3.9686718	12.559448	-4.3570857
628	-5.425432	12.340149	0.26294497	10.67913	6.0927205	-16.780483	-1.6258405	-3.238986	3.91243	8.769147	-11.292786	-3.9327333	-8.477684	-3.0478516	-16.139315	-1.0447105	2.2133174	6.453711	-1.3129414	17.69486	7.6957774	11.321485	-11.95578	13.422538	-1.0965036	7.668052	9.141338	15.961925	0.6433533	-0.9280359	13.451577	15.9771385	-2.8617675	0.09218296	-2.411343	-1.4324945	11.799629	1.243637	-11.780331	-1.4437227	3.7972488	11.881261	-8.249717	-4.5360346	6.108599	-2.8809516	-1.5870038	-1.429804	5.531597
629	8.88413	31.789711	18.173887	22.380295	23.070791	7.8531528	12.658932	7.679878	17.68708	3.1120405	19.590576	13.741597	21.986635	21.567305	9.867452	16.640182	11.644268	12.796371	11.390134	13.6264715	11.739469	19.493078	15.943326	17.27188	27.435324	23.765755	11.666381	6.2060585	14.151393	9.602584	23.994696	14.464516	16.20568	21.341307	11.146282	13.020501	10.299422	28.096802	12.266586	23.52449	12.58678	13.947274	8.940022	22.644424	3.6275442	17.233343	15.159354	11.858196	29.844976
631	20.589006	22.701956	33.02122	19.24604	15.705684	23.97087	30.742865	15.790375	34.0437	28.183212	8.871068	25.799698	44.57008	32.678448	22.972168	25.951166	12.519992	16.643288	23.487091	23.870111	35.20616	26.723343	16.62882	6.573211	24.681152	41.64574	19.582026	21.709173	23.402649	36.719357	18.768566	17.705927	14.540146	21.505844	30.274063	31.188837	9.545635	13.839948	19.873632	24.535162	28.20581	22.057787	34.34886	30.219116	23.98438	22.767845	28.736	22.997313	27.764578
632	22.877844	18.236874	17.911917	11.044671	6.121769	11.595834	10.963191	10.797305	16.04014	14.212097	7.5234356	-11.459842	18.238617	20.77517	24.14354	10.567077	14.535282	17.044752	6.8678317	11.05323	15.980511	23.142319	14.818599	17.721489	23.248589	18.563272	15.899597	19.491842	7.8762603	8.741692	18.02785	28.236374	21.722694	28.885626	11.184067	15.259421	23.37362	15.457044	5.850334	7.0996957	19.480007	7.0862937	18.44754	25.308329	10.1873665	7.013859	2.6011162	-3.190122	19.07385
634	16.998032	15.183812	14.591655	27.717443	3.2677002	15.463437	-0.15086985	16.353754	7.391798	2.788105	29.645742	32.663837	21.99463	16.15302	16.366764	10.359963	15.913868	20.153395	12.751209	12.654775	-2.0005043	16.814814	8.479976	10.296367	10.776527	12.0789995	13.864079	21.246742	3.0684433	-4.0994377	7.9631763	3.8171847	4.045365	4.902517	2.5317087	7.9747767	7.0360165	23.776733	19.96997	14.443459	6.300234	14.204549	26.15491	9.28855	8.661525	13.505844	12.015403	25.341398	18.24288
635	13.766177	2.2933838	22.111471	16.097345	10.300133	16.719994	14.841431	28.736334	11.671878	35.51078	20.701635	17.703835	17.088861	18.317558	22.743935	33.00396	8.425448	-0.42216602	6.7723026	23.324194	-6.9320884	10.750081	24.915655	25.705788	9.781021	12.845421	4.915217	20.082418	16.697884	17.972313	15.869168	16.532497	8.719527	13.302475	35.121426	17.139122	23.418066	8.760513	-4.9456544	-5.273348	14.942548	10.1822	2.723007	16.077192	23.238998	9.716615	18.184803	16.08763	25.564783
637	-5.610719	9.719062	0.2603916	-1.3392001	8.987203	-5.452389	-1.6912271	0.14551003	6.480493	14.474399	0.54503495	15.0707855	8.963305	7.960814	-6.6436877	0.5366129	15.995197	0.28541484	17.699467	-0.5909503	6.7659287	-5.232102	2.458519	-10.174118	3.023983	2.0622551	-2.840257	-4.9680924	22.000147	9.033055	16.459625	7.142858	-0.66585636	-0.14051108	-10.13157	-1.8847901	3.3640099	0.87924355	9.686304	5.8215637	3.5555973	6.3756356	3.8695915	10.925197	0.3063631	14.288747	9.227035	7.434851	-0.22986753
638	-16.538265	-7.245991	-4.059431	-17.24772	-4.772636	-12.970361	-5.1385484	-4.940475	-7.1435504	-1.8505344	-3.5695179	-5.4748406	-8.271121	-18.623062	-8.20357	-13.179218	-2.2466564	-7.612961	-9.219963	-12.892162	-4.3896503	-7.4412084	-10.85902	-9.521187	3.1595595	-4.0675244	-13.666623	-6.40621	-12.345521	-12.389262	-7.694884	-6.9396234	-4.2607017	-19.46367	0.08457402	-7.9492326	1.2591295	-6.227203	-11.807532	-2.3208942	-7.713733	-17.596178	-16.384321	-14.501323	-13.20361	-17.68794	-0.9750201	-9.5353365	-8.0807905
639	13.311557	2.9263875	20.40212	23.548193	17.946363	18.785051	10.669087	6.8291698	16.6639	19.921556	11.440239	1.5817016	9.822304	-2.677062	-0.730089	20.141891	6.2615294	20.135899	6.7723374	20.599459	18.982292	9.00654	8.794471	8.346368	7.2106185	17.001886	3.411177	14.984197	16.337843	19.545122	22.544472	13.244378	22.64152	-0.1324517	14.991402	-1.4302087	7.9551473	18.479193	18.384117	9.437316	5.180935	12.721845	17.714813	17.066154	22.603601	20.847849	7.488449	22.167387	35.37436
640	17.287663	15.279422	10.6096	33.515743	8.433208	36.587482	22.884935	-5.070773	17.947624	3.9212048	3.1084774	25.00585	2.7753341	12.564929	3.0392573	4.1939416	13.965306	26.371918	14.936667	21.623056	35.311672	21.557114	11.03743	13.396156	12.524494	7.1492963	-2.2662907	34.6192	6.4131637	14.97335	1.2400163	8.944812	-0.035364468	25.860353	17.846422	15.330405	14.515153	0.67809635	10.845879	12.782513	4.8362746	1.3765249	23.71789	24.216875	19.916002	0.54751474	11.376391	15.681821	33.165836
643	-0.24472539	17.306599	27.478647	21.398695	8.545009	4.148837	5.005116	24.611557	33.8259	52.78883	23.194397	4.676874	40.08697	25.80705	10.473344	13.858272	34.946304	27.835655	34.417507	12.46349	-0.6337016	-10.275975	-10.272624	-3.330489	16.53715	-0.7826999	24.978704	24.591375	-7.892544	0.7790788	-2.2445261	-9.641524	-6.545797	2.756324	7.8871627	10.273597	5.21175	-11.479504	-11.15387	-9.122844	-10.63128	15.292569	31.824259	23.750387	2.5191123	-9.761302	-4.6531467	-2.5643995	-9.06896
644	13.4103	-1.6249504	5.8797736	15.070643	-2.389155	-5.5618796	12.937496	-5.5251236	-22.20149	-5.421989	-8.920213	1.8401504	21.003345	16.62234	10.706635	-0.6042629	3.540179	7.2948303	0.19704843	-11.045535	12.268486	7.3649197	18.76451	16.581747	17.156595	25.299826	8.516074	21.364832	21.70408	-4.8805947	-11.582101	-21.80419	-8.866	3.2255251	-2.5626278	3.8584478	20.044874	11.068417	22.665442	-5.9260097	-4.2460103	-4.224809	9.458766	5.608988	17.100529	12.683211	21.560875	21.254	6.2557087
645	8.495453	11.232433	-0.1728336	15.546485	8.757232	18.873566	6.503868	4.3102612	33.990185	6.3334537	19.336708	3.180358	7.918796	18.877275	10.753516	9.486599	2.0527976	4.1585712	12.239551	1.5963799	6.402826	10.030274	10.285558	4.8271027	8.737325	8.656473	4.841919	-1.5308557	18.076796	9.961707	3.2199821	13.713765	6.6533146	-5.744245	2.911007	-0.8182456	-1.7082189	-10.24696	6.22566	2.4610069	-4.642195	-4.2253838	6.7055397	-11.387131	1.971415	-10.129547	-1.0034915	12.051587	-3.4687824
646	14.091096	7.179546	4.8718567	10.894887	17.340435	15.782624	17.877111	24.386902	14.105002	19.891893	12.605657	21.115086	10.337186	11.163405	18.624197	29.047613	15.809349	30.200037	18.32709	16.229073	18.18798	14.393902	26.333994	14.957183	12.304721	17.17085	21.079597	1.0669199	15.939891	10.520195	11.143703	8.286519	21.411583	14.935906	14.17561	14.177972	-22.2064	17.15593	9.144642	-5.054086	5.929107	9.98149	9.276279	7.7241454	3.3891284	4.8104672	17.044693	12.665592	11.212147
647	5.2808065	4.9504366	-5.0830846	7.151056	2.2701957	6.7536826	4.6327844	10.149418	10.857178	-2.0093782	-0.22456813	7.9795628	-0.658267	2.94016	16.422194	11.109193	19.002806	28.248566	-4.910587	4.073169	14.715023	12.0661745	15.225354	19.599283	18.76132	25.542252	10.458973	15.171321	17.664553	14.462453	7.4027085	9.218156	14.63413	8.903009	15.789334	8.086516	18.241354	13.505703	15.8187475	25.674402	16.210989	18.519617	10.731804	16.316511	17.209566	28.035507	5.193131	14.333897	23.907267
648	14.171306	7.1885543	6.5444355	2.8459938	-9.025527	8.550621	2.3546607	5.7642245	-7.995304	-1.3268703	4.329683	-5.399807	11.729413	-1.1384226	8.622808	-2.2024171	2.7023585	-8.559369	7.6948037	-5.344364	-8.602719	20.547575	-5.701678	8.588959	6.4958444	7.865216	9.222108	12.287033	-2.5410259	13.061717	14.674298	-6.604754	4.829647	14.835209	0.6728018	-3.36372	11.127299	8.07964	-11.491432	3.7549675	17.44747	2.6735256	6.445257	10.817998	5.376898	9.817504	9.5558195	9.798299	-0.9448188
649	14.290283	20.572851	28.290716	22.476774	19.813713	4.8930397	26.076761	2.5060503	17.192839	7.0719733	13.70964	4.94686	9.56563	11.119748	7.24558	-2.3286083	6.8241687	18.710693	-4.5008574	9.3114195	18.3025	18.810808	-1.2656223	2.5564716	6.998483	9.282638	2.527249	-3.8866298	9.888154	7.9755607	20.661173	21.525385	24.695642	14.151418	15.965771	20.982237	18.711084	16.555521	7.942386	-9.776186	16.062838	20.210985	19.7193	1.6214911	20.021387	7.228958	18.933805	-1.3638992	2.5104802
650	12.984634	13.821972	24.464289	23.82313	29.06871	27.108757	15.651673	12.3314905	10.526008	11.272263	16.56552	12.767051	13.441596	12.939969	19.577024	21.204247	-2.810564	11.364108	2.4590323	17.132149	10.93594	8.948413	15.022174	16.113365	10.891846	10.654182	24.7145	10.468034	17.710573	6.1598477	18.014755	27.323423	13.694957	15.500665	20.89739	13.716087	14.831357	14.725551	13.887382	20.871218	15.00081	12.088306	17.319597	0.65939873	15.589307	20.40936	2.4570193	12.636888	8.358039
651	17.82033	10.7302065	17.281599	22.743464	20.183544	33.61368	27.286596	26.645172	3.4511082	23.87065	-12.956172	19.77298	7.017866	33.726803	0.21638076	11.463341	9.506824	-0.9090004	21.633642	7.2549157	16.363947	32.525772	12.867653	-1.4887663	4.904157	-3.4683418	10.764157	15.748652	27.061728	18.44724	-3.3235028	6.960695	10.443061	19.404741	17.182701	5.3744864	27.130136	7.8550544	-1.6619806	-3.9181817	13.067252	13.613098	2.243183	23.778757	6.1274323	-0.07017263	12.442734	15.398758	-10.810978
652	17.729208	16.045975	5.970958	11.3441725	8.364964	20.16041	14.55502	9.679512	15.580016	21.32386	-2.644575	7.4426064	15.549895	4.9974384	28.421082	-7.865457	0.5841584	-1.204621	0.33803603	11.472909	13.549694	10.600233	9.668275	6.08991	16.04125	16.777206	13.668653	14.899139	24.379173	17.72627	22.38576	17.988605	33.138332	19.868107	22.024282	23.192759	28.688414	23.162523	26.2578	27.725302	19.59078	18.70962	17.173157	15.6418	18.962786	12.798065	12.081325	14.270467	17.950056
653	16.517118	23.903944	13.075929	18.91369	18.503347	29.881495	6.716295	40.580196	4.3207254	23.580507	23.524782	43.600513	21.353134	23.791063	15.491505	7.0640244	16.694096	19.428482	37.42003	22.279228	28.11023	19.325247	33.23753	13.768719	17.31821	6.616499	27.608149	5.510016	28.166573	-2.298301	29.050346	28.663193	2.4975116	14.471963	15.92847	12.493675	5.8637137	16.646425	23.379866	13.034519	25.934084	32.834564	8.779788	22.47239	15.448441	18.274889	9.906666	29.777136	14.806245
654	22.349535	9.608466	1.7685596	18.534119	36.95142	22.079077	22.41774	-10.8605795	-6.7279916	22.504274	15.347709	4.721432	14.837991	15.330489	16.595629	11.231681	28.330627	10.366711	6.677832	20.620577	26.078463	25.59083	25.845146	27.943527	15.545353	3.8054821	11.699275	9.855072	23.653494	10.594222	10.598821	14.904385	22.239115	15.3626375	22.88859	16.241556	15.527072	25.952986	13.800477	13.998375	3.694175	27.092918	13.01216	21.601145	35.24528	-2.7743084	24.66829	27.783564	18.15502
656	-14.005132	-2.242834	9.891871	-5.020847	-0.8362055	-9.74158	3.9128387	-11.832692	5.5331936	-4.593624	-5.7196355	-7.7827544	-5.4694247	-5.0322695	-12.569457	3.3000593	1.7817794	-11.931087	-9.357441	-8.062646	-7.0149593	-2.8182113	0.6191473	-4.7170234	2.4654105	-8.537228	4.2958283	4.284613	-16.322798	-15.1726675	-7.9811206	-7.390011	4.249373	-7.8740163	-2.3515432	-0.9181357	3.5474339	2.8489978	-4.523903	-5.861515	-12.9153595	-8.681104	-15.618393	-6.423551	-11.363861	2.3813877	-9.638814	-3.5028393	-13.01965
657	12.308812	6.8265367	12.773654	0.9321273	24.030731	23.956888	28.80832	7.0836625	0.8659358	15.25095	16.220997	8.486763	11.480759	23.33812	9.507592	7.945705	23.234732	-2.833933	2.5359566	13.874427	18.944906	21.886625	20.050652	6.849916	7.3293023	17.173544	8.053933	19.810148	6.62772	0.12145138	13.11533	14.736336	16.086933	-1.0031139	8.152635	4.6826186	14.378676	7.4410024	11.193028	3.8190432	-6.155783	-6.160492	18.94953	4.57509	3.2092323	10.713973	2.311489	5.930822	8.516952
658	11.401044	8.14829	16.60189	6.702233	14.719906	22.02365	5.8818417	16.107784	20.185205	20.808138	18.9934	-1.2177356	10.841859	8.730007	11.38208	20.300781	12.214256	21.233837	2.7940931	12.560817	10.050085	14.83434	20.551085	11.528518	12.899165	20.234465	20.198915	9.832822	4.633327	7.6844583	8.458474	8.717681	13.496178	20.200052	26.733461	15.974818	20.136581	1.4358177	9.128192	8.875519	13.07085	22.937126	9.503285	14.297473	10.413085	6.7822514	18.307009	17.425676	19.624405
660	1.9128366	-11.005325	11.246727	1.7662698	3.391284	2.058115	-5.193505	-5.56957	-0.2291824	13.553883	22.52729	7.0524178	0.22747165	-11.088548	-1.1235851	5.1376395	-7.160831	-7.7058396	9.664275	-0.9454324	20.388094	5.3108096	-6.163397	3.8722885	-3.6097329	10.659273	-0.80712175	-5.3754997	-5.918993	-5.720819	20.631138	3.9279118	-0.087602936	-15.358688	-13.500962	-11.517322	-6.956591	-2.6811874	-20.698032	-10.796374	-20.743801	0.29872084	-8.161832	-12.387963	-9.525581	-5.0716166	3.5587063	-2.3591752	-5.519675
661	40.104282	34.445293	35.109093	19.984015	34.895855	28.378853	29.057142	20.685617	13.347692	19.32809	22.119051	20.202711	14.941062	21.695974	28.414392	10.733556	11.172994	7.784517	17.50751	12.195361	20.082293	18.235191	18.763975	11.839184	20.93004	10.430219	18.772234	24.979956	25.83838	24.545792	7.1577454	29.9236	21.357916	10.588313	20.005646	14.481426	30.642668	31.892836	28.111471	44.429043	38.55644	25.656725	32.116383	32.119267	29.047394	22.66244	25.531244	14.203906	1.7916647
662	8.543953	13.023326	19.406164	5.265453	7.600142	13.8459015	9.006494	19.64092	31.928373	-0.16135311	5.4828815	15.300888	9.283859	0.05568059	12.04049	7.0500073	3.8100064	14.8078575	5.7229085	0.25416818	17.115364	39.864883	33.924274	18.563366	8.052199	3.7604306	-4.1058335	17.510138	22.53125	8.701992	4.056654	17.31229	5.596605	11.401738	-0.37893656	5.3708825	8.003309	13.726024	29.482025	10.580354	2.6599152	-6.890098	5.383009	18.775517	10.381206	1.6187196	16.053152	16.945566	5.2770905
663	33.89954	30.298172	26.571892	19.535519	13.378678	21.419975	1.2855997	0.96522266	15.82671	18.248804	23.886091	39.848755	20.18702	24.972433	21.857016	25.016512	20.128456	40.521523	24.438377	13.422656	10.361913	10.110581	8.608029	15.618659	7.4292274	6.3442597	19.318209	15.339551	13.057754	23.204788	13.440911	16.59169	24.044512	19.697	15.562259	22.397013	21.13275	3.6943948	2.1895256	10.392291	10.895298	4.775974	9.259908	16.769348	25.544418	26.065458	19.064222	15.269132	16.937563
664	22.01188	34.35496	21.647886	15.625923	23.639046	19.587431	22.950554	19.031488	16.299988	23.558153	16.53834	20.766752	27.364721	31.390463	14.987186	27.978731	13.086224	0.13460915	24.218794	24.20603	20.702688	23.487448	27.600275	26.97045	12.698231	13.728816	16.383186	22.153587	5.46942	15.583314	21.084475	20.596645	16.781218	11.383798	18.0646	13.95866	15.789021	16.574724	16.148066	13.337411	20.915411	8.3622465	18.72201	15.388718	32.383923	10.539203	26.251734	16.703814	19.397373
665	21.754313	12.780227	25.306051	23.861338	12.943767	-16.022303	16.445335	7.5202427	23.14623	7.1366973	2.969241	1.1289738	18.693628	7.917394	2.5246098	10.181495	13.808274	20.598299	21.177519	16.105715	1.4532814	-7.490038	0.5173028	-6.0806985	2.2507226	-5.6068554	1.664321	-4.493864	-7.56111	-6.006659	16.071415	7.698322	21.177889	20.922709	17.09213	19.191862	7.810499	11.105029	-12.777023	-0.44852066	1.674946	-0.25356388	3.0088942	13.0531435	-0.19014518	9.946284	-2.300059	3.2749336	-0.08023405
666	12.526271	11.168796	16.9533	15.6208315	24.047806	24.577497	10.847047	14.837223	12.652408	23.474089	20.83596	24.213953	11.409386	8.364507	26.24189	16.817215	6.6923714	13.839587	14.9996	15.480892	30.792746	12.004635	11.786918	20.189966	16.987104	5.9537177	14.828541	16.88964	6.895987	18.656378	15.14021	19.60485	10.044035	7.95022	19.150671	10.194648	21.321478	15.732602	3.045248	21.183329	11.20444	14.516144	8.442601	24.377426	20.569267	9.55668	17.158747	11.943481	7.6125436
667	-17.61445	-11.185475	0.1395003	-12.231346	-13.071327	-3.5424278	0.22664309	-1.1347429	9.237844	17.348757	13.943855	-8.6526	6.3948445	18.452864	1.4207064	23.42064	17.222876	14.683026	14.896237	-4.0260773	-10.435726	-2.5338383	-1.1535137	-3.675249	20.23089	3.708435	1.7908036	14.940819	17.057402	14.247098	-2.865181	16.558992	14.976621	10.595805	16.650858	5.4399376	14.846257	15.765414	3.8989646	11.864479	-3.0727682	11.529968	-3.9780338	20.229147	1.4513928	-9.609417	25.392464	7.891642	15.551491
668	4.7922287	18.042177	22.917358	10.50509	24.023352	11.835651	3.962681	13.369847	17.750399	10.189347	14.4110985	11.808558	10.872688	27.873774	12.168944	16.36286	16.341196	9.373858	3.4898503	6.156971	1.4294254	1.5981711	-0.16695674	8.304013	16.403143	11.982773	15.820148	13.7596655	-24.62982	-8.223062	18.068943	7.876253	3.9786434	5.138102	13.340398	15.947131	4.671004	12.554601	-1.0477474	3.7677853	10.481097	16.15125	10.69407	13.771005	13.440082	16.291061	15.942645	13.622359	3.57175
671	-1.5621699	12.062055	14.99285	9.149066	-4.733058	-14.83542	3.9769611	-6.802742	-3.554372	-7.516594	-1.9495058	2.522967	3.6878827	19.294653	1.8241605	-0.32807764	5.0154624	-13.147713	-11.109337	-2.3534665	13.110455	0.45615944	-5.926331	-4.288905	-10.450234	-9.4493475	-4.310541	-1.3299176	2.8174143	-16.106049	12.363956	6.6642456	11.165935	2.551447	2.334428	9.028834	-5.226318	0.6871659	-16.37773	1.8262515	1.6902148	-1.3752551	-18.586077	-5.4334273	-11.426745	-0.08886433	10.684068	-6.397007	13.891456
672	15.978002	14.505215	0.05552761	27.466837	19.532389	12.327643	27.174995	5.307609	7.879847	18.443153	26.635147	19.0615	0.5981254	5.049726	11.470311	16.490213	-1.3034703	11.778199	3.1288311	6.980188	11.269592	25.84205	33.68838	5.896543	22.577402	2.8289816	10.341289	4.9439254	-3.0631168	7.530031	7.587461	-3.409874	6.55891	20.5377	15.281387	12.855718	10.142701	12.889306	21.935066	26.003515	9.00534	21.133596	24.8042	34.87523	10.782977	27.571215	9.564211	10.175259	19.27333
673	-2.3270996	10.485294	20.489954	18.293564	26.404135	13.767433	-8.651389	15.859624	23.320772	33.76308	30.385231	21.68364	21.097475	9.110203	28.190474	7.1113944	35.204327	30.541063	18.3253	27.662048	-0.20874786	21.020872	15.539185	32.144962	23.13942	20.228104	16.41482	6.967842	24.511724	21.766304	23.588743	25.258718	10.821888	30.59244	16.930544	27.666735	19.7995	32.438343	22.958368	19.783964	30.62851	14.242002	18.324629	10.835933	22.06093	6.760983	0.23465633	27.236933	32.31621
674	-1.2323171	10.802567	2.7828066	10.598675	11.733475	16.126095	7.7441463	12.395518	23.929853	-6.2082486	4.6809688	16.673807	7.858952	11.684537	-7.7928777	-0.06346655	12.3472595	11.928182	11.0686655	10.939793	13.71909	2.103453	17.18826	8.849868	-3.15459	6.926554	10.291431	5.570736	5.4202347	6.979889	-0.7991732	8.408551	13.445072	5.724804	-5.093428	8.593781	-4.9601293	10.64524	20.496735	12.016896	32.04806	-2.8685694	-4.0945797	6.283792	18.610437	12.242645	10.950016	6.7714596	7.677254
675	10.346796	10.729108	19.272696	20.227577	14.348358	6.211881	5.99334	16.601883	15.553246	13.483418	28.00907	31.644186	21.382715	10.250501	5.8203235	5.60346	13.804828	14.157791	9.82297	11.011962	12.819195	7.742307	17.666021	35.701042	26.811228	21.190659	14.7085085	17.56224	19.374489	13.337239	15.505822	24.473883	20.255272	23.401001	12.524634	15.8498335	17.296984	23.384386	13.652617	-2.3872542	11.39167	19.626602	8.988351	17.584185	6.832569	35.775684	16.724932	34.620277	30.176966
676	26.405573	16.640265	-1.6295818	32.802418	17.525648	9.784974	15.932527	30.103378	11.423134	16.72714	17.577501	18.149435	12.639439	24.099707	28.68596	13.400205	12.698665	28.415138	26.756523	22.05429	10.897342	21.620352	5.4783645	19.897295	23.785421	8.129651	14.164792	27.766958	19.01027	13.951772	30.598427	7.956058	17.298426	16.380177	20.976278	7.91491	33.717175	12.944228	16.640984	20.738028	28.717447	10.705092	13.230344	5.9639945	19.068472	30.656975	0.76188517	23.571291	12.991959
677	9.273286	-2.0618882	24.668365	2.8532612	34.86165	31.584246	19.182661	18.802904	10.194339	3.658415	31.6155	23.106813	23.030678	26.86042	4.807655	34.370075	22.663223	10.949677	30.290823	20.393007	25.745653	26.467896	10.577809	19.912374	34.440964	-8.543575	28.047552	7.0537047	11.38145	8.18377	10.92651	15.9772005	10.037433	3.4102504	19.303003	23.306898	29.607986	27.814337	8.801903	34.64822	40.461708	10.047774	4.6616664	3.7210405	1.1363786	2.9291341	9.724986	34.384136	20.27741
681	21.36145	13.456528	24.930948	27.613052	12.854378	12.210452	28.134943	4.5036144	-8.4613495	5.092516	22.328077	-0.2067728	7.1621222	1.3558286	20.41025	5.2975993	14.103757	15.667111	11.923935	16.212538	13.238124	17.441832	1.527702	9.692744	9.696185	13.518071	11.344089	10.376976	29.648638	9.96486	23.6184	23.565063	8.94067	18.223677	17.225962	-0.68320876	-6.524246	15.191048	8.79206	8.84056	26.441984	14.458835	14.399648	24.921425	30.176659	-3.2032049	3.7706327	4.821303	10.437164
682	5.7364254	-1.4899096	14.864652	10.574471	3.003247	12.664383	33.48698	17.121569	5.936769	6.894552	23.876106	16.685238	-8.441507	17.749205	14.338523	9.386718	15.33168	9.853793	12.728074	14.972995	6.672218	21.941301	23.932337	-8.873478	4.565812	19.140562	17.092379	4.4732285	18.782284	9.2870655	2.8089612	5.8925514	20.321638	19.721409	21.703825	23.443956	3.102855	-10.193641	17.175806	1.8967438	14.1181	7.710058	16.794752	10.464653	7.9806695	1.4278511	6.5572896	9.983712	11.610637
684	10.811318	15.04234	-1.2935787	5.3334217	2.2611616	1.7445632	6.5811934	-4.715013	6.536146	6.689341	4.629617	2.6436112	9.625091	10.253867	0.8116848	7.749182	9.888038	3.1349447	6.4164042	7.782068	7.0954514	3.6678746	3.555317	-6.9176736	4.8631597	9.684285	0.542213	2.2252789	0.78497916	6.1530137	13.202067	9.522031	8.920938	14.46619	0.36465755	8.900327	3.2836707	1.3942584	11.705917	2.2435126	-0.55798846	7.235319	4.5405335	11.356656	-1.1558355	9.022497	23.56446	6.682161	5.0469646
685	-14.695561	-12.6307	-9.618457	-7.566063	-12.320767	-4.1040816	-10.464756	-3.3757648	-0.96122676	-0.04560216	-8.384368	-14.655787	-15.173275	-4.3978543	-0.62274474	-3.4694386	-2.166617	-10.126382	-8.356565	-5.361275	-17.647518	-4.2419777	-10.833336	-1.0635971	-7.1103406	-4.369574	-13.904572	-5.4849954	-12.759532	-3.4057026	-9.909298	-10.438937	-2.6009247	0.49361286	-2.6794517	-7.102804	-9.361083	-1.2950668	-4.2386665	-2.8345737	-3.4881976	-4.551163	-4.715917	-15.066261	-17.233782	-28.204077	6.5426345	-14.654878	-13.567208
686	-5.154388	2.5462618	1.8783995	10.871052	13.038005	-5.8473496	3.473182	3.8197887	6.875492	11.233856	12.389728	-11.442787	10.148719	3.1829748	5.2316685	11.908502	11.0232115	8.907276	2.90577	2.8178537	9.78481	13.321208	9.463429	4.7631392	16.360445	-17.30062	6.4628887	14.545131	4.099346	3.291713	4.3578057	18.945942	0.666567	9.097497	8.814884	2.6884606	12.278548	0.70457774	9.907386	7.0380974	10.552447	8.787587	1.73426	2.2140017	1.4879547	2.6331792	3.1661537	3.834953	7.06858
687	13.349162	6.476381	8.837882	-6.7454014	27.936165	16.84957	6.137278	12.042805	13.5815115	12.378159	8.257818	36.81455	19.377733	4.937637	5.811333	-6.807201	14.10802	11.519741	16.27771	9.251504	7.5727897	28.400742	23.678839	13.978305	21.233063	7.618898	12.239352	13.076825	27.158026	-1.5696808	27.678696	30.119827	14.505223	18.496641	15.528438	17.524366	16.894884	19.219326	27.736689	30.95371	27.747734	19.898657	5.0126557	11.322433	-9.61084	24.532476	27.73142	39.471333	-2.346546
688	-2.9712698	-2.5291407	9.911533	-4.2391143	-10.836205	-1.7085549	-6.118612	-8.422833	1.870288	11.051034	4.8549466	6.9141603	-1.5867084	4.035536	-1.4747758	-9.656499	7.11162	-8.8782	-0.41510615	5.0764594	4.29454	0.013855696	-0.025573412	3.1200666	6.2435246	3.1685703	9.813107	0.59653026	-6.350022	-4.2585425	3.587206	7.6917305	-0.30729413	0.7403345	-4.140008	5.5943284	-13.880153	-6.967287	1.0471748	2.8632114	-8.362865	3.7849045	-0.10930276	-1.1694072	-9.374428	2.5292892	-3.7841256	-3.9455605	9.946048
689	9.855694	7.2454453	8.222943	6.5645347	5.748304	9.476768	-4.3096447	-5.861221	3.8584862	-3.2771442	6.986137	-11.90477	-5.123303	2.3877053	0.08115538	9.111047	10.699857	12.427232	6.0540733	6.2459373	5.3237014	6.1340013	1.9450191	7.319809	14.275447	1.2828425	3.9117851	4.1082864	3.3512871	4.95333	2.0305953	9.177749	0.92730075	14.473813	11.51826	2.2093065	9.0968	3.564703	16.323229	11.677808	3.8172996	2.9132683	3.571235	6.450524	10.490821	-13.898194	3.7381504	-2.8684676	6.787498
690	-10.215405	3.0729268	29.463	11.891534	6.681698	7.879753	11.623235	10.174045	15.316909	13.663671	28.73143	8.275725	3.3703187	-3.612979	1.6464834	0.77758855	2.3463411	14.998353	2.6282394	5.292192	12.462822	-1.9674836	9.931003	5.4795775	2.097183	0.4353509	1.8635736	4.666721	12.654101	18.131224	-2.0319645	2.564808	2.492809	12.137004	9.07997	18.485708	25.080278	2.4693596	-8.881788	-2.2465465	18.246794	14.247247	19.000656	-4.619171	1.8172383	9.309047	10.4616995	19.817627	10.623052
691	6.746887	22.035643	20.613062	24.576597	11.862538	21.476374	11.24911	-9.172606	14.676467	13.219005	15.259343	14.1644335	4.2843537	12.68169	14.4362135	4.4618473	20.09857	16.948593	7.3615766	-3.602708	-0.56978637	-4.9579387	11.518571	21.818954	26.791773	4.9028893	-1.7370313	17.854126	-0.13550504	-1.8954412	-4.541965	-2.4090033	-4.549892	-6.812824	0.07559141	-12.5582	-6.487925	-8.243706	13.235757	17.367668	-5.8861995	22.881094	18.77726	3.4451182	-18.501585	2.5072393	15.70246	14.182954	14.595734
692	23.202707	21.514414	16.47682	20.586872	28.92839	27.948599	11.231049	-0.49216524	8.332139	10.536883	9.541878	2.9947832	20.278654	-0.09582806	12.482582	25.164324	29.628708	9.523816	3.3141859	17.774567	-2.4750488	10.763295	10.145247	-0.36746088	13.26051	7.627666	27.90389	10.231044	3.971213	12.133702	21.135984	24.821716	10.045709	18.419865	17.648605	19.437849	23.147942	21.435492	12.469174	31.556665	18.090025	33.176353	26.76255	27.927696	30.832376	29.96984	25.489344	19.559381	14.058511
693	12.711472	12.344661	16.811934	11.011683	13.131241	17.580893	26.826563	17.577944	20.035097	4.068827	17.021074	6.7445455	24.033142	19.98644	11.114578	16.276403	15.650815	32.1913	25.129583	17.295404	22.136307	9.869759	22.467466	16.4443	8.756786	9.836186	8.572621	2.3574035	11.354332	2.5655336	3.920386	5.7467136	30.424805	16.859673	7.6571636	11.326741	12.253613	17.751274	0.18251069	21.05146	26.331482	8.602464	2.7392483	10.629619	14.828822	19.745424	27.330526	37.134197	11.473212
695	5.570287	12.85818	7.9467015	7.430208	19.716606	15.941593	3.3673666	8.989228	19.044718	18.104351	0.8972101	2.1511786	6.6077533	10.357459	13.923302	17.654144	22.553213	11.797302	24.503237	12.436478	3.6627731	3.4859467	0.75871116	23.705704	9.962283	9.781658	12.987979	19.444315	0.29956833	14.724807	11.110312	7.286432	0.52302724	14.18351	-0.44837365	7.490818	13.315113	1.7237688	8.758414	19.194294	3.0233014	7.6103425	3.472252	1.2248096	5.5839653	6.9541574	4.8311634	9.527627	14.306567
696	11.368923	14.957643	14.107205	15.526824	15.465316	13.221435	16.373358	10.574874	6.0688844	12.195306	11.426701	10.02198	15.18769	13.964775	12.872528	9.5630865	20.961437	23.810972	5.404108	6.8712997	4.930226	5.765057	6.6284375	9.160535	5.6097436	7.8661933	6.280707	14.416186	14.625957	2.495876	15.106881	6.1450005	15.756118	6.010105	10.32719	8.333763	5.411142	0.850733	17.712008	7.7746544	19.474277	16.666483	2.065837	13.000686	10.949078	21.391052	1.8752689	-25.245476	-5.65276
697	7.1100106	11.513916	9.144864	9.573277	8.610503	7.427189	1.1335322	14.419421	10.105425	11.26266	20.60441	8.07837	11.349148	12.201222	11.6592455	16.098284	29.865866	7.7142086	5.1814637	-4.8805566	10.583072	14.854144	8.37754	4.053401	5.563366	8.887497	14.603806	6.9073186	15.046539	14.386639	3.004316	32.620464	18.468103	12.095897	8.582328	0.32087648	5.1336055	24.224405	6.008995	8.865323	14.928749	9.01799	14.917108	11.232052	3.2151463	16.07326	7.046202	15.271474	11.841556
698	-8.827424	12.593872	19.022974	-0.9763193	-7.341623	18.59585	34.221386	15.108275	-10.231716	-7.238598	-4.623593	-6.843864	8.492965	13.010388	-4.624047	4.8301907	-4.945951	6.5628223	3.763991	-10.592393	8.616578	-2.6215403	11.663044	12.81665	17.337303	-4.031608	4.022819	7.453127	13.975914	4.9034166	-6.809214	0.40708795	-2.5530927	-14.094195	0.6931331	8.721762	7.880386	6.8136744	15.5049925	6.229078	9.083497	0.065965496	-29.723175	13.937589	9.700233	9.930225	-5.9336495	-1.8838978	7.428618
699	7.925177	13.119119	13.521862	6.0090556	10.767245	8.692204	19.294283	11.040952	4.6137495	25.942072	27.147924	16.250883	18.835272	30.666636	28.186867	24.834738	24.79271	20.386461	26.790365	19.99355	9.488585	14.45546	23.99759	27.30623	18.360004	22.841566	19.385513	20.22748	22.597391	18.825562	22.182413	41.30245	27.1533	9.202161	18.754995	19.371176	18.845915	7.876	-1.717596	15.020293	19.897697	10.098566	11.949971	5.363995	17.277658	9.379891	31.073824	16.735147	26.925665
700	-13.527631	1.4080645	20.79225	9.689097	9.577921	16.210192	3.9720294	-28.201777	-14.147087	-2.04074	-25.92821	12.863164	2.8626976	-2.2310607	8.881691	4.7326484	-15.443322	-13.746189	-30.623255	9.317097	-12.489049	6.74988	-1.5986229	3.8358223	-11.226014	-8.0743685	2.0994112	15.244236	-16.303009	4.569523	-19.221231	-22.325462	4.786566	13.377525	-6.684592	12.884892	-11.222852	28.61341	2.3621514	25.2441	2.4352047	20.268637	2.7656734	-10.12473	10.616127	27.788767	-0.036728542	-13.394002	4.518703
702	21.15791	35.03561	43.130833	13.9688425	24.00448	16.655212	0.21171395	21.8031	14.045712	12.501667	16.265993	31.801605	25.642515	25.916443	25.613935	26.397171	2.8464134	25.787361	18.771357	10.563459	42.682278	29.026842	35.28734	16.034403	15.89117	18.148073	27.377073	30.415497	18.719397	9.56129	9.303873	14.736379	34.105076	16.916801	33.1799	31.425425	37.341366	28.974203	23.904373	12.649837	25.880066	18.44681	35.55882	29.515823	24.618883	24.965952	28.551615	14.920833	19.804602
703	22.669569	5.7101073	20.45105	6.410917	2.3292844	-4.088102	1.2754622	8.683811	9.086619	22.511063	5.270821	20.943655	3.6666594	-2.2440102	9.671536	6.8198433	22.159128	29.472925	32.458538	31.16749	9.286935	9.058322	9.729409	12.491807	17.590437	19.404667	23.701035	-0.3717917	1.6739234	9.33901	8.818899	16.796722	15.580704	10.007918	20.101145	19.063778	13.009692	16.948717	1.3874912	29.917372	4.340173	23.997	-0.6497744	4.3226852	22.809122	8.680905	2.490489	19.146076	12.7741585
704	-2.3858542	14.682799	-5.566301	-9.368523	-5.591551	-10.356967	-1.2395743	-2.5169697	11.855484	-4.879206	0.8536539	-12.022244	-7.7660184	-1.6666983	8.211156	11.333209	4.9080076	16.384567	3.1275826	-0.14585193	0.060296852	-3.746419	3.1005986	1.239742	-4.3005724	1.481607	-1.1751331	4.9715557	-5.5496826	2.6906936	-5.582044	-6.500675	-5.012666	-13.960879	-13.093623	-1.6668247	-6.9372163	4.86227	-5.210416	-1.0588425	-0.28876957	-4.0087724	6.572536	-2.665207	-1.0440894	2.214877	-2.2682545	-4.754265	-2.8709323
706	13.159402	25.900492	-1.6035038	4.935032	-7.490865	19.855932	12.638054	18.043219	35.05739	8.806545	-5.365286	14.9105835	21.006369	21.416044	36.56755	29.666677	33.253483	14.880628	18.74421	3.4682226	13.605724	18.53651	15.486314	13.24986	24.768724	18.607975	17.954973	14.739528	4.1313624	12.846843	8.12173	13.076714	19.677534	2.4597673	10.61637	4.550385	3.8786595	8.845578	11.709872	0.8189427	1.6329275	-3.1239185	5.5779476	17.99383	12.117551	28.922668	23.243246	2.7256415	3.088073
707	-5.540293	-4.9103026	-8.852218	-9.61831	-7.0170074	-4.159159	-7.4377694	5.287296	20.73036	16.14911	17.506882	16.880781	12.123878	15.650279	19.149485	23.885553	10.505277	23.264328	16.49666	11.570706	15.872653	17.85853	16.368698	23.677185	14.0227	9.229241	15.084945	10.438928	16.110237	20.423296	-9.698342	-10.33059	-3.8392496	-8.867191	-0.3338305	-11.547134	-2.7108355	-18.395004	-15.922597	-14.005058	-9.326598	-20.636269	-11.895541	-11.518837	-12.094617	-13.9576845	-10.618383	-5.9392204	-4.76989
708	-1.148127	3.3871624	-4.959772	13.121938	4.1167293	0.98665285	-1.0170164	7.669292	5.2504373	7.174452	1.6866649	2.0912917	8.040954	24.766325	18.118479	22.424036	17.643423	19.772642	-3.7483156	-20.925058	-4.1963634	15.632214	-2.8626366	5.591601	3.9176133	11.611519	16.87272	20.246521	19.159166	20.247185	19.592466	20.894066	14.91425	16.66502	3.8015938	-6.2976203	-0.96014756	2.8019207	-5.132645	12.243233	-6.580443	-2.5528274	4.6288867	14.839749	13.7922945	-15.051731	2.638018	-4.0820394	7.6998463
709	15.544515	-4.2866893	0.16898632	11.147789	8.488881	6.0063877	7.53569	23.272833	23.820526	29.29175	17.218216	21.11239	8.898345	29.541206	25.694166	6.0328174	3.2660255	19.118464	9.346569	4.1391907	-1.3619823	1.7199489	-2.1216507	14.706477	12.037845	25.048136	17.012531	7.414144	8.023168	7.403448	11.07694	13.295442	10.170283	-3.150631	16.78133	17.335222	24.766516	-0.011443774	16.487413	27.97161	8.193547	13.998967	16.783842	16.146685	19.252632	20.45037	17.32955	10.056094	-2.8017871
710	18.41695	22.450148	5.2325387	17.436266	9.676048	9.252568	13.743518	14.088891	13.951466	11.000913	10.111526	6.0292554	11.436191	22.199644	24.126463	15.408418	15.667389	21.119226	11.280154	17.329002	11.131836	32.50358	7.29479	12.81553	12.33194	20.78271	17.713408	11.297589	12.695381	19.37501	14.276494	19.558825	12.075688	12.545917	16.093721	18.676004	15.070495	20.33814	11.154983	13.717601	14.167474	16.767275	25.961008	16.681458	17.496965	23.551023	21.195993	26.006887	15.075122
711	6.574745	4.168221	4.5509243	-0.057244617	0.8156211	8.68571	-5.2839217	7.0087657	2.877383	6.2977605	10.946465	-7.4979224	-13.296021	-9.294534	11.158546	8.965241	7.494867	7.158089	-1.0044669	6.0571456	3.7212975	5.2756634	4.8399577	9.269336	10.338635	1.0960118	6.607069	23.739096	5.752051	4.0184283	8.978484	7.6314683	12.083623	11.427449	-4.5866385	-2.9739952	-11.315244	-1.2571546	6.1085167	1.6282953	-9.637303	4.840588	4.6889386	4.7673135	3.4048283	8.032982	6.5854077	9.930172	-3.2924392
712	16.931566	23.501915	8.393092	7.9259753	-3.1272376	8.451523	12.932969	22.66368	23.644768	16.33571	5.9702163	22.216911	1.7296785	11.249415	7.2490287	11.083702	20.947063	-1.5581617	7.7739043	14.198654	7.7368197	10.170711	-3.3304465	-9.766765	-1.199732	7.0038686	3.017871	1.0806447	3.4782321	10.695987	1.8657256	19.84268	-5.5446076	4.4677196	15.738297	13.875912	11.45699	12.502683	3.6061656	18.29823	-7.293551	25.354568	5.3795533	9.784146	6.6001945	16.532892	-1.8187596	13.711536	-4.208438
713	4.654658	11.056766	12.569545	20.55125	31.969225	8.769188	6.0085106	11.562785	25.974508	8.279914	15.946381	12.062999	4.3059297	14.470818	9.274918	10.593281	29.802992	-0.52024573	7.2496133	14.479501	-5.480297	11.901248	20.259005	12.429328	18.156422	9.184968	18.131365	13.875939	13.7710905	16.682978	11.136821	11.508441	9.14065	17.120739	17.243536	19.791555	6.4714074	-7.033113	-3.3079596	10.041332	16.60438	27.136942	2.0068321	10.122949	13.030871	17.701674	8.663972	31.373896	9.848648
714	11.889445	-2.9346297	26.080488	17.33765	3.4875681	-1.4306656	2.7738936	15.544555	20.239325	-4.6164517	39.440037	20.674019	11.296623	7.2348876	28.634277	-1.9708217	28.70668	2.967965	17.69038	19.543919	40.950665	15.656623	15.835519	-2.901617	20.981676	-14.573334	6.765592	19.826237	-13.171611	12.531311	22.607885	15.510467	10.422563	9.066739	17.838121	14.096904	18.04519	14.521588	13.573365	11.262833	17.488184	25.312372	12.335414	19.554579	24.242117	16.63187	27.280863	-19.743212	13.420184
715	-8.36291	14.926957	-22.08454	-6.611891	1.7606573	-12.610767	-14.717162	-6.2660904	-5.961132	-9.235089	-25.81414	-11.458997	-5.2594695	-13.079903	3.3694322	-6.7012124	-17.656282	1.4401013	-5.761337	10.871568	-25.244797	0.4353625	-0.29215705	-3.4731452	-16.03249	-4.5632205	-6.8553586	-5.029624	-20.875319	-7.8462825	-4.560723	-10.9048815	1.9172983	-3.8532197	-11.553987	8.601998	-9.527041	12.212926	-26.011292	-1.6628577	2.801977	-6.077064	0.10385185	-24.775503	2.1556387	-19.138857	-15.580582	-8.13712	-10.547356
717	18.69087	4.9663353	6.6475854	5.0261655	-4.187152	10.704743	8.7520075	16.212143	-9.616863	2.3507192	-1.507686	-12.492755	13.769208	7.6387115	19.566708	-1.7935166	30.111689	24.056229	15.436915	24.769096	8.978393	14.791656	14.216961	13.834147	-4.2952776	13.894215	29.308584	0.29876676	17.261581	24.235046	14.761458	14.483146	18.685442	31.830603	26.945688	9.942287	1.371508	17.223795	29.546808	15.672315	5.676104	5.6667047	15.757678	13.930874	1.568121	18.582762	29.108078	14.336128	18.42351
718	21.930021	13.36608	17.381536	2.3328865	3.1207085	18.13112	-3.3310804	19.955374	16.880154	9.32968	15.971954	12.952231	12.087981	-0.43233886	20.44062	14.811297	9.333808	9.303771	15.956361	12.527927	17.620495	14.606763	-14.809627	17.755339	2.803996	7.0355163	6.682663	4.9415345	21.886436	15.779777	22.468245	-9.689824	2.0477808	15.76901	13.411201	10.570419	6.302385	12.320145	4.4375615	21.121538	14.101644	8.940151	19.924747	19.121925	-3.4498987	17.58061	-1.8832887	14.5781145	12.798249
719	16.846098	27.03386	23.393768	26.161924	21.866226	14.538913	13.634669	31.007858	2.9574158	-1.0863761	26.506903	25.992569	25.253656	27.596502	24.85125	34.3485	10.8764925	17.82068	10.870397	14.344562	3.9709044	12.994355	13.993289	48.08684	50.10376	4.982179	8.745332	16.124372	25.485392	33.15924	6.2402062	7.575952	4.802407	10.003249	25.441984	25.877184	11.872704	27.945314	25.284891	18.137087	27.18364	19.47203	9.0746765	19.581297	20.870834	26.971647	21.585144	19.068327	31.906662
721	3.5863798	-7.8405395	4.1614833	-4.4292917	19.240255	-0.83638126	-13.414525	-1.403882	-4.5651083	8.826527	3.691064	-4.0162034	-18.348711	2.5163891	10.532411	16.88407	-12.138184	9.27901	-12.48085	-0.53385705	16.348917	8.467812	8.482093	-8.593708	15.634972	6.2065206	-8.632384	-23.0973	-8.280257	0.5019636	5.279696	-13.420077	-7.170236	11.377393	-10.461426	-1.0953802	1.7057794	-5.1782613	-3.4899943	-23.018257	-12.380187	2.6107733	18.096914	0.024061998	13.402855	-2.001994	0.001805385	12.744946	10.702992
722	12.107858	18.854713	16.808418	23.016226	5.012604	-19.22532	26.304749	19.01794	27.445986	13.717647	19.859571	8.282732	14.543986	22.766714	13.904808	22.434717	18.273462	22.725565	31.734213	27.901102	30.277876	8.914165	28.978111	20.110909	16.2996	19.409979	31.921091	22.300112	8.070447	16.978329	22.848532	29.193039	27.15087	10.562747	40.507805	29.841812	34.045223	22.755043	19.488098	30.967916	25.401953	13.486191	8.053015	7.84256	16.856594	16.86283	20.852678	26.382612	17.732843
723	33.858234	9.567036	-0.6603648	33.49965	8.117897	6.0979576	11.698249	13.565491	13.078495	36.52544	14.922309	13.192304	10.1355095	10.617927	16.008873	8.698291	18.426603	17.294271	11.127761	19.621641	3.619153	18.423824	13.253811	27.44027	21.069407	4.205979	18.976334	11.177682	26.678167	13.853577	16.348753	24.415163	24.099655	18.491322	16.258204	25.054924	1.5814872	32.56822	13.365033	22.757948	2.9979646	20.749178	20.91482	16.102264	24.799932	15.556712	24.422522	9.386544	9.701943
724	21.086315	5.0501127	15.76255	16.02236	28.860886	7.2415967	9.656781	8.743891	32.46586	21.3926	22.101767	24.736704	19.128725	30.834494	16.723103	16.091944	16.03924	14.306908	17.44324	18.107159	4.445301	15.480408	24.271471	13.531975	28.114122	6.1882463	11.966648	3.875479	12.008925	3.228824	20.467115	3.477401	12.189963	14.074359	20.216042	32.892143	16.663847	17.821785	24.682419	22.269884	19.423323	30.321283	24.230936	23.571182	7.9992676	10.057981	8.018207	11.308829	1.5600475
725	27.800474	23.168066	36.69575	16.946615	20.65579	24.001413	21.01679	25.935919	27.644403	33.951946	19.249498	28.39566	30.76417	16.720827	42.020344	41.73272	25.062815	25.600342	20.00377	24.803375	15.477109	14.314538	32.10684	26.062675	29.40854	34.867123	39.10517	20.22652	35.910995	33.313946	40.88822	25.411118	34.413166	20.944475	24.073988	33.43785	24.762571	30.056482	24.623474	19.400824	31.961	41.291183	14.508967	24.979525	25.029608	34.726818	24.503607	12.587535	30.708374
726	3.5963755	-4.129272	2.408114	-7.7570534	-8.128719	-5.13556	5.91458	11.702773	9.23143	9.513279	7.3330283	15.707519	5.3182793	-1.4904464	6.236941	2.2873967	13.514214	10.925672	5.9421754	3.4085674	-10.349055	-11.907569	15.164578	1.6461753	9.005079	5.90068	18.31235	7.129974	2.8581917	-4.4576073	1.004762	-1.3589321	0.79498225	11.563198	-3.3696747	3.676099	-2.887736	1.847812	-11.966344	9.010013	3.1294625	-7.8670993	-6.8144608	-3.5222113	7.5053997	3.3772945	10.76273	-8.050459	19.338926
727	-15.092579	-19.459139	-8.614278	-15.997932	-6.2674294	-8.742318	1.1814543	-7.9599576	-4.258591	-8.565333	-3.9102333	-1.6874647	-11.338162	-1.2499734	-8.827563	1.097371	-6.3680305	-0.2447788	-8.360126	-5.728873	2.1236858	-6.115223	-1.9610151	-4.569626	-7.498648	-10.294271	-16.379948	-6.4605465	-10.855996	-10.128607	-4.111353	-12.317783	-1.0301539	-10.143198	-12.305732	-18.34131	-2.0413291	-7.8641205	-9.848502	-3.5220969	-10.7448015	-6.6244674	-6.425014	5.098019	-8.989158	-4.1531863	-22.63067	-19.252703	-26.45481
728	-7.3670793	7.9142265	19.086414	-3.2909422	-2.924142	-1.9907103	16.584297	8.69043	12.38338	37.008587	25.730097	31.592796	7.0799003	15.395141	16.04714	3.8511899	28.04801	14.695445	20.010672	21.664568	7.853145	5.6579742	19.895988	12.452479	9.319098	8.478156	8.786194	10.801923	14.070869	15.296799	14.264287	7.357104	16.864138	11.298664	23.311068	2.8095417	-2.2419112	20.637117	-4.3791595	14.990375	-2.12869	4.635134	10.342287	13.165885	2.355371	6.2123528	7.7999306	8.450669	11.858455
729	21.82194	16.421053	11.429362	14.84035	17.048779	23.192589	23.007292	14.573395	19.624424	33.090378	26.372118	11.554901	17.504332	20.092812	16.61027	22.6118	20.02613	18.058306	13.9895735	18.918898	10.050177	18.044542	13.0998125	12.833038	9.026299	9.336984	19.070982	3.7111595	16.846216	19.723993	27.075872	2.7079735	12.574817	7.8381114	13.807548	15.146549	8.525989	23.526688	7.434592	17.68491	21.651892	13.018612	25.869543	2.2866051	15.488803	7.9176598	11.91628	11.377201	-3.4367743
730	-4.643103	21.471619	-9.713914	27.131887	10.308639	19.667196	30.673262	-2.8602169	-1.4871868	-5.664579	2.8039875	6.6237273	4.3454146	-5.2188354	-24.311136	-2.5288737	-2.57886	29.451263	-9.098901	22.76558	10.950481	11.248361	8.810748	0.47725615	18.350859	22.857323	7.778906	24.589182	14.803014	-7.0215225	5.7118816	-2.8755062	8.894649	17.92121	3.9299424	25.533411	12.823821	30.621721	27.54793	21.726639	35.5775	7.9685082	14.628154	26.808401	9.204864	13.977408	-6.613807	1.3991219	0.70023566
731	26.509756	13.639225	12.706885	37.833107	21.540987	19.995844	13.466815	16.53891	1.9566994	27.291893	17.844908	14.356842	22.46045	2.8134708	22.895258	23.118689	20.396212	25.893572	8.625657	16.894117	39.641533	36.648014	16.229366	11.326102	1.8023802	18.877161	19.032885	14.606674	29.98117	12.648541	20.815025	5.819794	29.242064	17.850094	30.71113	19.15361	26.634504	36.417583	13.511685	21.368261	24.889688	23.497147	22.46137	33.732815	19.725069	11.855877	27.992311	-1.7193972	28.943436
732	0.6214662	2.5808215	12.174698	-0.084029995	0.46250406	-12.358516	-25.476301	3.854119	-7.942114	-13.37259	-18.448996	-18.99745	-1.1254629	0.25046316	4.4093795	16.131369	16.027994	3.8576496	1.0388021	8.654524	10.633213	27.307734	2.0424252	-0.30761254	-0.013027191	8.422691	4.023621	20.20748	32.845345	9.264005	14.292633	21.204208	12.069913	-0.451691	31.471224	-5.083796	12.453476	-7.5678897	16.385382	4.304593	-1.0724052	0.7789152	6.461661	22.002022	8.10023	13.215954	15.535847	18.114271	18.999163
733	2.386534	-2.1627486	11.033357	-2.9692357	9.865958	-0.40552416	-7.9731154	-1.6653959	20.420584	-3.3287947	4.816563	5.206238	3.1800995	15.52177	7.5014844	9.94916	7.1726246	12.742477	-1.7060356	12.707863	-10.372795	6.513958	14.431209	-9.269439	0.84306735	9.472312	-0.53168267	12.813556	3.8844364	-3.1652222	15.129283	19.322372	19.582165	4.766869	1.7652429	-0.79453677	3.3543904	6.6883283	0.80932355	12.728198	13.759892	4.992646	15.684825	-14.347655	7.785446	21.570528	8.334549	1.4829787	8.199963
734	34.072563	9.72137	29.085241	25.116537	18.012022	29.797518	12.674121	27.91713	31.366508	36.525654	23.70434	21.423386	37.04555	6.132893	6.0674434	17.670668	5.9845567	32.324463	17.603592	7.742218	27.91485	21.53437	17.521864	19.746517	19.46029	25.447327	11.943767	13.662745	31.491262	29.476158	5.5651937	18.651888	16.552124	9.5352335	14.055558	2.5664263	11.170516	-13.843175	41.652065	15.165261	7.5049386	2.234937	27.655462	1.3159858	-1.1113672	8.155614	29.633593	24.15178	17.350838
735	16.924625	15.854869	-4.7566676	6.814341	29.187904	6.0254045	18.956165	1.7822453	13.294697	6.9256406	-3.3058326	15.012436	15.925218	18.16617	13.779096	20.489397	18.320295	17.751467	16.274904	24.014353	14.659729	34.037113	1.3161716	3.405926	7.2900424	23.403809	13.897534	14.460854	7.8764243	5.827898	9.983224	3.8898218	-7.5851007	-7.0563903	9.812802	-7.095635	1.187789	-4.546556	0.86103326	1.8519274	6.445455	14.457606	3.2415717	10.15603	22.352274	2.125966	6.505226	8.367198	20.465288
736	-0.76334673	-8.5643	-0.25836673	-5.209975	-6.8069763	-8.853608	-14.547874	-9.8163185	-18.558794	-9.489461	-3.17115	3.4978142	0.9532881	7.1016326	3.2318642	0.048777264	-3.0525405	8.340533	3.4545987	7.752809	5.853752	4.8143883	11.553349	1.7748379	0.055775803	-7.655337	-3.4736779	0.44540152	-2.4005377	-12.970173	-12.503644	-5.336162	-2.6010487	-7.0086136	1.457414	-7.6964393	-1.072029	-3.402478	-6.1703696	-6.253046	-1.4587129	-6.0526795	-4.7670217	4.1823254	0.4189411	3.7437255	11.279755	5.161901	-6.112696
737	-16.87802	-6.1878333	-16.24274	-10.315075	-15.7515135	-13.3808775	-4.7002015	-11.309188	-6.376365	-15.200276	-12.013154	9.905051	-9.502891	-16.856121	-8.746701	0.93581057	-4.6628284	-11.362801	-6.565747	13.422668	-7.660631	12.43187	7.6799355	3.528489	-1.738629	-3.9102924	-0.60656357	7.6310234	-9.492649	8.774535	-3.9707756	4.109383	0.55087954	-2.5492513	8.345382	8.663571	11.658055	12.288936	5.5931287	2.421251	14.075467	10.362805	0.23623116	11.269572	13.756066	-2.3786573	12.492595	4.0974655	14.2844515
738	12.986538	12.086728	21.696089	-2.565816	37.17586	11.145556	-0.2630354	23.012808	6.1332326	16.67283	27.21567	18.94071	7.251867	0.18609376	10.96732	10.637927	17.453878	14.948888	8.809573	-0.72703457	27.013329	12.731862	6.80728	5.692589	12.937673	3.41759	4.6354623	4.5756145	19.879992	21.205715	6.568128	14.905097	22.753912	21.073507	20.633322	12.355793	18.751131	22.317884	12.2089205	17.903955	28.680025	15.241763	18.969316	21.317131	11.868951	20.205938	19.137173	20.00163	19.452404
739	31.449997	23.531294	3.9942062	17.666166	22.1262	17.433912	25.290869	26.053278	24.378912	27.205786	16.14731	27.30693	15.193097	28.396463	-7.872194	-21.717272	19.698786	1.2338377	27.927704	38.44463	4.318979	8.123527	10.103629	37.714893	16.093863	40.8336	22.21858	30.46467	29.606653	30.5253	8.119626	20.497658	5.2719817	22.600143	24.249636	20.006304	28.158127	22.708387	5.1397986	27.881884	21.280668	15.657659	24.432266	33.481304	33.538647	8.326545	33.43105	34.46149	42.98879
740	15.570649	10.932739	3.233424	13.1958685	10.2240505	6.7890263	-7.7900596	13.958688	13.178103	14.422115	32.983936	10.817481	-1.402929	0.14240439	22.904768	1.2779312	13.087855	-0.077097416	9.038338	11.621716	11.607311	32.95093	8.2357645	39.257095	1.8187057	26.69046	11.658933	23.598536	8.594484	5.467312	26.77726	27.618202	14.22583	23.020859	21.820312	15.8813925	26.201231	21.954367	39.13988	24.59743	28.508598	10.513179	20.149427	31.240553	29.172815	22.837692	23.846884	18.420227	7.0931926
741	24.915155	21.419806	10.61114	25.596731	7.0806117	12.430898	28.105865	20.30201	13.592145	24.002356	19.3405	20.637342	7.8085823	8.447835	18.427595	31.668608	22.72622	21.01269	3.2476814	23.235628	4.136339	19.823298	17.365034	11.996063	18.935066	27.029142	13.020821	5.6790123	5.8976398	14.609502	13.011933	21.622482	19.102041	26.309164	8.9036	4.141661	13.008522	-2.319796	12.082423	15.527672	14.953118	15.66124	9.523675	22.267693	10.436535	14.4650955	13.7249	23.780657	15.261113
742	13.992119	-4.891435	6.1103706	14.150184	-8.169454	3.9508312	-4.08042	4.5083423	9.176025	-8.354688	0.023914417	-8.551443	11.888907	3.488304	3.7175808	-1.7924174	-0.9041236	7.9024415	8.023486	2.8127334	3.6604016	4.474348	3.5212917	13.464519	4.086489	-0.1138409	-3.4390304	6.4840226	12.736735	-0.59161544	0.40330282	-2.8569126	5.1730666	7.229817	3.068672	7.462543	6.2729874	8.357793	18.674545	15.167462	4.3947206	-1.7470089	14.45114	4.895069	-11.916942	9.280454	2.166351	10.705391	10.263413
743	14.036746	16.134773	8.592721	15.761615	25.30533	4.7672496	21.903923	8.434911	15.188408	0.9514365	4.389612	-5.8337884	29.910614	14.747977	12.485492	6.904738	14.369168	6.442778	13.032903	1.146924	19.764854	-7.722515	6.912067	12.519258	12.907802	16.538286	14.844346	11.385845	11.787491	11.745213	10.433124	11.245831	14.961404	19.175825	3.8086288	1.6502436	16.271784	4.8037987	15.232506	11.728147	16.583986	19.222544	13.03558	5.624787	11.18293	-5.299083	10.104778	25.273071	5.0558376
744	9.4706	2.2936573	-1.5104637	22.34896	10.0673065	6.16938	16.82553	18.874664	3.1367836	4.38431	12.907745	8.621166	4.2891355	14.012611	-14.927021	22.388481	20.857916	19.733992	-6.4660316	-0.7183585	27.393766	-2.5196335	3.4624546	9.785771	-2.4001977	16.070507	-1.8664471	18.326246	12.836545	3.4602587	13.102273	5.622126	3.6882637	18.759928	9.18718	19.294508	-0.58287305	17.753572	17.157768	9.331584	9.2897835	-8.793132	19.270517	15.643399	1.6389065	-2.962283	5.551567	12.619411	24.655304
745	-4.185722	5.8493924	7.051707	0.50222975	11.224736	2.0669305	5.102165	-0.19491498	-0.963677	-1.026111	-0.86189336	12.190591	1.5510521	-2.500192	17.119162	1.8922957	14.13424	15.113917	12.530929	6.140186	24.943375	19.732964	12.33077	7.3306212	12.20415	14.84866	9.440774	6.991141	5.687887	18.693094	7.6950455	11.334567	5.4186025	-5.24703	9.985465	-3.2904341	3.7167385	2.5920835	0.6333542	4.3136754	9.094127	-3.1197326	12.422371	18.947405	32.614147	13.6701	7.70088	12.320266	10.705388
746	-1.89365	18.806475	-4.0453296	5.7195926	21.74923	26.152285	12.901389	11.524005	15.9530115	2.4280806	39.55451	8.235759	19.589464	3.5082228	39.256283	16.366709	2.4034693	12.176337	18.347818	17.212254	15.067533	14.997333	13.900185	7.413362	24.497177	8.854651	27.09923	21.548624	19.941862	12.604989	37.235867	-3.232083	30.818842	22.141312	40.150974	20.561638	4.1954455	28.616537	5.082584	13.6054125	3.4383557	19.281088	-3.6341593	6.8822207	9.957978	19.381994	25.45603	8.629932	18.83349
747	-7.2857246	-4.0015926	-6.6008477	-4.249775	-17.645973	-3.2537525	-0.4869431	1.4878057	-11.394637	-3.654397	-1.9459181	2.5433056	3.345556	7.69706	-6.717261	-15.695908	-13.366638	-15.576623	-8.8546295	-12.011074	-5.929611	-3.3497093	-5.7547927	-1.8957291	-9.674694	1.3188964	-3.900856	-21.833479	-12.515868	-7.615481	-3.3807793	0.010332744	-5.4536285	-13.730655	-4.4071593	-8.472499	-0.7317722	-4.044617	-9.67965	-8.986699	-6.176172	-12.435254	-8.555893	-7.548462	-0.94305736	-0.03568347	2.1836464	2.0114045	-2.0623915
748	-16.255625	-11.261357	-14.531724	-18.000834	-9.715552	-6.8332076	-12.328911	1.3801819	-11.945302	-4.7627945	-23.851234	-16.617071	-2.8271015	-7.287016	-7.607012	-12.744184	-17.972746	-7.6251817	-5.203277	-11.493028	-6.2258396	-8.034261	-13.257313	-9.495507	-3.6768425	-3.1134198	-6.9001307	-2.7021	-15.745481	-15.920929	-8.930651	-3.2203033	-12.276657	-5.5254173	-8.458034	-13.955952	-12.010281	-16.420515	-4.546476	-11.563712	-5.0135503	-6.321672	-16.4862	-14.077497	-5.8160324	-21.949364	-13.776618	-9.312536	-12.7393675
749	-5.1737103	-11.065987	-13.7745285	8.8856325	8.027375	1.9574814	11.291646	-14.830647	17.083063	12.036197	1.651632	1.9994575	3.7298717	5.610668	-10.861802	-2.7400277	-6.690929	-4.233339	2.9544048	8.248108	8.588246	0.6869526	1.9415121	17.675814	4.268727	3.6514454	19.283628	-11.329323	17.834066	11.304222	10.192054	26.385834	11.12601	13.90845	3.9865391	2.5495892	12.616376	-0.6663639	-0.6961015	-14.689992	-4.914701	-6.0414987	-9.908177	5.2742248	-7.4586043	6.265042	-9.342534	10.524755	10.794792
750	-14.123164	-23.148787	-7.7322235	-9.254344	-8.858821	6.133484	-11.23681	-2.6932385	-11.395721	-9.13753	-3.434061	-3.8455036	-3.7973268	-18.090776	-6.1592164	-14.172959	-22.118887	-12.43793	-8.924708	-8.778649	3.2745857	-3.0809104	-3.721733	-13.307178	-14.62313	1.7018112	-12.345616	-15.898903	-16.186693	-14.348088	-16.476318	-21.196512	-18.040705	-2.34994	-1.8721561	-0.30734944	-24.022322	-6.5502396	-4.86931	-7.6881127	-21.880617	-13.004872	-12.332768	4.48628	-2.3722272	-14.226463	-19.370909	-8.989422	-4.622233
756	39.28573	-4.6819	23.625101	-5.722051	21.897255	-6.677653	24.605825	-2.1626782	31.948067	-5.3426757	18.247232	-3.43946	40.72894	-8.342878	31.413218	-5.21228	32.917423	-2.5936592	22.521051	-5.206948	30.984512	-4.2239914	18.205698	-4.11372	32.147438	-1.016313	14.51619	-6.3798146	19.147089	-8.296659	34.344894	-2.0146208	27.824148	-5.2542834	27.068789	-8.7483835	21.05895	-11.84122	32.119278	-6.5458655	25.851824	-3.066724	15.049413	-3.5984933	18.729836	-18.036135	31.3608	-7.077253	44.61735
757	16.979475	23.483736	20.674973	4.3017225	9.326678	15.495213	19.342384	13.90094	17.035439	30.465834	3.5663002	0.28983292	3.8287323	25.276785	23.57508	17.233774	10.232088	4.27434	1.0729427	31.750814	16.168007	-6.1242104	14.404426	22.21997	4.817226	0.6618933	10.609707	9.38722	11.24133	10.798324	24.396088	11.010938	-2.5481522	11.197261	0.6700303	3.7066908	14.091882	23.06034	6.9974804	14.773198	-9.214101	-11.714436	-6.635428	1.661573	13.798511	33.18792	2.7766087	0.8509204	12.462085
758	-3.9859593	13.963704	5.629206	19.06196	7.465053	25.420021	11.914166	12.35635	5.0999784	23.465479	12.071694	8.500144	9.551736	10.387223	8.531793	3.229169	6.0711675	6.3505225	-7.297259	-0.7275987	10.220392	24.698164	9.721356	2.2712598	9.906383	10.703858	11.597794	23.11843	7.8788323	20.826519	18.576956	6.7340827	8.810062	8.044843	13.343478	9.068136	15.551818	11.460213	29.589087	17.191238	6.0740895	11.294373	22.520372	17.324778	4.862261	16.171663	20.137278	0.56512326	17.934244
759	12.42562	15.795949	10.145832	23.66124	24.66923	18.034876	11.877548	16.902649	16.750834	-1.0418845	-7.2179885	1.6970206	-3.046581	-5.647183	10.387668	0.24220498	-3.2435837	-0.67613363	4.443913	10.125592	11.980845	16.96654	9.907543	12.596367	19.504637	13.783562	17.360876	9.161801	22.443514	16.821138	9.94658	32.746365	16.2605	11.691043	15.422043	10.503537	5.5286827	8.081405	0.9476755	8.673565	4.696532	17.60243	2.778422	9.006798	11.956116	6.079519	5.4837346	15.65322	6.0397162
763	1.0294341	-10.82679	-3.0260422	-23.53874	-12.172116	-7.823938	7.8638253	-10.003638	-8.625843	-2.6439807	-3.4648874	-1.6147686	-4.2349825	-1.8634335	2.797271	6.1371036	-2.9421618	-2.6151426	-7.0229244	13.190872	-4.546247	5.2973714	2.2883432	-14.608241	-12.803103	-3.4176877	-7.611526	-14.1017065	16.015903	-6.789289	14.037826	3.627114	12.735749	2.1233823	-3.1258318	4.3850274	2.7781734	0.68355626	19.37308	-1.9150373	-4.256657	1.1584965	-17.382584	-0.17456596	-3.4629061	-19.542166	-8.290272	-7.6503353	15.807214
764	13.423072	3.7164958	22.583893	0.7589135	11.042626	15.2380295	1.1505761	4.508475	16.867613	12.939903	-11.912372	13.704678	6.8692155	-3.2633145	-0.7966632	8.853032	3.876455	11.283798	17.07067	8.016045	3.2657146	22.5598	10.0133705	13.423284	13.392486	20.690992	10.007973	17.572641	8.205937	3.240118	18.082323	16.503489	3.2543201	15.475261	14.498096	19.70808	8.046735	-0.21180004	18.492468	16.39096	24.961472	14.483673	10.586353	16.820236	6.944794	14.772977	12.551503	11.574492	8.43883
767	-15.291275	-12.871613	-19.239115	-13.649842	-18.205164	-11.604886	-11.320545	-11.02352	-16.81727	-13.155002	13.3651	-9.96313	-18.008978	2.1620753	10.99241	4.539646	6.9893436	5.4499245	8.783367	5.7714677	14.28616	10.415411	5.6799736	6.073871	14.520373	11.455425	8.409667	-3.6319664	13.004739	1.8675871	6.3848968	17.887547	12.854365	8.378364	0.66649646	8.927352	9.1559925	7.838987	8.827959	9.240905	8.978993	1.2780094	12.491572	6.6335583	9.593333	7.4680295	11.584769	11.9390745	7.923176
769	-4.1523533	24.028967	20.283289	34.788696	7.736467	17.939426	2.7398071	15.417417	5.149285	-10.521476	7.0082016	8.669791	8.078162	5.6469707	-3.9117203	12.88326	18.764442	0.79840136	-1.3064569	7.157043	-6.601728	3.7843752	-16.806303	-10.307576	-2.5238714	22.755005	16.630905	17.25546	6.9234853	12.491016	22.224648	-1.1135442	9.976201	-1.5553323	-0.616951	5.7739253	-4.934337	5.1718826	12.372813	-6.112784	-10.378133	24.496841	4.8999066	0.5548895	-14.7646055	2.3976805	0.17775743	19.099325	12.7539215
773	2.4268188	6.4862957	10.197328	13.430097	4.737451	10.652114	-2.2867281	6.7215753	8.441808	10.301405	13.146642	-2.2346897	11.073189	-1.6594734	9.121131	6.430325	6.7156234	10.525203	1.2621709	8.113048	2.67617	10.2969675	4.6828284	6.9302197	9.468582	5.615051	9.990883	-0.79676485	8.692067	0.8582225	9.233312	21.565577	9.667903	21.020855	3.5644672	20.13919	-2.4930208	8.385829	5.794275	2.7519367	12.422536	3.8786252	33.01701	-1.4889108	20.797955	21.515127	11.006236	17.728945	15.110123
775	8.386781	10.012221	6.289244	-1.1658444	19.957365	3.9868896	6.6782174	6.2082176	3.0763216	-5.5030084	18.039516	2.9842358	6.558932	7.180845	1.295956	1.1534042	7.5606666	-0.25528207	4.6345882	6.058477	-0.4033692	-0.51170987	7.8909492	6.093284	7.7950816	7.205597	7.3907	-4.3566856	9.655941	6.8834043	17.040148	-1.1378702	8.650954	1.9460784	10.083604	5.2970395	5.968031	5.5927296	2.7358532	9.199803	2.5783966	12.602239	9.68212	7.562435	8.983558	-1.046548	8.05631	5.9298472	6.527345
776	21.820013	-6.8445435	20.730698	18.814688	-20.09826	-11.351026	-13.056106	8.051906	0.40075746	12.164733	3.3449442	11.304187	-3.630586	-4.6296034	-12.868912	4.2129936	-6.5794806	-8.27938	-0.6084135	15.975796	8.125054	14.602408	10.291897	-12.247624	-19.400919	-4.5329933	3.3101757	12.035294	1.8256394	8.554082	19.535845	4.8859444	-14.37074	-4.4184775	-16.930647	-1.5599695	-4.5094786	4.277662	5.819393	6.33283	3.648574	6.310797	-4.814921	-18.009266	17.321484	14.436531	42.36788	10.128488	7.5817733
777	26.38623	38.213253	-7.437548	30.850891	14.165226	26.941332	12.760539	17.545172	13.376096	12.360026	19.514791	16.828154	34.66332	15.671265	18.872858	23.838493	9.774404	15.4813	9.443235	10.358543	15.526502	12.57273	14.567063	12.580353	8.984714	17.520998	0.08738327	37.78597	33.467587	0.09423258	11.997826	7.861506	10.477482	8.190696	24.08239	7.9634852	-1.4100288	4.7564673	19.839897	18.289953	5.713633	15.993908	29.488752	14.48402	-3.2896671	13.893479	12.8481245	11.532277	27.68881
779	6.7691236	5.7520485	1.3562455	-1.4910574	13.651215	6.7494283	1.3643626	0.23404773	5.105521	-4.7215905	-0.17021792	3.6597574	12.696815	-13.726661	11.583608	-6.3893285	11.061091	15.96625	1.7391286	4.535706	-2.0145552	0.79451275	4.9776244	-0.34332213	-2.0832198	5.0836954	6.851864	8.9661455	7.8192525	2.844535	7.0372233	5.6759534	7.305422	15.186532	1.8425766	11.360343	-4.7916627	35.202213	8.670108	2.1538267	-7.9281726	21.223059	3.8201268	20.30627	-6.261266	25.712683	6.525555	16.766973	4.8742986
780	6.7603793	0.4396704	16.070082	-16.418978	22.567589	27.76489	23.677893	-4.084995	22.704199	-5.6643577	7.1845665	-17.09713	-13.7244215	5.828387	0.4904448	-10.6096	-6.1333556	-19.692522	1.3537079	-27.182314	4.1557016	12.513083	11.17738	6.5003047	5.4309154	-6.5354943	0.9211123	4.449445	26.959106	14.935479	23.536074	1.3082157	15.340202	0.016497672	-1.2072487	15.234014	0.805181	16.650713	-15.418321	6.6600037	12.307473	25.47812	5.0266547	5.857033	-6.64726	7.8341675	-3.590785	2.7969549	17.138891
781	5.911837	14.579989	-13.25928	17.425081	9.390144	13.10424	9.253724	16.976309	1.9351293	28.758104	39.12443	7.4128385	5.756136	29.177988	23.488562	5.931387	0.7213586	27.513199	8.588952	18.866493	-1.4159117	22.122934	21.528505	8.44255	31.59642	15.117467	5.1788096	-8.311807	2.7691681	40.997326	27.050562	25.473108	22.859034	29.443254	9.999934	11.158044	46.254116	21.420126	11.856425	19.062449	25.182657	8.232049	16.43692	23.156046	24.30867	15.989856	13.830379	39.271557	28.457321
782	7.673389	16.755825	9.21205	8.098547	10.846943	12.03217	10.910808	10.99554	8.706434	13.582181	16.809862	9.9734535	5.3607945	11.134178	10.3626585	16.550016	7.6486173	10.4199	14.530612	3.288396	8.315152	9.79547	7.8732724	6.952572	8.00176	14.561742	20.231733	30.56096	25.425957	20.83742	18.041555	38.74679	33.223057	9.082337	14.690269	22.13091	32.38359	16.547297	0.029554686	4.531079	7.6846313	12.14042	2.7515507	11.408496	-0.5663746	14.295503	15.816701	16.746859	6.324038
784	34.87278	13.79522	15.539322	29.367556	-1.7758094	6.866259	6.5507636	15.234745	-7.9554005	15.143467	13.795566	6.636582	30.483526	15.571958	11.241326	10.019645	-4.7556005	8.214557	23.946625	0.77153224	13.248906	11.530978	16.310709	19.718943	21.33915	13.239232	15.233478	5.355494	17.573507	35.223385	10.909901	-9.217423	14.504148	23.425879	7.264679	29.538824	13.604801	19.87245	21.334923	24.399446	26.579163	5.421425	19.84659	27.48713	15.857376	19.566414	10.663552	1.4480845	16.83696
787	2.3313246	2.2169182	11.819317	15.610386	4.81089	2.4836447	0.22560759	4.6323166	-12.28802	-2.44789	1.688332	-5.823053	1.4713855	10.006589	14.843082	4.414723	7.6068497	10.620949	23.234518	21.236074	16.674767	27.89663	16.407492	2.1843243	0.13038826	3.048953	5.8957634	-6.7170525	-13.3226385	-10.766461	4.000568	-3.145647	9.353515	-10.208363	2.307862	-6.9459	-1.9413105	-4.4852843	-10.788033	-6.117548	-19.693094	1.7297872	-3.811921	-0.954052	-19.510904	-11.096713	-3.3956823	4.565397	3.825203
789	12.730983	11.15552	8.47364	-1.2888128	5.768374	4.7533894	21.678816	15.777135	4.581464	8.3705225	8.4727545	5.029906	-1.6396099	8.261776	14.669983	6.2864823	4.4537	-6.6281524	5.945057	6.1737876	-2.7101545	4.8336706	21.06664	9.614564	0.49976107	-10.047975	2.2213097	3.894949	12.752197	-5.6332364	16.223785	17.403254	1.555307	4.5339656	6.5942855	22.37422	24.460236	19.682325	33.51545	26.481016	8.537759	2.960085	4.806341	4.619131	22.6065	17.933971	6.026571	2.770462	-0.9776993
790	18.758026	24.49266	6.4424686	5.984974	3.1063309	35.449177	17.395548	33.477463	15.658814	29.043388	27.17946	19.80364	23.648321	17.285261	2.7737494	18.721972	20.684801	34.985588	14.124111	15.846377	11.166607	19.04989	19.882301	18.644209	10.941188	17.824219	18.22746	26.631433	9.214486	19.14978	12.886638	16.91458	29.860025	26.994888	16.282564	16.73541	35.541702	20.388906	0.8439118	21.026814	12.244445	20.595667	14.412	14.640518	23.518393	22.247858	13.850408	19.338	15.0767355
791	-6.368669	-11.477921	-9.755962	-0.39603725	1.0388298	1.2027708	-11.532928	-1.6217953	-6.1116548	-10.833142	-9.08617	-5.553032	-1.1449889	-7.9859147	-10.898323	-15.749725	-6.9291267	-14.162514	-6.485287	-12.740737	-0.52883774	0.8718052	-4.0579686	-4.3600755	-0.88461953	-0.49465787	-7.782347	-2.3502798	-12.7148485	-2.4553072	-4.753973	8.278312	5.561817	-6.9959245	-4.4569373	-4.178104	-0.067417145	-1.4865297	-0.7571786	-2.7789319	-11.709046	-3.5208447	-6.3314686	-0.5927021	-7.881349	-2.1418226	-13.879214	-7.4818044	-7.4593186
794	-3.5065029	-2.249663	-13.714711	-2.0677826	-10.031658	3.6280594	-5.151763	0.60383624	-5.398874	-11.732646	-0.53384733	-5.3711877	-9.526604	-17.479055	-10.487487	-8.027412	-13.624278	-4.687292	-10.66466	-5.237449	-18.360287	-15.4913	-18.331724	-23.136194	-16.416735	-13.039543	-16.879402	-7.058502	-11.079086	-10.638313	-12.376523	4.9088616	-2.295349	-3.4454048	-18.142702	-13.074523	-19.399889	-13.285104	-10.100029	-12.2610235	-0.23016858	-1.9395252	-0.6807689	4.59337	-0.25656667	-11.049136	-10.599735	-10.725446	-11.425297
795	0.7826891	1.9791614	-9.23561	-3.7063303	-25.338173	-19.296953	-27.751076	-2.8121407	-12.269089	-5.4980683	-6.0301585	7.5421085	-9.15269	0.037753064	-10.659114	4.545222	-1.8540335	-15.73663	-15.462035	8.6366415	-18.766806	2.206114	-24.752161	4.799287	-10.035298	-13.841942	4.943394	-10.517605	-8.596496	-7.662533	-0.5917423	-5.1225	-12.637608	-14.016678	-8.945459	-3.006398	9.204436	-14.278026	3.9996052	-15.365219	-6.800755	-8.889615	-17.635298	-14.26497	-6.8446136	-21.907175	9.931595	-7.2932553	-18.340134
796	10.834678	11.319317	8.524658	-0.0626758	7.224232	25.657354	9.866932	7.015593	1.9432896	-4.884956	7.5216656	11.946693	9.423936	13.339057	14.613013	11.111946	13.049174	8.481945	5.23036	25.334997	-12.855671	2.8051708	5.184979	3.9623852	4.350384	13.010451	3.9665334	10.968562	-11.07003	-1.5294851	10.875213	18.007856	17.122908	12.819285	-12.623561	9.848107	-13.58862	4.619002	-1.7630173	-10.616534	-5.8787155	-6.051146	-24.930756	-5.6507125	-7.900608	-5.165989	-25.896133	-4.0313153	-4.900066
797	-12.071712	-2.3997428	6.7215366	0.9270106	14.661506	2.2198718	10.46349	10.594409	5.9422984	-3.69069	8.211503	1.2349659	15.554402	2.4922101	2.6313932	5.806658	0.37408385	-3.1097376	12.499894	10.824298	2.2812386	-6.774925	14.838979	-8.220192	2.4427605	2.3169377	7.745603	14.42955	-4.4420886	-2.9242222	7.4368415	-0.7127959	-6.279543	6.5725036	9.411662	2.3156462	1.4588757	4.8267446	13.455467	8.796234	-6.6763997	5.9864097	-4.0441957	6.9687114	-3.0186422	-3.188158	6.786223	-10.689019	14.572624
798	18.520353	9.336682	21.996115	21.885	31.37886	8.57161	24.232107	24.47648	20.422073	24.409159	14.557717	42.66019	22.312653	16.407618	25.531946	16.38613	23.895311	18.616282	17.96315	27.556425	28.055649	15.10599	16.364594	27.445871	13.195202	21.770899	20.070702	29.911116	30.767023	9.80424	10.103996	16.560898	39.645668	26.796112	19.384409	17.210484	21.500422	33.81514	17.23012	34.5559	28.900423	30.401094	18.163744	32.012974	21.221544	29.748596	7.4504128	13.152226	33.764072
799	10.656317	0.31534132	22.26664	-7.410646	-10.771731	5.615831	-1.9064192	-4.334928	14.304648	11.753902	-1.2442828	11.001294	1.4039263	10.134278	7.806975	-10.428005	3.6809776	6.037066	8.074391	7.8322396	11.062863	5.518975	3.8803232	6.1231594	13.250453	23.293283	19.511621	28.81074	3.344138	11.199637	8.592301	19.5249	12.301445	13.248929	8.024261	17.81847	10.4869585	6.1162944	9.405087	12.197636	8.565322	-0.88119954	24.819452	14.276676	17.638777	17.69325	9.350974	17.584906	-5.7542167
800	0.08643786	4.9489713	-6.5442367	10.842542	15.438564	-4.3159356	0.61586124	24.884466	3.1577873	3.134805	1.2692591	11.121758	7.623539	-0.4287173	6.547563	-3.7334049	-5.924904	-19.535658	13.608505	17.054615	-1.5283252	6.370623	4.1746573	15.529027	-1.6267232	-0.8582991	14.7148285	-2.4939377	4.3189645	4.470248	32.20635	-6.761953	12.122518	0.9550745	11.959004	10.564872	7.3571744	17.720806	26.90892	3.3128595	-0.2909282	24.447336	3.1934001	20.87012	19.38017	17.366333	-6.440389	28.933546	9.469606
801	5.319407	-4.3083935	2.960488	-17.436224	-2.3072145	4.12452	-0.76807594	18.583189	12.986672	12.270318	11.177983	4.7013035	9.542768	-1.7255951	11.788081	8.482558	0.78832406	0.29759288	-1.4873915	-3.650129	-12.077884	-9.592952	-20.473064	-5.524737	2.31533	-7.320658	-12.972644	-5.4862437	-7.3283634	-4.239349	-6.1342735	-5.5838017	-6.9312673	5.3994384	-0.41968656	21.834173	-2.3790004	3.7462406	8.672649	-3.5212061	-8.948793	-4.5506234	-11.389496	-8.115621	-7.651999	2.7201998	0.01237154	-5.986811	-2.1202354
804	5.540249	15.840381	8.657401	23.442015	20.43252	11.2572975	13.843849	14.049607	21.509935	10.55197	17.293447	25.816584	25.866201	16.222172	23.671417	15.623337	26.369413	9.518748	8.872708	7.5315766	17.5634	20.188143	12.194579	15.84541	31.336594	17.625242	19.986174	20.921175	14.836989	24.197145	15.01456	19.253252	15.5596695	15.828522	31.230032	24.573477	1.9204178	20.851738	7.358331	19.183294	13.198593	29.12573	22.713226	23.359385	12.83636	29.073946	22.985329	25.974642	13.0855255
805	-15.55878	-15.088704	-11.886888	-16.145666	-20.134697	-18.95584	-15.230946	-6.950191	-6.177689	-12.584048	-0.09613498	-27.226059	-19.029922	-8.996268	-8.19821	-8.205075	-8.196048	-11.318184	-5.6749554	-9.834526	-2.9741077	-6.3036923	-5.807548	-16.97722	-20.574667	-10.389095	-11.739066	1.3726765	-4.4903493	-4.8250103	4.8741693	6.9377685	4.6900897	6.489204	-4.0737796	-28.628439	-9.431397	-4.482292	-14.694992	-14.3053255	-20.371567	-15.854732	-6.7881165	-13.536145	-11.977345	-14.499486	-15.663888	-16.01299	-16.093794
806	1.5015353	13.0492935	26.355555	26.130865	9.203064	9.552251	22.56948	26.645746	3.2988434	7.136257	9.601807	11.793691	21.6001	17.24553	13.329679	18.90137	25.578207	11.403867	30.679258	10.568236	25.225077	18.620039	11.5970545	19.88975	5.8242145	7.553827	26.094507	33.10985	17.743616	22.841858	18.494125	10.704989	6.1961365	5.2212768	18.98252	43.662067	12.060436	-2.5289314	20.350883	12.215976	-3.4084022	44.68112	28.077429	17.485304	-1.1451321	15.391823	10.891841	21.599283	12.215657
807	-11.757171	-0.9230747	-6.056288	2.2569	10.768342	-6.153084	-10.358747	0.8164695	-15.162143	-13.571742	-7.5743504	-6.3381715	1.4927425	3.003186	3.597863	-2.7289526	3.1646423	-1.1906277	12.676342	-8.28914	1.6482905	3.4239147	4.537643	-14.857858	-0.41064882	9.260083	10.150977	-2.401295	2.8118775	-7.297075	1.9141642	-5.5825806	2.0599203	9.452838	1.7828373	-11.086151	-7.799868	0.3936658	-3.5974827	-2.8233173	5.343374	0.52873677	-12.159757	-12.077568	1.8387781	10.44056	6.5022864	4.4220862	-0.14185588
808	12.354636	-4.6558003	23.68667	-8.61528	-3.8510628	18.524696	-3.513148	-5.311083	18.805643	-8.258725	-12.440305	4.0289097	13.287623	-5.2272687	17.58847	-2.2927325	-20.331467	10.654835	-20.209677	-0.51558656	1.1401755	1.6259094	-0.032197	4.4783454	-15.511769	-7.2434516	8.9357605	-10.366408	-5.2453094	20.825869	-6.917215	0.75671387	15.47989	-11.205277	-21.556158	1.4596163	-18.227125	-12.462173	22.128305	-14.545811	3.1365986	0.6837823	-2.1010063	6.894441	3.9952338	3.722905	0.28593543	22.681856	-2.6213677
810	14.099075	4.126757	9.304816	20.072754	21.71263	30.9745	13.210431	16.269499	12.504125	12.40181	8.736646	15.580785	20.240324	13.209961	13.069007	18.281387	11.869309	16.96674	15.346946	18.901445	24.044317	19.501844	9.162908	13.698939	12.148574	23.638273	11.922329	17.855818	9.872593	20.831985	20.57136	12.169309	6.7236385	22.5756	13.590089	4.812529	2.7993257	1.6376978	5.6604943	1.3085572	0.053694565	-3.1490343	-1.96212	5.223107	-4.685007	-18.646036	-22.76561	-11.078599	-11.450826
811	4.88368	4.027282	5.841886	-10.14598	10.787189	6.203436	-4.537546	6.9874043	0.9571109	1.9921311	5.918991	14.569267	12.843005	10.273783	23.205042	7.9526296	9.439965	-2.0680985	14.147014	5.5606995	2.9812107	0.722171	6.4933066	6.091864	1.4067243	-3.3554118	10.896327	23.116861	7.6223483	11.338142	10.294145	14.284088	13.4490595	-29.957178	-13.611104	-2.5104797	-26.855803	-15.355957	-4.725311	-6.0542617	-1.1649318	-9.653545	-16.701567	-14.82191	-11.130973	-5.4581146	-21.708542	-13.4917345	-12.81335
813	27.452627	9.545597	10.39627	29.263552	12.808449	8.774408	28.818062	22.764627	8.916316	19.773115	15.443787	13.039798	12.423581	16.708345	7.773662	18.943583	-0.6311369	18.718224	3.832801	18.58747	16.75863	10.303835	23.515203	7.9000187	16.706232	13.159154	17.987429	19.106998	-0.4035724	2.46128	19.017778	8.038253	16.98639	30.494232	13.263276	1.641582	29.319723	10.259837	19.316935	10.996011	10.366379	12.74966	-2.281882	2.9621878	18.133718	-1.4354943	11.227062	21.312332	15.664409
814	13.222894	12.248189	1.6599389	6.764097	8.492515	10.765056	16.234379	7.2518144	15.525277	5.259772	10.17841	8.067931	-2.2085953	-16.920557	-2.886573	-1.8295703	0.73546076	-0.3677317	6.3351655	-2.8678074	0.71056587	8.485774	9.256215	14.987935	25.941101	23.683592	-4.790273	0.683549	12.004045	17.507238	6.109726	9.720954	8.499953	37.30847	12.466778	27.682716	27.664415	14.370407	22.240572	14.678196	22.317047	27.062904	20.168173	24.546347	21.74523	25.541245	30.824095	28.02477	27.185308
815	14.382774	8.604537	26.391321	11.4861145	25.42756	25.994987	12.382752	13.505043	20.74632	12.569686	9.545766	29.742575	1.6214886	9.320016	26.854937	25.476946	1.2057225	29.441727	17.783306	24.80792	26.418238	3.5959854	15.7070265	23.69136	28.649279	23.33696	29.607191	17.202728	10.31592	18.161469	14.209324	14.452354	13.902633	10.591397	14.457412	17.77769	18.439014	7.9557595	19.926176	13.9516115	12.273616	25.92331	16.31833	14.889243	26.005264	13.019367	32.01848	26.845398	25.852259
818	-8.900357	9.722695	14.118464	13.075072	-16.852695	-4.4180603	1.6495901	3.069271	-10.848239	-13.747006	-17.21557	1.4936343	-8.039231	1.9009835	-15.522223	-1.8745784	22.284105	6.11787	-4.2800164	-3.3916008	14.67143	16.833273	-5.3811955	5.8430953	5.950873	-9.829822	13.1505995	-11.128357	13.926309	4.010018	-5.250317	1.2671696	15.074081	-5.7271075	5.3402824	12.186143	-10.056196	14.895017	7.9263015	-15.642616	6.4471145	10.521483	0.2443142	-2.3452766	-7.5642333	-6.2938156	-3.0192301	0.077068865	9.231158
819	-17.947487	-2.460225	-19.76029	-0.5094207	-14.383609	-2.2348385	-2.2446156	-19.641443	-2.5548742	-19.622644	-0.08600918	-13.880859	-3.4642403	-20.117367	-5.024386	-18.352692	-2.7328522	-14.53656	1.9770299	9.888637	-5.582398	-23.664598	-1.460639	-23.15069	-3.6952627	-22.575241	1.8406795	-14.244069	-2.7325294	-20.437555	-2.4871979	-22.624466	0.8189904	-15.0917425	-1.3472487	-3.3439128	-20.330177	-3.7210062	-23.490442	-1.9940033	-15.580863	-2.313316	-19.011654	-1.8585144	-19.665981	-3.3794556	-12.409683	0.6236556	8.707332
820	23.934654	20.80718	23.51754	34.66205	11.143642	36.465908	15.665508	16.707926	18.778984	29.847023	28.51117	31.019297	21.97792	39.490505	14.098378	-16.763105	-2.504059	12.259204	19.280792	10.74549	17.465012	28.62446	11.644893	0.23636214	24.15026	2.0316803	8.04599	-5.3222175	23.16393	17.272852	25.57898	13.587026	6.466646	21.892385	22.910208	9.550567	26.916346	16.310555	24.904139	23.76361	14.662388	25.849955	27.960203	30.005503	20.45765	25.952835	12.381302	36.005413	27.88502
823	5.5645366	20.708284	6.8024287	1.6940206	18.412626	-8.095067	1.7331238	7.9208145	15.972306	13.072956	-6.78833	3.2045336	14.83767	17.645357	-6.1667514	0.21463557	5.0849495	2.5355744	14.698342	2.3415096	4.7931848	9.317233	5.0960946	-8.767819	-6.762623	4.7572136	-1.4601415	-6.078542	5.764731	18.310602	-1.8117218	1.4415544	12.777135	-7.398174	-8.29755	0.2559699	17.26645	-1.4433297	-3.0416071	9.4684515	15.257197	4.695505	-0.91782236	6.069406	19.866488	13.051018	1.5040234	8.270682	6.963875
824	7.5029817	20.856638	22.146849	23.89255	18.997198	24.370468	20.617643	17.038479	23.724083	12.588231	24.222977	22.149094	14.579094	18.099413	30.331793	13.576416	28.07398	18.39466	12.227599	20.828035	26.37972	33.18674	11.841691	14.973293	21.646835	17.769354	14.526622	23.962217	19.549599	21.471933	27.791483	11.727344	25.929918	26.00199	13.473357	7.0675926	30.78166	29.952652	8.32692	20.267649	14.14075	28.66398	26.689402	11.227979	22.735674	32.883133	26.111563	14.501737	29.348902
825	12.549012	1.9458841	14.173111	-10.357017	-14.62196	0.25070444	0.27922788	5.479811	14.521167	3.3086622	-9.423402	24.998701	-4.917988	16.70088	8.250779	-9.955902	5.5548306	8.443911	-5.8796077	-16.965994	18.774979	-3.0994256	-6.4382515	17.212503	26.923597	-8.962402	-1.5541795	-11.590122	8.961812	12.185504	5.476298	-10.068027	-9.865147	-19.084543	-21.37822	9.879217	11.626885	4.4661055	2.7702115	4.9449635	-4.045338	7.3558145	8.921433	3.6443264	10.972095	-0.72421306	3.4619982	-0.8812358	9.730101
826	14.366076	12.96696	12.025879	18.302496	1.1292807	11.729167	17.587885	0.5548437	25.44222	11.73468	0.5306087	8.230092	5.6170483	-2.6221855	14.695209	0.26157948	3.801217	35.531532	25.140734	14.383418	-3.151454	8.918164	-0.08329487	-6.29905	5.942744	13.772801	-5.57806	20.354792	29.850016	11.884723	10.774631	1.4775478	3.074498	0.17299171	8.184358	0.679825	3.3274052	13.073415	17.670012	26.175201	17.311285	4.1900616	9.2029915	8.508643	10.168517	9.987305	3.4477787	10.745179	7.927389
829	15.969734	10.932961	12.97065	13.690041	8.653037	2.1411116	14.315731	2.8083098	4.254116	9.326281	14.305279	2.4580295	15.499097	12.611995	14.052152	11.964507	20.000952	15.79321	-2.3726556	6.293798	11.409785	10.489324	9.319409	8.055405	15.23912	15.439781	14.8409195	7.3728843	18.810806	7.03025	14.253643	1.171857	12.716327	10.049296	9.261573	1.0328125	9.070076	7.5372033	13.337291	21.839485	-0.8437948	7.4841595	9.299674	9.419122	8.157693	11.856505	-1.9651008	10.320222	3.9698095
830	12.867436	21.465078	17.2586	26.039392	17.868675	30.330824	20.577297	22.494642	19.07247	23.472511	14.108676	26.064234	30.464294	31.278917	29.16909	24.40212	7.1361756	28.058561	12.374466	30.725626	27.099691	22.255981	41.27666	20.36818	4.964041	29.949806	10.212501	34.578213	12.554074	20.336985	18.802704	35.339832	10.241011	30.480005	10.373725	23.980278	14.37397	24.551638	19.537302	23.716726	13.435272	33.559574	13.840976	39.69259	23.798693	34.372135	27.908905	34.049305	8.969159
831	13.545634	17.024626	29.321615	-3.8602965	7.5060773	23.534006	14.848723	10.4252615	18.870089	19.362862	17.88625	8.862606	11.607682	9.960725	27.916403	10.30235	21.11927	14.741031	8.942495	13.7912855	40.059505	27.248169	24.429243	9.063136	14.676235	22.63639	15.651454	19.456858	23.06893	2.5482333	14.926007	3.6405866	20.96449	28.565794	17.529741	17.241745	17.61242	11.626408	12.612645	13.317749	20.396864	23.837137	16.168493	10.80301	13.324077	21.638994	26.384056	19.312721	5.886745
833	25.964174	27.643282	16.707417	20.792803	32.11861	22.177986	28.365461	34.028873	30.213873	22.183592	21.190577	26.893251	20.891462	27.464308	25.261473	21.97281	16.601355	5.1153073	12.77835	19.688517	32.43552	20.525318	21.088766	26.840094	19.332409	20.990122	24.358221	29.208551	20.997328	24.492716	20.95384	27.808846	29.733679	27.746363	30.742996	27.5045	44.101868	23.156416	32.35449	27.07414	25.954111	29.497953	23.644135	30.399002	31.430817	23.21051	32.980495	15.072078	15.23893
834	9.662735	8.048885	17.270426	5.4869637	6.890753	5.3889823	10.135785	11.758779	2.7430065	9.466522	9.769594	16.850456	14.537385	24.754744	14.210492	-0.77019435	8.565647	13.80473	19.005142	9.109624	6.9522433	26.584616	-1.3997132	-0.35800377	-3.0439007	12.683548	9.532666	15.7489805	28.840897	17.878813	25.80129	1.6238371	2.021233	3.8424094	19.50477	22.231264	16.51621	9.279127	-11.377853	-8.925042	19.339119	11.900027	12.846866	7.322676	12.707524	19.699091	20.445572	20.334055	22.86442
836	15.634903	2.1144426	8.259488	-0.451166	-3.9552507	0.08833599	1.7883142	-1.2807919	2.0931199	-6.3719697	5.1829486	1.598843	19.214722	5.7663226	1.0597086	3.0209725	5.722099	6.5416017	-11.731385	4.883346	14.046224	21.746765	9.703984	8.721107	5.1303344	-3.0120392	7.1406054	-3.4787323	11.78556	13.308247	11.2767515	3.4546006	3.585214	3.2046258	13.30166	3.6350803	-12.912883	10.80394	10.522063	23.39327	3.2615263	17.63118	11.698974	15.46771	37.225056	21.74566	23.365236	22.356422	11.548294
839	-12.234492	2.112264	5.3770447	3.9089518	9.977294	10.229064	0.82151175	2.2195337	6.609768	4.2520876	-1.7044214	9.631077	-10.407262	4.7855744	7.60621	3.4063647	-0.7816585	-0.46571437	-2.3997982	-1.2607464	6.2463355	-11.213958	9.431465	-1.298008	-1.9442714	2.1445105	5.7831883	-12.979931	9.990815	0.46627364	-0.6616051	1.0181935	6.4985423	-11.338115	6.8936677	0.18214619	-1.231795	-0.72492236	4.63716	-10.675694	8.732205	-0.6530368	-1.2736143	2.565233	5.82885	-11.837654	2.2196448	-1.3092562	-1.4058663
841	1.047606	-0.24068022	-7.539814	-2.1757944	-8.846412	-8.374601	4.792946	-10.560264	6.2389045	-3.3203716	-4.629518	5.8942833	8.471641	2.8998654	11.479308	3.728655	6.9798036	-10.268235	14.107117	-8.431464	-3.5782804	0.38717088	-13.015706	-1.8766375	1.1183027	1.9396473	18.475374	-5.0075946	4.6174073	7.3703904	9.144618	-12.858879	-3.2655513	-7.4734554	-6.6331925	-12.315315	-10.022061	-1.2362102	-17.05211	3.028899	-10.509273	14.515714	-8.734527	-16.489504	-12.919492	-15.973155	-0.002886136	-2.9024475	-10.76487
844	8.238108	14.14304	11.873967	35.245533	35.295673	34.766228	31.723831	39.694984	42.342358	29.240623	22.910406	16.924152	22.99553	22.465698	28.048918	40.354397	50.460613	42.84074	37.207066	34.180637	40.50475	19.299345	29.545265	24.085558	13.9708395	27.64408	26.822794	18.529762	18.081203	27.757483	15.000328	11.937205	20.883635	26.627573	22.33944	31.052969	18.975977	25.016022	31.26355	33.03056	27.32428	26.116516	24.165258	31.325485	17.548512	27.137375	30.613344	28.329466	24.37427
845	-1.1938896	-5.43823	1.6086036	-7.334549	-3.5172644	3.2060497	5.3626113	-1.8591026	-8.09456	5.546757	-0.35521355	3.4017336	8.199871	10.050635	8.60913	10.961568	4.9039493	-0.2311359	-15.666728	10.31413	4.5816784	5.705671	6.979446	8.327192	3.901252	7.2197013	19.302755	2.7728646	5.2049694	-2.058477	-1.7594837	7.3618684	4.524033	-1.5352293	7.8016667	6.259648	3.4045851	-2.2327862	0.3436462	7.5148616	-8.707691	4.134646	7.1392593	3.8626556	-3.4848335	0.90204215	8.383143	0.73586434	3.273901
846	11.214531	1.6284837	3.8413293	13.179627	7.356018	2.735318	3.7864838	-1.461896	18.267761	3.0690472	6.9014664	10.806834	11.294944	2.8787692	0.90257215	7.882319	7.5666714	2.369981	-2.2917712	-0.2207052	0.69497246	9.367925	1.3659052	2.6753962	5.900968	15.129527	13.329127	12.584149	-1.9184088	-0.32711697	1.5661329	4.9739623	4.066276	15.728977	18.126135	10.255932	11.437318	-2.1091652	5.0310845	6.116982	-3.1387844	10.355805	12.693219	1.0588135	1.5399003	6.078219	-1.7359396	-0.5137841	1.0928663
848	30.26713	26.810312	22.958841	24.915152	31.044884	25.745428	18.373703	32.093468	25.458807	7.0863223	9.68768	21.814386	22.296633	21.559837	14.382182	19.523691	13.578977	12.003941	24.223196	21.347952	30.895014	37.078888	37.84975	31.19873	30.810793	13.959601	23.298697	28.622091	20.989145	20.097166	47.892406	36.275066	28.288935	36.085938	27.272135	25.115313	26.186453	33.077557	41.741962	27.752672	30.330027	32.09745	41.91763	46.325573	42.048527	47.108288	52.01237	50.491108	13.80767
850	30.48407	19.198092	15.847959	-5.142347	18.749054	3.533425	19.263433	10.510592	2.5541735	24.134378	17.199802	-0.37751547	3.1685734	4.246338	-0.7683155	6.9431434	-13.146496	12.66533	-5.7166696	24.410568	5.422446	4.310021	18.106293	20.27174	10.035152	30.147804	13.001331	10.158465	-1.904439	12.04644	24.255478	-3.334917	-14.139992	12.585977	-6.9250083	-9.305846	12.880298	-0.42999682	-9.6286955	-8.468506	-1.7277206	-13.107887	-18.784546	-0.543231	-12.276962	-5.895481	-25.628801	2.5984266	-4.0099025
851	19.256834	-5.7638435	11.431275	-8.079215	2.670317	-3.4619224	11.176213	-5.860109	-3.4263105	-8.1909485	15.123169	-1.2133775	-8.135331	-2.081734	6.250467	25.57105	2.6584408	-4.1170897	11.2220545	8.48844	15.784347	1.3760356	1.5383614	-1.3387586	1.5984565	3.4346926	17.95477	3.2446644	13.123581	3.9620373	20.714197	-6.9410577	9.541069	8.866226	4.391147	26.383118	3.7881367	6.6559453	-1.4359756	3.1758525	19.988428	-11.852813	0.16533597	-2.4743397	-1.6816026	9.64473	18.751078	9.521646	11.804524
852	0.35053858	0.71069545	-1.02255	-3.4394119	-13.309833	-14.991956	-11.342311	-13.238595	4.274242	2.2326255	4.206433	7.8857594	-5.4195113	-6.0558357	-2.8621209	-4.810681	-1.4069477	-6.93395	-13.134392	-11.751781	-6.318884	-7.2779527	-10.293996	-9.897927	-9.275368	-5.1844277	2.3212225	-6.6060886	-4.6886477	0.69310254	3.6527576	-4.128284	2.830218	-0.13945977	4.572389	3.5731094	4.2201915	4.5434604	2.3823087	-1.492507	-8.906232	6.273665	4.2742467	-7.8461356	3.6223834	-1.5491481	-3.73213	-10.329518	-8.052893
854	5.7169	-11.041478	11.567211	10.259112	7.73894	14.688504	0.4208962	-12.645549	3.940295	19.277662	12.777646	17.225746	-7.625099	-7.728953	14.410842	6.5173364	-0.39391533	-4.135168	3.7851963	30.471268	10.526231	24.21982	23.483496	14.9743	4.3025947	5.886933	0.90337133	1.9946536	-2.6833048	-2.5435488	-13.580249	4.9784713	6.539091	14.135128	25.577911	1.9002943	10.714513	4.9965405	13.446794	0.06667074	-0.11995236	-1.008618	-4.108646	5.235625	8.303997	28.218567	4.9766307	-6.3297296	-10.553786
855	-3.8182123	0.6552191	-54.255108	-30.080606	-19.383978	2.7208135	30.973137	-44.29555	10.1776285	4.9251056	-35.452686	19.95656	16.886103	-24.041742	-17.217218	-5.8307357	12.576775	3.3578327	3.3785162	-9.979952	16.711044	1.8086405	-19.823263	6.3595138	-12.5624275	-19.664392	-14.990883	8.68136	-33.021538	-31.672836	-25.487427	5.1461215	16.386166	7.5470033	11.471656	-26.212156	-12.318728	-30.866371	-12.422929	-16.463636	-6.434326	-10.45058	2.7027824	14.956395	0.25043678	-1.6808747	-33.944813	-2.2788532	-15.854947
856	16.870153	17.60665	30.38088	34.174316	21.635828	8.279236	2.0093234	34.99772	1.2394034	3.665494	12.333621	20.709524	30.900003	26.132645	5.047011	16.376871	32.222076	3.5361903	4.4415603	10.60577	26.27961	15.271118	7.5639744	9.510711	11.093487	20.897911	31.825888	23.516092	17.732782	24.989386	2.3732045	10.010238	10.235923	-2.4241707	3.0057447	-3.3555784	10.547256	-7.957876	5.45166	16.571165	18.51064	21.94645	20.85611	11.677804	13.173818	7.0299644	14.618951	26.5468	22.787422
857	17.69244	23.975939	13.048511	-14.21948	1.8259157	6.3299804	26.148252	8.609921	9.928114	-10.011886	-10.7778635	10.221152	4.2763114	7.1149964	15.501271	7.920317	19.798584	-5.6270194	3.9405584	-11.736287	12.693662	20.567228	25.057167	22.987183	22.616953	12.422043	30.836855	21.525888	4.0251307	1.7626562	-4.683995	18.153913	8.106196	36.764584	20.222588	9.886917	31.507822	15.179543	10.512907	8.231988	15.544812	12.156681	19.561417	12.708599	35.0863	14.570648	23.21929	23.267427	6.4453025
858	13.454868	12.224641	14.370931	18.841124	2.4682121	12.400635	29.885672	8.498036	18.979393	14.280952	12.902522	14.990331	8.559037	0.278125	-3.1262696	1.8306011	1.351421	5.3364105	14.410831	-0.8956592	3.3269622	-4.6443176	-9.076709	-3.2232163	-8.587674	-0.69217396	6.813891	0.04933858	4.5177875	8.094573	2.4709795	5.090361	4.280461	0.39858183	10.922776	4.6985135	3.182225	4.0582786	17.786448	6.9932084	-2.9903843	1.9695393	-1.5578604	-1.1984196	7.1444244	3.818491	-2.5761588	9.383631	0.9061052
859	8.451279	12.539219	10.0640745	-9.100285	0.9621108	1.6240788	5.189295	-5.0132556	5.8968315	0.9260023	14.204247	-8.605199	-2.371624	-6.9560513	-5.4502196	-1.3235325	-10.104495	2.7725372	11.239025	22.109266	2.544138	4.6216216	4.8489113	-0.64696634	24.964386	-5.527454	1.6022118	0.9279081	-6.869431	-0.25701556	-2.725875	5.8625355	-2.831548	-3.3242292	0.18430781	0.8495841	-0.43194738	-7.4170365	-1.0240732	-8.178388	-7.7573466	-5.696279	-9.297048	11.041321	-1.6180736	8.590118	-6.7082024	-4.9857516	-6.6596627
860	-1.218009	3.1074734	2.002005	19.944935	-4.727764	7.347011	11.531143	11.528519	6.320643	5.5583034	6.110365	16.750175	2.549132	8.234165	6.3733253	6.2975173	-0.022308668	2.1041896	14.085933	17.435434	-0.47824097	10.188382	14.572106	10.272605	-3.2581341	6.6740932	6.0713654	17.142138	10.168782	14.993169	9.248445	12.3864565	10.010161	3.2864666	16.763603	14.844977	13.877988	7.807159	16.165712	16.264664	6.286474	13.937478	20.182573	23.390642	8.609498	15.1242485	20.955412	11.485049	8.252102
863	26.533808	22.312387	1.8375474	13.88585	13.790471	12.071776	6.650053	11.95015	20.444893	12.913185	3.979741	-7.2275176	5.695408	12.956207	7.2317047	19.518713	27.928772	26.241724	11.477379	29.747961	37.67573	26.775198	12.02361	22.354895	17.635015	14.086876	31.1999	14.362988	14.245061	11.544675	-2.0459538	31.80842	-3.5972176	5.220305	12.883882	17.829762	19.994997	27.552748	14.811679	25.400797	9.728937	23.004837	5.653527	24.258219	17.36581	32.868576	23.46473	30.91244	1.6116343
864	9.534799	-2.4099703	5.0589423	-4.933567	-7.1457925	8.21687	0.007110218	4.2541184	4.505756	-6.822918	3.362995	-8.918133	1.3692883	9.555785	-0.28949142	-0.83117	-1.776443	-1.763824	3.36351	-0.372107	0.77350074	4.9024844	-2.8944664	1.3159461	5.2226024	-3.413809	8.97516	-4.5998774	-5.410038	5.5395722	-2.8086731	-6.1784463	7.016115	-0.33835474	-2.5575192	-10.043981	-2.0993989	1.6504102	-4.201788	8.668122	1.0910226	4.2719865	3.2855246	2.9604514	-3.0460653	9.561338	-2.5192752	1.3559252	5.138184
865	8.685913	5.035493	9.312278	5.2214975	7.097816	-5.705729	4.18277	1.2223803	3.164729	-1.703564	-1.4202017	15.729203	-6.185451	-6.765716	9.068994	-3.0159178	5.5009704	-2.4166636	11.120833	-15.269795	-3.8002603	2.2139769	19.512224	14.614509	30.150003	13.170714	14.615603	29.398254	15.256089	23.592283	7.2079196	4.042958	20.934294	18.723904	6.050291	2.4655416	12.743613	7.325729	1.0326022	13.220202	4.969635	37.222076	11.108758	26.895147	8.984157	11.703899	-1.1202804	15.045699	10.174299
866	18.016405	-3.393891	-20.679329	-2.4518192	12.167687	11.534514	-3.5144951	-7.9361672	-2.663575	26.798918	5.510567	-4.5180206	9.011608	10.048457	14.625786	5.3126054	0.50527924	-1.9586016	2.7473896	-13.352757	14.233134	22.23574	22.278343	20.166317	15.593705	14.488248	12.851601	12.806043	21.85254	23.625586	-8.80984	0.083907284	10.601583	22.562164	12.1820755	9.135154	15.386078	14.785533	1.4356474	10.043317	18.779242	28.092478	29.50045	2.3205802	12.148544	4.8262954	5.5002007	10.366792	16.406597
867	0.38061523	20.37977	29.988516	-4.507112	4.211888	21.474722	30.333374	8.778132	22.761787	-1.356082	10.456035	6.5434127	8.403535	15.751351	33.286915	11.610265	12.247897	4.4855857	7.8934274	17.642008	7.6965117	12.654025	14.704547	7.2568383	13.600606	17.2687	24.585876	3.3378208	8.279017	16.981573	5.6137614	3.7009647	21.308382	-8.243114	19.079073	3.3287532	-5.7406325	11.414514	33.080685	21.728813	17.977972	13.570515	18.52508	21.644308	16.037556	6.561672	-8.176823	20.605862	-13.649837
869	-10.807847	1.1295644	7.959293	-10.7472925	6.7697105	-7.5390015	5.6748295	-4.754116	8.167232	-0.508656	1.4487873	5.3995914	-6.390982	3.2423713	-11.214839	-2.0428026	-7.428248	-11.817691	-10.464107	1.5698773	-15.632186	0.3299146	-2.2346275	3.3485506	-7.0592556	9.759567	1.6190871	11.761677	-20.356016	-5.5718484	-9.435866	-12.05511	-24.753244	4.6507936	2.794714	-4.5090246	8.859944	-7.496432	-9.174038	-13.851116	-9.566106	1.5865031	-2.2803135	-2.5798464	-1.3104254	7.7725353	1.7059542	-3.3111198	10.087017
871	15.774536	16.280931	30.377798	20.248665	19.4885	25.574242	13.388786	32.68283	16.893667	31.51683	33.452717	25.057579	21.961039	20.676636	22.974298	24.340698	15.866601	15.877057	29.444834	22.247398	22.301247	19.751389	16.8885	17.378576	22.901817	9.219438	24.829872	15.133163	21.126677	23.971457	17.056894	24.081146	20.9568	21.112715	22.21369	14.125527	13.05994	16.649494	12.034118	21.236732	25.510859	17.75482	13.197524	12.127271	17.580584	16.670275	11.753929	15.240857	15.633388
872	14.929028	26.704134	0.091664076	-10.77794	-9.9203825	-11.092648	-1.15343	6.415266	14.58855	11.837979	11.72259	-2.2995093	-8.473365	1.2861166	1.2831033	9.870751	20.314095	13.353115	-3.403422	-11.376346	-19.857271	4.915824	17.613415	5.4516068	14.883645	16.820427	-2.7074594	-4.569362	-17.848906	-3.5709589	-6.6113777	4.33097	11.172165	15.190345	4.7885637	-10.2835	-11.17703	-3.8633404	6.268385	13.166837	19.909067	14.418906	3.0202143	-5.628712	-12.927646	-1.3963065	1.3184901	9.887809	22.88086
873	25.945786	24.84852	24.070734	26.60511	26.387144	29.224136	20.61531	31.84787	18.221703	33.160816	23.01323	24.154928	32.995426	31.906372	16.894224	18.497879	26.698034	19.29923	28.51932	17.234533	15.205592	6.9647083	21.355951	28.714243	21.2129	24.102812	32.531265	24.90828	17.744442	21.631868	19.98747	17.608313	4.562782	29.654648	13.578275	23.56607	23.791588	21.383726	6.4085755	11.8575325	13.6149645	32.628265	5.8152757	25.013372	-1.7785139	-1.5969111	2.7452	30.503733	29.65161
874	10.390764	-9.665427	10.4776125	1.1608139	10.606828	0.9385789	-4.764917	-1.659678	2.975417	4.6973577	-6.728796	24.561365	9.197196	5.8137355	9.458587	5.5027084	15.770997	10.005772	0.71944183	-3.6053953	10.572745	2.6648242	-5.772205	-1.9019324	-4.899242	9.416137	6.564238	11.315094	8.828308	7.0821457	9.401128	9.513022	9.765175	7.4247627	0.29405287	-5.7447968	8.5947075	2.579612	4.559131	6.778702	13.245324	12.537254	-5.7734246	3.6059783	-1.6287094	-0.62838715	-6.7709007	-6.0875115	5.1992226
876	23.00734	23.23703	16.696922	18.739103	19.6949	20.429083	12.500931	25.528893	19.611618	24.158752	19.845621	23.782507	15.13181	16.215038	14.782532	20.829737	22.732016	23.480896	2.5732744	24.92856	14.79264	-3.0674057	16.776468	20.245108	6.7757683	23.318167	14.506748	15.374901	23.220922	16.597254	10.139838	26.907364	9.221078	18.908636	9.627677	12.824555	11.639987	-3.9225883	-3.8272521	4.54717	0.9374769	11.572167	16.586205	13.232746	11.716651	34.042347	19.008196	16.67834	25.113852
879	6.3993745	12.832306	1.1018152	8.574838	2.2173154	6.6457405	16.88748	15.659644	12.185657	17.98086	23.729294	17.33846	31.405584	10.875572	29.505663	10.6475725	18.510515	19.03285	26.192774	25.169931	19.32572	28.28173	9.904262	12.005245	7.936191	11.405887	18.63688	21.940283	14.30254	7.2487392	22.682035	21.890814	22.190794	22.006346	21.109213	23.838236	24.351013	25.39064	17.963789	14.914687	11.7990675	22.781286	13.819802	15.06747	11.955152	26.725769	11.845641	6.3397775	4.726945
880	3.8922577	1.8138624	5.184727	1.871775	8.996696	3.608902	7.2115035	7.056895	12.567422	18.10611	8.164051	1.9491733	8.741535	6.897302	3.606971	12.179057	4.7093387	7.9727936	2.8927968	4.6218114	12.011289	1.4784808	3.849451	8.957049	11.870894	11.387473	5.0753665	12.207622	8.719364	5.326519	8.441644	9.111431	-1.3571135	-0.4721284	8.398204	4.3607364	1.8041314	-3.8902023	4.4481125	1.9246484	6.1810246	-3.137667	-5.61708	5.5178185	3.2399704	6.235493	9.583614	-0.7425553	0.53141135
882	7.6896815	6.5144534	12.193614	20.522764	13.454163	12.742905	8.86815	6.8170686	2.7104206	6.16054	5.4992337	10.459904	4.025494	3.331939	1.3900496	0.83045155	5.5288925	6.8986764	4.2289186	-1.4004893	8.557907	-1.7555108	5.202963	-3.6907158	11.582429	11.799416	8.769822	17.5946	6.1666474	35.50454	-14.5953245	6.074066	-0.051092267	14.183757	-6.221531	22.14697	17.76168	11.620151	5.087858	22.818405	23.37443	7.34272	7.988903	9.620278	8.301319	0.70026034	14.18275	5.660345	7.7367973
884	13.381434	-0.59271127	13.361133	13.326884	15.979037	21.089188	14.889989	9.418434	22.14113	1.181054	12.810777	3.7938302	-0.15956497	20.627497	4.9369493	19.226377	8.880271	9.883949	3.4043922	10.664661	15.99207	8.708255	16.267838	11.363482	10.803104	9.747928	25.922274	7.287989	-2.2254426	12.713628	7.4930034	15.497462	25.639252	12.5365	14.045049	16.196653	1.6456779	18.084982	15.432603	8.212159	22.55052	10.944112	3.7777317	2.7070959	6.1379066	20.949821	12.470886	6.003504	16.93085
886	15.305139	30.07424	16.29265	11.912189	-0.45131907	7.2140107	9.823478	13.740701	10.276465	17.347147	6.7076073	22.59577	4.652483	7.2330894	24.841385	13.435239	18.766546	15.753192	3.3566158	23.036589	13.543743	15.070628	7.1551747	11.500459	10.304961	14.600563	20.629915	8.643632	17.738285	18.344763	-0.38120517	19.13507	21.330336	10.310851	9.934556	18.248735	12.46539	8.991782	10.277606	28.634436	27.704865	21.218542	17.441647	10.588456	7.2987895	15.758793	15.158528	11.404316	15.06839
887	2.925395	3.27829	8.816447	10.315439	9.210912	-0.44411877	24.089888	11.332816	9.177101	16.030127	5.3464246	0.51389796	6.3569303	11.716687	11.615527	-4.158112	7.75617	5.2631865	13.418035	-5.3546524	8.066243	9.076096	2.5297205	4.6900787	15.3799515	-7.6080856	5.9395847	11.338843	-3.8065681	8.475098	-4.616265	19.848042	0.75944734	3.3939602	1.6012403	-12.188159	1.646237	2.2211165	-3.0274448	10.185648	15.4214735	15.122864	15.002637	3.5078285	10.855269	10.323398	2.9899838	3.6970446	11.558944
889	7.4996986	10.187076	0.84267235	24.95841	14.600292	13.601083	1.3940587	7.7693677	-4.465322	6.7605205	15.639789	14.507236	-0.6083498	5.860929	10.600907	7.9405866	3.181391	5.239431	7.7282395	11.746674	-8.207178	9.346896	11.337209	12.200259	18.568453	6.531465	15.564935	16.448202	14.346596	-0.6776266	16.79448	6.032004	12.40284	22.301018	9.527383	12.491863	11.482427	23.986776	20.152729	8.419637	16.680029	27.028152	22.536102	5.3001223	19.14902	4.0721736	11.750913	20.389618	16.605278
890	0.7522262	-3.86323	-21.080677	-0.38020325	-7.6524925	-5.590711	0.7359894	-2.0647507	-2.9571946	-13.434993	-1.112538	-7.106996	-14.125333	-12.10907	-15.796188	-0.35982552	-10.421382	-7.6789246	-9.788705	1.4925448	-1.5597054	-11.718911	-9.375363	1.6502409	-18.35568	-15.932082	3.8367083	1.045524	-7.2034836	-8.040225	-0.57331246	-0.61352134	4.659485	-3.1817172	-8.675586	-5.941302	-9.02427	-8.811591	-13.249645	-11.834808	5.529639	-3.3423655	6.136654	6.6157107	4.4651585	-13.216216	3.9073021	-21.446554	-21.516434
891	3.5765898	0.9620145	8.330672	8.430293	22.381119	9.286716	0.9685626	18.931967	6.681561	9.704857	16.57772	18.983303	5.617275	5.6424937	5.7228565	2.5690567	11.082501	6.972773	0.24439144	8.022545	18.99101	3.509969	-13.0129	-6.018568	5.5740514	9.369747	8.164078	2.6778738	0.8302021	18.81475	-4.5538616	-2.929227	4.852881	6.334902	1.8367244	16.271135	8.422805	15.167518	-1.9171262	8.290111	8.241676	11.238242	10.306264	3.261839	10.619139	-3.2415173	9.674687	7.0091643	9.386804
892	2.3791707	2.3859766	-5.878098	3.9093735	2.0410898	-3.865207	-3.6687868	12.185043	6.5607185	3.4912899	0.2979611	-1.4020895	-5.699318	-3.3200853	7.121202	-7.463632	-14.545226	5.8950334	-7.729379	-0.19187672	-1.1480713	0.025177678	-2.735199	-7.5164237	-17.992762	-11.820661	0.7570629	1.7560154	-2.6265955	1.1198851	-1.8521563	-9.142423	-8.089063	3.105786	-14.53376	1.8318917	-9.35763	3.7404585	5.5888906	-4.352365	-11.643727	-3.226141	6.441935	-4.9786706	-7.7463746	2.5911798	4.1409707	9.01234	1.8229618
893	18.334528	30.76346	14.8516	23.721376	35.744156	28.567846	22.484793	29.913794	46.260395	10.755534	19.490103	33.413998	37.780888	44.506397	31.62137	27.28399	25.287224	21.065683	29.7994	17.815256	26.746382	30.920898	24.805939	14.212224	21.743605	16.563787	11.715884	22.078218	12.444041	10.104971	22.248718	18.722975	14.775535	29.247229	12.719711	16.758997	24.042	16.897635	39.287167	31.094038	33.273243	22.195349	21.312271	12.331108	27.737955	32.13039	27.30985	18.892784	22.75203
897	0.79299325	-0.58896273	10.63861	7.1791625	7.053861	-11.260449	5.599215	-3.9912999	15.745465	3.294212	-19.831472	12.800227	16.391548	4.95482	6.41659	2.8258867	13.6467905	10.187732	-3.2242172	6.3117104	-5.926622	7.174048	6.166193	-13.507717	0.01785787	4.3958607	1.7470697	-2.6272528	25.927713	11.474362	5.3667083	-5.188935	9.611688	-6.9499974	16.697083	8.263789	-17.776716	5.575836	22.22695	0.80702657	-5.9554057	17.498268	10.663911	15.009968	-6.0476785	9.77798	19.041498	10.139919	10.6014805
898	22.211517	13.665573	19.248653	21.371626	9.516876	21.020529	8.478714	21.035315	24.712326	24.943619	27.677408	24.580969	14.076966	19.957834	32.355755	29.262192	32.334457	20.480349	15.972858	20.544907	9.409297	19.09749	10.593191	18.373018	4.526926	7.5644736	16.733675	19.067286	16.305025	8.529809	15.130124	25.594076	16.284597	16.92703	11.884415	18.322271	11.175063	23.299063	20.212866	15.295733	4.0161343	15.505485	14.226933	10.5484	18.488413	7.1453357	-0.93765116	1.7741474	5.2466693
899	-11.69059	-7.9871097	-18.824284	-14.616417	-9.409337	-13.940909	-20.493662	-8.559552	-16.64403	-3.4037876	-11.995021	-20.953772	-6.714768	-12.539357	-10.534676	-0.13866027	-4.4480968	-10.095232	-2.0792854	-0.36209658	-1.0947422	-1.086569	14.980759	-5.8597426	-5.2547793	-18.558962	-22.966843	-9.153111	-13.854077	-15.092728	-15.306676	-10.178348	-14.4328375	-8.554555	-5.50123	-1.2288165	-7.4675508	-12.165816	-12.601283	-5.660438	-1.7658801	-7.924181	1.1263019	-6.8626056	4.1077127	-6.9056363	1.6600524	4.930983	-5.6886616
902	13.325398	-0.73499805	18.599905	12.981212	15.250636	12.8045435	17.54228	-3.0958874	17.538137	14.486767	16.723352	14.407272	15.738616	16.610819	10.243179	20.185526	12.120518	18.22402	-15.433501	5.170755	10.328971	10.080091	1.1610476	13.543514	20.866915	-1.1447803	29.109003	5.116177	31.761963	-5.526405	28.62568	10.847488	24.07705	16.657343	15.011189	22.38355	17.532019	34.1928	21.477793	24.924208	30.027977	1.7552749	-2.1745112	10.448616	21.145834	7.5193524	0.28998628	29.32605	11.332927
903	-3.83238	2.040251	4.4096646	-4.0997643	-4.7056546	4.769935	0.2560102	10.4987955	2.3937628	10.640136	1.3222817	-5.474488	-3.8136377	-13.737477	8.055258	0.2981634	-7.751602	6.8599057	8.838699	7.3828664	5.8035526	-6.0347443	2.294524	0.7360646	9.390927	7.8683066	6.2229276	5.2688336	4.1552634	-6.844761	2.2026873	-5.3011413	-6.8741918	-4.001768	-0.78170174	2.1428988	-4.0870686	-3.3666399	9.059155	1.8861939	3.9118805	-0.74778366	0.52592564	8.766841	3.8865623	-0.776244	-1.223786	11.534523	0.7595609
904	11.281856	16.856564	11.719373	19.4201	7.210331	11.611523	8.478008	27.902029	3.8940322	13.254901	19.503706	14.307107	8.2142	9.212773	10.413063	9.087909	14.8603945	0.24703471	18.589212	9.237565	11.836258	12.286392	16.276016	-0.18764877	20.639822	14.046012	10.575976	12.241572	7.658125	8.922755	12.585038	5.463194	5.003467	18.544952	7.9924874	24.160498	10.778271	8.067914	16.42546	13.260556	15.161281	16.83838	20.693457	14.828994	18.299192	7.1451473	5.997359	2.4310942	6.6795974
908	3.2855709	8.896343	13.276638	9.691074	-0.12813504	15.637706	4.1630764	-6.1968465	6.6049366	2.5106084	12.493195	-1.2502934	12.429646	27.432783	16.813848	0.7060258	13.98441	12.812149	11.536315	12.529874	14.526066	9.49111	8.709521	4.0761476	11.9938345	20.290915	-3.4402683	12.227066	4.538484	17.62187	11.243604	14.491463	6.883921	5.9575458	16.320799	2.896393	4.174433	13.731636	16.191921	5.7888665	-5.323882	8.898174	9.994278	14.368714	16.580467	14.57548	12.48953	17.975935	10.170807
909	12.091813	19.023829	20.917093	24.104017	24.697746	20.49322	19.182137	27.742752	16.250397	8.841509	12.525617	21.647806	8.134058	21.63708	19.384842	8.867088	28.313232	21.795279	18.28074	19.560114	14.978337	16.41759	24.004015	12.205312	4.870016	6.855247	16.264174	14.7093115	17.187653	14.613744	6.3654017	11.080432	0.88122433	-3.4933574	16.619802	17.73616	8.402186	12.330486	10.0103445	28.543146	27.571404	14.828049	18.371569	-6.795922	4.6617665	28.442873	-7.1693406	-12.461284	-5.171416
910	21.403252	11.219429	17.333736	25.63069	24.089296	14.715469	14.757035	15.717262	28.956488	29.535212	32.985184	11.416945	27.155706	30.270157	-0.121248245	3.3175828	3.4387214	-7.8798485	28.081709	37.20849	9.39867	2.4553843	16.534739	30.71708	-9.619527	23.215714	31.69375	29.36596	31.260881	21.996843	24.535164	30.626404	30.57506	19.521334	10.416996	21.52346	26.80625	15.458709	34.575497	17.764572	18.81884	20.534014	25.980062	26.830849	22.97811	13.89738	2.1478817	22.747923	29.650606
911	5.209042	14.895991	-3.4508412	13.597224	13.645272	-3.403251	7.6985574	-0.4393699	6.31175	4.9676437	9.82592	8.268911	-6.772882	22.87031	-0.2283165	0.7060883	0.4359684	2.2696216	8.650815	26.865335	15.024367	20.846798	12.397424	9.34208	-15.238617	-3.330417	7.8787193	18.989542	-0.41450372	1.0916934	3.7507563	16.759895	23.464403	22.189425	9.45731	29.454552	26.32161	5.826256	9.435506	13.387925	28.112448	5.6010685	27.016352	-1.5423921	41.422768	2.6398513	7.299879	5.118783	7.775889
913	-1.7232313	27.213984	19.757805	21.277895	3.8516624	7.3068085	13.690862	16.765638	2.7073224	-6.6233916	12.024602	13.26717	-13.238299	-12.19134	11.091422	9.246848	14.979251	1.2896067	9.4466505	18.39482	11.95502	12.321785	-0.49331522	12.29691	14.246941	-11.202759	-11.574309	4.813782	9.695213	13.574565	6.845917	15.758643	10.964897	-3.347603	6.2000375	16.633028	2.1338894	2.2174947	5.459991	-2.9017675	15.762048	-3.145415	-1.9028023	-6.858532	9.899791	8.354765	3.369558	12.360324	-1.6304096
915	20.223158	18.71449	22.733414	19.619741	13.460988	12.819424	23.113039	34.43468	15.764122	22.08875	6.5432124	15.898842	27.829155	18.042418	18.38486	10.256956	12.262234	11.330213	14.569168	31.365534	12.836717	24.590109	19.816973	20.910164	26.105255	15.471024	33.752583	23.256096	29.317375	16.294212	28.478004	21.610544	15.613179	9.373584	20.223627	23.694237	37.23197	19.396996	28.706713	32.23929	40.979076	24.585938	22.431145	28.16392	9.252499	22.24907	16.876123	12.0028925	11.197914
921	11.188911	19.87408	19.339952	22.616041	19.532946	32.98553	10.611197	11.940273	9.555286	16.091005	18.475397	18.918737	10.334533	5.553285	4.9548373	30.87942	13.266613	15.047528	16.560295	8.212429	9.851059	2.1861699	15.310414	19.103067	0.5428836	12.518584	6.856135	29.17167	25.23992	25.923447	21.44599	26.395857	19.044737	14.769267	13.486514	22.738424	15.146079	31.828802	11.600926	27.960825	21.76666	23.594528	3.018857	8.086146	2.6447914	4.697073	13.513019	13.1571	30.010475
924	8.899184	13.281616	7.9919686	2.8573678	15.052424	0.045531273	17.127874	12.104238	-0.4852527	-2.9921634	22.812841	18.087114	11.531921	2.813647	21.04783	7.9762063	-1.7264895	8.01274	3.4788573	18.720018	27.476507	9.284107	17.257631	24.291468	18.216753	31.565271	23.121351	25.084509	-5.3204255	9.629429	0.7053426	12.952546	4.483684	20.92267	10.46362	3.9167721	22.628378	22.539007	24.466028	8.0683365	16.655867	6.258934	28.3389	4.978871	14.124387	7.792522	15.670662	26.124533	-5.914553
925	4.0926723	0.036768395	5.924019	13.247714	10.802974	-0.6681159	-0.5645749	11.754756	1.6839018	1.015233	5.7292957	8.39688	9.1349	-1.0364742	-5.212198	4.129809	-1.1102576	1.4870214	-5.1235237	-0.83517665	-1.583373	5.163636	2.8786545	7.710568	-0.6085952	-1.3729202	-0.12061739	2.902839	-5.345012	3.8635721	4.4372687	-0.6932332	2.2170086	1.8463664	5.36245	1.3187611	5.5167413	4.193619	5.85606	-1.3118763	7.8046937	14.091502	5.4850802	-4.233862	-2.6297648	3.4037101	-9.131255	-3.0730104	3.1757338
926	-20.9242	-29.42756	-25.740662	-18.803133	-28.175447	-22.569231	-26.59163	-29.596243	-34.385986	-36.145412	-27.892473	-34.05708	-30.757776	-26.590088	-35.85175	-27.276627	-27.922682	-31.201658	-30.483088	-25.330057	-27.685646	-24.588797	-18.162506	-23.565117	-22.118355	-35.507133	-6.870835	-0.5908058	-9.614338	-9.771347	-4.364368	-10.116683	-3.255987	4.71815	2.0998209	10.738248	12.8710165	14.323654	5.3294325	-0.37279296	3.164667	0.6347255	1.7324463	2.0455542	-1.8514975	-4.345983	-7.076202	-0.041958213	-6.6479335
928	-10.593897	0.014738401	7.159267	-6.3405623	10.3063965	11.612342	12.365013	1.1200018	-0.70628244	-4.411097	0.7669039	11.143556	7.9273086	14.849651	9.195497	-1.7029315	8.04198	16.974466	-0.81316376	19.57565	14.896413	12.1093445	-4.92471	10.180684	8.670902	1.3381811	9.245788	16.157919	4.6559796	13.183398	20.147602	-4.007277	8.827569	10.566987	18.47376	8.650407	9.939469	12.030629	7.234143	-0.8508596	12.453942	22.591742	6.3347754	3.462656	10.618207	26.832047	11.860374	7.774723	8.479001
931	7.23401	10.543083	2.4093902	1.2344319	17.728773	11.6252165	3.2208588	14.717814	11.596208	8.176724	15.3319235	-2.255936	15.288246	13.417038	13.341466	13.139512	10.923485	-4.5929055	19.91799	11.828865	-0.29691648	-0.94719046	5.3709164	11.340304	9.138114	12.781745	17.235048	12.153209	11.008004	12.453975	9.05248	20.878794	9.966126	10.413597	9.641936	17.930124	3.0087874	8.871643	7.838917	5.8943305	12.321594	6.292439	3.4297676	5.447577	12.629822	1.7632419	2.817008	22.816595	14.674642
932	4.926692	4.537043	18.025877	-11.677016	6.4931054	-0.12857883	-10.183326	-13.107244	-8.210817	-20.51227	-6.687549	13.417018	-0.23986006	9.699359	-0.5930686	-12.147831	1.6045942	-11.849851	1.1438726	-1.0929655	-2.971515	-4.2105384	-14.334735	10.941932	-12.199893	6.184658	5.3335385	-0.07818898	-12.352979	-15.183028	12.774345	-5.5394845	-5.2583976	-6.191576	-17.294588	-0.015530507	1.297308	-5.900332	-8.513955	-6.508728	-3.1512897	2.973006	-17.743639	8.100382	9.214877	3.5968113	-8.16924	10.190749	-1.707344
934	2.9676096	3.2497864	-4.2376943	3.8041534	0.27981678	-2.7284877	-9.644076	5.230062	3.9693623	10.310095	11.898828	13.958415	11.081805	-4.267943	3.846803	4.029186	13.258664	-9.017022	-8.120641	7.9988494	-0.32427374	6.4853034	12.24617	25.99531	8.055758	9.346778	-19.212088	3.1567516	5.3134694	9.039205	-20.548246	-16.41519	-12.698002	11.531278	7.771415	18.24594	2.0248423	18.652992	-0.14796765	20.544485	2.483427	-4.94757	0.5370814	-2.152066	5.3552074	19.93448	-9.039309	-5.244871	-5.588042
936	15.722402	8.151298	12.367592	15.19144	27.499414	21.341879	10.40815	23.98495	17.248106	12.891636	14.304278	9.378708	4.967221	11.278489	11.049788	11.331172	-2.2403886	9.312413	10.650733	2.1446972	4.957464	15.572175	8.289685	12.260707	12.725633	21.040413	12.773152	14.509538	19.935522	25.898718	12.89286	24.783478	11.30292	12.483383	13.139275	15.494115	5.3005595	7.161955	12.459114	11.286609	28.44008	17.48821	14.410484	11.298347	14.706825	14.028554	12.778942	22.820848	25.77645
938	8.238079	0.29946384	-7.7988415	-3.1559124	1.0228401	-2.5446074	5.117005	2.4869144	8.070222	4.356606	-0.24561818	-8.778192	-8.680814	-3.8067265	1.3225783	5.726336	-10.556616	6.0844703	-5.496156	-7.8860435	-0.7337548	-0.8139	-10.762184	-9.281047	-10.991948	-3.093828	-5.890371	-11.716735	-2.4623578	-13.000133	1.761323	-7.2045226	-0.23453219	10.531516	7.2025566	15.387353	16.315107	9.630574	4.0683713	16.111956	3.898674	9.383295	2.727707	3.4619446	7.5234084	7.1604195	11.594451	6.865439	11.773711
939	18.880865	19.945559	-18.173767	-33.14207	17.178766	20.859148	16.177437	-25.934479	18.751198	9.095923	10.546529	-3.6043396	31.712095	8.732627	-9.004727	-6.1669364	-9.365174	7.73492	-24.406036	17.177595	-16.405466	-12.981212	-23.72432	25.267702	-1.1746367	-3.0596275	8.870387	-5.1663413	13.5848465	2.7881432	-6.2760215	6.023993	-11.409509	4.6759815	-6.7890058	18.544985	1.8934168	17.314438	13.49867	12.4015465	34.386852	12.293471	15.025968	18.885052	1.3074012	22.88472	14.858379	11.522114	12.919089
941	12.712529	16.734394	9.983695	31.334764	15.337029	8.937173	34.617847	13.29634	-23.051306	27.439173	18.973566	0.86526823	19.489294	17.551174	20.324692	12.964905	18.412771	8.8351145	15.555524	12.265529	23.88534	2.95568	16.919634	8.736037	25.792526	15.4581785	5.751661	22.268913	11.709466	15.670715	19.494522	34.46738	-1.3862276	8.487978	26.398767	21.086151	-12.119949	25.18981	13.089175	19.954481	7.0102124	20.44683	12.201211	13.521544	19.698225	17.347923	28.706757	10.92757	18.12574
942	-4.5880594	11.358184	-16.938852	-17.223495	-7.0084863	-8.201812	2.0791912	-3.7560883	6.357652	16.163548	-17.259682	-6.889154	1.9433144	2.7681973	-0.56434727	6.2947006	5.9149456	-1.2075211	1.2219157	0.8627708	5.510227	-3.3268147	4.7180934	16.404543	-0.15474129	11.551277	9.827568	-0.82072777	18.21641	1.1703137	0.17655468	-8.225819	9.633294	15.516509	11.50426	3.0236237	2.9750576	4.2178054	10.106618	7.990748	3.3375282	7.9596214	8.333575	-7.6975765	5.7038693	23.122808	2.098635	6.480255	-6.0134773
944	18.807667	6.903955	2.0523205	6.721951	-0.7436271	5.416509	14.622188	8.341785	19.226122	2.198603	20.319262	21.443262	-0.8856309	5.3209367	10.228423	22.750845	8.56223	25.371277	19.318209	8.533884	4.3364553	6.804811	24.50524	19.204466	22.536093	-12.089818	3.6828682	8.364066	12.032616	20.26728	10.642299	7.300593	11.313431	13.618156	23.84455	-0.7236142	6.1023736	4.3266296	11.498227	0.9716139	9.4555435	1.6546081	8.686425	6.219362	5.160459	17.166979	5.6882133	-7.803763	-5.7989554
945	-6.673755	-0.046653945	-5.086659	-2.8066902	4.5869203	0.643719	-3.9947097	-2.2819664	-11.165317	-2.286487	-4.897035	-0.6791811	-4.3562107	-0.8450165	-4.4982834	-3.0899887	-1.9591004	0.77000123	-2.5668962	-10.927917	-3.7099378	-2.707196	-5.232763	-0.285616	-10.379497	-9.8334875	-4.4024243	-0.39374506	-2.568908	-0.4630815	4.0847607	-2.1574814	-6.701431	-6.9832044	-9.769459	-0.36542687	-7.5441947	-5.6164207	-0.7982152	-3.9621742	0.8297469	-1.1806887	-4.2840714	-4.435917	-7.8107543	3.6524508	-1.7344984	0.8531032	-8.6312
949	1.2076494	9.650416	10.475547	5.065224	12.778779	11.2607	16.290787	0.8959503	10.414943	13.342685	9.047107	22.457045	9.250379	15.876453	21.67691	27.552399	7.346518	19.634607	21.669836	27.902145	11.732914	13.064289	10.151451	-0.66663104	10.007027	15.999057	3.4468338	14.141579	9.981665	24.657114	20.761492	10.327118	14.710612	18.212517	12.186999	15.26681	20.570997	27.35628	9.521304	16.87021	14.723649	7.359339	18.962946	5.2753882	6.902092	8.998345	13.027016	7.192921	20.093355
952	-7.6226487	-17.918165	-19.016657	-21.634695	-19.915846	-20.554081	-9.756818	9.122219	6.0665517	1.4509364	-3.1987903	7.7469807	-1.1575855	-25.589895	-22.03266	-1.8489145	-10.449405	-12.052315	-8.301386	-7.6354218	-7.6535707	-12.431531	-6.9164166	-26.926382	-19.67457	-15.838504	-19.809324	-0.6990178	0.41391182	6.5855927	-16.580196	-0.6359458	-26.155228	-12.090661	-28.986292	-21.00724	3.65271	-5.764259	-15.378564	-18.555906	-4.363992	-5.470881	-20.364248	-20.489344	-20.264894	-22.90817	-26.601805	-11.836268	9.886413
954	2.4902353	2.4404256	9.081348	28.928186	-13.921706	8.179303	12.812642	33.52123	14.233986	12.193208	-14.363523	16.821793	1.0817164	11.699661	16.851091	-13.139599	-4.2144895	-2.5697353	5.223326	27.337595	4.523953	5.528612	26.04059	20.83594	10.785804	4.461154	21.83325	7.9688144	2.48856	-0.29270777	13.128409	16.62903	16.425554	16.452526	7.801806	15.547478	15.94532	8.973487	28.639862	8.836587	8.665254	14.735709	10.062552	16.466547	20.111826	-0.13201594	17.204245	29.588049	23.446802
955	-35.879124	-30.371681	-36.329807	-22.431	-29.777588	-4.6852007	-33.874348	-22.069162	-37.349236	-18.45806	-15.486388	4.0064063	-0.5979938	7.666786	2.969113	-14.258071	0.47500336	-2.145338	-10.227967	-14.232357	-3.9563484	-13.9767	-9.584808	-2.7522743	0.5682733	-11.336406	-11.939209	-6.058229	-1.4333715	-14.758439	-2.5242777	-10.281151	-15.788106	-1.6080757	3.6644437	-17.385057	-11.69569	-8.843041	3.3959198	-5.701155	1.6266352	15.222672	20.93447	-4.494048	-2.7671678	1.65581	9.769338	-10.666489	-12.456211
956	10.438276	15.137508	14.999408	18.546898	18.543755	-0.8080964	13.059787	10.802356	24.745596	1.2737975	13.470768	9.646331	18.80489	0.4661781	17.594772	7.150254	16.75003	22.273169	24.138748	20.798454	11.277382	6.706656	11.446918	14.745782	30.970896	9.517175	20.34012	5.7054863	22.478662	15.083214	19.092958	6.335678	24.127722	15.734558	18.074968	13.929179	16.323214	-7.3234725	10.822642	0.23734982	10.200554	3.0360782	7.249031	-6.165596	4.704761	-4.7635937	14.976064	7.579492	6.095403
957	2.446808	8.182645	4.934153	-5.3426323	11.207307	-1.7408568	7.1351333	4.991552	-0.83318084	-6.655174	12.2595625	-0.23057646	-5.1389117	2.5839336	-3.1911862	1.4186293	-3.7876809	-0.9446737	4.2311845	-4.7102075	12.476665	-2.4660966	-5.5007644	1.1908689	-4.847542	-0.90304893	7.0524774	8.403054	8.373607	5.338873	-3.2357924	9.982562	-2.3675368	2.0687647	-1.1291723	4.9944296	4.1672235	-9.750065	3.2488644	10.83863	2.6698637	5.9767222	22.211634	2.0337994	13.458023	3.8389614	3.8879473	-5.5411754	11.347266
958	8.434445	8.639499	3.9054692	1.396046	1.7614813	19.13671	24.748596	16.80194	6.612531	16.273575	0.07473087	2.803983	8.284287	1.8227412	1.9856392	4.288786	-3.6814744	0.123176575	14.414673	7.568702	12.893444	1.0351428	3.4573658	11.472302	0.5595766	11.065547	18.079641	0.6220357	7.4793224	9.292662	5.458179	10.630666	3.4133484	-0.29921642	2.1063154	-1.7272387	6.63673	-12.206006	-8.250529	2.5128152	9.264548	3.5798943	-2.9997234	17.496513	-2.1964498	19.526838	8.970857	12.2882185	12.36797
959	25.714447	26.285662	26.795588	17.953432	11.598203	7.592608	4.3632665	13.758632	9.066529	13.995454	19.461245	6.869349	13.214339	8.009936	1.6147622	6.524782	3.420337	5.1849904	-8.463715	13.663212	10.480191	6.4828053	3.957301	3.464887	-0.33632997	6.1026607	6.8077736	3.1883438	9.523632	16.674227	8.676163	5.833797	10.873275	6.4731884	16.372404	21.0501	9.386207	26.429216	20.492085	20.240225	14.721558	20.87153	13.200961	19.982275	15.563213	19.531252	11.802321	29.285753	28.967125
960	27.469202	23.524452	33.501995	37.15058	19.836128	18.92308	26.776611	24.631638	29.871994	29.759499	26.928278	29.67613	18.34527	41.584515	40.74053	15.356729	30.821924	18.997461	29.9403	25.083414	22.927637	35.661617	39.287586	35.05176	33.307957	29.85019	30.661858	30.850412	8.6416	35.641388	31.544815	27.969809	29.166428	25.620016	31.342272	27.439062	11.515666	40.915585	31.625025	23.612783	41.151535	22.672577	23.791656	37.593487	35.089413	34.30025	30.557587	25.98216	41.158978
961	-2.4763627	-3.899217	-4.672411	-5.3297114	-7.2045135	-15.15889	-7.8517017	-9.321023	-10.633756	2.991758	-13.323223	-5.9749227	-10.669575	-9.838195	-7.0861907	-16.050861	-16.410719	4.6054544	7.1867423	7.420666	-7.7405353	0.08439318	18.161934	15.762742	12.093616	10.127288	10.749946	12.017247	9.135492	19.197042	13.583224	20.93915	14.04194	18.180876	6.3650947	13.5123625	2.4933949	21.366125	7.5582833	9.940534	1.4879681	11.655538	19.304277	7.720468	16.615408	1.7152411	29.16971	15.674367	5.5762906
962	14.679054	9.278423	14.26196	10.464809	5.0077004	-3.4676514	-16.809965	5.6001663	5.3576565	-6.8202233	5.429871	0.27466193	13.7401495	5.3853784	7.4033947	-2.2325258	-3.6283467	1.1414438	0.08772292	12.694226	9.757789	14.241023	9.066536	2.982138	20.404016	7.8484116	2.2420003	11.888931	7.8911324	-0.49279323	6.305285	2.7841089	6.1877937	10.215059	0.93137485	-0.7530473	1.8219222	7.664507	4.708506	2.5971432	12.979558	17.081537	3.800553	0.14238198	1.5111243	24.670465	24.455063	23.512293	23.84693
964	15.991264	8.543666	14.2972765	-4.760443	11.157081	1.988012	15.676885	18.641977	10.961681	8.592101	18.820623	18.37178	7.2735066	8.932115	10.752411	12.183869	19.984293	0.26484036	19.608194	6.8254414	11.741321	-5.308866	13.039311	1.2945906	16.801817	6.455466	-1.2479185	11.324451	27.19795	15.744759	0.079247475	4.1045957	13.669312	13.059608	13.702874	6.4986796	16.164804	6.401088	13.8251505	19.471973	2.8711863	9.002126	7.837685	12.555011	3.1377223	2.306165	17.389372	2.8804486	3.6803951
967	3.569188	-6.4514656	-1.7037687	-3.187954	-14.008695	1.6867253	-10.81956	6.124571	-17.050034	-25.917501	5.2262673	-0.48913455	-15.251996	-5.9460597	-11.509834	-2.8364918	-5.6996827	6.6833267	-12.186886	-21.29808	-1.095632	-21.66395	-18.465998	-8.139175	-14.477817	-9.437901	-8.788535	-0.9396324	-6.998192	-8.347723	-14.026799	-12.184914	-19.537268	-10.4609375	-13.644508	-6.417439	-15.301946	-22.991447	-18.063795	-7.454563	-9.06829	-12.817577	-8.080239	1.1867775	-10.0866995	-11.966498	-15.982239	-7.11239	-13.388862
968	37.523823	21.845299	39.290997	20.896711	6.814211	33.112354	29.302605	29.40744	21.200174	10.964601	28.377851	23.90499	18.669752	28.662466	39.714153	33.805172	10.590395	9.570582	22.146097	19.074537	19.711386	29.575068	30.46329	14.001443	31.302238	33.92542	40.034847	16.51674	21.66874	8.048226	21.46913	25.163527	34.192448	21.46523	12.362908	21.94121	28.699448	27.456467	25.348207	40.01611	39.37585	41.847992	32.098705	43.84136	28.027609	23.86212	16.776985	30.206253	36.224262
970	6.790479	7.6880283	21.837294	5.338888	6.5439606	-6.649105	0.59470534	8.657951	9.399732	4.227399	22.458145	11.429769	8.252227	8.399064	-2.974448	13.092664	2.5424712	1.9023317	3.951747	2.248488	9.558297	13.7041235	4.9702125	9.782901	1.6577358	3.2919674	14.075124	11.017528	-4.3833175	0.34274673	6.05063	10.983543	9.513568	11.3794985	6.449885	-0.06914902	6.95104	25.943542	13.817927	9.014321	9.3689375	15.286233	10.285114	26.245188	-0.87818736	6.8949623	-4.468967	11.226323	7.5607705
973	20.469898	7.1707053	13.314889	8.487169	-0.31807518	5.8494697	-3.2034605	-3.7608993	16.65637	13.660264	8.009392	-1.9650141	4.113423	4.115604	9.022365	-3.53125	-0.97940665	25.21258	24.310823	9.600402	8.147655	1.3389794	20.33563	17.571379	16.563578	6.0068893	2.7969587	16.741814	25.221735	17.748499	4.9796033	4.1981454	9.98529	9.990491	-3.3247912	9.517665	-1.185804	21.554047	18.294315	3.3856137	-4.7069697	10.686166	20.309967	17.118765	0.33022055	5.5556436	16.837652	16.118513	14.518746
974	18.646994	7.393276	-10.198255	7.0430083	-3.4990742	-5.432551	16.259157	5.3755875	4.432377	7.6070075	-4.5728307	8.717965	6.4322877	4.5176015	8.169824	1.3670353	15.277398	11.482571	20.171997	-8.459067	15.540386	10.059482	6.6213803	0.7677161	13.913127	-5.033271	-1.4719864	10.141143	11.25249	14.787273	10.596641	-3.112138	8.07231	11.160885	0.2607851	-9.255174	-11.097782	-9.96392	8.184094	5.87158	16.892513	15.606105	-10.172489	15.105939	7.4539876	27.740362	16.126497	1.4623383	-8.232844
976	-4.1136923	-8.262637	-4.780907	13.864572	6.3999305	-3.056832	7.6553802	3.3894815	-5.9677777	2.5985746	29.512177	2.5922952	-2.666134	3.0493639	0.6681385	-5.6430917	26.210915	5.457148	-3.4179943	5.147516	5.0287323	16.473007	19.31645	1.2465712	14.937852	-5.951962	2.6601388	0.27876392	10.539265	12.270946	12.428252	10.2324705	5.902712	0.77172613	5.298779	22.62825	7.6555367	-3.9380882	-0.21862578	2.5838068	-10.374542	4.9677243	12.963412	11.473423	1.2052249	4.6386075	4.88614	7.5341496	0.42052618
977	-2.1115282	0.81298226	11.756505	7.5456605	2.1487243	2.2845984	-4.6561112	10.889087	2.5009074	5.062574	6.42424	9.694268	8.809068	12.454639	3.7065384	12.725341	8.076407	9.72289	12.353714	10.850701	5.6496277	4.57064	9.2576885	5.9568477	5.2667327	5.9370875	5.689867	5.679581	17.31742	8.573108	10.025563	12.184146	5.603359	8.33599	17.417036	13.2545595	4.0347857	-1.5267925	7.751379	3.952994	9.502183	6.221769	13.095319	10.641767	7.8644814	14.1651125	9.561695	-0.72289544	-4.6150346
978	25.035065	21.355438	34.926193	13.030533	28.578394	20.382677	21.892412	11.321475	28.497286	19.125374	18.5243	1.0763798	30.829168	29.09384	21.317064	-9.999027	24.821524	27.084366	5.494766	-8.842877	5.89514	1.9871849	22.678038	1.6290947	14.343801	8.288196	21.090113	17.008442	18.286743	19.790703	15.365802	16.363424	-3.104952	6.397854	17.942173	20.58455	3.8621457	3.4612525	13.879021	-6.1971297	10.185378	4.3398113	24.098557	21.953318	22.710617	18.470533	17.40003	18.980192	21.217075
979	26.841309	-0.75228834	-1.9322362	-7.598097	13.233398	23.06317	3.997258	19.23123	9.857825	12.838531	19.360964	19.337957	16.836815	16.760452	17.711287	10.063535	11.087102	14.277977	7.053285	32.331966	16.322931	16.015697	12.81049	15.6181	22.346159	13.907941	14.633945	20.721127	16.122725	14.478112	7.9150276	8.539924	19.791527	5.7741895	16.104792	6.6634507	10.256745	16.353537	18.419298	4.554322	9.475426	-0.6926654	5.974961	-5.466894	13.11169	5.974787	10.914779	16.343092	11.626522
980	18.186203	8.72033	14.864517	21.01838	36.289337	20.994871	6.0179296	20.740038	6.2836137	6.600824	5.949594	10.033119	12.719025	40.519203	9.441437	15.907802	20.680689	14.560277	7.5350266	18.22028	6.6592326	19.117926	5.3723426	3.007722	14.019708	-21.328705	-6.7064323	-3.5351713	8.9494915	-2.0841835	5.908228	-4.904735	2.3166716	-1.5960612	-0.19837236	9.169908	-4.4675	1.8466629	12.271744	-0.1595289	5.764845	9.333303	14.109547	9.975049	9.319439	21.888391	-3.028205	6.9146056	0.51093215
981	6.9980636	30.254763	22.800255	11.91581	21.858322	23.90113	11.27444	0.9242571	7.2238545	31.113068	10.452052	12.615505	18.457005	15.972587	25.864372	10.335172	23.784594	29.719122	34.26614	14.386735	13.950269	35.18852	21.334875	27.008142	22.332191	34.805256	5.22995	12.516812	14.656648	37.96042	28.189932	28.12718	8.598508	23.703436	28.425493	38.32936	9.586123	29.045202	29.742136	20.049627	5.9775453	21.893389	12.161045	18.850014	6.6626678	15.637173	27.83496	22.07373	18.073719
983	24.512077	25.495417	18.903551	26.030289	20.415705	13.389173	17.259516	13.25267	11.0128355	28.565844	24.647036	20.27933	17.234621	18.16676	27.78982	39.1651	25.335733	17.334375	20.109983	28.61416	20.847805	28.193872	16.995493	15.555055	13.283696	20.102495	19.455368	20.89454	23.866629	13.874169	27.385971	18.717712	17.657515	20.544336	17.105906	20.97268	25.177221	23.321777	15.294192	11.162265	17.356081	30.019217	21.32033	26.796034	25.742655	19.229301	13.190048	19.281408	20.31124
985	16.476934	-3.05292	13.653361	17.165056	7.3388934	9.94116	10.45988	25.957739	20.31439	7.155926	18.81975	10.2915	11.236507	-4.30174	0.6361408	2.126911	10.828021	5.291027	-7.3118176	-7.5433106	22.796814	10.901374	-0.000122865	6.0278	9.643762	-0.4962262	1.0757478	-0.87723285	5.3969073	10.732334	5.8677597	-0.64572984	7.079195	6.8464494	11.716905	13.981785	-2.5767467	10.681432	1.3415154	12.7617445	13.322801	26.912	8.554324	13.196183	9.392652	19.344782	9.939805	5.47325	11.509815
986	13.551829	14.90603	19.436935	2.6642277	11.743772	16.307074	2.9300241	15.91198	9.396241	12.075852	19.53688	4.3595405	4.801541	10.152751	19.119942	12.728372	0.5660607	20.552597	22.984978	19.07482	19.55439	10.684158	13.100952	18.134542	17.656961	25.525757	15.121829	16.495352	16.921343	11.4381485	21.04834	15.679168	16.215149	11.122418	18.025553	12.714226	11.529729	13.141899	13.628955	18.9222	16.085817	15.307879	11.887623	20.046198	7.0309415	16.82585	12.363312	14.680074	11.708916
987	12.323398	13.466775	18.084856	4.1357093	14.727138	20.106577	6.0490603	6.2948565	12.880322	-1.306949	6.9941425	26.0335	16.037603	3.9435081	22.319223	23.40764	7.3114433	16.399132	24.131937	8.33635	15.479537	13.173782	12.99731	21.159098	15.731433	9.858428	18.21062	5.7689304	14.978457	5.415222	7.5417085	24.646738	9.452992	6.7326255	19.60935	13.4519005	14.144725	5.732889	21.128935	9.765317	17.38579	12.832364	9.232314	23.638037	14.035089	24.609335	18.272541	4.019697	24.174881
988	-10.987183	0.47386518	-7.0991063	1.149916	5.0205264	9.01249	7.3318386	6.7302	6.35243	1.7616564	1.363315	10.2142725	6.397059	0.81920594	5.3951473	0.5405865	15.199407	6.995214	7.098532	8.857719	-0.8433706	12.011748	1.4377571	4.6624913	-0.58143777	0.822237	-8.491402	-4.32272	-2.3954418	-3.298097	-7.2775073	-0.76753426	-5.2937074	1.7397438	-1.2833161	-4.9928164	-3.1103437	-5.161724	-4.395806	-8.6523485	-11.399335	-10.644901	-8.242821	-7.064833	-4.3445754	-8.243142	-4.885707	3.1123588	1.9883982
989	24.755259	10.34443	17.336782	18.404058	22.43796	9.572359	15.732556	21.080166	21.564707	6.7914834	17.72844	26.8255	12.590934	4.717165	23.691841	18.571474	16.024244	22.458542	22.221258	20.871212	-0.65514106	9.055232	19.89269	24.846212	13.385236	11.171326	21.230108	20.322355	20.218828	-4.034981	14.672858	10.968623	13.057458	-0.5941224	19.841381	14.845912	5.1034336	-0.083007514	19.80407	11.387825	18.92482	-4.1472993	8.804028	9.370025	7.444462	-10.725479	13.602975	11.015714	14.456173
990	9.266521	12.072974	17.714457	38.163097	20.143318	48.497543	29.56426	18.362295	31.082163	28.976976	30.001085	27.793478	24.65062	42.896915	7.9468293	7.8136697	8.897816	21.04159	36.601295	28.815088	12.377082	27.87005	32.452003	19.14896	34.03925	24.199316	24.85473	3.7218857	22.851728	22.71802	38.805866	21.356836	29.983461	34.43288	23.599602	19.616795	28.091019	32.15804	33.342266	31.524176	13.367539	-4.034706	12.51357	-6.150545	-0.7133503	16.039673	7.2717285	35.612144	27.83254
991	5.029884	2.6493642	10.860728	7.1337485	-4.623571	5.8033395	-7.5322914	3.229945	5.0042157	13.170117	16.804808	10.171412	20.78076	18.943518	2.6994047	10.999677	12.582879	11.204164	14.182021	10.666333	13.47792	14.522034	0.8283132	8.118384	8.410997	1.807745	13.894362	8.869392	16.698233	-17.951645	16.683426	11.787747	4.847952	5.5603657	14.060624	13.126134	-3.7224085	-3.0985117	14.190582	6.1988654	8.690251	11.10635	2.2462523	14.282803	-9.182396	12.061088	17.996904	12.598941	-5.6256485
993	2.7326744	14.803256	14.969501	11.987828	9.928247	6.9557877	8.382615	-5.4750476	15.980655	3.742965	9.640519	15.845796	10.304933	6.8047676	7.781208	11.139301	21.23007	7.5077024	6.343167	9.032025	4.369888	6.1522994	-5.1128893	14.352199	-3.1980019	9.0001	4.558292	16.110617	8.699252	8.953708	0.3596293	11.671945	3.0296834	11.2168455	9.200665	3.0020542	12.821014	14.047648	16.042551	5.6729546	11.625979	4.9090924	10.195924	7.27422	12.454342	16.906065	8.570112	6.899101	3.6637952
994	12.074323	33.997494	8.227046	38.634266	2.162728	25.221045	12.956201	35.421085	15.594132	19.745047	22.320639	26.011744	14.190236	19.56095	28.574303	31.467453	9.023884	22.184938	20.973713	30.908186	21.5413	29.13163	21.662651	31.360977	13.036922	25.465292	2.9480932	27.153786	15.860042	31.061407	23.633606	18.606033	28.714003	16.045364	21.913683	31.525469	6.815351	18.015276	10.827774	24.779917	14.269475	12.640838	3.5855103	25.404581	5.637726	16.534157	24.048012	50.051163	14.009946
995	10.764043	7.4388156	12.24619	15.169392	4.3759294	10.732212	11.673591	21.257929	-1.4467968	11.715528	9.098067	22.992294	27.372658	8.363576	8.612271	6.850338	8.882476	10.926526	12.354384	10.341987	15.280305	13.516792	19.27407	13.256635	9.890828	9.378808	16.785364	5.280117	17.125204	12.613899	1.1784102	22.023512	18.586138	18.404749	10.141916	14.926391	12.931343	23.32145	19.183527	10.947216	8.983923	18.789381	14.214691	13.782329	7.576374	13.910945	-7.5973206	16.416245	14.543147
996	1.6038046	2.6690075	-5.8242817	-1.4369684	2.3778307	-6.3299823	0.59367424	7.472009	-3.6097414	-1.7002219	0.15248187	3.2938287	13.593319	7.5392995	30.176855	2.588807	22.52314	11.273415	3.8998039	10.835237	-0.32692432	-0.9212465	17.687511	17.005486	26.904478	20.21422	13.985505	16.271769	-1.1951135	1.7666817	23.426073	9.882565	20.029768	9.684893	13.084123	9.983628	7.069464	13.007159	16.780869	24.016565	13.119872	19.395239	15.607211	14.354772	3.67947	0.3655562	30.181154	10.331913	25.631552
997	0.6089032	12.453018	12.87986	12.591388	9.163963	10.300141	4.936603	8.54386	3.0743148	15.664486	10.981753	3.595959	7.339846	15.544766	4.9259615	25.313599	16.012537	10.087086	11.949238	9.033242	7.6541686	20.164541	8.294173	19.419004	9.593293	10.610709	12.6045685	20.577614	17.647577	6.4011903	11.984426	10.10646	5.2124534	-2.2960675	12.123595	-1.2353424	9.144706	19.53595	15.848961	8.359941	13.374206	8.769005	12.10965	11.643573	14.903767	16.106705	5.3405495	19.968557	9.417346
999	12.429673	10.345152	17.52049	10.262162	6.971657	5.01024	18.579515	11.405288	18.360283	11.187659	7.1953597	8.047942	-3.0481803	7.3872685	13.677875	17.221869	3.936528	9.815319	17.311228	15.197963	22.170809	14.724255	16.950937	16.342741	6.477495	11.402602	-3.341363	17.722837	-0.23785274	17.842249	9.431859	25.507217	5.5192623	17.49859	1.9004192	6.1986866	18.14568	8.595844	17.085676	14.811424	17.414888	6.1248226	7.100556	19.461254	16.652641	24.42266	6.28787	8.335885	9.28602
1000	17.48149	15.988231	26.966415	12.825001	-1.8458085	17.040026	8.049456	8.494334	20.97662	6.139196	11.1802635	15.891769	33.458458	17.172983	14.860977	25.301691	5.3924828	3.9675624	13.0863085	4.0130687	3.131375	14.362563	11.742339	-0.17738765	19.625021	8.561664	3.6307507	13.077756	-8.882987	12.972589	19.589106	14.286342	28.25119	21.3955	-2.466702	-18.393164	30.485128	-3.0014532	14.0542	7.5702443	-12.451145	10.256906	14.312397	26.892664	7.693386	14.831395	-4.6590424	18.993015	1.1698194
[truncated: 12 more columns]
