# Supplementary material for: Music-induced emotion flow modeling by ENMI Network
Source: PLoS One. 2024 Oct 21;19(10):e0297712. doi: 10.1371/journal.pone.0297712 (PMC11493256; doi:10.1371/journal.pone.0297712)
Supplement: S1 File — (ZIP) [file pone.0297712.s001.zip › minimal dataset/Emomusic dataset/Music features/mfcc_9.csv]

MP3����
2	-7.3958573	-10.856566	0.41001192	-19.408972	2.7534401	8.102758	-2.8119543	-8.629478	-12.33384	-15.69461	2.3218844	8.20775	-18.06483	-11.502053	4.1018844	-1.5044972	4.404274	8.214121	-3.3527126	9.731888	13.205127	0.40543985	-11.7754545	11.880082	12.339129	11.028415	16.123789	-7.474712	6.43286	-6.054621	9.961337	0.7864836	4.4748235	0.3756908	-0.72122985	4.3591156	-11.175972	8.868155	11.380946	2.3840582	29.977325	-5.0437927	22.41577	-6.149521	10.408939	5.6473393	-29.162176	-4.835877	9.359143
3	13.58101	9.943946	11.028107	-2.176119	14.4652815	6.511751	18.143503	9.712384	12.347466	11.733842	15.022737	12.167926	1.181296	16.723667	10.380483	4.8883204	9.602616	1.6307192	10.535678	6.114939	15.19959	9.587479	12.448952	7.0660377	7.6767364	14.810196	16.43111	11.125874	17.587677	9.854649	10.591003	17.472578	7.849825	11.79024	5.854387	10.905282	13.862782	5.3268266	4.4552026	8.815181	5.12903	10.4949465	10.728757	6.4719653	10.252216	11.108373	16.770533	14.618777	12.504806
4	-19.121023	3.351123	0.054614227	-7.5222564	5.0372057	2.7686331	10.627952	15.409707	-4.0697575	-14.605854	-13.285153	-19.388674	8.960472	-12.983979	-2.8484497	12.642846	3.2614224	-4.9539394	-15.401653	-23.280067	-2.2889097	-16.302986	-7.172909	-9.797966	10.391402	8.217376	11.012703	-8.341422	-6.1741996	1.0690155	-0.8114732	-19.767136	-3.3909562	1.478032	-8.556174	0.83247346	-6.726139	12.014909	7.6677246	9.4623	6.479405	-14.19299	-11.43776	-27.0908	-1.6753842	-5.3659444	-14.6189375	6.883883	-7.828508
5	-6.7933807	-1.6179963	-17.119013	-17.536509	-14.683976	1.9589887	1.5531441	-5.2108116	-4.350555	-10.336413	-18.018808	-27.947989	-23.88327	-18.337523	-8.575131	-13.798978	-6.7800345	-23.446463	-5.5986915	-9.738259	-6.8809285	-10.394875	-19.002977	-6.2074323	-24.270416	-9.367951	-20.540422	-2.4749017	2.2129703	-8.646771	-12.893725	-8.7732935	-11.638805	-3.0328252	-14.796085	-15.891781	-8.337919	-14.42143	-2.9576824	-12.714844	-26.196547	-8.36976	-12.863747	-26.0074	-1.1474444	6.55347	-4.196978	6.7665696	-3.435242
7	13.772045	6.4425087	11.225862	12.575734	2.4887435	2.1533017	6.933168	12.924919	12.567298	15.309499	10.246135	12.688489	4.209244	3.002229	15.102673	5.6437554	10.953507	11.220405	10.64784	7.5312996	6.6485558	10.020022	8.703979	10.635627	10.333564	10.503556	9.627308	12.909142	5.347473	-5.850188	14.530075	15.495175	14.67747	7.879665	11.6324	16.17165	14.042359	5.994692	17.973509	5.674763	12.977544	11.936818	6.265383	20.407242	14.209366	5.540632	16.121786	14.780178	15.029948
8	-4.5980186	-21.748713	1.150609	6.578238	0.34017912	7.9429283	-2.9781475	5.692415	4.64296	-18.99965	4.521472	8.139984	-21.81845	0.8584392	4.3039603	-6.7748866	4.0218463	12.110042	-1.2809403	-16.534294	-16.43329	6.845591	-13.550586	-11.76765	11.321828	-1.5493851	-4.6610875	6.63723	-4.344554	8.887552	2.831031	-21.343023	-10.365975	2.5998042	3.3299477	-26.89163	4.391512	6.3127956	-1.4151708	3.8401709	12.012097	3.6301663	-10.185224	7.0302777	0.90228003	7.0423293	3.7920473	6.0088325	8.431923
10	-4.44675	-5.134222	4.1316695	-6.9885197	0.75914454	-8.814119	8.419481	3.4008296	12.444217	7.3534083	-6.0635204	9.750829	3.1836903	6.2802277	11.665486	4.1924953	-7.5397706	-11.176665	9.217763	-16.812258	-7.6901536	-16.960485	11.301591	-3.1948955	1.2002358	15.632622	-11.308476	14.138084	-7.7169814	7.2668185	20.270626	23.066063	7.42845	11.404766	13.156845	-7.411489	1.8721939	5.9267464	15.278668	14.560971	21.198277	13.19987	-6.1376777	-16.211187	-8.486126	-0.8244514	16.234344	7.7995796	14.893294
12	-16.612448	9.193975	-2.8316689	-0.25665066	-17.676466	2.8711207	-8.739335	-0.8277548	-19.817572	3.9974887	-3.192838	7.262667	-11.85872	-12.652031	-9.686603	-17.756575	-5.2203593	-6.908964	6.597648	5.9666696	3.3082144	0.25570828	-22.493454	10.063614	-0.029839108	-6.8662553	11.893696	-10.405705	5.807403	3.7210407	-12.164345	-13.389553	-16.904879	6.4523206	-0.072368465	-3.2542741	-11.631242	-18.38096	2.0775535	-15.789702	-4.7006307	3.241493	-2.299858	-6.1297965	6.4481587	-22.61419	-5.738046	-4.3670964	-16.047564
13	7.5907097	10.678157	8.08292	3.71842	9.379974	9.878308	4.5823245	6.047466	-6.9099574	-13.524856	-8.0126915	-15.93072	5.340359	-12.383484	11.10525	9.264929	-4.413606	-24.013153	-7.8954644	-3.3235207	-10.966034	10.165857	7.4455285	1.487668	2.706731	3.661415	8.259249	14.871948	8.437371	0.87580687	-6.78037	-10.957669	-4.909593	0.00602138	-11.56425	-5.5145264	-1.6993399	2.7742412	2.7805548	1.4367055	-16.8887	-38.55252	-32.39141	-27.584618	-1.8682989	-18.465437	2.0276754	12.55849	3.390909
17	5.3770423	-13.274152	-15.359439	-13.6928835	-0.48409215	-10.406556	1.008947	6.8249536	4.1619925	16.430498	-14.615574	6.7674737	10.990906	0.41139522	-6.5723014	-17.881346	2.7454417	-7.6084037	-12.675258	6.2195554	-0.88722163	4.892401	-2.546892	6.957142	13.210778	-1.921276	6.399263	7.523313	0.7217782	4.2471137	16.513292	-1.3624735	14.653706	10.95768	-0.67483807	6.749472	10.708977	2.4087389	-11.415798	9.706035	3.3532715	8.377982	5.9097037	10.408138	2.2674081	12.791564	1.7467455	0.4968486	14.807607
18	-13.440628	-13.138478	0.09042668	1.7598867	-2.1761744	-5.0014143	1.5750504	-18.845474	4.7966304	-1.8725294	6.647054	0.9125225	0.7651519	-13.52851	-4.814978	-9.218386	-7.4002457	5.7516456	0.29825297	-2.9599345	5.4508815	0.8272832	-2.1259944	-12.419337	-4.8352056	-16.745756	-12.485825	2.7911918	-4.8444476	-9.004734	3.374644	8.128468	2.0642188	-6.4031844	-9.000995	-8.546625	-3.1852999	-1.0069116	6.167525	-3.1479619	3.9360878	-1.3677686	0.1683944	-0.20119984	-0.18939309	-9.280761	-17.410742	-19.508179	-7.6399574
19	-16.811018	-7.429362	-11.92685	-8.021039	-5.766683	-9.073493	-4.1161294	-8.157708	3.8701496	-6.1296477	0.78639716	-0.6167414	12.899765	2.5673866	8.134479	-8.113408	-3.027929	-2.6425505	1.694635	-5.094405	-1.671908	-5.5249467	-8.380984	-11.537084	-2.4448366	-16.25693	-0.9151861	-23.214731	5.3035665	3.6313553	3.1670969	-28.449127	-3.7928607	3.0495136	4.6570277	2.6523423	2.9703262	0.93675107	16.663755	12.803452	-8.209979	-6.6267834	5.0512853	-1.01857	-0.727153	-13.030606	-11.941848	-10.2985525	-14.352645
20	-13.543696	-13.437699	-4.3285565	-18.75412	-6.984354	-16.80488	-32.789658	-15.757941	-6.4774384	-5.458051	-0.004254659	6.1642647	-5.1855307	-10.553204	-6.9096293	-3.3121374	5.2383313	-17.126951	-7.6946297	-20.81998	-9.055114	-12.893542	-8.265285	-24.878199	-12.243175	-10.751857	-3.0081406	-8.91165	-17.493795	-23.676905	-30.310944	-20.295515	-11.10046	4.9643064	-17.216293	-1.4961634	8.866181	0.10714277	-15.881458	-5.6829066	-5.4680934	-12.350825	-19.83892	-26.921875	-3.599696	-18.659767	-23.629526	-10.79971	-9.940287
21	-11.943992	-8.589987	-0.16566825	-4.480237	5.3115153	-11.056541	-5.981108	5.5186267	-6.851068	-4.789005	-13.316894	-4.6747108	-10.829048	-5.4734573	-3.2377522	-15.363937	-0.21772821	-10.521922	-8.178422	-10.647817	9.1086	3.5511448	-5.0735273	-12.96922	-10.2863455	1.6411108	2.8282242	-5.47306	-2.7579784	10.47168	-2.366302	-14.771728	0.22770603	-5.195773	-4.017647	3.4460018	2.7547038	-16.141375	-13.935879	-5.214168	-8.987022	-10.7177725	-10.813521	-4.9428077	-13.036883	-29.123861	-0.72381574	-13.907779	-14.464635
22	9.914332	-0.007886012	8.040736	7.8835254	-5.2007985	1.0605799	4.4079995	5.5671964	1.621065	4.2539597	4.554788	7.1701126	14.488149	14.014815	-0.03274854	-1.352652	-9.057323	11.426064	0.77777505	8.6202	-1.0513538	-2.9853685	2.0837433	12.315338	5.402214	10.937767	-3.5574791	0.7559796	-26.511412	7.1689353	13.201558	9.725667	-3.6640472	-1.7959557	0.99967724	9.88123	1.8540415	-4.174576	-1.4550438	-4.776115	16.243402	-5.468502	0.47238198	13.2105875	2.1631024	10.080846	3.075165	-4.510061	7.80843
24	0.9488966	-17.517965	-4.257294	-2.2336752	20.154087	2.3346374	6.6005096	-8.6199875	1.4971995	11.557292	-3.877323	-7.4696407	-0.41695467	-6.693811	-2.6015127	-6.859055	-4.9265704	-18.138369	-6.132383	2.30013	-12.930039	-13.91952	-15.31163	-18.012238	-2.6515543	-5.6560483	-18.358803	-15.675049	4.338185	8.203906	-8.037525	1.0156221	-3.7285814	-3.1065629	-2.8017304	2.1041272	-2.718051	-6.279899	-5.965111	6.1694713	15.216311	11.998166	-2.3064396	4.8252635	-7.9868464	-11.093146	-24.24987	-6.626079	2.9114532
25	2.8682873	5.1701736	-16.574265	-15.543162	-7.0385537	1.2821499	4.3439803	-1.7107868	4.073651	-12.33565	8.282931	-9.413392	-11.19547	-5.9042664	3.7483914	-23.144373	-11.516509	11.742253	-6.175007	6.1491923	1.4943376	-4.532188	-2.3918107	-0.76946545	4.152313	-8.323478	-10.786194	-6.449819	-10.854447	-1.1117862	5.301431	4.835592	-6.6048203	-1.1084162	-7.268844	-3.880499	-3.1845844	2.4838161	1.2839922	11.643426	-11.667096	-11.116984	1.2583688	2.4521034	9.643029	3.4705245	1.2164478	-4.032002	4.552902
31	3.098253	-4.23644	3.089352	6.989001	-6.551089	-7.1623454	-12.8604	8.920039	4.195581	18.3545	-0.36989546	24.237528	28.16863	13.605592	19.954643	25.772833	22.472403	14.740523	27.122622	-0.24729697	-8.233314	3.7318637	-14.09563	-22.125933	-4.8408866	-1.2976584	5.9518967	18.344244	18.466013	12.688039	-0.53335124	13.168332	0.78794175	-9.942008	-2.4222257	17.415628	-8.69569	25.131388	7.224898	-4.234938	8.698873	18.958591	11.802708	21.369394	1.2922148	-26.793161	-1.491099	1.3330094	-18.366747
32	17.413046	14.541339	12.721223	12.248329	11.155158	16.871794	18.98281	-7.2152867	9.008513	13.769489	21.55129	4.761463	9.867701	14.68737	18.717539	20.831863	25.944025	-10.986829	18.64817	7.3436966	23.099213	-10.803342	-12.2508545	7.5030227	9.947161	7.2183223	8.553753	6.2340636	13.544309	27.975967	17.691256	21.867289	22.070236	5.6455398	7.199135	-7.2444797	-0.44775167	0.18160693	3.35899	23.033493	11.3228655	5.627214	12.373813	26.372866	15.452487	12.311565	13.949066	15.34018	18.941927
35	-9.934312	-8.111434	-38.459927	-14.832596	-16.944092	-9.154968	-21.291727	0.84038085	-18.600906	-4.77145	-1.5507833	-7.373594	11.263516	-1.1668078	6.4103355	-3.6728678	-2.2811658	1.1007483	-9.432738	-25.37496	-18.333067	-0.39501604	-13.12085	-26.032816	0.7116454	-2.511719	-5.81204	-1.7493101	-9.430152	-4.2330956	-2.377745	0.8481309	-9.1119175	-3.8273613	-10.186254	-22.93419	-22.107904	2.3861735	-15.914998	-18.486378	-6.9558663	-13.579942	-16.521456	-13.179488	-15.3684225	-17.201006	-0.5737669	2.038736	-17.141867
37	-0.797067	8.505883	-0.63295	-15.811568	-7.058393	-5.1369333	-14.099838	8.428321	5.5488486	-21.617722	-17.099327	-0.3947072	-3.6713717	-5.057013	11.348262	7.0517154	-21.612335	-10.362573	-13.093375	-9.133953	-7.4694953	5.096724	6.795668	-11.1213045	-9.341655	-9.761872	-4.0437055	-16.871902	9.89665	-6.088656	-14.764483	-5.1460786	-3.6373923	-4.320025	-6.9457793	-8.894015	-11.541499	-12.6052885	-3.0782998	-9.288287	-1.9145526	-9.752971	-6.7899337	4.249539	-3.812893	-6.7849326	1.0845813	-13.402763	-25.860434
39	-7.5425315	-1.8695678	6.603621	3.1330233	0.9855749	4.0905967	10.431382	13.039627	-0.51242733	-3.5237799	3.8210297	3.821647	-0.90180516	9.558045	-7.3510528	-3.5615451	-12.960881	-6.4256973	-5.3238955	-3.8509839	-7.1505	-0.53549886	6.3661094	-10.25598	5.3323045	13.252963	16.576494	11.409158	-5.8627734	-2.812081	-2.7409813	0.5248646	-4.7548504	2.8027728	-11.656375	0.94645405	-14.217292	-6.6492686	-3.5703342	-9.093986	-23.411911	-16.637146	-3.2832296	-5.3660216	-23.612036	-9.290075	1.7254105	-8.8866	-6.5835576
40	-5.396852	1.7937788	-10.067879	-3.5426157	-1.375586	-7.561461	3.6152084	8.299286	1.9635609	19.906754	0.46115223	-1.198224	0.82633734	-2.8212135	-7.2585673	0.7873284	-6.7361813	-6.1825376	-1.3985101	-3.5142815	-1.1031779	-14.03021	-3.2020705	-4.3000455	-10.710953	-32.492634	-9.3851795	-3.844828	0.3892301	3.979971	-10.546023	-5.009199	1.6666142	-3.3373382	8.9399	-3.8967304	-15.4849615	-11.321017	-17.89445	-11.1964655	5.5866065	-1.3709689	-3.6135595	-14.657581	-9.882892	-17.321285	-16.586096	3.588278	-8.020976
41	-9.970365	-6.944569	4.453452	-1.8887976	-5.193355	-2.8890727	-0.18055725	-8.258686	3.932851	-9.095615	-7.0455112	-11.527538	9.799004	-7.38089	-7.6496787	-13.65289	-6.926106	-17.071182	0.45613894	-5.2540083	8.727873	-7.5791726	-10.148393	-3.4616835	-12.832423	-10.555911	-1.2745863	-5.240387	-13.125183	-20.400412	-5.03772	-2.4009135	-11.878006	-0.90428275	-10.98257	-1.9614487	-16.498102	-4.495556	-8.132912	-8.889164	-5.974339	-8.733963	-1.6919194	-11.26603	-16.70705	-20.363752	-12.727473	-4.8362737	-22.160185
42	3.1864517	6.176847	-13.109241	-3.835062	14.247348	-2.399396	11.032969	5.7715354	17.934275	5.5988107	9.682658	11.194256	18.215528	12.143211	7.9437814	-3.0552053	1.3069162	-1.7887301	-12.806964	-4.3825583	-3.7169197	-4.1854587	4.7297306	2.9377851	10.441682	5.866653	3.8149421	12.009664	9.626236	-7.496366	-15.888051	7.4929886	-7.799143	-4.639046	-8.861996	-9.236359	-3.6886451	10.552138	1.4984881	2.8177032	10.671628	10.950451	-0.13428509	9.687404	-3.9130003	4.183334	18.122927	9.616306	3.1543643
43	7.437561	9.218762	10.925816	14.875712	19.032188	15.934789	9.3537445	2.015776	20.567732	12.812462	11.590279	9.333058	14.243024	-8.570834	11.529712	10.3056555	18.026506	11.210297	10.546949	6.6133537	13.705705	17.61276	13.03072	12.31984	8.367417	17.724613	1.7730875	8.044127	-4.489651	0.26539525	7.4164786	13.294332	10.858113	20.455238	1.092618	4.8513083	18.973375	10.504129	3.726078	9.900161	14.989957	9.78809	5.7829576	2.649338	2.8208828	0.5510912	13.985906	19.768267	9.827957
44	-3.4513843	1.1608323	-4.9771795	-3.316222	-14.614335	-22.115305	-18.808083	-3.912021	7.2880783	-9.465308	-5.745337	-8.684272	0.21885236	-10.743258	-17.2693	6.389254	-18.310205	-13.119312	-5.020847	10.877392	-6.0706515	-11.382752	-16.87738	-18.162777	-2.9664814	-8.838806	-1.6781908	-22.252357	-8.789558	-5.3854065	-12.134692	-16.52802	-4.250033	-13.820775	-24.053228	-22.752668	-4.04724	-7.733623	-1.8828958	1.1523048	-3.3258865	-5.730207	-7.2164607	-11.051982	-10.2785	-13.836194	-0.5335899	-5.0796237	-12.995041
45	-0.6836324	-2.0651796	5.2387505	7.9680786	10.616155	-5.338693	1.6972655	12.963299	-4.601744	8.475673	3.2250702	8.824952	-3.705115	-0.656478	6.0745187	-5.7516994	-2.7600517	1.1933929	17.61144	16.439484	5.169705	-1.6053189	-0.03947544	-2.423096	0.55056864	2.5257921	0.106170334	12.443382	17.054117	21.526396	17.019058	9.607112	19.239431	13.157226	12.458726	15.739979	11.40374	17.282583	7.95639	-7.3239784	10.844077	19.436419	8.615182	-8.793391	13.862648	10.474766	2.34423	3.2204573	9.259696
46	-18.86625	4.1048884	-3.8856938	-6.1757493	-6.624832	-11.077794	19.78803	-3.4374635	-19.985973	-7.045235	1.7897416	-4.909595	-24.453703	-2.6598048	-10.200442	11.298717	-21.349495	-15.519792	3.1570883	2.9363024	-33.26508	9.409295	-1.8668505	-8.976682	-28.12857	-4.7542615	15.828639	-3.273034	-6.6776237	-18.255714	-0.15613268	-6.831445	-15.989815	-31.025711	-27.38941	-15.679696	-2.1695096	-8.88058	-11.755917	-0.17904091	-5.260114	-7.273726	-7.8795686	-0.25507307	-18.485174	-0.15472253	-25.001978	-5.515017	8.762875
47	0.9803138	1.6356233	1.8105804	12.499283	-5.5401115	13.429536	4.301496	-2.1918132	6.408273	1.7812675	-2.3740256	5.042069	-1.1046638	-3.0738487	7.0968795	11.211331	-0.21382935	3.2496395	-0.06793904	-3.9643757	3.1871576	8.627117	-7.9175982	-4.4205313	8.659706	-2.9898567	5.6154857	11.628838	-0.377515	-5.56603	4.153305	2.2975287	11.250969	12.380939	-16.850187	-1.452748	6.827038	-0.33726272	3.1732247	5.5451417	-2.7230847	7.627646	11.902222	-2.6323462	7.5240226	-7.5765915	-0.29473376	-3.5450585	-5.925136
48	14.439873	3.3892546	3.2230508	10.306948	6.407185	-5.0282903	2.693596	-10.854253	6.826126	7.37285	-1.018237	-6.72373	14.744492	-6.8509164	6.790432	5.192947	3.3853016	4.078204	-2.1637416	-13.118145	-10.690867	-10.215904	3.38303	1.7482071	-3.0792732	-12.139053	-2.029185	-2.075553	-5.596768	-0.73623735	-7.636326	-2.0933907	-3.9816678	-5.852158	0.28997126	5.612517	11.377561	-2.5360184	-8.17225	5.748258	-13.34386	0.00472947	-6.2282715	0.21292321	-8.796197	-1.4332794	-4.072664	-10.462607	1.2573544
49	5.1413255	13.079516	4.6529694	7.6921425	-8.7349825	4.3355374	3.463115	16.098297	-6.8214135	11.203552	-8.416064	-9.423598	1.3401031	11.211304	-4.2121234	1.8700165	2.8556383	-3.5664585	4.92264	-5.1765447	6.0543346	5.944261	-2.4335754	11.376427	4.931282	5.0371323	14.969911	2.6535308	-5.8586984	15.523845	3.7181084	-2.5240993	6.2953224	-3.6538298	-2.4370313	5.527012	-2.0013332	5.6179614	-1.4485375	2.9238377	1.1623422	13.691402	23.540213	18.919111	-4.790447	3.0139694	4.6942534	19.514482	13.523286
50	12.361821	6.6474233	15.677525	11.480197	17.628008	2.768193	-4.903877	10.336297	7.6122527	10.775426	5.935613	9.42396	4.7849483	4.1553826	1.8200382	4.3124275	8.034935	3.2536	13.373642	9.027327	17.622192	13.854722	12.058385	12.061356	4.271857	8.584722	11.843704	17.686522	14.059962	3.8327663	-1.0044833	1.6346855	10.005249	4.127356	19.289484	-4.5790386	10.880427	14.617167	16.174965	11.635266	1.5715513	3.4158573	7.093537	8.422414	6.076925	17.882095	3.606965	9.232993	-6.226214
51	13.413138	10.886939	6.4073243	14.588212	10.406986	18.797434	13.177979	13.029175	17.32984	10.923608	15.7251425	-1.7748142	-1.9504429	6.16649	8.411681	4.7194533	-1.4358906	-6.586989	-6.4515405	-0.9893558	-3.55874	4.575609	1.3176926	0.84603125	10.682266	6.158483	-1.1997881	-0.40234694	-4.9136996	15.105191	-8.207432	5.71286	0.012797038	-2.1814535	0.46419272	-2.5305688	7.3922844	7.543184	4.9953065	-0.7026432	0.08112494	-5.1558833	-13.295009	-10.640744	2.1855423	-16.757093	11.951356	-3.4179738	6.369741
52	5.959066	5.8863597	-4.170234	24.979689	-4.371393	3.4384887	5.601417	18.53066	6.6402245	9.791831	2.8273542	15.177837	8.944107	8.340448	5.8436413	2.7101955	13.249202	6.1169667	12.756129	12.554825	4.9011083	3.5482981	17.587854	7.111908	3.5916507	18.01946	-1.409284	-10.877282	5.236892	18.015135	5.4859786	3.8762448	1.5151008	-0.3133084	-1.4586916	-1.4860071	5.113292	6.013729	14.292644	4.601588	15.068849	2.0896618	3.5530236	-2.0831869	11.712753	7.9155564	-6.724933	15.003345	11.770047
53	21.304558	9.636619	-12.907094	-9.474349	-10.358836	-17.659195	-8.944768	-10.574855	-5.587031	-16.775688	-4.5847387	-1.7909899	3.1119163	-0.6077239	-4.8422275	4.243371	-2.2109184	-4.0170193	6.469194	1.3199366	-2.3842542	6.196476	-1.481503	1.6112142	-0.5008399	-8.505422	-1.6797867	-4.274037	-10.827187	-1.7088522	-0.44852138	-4.159925	11.673215	17.283075	-5.2351885	4.8578863	-10.144164	-16.62654	1.931003	-4.7957296	-12.259811	-7.886806	3.4183419	-1.7465291	-11.490205	7.966184	15.861888	13.512512	7.9568496
54	10.446579	12.320305	14.833333	10.285573	7.6379433	14.087524	2.5953782	5.9048443	10.038545	16.223381	8.587199	-0.30507395	25.841349	19.848837	-3.8164997	4.4700103	16.560343	9.34301	18.167807	11.10157	21.490921	20.448442	11.841088	12.1026	7.173013	1.1796626	13.637879	22.234987	23.887619	12.984222	-1.6826643	7.9021087	3.7266264	20.460512	9.766526	11.782307	-6.9238915	8.636337	16.380783	9.771842	12.885399	10.280867	15.025487	5.2392178	19.192728	-7.906126	27.882034	24.78113	8.282169
55	-6.6041446	-14.986814	0.9241853	-2.8407567	6.4160485	-2.6266305	-10.681321	-11.012324	0.09895035	-3.8538663	-7.967603	-2.2368515	-0.32619604	-6.5030236	-11.757576	-18.625307	-8.479945	-0.3779292	-11.791453	-0.9870998	-2.1823888	-12.614655	-6.8943925	-0.6160023	4.418471	-3.748271	6.2348022	-2.8872223	-7.49403	-2.4545622	-1.6497265	-0.031000296	0.6605093	-3.635534	-6.2836685	-3.5134723	-0.17602508	1.6695143	-2.1015103	4.5265036	4.1679688	-7.895682	-14.96897	1.186051	-8.08961	8.358468	-4.6149774	-12.101579	-6.3506665
56	-12.763008	1.1398554	-7.952371	12.579816	-0.27408394	-27.48533	-13.188343	-3.1188602	-15.610672	0.6198907	-11.167762	-21.590342	-19.093344	-7.2860856	-16.20767	-9.219684	-12.828498	-3.8530228	-5.606413	-10.650882	-20.722685	-4.0744553	-1.6640428	-18.656057	3.764573	-18.262272	-13.105973	-8.791439	-21.229752	-3.6786358	-5.7247105	-4.04497	-8.8226385	-16.66348	-14.060242	-5.5661464	-23.718369	-21.574348	-11.483818	-1.7593617	-3.9807425	-1.570045	2.2660253	11.004719	-14.086784	-11.718159	0.41050625	-4.577229	8.581508
58	4.5067687	19.575033	-2.9647524	-5.6581745	7.3704963	-6.943184	16.371523	3.3023427	-7.1454506	-3.4667842	18.970322	-2.2369156	18.308443	9.751456	10.087589	9.553321	-0.001743873	-8.257648	-8.032536	-26.051498	-5.491169	-14.175376	-10.023025	2.3001494	-9.18776	-8.08805	0.006094575	-8.065015	-21.68624	15.796483	-0.2573746	0.59767294	2.6706765	1.0252341	-1.184369	26.698141	8.062108	14.41318	14.496871	2.6401002	9.268064	-0.5617892	-10.695363	-16.039091	4.1398673	-14.956604	-29.237692	1.6750592	2.8811514
59	12.162136	7.94395	22.045029	9.685334	12.136382	16.892305	-11.499031	16.916151	9.826341	9.968776	18.26842	6.186353	9.2448435	4.09981	20.024122	12.176946	19.66593	13.467965	6.9568977	5.6596704	2.4939423	0.63672405	3.5538385	-0.38132095	15.582088	8.726571	9.052441	8.430756	7.4231434	0.033227127	4.0814114	8.995213	-3.0776117	22.536066	11.438161	-0.051098187	19.852636	18.257416	14.326686	10.904752	15.022332	11.168239	3.2125976	8.989739	9.737742	14.319519	15.250043	18.03766	7.790898
60	-2.0163233	1.9622971	22.837778	7.4656754	2.621871	4.29287	9.600832	-3.7241163	2.6882794	0.11289847	10.744469	11.2824745	18.15439	0.079438955	7.601919	4.156501	-15.556293	-5.5397096	7.285492	8.792172	2.2988832	9.78756	5.633072	-5.8337135	10.647785	8.517046	4.099462	10.294123	4.6617002	4.1050153	6.581318	9.881858	19.847795	12.2274475	12.019569	4.4240394	2.099674	9.175704	1.3687984	9.950065	12.454598	18.643751	7.28566	3.193264	1.2873071	14.67307	7.385466	4.304529	1.8939663
62	-4.0016727	-0.5556052	2.6521335	-13.786113	-2.4633677	-11.221074	8.878413	1.11542	-4.7594523	0.17827912	-8.5410795	15.953789	18.015993	-13.411582	-11.522016	0.3266891	1.4193178	-3.7747374	-2.0288537	-28.889215	0.42417908	-18.859472	-16.672836	3.2958584	-1.7013636	-23.823463	-6.9850945	-5.5819583	-13.400608	-2.5320704	9.268948	8.173554	13.22161	-14.5518465	-4.2970014	-5.583963	4.2079673	-2.4930537	-7.2751594	-2.9435709	15.148805	1.4418949	6.5172763	-2.820879	-10.791186	-3.6254356	0.55630165	-3.3880637	1.3963095
64	-20.276646	-8.451377	1.0775049	-14.822682	-16.75314	-13.105087	-11.872948	-15.331116	-7.0724435	-11.305187	-33.51322	-12.483085	-11.285472	-5.647181	-0.86444235	0.120014034	13.4281	-7.837723	-18.398094	-13.752247	-1.7192739	6.2702966	-5.122226	-0.8252213	4.123984	-5.619902	-5.5851245	-6.0596986	-1.4364204	1.0423971	1.0410439	-2.9788277	5.815807	-20.731142	-16.836325	-1.4251767	-10.148688	-10.003337	-8.203568	-6.770496	-14.313956	-8.649944	-0.48866287	-3.4763	-14.843764	4.514179	6.093966	-2.0764072	-6.752922
65	8.040891	-12.232373	12.244531	3.4872916	-16.32577	-5.3696914	-9.178116	-0.7307889	5.0369544	-7.1793556	-10.2184725	0.42107344	-15.148173	2.2274196	-20.28879	-14.801788	-18.446175	-10.896462	-36.518425	5.512278	-21.508043	-18.421488	-3.1448467	-5.4848657	10.669792	-9.00582	-3.9474542	-13.218376	-1.5658065	-16.608023	5.4464345	-7.267399	2.5312803	-11.24211	1.3152604	-2.9952896	-9.117648	-1.0538555	-5.486342	-18.52603	-2.2190042	1.2546457	-13.923652	-21.33246	-7.5102177	-6.1908193	-0.7482733	1.2215242	-15.116931
67	3.7283628	3.8616235	6.162004	-2.0296032	17.104475	5.650023	-13.719067	-6.191609	7.2829876	-2.2980106	-9.204648	3.8439283	20.20891	-0.2583324	5.4192014	-7.350058	14.658203	2.784297	-0.4580079	1.8973137	-1.544727	-3.8322449	-10.177126	-8.904412	5.231676	-7.132094	-1.9534246	-7.7413774	-4.3858495	6.8755927	-2.537987	1.5400901	20.941948	12.960841	-12.402096	-2.0490787	-3.6080725	-0.9497156	1.0688349	-4.982918	2.220905	4.3369255	11.224758	-8.098345	-1.5131016	4.295893	2.3920562	9.747424	5.884682
68	-10.081245	-16.186136	-28.929245	-5.807188	-1.135224	-1.8533735	-7.263808	-8.485023	6.537813	-12.127953	-3.693391	-11.08845	-14.3601	-10.150123	0.85208845	-11.196843	-7.560431	-17.859648	-12.539077	5.141894	-2.7478898	-6.467726	-23.764761	-16.861622	-6.5901704	-1.3464403	-20.132357	-13.305486	-27.012995	-1.7453817	-2.7977054	-7.52498	-1.0751139	-7.9623733	-11.337242	-19.715767	-16.614895	-0.018738588	-16.717247	-7.4930077	-11.949474	-10.757495	-20.18213	-23.846708	12.367383	-3.375466	2.1757624	-1.5048724	4.1367702
69	1.5513912	-5.1447887	2.3387635	-6.7348456	-2.962613	-4.5403714	-11.136462	-1.3835024	4.609507	-10.271136	-9.017842	5.1282516	9.540391	-1.111021	8.502767	20.415531	4.63978	18.984077	12.599174	3.813945	3.147105	-3.8672562	8.277141	3.619787	15.719516	15.927508	10.277196	15.896122	9.706439	-10.549568	8.287445	-0.5871274	6.4581923	4.362926	-12.239089	3.4287443	-10.984089	-3.9598415	3.956806	-4.543167	-2.4268627	-6.196434	-5.8862343	-5.356634	-7.320331	16.047518	3.8299453	1.3760523	13.958865
70	-6.6241307	-0.4883801	-7.43226	3.1114464	-8.53944	-2.1503108	-1.6091992	-5.273095	-3.1265776	-2.0135589	7.5696816	-3.3029327	-1.1634647	-1.8976485	-19.266287	2.1411288	4.441115	-0.0012664	0.63438493	-13.475022	-10.389805	-11.243476	-12.165641	7.554456	3.3987744	-1.6612526	-2.815796	-1.1331537	2.2571964	-11.554814	-20.519651	7.283838	-3.143652	2.280265	-1.4135004	2.7903337	-3.072481	10.145435	-5.8855424	3.939294	-9.985086	6.0307145	-8.561435	-2.4553156	0.7921584	-7.052071	6.7802873	9.175679	-5.030024
71	21.872393	10.528354	17.250496	9.066241	22.397491	12.504796	4.507338	8.790939	7.419065	10.995735	-1.777903	1.9353838	24.141317	3.0014436	1.7841897	4.7252107	0.12862714	18.554926	1.3032055	1.2871138	7.1935916	5.643065	10.835502	5.676426	14.293874	12.050548	9.026106	10.870834	9.95412	10.850014	16.577707	6.1786404	14.136607	7.379168	9.715957	19.09278	-2.6010184	6.743341	8.122012	9.941539	4.219393	13.410071	15.495644	-1.5285878	8.777706	3.8331902	6.51413	7.2239075	6.7733574
72	4.4429	-2.6666834	14.471135	-19.911348	-7.734108	-13.144013	-9.336009	0.77001476	-6.419077	3.8221693	-7.433758	-5.7381444	-2.9210927	-14.6855545	4.7884755	6.1790466	9.44751	-11.9534645	-19.965136	-6.01671	-5.7573276	-3.4220543	6.276665	-19.896593	-16.823195	-11.130521	-6.6437836	16.212126	-26.677048	-17.803522	-5.400541	-1.9878131	-20.85615	-12.856984	-11.468442	-9.680489	6.632787	8.979362	-0.94817924	-2.5694253	-9.964267	5.505587	-12.165984	-9.82011	4.729359	7.194386	-19.657185	3.2569935	6.3647714
73	-2.7156782	-0.6347495	3.641988	-11.732642	6.040259	-7.909134	-3.0018399	2.245486	-0.49031702	-5.286919	6.008905	-11.587735	-5.825105	0.07768329	7.789699	-1.2743841	1.4473833	-11.876906	13.15596	-0.5409312	-11.541663	-26.654282	-11.076645	-11.9571	4.9798884	0.69928837	13.075822	6.511522	6.1512628	6.1395226	2.701337	-1.8762819	-11.167127	-12.696292	1.7074312	0.41388068	-2.6869805	-5.0789676	-0.034251373	0.52773124	-0.91856164	-10.37395	-2.3642416	-5.5605416	22.888346	-4.170807	0.5529106	8.723952	-10.043594
74	4.469663	2.9121068	-11.317693	-3.875797	0.031501055	-11.813228	-11.0937195	6.334122	-11.336769	7.6442356	2.6289244	9.467328	-1.0990423	-12.909622	-9.525646	0.4453574	-0.7390961	-6.177461	-7.934778	-6.050375	-11.260559	6.8631725	-7.765119	-22.427483	11.181613	-13.119746	5.944159	-11.357154	-7.531317	9.655619	2.3879483	-11.648639	-23.382538	-12.410713	-4.6272893	9.8151865	-1.1800531	7.8124595	-5.59775	-11.56086	-26.330889	-6.1775603	-12.8164215	-1.6892014	-5.092505	-0.5365613	-10.323028	23.213282	14.281242
76	6.771141	7.8253174	1.914765	3.4454288	7.4960837	6.0232882	3.9642255	10.352809	6.8699074	10.76543	13.787805	3.812966	6.446161	14.339536	7.2125163	-9.170178	11.931184	-1.8431019	6.986706	7.0547104	6.5841317	2.0411706	1.0918583	6.0141788	7.2920494	0.5923155	1.8475919	2.329833	7.738152	5.962588	3.8407476	6.4713974	6.3246055	15.397354	3.3614929	-9.821845	11.522003	-1.0290328	6.61974	13.700943	-2.2341163	6.6859016	0.34997177	3.3448365	7.6777444	-11.25693	4.7125134	5.3860497	5.8082657
77	10.173286	-0.68456763	-16.841974	4.4446197	1.9188923	0.58585453	2.9704888	-12.360318	9.0287695	-2.4336538	2.6961765	-0.83259135	5.2850795	-0.42763808	9.199571	10.24199	-7.7166595	7.6860127	-0.92991686	-5.420077	-6.123808	-7.43218	-1.7390766	1.7465111	5.8994884	15.931122	-1.4634298	4.8376813	-5.9856467	-12.035916	-14.173279	-7.989056	-13.186435	6.0043273	-8.282266	-6.554765	-3.062684	-10.487496	-0.36560714	-6.7846475	-0.14813177	-5.1796565	-2.4038434	0.2610941	-3.4900246	1.7215647	-1.5735916	12.082088	3.8339841
78	-12.094921	-11.658839	-2.0089576	11.136356	-12.530857	29.144842	-0.5581048	-24.30976	9.64417	-1.3418106	13.644737	10.776645	1.7794455	6.934193	-20.604845	-12.900681	0.7847659	-6.665527	-9.544757	-12.417622	-1.1371604	-6.5093303	-5.0866046	0.123776115	-7.4758244	-5.2823787	1.38882	-3.3649113	0.28900623	-0.43468395	-3.2006006	-4.0158725	-4.6502595	9.264268	10.409902	4.261824	-14.387198	-1.3898443	7.722441	7.369539	6.660848	-5.026666	8.92564	-7.2937264	-11.779714	-13.918036	1.7853407	3.0519207	-2.6095307
79	-2.8879516	8.578163	15.384377	-15.981763	1.6353737	4.1102586	-12.201984	-2.105714	-0.4599487	-5.36505	12.409195	-22.946867	7.387686	-5.135329	-14.100449	4.1875257	-0.8340297	-39.817364	27.792221	10.45273	10.955907	-7.9385285	-5.2779684	-5.67053	-1.8393456	-6.9719143	-7.1261325	-3.7367926	-16.635855	2.1032083	1.9188156	-32.872272	20.36936	6.642897	27.352304	-3.0897043	-3.0584629	-8.780528	-0.98977417	-9.801182	11.704364	10.317032	-9.720486	15.9065275	-0.66728544	-17.19506	-11.527013	-9.930726	4.768086
80	-22.362276	0.24426301	-15.8835535	-2.1349013	1.5870601	6.5221343	-5.9631634	-0.66362286	22.368921	6.6996217	5.25405	5.8311057	-18.460266	4.2799873	-15.746337	-2.3023915	4.814923	-31.631493	-6.020699	-1.1404243	11.658524	-2.489689	9.442649	2.4827356	7.02533	-7.8207726	5.808899	8.31813	-1.9872074	-7.4268284	-13.011757	1.3133968	-11.744052	-7.860707	4.76374	-15.302071	5.19212	-4.656803	7.6135488	2.852784	-8.2198515	3.0019414	-2.9963064	6.4337325	5.177921	1.4716455	-4.7421527	-2.604103	7.141064
81	27.501633	8.405496	5.9566483	6.6682034	21.119642	19.985998	18.603424	9.456808	21.148365	3.730098	7.086704	9.726746	19.976114	9.93571	3.0758631	12.206218	0.2040283	2.876459	14.777951	20.545538	15.450618	11.984422	14.932709	14.026727	1.6537471	13.967732	6.0262666	3.9769318	17.391214	-0.6317895	1.7857828	0.014685313	10.426258	-0.6362872	2.527377	11.98944	22.159622	-10.318178	7.7824616	17.272726	14.54182	0.2046566	9.290034	12.734714	12.904094	0.4234972	-5.518379	6.8903737	7.9753785
82	-11.445329	-0.50519985	-1.9399239	-0.09297609	-4.3071465	-1.4284607	-5.869303	6.274256	-2.3099332	-1.247239	-9.507033	4.219087	-1.1362133	-10.379075	-1.2652354	6.5153403	8.522316	0.16524537	-8.871677	-2.5031326	5.0925717	-6.8893495	-10.642746	-17.980677	-11.272874	-23.068003	-14.263795	1.2260705	-8.081954	-2.1254406	-3.994279	-3.29245	-4.4737725	-9.583175	-3.9445708	-2.9195569	0.31064296	8.625825	-11.680572	-7.3421044	-6.768823	3.6555576	-1.8674889	-0.14620717	1.802496	-18.462076	-3.5430877	4.842344	5.7615113
83	-9.152434	4.9002967	-11.447721	-2.9231675	5.4515367	-3.7626545	-3.1390803	3.8767235	3.0068493	-6.551459	-13.814808	-6.6032205	-13.507598	-15.256817	8.379646	5.8510036	2.717266	-1.3865305	-15.538983	-11.9368515	-3.8621604	-4.964384	-5.0809655	2.4254675	1.7964182	-10.981021	2.6318762	-13.679271	-4.687988	10.383568	19.256968	-13.639468	-6.546516	-5.639894	25.4477	5.833203	3.7555313	-11.103111	-4.5577326	1.1304626	6.667687	0.78394216	-3.1393888	13.648083	-9.430817	-15.546832	-20.248466	-1.4074869	-0.9311463
84	-0.32826042	7.761643	-12.341885	7.232166	10.45131	-7.153464	-7.7381587	8.3572	5.2804155	1.8032933	-9.618066	4.6997213	3.3985004	9.094345	12.254725	-1.0837967	-0.18301232	-8.536645	-0.21497981	7.7255616	10.327534	2.7573292	-3.6483667	11.661033	-2.4845479	-4.033282	-9.235942	9.388718	4.129541	12.80954	-2.3316677	-0.6646052	5.7155566	-6.793253	15.116532	17.792978	-6.8825645	2.1619356	4.506865	-7.046655	1.4082657	2.9504013	10.80903	6.2877755	2.3714378	3.2800038	5.5822105	-15.176511	-0.6545227
85	12.276615	10.498704	10.837218	8.2805395	13.449574	0.28162798	-5.7254624	7.3762894	0.28769317	6.2923203	2.0646994	1.1538334	12.003426	7.0890985	-23.044588	-2.4946697	4.5859237	-2.5433073	22.275953	-1.7463633	-0.8780989	4.6154747	6.2808013	17.22853	3.6381652	-2.5647037	3.6730454	12.828866	2.8026924	1.8947768	-7.666559	1.018088	12.870956	-1.3030006	18.007378	2.155264	10.972626	11.671917	7.337729	8.073415	4.156972	3.6614115	-7.9362717	0.5981941	-1.3119706	6.965204	9.233512	-0.13575475	15.720046
86	-11.691848	-19.053734	-3.5797787	-1.288663	-1.0692	-6.161516	-2.7777202	-8.86184	-0.5338259	-4.885826	-7.1368165	-6.677033	-21.1124	-11.285538	-12.6370735	-6.365944	-15.307202	-16.979546	-7.060717	-12.34005	-13.790248	-8.771825	-22.466925	-21.842585	-23.214785	-7.419054	-4.0735717	-6.7792892	6.437266	5.8316703	13.505038	1.215469	-12.49873	13.858199	15.441907	0.8118641	5.425474	4.4362774	-0.85206825	5.681165	4.976192	-7.5025086	2.8655589	5.307263	-8.276686	-5.0045357	3.7663422	-2.019357	-9.91656
87	3.052539	12.72297	-1.0363209	-0.31207022	-3.3765476	-0.6066378	-9.216537	0.29189634	1.7265784	-9.690679	10.048738	20.2624	-0.35627428	5.600189	-1.1351991	-1.1567125	0.605607	2.2854755	-0.2975901	8.461165	8.854677	10.099033	-13.278028	2.535758	-0.83944756	7.7556076	3.957793	2.0788717	20.437378	21.887018	6.238379	-2.0141366	0.855086	0.44523177	-7.5676713	0.671402	1.1778587	3.4034956	-8.82755	-0.31811342	6.4175186	5.064009	-3.8364697	3.1031704	3.3582861	8.178266	3.126295	6.6602883	3.9673412
88	-1.9554807	-7.268692	13.1282015	3.2991533	5.6595864	-8.066285	3.8378506	-15.061715	-19.1635	-3.4161217	-6.372286	0.9940045	-0.29192042	4.1642017	-2.1232042	-3.8504097	10.417497	12.085944	9.467326	0.9215123	2.0704012	4.2785525	8.597004	10.538822	-4.424483	2.7492962	6.914187	15.182484	4.503963	15.71228	5.956496	-23.773611	-3.2855442	4.8659368	12.190396	-7.148804	-8.366153	-12.360024	-6.7445683	4.7111297	-0.3864034	-0.46210513	-11.910561	-4.2811685	1.3449503	-2.3367832	-7.438356	-8.679935	-2.636243
89	6.035847	-8.12736	-2.4899976	-0.5274609	0.025864353	4.412413	4.7223153	-9.220111	-4.7932453	0.4970427	10.149443	-0.77654916	0.6681146	0.50365144	-10.0084505	-3.453	2.472811	1.4914414	0.5363262	8.3951025	3.6373436	-5.1731806	5.2458363	9.923997	3.7301743	2.0239582	4.1951227	1.8860458	5.263627	7.505295	2.2344458	12.720841	2.9872577	2.6255164	-0.20734374	-5.9805093	2.3447757	10.880271	1.8714533	-1.7690153	-0.5350587	1.5235019	-5.1948123	1.7861611	-3.9062512	2.379123	-0.83159226	2.975932	-1.4657879
90	10.762253	2.8781006	-11.333903	0.5758741	-3.7502918	3.2571194	-0.6954365	-3.266236	-13.502583	10.514823	-8.737937	-11.321727	-1.1966943	-0.39725718	3.1858366	1.964847	16.88317	-0.4603596	-4.2213216	11.011861	12.023799	2.6749222	-11.776078	-5.437777	-0.12641668	-4.6780334	-10.603124	-0.08434459	-6.963915	-14.498185	1.6556273	-9.610165	8.289283	0.318933	-3.5448205	-2.049907	-4.5450635	-10.471604	-10.700072	0.24963093	2.2420375	1.1027228	0.5453717	-1.7113909	-15.424224	7.420505	5.253243	9.297555	1.3835975
91	5.5110784	-7.6098638	-3.917118	-0.19411509	-21.744028	-15.57518	-15.032009	4.499804	12.889609	3.8699343	5.7714324	3.926715	0.84569544	4.066055	4.2643995	-12.602348	11.962502	9.669617	-0.3107473	-17.553629	0.35507837	-17.302801	-4.215763	-6.8201866	6.007004	-23.996202	-5.8761773	-2.5810387	-15.983517	-7.5189824	7.5615964	-24.815165	2.2578857	7.156381	-8.679825	-2.283721	0.37786746	-22.788057	-1.0974869	-11.485153	2.1464794	6.452539	3.311987	-10.652173	-13.262047	-22.64816	11.599537	-21.69901	-14.7871475
92	-7.0694814	-7.969911	-14.120282	-8.746909	-19.11285	3.7340953	4.0386844	-7.8800144	4.680952	-8.507702	-1.241532	-0.4201819	-9.348773	-1.3708782	-10.403251	-8.930963	-13.741258	-20.890192	-11.684459	-11.296018	-1.5405601	-10.000672	-24.90281	-17.365416	-8.747191	-3.1379197	-20.459345	-7.3978767	-7.492353	-21.447454	-2.0311873	-8.955482	-7.1969657	-3.695116	-5.366329	-9.448431	-12.07916	-12.13998	-3.7775478	-7.179901	-16.950577	-18.607592	-17.557554	-10.64734	-10.838044	4.7403884	-10.673397	0.80750304	-5.0421357
93	-9.544222	3.6039355	-9.493642	-16.390203	-25.035759	-9.63939	-3.2259207	-2.8340433	-18.233318	-3.7463028	-1.6316868	3.5009964	5.1400337	2.3581922	0.15967393	4.9303246	-10.026032	4.229272	3.1842442	2.884597	-5.492761	8.082254	-15.653073	8.949268	3.5637925	-19.502317	6.312121	-9.652911	-10.899358	-10.025958	8.951428	-8.224032	-6.1190734	-6.6949296	-1.1094147	-8.62685	3.5127983	-7.849718	-6.723999	-4.7409286	-4.189022	-1.6343575	12.647321	11.436151	4.4545197	4.383841	6.8098392	-1.9909492	9.115162
95	4.994725	1.2730335	-2.6463482	-3.2248046	-15.139603	0.20748353	-7.989664	-2.1325529	-6.6781654	-4.422643	-4.767424	0.5570102	-3.6156445	-3.9158134	-0.89214844	-3.0118618	2.570325	-15.641963	8.097562	4.0932484	8.851096	-4.7699265	-8.121178	-8.159762	-2.172466	3.9763088	-8.141498	-3.2802086	-2.3857572	12.222778	4.780984	4.5592685	-2.7403781	-9.030709	-5.375803	-13.378596	3.2830477	2.396413	-9.014052	-18.668291	-20.30824	-7.37956	4.7306275	1.8916197	-2.6594365	9.976863	-1.689187	1.5117122	1.984337
96	5.1451354	-3.7965605	12.54968	-11.987721	-2.2957003	-7.1438165	-10.162506	-21.560247	-22.5009	14.943508	-16.920189	7.584147	-1.4054848	-7.383198	-12.971478	14.455716	-21.506205	-13.612578	-14.177339	-9.442537	1.9182843	-9.076813	-29.473246	-11.777036	-14.551709	-11.201198	-6.376654	-12.44324	12.631585	-15.3141775	4.0864477	-0.42490783	5.8919563	-1.3482385	3.259802	9.441398	-19.681475	-17.717218	-10.340682	-1.5856711	-3.5314023	-1.5527431	6.502075	-7.0889587	-6.6826806	-7.753341	-4.2969832	-19.972982	1.1748737
98	0.3902044	6.6546555	5.0038023	8.987819	-0.1357603	-1.9751238	1.7243423	-10.408295	-6.7551036	-6.2474227	-3.118307	1.730055	-7.0376086	6.877482	10.589942	7.776118	1.4074883	5.2086296	-15.029366	-7.504992	-6.9482064	-9.741134	0.7579815	-7.905909	-5.2034793	-1.0298456	2.2889917	1.7536527	-1.810419	-7.013117	-8.402206	-0.35577235	-5.9437327	-4.2025886	6.865256	14.908948	-5.8808007	8.221512	1.4105839	-1.2932205	-4.7804413	-4.6335793	1.8465713	-11.155509	-19.51598	-3.0471706	-3.014839	0.44329596	3.7904644
99	-4.460873	1.7542833	-1.7233127	-2.3327258	1.8306526	-4.2808065	-7.639567	10.990321	1.9489393	3.5097067	0.031845093	2.4797416	11.164327	-0.7744983	2.6833355	-8.906093	2.7617161	-9.661105	-12.320239	-7.518866	1.8264904	-3.981003	-11.094739	0.74131536	-8.839412	-15.732989	-9.918341	0.6439934	-3.0787766	5.0158563	1.5076637	4.625206	8.272662	4.393729	-20.680922	-10.555462	-6.5995426	-0.80300236	-5.445227	4.1353354	-11.4718485	-0.62456465	-0.8806079	-16.842978	6.8625035	-3.6677246	-21.360079	-8.456598	-3.6917324
101	9.102231	-9.077984	-0.030080477	-6.5821633	-7.1417556	-17.499643	-2.6726506	3.5252597	0.11020279	9.397641	-10.711749	-13.19374	-0.34140646	-13.134865	-2.2515252	-9.159406	4.885084	-25.316055	6.4485345	-12.367965	14.961305	8.597095	3.1317136	4.1643267	7.9368796	-9.781861	-3.3602629	-5.4968247	-6.7188306	9.901841	-0.9261	-1.9455601	11.8735695	24.975441	-2.6460502	-19.033175	-10.746452	4.936154	28.984632	6.3519263	-3.1771278	-2.350895	-7.3822036	-12.12849	4.3654857	-10.017739	-12.314649	15.11607	11.339795
102	-11.36037	8.25661	-5.1232758	5.0587196	-7.383593	5.913191	-12.229436	-2.5784693	-14.506969	-5.674666	0.7860287	-4.621734	4.599671	2.090936	4.619616	4.2298603	1.5474143	3.4519606	-0.5158132	13.212757	-5.1917787	-4.215513	6.724994	-5.214578	6.300529	5.5300355	0.3931389	1.1398469	-5.828008	-1.8655868	7.9882903	14.256658	1.0575145	-1.6041652	8.202969	-0.5551653	-1.4014801	2.5841072	1.7621536	-4.7851453	9.819202	5.75872	-8.639303	-11.612895	-2.0580206	-2.2567458	-14.951904	0.7064267	5.0388703
103	9.621264	10.424301	-1.618753	-2.5263193	3.5751336	-4.535187	6.2684903	2.38958	4.078505	8.349654	2.7026079	4.5526013	8.9025955	-4.1722827	-1.1588712	0.017836729	0.40685606	4.2833595	-0.94483787	6.936889	5.118316	1.9427058	1.3023183	4.9976354	1.1924347	5.6959653	3.3887208	1.8602713	6.720082	2.1806614	3.48837	0.41456008	4.578057	6.4096665	0.16646783	-9.326679	2.8634236	11.278649	7.9954667	2.9763443	12.376578	6.2536836	3.0736592	2.3628466	0.093875885	1.527929	9.016692	3.1001275	4.7173176
104	-1.3706485	9.765044	13.729033	-11.1337385	3.9207528	13.508625	6.316969	10.030016	-3.5633287	5.218681	10.475189	10.346387	-2.0726078	2.0125303	3.7823067	11.145236	4.733911	12.989955	9.920777	1.3168062	-12.528518	0.013112466	-0.068460144	-4.1811957	11.8350525	10.869041	2.3269138	13.256726	10.201861	-6.929934	-10.776611	-7.7192473	-7.2064056	15.053477	2.6976202	9.439042	4.947594	3.141599	-0.7615833	-15.380414	-5.866777	10.925717	-10.99281	4.6568294	6.9307823	3.366336	12.370342	-0.6958036	3.1176255
105	5.64591	3.9846783	-10.994144	-13.57732	-2.1439219	2.8432312	9.60598	-3.442983	-24.017298	-16.097994	8.462193	15.963112	-2.3483536	1.720878	-2.649418	-5.745804	-3.6564472	-19.893705	5.128051	-14.398622	-12.441997	0.111359596	-17.530918	5.4498844	2.4840136	-3.6488216	2.408474	-26.431564	-10.962485	-9.628422	-4.420102	-12.506673	-13.549418	-8.6982975	-12.282345	-0.16986077	7.4624	9.90319	-11.037922	-5.354061	13.254418	-2.4605055	-7.974037	1.9149214	8.946844	2.260241	6.7622	-0.6455574	-5.0038953
106	8.042199	8.799636	-5.347273	-1.9403771	-5.815209	-19.693247	-6.7669234	4.979737	4.432359	2.824046	12.109749	8.626974	9.554334	13.290324	14.279869	-10.593708	8.222208	-7.803421	7.6315475	-2.40806	-11.751484	-11.191681	-2.1482596	1.5090901	5.3477364	3.838679	2.671648	6.95665	2.1456683	0.6020878	4.71454	-4.1383653	-5.7032676	-7.6604514	2.4905887	-4.4922523	10.651092	8.431064	9.525163	7.6874022	7.9087844	-23.908249	-0.45117226	12.134041	17.638647	6.8256946	-6.275804	8.002925	4.218027
107	0.3965508	5.000109	2.229341	-0.49794927	2.8741589	5.79698	-5.799991	-12.6262865	7.471342	12.306004	-1.9827396	17.626032	8.479432	-2.9655828	-2.3900304	17.300125	7.5154786	6.1971793	2.5009298	11.745064	10.5123415	5.782271	16.621508	6.302387	3.6654866	4.8342204	9.094996	9.805945	7.7996	10.118354	1.6044369	-5.3427086	-9.437252	10.784339	9.730363	-8.623332	2.3383696	3.4137042	-4.076945	10.961002	-6.3692765	-0.9176627	-1.8097638	10.6644335	0.14600904	-7.2582226	1.4877189	-5.3503747	-7.3240094
108	-0.5311036	-6.0884423	-5.3254757	-17.567999	0.5823552	-0.16984399	-11.387378	10.190128	11.213463	14.000286	-25.401587	-14.396988	8.767007	-6.748937	-9.959884	7.768802	-1.5992808	-18.549623	5.371056	-3.6980007	-11.067061	-0.95768356	-22.651506	-1.2765051	0.1333855	-9.496295	9.611456	2.7087872	-7.917297	1.580851	5.6200175	-0.5667766	-5.868755	-3.9986293	-12.788852	-7.351705	6.452207	1.3419571	9.688274	-14.989331	2.3268752	-2.0896294	-11.37449	-8.200643	4.046056	1.5782461	-10.691135	-1.6791846	-12.658459
109	-12.077873	-7.03204	-11.97696	-4.371615	2.901001	2.7870128	10.6255045	-0.26639786	8.455558	4.884745	2.4865954	-3.0864184	3.0402787	-9.641627	-8.203557	9.969998	2.1007245	0.086703934	-3.2330887	-0.6273275	0.313001	2.5332384	0.28472218	-6.294435	-3.7724664	1.1586894	-5.3030944	-1.7334223	3.3700192	4.8944182	-2.0743454	5.21944	10.327117	7.791615	2.9234788	3.0319614	9.688619	12.094197	4.0993896	4.2660933	4.325915	7.936255	12.691089	-0.0713856	9.643321	-2.7777746	0.95742196	10.004172	1.8478729
110	1.4492664	2.1344092	0.36461726	8.44793	15.843455	3.7467568	-10.6902	-5.622971	-0.20607345	-3.2864783	-0.84027594	-0.67732257	5.594705	0.8667709	10.885738	5.0216775	2.3115664	-10.776779	3.57574	4.0552125	7.887863	21.37992	10.378121	-3.202322	13.543911	4.061243	18.164759	12.818012	2.1410072	14.248005	-5.7285733	9.391847	-3.5510218	1.6948546	15.8785095	10.595426	17.405724	-2.077395	12.378624	6.8798523	5.2290235	16.472328	4.818109	5.995014	-0.84016985	4.2344813	10.031739	4.926804	17.130892
111	2.3210657	6.787342	-5.878638	3.1172383	0.48305783	-6.250801	6.851709	-7.1644864	7.998615	7.1245666	6.1839128	-0.005938371	5.7776604	17.003191	2.2802932	5.12981	7.012722	-15.312713	3.7925327	1.9436611	-2.5559797	-7.7636657	12.083039	21.382586	4.948068	0.63447064	-4.500401	13.398697	-4.5260167	0.55786884	-7.958584	-0.9927836	7.4634604	4.9394784	7.059217	7.051	-2.1648195	9.817691	4.283918	5.717685	-7.238299	-2.6978843	20.096636	6.443682	9.178483	6.1556587	-3.8602765	0.12315091	-1.7741219
112	-7.0838304	-6.4963417	-2.901455	-8.112691	-9.079646	-7.3713346	-8.622377	1.5560278	0.24537243	8.305111	-2.7344253	-6.752834	-17.94123	-0.47210374	-3.77864	-15.662808	-8.232741	-12.163731	-16.557646	-17.02619	-8.213873	-6.197705	-12.584956	-8.619269	-3.2073514	-10.951093	-8.644637	-10.886458	-9.277588	-5.5463014	-18.958105	-22.714462	-17.774113	-24.040451	-18.754198	-16.612343	-12.11805	-9.56244	-10.030606	7.194193	-1.188818	8.727667	-22.424944	-26.627275	-17.048935	2.9123137	1.920956	-6.4305882	-11.3898115
113	5.458475	0.88506985	-1.7012163	0.30323076	-7.920586	-7.775257	7.1092544	-5.2380586	-8.406457	2.815261	10.0303335	1.1197606	15.140355	5.3225384	8.162234	-7.578367	2.4644463	0.6839226	7.5213227	2.0078535	2.5193217	5.2358813	-1.5378036	5.5697746	-2.5430708	10.619821	4.4901576	-12.406799	13.908208	5.6507134	0.84717876	12.281364	9.7045145	-15.783563	4.04835	8.333401	-7.704661	7.170191	-1.0232259	16.722715	2.1675422	-10.677402	1.7246637	7.53673	5.156361	13.313966	-11.705483	-9.586522	8.490127
114	8.747433	-23.804487	0.1505769	14.661232	-5.886684	5.991339	1.5892197	-11.867255	-23.767561	-1.258692	0.9628436	3.0312567	-2.1700366	-23.947672	-5.297506	-13.595631	-3.584841	1.9218553	-14.149849	1.7655363	-19.918617	4.85151	-11.52826	-6.1186185	-11.314774	-10.043064	0.52792823	-7.796019	-4.3560486	-22.86773	-20.214193	-4.4280124	-9.0181265	-16.709274	-12.041352	-9.133283	-5.0838914	-7.0624585	-11.878541	-11.222977	-34.586582	-24.005991	-11.326253	-29.25444	-22.46035	-19.337809	-20.779207	0.76539683	-17.99779
115	-16.540586	-1.0545244	-12.690063	-3.4541152	-7.3431754	-3.3585424	-3.0396357	2.2339616	0.24249077	-14.877467	-12.602852	-25.906122	-6.482733	-15.83122	8.4681	-4.5372095	-5.0203543	-6.240236	-14.848904	-0.52581716	-7.9220576	-6.4241867	-12.547459	-10.083838	4.241477	-9.983016	-3.9793246	-0.996723	-6.643893	-2.041046	-8.203109	4.2201304	-11.918815	-19.156628	-0.50052196	-7.013409	5.3229327	-2.508437	8.365834	4.9754224	3.576043	-12.819019	-7.2532883	-11.1498575	-0.12810175	-2.9572575	0.138062	-10.980491	-3.0605686
116	7.8793664	8.524297	8.333043	10.681126	-13.22095	27.655432	23.318247	-12.841972	17.742233	6.2734227	0.37197432	16.504253	-0.4781909	3.856244	-1.8665743	2.5333087	13.356468	12.725029	18.277397	-4.885384	5.8702145	8.827922	5.4353194	-8.525508	5.6553764	8.055264	-4.757132	11.278623	6.8706098	8.905868	4.8884254	-5.2675767	6.751162	3.2618332	-11.376874	5.3582687	-1.8943462	-21.315966	14.152308	3.6504753	-7.481676	-3.5998507	3.4639394	2.8972406	8.526665	-9.594209	-8.777415	-19.7548	9.792808
117	-2.7146778	-1.2138518	-6.474588	-13.510827	-13.503404	2.292774	5.192454	-9.278323	-14.02473	-4.0690446	-14.195207	1.7301006	-0.7191956	-12.6324	-6.5719247	-8.95946	-3.3496628	-2.977504	-2.2177415	-3.5278575	-3.7404964	7.6939063	6.2030606	13.365367	40.30199	27.499094	28.851492	7.5383453	2.559168	-5.242581	16.03484	8.549728	-3.1496866	8.432411	-20.981771	-6.854126	7.4504395	3.6466162	-4.0884013	6.092102	-0.26238218	-11.247703	-1.5878057	7.419824	-13.120735	-11.733257	1.3218814	-1.4902872	9.751045
118	1.4947816	9.666226	-1.037186	2.414465	13.880969	2.3531518	-11.118682	10.755866	3.3876026	12.497779	-3.53915	3.680631	-3.799938	12.928416	25.089075	13.612603	22.80471	11.97952	4.071688	26.303316	1.771274	15.99255	-1.3274765	-12.144052	13.354274	3.345774	9.222775	13.20349	12.675522	10.151742	18.573805	23.871933	2.0734966	8.286254	13.488525	16.278128	14.01793	9.34241	13.697739	2.5096009	4.833949	5.151133	3.8674877	11.736653	12.024234	-0.47356758	7.433842	10.953677	1.2313296
119	18.365587	7.5123076	3.439312	13.7272835	17.59999	12.863457	17.596605	13.644958	17.079508	15.644717	7.736979	8.113101	-1.9821438	19.079033	8.775182	22.322851	21.071959	15.435394	1.1262482	7.341039	19.13079	14.797225	-3.4387977	1.3363377	7.2749515	-4.949042	2.9421053	11.036549	-3.7007573	8.146342	1.7993746	11.317241	17.635057	21.68162	20.01355	26.243713	30.101145	6.62295	10.868163	12.185271	13.612241	14.648562	8.007304	14.051815	5.2336698	2.392021	8.278033	14.186542	8.843728
120	7.706842	9.186597	8.515912	18.8504	-6.37756	-4.955591	-4.1982427	-5.179897	-10.478637	11.558502	16.027704	-2.4967005	4.906713	8.632203	6.6901174	12.558304	17.21691	5.4937005	14.741904	0.5276831	8.238781	4.7372465	3.9377623	-1.90422	12.599399	-0.7858834	-8.753891	0.03319804	-3.7578487	11.054301	7.4339204	0.404188	4.4730487	0.23608334	4.132297	4.5768285	-6.2556114	-16.808794	0.27109322	1.3077599	12.64317	7.9948506	13.02726	-1.8854604	2.9588587	5.9649353	-9.552792	-2.9179313	-2.4960935
121	2.5715024	-1.2504746	-11.212964	2.6447043	-2.734375	1.5464562	-6.5242825	-8.840541	-14.1328535	-15.709437	-10.187706	-2.971968	14.629416	-5.3441224	-7.675287	-6.4793067	-33.081436	-24.801413	-1.2704606	-8.18174	-0.26352644	-19.386366	5.588536	6.799906	6.6717935	5.1263146	6.954781	13.607982	6.921247	-5.0446916	5.4450755	-7.218351	0.5193214	-0.47278866	-12.225754	-5.3288655	-1.9321254	-15.564998	1.7681221	-1.8724084	-15.322106	-14.015311	-12.239251	-2.505922	-4.0970483	-9.072962	25.710081	-11.344002	4.7623887
122	4.6200867	1.3238686	5.167852	6.5018973	13.773229	7.3494034	11.27668	7.154953	11.930481	5.808281	12.812026	-2.0441258	13.009822	9.819623	6.229792	0.5029338	0.7455795	3.4895413	1.9055194	5.0002313	2.017961	4.284143	0.6912017	5.5780854	-1.5553346	2.46568	-4.7037907	-4.735418	6.7721386	16.86244	4.977896	18.4326	0.3432134	-0.3187956	5.3686256	6.506903	6.24346	9.79118	6.5572853	0.33359894	10.589287	6.7733994	4.5590835	-1.4512916	6.2496715	5.128902	14.829685	20.897795	13.943673
123	-0.3662796	7.567538	-7.386008	-5.239862	-4.4126563	0.5698897	-14.411354	0.7214756	-5.840439	-0.84480506	5.6572328	6.9334297	-0.24146728	-0.31354555	-9.746463	2.0430799	-0.6980398	5.5509114	6.961533	5.5431137	13.853188	4.1068773	1.0009962	-0.81893635	-8.498565	1.6847672	-9.152671	6.1806817	0.6650481	9.9144945	3.050991	13.18723	1.1722207	-10.091919	-0.50541854	-0.020029545	-1.7740126	-5.7770123	0.46480665	-9.843303	-2.9109795	0.014929851	-2.8924046	7.4892573	5.9303575	-12.313676	4.609178	5.696055	-1.8659846
124	5.820799	16.170183	6.510566	12.188016	1.433529	-10.480892	-4.0901046	0.85431737	8.98334	4.139781	7.569217	4.234937	0.52756375	-3.762088	0.9038995	5.6497593	-4.884509	-7.46002	-6.5355453	-4.4727077	8.85749	-10.064028	5.013517	2.0608056	-10.671664	-3.8551624	6.6635475	4.6400437	-1.9794135	-8.958106	-3.1274617	1.2105131	16.276905	14.762843	-10.062478	3.6459916	-9.507214	10.099502	-1.063573	23.620743	19.65317	9.024261	17.80363	6.43393	-5.438877	6.4361587	8.827956	0.10990858	-13.065984
125	-0.69455653	2.774595	-0.6697831	-0.5545879	-7.3517976	-9.725699	9.044257	-3.7077453	2.22555	-5.6503468	-7.2869935	0.87695456	6.495237	-4.7022705	0.09706167	-1.9841471	4.9704404	-0.92314523	-2.3344166	-3.0571709	-9.90989	-2.5029628	3.4369993	-17.901258	18.572035	6.435181	2.8728402	-1.4987465	-0.35830167	-3.2489522	5.0892863	8.410962	9.570081	-1.8355871	-8.614071	3.2480564	-11.1323595	-8.253174	-15.28197	-2.4506073	-1.9109265	-1.1290926	7.178646	1.1730531	-18.375677	-3.153796	6.843332	7.925999	12.247029
126	-16.20978	-0.6970746	1.5720514	3.8750572	0.793225	-6.166973	3.5446517	-9.074082	-5.55889	3.7048683	-6.172446	-14.886436	-1.0898933	8.048606	0.09971285	-9.248854	-4.782549	-6.1735764	5.5264525	-3.5226831	-7.525722	4.4986534	-3.2675228	5.315912	-7.5773025	-1.8834944	-11.0671015	1.868672	-8.057937	0.92656964	-6.5698853	10.160561	10.417975	-6.456871	1.3736401	-15.375501	-13.255859	-11.559133	-2.723739	-14.263539	-16.770002	-12.118103	-2.9101381	-0.37067652	-14.43283	-7.9953613	-9.292064	-0.67274904	-15.095603
127	1.7633948	-12.604538	-7.6014886	-12.707614	-18.721851	-13.475341	-17.254402	-18.70459	-1.357601	-14.527439	-22.040031	-19.410276	-2.210306	2.5192738	-12.347664	-6.2079525	-15.912037	-21.693075	-25.418177	-16.493242	-11.596576	-11.747246	-7.623511	-19.456991	-19.68513	-20.034403	-13.2784	-17.981718	-11.222767	-16.995834	-10.260863	-13.187317	-17.976097	-18.621622	-13.459407	-17.988375	-7.365654	-17.160912	-10.737652	-11.861293	-28.011961	-12.559527	-6.260386	-17.161293	-9.409953	-9.002621	-17.668325	-15.912646	-17.499596
128	1.5314827	1.4537824	-1.8710085	1.8421129	-1.7183453	-0.78755635	4.648852	-1.7239304	7.8613687	3.369497	-6.380132	6.027414	6.6000876	2.8912163	2.4158478	-2.248399	5.820755	1.7022539	1.7893916	2.0088017	3.1917133	1.6338991	-12.682645	-2.975567	7.246267	-0.15900476	-6.1004333	6.7097263	6.9847617	-2.3891199	1.4640112	-3.9769394	-3.646178	-1.0753523	0.5424554	-4.834402	-8.5745325	-9.712949	0.063774645	-8.405661	-16.894411	-15.884334	-14.89342	-16.221945	-15.321584	-8.920873	15.994132	9.2307825	1.8905869
129	7.6791496	12.974324	0.051577646	-1.3255199	8.92175	16.069462	10.252617	12.124535	15.39499	31.368467	24.68428	-2.959822	19.921236	4.857948	0.5751689	10.473817	17.715055	-6.6764045	12.576213	16.137718	10.532926	4.4875255	8.615203	2.7246916	6.2856636	13.089409	4.000975	5.364509	8.998625	8.4095955	8.751877	-2.121271	0.28432736	13.5813675	0.30485502	5.3121715	25.734335	4.8556676	-1.388547	5.0192704	16.690895	11.279477	15.348176	11.522995	17.314657	20.398504	14.330798	2.319389	10.796585
130	25.759481	24.916786	17.594213	18.108755	20.708235	12.670512	9.722176	-3.4354713	-16.564116	2.8192608	6.6918793	0.40221372	3.6325028	-1.9850858	10.07527	10.708439	6.267006	9.049363	3.238458	10.166821	2.4831717	13.009603	24.308151	2.9027207	18.762224	13.432622	-3.2838023	6.107454	12.787921	5.085493	13.559945	15.030415	6.786804	7.8573823	6.390272	9.459331	-20.91437	-3.1855345	-4.4273634	8.4881315	3.6415207	-17.656214	-4.2232337	-9.224944	18.90106	14.547825	15.669574	11.386477	10.343342
131	7.6086082	-1.141627	11.311471	6.1595097	5.7095337	0.9389603	6.097299	10.123939	9.405736	0.28771162	10.990593	4.06485	-12.633141	3.6498868	-11.071954	-3.3800914	-0.8537752	6.259871	2.720547	8.203759	-3.348819	6.2352886	-4.6857953	1.415505	0.20884927	-0.4651281	1.0425951	5.033649	12.17142	-6.5804076	14.977734	-18.037151	-15.52573	-7.150908	-7.894751	-3.0912027	-2.5056062	-16.776037	0.88810176	5.90778	6.887514	2.5530453	-3.5153275	-6.569018	-2.6258821	-0.46735	5.0963173	-2.931956	11.484286
133	-14.9015	-14.496933	-18.124598	-15.88532	-14.984599	-9.195599	-10.964951	-2.2027893	-6.6042323	-4.297435	-4.44108	-9.236564	-10.370251	-4.320494	-7.6924853	-3.57774	0.3391149	-3.1846645	-7.8467193	-4.5999985	-6.631134	-2.6914685	-2.5680895	-0.7640731	-8.516842	-7.2301803	-8.7256155	-7.4510417	-7.7699265	0.82839847	-8.866239	-7.4988923	-1.6001005	-5.9202347	-8.824644	-11.577748	-2.6436017	-3.6063614	3.984293	-6.4488854	-1.0498222	-4.1093183	0.71126103	-6.631048	-3.170739	0.3150027	1.3829656	-0.21906583	6.905089
134	-12.237148	-1.3776926	3.0108101	-4.606643	3.2504208	13.749123	-14.76904	-12.640573	0.2903401	7.22761	-6.327266	2.3958833	7.7273316	1.175347	-1.0009948	6.026001	5.2215595	6.610235	8.177955	-2.2244012	0.9629361	-11.066414	-1.8630089	-3.2641144	8.72992	-6.509852	9.900786	5.140635	-1.6796423	12.426201	-16.25826	-13.13211	18.848738	9.274144	16.69767	14.368744	-2.7863576	2.259452	27.09453	16.27419	6.9106507	0.016416391	-7.597262	-3.4631488	3.6112792	-2.490102	-6.699478	-7.1730423	7.8647246
135	-30.69198	-18.656202	-23.876755	-13.021748	4.4915032	-2.1635454	-14.504303	-15.072516	-1.694856	5.329584	-11.35004	-2.9701655	-26.466766	-13.522403	-12.731982	-15.921803	-11.864376	2.1410062	1.4197689	-9.204249	-5.418302	-2.7226045	-0.55704105	-1.6469682	-12.0156145	-13.578239	-23.116562	-0.6935509	-1.965209	-1.6255689	3.3736007	-3.4570787	5.9782186	2.760452	-0.42475048	-0.18367942	-7.316475	0.64170295	-1.0397406	-21.59668	0.7496646	-22.911097	-10.1210575	-4.5655518	-8.781297	-12.4282255	-11.760474	-22.963663	-4.413049
136	-18.14902	6.5858817	-13.16183	5.2938848	-6.4179225	5.6085134	8.554122	-9.352964	11.40035	12.706871	-4.761472	10.486153	-11.049893	-3.5233653	3.7808402	-22.71198	-41.381084	-21.721464	-27.570932	-18.5182	-22.972822	-40.840046	-6.1948333	-24.357473	-9.214685	-13.563782	-4.2189603	-17.676157	-20.097288	11.298438	-12.2810135	-17.495516	-5.758089	-18.792093	12.874088	5.7110705	16.084671	6.014917	-2.9417078	0.18041897	10.46714	-9.118842	-2.861573	23.184488	26.253113	30.615265	12.1182375	15.64255	-19.597082
137	3.1925433	-20.389326	-1.6655315	-11.278684	-17.600206	-16.630648	-17.724924	-10.022277	-3.5983124	-7.4282794	-1.4754232	-6.0720716	-24.124374	1.809812	-12.849773	-5.4693317	-10.106348	-11.157533	-14.472694	-15.051177	-14.697032	1.9897451	1.4565545	0.011629741	-9.367907	-13.617359	-6.817141	-3.9267724	-12.709544	-3.5620844	-17.029568	-13.090465	-12.831009	-6.832419	-11.025784	-15.491555	-8.230373	1.5106397	-20.184126	-11.684239	-24.81304	-24.200928	-14.869091	-12.25809	-30.305979	-16.647802	-16.792181	-22.114878	-17.53587
138	-2.1297097	-0.41588274	3.3357875	-3.4362278	-11.649265	-11.249359	-12.773448	-3.195776	-10.644596	-12.122972	-13.221432	-6.3834815	-22.457703	-12.192891	-9.830691	-7.584797	4.8111043	-5.629095	-12.554238	-11.457673	-7.307012	-11.9844675	-2.832473	-3.5891068	-0.11771218	-2.775627	-10.016778	3.8605793	-2.151728	7.828545	-0.5348911	-1.9258448	13.740234	-4.148662	0.5396759	-0.8114808	-6.458182	-1.5792173	-2.5578394	-2.0775738	-5.1398945	5.0994916	1.4101763	-3.916667	-3.1812088	7.746268	-1.0755059	-5.1653414	-7.761971
140	11.628783	12.546864	2.2718575	7.5232854	2.0695047	4.8435082	13.704323	12.233487	7.874569	9.109325	4.200337	-6.902906	-1.3131377	10.520679	8.963513	-3.479665	6.554851	4.657452	6.445648	0.80724883	3.1409	10.515994	6.554615	2.4088566	7.4832244	12.219345	0.20794845	10.767952	12.04449	7.863123	0.6197057	4.3672986	0.6557682	3.5210454	19.209463	18.16602	20.662169	8.868941	5.653483	9.171864	0.53979486	-2.593139	12.904691	7.6918826	2.18435	10.543485	7.5460854	-8.531027	-1.9472712
142	-7.0981274	-16.743835	-14.566365	-17.88883	-5.2977357	-14.209392	-19.627047	-14.430088	-19.616951	-10.011926	-12.94796	-17.24596	-19.933481	-29.21334	-14.258914	-23.324387	-17.333261	-2.7461302	-3.601662	-11.536471	-15.464818	-8.129353	-7.9339843	-4.832688	-2.3849118	-1.9413414	-0.20666009	-12.193585	-12.120534	-10.241959	-11.014552	-7.333595	-7.806103	-3.1739666	6.0588837	-7.299246	-10.413016	-0.90276337	-3.256279	-14.440463	-5.326259	-10.864434	-11.196433	-16.2969	-21.647629	-16.119629	-2.7729666	-19.262255	-11.6361475
143	-2.608979	-11.316936	-6.3821926	-4.435284	-3.1239011	-18.923857	-2.5974767	-13.191262	-1.7511982	-2.2356176	-12.335004	-12.638747	-2.8270292	4.7435145	4.0479007	-3.6539977	4.449404	8.354045	0.51862216	10.955911	-10.836482	1.0256768	-6.386116	2.8872573	-15.140308	-17.324308	-2.0528123	-2.672538	-10.4889765	-9.5041895	-4.6217723	-0.8199978	-7.114184	-3.1263778	-8.635644	5.34823	-14.755542	-5.916723	6.919927	3.1981175	-15.469724	-15.1180725	-8.24697	4.645516	7.6933517	8.975612	4.146726	0.4106331	-10.3119955
144	-19.579151	-4.664389	-20.233475	-15.473521	-15.4516535	-16.646904	-17.55475	-17.88388	-7.9738746	-7.5719733	-8.835592	14.019938	8.7219305	25.320917	11.753006	12.379238	-3.1972659	-1.8156592	-7.2724595	-16.983328	-23.95759	-26.468592	-19.366798	-6.5667706	-16.586304	-13.275517	-17.820534	4.708948	-3.5554085	7.9811783	1.1740837	-0.7363456	-6.1060634	-2.495672	-1.1305903	-8.239457	-19.694796	-4.1666713	-15.170321	-12.663522	-2.4983985	-4.180786	-10.400516	8.276687	5.447929	17.357435	8.626365	11.586474	8.9119835
145	-8.085175	-11.878621	-11.970532	-14.847339	-9.79955	-10.989616	-2.408931	-16.32559	-0.44984564	-4.9756517	-4.2317233	-2.9488356	-16.35492	-5.4048095	-5.3575473	3.5773976	4.2527976	0.71387404	-0.93397903	8.643504	5.4114747	5.8490334	-0.5604175	2.792719	6.545334	1.11579	7.2375875	6.5034604	0.4585123	10.825795	0.3649226	-1.6243466	-2.5336635	-10.705429	1.2272555	-9.160668	-6.3515625	-14.660602	-14.626282	-8.5411215	7.553698	-5.289969	-15.507683	-0.80368847	5.7395883	14.087585	-1.6609532	-0.18542115	-5.029679
146	-12.026271	-1.0006665	-7.700697	-8.875301	-10.617982	-13.124829	-11.535872	-17.016993	-21.55855	-14.894923	-15.462552	-15.782035	-12.1032915	-11.561687	-12.03806	-6.5582504	-14.08105	-13.587609	-15.779159	-19.115057	-11.855717	-17.945936	-20.820017	-22.027832	-17.021868	0.33045945	4.351166	5.9034324	-17.424025	-13.867064	-12.430411	-16.803764	-18.046753	-19.051537	-13.515086	-18.350485	-15.732803	-6.3201733	-1.998393	-6.7976747	-13.623955	-16.617575	-17.021177	-17.11731	-22.855629	-23.746817	-16.643171	-14.808345	-13.1311865
148	-28.206217	-19.155672	-21.04148	-11.078083	-10.789421	-10.970383	-0.9425641	-8.038574	-7.988558	-8.726826	-6.806631	-8.45053	-9.914094	-12.2542305	-6.7697353	-16.118237	-2.1393025	-15.807359	-2.5898192	-17.128054	-16.48665	-11.872632	-8.967542	-4.705013	-21.268492	-11.640193	-12.817043	-8.894488	-6.4156775	-1.3939184	-13.5940895	-7.2345986	-21.265985	-15.168861	-20.570484	-9.258288	-8.656624	-2.7121212	2.2314646	-1.9085602	-5.1101456	-6.0746593	-5.8380513	-4.12125	-9.808001	-9.903305	-14.224893	-8.934384	-9.352952
149	6.2679005	0.217146	7.122847	5.891491	12.503802	-2.4252079	-3.592059	0.8878355	8.535144	16.521315	4.6576467	-0.26510024	6.013967	1.4235595	3.0985336	-2.0856931	-3.741433	-2.7764606	-8.203745	3.7660625	-3.8825798	3.6593046	-7.7893257	-0.19309776	3.12737	13.32797	19.771008	16.173891	9.491726	6.8687744	11.985887	3.631767	4.216812	14.070735	8.846915	10.211539	21.552208	15.277829	22.679626	10.603068	7.4359226	6.568173	9.163236	18.037802	7.34605	8.905315	10.953418	8.609545	8.228029
150	-26.510147	-14.587013	-25.114157	-14.987615	-16.886995	-6.759659	-22.995672	-17.858145	-0.7073948	-18.005796	-8.689212	-11.620903	4.910849	-22.01892	-26.214193	-24.476557	-13.002027	-13.075031	-13.960853	-16.291342	-24.63729	12.146777	-28.18896	-25.072649	-15.454075	-8.570144	-26.704138	-18.754347	-20.017374	-15.3324995	-18.708448	-21.368233	-27.527857	-29.451395	-12.4053545	-1.3975514	-13.307778	-19.826693	-17.486174	-14.481418	-27.387245	-36.119892	-23.303131	11.5826845	-9.457231	8.140734	-9.115694	-26.951853	-25.279276
151	-4.1337776	-7.0969124	-14.648235	1.9141055	-12.244361	-9.618314	0.8022105	10.16781	0.91265535	-5.3570104	-9.229074	-2.2488072	-3.5119257	-14.289151	-7.4267974	-1.2033011	-2.4006805	-12.102475	-2.7488823	-17.42113	-4.4837317	-17.432615	0.23847175	1.0135523	2.2150369	-8.996599	-1.5020119	-4.9209437	12.808289	-0.8940258	-1.6695633	-0.6221517	-11.651093	-7.349596	0.54881287	-2.3289745	5.654597	5.196509	11.179324	3.531687	-7.457229	7.38311	-10.049127	2.8572624	-18.153984	17.150192	2.1041093	-7.065769	6.82322
152	11.010961	-6.981013	-16.421585	-7.209309	-14.3557205	0.7794016	-5.060713	-21.879377	-15.031737	-12.281639	-9.824559	-22.068277	-27.679068	-4.8248115	-17.594688	-27.75862	-3.7296495	-21.524874	-15.124252	-6.134237	-25.89486	-8.537728	3.1886013	-11.1325655	-13.094864	-5.2287955	-7.0158157	-5.431126	-13.08483	-12.392474	-0.6370184	-10.535862	-4.9751267	-3.5409667	-24.628359	-1.5231076	-16.092852	-27.113028	-3.0903924	-8.072288	-13.437236	6.378343	-12.768878	2.5290792	10.070637	-15.131397	-5.931576	6.460073	-22.914572
153	-7.283909	-8.064175	-8.246073	6.895104	-2.5884252	-4.5057235	-1.9487686	-4.457765	-17.31443	-8.323757	-16.884336	-6.410376	-13.307884	-9.249612	-7.0135293	-12.191804	1.9090024	-10.728584	-5.4410863	-5.784284	-4.6506476	-6.9248023	-10.942546	-10.136277	-5.2516236	-15.461827	-9.762364	8.156443	-0.040730793	-15.783927	-8.4073515	-8.015384	-14.060109	-14.386088	-13.926986	-13.457118	2.5692592	-9.116462	-14.617637	-9.626149	-15.760373	-15.592776	3.0571785	-10.324018	-6.7144012	-10.514282	-10.935351	-16.513435	-16.508848
154	15.284507	-16.447971	7.03634	4.581716	1.302555	11.622916	5.5855527	-0.6758809	11.451458	-6.6057887	-12.459924	4.327762	-1.9464325	8.225911	7.2446823	1.4041628	14.409397	28.002615	14.144806	-0.29725203	0.9103718	4.2774262	-7.6463027	4.1062436	9.271154	5.5713696	6.7824955	8.848559	11.30251	0.78976685	-6.138847	10.798074	12.152036	10.8390665	-7.139115	7.83341	-6.7852	-14.96359	18.755873	9.862962	21.313747	20.69979	3.9956157	0.21826358	3.6823463	1.3694338	2.4776402	-7.1455626	-11.81102
155	-1.4585357	-7.9366183	-0.22386749	12.246399	-1.326579	-12.846175	3.498538	-14.3842125	17.609255	30.892426	10.299357	4.7983937	-4.674331	4.04057	-5.5382767	-4.1907706	12.040749	-1.4856795	-0.81239444	-8.249765	-3.5503492	13.526093	6.3141994	13.8911295	4.2452664	-4.89303	-0.58371997	12.011956	21.677374	2.6876442	-10.378757	-2.6513822	11.360681	8.619185	4.870545	12.83752	0.37836695	19.667902	-9.401498	5.892553	20.151056	0.44071922	1.5998297	-14.240143	13.623509	-5.473491	1.0042638	2.289442	-7.9485364
156	-47.44225	-28.17422	-19.89015	-11.092796	-11.018409	-23.012314	-15.882004	-26.64859	-24.391312	-10.274952	-6.93205	-18.424646	-8.625932	-14.614955	-5.013861	-18.173933	1.1817545	-0.36663184	4.6145205	19.50196	2.5132272	-1.2751447	-3.912181	4.136266	-3.598451	-16.893541	-20.745695	-3.8796546	9.660893	-0.3828149	0.38448668	-15.0027895	8.764646	-3.3700933	-9.31149	-12.719541	-10.9394865	-20.319174	-11.312888	-21.601656	-8.099919	-1.101643	-3.0449085	6.2149854	-5.3035855	4.757235	-5.9650254	0.72185963	-14.248279
157	-17.907427	-22.74042	-8.063708	-4.7368684	-6.04187	-12.321518	-8.016331	-3.3386936	-19.738594	-19.351303	1.5721945	-8.055745	0.334726	-7.3133826	-7.584278	-9.004283	-9.194842	-15.538943	-22.417068	-21.816664	-14.421204	0.14772001	-6.320353	0.8726594	5.055596	6.619165	-16.768435	-26.718298	-11.900467	-12.505137	-4.8878913	-7.6276855	-3.0702083	8.496648	-1.7573185	-12.744476	-13.98384	-0.39097676	7.352654	-4.147062	4.9666777	-8.448184	-8.891702	-4.0025673	3.4506977	-5.714168	4.5309777	18.871054	15.6605
158	10.67852	5.5263367	-0.24201854	1.9908894	-1.2040725	-0.14198811	-4.1532936	-4.4563713	-14.366839	-7.049335	4.565904	-2.0860445	2.5423486	-1.2368321	-18.885622	-18.495382	-14.555806	-9.667647	-8.703298	-2.8787575	-8.633109	-7.998388	-2.7817023	-1.5553113	-14.052707	-6.999635	12.105728	-8.136295	-3.796238	-2.0117295	-12.595035	-10.145867	-7.0527043	4.0499673	-2.0939388	-5.634787	-5.523569	-12.09044	-16.572485	-19.22935	-32.630013	-3.653837	-17.770447	-10.678044	-8.611401	-4.8544116	-10.681194	-10.5166025	-11.308052
159	7.048422	7.6922607	4.427148	11.159728	6.3644004	-1.0490935	16.991964	6.3051934	4.144923	10.250991	9.422834	7.6732173	10.505382	0.36010385	5.2625875	14.114085	7.483649	14.173326	14.521489	12.859006	14.183467	12.201526	14.537251	8.24636	13.032726	16.053587	12.011345	9.960933	15.665592	20.879652	15.094869	14.927655	7.306256	9.15248	15.068982	12.068158	11.214523	20.74735	22.051428	20.196945	16.935186	6.456999	24.422918	16.316137	12.121124	28.624155	3.7562115	11.541916	25.743622
160	9.333469	-8.980624	-17.10255	-4.792331	-8.391124	-15.630458	-4.8734756	-0.7932413	-0.70194036	-0.99605685	3.240593	8.772263	4.5803113	-13.698726	-15.782001	-4.21543	-2.304574	9.229954	-0.2672936	7.972564	-5.764726	2.7910068	-1.7003522	-4.413279	-11.764038	5.1718097	-9.798017	-8.846179	3.017402	3.909405	-17.881643	3.0448554	4.9081883	-7.1957326	-11.248216	-7.096606	-0.13000377	-8.014207	-15.255523	-15.768767	-6.2749214	-19.829802	-0.797674	-9.924959	-25.286009	-1.2764083	-1.7337738	-4.3677406	2.0075362
161	7.118645	-3.2051013	-1.5901016	-4.3672347	8.349737	-0.052236874	-0.7601893	0.88983244	3.7152202	6.8628464	4.9758863	4.5354404	-5.9584713	9.370618	1.8768107	7.7011113	1.0184191	-6.0010123	-5.277219	0.41515136	3.8816023	5.2181625	3.2223032	9.920242	-1.097911	4.2472205	-6.4491067	-1.921743	-2.4018495	6.697348	-1.6780022	6.745815	5.1215487	-2.9546468	8.272358	0.33116245	-0.07704067	7.964729	5.8583684	2.8995702	11.142932	4.4439626	0.17729855	6.6175957	-0.32445392	6.3862514	-1.610382	0.06045888	-6.136564
162	-15.673039	-20.742472	-4.755923	-12.219754	-22.068232	-24.956978	-5.186475	-23.29415	-0.74029976	-12.37542	-15.6382265	-11.24725	-11.359135	-26.070702	-17.065155	-26.487787	0.5390466	-20.02048	-12.028634	-14.952262	-18.487036	-31.071655	-10.280705	-15.114869	-15.660222	-16.487688	-12.156161	-15.05066	-11.514659	-19.523672	-19.658934	-16.322153	-8.697867	-22.481964	-21.37369	-12.904092	-19.320604	-14.626615	-13.927552	-16.279512	-8.7898035	-16.037725	-20.124083	-0.6230511	-7.115559	2.1342437	-5.387364	-5.9988647	-8.674589
163	4.4133525	11.44686	0.55646855	-2.4806187	-4.9432597	-6.102705	13.315419	-14.686226	4.681873	7.299619	-16.314981	-1.4340261	7.53029	8.494739	3.600136	7.3521595	5.5421815	-5.152743	3.4808104	-3.018603	-3.3556767	-3.200339	-1.0503759	6.4503675	5.6680236	15.214351	1.5104054	-0.23093922	-1.6687304	-9.46638	8.334885	-5.0067997	6.5373406	7.233172	-7.8546333	0.58072233	11.562314	7.90604	0.5855505	10.820552	7.5551453	3.2516258	4.375798	-11.552838	-5.265099	-5.12415	-0.047756553	6.5428257	5.3764863
164	13.589578	8.201393	1.6231524	5.062701	18.476969	2.9880269	10.769909	19.34872	16.40349	15.661363	9.804806	17.094542	8.3447695	4.9678802	3.8196144	-10.4396515	-18.202204	-7.4116096	1.3994566	-8.018681	-10.692298	-11.387769	-9.743702	-1.0192305	6.1017227	18.262806	13.571716	10.781308	-0.047917366	1.9376549	-12.901515	-20.484478	-17.273104	-15.622193	-10.271795	-19.192892	-13.488507	-10.727029	-9.309756	-17.088182	-16.147982	-15.205864	-1.8242521	-10.39788	-2.7328274	-19.180197	-18.874186	-22.909872	-12.928143
166	-12.150983	-5.8464837	-14.056065	4.884666	4.8218527	0.91373605	-6.990005	-6.442219	4.5452285	6.0225463	3.3855956	4.1808677	-7.0086646	-4.006703	-0.9001312	3.7483222	5.3117537	-0.45320138	-21.95022	-4.7880645	-0.5041682	1.6535796	3.46783	-5.3781986	-5.7135034	-0.3663732	-6.7645392	7.9121842	4.43496	-2.7534525	-11.980708	-0.18304701	2.1261272	7.719362	6.8603325	6.3643317	-11.340306	-11.01838	11.861702	6.538057	19.992722	3.2975867	-13.85028	-4.1824985	-5.379833	-10.34788	-8.742045	-11.583718	-6.751161
167	-11.408459	-18.438236	0.35457245	-7.0916615	-10.417416	-12.9607115	-15.491248	-16.11045	-9.077202	-2.280428	-7.945408	-7.4048066	-1.3893095	-3.654955	-14.034213	-1.0271149	-13.002116	-5.367308	-12.720375	-13.795124	-15.764484	-2.6624491	2.5282743	-12.768032	-7.947328	-13.899784	-17.142159	-20.01639	-2.4567175	-7.7514234	-0.65385324	-9.247836	-1.1401436	-5.7864375	-10.278785	-13.566945	-21.332632	-10.17454	-11.981086	-15.14829	-6.577292	-1.5080787	-7.725837	-5.7213554	-14.057152	-12.22656	-5.9189835	-8.201274	-7.065638
168	9.900661	-5.642151	-1.6515244	5.846227	8.368146	0.51070696	-5.1762023	1.0839368	-2.0530033	12.539151	-8.879405	-4.870235	1.0359143	-3.6782486	1.0411266	2.1903403	13.238879	-6.6060452	1.714938	-4.6331573	2.972566	-9.592114	1.2502722	1.7967881	5.3328323	-0.82830733	3.9688456	-7.4771895	-13.203288	-15.806068	-4.0592976	-1.0489564	7.0245786	-1.5424633	-18.986538	-10.874379	5.827011	-7.0241475	2.256227	-3.9257724	2.9006264	-5.9114137	-5.670995	-10.6261835	6.2400784	7.855354	-0.3522235	-4.7369924	-8.926288
169	-5.2639375	-6.766299	24.236551	9.403106	11.567639	-5.6604323	0.32433167	5.5867257	13.886359	17.414848	11.645707	6.505623	6.3016257	19.93493	10.637271	10.675197	13.729904	-8.180431	-5.951496	1.7638379	-10.199082	6.3368506	-10.735644	-15.094078	-18.795357	-13.531049	2.3641937	14.213021	8.040208	-8.251481	4.1774	2.259273	3.4713137	-11.893665	14.294368	-2.3901734	-20.753397	3.705141	7.722262	-2.5634391	2.0132275	3.9703257	9.145839	5.0495477	9.856474	12.261528	12.709447	13.327922	-1.7907692
170	1.5085758	-4.960505	-4.1628075	-11.04527	-18.973837	-19.705055	-4.904921	-17.360758	-3.8308876	-16.184189	-11.359099	-10.969523	-22.377455	-13.51817	-19.04757	-18.61262	-13.170606	-14.768101	-12.645392	-3.1573906	-13.324267	-18.166471	-5.8092246	-13.675569	-13.039899	-11.594033	-13.035552	-11.953285	-18.009497	-24.905104	-13.695474	-2.7567492	-15.538875	-13.0892515	-9.336945	-9.622914	-11.665329	-7.9127674	-15.429325	-14.691693	-17.822258	-21.075117	-14.034825	-11.347652	-20.241644	-9.345234	-6.8119607	-6.500265	-12.32761
171	-12.758632	-19.07895	-6.528127	-10.54312	-11.3613405	-16.40757	-16.057234	-8.760934	-19.318043	-7.803143	-9.07952	-12.824336	-12.299858	-14.815684	-8.018767	-9.704	-8.435649	-12.065323	-6.797341	-11.574702	-14.343646	-15.646026	-10.142325	-15.52749	-14.066754	-22.944855	-20.208351	-20.356298	-11.888053	-11.608299	-6.764858	3.4090605	-6.3955493	-10.387572	-4.587761	-9.792535	-6.664013	-6.1493187	-14.704075	-16.935328	-17.763472	-19.914087	-17.786852	-15.33506	-13.233856	-13.122963	-6.716219	-10.686654	-15.540642
172	-7.9783173	-6.958551	-6.503716	0.9986041	-0.7181899	1.7583499	-9.487637	-1.8458529	-6.462873	-0.029294968	-2.9616842	-5.4823384	-3.4920456	-9.31715	-7.176767	-6.148094	-7.939962	-5.808239	-4.3477545	0.60682946	-3.0868227	-8.19938	3.5029812	-5.1293015	-0.013281028	-4.724867	-4.37034	3.8025634	-10.404842	2.7633305	-0.43976903	-0.2922628	-5.1576624	-8.729684	-8.377388	-8.531452	0.6841348	-3.7616081	-6.3782763	-5.416532	-14.656003	-6.8987794	-10.597415	-2.388693	-0.5101783	-2.287421	4.3980675	-8.277579	1.4343466
173	-14.821659	-13.91402	-12.1363325	-16.716835	-15.184952	-3.8356078	-3.655552	-11.587453	-8.739605	-15.457516	-0.12271277	-1.7852173	4.6882358	-2.89517	-5.6332645	1.2151828	-18.547075	-7.674004	-4.925129	-3.2377136	-7.1748853	-12.862428	-16.000519	-14.378947	-6.464943	-16.143969	-0.65641594	1.4111925	-17.473648	-3.6249123	3.290437	-10.218824	11.057956	4.611532	3.7850025	-1.1173853	-8.170311	-9.687684	-0.30765733	-14.90216	-0.3391662	-3.8537433	1.5072192	-0.6453283	-18.763708	-0.74990445	-2.4131098	-9.238811	-10.506341
174	-10.232462	-11.855403	-1.4210443	-1.5861778	0.3686684	-21.061481	-2.5267084	-1.3265991	3.7976875	-0.43643475	-1.3552946	-7.7952	-0.909427	-7.3287735	-1.3758777	-10.15984	5.601684	-5.824761	-5.419292	-19.314386	-19.319168	-13.7802725	-15.246319	-16.40629	-16.535961	-4.4496417	-2.9522178	-15.423294	-9.154836	0.58151346	-1.2206354	-0.49127817	-9.503837	-3.3384326	-15.192044	-10.57939	-7.34555	-12.793019	4.782637	-13.294183	-8.765236	-16.20136	-23.421621	-3.8017654	-1.4961182	-16.072357	-13.490402	-5.9689927	-2.2866595
175	-19.167725	-33.7542	-36.159664	-19.94332	-6.9335785	-3.7457325	-8.409546	-5.5701203	-4.8262086	-11.888237	4.9539967	-12.340889	-19.698753	-21.382479	-13.195025	-21.09497	-15.240936	-15.695091	-22.286705	-6.524113	-4.7989674	6.4526057	4.4807534	-2.60674	-19.849562	-6.788971	-4.4019995	-7.413358	-6.493918	5.5964417	4.8428154	-9.598594	-23.067755	-3.1316493	-12.491966	-17.244247	-15.065048	-18.499468	-22.66369	-14.177756	1.434611	6.095356	-8.147151	-8.0083	-6.484772	-9.850495	-18.771048	-22.281815	-17.520578
176	-10.684751	-13.330142	-10.542113	3.8462973	-1.0835749	-7.4602203	-14.053589	-10.946933	-12.671677	-18.955278	-15.346161	0.6639099	2.814727	-3.5868025	-2.6066513	-2.2136195	-1.6851363	-13.218297	-5.808356	4.425245	3.4889548	-2.9034147	-3.5631866	0.26960024	-4.7088203	-4.401253	-7.91046	3.187067	2.6265962	-5.250522	-9.979248	-7.272087	-14.909823	-6.6410995	-16.350246	2.8644855	-4.692026	-8.865014	-14.054596	-8.187379	-10.596293	-15.556782	-15.012876	-3.677744	-12.19818	-1.8654422	-16.508284	-11.8511	-13.380546
177	-6.2383637	-20.600172	-9.98819	-11.669098	-5.5733128	3.4012625	-17.319378	-1.0129017	-13.331443	-13.350881	3.3367195	-15.837788	-2.1045482	-15.748253	-8.31568	-2.7948372	-6.8275294	13.026436	-2.0151103	13.770355	-8.844596	1.8413907	1.4834162	-15.339623	-1.3140799	-6.582379	-5.474135	-33.317562	-9.545129	-11.460582	-14.622379	-5.9386578	3.8162096	0.44646755	-15.969116	-7.623188	-16.102905	-6.4743366	4.248611	-18.77159	0.04558325	-10.88438	-0.5444959	-9.098606	-14.213075	-1.4157027	-9.166264	-19.66758	-12.773865
178	-16.394922	-15.335137	-22.59758	-26.674932	-15.441505	-11.481204	-19.217096	-26.62616	-21.893839	-23.840523	-13.10365	-28.048311	-28.62615	-15.569744	-24.55491	-11.836339	-19.742317	-20.944822	-18.960989	-19.376297	-22.268646	-5.280384	-22.09165	-24.175583	-16.549068	-22.887688	-20.660906	-26.53183	-13.046399	-9.335562	-28.450302	-6.990034	-26.542572	-37.867092	-31.549713	-21.885431	-10.86233	-20.272604	-20.243023	-10.061133	-14.164345	-9.321114	-15.210769	-24.56978	-13.009781	-2.5625381	-17.7909	-4.306231	-17.48916
179	-1.0390816	-6.4520016	-5.0105963	1.5622792	-12.434035	-12.189735	-16.216555	2.717163	-5.636889	-9.847144	-15.949738	-5.524821	1.8951349	-6.652096	-16.228565	-11.974141	-3.3819244	-2.337845	-9.797197	-4.85512	-7.332445	-1.8934692	-20.503443	2.069238	-1.9198431	-8.093064	-8.939183	2.6313088	-17.619703	-3.3228874	-16.447893	-9.166591	-0.24035962	0.25418445	-7.696644	-18.745811	-13.416272	-2.7896338	-7.466229	-9.864262	-0.22318566	-10.383087	-7.7897377	-9.612938	-11.416991	-19.806114	-21.141138	-4.394749	-3.8450868
180	5.7058396	16.757154	-2.5701	3.0917408	14.089706	6.8667145	1.7211667	-1.1224836	1.7092438	-9.18937	-10.015153	2.0219107	11.744082	10.090539	6.773779	-7.226908	-17.678568	-2.8209648	4.425227	10.853909	3.2351143	3.3235972	13.414146	6.907274	11.746718	2.5024936	14.106652	-9.888827	3.260003	8.377364	11.258125	9.025951	8.887915	8.076112	19.483704	-1.5833759	-3.4915245	1.5117879	12.128957	-9.381961	1.5565807	1.4904232	10.020312	7.7579017	-5.969248	-18.140402	-1.8041922	0.51744336	0.24207275
181	2.8899565	14.212062	7.534466	2.9661644	-1.1679983	3.6573045	-0.8400366	5.0487275	6.853933	3.8240805	6.929342	10.199655	9.524018	10.5627985	7.4781127	5.771021	9.890335	10.834442	-7.771197	-2.3856964	4.0752378	0.15252884	-3.9316502	-2.3925455	-2.9154122	3.6708	1.6595658	-1.0881938	-9.183842	-5.2498393	7.904375	-17.169731	-7.4655213	-14.60139	-13.652645	-10.236329	-14.099621	1.1104727	-8.489059	-2.4683733	2.691246	8.537425	7.1312976	-5.8375916	-6.4839225	4.9139137	-5.748853	4.080869	-0.7855032
182	2.940801	4.7391915	9.464702	14.265328	-5.684675	-11.603611	-2.2193592	1.5694722	-22.756193	-6.9842105	3.4704304	-16.040361	-2.1720183	3.4295967	0.8668041	6.223959	-11.374925	-2.0608325	6.7458634	2.466496	1.9155884	-12.905994	-5.5160336	7.9040246	-0.16906007	-0.9759186	-1.710955	-13.051805	-12.670617	-4.1831603	-3.237963	-3.0328257	-2.1777365	-13.7519655	-11.429451	-11.18036	-4.368153	-7.510782	-17.368505	-17.19972	6.2274017	1.4947367	-10.398452	-0.08892647	-7.537128	-4.0505204	-11.11214	4.3087325	-0.31592247
184	-5.21484	3.4618938	1.6805353	-4.1601405	-2.6277335	-6.8312798	5.9992156	-11.255294	3.7912667	-5.5443015	-4.7760906	3.4011822	-4.6366625	-27.748816	-3.6178942	-16.052301	1.132157	-0.40938315	-4.5401025	-14.866547	-8.036763	-28.497864	-0.6441651	-13.498695	-5.1909366	-9.686699	-2.9441526	-10.43513	-11.549347	-6.9061255	-13.010597	4.4898643	-11.951762	2.6146076	-10.735225	11.818711	-19.30469	-12.598634	-5.145737	-2.8392432	-2.568773	6.441721	-6.4268594	-17.738775	-16.608622	-9.781812	-18.72665	-4.5949836	-13.5125
185	6.612619	2.8304737	-11.825637	-5.172799	2.3647406	-17.297098	-15.181763	12.284721	8.073222	-5.824248	0.90230274	2.8627756	4.383961	-5.716522	3.888477	5.781361	-3.3890839	-6.0077224	5.0884495	-11.588668	2.1196165	5.2925177	-1.5069256	-10.043289	-8.419197	-2.7479646	-8.971307	-6.3925147	2.0403004	2.8847685	5.1319036	-20.373283	-0.16609523	-9.5087385	6.6583934	3.6455352	5.5791154	3.3751848	8.518163	6.8388925	-10.974668	-26.092672	-6.2588887	-3.2185972	-14.886907	-0.39352497	0.65749633	-10.03902	-9.2803545
186	-8.471044	-7.5367856	-9.553658	10.12233	-2.2587776	7.202392	20.630814	0.93382645	3.415124	1.3061599	13.261868	-4.0142117	1.156655	-1.6255022	1.7834448	0.15608533	-4.648682	3.6338532	-4.9672747	3.1006968	3.0719068	2.4580095	-16.628288	-1.7952156	-3.1201365	-22.27243	-3.751311	5.293615	0.931153	-2.7068093	-10.106229	-1.9210311	-3.9075558	15.274388	11.423778	-0.59410477	7.2633386	6.246351	-2.6302059	-7.05506	9.094634	11.271584	11.750053	-11.116779	9.784297	0.7395088	-0.83749646	5.6675334	10.428582
187	-0.13366744	11.811043	3.2855852	-10.441262	8.842658	-14.092019	18.58529	24.199007	17.778503	8.712408	-5.271466	-7.7640214	-6.978068	-21.182428	-13.647308	-22.784475	-23.520834	5.3978767	-13.687648	-0.2833456	-5.9131455	-2.3791654	-16.715563	-11.186245	-14.246513	-24.030233	-20.126818	-28.68866	-26.903913	8.012653	-13.847927	-1.6442438	-5.607754	-26.220633	-15.386837	10.1004925	-14.485583	4.2542605	18.929571	-19.064222	6.162637	7.8593497	4.9276876	3.7584648	6.116493	-19.000849	-15.451917	11.853972	-12.657902
188	-14.025468	-9.729878	-20.979536	-13.930064	-1.1159439	-17.90641	-11.467399	-10.172684	-20.310781	-3.923423	-35.39101	-16.574404	2.3219883	-14.112643	-19.338255	-2.6362083	-24.949167	-19.693214	1.8570129	-4.2577696	-12.464435	-5.8582635	-7.274592	-4.0021596	-8.441314	-10.17982	-5.252544	-1.3225759	-6.7118497	-6.2462907	-10.632796	-11.4435625	-19.61892	-2.0320656	-9.706725	-13.977676	-16.321028	-13.256228	-25.74798	-15.592305	1.1173481	1.3057684	11.908	-4.4314923	-1.7937847	7.7640033	-16.20819	-6.8728995	1.621535
189	-7.151464	-5.3323636	-8.769769	0.060153764	-7.1832414	1.2162135	-7.277682	-13.952449	2.3914902	-5.4635777	7.129412	-23.571573	-13.49511	-13.279616	-11.30608	-5.1275215	-5.915419	-11.195866	-5.4694786	-2.8196115	0.7539379	-10.763192	-3.5574796	-9.15496	0.67073315	-6.363203	-10.197833	-9.037391	0.9868193	-6.117639	-7.096981	-12.149136	-11.415332	-8.677807	-5.4349523	-0.26543054	-3.5872853	-6.885037	5.037043	-5.5605316	2.7030027	-6.369101	-9.175586	-8.040966	-2.4119756	-13.143527	0.66987294	-10.039821	-16.223776
190	-13.007392	-12.403224	-18.99356	-18.558287	-5.692917	-16.885735	-1.1290479	-7.065563	-9.138332	-12.325668	-15.363109	-15.0727005	-23.726278	-12.927962	-2.1660414	-2.825083	0.72809666	-4.8375487	-3.8155272	-13.665641	-9.8500185	-12.5722	-5.412512	1.5161496	-5.8731117	-6.441383	-15.078304	-18.64237	-22.70278	-15.517708	-18.47673	-6.909037	-5.486374	-1.0608398	-8.486857	-12.073924	-10.75013	-12.77731	-12.26366	-10.381604	-5.0023227	-2.0744648	-13.797004	-15.996976	-11.657649	-12.337468	-21.85106	-8.341645	-11.031573
191	-10.221188	-11.332492	-15.533483	-18.693596	-16.738398	-3.9643037	-0.16481106	4.933723	-1.3968745	-9.091203	-14.766937	-7.917427	-2.9247978	-12.966441	-0.8372429	-1.1485915	-4.1443787	-10.053935	-3.156572	-9.743232	-5.174645	-9.981868	-13.972824	-4.1997294	-8.632436	0.80929613	-7.4960003	-9.703786	-9.741924	3.9443505	-1.9478416	-4.38119	-0.3214034	-12.776265	-8.593106	-2.069188	-13.8498	-22.65542	-21.26909	-23.317827	-11.129124	-13.428684	-9.247629	-6.172831	-11.984731	2.5396335	0.33179125	-2.3464656	-14.497681
192	-29.91327	-20.710361	-22.750505	-19.759596	-12.96238	-21.466873	-3.0353348	-18.599276	9.677249	-4.87394	-20.679558	-28.19535	-1.9717957	-9.953748	-14.428359	-3.4571393	-33.407986	-12.840252	-28.103998	-14.855962	-8.864953	-21.582518	-13.084165	-21.754587	-18.880503	-8.361407	-1.483755	-23.143318	-4.203333	-4.886103	-32.505917	14.181806	1.3931055	-13.392335	-25.20076	-18.647171	-20.951075	-23.435287	-23.215866	-11.21452	-11.125468	-12.099285	-4.826575	-23.258493	-16.601452	-16.60073	-16.091852	-24.56217	-26.652893
193	-0.80009633	-6.478679	-2.9211607	-2.3651838	-2.407095	4.012316	-17.388643	-21.44605	-8.343651	-9.506439	-9.007623	-6.9780135	-6.6327662	-16.596125	-7.8310513	-5.1546884	-3.426915	-14.827919	-9.430585	9.507325	-6.1528015	0.21649504	-11.289548	-13.94677	-6.1037636	-7.775841	-2.700694	-0.24736674	-3.2199202	-10.062003	-10.741654	-8.70489	-10.530196	-5.7048326	-5.7252603	-8.0154295	-14.589279	7.6619077	-6.961413	-6.727176	-7.8942924	-16.428396	-12.55936	-7.1818576	3.7266312	2.8942544	-5.540056	-8.769997	-14.534855
194	-9.366786	-19.586857	-7.7487946	-15.988182	-6.750725	-8.806118	-7.0986114	-18.467253	0.16366331	-8.881544	0.18671031	-11.61301	-11.488738	-19.418755	-3.4345796	-3.5106106	-5.7024417	-18.165693	-15.169871	-20.555677	-7.075542	-3.179856	-19.748156	-20.763351	-20.52755	-8.823054	0.8344756	-15.394196	-23.625092	-15.7041855	-16.609232	-14.753346	-2.1937711	-6.823832	-7.1872077	-5.5821548	-19.185408	-9.492158	-2.020529	-4.5619817	-8.42978	-18.444252	-20.746777	-10.097381	2.915105	-13.211841	-13.244824	-12.054753	-5.2010455
195	-18.733438	8.503749	-3.1966388	-2.4595625	9.230638	6.379785	0.8283467	8.045918	10.520954	1.2343405	3.6539962	2.3874004	17.393402	8.434628	15.598277	7.219725	-5.6908097	-0.43985486	-9.435396	7.5017967	-5.8097873	-8.434791	-16.673622	-4.2494946	-7.1120343	-8.005992	-3.8067162	-7.8359647	0.4366738	2.7111256	12.122617	-7.171927	-10.516715	-5.3503494	-12.74232	-11.682349	-2.0554893	-18.16913	2.8329856	-0.1572663	-14.491646	-16.905533	-6.024101	-2.469737	4.259521	2.5386631	-20.209427	-7.1554627	-17.912271
196	-5.1702533	0.33325753	-16.457094	-4.79621	1.267073	-3.4047883	-4.153649	-11.084431	-9.984656	-6.5351424	-14.077857	-10.877538	4.7429814	-3.1676924	-2.33624	-10.192969	-0.6158101	3.0802422	-13.746002	-8.477779	-15.013702	-7.172066	5.1068687	-18.838633	-4.07402	-16.924902	-9.545702	-10.599054	-13.23879	5.034695	-5.8676	-15.548184	-11.163289	-11.207703	-10.210032	-18.069216	-3.0473013	-19.974123	-11.850204	-3.1999571	-15.75074	-22.631323	-10.239526	-11.5632715	-11.7420435	-10.07883	-20.865421	-17.014708	-15.338489
197	-16.363363	-9.269181	-8.901168	-20.362585	-13.248894	-11.401695	-22.442911	-17.86508	-16.645658	-24.449982	-11.765264	-11.086583	-14.3554	-13.469083	-7.9213166	-15.263293	-12.759194	-10.515716	-16.07572	-10.650493	-14.969134	-15.308678	-12.355252	-15.17028	-11.916058	-12.436619	-15.83794	-9.243012	-15.649381	-10.93954	-10.490603	-8.950933	-12.684319	-2.8210447	-10.899574	-16.25854	-16.077787	-18.022749	-16.608675	-4.277172	-14.9017515	-18.443586	-16.380306	-17.552786	-16.531725	-13.815749	-16.642488	-13.815868	-18.630682
198	5.5274696	-0.87733227	12.122334	3.8575895	2.6637437	-4.4567704	8.516551	1.1492969	4.8001842	10.947136	10.862365	8.285077	0.6629324	5.290533	-1.969615	0.49051023	9.8514805	1.2515819	-12.042321	-8.327868	-1.4627327	-10.747105	4.6007833	-6.702064	-7.705139	10.12669	6.358942	-2.9146469	-3.4827888	4.1767254	0.8954099	-4.4007	2.7112973	-0.6079074	-0.9540298	1.9774027	1.251748	-1.0414503	10.549929	17.293695	5.1620784	5.2056413	9.607837	-0.7662647	5.1167426	5.1945953	-3.5981514	6.719523	4.3300815
199	27.288824	-10.2834635	-3.97972	-12.460269	-5.1283927	-3.6835763	-13.085327	-13.514514	-8.706998	12.745648	1.8643364	5.937336	10.613692	1.5488569	9.430875	5.284754	-12.995583	8.31213	4.1245165	15.133369	5.5544133	4.297295	3.122341	-19.22708	-15.341069	-14.195746	-6.254421	-10.86078	-6.1929245	-13.345509	-5.7528214	9.065381	-12.694516	-8.344609	-22.105112	-0.43003824	-0.9079814	0.6289572	-5.8227344	-11.01994	-5.769563	-5.8529644	-0.04069702	-8.258088	6.3883533	2.571328	3.9448147	10.687442	0.18888505
201	-16.098238	-19.45483	-22.459753	-24.923227	-18.320192	-11.2538185	-7.718573	-19.781672	-18.936974	-16.728027	-20.34857	-11.3606	-17.42584	-10.817429	-8.521266	-25.076452	-15.510745	-20.265623	-5.6625333	-11.058192	-8.248111	-17.506134	-16.849308	-25.018682	-15.385761	-21.264643	-9.059841	-16.302908	-10.031597	-7.9921722	-14.139712	-2.4040034	-14.666137	-12.666069	-22.938713	-15.319972	-19.554024	-14.056621	-20.489958	-10.827876	-21.3655	-15.989059	-9.211877	-21.05394	-17.183985	-8.356541	-16.240599	-20.527876	-1.4095865
202	2.466984	-6.67261	-20.84334	-10.446579	-7.5988374	-15.556203	-12.434794	-11.601215	-15.980888	-16.260721	-20.8212	-9.052648	-18.13633	-6.874349	-16.191599	-3.9537678	-8.8161545	-15.114566	-1.7993475	-0.4431243	-12.992946	-8.906916	-3.098011	-1.3710142	-2.1396134	-2.644193	-9.050266	-11.215981	-11.009765	-12.541537	-26.439623	-11.986476	-10.265603	-5.250693	-13.436141	-16.564398	-13.514251	-10.799052	-6.9944024	-4.074275	-16.561888	-8.581265	-11.434978	-3.6545353	-3.1490133	-11.186698	-11.271499	2.6095371	6.444756
203	-19.474255	7.660538	-14.918289	-13.562272	-12.351723	-25.5314	-22.0199	-12.613735	-31.732096	2.2022285	-5.219586	-11.865794	-20.932411	-4.909988	2.9565525	-8.575398	-11.03088	-0.63007957	-15.128738	3.592683	-9.878528	-16.900679	-16.946716	-26.333918	-20.14089	-14.74147	-32.228203	-2.1723344	-4.2489314	-13.233673	-18.056087	-8.622189	-0.7056348	-9.216953	-12.053054	-3.5331461	-15.431842	1.5311756	-15.253285	-15.308632	-17.540033	-25.861853	-16.971016	-16.0673	-31.46226	-3.8606164	-5.670195	-15.996308	-21.839666
204	-6.5663795	-2.7440135	-7.728906	-4.171119	8.47591	-2.0075624	-5.6741986	-0.14726448	10.405063	17.690802	2.6905394	-3.386443	0.22986984	2.3352098	0.2523884	7.1448655	0.53476906	-2.605105	1.7321104	-6.214271	3.9666557	4.259137	11.224934	10.454807	-2.371778	4.4243627	-2.247565	14.120765	3.7513542	-1.8041096	-3.767432	4.076158	-1.3561205	4.817055	5.1137505	8.7536	0.99605054	9.400945	-2.0726736	-5.2079067	0.2898512	-3.8499784	15.903389	10.322047	-1.3395215	12.154301	7.078711	6.492559	1.4374431
205	-12.437449	-6.87316	-11.493092	-8.926804	-16.964542	-13.084716	-4.0494285	-12.304455	-11.896312	-7.6257553	-12.025692	-12.444285	-9.312468	-19.38762	-11.208942	-9.572299	-15.131374	-12.637183	-13.274391	-24.87236	-3.189298	-15.570378	-23.781357	-26.384127	-4.4665046	-9.351785	-7.3209987	-13.247875	-8.255248	-10.971662	-14.129353	-12.367004	-12.358788	-3.7188053	-14.252025	-12.1035	-15.973507	-4.9495506	-4.775089	-8.486394	-4.032486	-15.712551	-3.3510199	-15.826556	-11.297539	-10.096506	-11.83606	-11.464078	-2.8852901
206	-9.593609	-11.342992	-13.410542	-24.558664	-10.535073	-14.203152	-11.703907	-12.498669	-12.913719	-6.9115715	-17.423365	-7.6678195	-11.351321	-4.0358796	-17.990591	-15.8791	-9.626701	-15.358418	-18.74842	-15.831658	-18.2778	-21.650412	-11.888988	-17.589615	-12.254265	-18.726465	0.9888992	-5.2203307	-0.38111746	-10.382623	-11.413442	-2.092169	-17.379076	-17.279427	-13.28799	-19.761469	-18.060364	-18.157618	-8.660416	-18.666513	-13.314326	-3.91284	15.84261	0.99713516	-3.6863925	-7.8076644	-3.3509767	-2.9549534	1.403695
207	-3.4976985	-0.74465966	-2.515118	4.4008813	-4.067346	9.826415	7.4324317	6.309925	2.854357	-7.040686	5.2318387	5.430057	-4.733213	3.1717575	2.6772583	5.737593	-8.441657	1.4518127	2.8493567	3.9067686	-9.859311	7.9668007	1.6043987	2.1067412	7.21344	-1.4791403	3.234132	4.146211	-15.54877	9.563386	-4.7523866	8.5724125	-0.421762	3.315588	7.332802	4.841189	-9.843647	6.700867	-3.339988	5.130509	-1.5670544	2.7383912	-7.553881	6.826571	0.095959544	4.351311	-0.26545522	18.859785	-10.662766
208	-1.0402824	-5.949491	6.7259583	-3.3244574	-12.596725	-3.5226212	-11.615074	5.463322	-21.99298	-24.884344	-18.624983	-9.989578	-14.787631	-13.33527	4.397877	-3.036286	-16.901274	8.200001	-14.253879	3.2246988	-14.702748	-0.18758361	-19.392704	1.3242378	-10.9685755	-3.0390854	-23.60289	1.4308282	2.0691822	-2.6756742	-3.0571375	-18.847187	-7.7379355	-7.774573	-7.448733	-4.1491704	-4.987699	-18.126963	-0.42983857	-15.237485	-11.991798	-17.583975	-14.131673	-6.4854293	-10.046151	-17.188044	12.479111	-8.881438	12.573819
209	-4.4064307	-11.266904	-3.2915952	0.5243702	1.0992227	-14.16861	-3.4208882	-0.36400518	-0.54931945	-2.3793647	-2.922826	-0.40180525	-9.397427	-8.890529	-1.8265198	0.6899616	-0.5065577	2.9830644	4.577107	-3.925832	-8.588367	-5.2192035	-2.6994848	-1.7909203	-4.7481875	-2.1175263	-1.4285296	-2.7798417	0.70809144	-3.4133537	-12.773445	-15.865594	0.49410132	0.2540778	2.503466	2.3311272	0.58112484	0.963252	2.892106	6.014059	-2.0848444	-6.387134	-0.94022703	-3.2987442	-10.128296	-1.287352	10.29919	2.5447433	-14.087613
210	-6.416157	-13.971074	-4.1978974	-0.04371512	-5.840502	-4.5753856	0.9995063	-12.755139	-9.467992	-9.233231	-10.079342	-11.407443	-6.13808	-12.891505	-9.800904	-9.9474535	-5.472744	-4.221789	-25.451681	-7.023331	-2.7627666	-23.47399	1.8734819	-5.6596756	-1.4443396	8.072666	13.414188	-3.3111022	-9.680742	-17.493973	-0.48942503	-12.997899	-14.915532	1.197646	-9.079055	-5.4540067	-20.404139	-1.6824894	-14.02831	9.740508	-10.360162	-0.568697	-1.558434	-3.6383736	1.6417612	5.0691066	-12.573929	12.575738	-9.839411
211	1.1334248	-12.494919	0.798011	-4.536433	-4.764937	-5.1134353	-1.928298	-20.799484	-12.107411	-14.062355	-5.3879433	-9.926986	-9.149409	1.0028504	7.3876023	4.7128887	1.1434184	-3.0795653	5.268281	-3.7225368	3.483036	-3.8038738	-11.040435	-3.8406563	-7.7394643	-5.384495	-4.9697194	-7.17907	-12.504535	-16.21947	-14.823319	1.8524712	1.7811624	-6.156652	-11.793808	-15.542873	-2.8403199	-7.804584	-7.338428	-6.9145684	-5.2670903	-6.3674197	-6.504996	-7.072808	-3.9631665	-4.4253297	2.1381977	-6.3992915	-7.4793572
212	-8.258745	-10.146027	-12.743931	-12.290412	-19.507998	-3.3161907	-6.758859	-14.98257	-15.024335	-26.462465	-4.7280216	-5.043209	-0.22389047	-7.4375815	-19.054502	-19.41881	-10.070931	-8.331112	1.8466069	-7.238018	-9.216424	-9.495279	-3.9420033	-14.764531	-7.1262956	-17.193851	-8.316672	-20.637865	-8.066012	-23.485321	-11.54745	-7.0264134	-15.130366	-15.470883	-28.996717	1.1739645	-13.50796	-17.196123	-16.983282	-20.698347	-3.3558033	-17.618076	-5.6994014	-5.176279	-23.576086	-26.880445	-21.782507	-26.15304	-19.405504
213	-13.44473	-3.0680468	-3.9832127	-10.553883	0.9848361	-7.672417	-9.972991	4.316715	-1.3351064	1.1064919	-3.8205307	-1.948017	11.197929	-6.174656	-21.219202	-1.3424155	-6.492975	-7.7052264	-1.2859026	-11.903282	-11.660947	-16.662973	-12.622069	-10.42247	-7.2060013	-6.3477187	-0.2875496	-3.886221	3.3074582	-13.406703	12.382153	-3.2071989	-5.2304506	-8.954092	-9.182659	7.2223573	-10.567714	-21.913744	-22.337175	-15.844174	-8.470759	-15.73277	-4.758689	-12.290475	-14.618972	-11.830368	-6.3891816	-8.044077	-13.941541
214	-17.982527	-19.49733	-13.373645	-5.7839427	-13.913745	-18.711624	-7.971934	-18.815334	-12.779373	-5.4862914	-7.2026844	1.0270615	-13.36288	-17.54973	-5.4993896	-19.075083	-23.081263	-18.22894	-21.73285	-13.160115	-19.3433	-21.559103	-21.161736	-29.98484	-10.242618	-27.054764	-7.4808636	-16.46057	-8.929974	-16.879976	-12.066502	-13.766841	-14.974023	-20.588867	-18.625132	-14.490413	-20.370546	-3.3377483	-8.066676	-6.8450265	4.0826497	-3.4658546	-26.638474	0.10912013	-14.126064	-5.176446	-19.120003	-31.989944	2.0862405
215	4.6978154	8.978	-13.325005	-22.560827	-10.171086	12.185279	14.945041	3.9556725	-3.6365764	3.240591	2.9269917	2.0240986	7.777079	0.86900574	2.0211828	6.2306933	-8.70934	-3.9123926	-2.9555924	-8.059768	-13.077346	-13.316826	-2.6603148	7.4403005	-1.9037493	-4.042806	-8.71243	-9.97475	-8.17736	-6.0488524	-7.037782	-16.51454	14.137414	12.330136	1.3858725	7.8209095	20.52824	7.8810997	12.054433	-6.248745	5.510529	24.15344	-7.1807885	4.3845735	-10.304738	-3.5628061	-12.697167	-17.07625	-5.512556
216	-4.521038	5.32886	-18.935593	-9.47074	-1.5945832	-21.37084	-1.4864516	-20.916018	0.11138622	-1.5941612	-10.50491	-7.213658	5.0981793	2.883901	5.804212	-8.166546	8.784507	12.021927	4.2760005	7.677974	11.973545	4.8118157	-10.039656	3.4778404	1.1101866	8.871845	14.8643465	1.0819154	13.528029	8.531833	7.1097856	0.090781845	6.4131293	-10.851138	-8.505227	1.7896141	9.411858	10.196715	5.4963946	-0.5793685	11.986526	10.619357	-2.7529728	5.307783	12.212349	-14.851662	2.9726257	6.189394	-1.551807
217	-7.742803	-6.057895	-0.8675496	0.1317722	-7.94385	-4.76434	1.4643431	-0.14841072	-6.7607265	0.40882158	0.7235162	-19.35392	-0.3190767	-13.508561	-23.644608	-31.817595	-23.14504	41.287674	16.00618	-7.196504	2.2041543	23.766794	-27.188864	10.398887	7.190191	3.7300987	-21.313002	35.874126	-22.196547	-18.09574	10.735686	28.180626	30.019043	-0.61820155	-15.984479	23.399567	-23.909616	-30.343248	31.31954	19.631105	-3.9317758	-24.749285	-30.99212	-27.067434	11.138288	22.372498	26.303528	-31.75266	20.489988
218	15.302453	20.872332	1.3461304	7.094385	-4.7266603	-3.8471308	10.321663	4.7505965	11.1939125	18.097288	4.989228	9.836006	-0.3382255	-1.40036	-7.507275	-3.6379173	1.3950907	1.0172725	-7.7785935	4.965966	1.6914507	14.651597	5.6792183	-11.377294	-1.9968077	-1.3724653	1.9550964	-10.7968855	12.68603	9.13942	3.609375	-3.1172466	6.258944	3.720684	-0.3632965	5.9904237	7.625604	10.990147	-1.9811689	-8.404254	3.1799119	-1.8287497	-4.368002	-11.338393	4.281489	3.8156767	6.284117	-12.616693	0.95995235
219	3.29784	-13.0644	-10.133043	-4.5462546	-13.321968	-13.002513	-8.650031	-7.284621	-7.0331435	-0.028001985	-3.535332	-12.258251	1.7070411	-9.225913	-10.593465	-0.9692697	-8.153514	-10.332073	-10.318831	-14.599602	-13.637254	-9.045868	-6.596679	-10.919887	-6.0702157	-18.532701	-10.049019	-6.195879	-18.41498	-2.704386	-1.9730968	-7.9295006	-13.347716	-17.060022	-8.849225	-7.4900203	-19.17805	-6.8012214	-9.212495	-6.282322	-8.148017	-16.31131	-20.780052	-16.668089	-7.548817	-6.3893933	-12.061557	-4.671081	-14.71197
220	9.828966	1.0487919	4.86334	6.0031104	8.850624	12.984329	4.1182995	9.392543	4.984161	22.429604	-0.4035674	11.822377	-5.5657935	-9.727406	20.49383	11.036861	1.9443617	6.2370276	18.510866	12.309474	8.493754	-3.2011473	-5.7827835	-8.364333	0.5276211	12.830803	-5.8322773	3.002065	1.4663008	-6.7598186	5.578226	0.15539582	-8.7632885	-5.4017997	-20.986248	0.400918	-7.827839	-4.4348855	-0.12659264	11.051514	5.4373155	-2.1648161	-0.62539595	-13.710446	-17.811735	-4.6845155	-1.9340445	-14.2789	-12.617111
221	-7.2650857	-9.989312	-10.431593	-9.482666	-13.388821	-3.0169656	-15.73438	-14.929402	-16.902636	-21.808203	-16.19712	2.6192293	0.7495997	-1.3217281	-10.796673	-5.2677417	5.387857	-1.2305361	-7.367052	14.436306	11.953822	6.2033496	17.027975	8.798669	15.875987	16.13986	2.423557	0.76904565	12.0260935	2.8172646	1.5327376	0.21011098	0.6436054	12.6335745	19.993418	25.671814	16.432005	11.98792	5.136889	11.818893	15.280037	21.18336	7.931442	2.6861923	4.284099	2.2397687	-1.2817761	11.127925	9.438991
222	6.794706	1.7244047	-0.040480297	-9.612532	-6.355063	5.7678795	-19.070663	7.3181286	-18.130705	-3.408686	-10.696861	-4.296782	-6.8910947	-13.933574	-1.3101177	2.0678334	-2.6027632	-22.185463	-15.414307	9.590184	-11.951573	3.9952219	4.214755	-4.7645283	-4.007975	-3.601216	2.5140717	-7.296458	5.9807754	-3.3654273	0.9439783	5.021241	7.2364006	-5.12632	3.5009604	-23.097677	3.812644	3.344402	-0.5162824	6.4466653	-2.4468777	0.6432111	-3.4100173	-9.442462	-7.597633	-4.2767005	-9.219954	2.1735024	-4.766228
223	-6.304712	-2.933831	-3.0775967	-10.702526	-4.4144473	-9.00523	-0.58882445	-2.902593	-6.7906966	-10.302512	-6.31502	-7.570927	-11.071492	-7.2092705	-11.077847	-10.662813	-10.178149	-10.410235	-11.119731	-3.057934	-3.7400348	-11.272194	-11.592238	4.858035	-8.450566	-8.138866	-0.6043663	-8.334968	-15.112328	-12.575969	-9.263247	-7.40517	-4.1998057	-7.2193513	-10.675934	-9.077646	-16.368996	-8.7544775	-12.108284	-15.102737	-17.410225	-4.7177386	-5.4479446	-4.812839	-15.709366	-13.254211	-14.907093	-5.3483753	-4.2850204
224	-10.074481	-19.95001	-4.603947	-9.222415	-22.22759	-14.634143	-10.669075	-11.148313	-6.3372474	-22.625208	-22.737312	-16.9782	-12.019862	-18.917822	-9.062711	-16.581125	-12.653393	-9.3451185	-17.411743	-9.371596	-1.2847682	-15.621501	-25.930471	-28.641998	9.304935	-20.738852	-13.772214	-7.900291	-13.358375	9.187127	-10.267526	-5.910334	-16.223642	-17.82051	-13.028111	-10.437106	-20.451723	-21.699692	-10.418626	-16.4563	-14.410922	-6.174289	-32.888214	1.3907083	-6.717552	-17.253637	-15.736847	-28.145027	-13.026076
225	-0.57021576	10.656637	0.99160033	-11.3152075	-15.695415	2.578944	-5.084597	7.0499663	5.1038995	-0.17675434	-8.484588	-9.647469	6.2716384	-9.375437	-3.255143	-2.5360813	-5.8368526	-12.966797	-4.447039	11.076714	8.391893	7.5328536	2.5618384	7.127411	10.670907	2.1592407	-5.1519284	2.7699883	-0.9830432	-15.824505	-3.6454992	-0.003541549	-23.2049	-11.639575	-3.327179	-13.60271	-10.0051985	-5.8066278	15.120406	14.018266	11.805313	8.231205	3.6774867	-1.7357507	-6.106074	3.6112878	1.5611897	2.049421	7.598053
226	8.52295	21.942408	14.719134	27.192709	18.944334	-3.0173817	20.26098	14.508575	21.882767	-9.483864	27.153555	3.170271	16.275476	20.99028	-1.8182898	9.298042	9.812618	21.33509	24.321917	21.289034	11.929067	-2.3848178	-21.236689	6.3264785	2.55983	-17.496363	-15.36143	-22.011488	-17.287292	-3.9164581	3.076311	-21.702728	-19.521454	-28.662333	-23.914047	-4.069225	1.7494355	-17.840666	-20.043854	-13.238299	-23.311926	-1.8542991	-1.089868	-21.164698	-14.15166	-18.742144	1.4467474	0.63909215	11.200317
227	6.767203	-0.6672875	-11.07843	-12.723569	-0.60107344	-7.748488	6.432162	-13.272498	8.165536	-3.300203	-3.572399	-2.8626397	-2.7294722	-9.175245	-5.376904	-2.5821064	5.419865	-4.0134683	-0.8471644	-1.1645926	-6.0723844	-0.16429543	-5.6876464	0.28849062	-7.5836163	-9.789895	-0.23199971	-4.0452657	1.0441328	-0.72956496	0.92263126	0.6612571	3.0081441	4.6786265	-0.107133865	-4.4210854	9.412679	-2.1796587	-3.5728838	-8.374866	8.276529	-3.479374	9.883434	13.869069	8.113004	5.8884635	7.994287	-9.002509	1.8168753
228	12.796666	14.422752	10.682878	4.3734283	20.748121	-15.34216	-6.8278766	15.608018	7.4810348	17.431734	19.218285	11.28746	10.979668	12.709928	10.441339	0.37423977	14.757683	1.5939573	15.438809	22.873255	24.618124	23.890615	9.101987	16.975386	15.869652	12.133626	6.0408044	6.832546	18.328133	-16.396332	-13.320213	9.741668	7.9298825	7.3160386	13.188633	10.840443	10.496915	13.062444	7.9874063	-1.3598989	16.203772	6.330733	16.75133	14.487384	22.342232	21.632936	8.766812	17.2265	15.800357
229	10.420879	-1.8604193	2.0747893	-6.26753	-2.8088076	11.763476	16.681934	9.134587	12.902179	32.937763	7.347344	4.6088805	2.4251735	7.311317	16.697943	16.520126	28.316767	33.806194	3.685033	15.636247	7.282144	6.5537486	2.876583	-13.029503	-1.7749122	1.0214282	-9.184752	-1.625055	19.518242	23.978523	21.142294	6.812162	5.8641663	-10.330995	1.2957033	7.8188396	7.725899	16.258984	-8.431333	7.404227	-1.6475619	-3.9507835	0.91510123	6.5287538	10.522969	15.638874	13.91989	27.644663	31.04362
231	-8.177826	-22.346277	-13.837215	-26.144842	4.4405894	-22.898787	-2.767209	1.8338853	-6.5767655	-1.9219745	-5.9335504	1.9076494	-9.708276	-10.570956	-0.21526766	1.0667158	-1.5725578	5.4964967	-1.0232869	-29.16343	-12.102127	4.8069263	-11.278854	-15.819171	-10.5430765	-2.7993815	-1.3660275	5.8573856	6.268949	-6.8001556	4.081797	2.3710573	2.9374564	-9.452388	-9.497527	-3.6707802	-6.3071694	-9.236463	7.239439	-6.058758	0.06411183	2.6048298	3.0934765	-0.08401513	-5.5007567	0.72172165	-3.1814716	4.165593	-7.7222037
232	3.5418465	8.03706	-3.8160343	-4.0818577	-1.430046	-1.1046596	-9.979514	-1.69581	-1.1157573	2.9352758	0.2767941	1.0219969	0.77958935	9.150355	-2.039192	-7.9961486	-4.786475	2.0409214	-15.4123535	3.1401908	-7.6912704	1.8090311	-16.117144	-7.930809	-21.630783	-23.654663	-15.758137	-15.439429	-8.836204	1.8356152	-14.3001585	-11.927589	-15.125061	-7.853003	-12.788334	-16.603765	-22.920473	-16.501335	-17.741133	-11.639186	-32.590374	-3.7234697	-12.292096	-4.3219733	-12.745235	-2.2490427	-10.6385765	-11.614319	-9.291171
233	-2.4453726	-2.079057	-24.761072	-6.3404694	-11.299313	1.1436514	-14.511313	-23.101465	-21.190275	-29.6456	-12.026699	-16.126602	-0.5044891	-12.909574	-21.49887	-4.1603503	-8.760919	-9.586285	-10.450346	-6.4901085	-21.8603	-22.742147	-7.756027	-6.337406	-7.152433	-11.9950075	-3.3495953	-10.213965	11.406722	-8.83802	-22.672918	5.1434755	12.903699	0.64754766	-5.045095	7.5885377	-18.377722	-6.889534	-24.305605	8.762257	6.7328897	-12.889262	2.9844277	-5.964988	-27.724253	-1.9833422	7.229853	-10.038208	-17.747595
234	-24.945908	-23.416529	-21.262304	-24.393456	-20.819538	-27.412146	-18.49285	-14.796516	-10.586997	-18.81778	-9.409059	-19.754227	-20.657701	-17.965284	-22.408941	-29.811113	-30.358526	-28.06751	-22.170034	-19.655123	-24.681944	-15.670058	-14.369427	-27.561716	-5.8946395	-22.645935	-2.6246004	-12.314224	0.120976865	-0.06204025	5.734474	-10.114768	-9.791008	-1.0130938	-3.6722422	-9.312051	3.0194366	-6.542776	-5.440741	-0.3263513	-8.0451765	3.814003	6.2704043	-10.054771	-3.8968124	5.1085696	7.323832	4.4108143	-13.601512
235	-16.52036	-1.2626144	-6.999417	-19.4233	-14.1987505	1.6522394	-13.167371	-15.154887	-8.344498	-5.477766	-1.3460288	-7.738529	12.54958	14.9593	-16.781492	-13.908737	6.0105877	9.279952	-21.724241	-16.232355	14.907444	17.533007	-18.94683	-13.250809	-15.0795145	-19.721624	-6.4065843	-19.17864	-5.0788484	-19.718359	-49.68915	-16.391308	-15.183911	-15.242442	-21.67456	-26.201338	-36.84426	-36.894367	-25.840372	-23.001024	-18.0916	-37.555706	-9.31289	-9.5204	1.5822415	2.7746582	-22.775507	-20.185919	-11.336754
236	-10.655158	-13.648499	-0.664252	0.130072	-4.90416	-5.5449166	-2.5419757	-3.556358	0.4073356	5.7410927	10.109254	-6.81692	-14.210191	-11.670891	-12.8404665	-0.8983882	4.7309294	8.9959	10.288491	-16.007105	-4.1241975	-6.1468606	-7.8636117	-6.756184	0.96279377	-5.303873	-14.386817	-10.160377	-5.1317997	-5.1291785	-4.4366145	1.4696327	2.497473	0.5481369	-2.0670927	-16.508234	-1.9778763	-3.4316967	8.0397	-3.8836136	3.714449	-14.3519745	-18.322681	-13.003346	6.317847	6.4266505	-14.973083	-22.497751	-5.3176055
237	-5.9676857	17.582384	0.6364053	-7.0048566	3.1367352	-8.106461	-6.357061	-17.111086	-8.93617	-19.874092	-25.896185	-28.572517	-6.157539	-6.156925	-11.70858	-24.87648	-3.6076558	4.131105	7.809028	7.2473207	-19.400642	-4.90807	-9.910034	-18.105572	-17.539835	-15.228829	-9.410897	-25.243013	-14.106076	-14.6422205	-24.637688	-16.458885	13.063426	-3.0979393	-6.9900875	-13.461971	3.004573	-1.3898522	-14.683731	-17.966228	-11.5839	-10.079411	-11.575513	-20.9378	-12.672852	-11.857684	-20.693453	-5.5977497	-20.409292
238	-4.6492934	-6.1438746	-2.6198914	-2.8359554	-13.394162	-6.7715263	-8.836881	-3.5829468	-7.4097614	-11.995223	-9.902171	-8.133067	0.4700751	3.7425807	-4.564972	-14.492699	-10.451276	8.8770485	-4.389984	-10.350751	-8.325528	-6.460448	0.704922	-6.0692544	-12.161641	-6.7176056	-14.600432	-3.8906758	-8.177821	-6.4899955	-8.233307	-2.9026177	-2.693575	-7.0802727	-7.730475	-13.286342	-0.120242916	-7.3349996	1.1577829	-4.954002	-3.2731178	-0.033886272	0.9304611	-7.938839	1.903982	-16.95283	0.056924343	-1.6639539	-10.7316475
239	-11.573135	-12.833974	-11.930878	-9.155736	-6.509712	-12.277619	-16.609983	-16.2382	-23.123205	-21.229319	-24.914062	-14.105476	-19.777714	-12.46428	-15.185504	-8.134604	-22.479677	-13.820453	-9.298884	-14.316433	-22.249811	-10.218902	-14.9338875	-9.734251	-7.6043015	-0.9322149	-6.0228543	-3.2290516	-8.123813	-8.415426	-17.84647	-13.348453	-13.011826	-4.6098423	-19.278044	-18.47048	-8.879776	-13.686337	-7.7179565	-5.3603578	-4.8207626	-3.2730978	-21.806387	-14.227458	-15.112647	-18.267807	-14.0216055	-11.951787	-16.278852
240	-3.0790823	-5.64452	2.4849417	2.598016	7.143879	-6.5416756	-7.4877467	4.5252824	-7.733393	-1.3388659	-11.076027	-11.54493	-21.658537	-10.453895	-5.254857	-5.0000577	0.6128771	-7.7180657	-1.4168447	-6.023981	-8.755698	-9.21852	-6.9152236	2.6620271	-14.846074	-10.34775	-11.048211	-0.47506535	-4.1677566	-5.7669983	-6.3032875	-2.7908123	-4.5592203	-17.866419	10.896104	6.968284	2.4634156	1.504202	7.2246947	7.5689864	14.080857	7.026365	7.622273	-3.16693	4.9565263	-5.7389297	4.028185	-4.454913	8.786228
241	-12.924785	-2.3640587	-22.925085	-3.1591828	-15.708272	-9.233743	-14.208087	-5.3478837	-4.130073	-17.423605	-9.976	-15.253063	-4.193894	-9.936757	-7.214363	-8.146891	-3.4881885	-6.599936	-9.171278	-12.031257	-8.708478	-13.238109	-10.97951	-19.004889	-15.564099	-7.110848	-14.043579	-12.140735	-18.353178	-12.659054	-13.966953	-19.306221	-19.275002	-8.458181	-12.959686	-20.462545	-9.108284	-17.75794	-18.968233	-24.723349	-15.586913	-19.837301	-12.593574	-5.8261313	-14.694461	-8.881005	-7.586149	-17.139126	-5.4041677
242	-3.5739212	3.3280861	7.505377	-1.6890879	-3.240423	-9.569485	-12.892483	-5.9186826	-1.8367366	8.499112	5.0356007	-14.175321	-19.301188	2.4743085	-9.265286	-15.192795	-16.97705	2.8159592	0.23820718	3.6360543	2.0123618	5.161986	12.590729	4.1133876	-0.3124156	-14.878975	-6.736384	-0.7324655	5.5166745	1.446097	4.937298	-5.149389	-12.508991	14.855855	2.7054262	2.1144822	3.937866	3.8416805	-2.041068	0.40855655	-0.42195335	0.21808212	-10.344593	-13.601821	-10.58884	-18.025343	5.658363	1.5802354	5.251237
243	-6.3914514	-4.5112305	-3.7460995	-2.59882	-4.2080245	-0.4296166	-3.4690545	-5.3827596	0.7779782	-2.9013586	1.2143221	9.178439	-2.5932806	2.9912183	5.3195877	12.495954	5.673876	-2.4274213	1.4091026	1.5938994	2.5371246	-0.8711055	0.005569458	6.0640283	-1.0377339	0.41119042	-5.658359	0.20997174	3.8416617	4.126583	-7.6028047	3.8594296	7.4618473	-1.6157387	-3.102312	3.0561845	3.236859	4.276549	0.56960535	0.5105273	4.8651915	4.4996586	0.9118829	-1.6539613	4.2041664	0.71766454	2.4257317	8.059929	6.935968
244	-7.035745	-23.459597	-18.562347	-20.64353	-19.644361	-19.201036	-6.181216	-19.066574	-24.164347	-21.591955	-11.037242	-7.5830245	-29.569681	-24.525253	-7.935369	-9.031766	-25.243742	-25.954943	-23.017935	-11.790065	-13.168358	-17.217318	-10.555363	-10.840131	-10.138688	-8.628613	1.2806863	-3.9530046	-11.739411	-21.750025	-9.113536	-23.056581	-22.490057	-36.786816	-21.000204	-11.862491	-13.412518	-20.792719	-3.9052916	-8.198216	5.984469	-2.3026137	-14.883731	-0.90681404	-10.425256	-6.7705436	-17.696661	-24.67047	-11.737354
245	-6.025013	-5.0090747	-9.188401	-14.121402	-14.858936	-3.5364885	-7.9137135	-6.706265	-8.735172	-3.579931	10.604006	5.711874	-10.313374	0.43289375	-2.481857	11.183883	-2.361896	0.09025335	13.099904	2.5647318	-0.13825564	0.1965944	1.0518563	3.2224128	-5.175338	4.112022	-6.5041175	-6.362749	1.9182378	-22.898651	-14.204524	0.87542343	12.503505	12.96553	-9.751995	1.5183941	3.6933966	4.5716805	5.606909	-17.422083	-7.86515	2.1176984	-12.771491	-3.894365	-4.3509517	-1.2237186	-22.28377	4.3363147	-0.5902147
246	-11.560708	-10.960101	-15.034379	-12.081412	-8.665883	-8.75665	-12.507453	-1.7491865	-7.51607	-16.898184	-12.9337015	-13.724683	-12.056071	-24.71041	-17.083834	1.8908143	-13.782146	-14.346208	-9.094201	2.4258235	-4.9821486	-11.592593	-10.405182	-22.617353	-7.5570493	-9.493769	-26.764025	-8.432548	-17.293901	-4.905588	-3.9004555	-4.7323203	-11.424927	-12.854991	-4.3231745	-9.169232	-5.8396277	-11.844068	-6.2242928	-7.3089223	-13.076489	-10.402076	0.7890852	-15.1739	-22.474731	-14.544951	-7.6307034	-16.24581	-2.8277283
247	11.458183	1.213318	-6.796244	5.3162246	8.887414	-15.819232	-9.845817	-12.148304	9.4570875	-8.13864	-0.65079767	-8.29605	-20.195936	-2.6527011	-8.335774	-15.796693	-15.99765	-16.153307	-22.329542	-17.985102	-3.7211387	-0.91092366	8.706232	-21.431656	-0.55514693	-17.17013	-2.5183227	-11.317303	6.4999714	-4.1954293	-21.339834	-2.4422781	-0.2908287	-7.0589333	-13.996947	-23.396118	-20.704416	-22.598785	-15.935677	-18.832321	-22.58631	-5.588548	-5.287941	-32.169834	-18.232737	-24.401749	-26.03639	-22.703897	-5.603176
248	-24.999662	-13.213463	-15.96017	-3.2325983	-16.52661	-19.22465	-20.790777	-17.153505	-11.2174835	-16.405123	-9.688647	-12.748939	-19.00464	-17.642254	-11.4336	-6.4623046	-7.360094	-15.06808	-20.710241	-5.747345	-16.951271	-20.319029	-18.87924	-18.12979	-6.190973	-7.058824	-2.7722065	-18.419939	-8.8273115	-9.646402	-17.639662	-24.792664	-24.35823	-22.209879	-24.247633	-13.933713	-1.745047	0.64128363	-3.7844493	-15.932251	-23.482729	-12.410267	-4.733743	-14.596963	-20.808527	-17.831125	-17.733225	-17.208212	-6.213457
250	-7.1882787	0.1642596	-2.1952167	3.042	6.3646812	-0.77742296	4.5214787	-1.4670624	-0.2806627	-4.4930634	-13.310803	-13.396596	-5.964205	0.3019978	-2.8160517	-4.2326303	-21.11273	-14.256169	-5.7874255	-13.602025	-1.7637053	-3.162422	-8.036878	-3.7516434	-5.185925	-7.1599708	-2.1698105	-1.5865474	-0.7149419	-3.5120838	12.197383	2.9871502	-21.003756	-10.462461	0.24387284	-7.8389015	1.1521163	-6.418916	-10.864427	-3.7403076	-4.3444495	2.1276047	1.0867919	-13.63467	-11.603545	-5.943312	-4.590309	1.1925658	-2.6322002
253	4.7697816	0.024168015	-4.722992	1.9005982	-13.54555	-16.26761	1.481811	1.9264269	8.501349	-8.588508	6.842383	0.506247	7.2564197	-4.522698	4.800587	4.9531674	11.116512	12.29024	4.7170157	-7.4869027	-13.935037	6.91724	0.5708911	-7.099982	-7.8266654	-1.1066303	-10.631558	-10.654271	-15.669559	-13.996868	-11.822876	-7.9049473	-11.760681	-14.131976	1.695455	-5.2416496	-15.009781	-6.2103724	-4.157683	-8.661792	11.7281065	-3.9258845	-18.188078	-23.04229	-23.400702	-21.821234	0.337049	-5.690611	-11.233028
254	3.0546424	5.3330045	-11.3575735	-11.321187	5.99725	14.502361	-3.1744823	-3.693057	-10.243796	19.992338	6.6326156	-8.173915	1.3677448	-7.6318493	-6.6180243	0.96953934	8.244861	5.1104198	1.2775598	4.981414	5.4891353	3.7746584	1.9334836	7.2409024	8.334589	5.940456	10.7121725	-1.1419181	-0.46139827	-10.002883	-1.5806311	-0.19384313	-2.7816598	2.7562354	1.9354542	6.902998	-7.6199417	5.5507264	-12.165898	-10.8633585	8.89521	5.8951745	8.398821	-3.7144403	8.487279	-10.101391	-10.756493	-13.6421585	-10.558236
257	-2.898	6.801882	1.0045682	1.3745996	-11.340648	-3.2752047	7.5773144	3.921542	0.53324133	-1.1775491	-14.474109	7.450155	-2.4031162	6.5257325	-5.5135455	-1.5252204	5.124096	2.1598206	-0.6869023	-2.9136512	-7.2949996	3.1875792	2.3700056	-10.441818	16.825972	-1.55295	2.0024052	5.4914765	3.0604174	1.2709699	-1.967528	-5.827274	-4.803607	-1.6008205	24.581026	1.1544833	-18.312227	-5.455835	-0.6362009	10.081164	7.7883067	-7.10057	-6.1475997	4.8999496	5.522263	-0.46256065	3.714302	6.7790723	1.3439358
258	1.2549958	4.5595264	3.975028	0.60121465	0.5341854	-20.571157	-1.4237515	-10.64505	0.98652697	-16.025192	9.812763	-9.5917635	-7.1164985	-22.955305	4.025584	-3.5248632	-2.6599247	-2.6165948	14.962638	8.563592	0.5768749	3.9565885	-21.712852	-0.7624205	3.5523264	12.603763	-14.377629	-2.8599815	-7.0705376	-2.49577	-15.699252	-8.904046	-5.122061	-5.2015305	-1.91405	-4.448295	-2.5090659	-5.0667048	-8.922124	-11.442029	3.8267307	-5.090915	-8.644841	10.607614	-9.223812	2.1523345	1.0507679	-23.693472	-17.471926
260	-0.005416235	-24.237322	4.070238	-11.104562	-11.324414	-12.357167	-2.1480205	-3.1281135	-3.4320405	1.2871851	1.9988331	7.745972	-4.499278	-3.0214393	-7.378432	-3.9258401	-2.386501	-23.624458	-15.340678	-9.459073	-22.18334	-15.289933	-14.848617	-14.484153	-1.1059829	-17.369667	-3.5541637	-18.9375	-4.53838	-12.387858	-23.739151	-20.523949	-13.145745	-9.993085	-8.107354	-12.6526785	-7.772653	-17.337664	-10.08298	-15.858635	-18.832842	-19.44722	-11.633576	-22.102285	-18.41841	-0.27626872	3.2838957	-22.237219	-1.1757773
262	-4.3801136	-5.0356812	8.27774	7.11475	7.362969	1.4280399	-8.533128	-12.365948	-5.2939563	-10.148442	-2.96639	-8.885547	3.6005116	-3.640973	-2.8110561	-3.320507	-0.91871905	-5.6070137	1.1259683	-0.54125684	4.624862	-6.0373015	0.06752745	-3.5688486	3.9717343	-2.790365	-2.1161993	-5.007599	-5.182356	-0.9528635	-7.235613	7.5214863	2.7138815	-3.6348794	0.94865084	1.6489573	-2.956433	-5.9458203	-1.3860617	0.097427644	-14.900775	-6.637331	2.4168365	-2.670429	1.0679425	4.4252467	7.0844245	-3.9814904	12.105115
264	15.535149	9.062608	12.3506365	16.30831	-6.7607875	0.048523426	-9.997459	-6.7913456	3.220908	-9.890676	-3.0832145	-20.698797	0.9063203	-2.3190248	2.841574	9.076072	18.23706	-0.057601612	3.7927039	22.60509	19.091105	-3.5336583	15.120082	3.778406	15.441246	7.557787	-2.183748	-14.312652	-7.4618306	-3.9091797	6.365347	-19.205359	14.168709	5.613837	3.8357637	-8.686616	-2.0591486	2.9213326	3.0890057	4.5085387	-14.2340765	3.7737405	7.463515	6.9144998	2.3024347	6.5150337	3.7197533	15.723338	17.506079
265	-29.945328	-27.503738	-19.782934	-14.934234	-20.27445	-29.077032	-24.926744	-27.136862	-29.800947	-28.96684	-25.47027	-29.7228	-12.601865	-27.567389	-15.675736	-25.164175	-25.457418	-22.457277	-28.988153	-29.08255	-17.443615	-18.222311	-35.43986	-19.618029	-28.330833	-25.502237	-34.305885	-24.70259	-16.857866	-23.729265	-5.306251	-6.7103314	-16.047464	-27.616358	-27.970085	-21.013449	-16.507181	-24.08844	-22.045801	-34.834152	-18.714031	-23.937904	-26.994864	-26.433	-25.883505	-20.337791	-20.754028	-21.117199	-33.37303
266	-5.6773133	-26.471436	12.3872175	2.1891344	-9.186527	-7.839831	-4.329537	-5.593907	0.4493548	-4.1780953	5.5487065	4.343129	-0.06325837	-0.8002531	1.0085958	6.7974834	6.0685534	5.87964	-5.9042664	5.1397696	1.1027092	13.750958	3.5983162	6.2505107	6.850851	-3.7595043	8.460156	-2.2343152	1.0214748	3.85594	4.8662596	-2.3492749	-5.2442226	-12.649648	-8.466384	8.68278	9.543133	-7.003742	-4.63761	3.7759228	-3.66345	4.5174294	-2.9414861	0.21072896	-1.34807	1.6992679	6.6864753	9.110838	-3.0816886
269	-10.414321	-0.67364913	-11.4183655	-9.112792	-5.7729187	-10.485503	-8.346194	-7.6058846	5.176255	7.7338395	-2.4567363	-12.096856	-0.43469396	0.5003481	4.196146	5.5258574	-11.228713	-13.32628	-14.7798815	-5.6524405	-3.330477	5.2692847	1.8069801	8.632209	7.2972283	-7.619732	0.73092204	-0.541008	-0.23497899	1.1485003	-17.303368	-20.147278	-11.110515	-5.985426	-0.42937574	-1.2807026	4.9371805	3.8041048	-0.3532827	-5.713381	-6.1273265	-5.5967298	4.438625	-5.3324733	3.867839	1.7696425	2.3544827	-8.255668	-9.75563
270	-11.512195	-27.583654	-19.365824	-20.648064	-6.3024	-16.602922	-12.078177	-14.063077	-9.0028715	-12.712506	-15.014709	-10.025038	-18.684494	-5.4229107	-5.1722045	-5.4618964	-24.810759	-18.514618	-5.9707623	-11.893578	-17.453424	-26.098692	-12.936067	-17.554052	-17.353909	1.703036	-13.106949	-11.220485	-13.331178	-1.9097983	-16.571478	-14.711636	6.6474853	-7.35002	-16.922716	-3.2356472	-2.4107065	-7.5784245	-8.163061	-9.7378	-0.12510712	-7.816925	-14.791984	-15.829564	-12.055886	-6.5215473	-13.467068	-2.2834513	-2.2195902
272	2.1381338	-2.6039338	5.4210396	-1.76515	-0.46413377	1.8659095	1.0942016	8.593966	-6.7055593	-12.594948	-7.1750717	6.3386827	-4.6786714	-14.434863	-0.15368862	10.398169	-2.6942613	-5.6036325	-1.5209061	-5.6643214	-20.142359	-12.3129	-10.220586	8.257075	8.543677	7.163981	11.408538	10.880371	-19.45143	-6.097322	-3.4021742	-5.403681	-22.160372	-21.669004	-6.266353	-6.2243867	-5.9264646	8.491966	0.6028163	2.3091834	-2.8923829	-18.748045	-14.283656	-8.662498	-8.500756	-18.549623	-6.5717163	-1.1677843	0.3406383
273	-9.435293	-14.223752	-11.098801	-11.664462	-0.1678861	-5.496794	-0.9144378	-5.120413	-4.978287	-3.416177	5.1692395	-27.210371	-6.6578503	-2.564089	-11.387979	-10.765315	-20.11591	-6.3406577	-2.752302	-9.134183	-9.225355	-9.960442	-7.93837	-13.924972	-7.8878326	-2.7462234	-4.461424	-6.7007294	-11.566266	-6.476808	-1.7478081	-8.062438	-15.263837	-2.5499053	-4.747481	-3.886586	10.009994	-9.192197	-1.3540559	0.6920409	-5.0353794	-12.087636	-2.6942751	-9.590747	-8.8958025	-19.070288	-11.101646	-7.3010864	-10.871422
274	24.007372	5.910608	8.6691065	2.3728704	9.908801	10.16467	9.485363	3.81129	2.1632369	5.485143	9.081211	6.278946	5.8110366	8.960463	10.2639065	7.4644303	12.1354	7.861419	7.385322	-22.525396	1.0265604	-7.2382684	-10.9487915	2.1215842	3.5918014	28.847178	-1.0418016	1.9657497	3.8420017	-9.166308	4.6210523	-8.11198	17.62729	-0.83969146	13.40345	-19.8011	1.1179223	-13.34728	7.2409453	11.511302	1.7964317	-5.1091805	9.607837	-5.305357	-13.2961035	-0.24790604	3.715544	-15.704594	-25.371908
275	-5.6269875	2.1226442	-3.9737813	3.2924194	2.3818495	-14.111901	0.1309826	-0.58791447	-17.037035	6.16248	2.947817	-12.861293	-2.4069245	14.561992	-20.960058	4.301096	2.7644513	1.4409593	-14.802467	-10.49464	-9.392999	1.0595727	4.69539	-0.2244304	-1.2814127	9.23885	8.326856	6.8881097	-1.667812	2.2698724	-20.36404	-2.591537	3.218387	-1.2059406	-0.15191562	0.22681881	-1.323294	-3.7123175	4.7779546	2.6841724	12.028676	11.900284	0.37868467	3.492954	11.6807165	-0.7871342	3.9305182	-9.042518	-7.121643
276	-1.699845	-13.245366	-5.789803	-6.8440113	-6.4944096	-3.7600877	-4.653283	-18.70819	-2.9168732	-22.020096	-6.907828	1.5458902	-25.968649	-4.9777255	0.53333664	-11.085538	-10.581948	-8.309949	-18.56184	-4.9546313	-12.490678	-29.175224	4.640417	-4.8741965	-19.079138	-2.72608	-7.148603	-7.306045	-6.371393	-15.9731455	10.255904	-13.332611	-11.038925	14.353661	-8.990843	-20.24295	12.072322	-0.9001288	-6.3280654	17.540594	-7.858682	-1.9163574	4.2093577	-2.7780454	1.6531855	-2.1170957	-9.921647	-16.436592	-0.9490693
278	-2.8333893	6.246962	5.716945	2.1969872	2.9572122	5.671969	-0.65196544	12.68802	0.33417812	1.9486812	10.199365	16.929567	3.161395	10.79209	-3.3553364	10.330462	-4.631059	-0.25043598	3.5770695	4.2779846	8.880642	6.644342	-9.637764	1.608848	-15.834798	-8.117618	-6.382055	9.439191	0.09494003	19.398283	16.27757	-1.8861986	6.5051193	5.3567963	5.855343	0.43167982	13.684545	1.690857	5.2213507	1.9735694	-6.854567	10.251092	13.949829	7.1231904	11.303677	-3.7332592	-6.4958396	0.67126304	1.3418547
279	-2.3081427	7.9069085	-0.5036876	4.9763436	-6.4675236	0.28885448	-1.6467992	-0.8382699	-6.043608	0.9963687	4.28011	-13.417748	7.342598	9.453595	-8.135509	13.948825	4.673141	-5.921042	13.339253	7.3533473	-2.2543128	-5.9222875	-1.7171859	-0.8505435	-0.25904718	-15.130412	0.38291407	-1.7146568	2.6958268	6.691214	4.0531335	5.7782273	-3.5979612	6.761326	1.9988331	15.630649	-2.4642947	5.3243265	-23.141624	5.5011125	-7.2545815	-13.1160555	-8.964255	9.795119	-1.777121	-8.353021	4.263636	-3.8571167	4.883079
280	-23.731363	-4.2014017	-10.541374	-13.602719	-6.5944633	-11.66058	-16.850836	-7.050293	-11.898786	-3.6708639	-7.71557	6.1808343	-19.209364	-12.540429	-8.245674	-13.922722	-8.348645	-4.896625	-8.8609915	-13.280746	-16.784998	-2.5701802	-18.245396	-13.428815	-21.59958	-20.96213	-19.761734	-29.332405	-17.541822	-16.441835	-12.7442465	-17.574892	-11.063544	-30.252031	-18.185593	-8.937654	-12.215978	-1.7685803	-9.719596	-9.865768	-28.828241	-22.345343	-11.792976	-23.33211	-12.786792	-17.368032	-13.874447	-7.6655993	-7.2625117
281	-19.901276	-9.151778	-7.202554	-8.664086	-14.982387	-8.847356	-3.155042	-10.720036	-28.758993	-9.925582	-9.451785	-11.189752	-21.55293	-6.210329	-28.000061	-27.11338	-19.794199	-20.42467	-15.681034	-8.784898	-0.3854278	-4.9138055	-12.564237	2.8325818	-20.85618	-11.1374655	-6.6701627	-0.023132324	4.002949	-13.57964	-18.541922	-2.0537694	-8.014306	-13.101588	-19.888046	-8.271314	-25.535135	1.3319346	-26.774658	-10.00539	-11.447349	-12.259427	2.1482217	-0.7752252	-8.305289	-20.107162	-15.029805	-27.586634	-27.0028
282	-11.969429	-0.57722825	10.927636	-5.332578	-4.6416078	-6.8663173	-15.7317915	-5.825788	-0.31334224	12.288243	7.0144944	-6.6060276	0.37426743	-7.312961	10.823052	-2.7034855	-15.161372	8.18022	2.9003084	-6.2222023	7.8009133	2.1556327	-18.636946	0.1133283	8.778282	12.297767	7.7703433	21.00622	6.7898216	7.1633058	2.2611234	-13.045299	15.399943	8.340983	1.1174834	-9.208062	-10.957405	5.0174313	-7.876037	6.8392296	7.9134192	5.720001	14.21904	-10.196784	-8.89651	-7.932356	-18.069262	11.521108	-8.598213
284	3.1972868	11.230098	10.450611	10.902654	2.133064	12.2645445	6.22444	6.2032733	-3.7373087	9.038178	1.0640082	0.66754466	8.592881	12.628642	8.782859	9.779203	8.007291	11.492696	12.462447	17.386969	8.48313	6.0075684	7.915783	7.4839797	4.434839	11.060637	10.475477	5.0760293	8.7141	14.854146	9.095105	2.4677393	-9.189167	-1.9895926	5.2199244	9.096772	0.17625873	2.4377367	18.518948	10.002816	3.9442186	-10.950599	-3.5822954	5.8097115	-2.6404665	2.6394444	1.6347567	5.999214	-3.6217391
285	-9.975176	-4.1182756	-14.772232	-19.765165	-10.14862	-11.740849	-15.294533	-10.872455	-10.168328	-13.476802	-2.6390245	-3.4673278	4.4717956	-13.928153	-4.6669774	6.0934463	-1.6412414	-8.234843	-17.69958	-16.429102	-12.881221	-10.853503	-13.1814575	-13.059138	-7.6714807	-9.576442	-12.489967	-1.4120964	-5.582587	-0.74124104	-9.057052	-1.6835254	-13.224647	-4.4428296	1.6605421	0.03212611	-1.8651539	-3.2639768	7.657967	1.4418335	4.720037	-1.7907252	-4.567241	-3.8147247	6.84956	-19.04139	-1.979544	3.376875	3.0831623
286	-23.192396	-12.851913	-15.793897	-14.349879	-4.4955115	-9.13951	-11.429599	-14.447164	2.9283016	1.1115175	-8.112484	-5.938877	-27.823156	-27.235762	-21.59034	1.0154911	-14.477638	-8.942604	-11.355826	-11.080548	-11.353089	-16.04684	-21.955597	-32.54272	-6.902106	2.9967196	-10.295434	-13.933589	-8.383758	-6.410953	-11.840122	-2.5832713	-4.931264	-16.2846	-14.029088	-18.677652	-13.760613	-18.835821	-16.008451	-16.86011	-3.2852523	-16.467398	-7.9034705	-1.8517932	2.93398	-12.314055	-17.963375	-8.489918	1.6948925
288	-5.078071	13.858176	9.662886	2.375556	-3.8622148	10.438634	5.42127	8.931243	-0.5305852	3.7041113	10.831466	11.483734	-4.097426	-2.5504935	11.096173	12.131356	13.662575	13.879196	14.133453	4.7066026	12.654568	11.511704	8.66019	1.0882148	-3.1948478	12.334338	10.051914	-0.9882753	12.816063	16.048628	9.0169525	7.871376	-1.2232112	9.487148	5.3748784	7.305012	0.38353968	13.390689	8.96832	0.5285449	10.557856	10.351447	7.0553374	5.826521	-1.1156754	-3.722454	11.849336	8.315839	6.5291314
289	-10.720088	-12.672829	2.0972362	-14.442516	-21.052528	0.6600264	-5.9846816	-18.491077	-11.9053545	-20.56608	0.7502658	-18.91105	-17.233843	-14.8086815	-19.29915	-15.785698	-9.815781	-3.5152562	2.9707499	10.188212	-3.1573346	-10.991932	-3.4214056	-17.592567	-2.9966106	-12.740029	-23.649744	-5.5791545	-13.771874	-17.06525	-3.7682045	-13.461797	-17.583208	-7.9462466	-15.411559	-13.992023	-11.063931	-8.30352	-15.738556	-17.224579	-21.544634	4.550358	-5.840448	-9.617051	-16.734606	-8.058796	-3.2400303	-10.549631	-1.9300966
290	-14.923996	-5.308456	6.155424	-0.36845222	11.035567	1.2110095	-4.5119705	-3.6889505	-4.7804914	-6.516602	3.3601322	0.57767534	-13.36505	-3.72569	-26.177704	-7.621405	-10.970868	-5.3486342	2.7554681	-2.7592382	-8.0290985	-6.676229	-0.69812083	8.481351	-15.301361	-0.7107287	6.371453	0.21400134	-3.5412636	-6.193901	-12.3394	-10.688312	-6.2985363	-5.839834	-2.0840287	-8.320285	-3.6384494	-2.996747	-7.3510094	-0.12294054	5.4395385	2.2066212	9.038459	4.191525	2.8351269	4.6134253	11.009524	-7.853134	-0.93267876
292	11.135221	18.609175	11.557053	4.1027436	7.186582	5.555744	4.628693	-4.5955167	2.7877395	2.2267663	0.19240808	4.7669525	4.5011873	4.5229445	-4.6221714	15.578186	3.646177	1.7738949	-9.974672	4.4900384	5.646253	-0.9402372	4.1253138	-1.7785158	11.739769	-18.140358	-0.7216838	-2.6797593	-5.3362675	8.592887	16.759579	7.80887	7.105803	-0.77250737	7.2466226	2.584609	-5.494428	1.9977818	4.4886165	-0.17474425	1.0415484	1.0188164	17.193983	13.663388	1.752193	-1.4526677	-5.374863	15.41392	7.557449
293	14.237388	10.689496	10.064375	-1.3879795	13.671677	3.7419538	5.295425	8.833226	3.944987	10.855975	18.032839	6.704942	12.90961	10.603432	8.658217	12.19575	-4.5371823	10.525294	-5.572969	15.779637	14.743327	9.216565	6.623894	9.165589	12.050842	14.419171	14.8806	5.8207936	13.343175	8.20795	7.8005624	2.0593772	12.266144	3.8852804	1.5983977	6.21171	4.972551	17.540215	3.0006392	7.669495	6.071672	0.09488865	19.251358	2.8406475	-2.004048	0.8521412	-17.25786	7.0778365	-0.098012686
294	-6.340571	-1.5924238	8.130769	-17.766169	-29.121607	-1.8594183	1.0378146	0.4549257	-9.904713	-3.5109198	5.0793023	1.0317411	10.539651	-3.4942105	-2.4997253	-4.207421	-13.143916	-12.935094	-9.468886	1.9971274	0.45389438	-8.958312	-4.2051334	-7.8363023	-0.6022377	-4.0813985	-6.9225717	-13.683238	-7.69029	-9.964969	1.879912	7.1390433	-3.6608505	-4.368423	-1.8985878	-7.641867	6.903708	2.0187733	-6.1355367	-6.2492776	-2.537254	-5.6868005	0.3483537	-9.146967	-16.301722	3.8986063	0.034900587	-2.2136445	3.9464338
296	-4.7385726	10.447225	-14.112048	-3.5971234	-7.5780773	-4.669021	-2.9171073	6.6482024	6.5650344	7.241998	6.9638176	15.776172	-8.7880335	-7.2542686	1.3622125	5.154577	-13.020612	-7.482162	-4.6763644	-13.617953	-6.9379506	-10.700284	7.654474	-9.723877	2.4052875	2.9732018	-8.593746	1.5988632	5.1685386	1.4992374	2.8796966	4.3391666	2.306145	1.1934122	-1.1905594	2.4710023	-9.989406	5.5358753	7.4477983	8.097802	-7.07245	4.7005773	12.709025	9.512655	2.564687	5.357624	1.4399284	-5.9899545	8.971384
297	3.8031967	-2.670105	-9.272719	-14.083346	-6.8791924	3.4871671	-1.4455982	-0.5621918	12.856636	5.896408	4.3049717	1.6023537	9.09853	-0.06429724	-3.8439972	1.1300019	7.869621	-12.743587	-5.6839175	-2.243313	2.388649	-9.082898	8.889622	5.050547	-0.81476766	-3.6574087	6.4542556	-12.86066	-1.1476306	8.94567	-4.76882	-4.7093654	0.60326546	0.078762054	-4.9483104	-17.114021	1.6074618	14.925227	16.433342	1.2733303	4.5328507	-12.415382	-18.32768	-14.966117	3.2921028	0.7327854	-9.889639	10.732659	7.370154
298	-8.946429	2.6131294	3.1377563	22.933958	-2.8463612	-2.9170587	11.671916	15.251247	16.157618	21.472567	13.304954	19.414396	0.7572935	0.7496515	22.641508	1.5816389	11.567225	-7.1585298	19.6112	4.40883	-4.5797553	10.9863405	8.699935	16.049698	12.573577	7.594835	9.768046	-0.1487344	20.17553	19.149542	10.909725	-4.7920146	1.3486334	13.840355	16.269934	20.587015	31.249483	15.367543	14.818147	-1.8187351	11.423248	23.24952	19.101662	5.4236298	-0.6907056	24.541418	7.733013	16.603868	19.529558
299	10.548649	5.280237	12.793655	10.274228	6.795841	-1.628685	7.5659804	-5.9105115	8.478738	11.860497	5.201635	5.1814837	-1.6165686	-3.1798131	10.455356	11.773786	7.2514534	1.689816	9.54812	-5.263983	4.5266337	-0.21093576	10.692975	-3.763346	-6.892065	6.082043	8.850925	17.922318	6.7398543	7.370889	11.684807	11.529712	14.892685	12.584254	3.8817093	5.9464245	14.075519	2.7012813	9.562251	5.7134233	1.6489536	5.067486	4.896689	10.905274	5.5593553	7.0681033	7.8211474	3.2067413	-4.45933
300	11.393535	2.59435	3.9008741	1.1544831	6.493048	-0.55380696	8.128732	-1.056275	8.124927	2.23276	3.26797	2.0473382	-7.4369197	4.062061	5.493372	1.9222937	-0.8765726	5.004735	-6.715601	-2.8909814	-12.161771	-15.879579	-11.07077	2.866965	5.949463	-19.470179	3.0458717	-7.630228	-1.3788961	-11.928795	-6.924732	1.0835714	-10.3107195	-11.510479	14.437657	-0.5918496	11.426343	-0.27761427	-3.6028442	1.511231	-8.831246	-7.5717626	-16.164783	-3.6633942	-10.095218	-8.786045	6.4449654	-0.54794306	15.130872
301	0.73605585	14.131124	26.072088	2.1898544	3.393076	9.498782	10.14932	-2.7002728	8.421466	15.401139	-5.3730216	0.080763996	-8.618607	3.582782	-2.8587358	6.9885864	-1.9111508	-13.457333	14.853919	-12.801739	-14.075996	0.85934263	-0.7960491	-5.5941334	6.537037	-6.6721416	-3.8837378	2.0964377	-0.06587585	-0.92317486	0.9340065	12.765828	9.497212	-8.468857	5.857036	-10.68184	-9.645629	-13.712094	-1.2441641	-4.5785985	-10.00579	-3.8878639	-3.5871894	13.16981	7.091102	-2.8060093	-3.4796393	-5.325446	11.489605
302	-1.2409253	-5.4058304	-11.631264	-8.674067	-2.3218744	-15.527812	7.33011	12.551358	-2.3193195	3.3825302	9.118918	-1.8653797	-0.27072954	-3.9862525	-5.348564	-9.617274	-16.859978	-16.02973	-24.242125	-13.536031	-5.54488	-4.556501	-24.219902	-4.8182025	12.648041	11.966443	-4.719605	-22.614267	-9.76934	-18.272032	-16.336592	3.5031595	-13.570812	-19.717236	-3.6804693	-7.341852	-15.505595	-8.596011	-7.024137	-2.4111724	-14.848068	-13.744914	4.5508246	-9.604165	-15.380677	-12.597206	0.71297836	7.7229176	13.945259
303	-0.34140697	-7.9894633	-12.117371	-11.833348	-16.986185	-4.673367	-1.7895069	-10.284008	-13.222855	-4.2112293	-6.9922776	-6.564611	-12.770032	8.705981	-17.343164	-16.181467	-14.811473	-5.3397393	-1.3352791	-17.646452	-18.940443	-10.213347	-0.10293198	-14.510531	-13.125789	-3.7597268	-10.026004	-5.3683305	-11.907863	-2.2271974	-6.973728	-16.360727	-10.698827	-8.463605	8.498677	5.789476	-12.660357	-9.142025	-0.028598785	-4.8184733	10.411168	20.90201	4.5577073	3.4129314	0.20789893	-11.576978	-14.364662	-25.976858	-15.862461
304	-9.675361	-7.6873918	-21.563643	-2.3147924	-8.747212	-5.1413774	-21.02543	-5.653206	7.835268	11.578099	-10.53616	-12.590499	-16.781427	-12.462779	-13.600368	2.4048595	-8.739322	-23.036621	-20.940323	-14.135177	-4.0138073	-14.607703	-10.431327	4.984557	6.6224422	-3.5815437	1.3551927	-1.5436138	-4.4853153	-17.533175	10.759412	0.16294701	-19.421055	-19.359976	-11.105338	-5.538155	-9.204311	-12.542506	-0.68998414	-10.887242	-7.119901	0.4624044	2.2496274	-12.082183	-4.554562	-11.226174	1.8677257	18.897072	9.417052
305	7.058052	4.1046844	0.96448773	8.514253	-9.187669	5.311258	-6.165686	4.7777777	14.598221	-3.46536	-6.4688087	-0.4130423	-7.3991523	11.164337	17.313986	-8.294781	-15.961974	-3.3737001	5.712921	-4.565937	-4.783662	-1.9755383	-4.2018676	-7.5972896	2.8784924	-1.4525919	-6.215212	-8.70391	-9.916004	-1.7345682	-1.4766684	-9.618598	-5.604326	2.3943822	-2.6827857	-12.135811	-21.417147	-8.373306	2.9804966	-6.666887	-11.839512	-2.1213837	-13.590741	-6.8684464	-13.427582	-7.117138	0.91453356	0.08599726	11.056274
306	3.2389357	-3.2267838	-1.1343699	0.64583683	5.621444	9.548507	-2.5657806	-3.3970568	2.1292436	-3.7993276	-13.333102	-5.262338	8.36555	-2.4684765	-12.291725	-7.102012	5.5500693	0.3089465	1.8232621	-6.332199	-4.054145	-1.6527325	2.5989938	9.71605	-6.4464574	-4.588228	-0.12972061	-1.020094	3.7872057	-5.4381194	-9.163859	-1.4818772	6.5327015	-3.148741	-6.281511	-1.5566238	6.6588273	-6.605898	-3.3992176	-0.58704376	-7.443821	3.457928	-1.9885539	0.765882	-10.053869	-3.4714444	-4.7028174	-5.290233	-4.2113295
307	-4.534413	-5.8034196	-7.5988574	0.25608715	1.6591309	-5.140449	-0.12793295	2.5195885	-1.381763	-1.2815675	-0.40629864	-9.682824	-14.03437	-3.4685001	-1.6650697	-8.1449	-10.561084	2.9062548	-10.150988	-18.750921	-7.95974	-9.258712	1.5208257	3.0930345	10.010801	1.3041869	-4.7157674	-24.789454	5.3896413	-2.3383925	-17.966862	-4.5724654	3.096481	0.7669733	-3.7280405	-17.610096	-1.0128136	7.208086	-8.118967	4.7980256	-5.1988473	-3.4653044	1.8483244	-18.75564	-0.009919167	-10.576412	0.56346005	-2.7433243	-1.937487
308	-0.99037534	-6.964424	-1.9745661	-8.850715	-3.3100688	4.646108	-6.3788147	-14.117389	2.252323	-9.909213	-9.5743885	-2.672629	5.3890023	-2.8393753	-11.412782	-12.839629	-3.8901703	-7.016066	-9.576886	-1.5492648	-4.999431	-8.881667	-4.4973187	5.3822856	6.752934	3.7189693	1.3342505	-1.4497524	3.6894557	2.357814	-2.9768312	-0.4596425	-3.183506	4.307714	-4.042868	-4.667171	-4.9515557	-4.667375	-3.1890564	6.5242615	-1.657559	2.0572646	-6.9518065	3.5321453	-18.288044	-10.106978	-9.882053	-4.6854053	-1.8538293
309	28.935219	16.977503	18.354685	17.497465	15.575437	10.678493	1.9933583	2.2954087	2.9156828	24.43149	17.46869	-1.000712	2.045797	9.100113	3.864624	9.480697	11.857048	7.0246925	9.629475	4.566458	9.430325	-2.680685	5.527697	9.715562	9.419114	-2.2841175	-2.387664	2.7335885	7.77002	-11.613449	-3.2327175	19.179976	-0.04335515	-5.8493123	7.2846427	6.2784905	5.8694725	5.9017525	6.0889645	-3.723677	9.372363	18.085735	3.0255325	-2.7835376	0.3280046	-1.1942972	8.864182	11.195374	4.0908513
310	-4.798892	7.8379683	-12.215367	3.69465	1.4682602	1.3574647	4.5458174	-0.067651056	19.500269	-5.750538	7.3893533	12.708404	4.933146	5.152346	-5.0619855	11.031444	-2.5485878	9.505744	4.0970035	-2.7295783	4.2790003	-0.95723915	5.9535203	4.392534	1.373222	-6.5237236	-14.399215	1.8181928	0.636106	3.5428832	-0.06060831	-3.9860294	4.6895194	4.3920193	-5.979761	-17.44021	-7.54991	5.558147	6.763832	6.206534	-8.749773	3.3842094	-15.75737	3.565916	4.50225	6.729384	-2.4650977	-5.577599	8.781318
311	4.5482554	-7.947808	2.078155	10.146784	0.83467656	-4.5568347	7.331335	4.575883	-2.886109	-8.581435	0.78329515	-2.9719093	12.737091	2.4066029	7.9585032	0.7405798	17.517914	3.4662755	5.077605	8.314513	6.7851634	4.709232	7.445717	-4.3573327	-3.9076374	0.68336105	6.1264267	-7.7792716	6.2889237	-2.6280773	1.8702617	9.791698	11.043103	-2.4952288	1.2148294	12.274188	3.3989937	-1.9684544	-0.6395729	4.517442	4.6406302	-21.93986	-1.1420116	10.368207	10.050236	0.09614477	11.501277	13.998136	3.0233107
312	-1.0884253	8.630005	0.28986466	9.327308	-0.4932395	-9.693798	-6.346892	-4.049828	-11.220868	-6.6135736	-9.381352	-21.643759	-13.493843	4.8392396	-5.5089593	-22.994612	1.0386907	-5.794293	7.2029324	0.7041092	11.964706	4.4112635	-0.964657	6.716863	12.052304	-4.395277	-9.539386	-17.533655	-8.429403	-0.5520846	9.47708	0.20791228	-8.480208	17.986212	-8.35434	-6.7323875	-8.84505	-5.3835235	2.6396286	-5.2583714	2.7274883	-6.0541234	-22.512537	-3.9032764	-18.449392	-10.751193	-26.876982	-16.535345	-5.8826957
313	6.7631373	1.8454987	7.096684	14.351494	13.069121	4.900617	2.3996587	13.42556	4.336599	4.3554673	4.517511	-0.8710041	6.1625495	22.440088	-1.3865147	8.5921755	7.5478444	-6.015043	-5.3324246	14.047008	18.190104	13.758507	15.8300295	0.15091293	6.510424	2.3722053	7.185804	8.663362	-4.014398	23.229284	10.592598	9.183228	10.631841	9.956445	13.201926	-3.1861007	8.733859	10.420279	7.9761753	2.292249	2.671738	18.913073	8.885196	14.593185	14.286569	13.023595	12.521877	3.6218827	9.201475
314	0.32309198	-0.52143353	4.220153	-11.0057745	-2.8885686	-4.4070997	-14.692127	-17.499338	-14.056678	7.405133	-2.861636	-6.6076255	-10.828328	-15.5295515	-2.9232082	4.0974507	-7.797882	-1.0331615	-13.056541	-4.3764067	-12.729724	-7.5363445	2.7206032	-16.758888	9.24509	-4.6810603	-12.914327	-6.1573005	4.0849075	-23.777433	-9.759032	-14.293096	3.10229	-14.907065	-16.71112	-2.2917354	-2.0653167	6.1103387	-3.2801163	-9.446414	-7.1825395	-2.739296	-3.8717175	-10.585776	-24.688902	-8.825956	5.4873314	5.4689827	-1.363068
315	-5.7947555	-9.145513	-21.059202	-12.632619	-10.408843	3.6771004	-13.819438	-10.428341	-6.157305	-13.270386	-16.694725	-10.104967	-3.0320053	-14.416752	11.609246	-1.3617519	-4.9406724	3.4902067	4.8776765	-5.705057	-4.7221403	-8.221149	-8.8906555	-0.9369963	-5.3538966	-10.683937	-12.214131	-4.29668	6.556417	9.566147	-8.021856	-9.187108	-6.0377197	0.13370912	9.683442	-2.7922173	-7.177509	2.5257413	2.952699	-13.624766	-12.9814	-17.446608	-0.59129685	10.589968	-3.8286026	-3.331928	-4.1907954	1.7173042	-1.5699333
316	-7.2814026	-19.04188	-29.229239	-25.986275	-33.03745	-22.325737	-24.317976	-29.337801	-20.846785	-10.440118	12.846626	-7.0003905	0.935153	-8.254342	5.9692492	-22.352638	-8.769765	-5.7618737	-14.503498	-1.4086157	-10.277653	-12.769982	-4.9316683	1.258894	1.0599169	-12.355904	-13.1915865	-6.2349744	1.52323	8.793456	2.699333	16.054018	13.398064	8.014354	-20.226505	9.054419	21.625984	16.594847	5.372948	9.511178	16.768229	7.8185716	6.574908	9.008546	23.868309	-1.9843245	-10.617012	-18.057192	-8.022679
317	7.5037713	14.193091	1.1594373	10.798584	-5.365999	17.000214	7.0766883	-7.330047	2.9346316	6.191317	-6.692833	-8.104052	1.2159551	6.8485093	-3.261404	-0.38668665	-5.1546135	-8.338269	-2.5836399	4.564586	-12.725906	-10.066901	-6.309366	-4.9173846	-0.9020446	-6.5947356	2.1264298	-2.8808815	4.325585	-13.620585	-2.1426072	-1.8183397	-3.7944977	1.2263987	-5.4296927	0.2997055	-4.0969405	-5.790114	-1.4648399	-3.1033938	-3.6495101	-8.777874	-16.817171	-0.21126969	-5.8910565	-1.0084082	-0.01693224	-20.991156	12.410461
318	16.445387	6.4034333	3.2936127	0.8215583	14.448796	16.868036	10.377644	6.569275	2.9257553	4.103193	9.22051	9.290161	15.167496	5.742371	8.2319355	5.118572	9.024452	15.494621	5.246016	17.155188	9.43053	6.7079167	11.683464	-0.36024487	14.570519	14.716751	7.6466393	9.944267	-1.5172647	1.5147358	12.211406	16.081884	5.247562	9.809201	11.451397	11.571414	8.461479	7.000052	11.201089	9.599701	4.810247	-12.612872	-0.1739273	-3.4295318	13.336848	7.1521435	-2.8355618	-11.324512	-1.3154966
319	-8.960999	-1.600716	-10.067767	-12.646319	-3.4321191	-9.228808	6.755875	-1.6853112	-0.68370694	1.3241433	1.3087496	0.38989797	-9.237195	7.6142616	0.44037294	-0.8477671	9.27446	7.507954	-4.550309	-0.5465743	5.313417	14.290956	6.6644006	-9.657855	1.8193607	-3.6067207	-10.832479	5.9222693	-0.58852005	6.8895893	4.256883	2.7280083	-5.3118505	-7.530487	-4.479281	-14.669284	-5.02982	-11.110775	12.192494	-9.698671	12.858474	-0.66679686	-12.128573	-2.0357816	1.4213725	-8.117233	1.3338388	7.22016	10.032382
320	-2.5474157	-12.3199415	-0.10385609	-2.2884543	12.750526	1.0927309	5.7685	4.5533915	-2.9308186	-6.49251	-2.4315546	-5.8226266	1.7487282	7.0707564	14.188908	5.485868	4.0598025	-5.834472	4.900316	-8.076366	9.243051	-1.5078245	-2.1979096	7.9710956	6.587378	-7.4696617	-4.8953958	4.416927	-3.388318	-4.4147205	-6.1035805	-9.498582	8.975963	4.3397584	4.6724143	-7.810261	-1.3170515	-2.782652	-2.412836	-19.850737	0.39712834	4.5823665	-0.27595362	-5.5020366	-5.941288	1.5975374	-7.669134	2.04575	-0.12172524
321	-0.76849383	27.314882	-1.6140326	4.595592	15.799736	-2.652753	-0.75925666	7.078875	0.79797214	1.7136068	0.65645665	1.3017415	-9.590882	7.1459403	5.6134334	-21.399488	4.594602	2.7712433	11.0438795	11.690454	1.0395588	-0.17021276	10.502226	3.1606333	-3.5209942	3.2305248	-1.5257291	3.3721554	-21.411674	1.3637346	-5.7786193	16.137384	-3.3203685	-1.0850139	-3.3049023	-3.9883063	-2.2072504	1.5903106	9.577657	-13.419507	0.56935936	10.736659	13.758147	6.4900794	19.915167	7.0055566	2.4506412	9.134463	0.5118661
322	-13.75071	3.9642918	-11.038522	-10.550478	-9.320199	4.738583	9.8621	-8.819942	-7.1031857	-20.182228	-3.7329051	-10.251411	4.901659	16.98569	-7.4018955	-21.217041	2.1897109	-8.465315	-1.4267454	2.4321806	-5.718716	-7.9054427	-4.0523686	3.678981	5.613346	-14.243014	-16.76197	-10.474816	-37.109722	-1.6895514	8.318496	6.455088	0.119691215	1.6126798	2.842735	3.159149	0.509926	12.797381	-4.253678	-8.007243	-7.166206	-5.880017	-14.15554	-2.152603	-5.787439	7.262563	2.271179	7.9503417	2.099117
323	-19.478409	-9.662405	12.213467	-1.4790955	-1.2349787	-12.056548	-8.741725	2.463486	-23.942879	2.384308	-9.098781	-13.03588	5.614557	-7.3392944	-3.1520817	-11.317482	-22.176497	0.5198752	-4.1885023	2.4554079	5.2780166	-0.35688972	-11.182893	-7.8318887	2.8497617	-6.560759	-14.9234705	-10.8030815	-1.682622	0.5774914	0.7929308	5.182588	-5.7430115	7.966676	3.411639	-0.6088368	10.668999	-5.2658978	6.616527	-3.1101856	-14.395761	9.740802	-3.334604	4.4353743	-16.930395	-7.0847926	9.220626	5.484731	-4.744896
324	-3.3981743	4.7675657	14.243019	6.9336305	5.4938717	3.0788023	12.661884	-0.14580648	1.1344835	5.514831	0.5818135	7.4144516	-2.6848443	2.6284444	18.310715	13.110665	8.387023	15.825776	1.214862	-5.7183914	5.5494866	8.299383	-3.874405	-2.6198263	-1.0170625	-7.041022	0.31157303	9.145752	4.448611	9.81906	-0.1111997	5.9816556	-7.725969	8.760841	4.4684315	-1.0719305	-14.738759	-1.9334649	9.723881	11.975461	7.4232745	5.0423417	7.5129523	1.8421469	4.234361	7.847769	7.471623	-3.6119301	-4.340445
325	13.922658	-6.347072	-2.705383	-11.649529	-1.3881903	11.487046	2.9420729	-3.4431477	16.614237	-7.964981	-14.211492	-7.6458	3.1238434	-17.323484	-1.8039789	-7.893172	-14.599658	-0.7709801	-14.847667	-14.669627	6.7123055	-1.7652501	-10.779781	-15.332352	-1.051589	4.6608305	-4.701884	0.3229297	-13.089416	-2.6097348	-7.1622415	-19.425598	7.922029	-1.7670087	-7.6128407	10.410439	0.10049137	-11.477638	6.3634095	3.202303	10.115809	5.953329	1.3192577	-9.048507	-13.203018	-8.858077	-7.1981683	-16.145018	2.2448623
326	-9.013843	10.072249	3.774334	4.1699486	6.0487823	6.00083	2.552531	7.649487	9.677781	10.786248	-9.491288	8.338066	2.7091615	6.844847	3.3281975	-0.60004	3.3921683	-12.637673	4.7172923	3.9693196	10.857243	-12.869851	4.3182607	-0.51889896	0.3015469	16.22177	2.5177033	14.979973	7.5469356	4.0174527	14.530311	10.763539	-14.987039	13.481571	0.2772274	6.961921	1.1007684	10.546544	7.205095	-8.820895	10.079416	3.02524	4.600756	-7.841892	-0.38036522	3.1805742	-7.681715	8.240603	7.0553
327	11.270798	2.9477952	-8.173593	-1.1329829	6.205211	10.028617	8.025368	10.271617	-0.531367	-7.315153	-3.0494826	-4.7465653	6.814321	-5.1502395	-3.2472258	7.0615363	-11.345397	-3.1075327	16.211615	0.70327634	4.388954	1.546876	9.024319	17.19516	10.685229	10.985538	11.392853	11.67094	2.6390097	-19.402235	5.7210374	-9.894057	-10.4479685	2.1184404	19.014208	-1.5289526	10.221852	-0.38738918	10.029297	-9.87978	-12.974071	12.984904	6.4540305	1.0150276	-2.1035044	6.925218	7.2297034	6.3209157	18.47864
328	-8.508251	4.1482587	3.1597528	-0.43048075	-39.117085	6.42969	-1.5734774	-8.407975	1.6787065	3.4114406	-9.495977	-7.473043	6.4504294	3.728536	-5.521845	1.6622915	-1.0736911	-18.687384	-27.249397	-2.5571482	8.377014	-14.913959	-14.789849	0.94011	-10.334296	-11.988274	-5.7643123	-13.675278	-17.154217	-9.364592	-8.131877	-8.96279	-4.324475	-19.032259	10.648176	-16.66117	-3.208659	-13.676849	-0.80819243	-11.763379	-13.010791	-7.7815175	0.568736	-29.55951	-13.570317	-7.7483425	-5.499119	-26.837423	-7.8840775
329	-1.532628	2.273183	-10.7695875	-10.174038	-9.898759	-2.1687095	-9.009167	-0.30985227	-10.113294	-17.799047	-7.492882	3.6275613	-6.245203	-10.025725	-3.9050934	-1.1268162	-5.6193466	-1.6504425	-4.781341	-0.82486767	-9.555558	-5.6099353	1.1946648	-4.8346267	-17.391832	4.6986146	-2.7081745	-3.6407595	-6.496963	-17.234917	-10.542493	-8.528195	1.3091093	-2.9378307	-1.623216	5.731257	4.192428	-5.19273	4.2895856	0.29626802	-10.325318	-4.375812	-4.3475027	-1.4742103	-10.974195	-5.0090775	0.3085296	-7.102059	3.6214142
330	0.9787423	15.518031	8.839009	4.3185153	-0.6355732	5.8072762	-0.58793575	-14.922424	3.8080807	7.021192	12.486142	11.32246	-0.5484133	3.8119106	11.92574	10.636134	3.3364086	3.6143634	9.537663	-4.0804667	5.343887	2.0264118	4.986012	-4.803406	7.4550805	-0.983053	0.61784387	7.4403625	0.096675135	9.632981	2.1771915	-0.29192257	0.526498	3.1828506	6.066256	2.0714457	2.6705353	3.636364	13.8066225	4.233878	3.1889684	11.966271	-1.0390958	-6.2036633	0.6670448	4.5096965	5.82789	2.2723453	8.747872
332	-3.1625898	2.2971544	9.191205	4.447827	-3.904164	2.7347307	-0.8183263	2.6698782	1.1140295	3.7609065	0.34504953	-4.358002	-7.7157006	3.46498	-11.105462	9.222472	-8.472477	3.98182	-8.28744	2.5272892	6.285975	1.0326344	-5.964134	5.812723	7.6585746	1.9197153	0.7810335	8.962368	-0.61962193	16.003147	2.5637884	11.476502	-7.9058075	-7.4338775	0.2790176	11.678105	-3.6194842	4.8128595	-8.615681	2.8477151	5.9314895	0.31119108	-7.278055	11.017494	7.223446	11.664809	9.683612	0.41958746	-7.6319337
333	-4.0263095	1.8243217	11.61382	9.307689	14.754346	-3.7602532	11.0148735	4.670756	-6.413938	3.4266262	11.324435	1.4706002	1.4090804	4.4344983	4.9684887	8.3631525	-12.460826	-5.4028625	4.395983	0.41326842	7.737495	3.1478431	-11.962441	8.905404	1.6789547	-5.683308	1.4551343	-0.24639384	5.75888	3.8924935	7.3605924	9.673167	-1.1623904	4.0240474	2.5301154	6.0844502	7.128128	-1.4857713	7.5794196	-0.23434417	-6.795069	7.0769653	11.609582	1.6404419	2.763879	15.617724	2.0535438	-0.70389205	-10.02979
334	7.668242	14.222893	-3.3144429	-11.7431	2.5536225	-5.2970495	-7.2532115	11.355504	6.064159	0.97993326	7.9589467	5.455869	8.559066	10.351703	9.155758	11.279114	-1.9439462	-5.1897693	1.0995547	-0.7233837	-1.1075258	-8.283114	1.0738922	-4.591877	-9.145081	-7.2049828	-5.526993	-1.3062618	7.749495	1.0801992	-4.032789	2.037263	10.605678	-3.190261	-3.1413996	0.9673968	11.08757	3.490722	13.123403	-0.00187556	7.9019866	-0.32151493	19.182257	14.6014595	9.49698	18.545818	15.532474	15.295505	16.939842
335	-0.35536823	-2.0625052	-1.8907498	7.464991	15.420631	19.835382	-1.85182	1.6843675	8.812385	0.8070194	-2.3150449	-5.8857913	-1.1537317	13.355278	4.177021	3.0320766	1.347259	9.882757	5.139984	-7.9080873	11.098451	-7.5431457	3.9231308	9.850488	10.769985	4.631061	4.6998706	2.0853355	10.739723	8.248954	-14.056407	-6.3000774	8.14711	-14.238589	13.483445	5.285456	-3.9067504	-5.5299315	2.9112484	6.114883	2.367526	15.580743	-0.34441027	4.912255	10.779942	7.4559326	12.583099	8.30177	-1.7683386
336	2.4722748	3.98541	-2.4905703	13.733712	-2.586456	-7.813938	-6.4894347	-0.8618682	-16.238073	-9.562684	-14.034879	9.358506	-10.368581	-6.0644317	0.34399796	-5.7488456	-12.756112	-25.011032	-10.281661	-0.34387365	-11.535226	-2.464155	-14.785149	-1.770806	-30.150896	-3.0899646	-9.029251	-16.92353	-9.73935	-17.163076	-4.350102	-27.479202	-13.407567	2.550785	-8.061295	-16.51468	3.86119	4.3835225	-2.2867877	-2.485429	1.6260792	7.3893223	2.9876595	3.319784	-22.595652	-29.686157	-5.3250756	-32.577305	-19.198565
338	14.692192	8.785581	0.987436	1.8243561	11.247603	13.562764	2.2331161	2.8458927	14.101853	17.240662	-2.6666598	4.279652	2.1552083	5.884075	4.6464596	-9.989451	0.9274471	12.653857	8.178377	2.416639	8.530414	7.4864883	0.9503333	1.3794466	-5.62116	-16.950062	7.179507	-10.390119	9.707015	1.3001103	1.7556332	-1.2357751	1.9710474	-6.2337375	1.6858927	0.74199706	6.2967305	5.3104415	3.7197673	12.476257	-2.703559	-2.4906967	1.2764356	-3.877248	4.640215	3.9447374	11.95124	-0.14811945	-6.447535
339	0.17019081	-1.9068661	1.2445663	-1.9075304	-4.297485	7.2028923	21.174543	1.4801159	-1.8371855	-13.062145	1.0830711	2.514931	1.2729479	-7.985766	5.3441863	5.164076	3.0555065	-2.6742456	-8.310386	-11.675514	-4.2214465	-4.4907613	8.626301	13.792306	2.8617182	10.711253	11.606767	-1.3585402	0.0933907	-19.623947	2.1640656	5.2502084	-6.462448	8.726672	1.3965572	4.1354756	0.42409024	7.6522994	-3.7957	-18.323439	5.141765	2.7959774	5.979439	2.1998165	3.5631847	11.867265	0.9144313	-5.6915455	3.163432
340	-7.7143936	-15.808705	-24.983337	-20.266989	5.0734315	3.759229	-2.9805222	16.459799	-6.664037	-4.3936925	-6.7467537	-5.627874	14.338829	-17.842484	-29.863382	2.36364	-14.426426	-8.870412	6.410719	-1.0541157	-2.012183	-2.5331914	14.330516	-0.3363638	-21.23929	-0.8751476	3.6178074	-12.231313	-10.607943	-1.8677887	3.8416746	-2.1976283	3.5658112	-22.63253	-11.04982	-13.560245	-1.7909255	-0.93672127	-8.513604	2.1548548	6.607615	0.9650858	14.593577	10.190444	-3.6308997	11.795857	10.6463	-9.326829	-5.433928
341	5.2948704	0.39338064	-6.409698	-7.114414	4.4565353	-12.504424	7.9981766	4.646517	0.8490775	-0.46115527	18.561228	4.905034	7.558185	-6.936417	11.814511	-1.4181309	5.1235304	10.271408	-18.26026	1.0280701	10.419616	-0.8679147	-7.2053733	3.9977367	-5.2187333	-11.857999	2.1202087	0.11282253	11.079914	-11.213565	-4.112366	6.5765653	5.0568767	3.9215438	10.484246	0.25277448	3.8547268	-7.008577	-21.266058	-14.56524	-11.653401	9.878374	-2.2519538	1.6791486	1.6501322	15.829474	-10.888347	-7.599524	-0.95319444
342	5.422773	10.667888	11.725072	0.59933203	-7.6304283	3.734045	2.4832406	10.206514	-5.4609456	-5.392486	-0.2771453	3.1099215	-0.7846505	5.6158295	14.529938	16.771269	3.83016	6.8487697	4.0100303	5.570268	-0.53409266	5.3688717	-3.758651	7.1621184	7.87677	5.6685967	-5.7449203	6.8901496	-10.268996	4.156983	-5.1628556	6.1259856	5.723522	11.176404	5.5949173	10.77698	9.203492	11.550499	-5.2095947	9.340005	-0.46400943	9.726598	13.427483	12.865617	16.188972	21.609213	8.398118	18.804064	20.28271
343	-5.8527656	11.003158	12.887612	-12.615392	-10.249661	-7.4839234	-15.354535	0.11138264	-3.234501	4.4111814	12.765315	0.7060137	2.3676708	-26.201218	9.426072	-2.7384634	-4.998557	-16.113874	-19.488564	-12.73803	-14.673653	-0.436752	-4.8457413	-10.887834	-9.923011	2.0246212	-3.8350422	-15.1225815	-14.878139	-3.7939978	-7.531618	-25.448126	-7.821942	-7.774511	-11.432515	-5.056517	-21.652086	-25.292276	-0.20965989	-11.717396	-13.10085	-16.718046	-2.0784519	-12.36943	-17.975527	-21.117815	-2.6730144	-6.2117486	-13.357972
344	-0.7451666	-3.9893234	-7.534842	10.061109	0.080169976	5.8187556	1.4985342	0.070477724	20.184935	-10.076954	-10.206433	0.25698924	7.5966053	1.0008516	13.404728	-6.8392243	-3.628089	11.49731	4.6140957	-0.7079335	0.28270698	8.309643	2.1954336	-0.7000163	12.205219	2.592846	-0.028200945	-9.471798	8.351378	1.4766793	-4.675804	-0.3374904	-4.0823917	12.489781	6.5712523	5.059592	-0.509219	-8.272788	8.13324	-3.760338	3.5566247	0.45263538	7.2803903	-4.7250185	4.1617184	2.750425	8.70359	-0.22694094	-5.242399
345	2.2188122	2.8756068	8.676906	14.118464	-4.429021	-10.05396	2.234914	5.873857	-5.761497	1.7149054	15.059831	14.837085	2.6003094	1.3960413	-7.4004006	8.5524645	1.4623233	7.4496	2.3789632	-1.6553555	15.485166	15.830129	8.974864	-2.388065	8.887516	-5.5331593	4.58193	-10.326806	-0.21374352	4.9047804	-4.3920994	-5.583836	-3.0016057	-0.8245948	-8.300082	12.830128	7.024424	3.8569143	-5.0409455	5.684687	3.6345227	-2.5759404	6.0763345	-4.780571	3.0205982	-4.5490317	1.1005166	2.8170462	-2.999899
346	4.8725395	7.7102456	-2.5096595	5.885423	-22.63756	11.127252	-11.15284	-0.397817	0.07677475	6.124904	7.7487435	9.191761	-6.222467	0.33139253	-11.324931	-6.318924	1.4124326	0.46189818	6.7295	22.322393	-12.808385	-8.816075	3.3609822	6.9020886	6.4879146	0.2379384	-5.8490586	9.329544	-0.5213534	3.3426926	-0.18627389	-4.2545476	6.9030395	-8.830716	0.25112405	3.905153	-3.8989143	6.399548	-5.4860687	5.0248547	3.34011	-8.984361	-7.5671406	4.578596	5.965177	-15.932	-8.4407425	1.8031554	4.244392
347	0.60514385	0.72966415	16.902252	15.51459	3.0832596	9.294852	-0.70363426	26.571707	25.297678	9.877439	1.9728931	4.2107825	9.046714	20.972795	-9.22575	-2.857607	3.8624504	-4.547058	2.1030672	16.55743	-0.7852292	3.9252996	-5.8188853	-3.1182845	-24.960007	-7.8822007	2.4621398	7.0750127	-9.129052	3.9142816	-1.9374577	-2.4380844	-7.234631	17.19192	14.312775	-17.500895	-8.64254	-5.49278	2.6220615	-12.676291	-7.1780205	-2.5909188	1.8922853	8.407352	4.587684	-4.7840266	-3.5083468	-12.944302	7.794184
348	-17.43135	-0.26585117	1.502766	-0.5963672	-13.035622	-8.378799	-1.3653884	-30.911453	-9.300313	2.0737798	-10.564947	6.1844316	8.891029	-9.514396	3.9600708	7.884455	-15.020454	-7.1469994	-1.9478203	4.799484	6.2793126	-3.0469482	7.84272	6.7175674	7.4502807	-9.936469	-14.347682	-21.251776	-3.7026794	-1.2296606	-11.884678	3.67285	-6.0065613	-4.0771894	-0.40825465	-6.6877027	-11.460587	-23.79653	-4.5673237	-14.157875	6.083414	-5.634699	0.058032036	6.195387	-11.715561	1.5759374	2.932104	-4.663181	-0.78587884
349	-6.1286674	-13.605418	-3.9207737	-7.8042703	-11.879223	-7.300898	-4.804638	-6.5537314	-0.35213462	-11.2831545	-6.102888	-15.368581	-0.5509155	-12.452853	-12.871888	-21.712067	5.3449173	-3.8105023	6.1907535	-10.491658	-3.2460659	-18.666021	-6.860203	-18.466234	-6.4595513	-27.392004	7.7307115	-13.167488	3.8788517	-0.7583735	-8.451871	-14.656878	-7.7163424	-13.2555685	-4.170839	-10.184344	-6.102075	-3.3488789	3.7714863	-3.8599656	-16.885847	-2.7985022	-6.7684464	-18.63871	-7.179154	-17.542425	-5.389975	3.9735804	6.3659024
350	-7.4567084	-0.5608004	-26.022827	-16.333982	-9.728983	-6.535377	5.7168527	-22.618055	-6.406921	-1.3826599	-14.364864	2.1802785	-9.564506	-10.501286	-21.338463	-4.1766877	-17.661177	8.482212	-5.319341	-12.033481	-7.9683022	-15.460148	-1.7864636	-5.6829224	-12.510058	0.3878894	-18.359747	-9.6304865	-0.571472	-3.4365673	-9.198628	-11.61654	-27.889719	-1.4679326	2.648864	-15.1378355	-10.41246	-8.213427	-17.86378	-8.485783	-9.367295	-12.312621	-13.321812	-19.273819	-2.6381667	-23.38207	-9.9502945	-11.519363	-5.3232856
352	13.539192	17.84197	7.2065797	-0.42717823	-4.524252	-6.7434545	8.544427	2.7059987	6.0560174	3.369131	5.2526636	-11.1417055	-12.098351	-17.322138	4.473992	5.300816	-2.9913807	7.31933	13.70504	-5.4078374	-11.556132	-31.162981	-44.015285	-31.84488	-9.454222	-22.29275	-13.918514	-5.767937	-12.514615	-9.316238	-10.888667	-20.550146	-2.027549	-4.602293	-5.2071204	-12.153839	-15.526999	-16.918564	-2.2863376	-49.35439	-25.396942	-29.31339	-18.783512	-12.557639	-26.935678	-24.043434	-4.7332067	-27.567148	-31.292944
353	2.7625015	-14.389379	-5.2202992	4.3938622	-5.903826	-6.2890687	-6.099547	-8.230966	-9.987208	4.566763	-9.906423	-9.167296	-10.824841	-13.398259	-1.948383	-6.1067924	-16.88994	-5.7642	-15.3513155	-9.617297	-13.514725	-17.113005	-13.497388	20.471487	-12.514937	-5.140986	-3.6220567	-17.86708	-12.908028	-19.507513	-18.581118	8.61512	-3.426669	-2.0197527	-11.273625	-15.49529	1.221366	-2.2057667	2.3305779	-2.9460487	-13.96424	0.5296853	-15.048512	4.0101247	-4.6900716	-8.5319605	-18.06156	-19.80906	-17.964727
354	-7.9966264	-10.63697	9.431042	5.251381	-6.508587	4.9229083	-2.1573665	-4.338836	-26.007086	5.586448	11.513471	-3.3530715	10.849724	6.180391	-13.955807	-0.49469247	10.668891	9.523174	3.999005	17.184395	-7.03604	-1.4379969	-10.666055	15.114465	3.853707	-15.038039	15.38226	10.237003	-1.6249037	-15.037064	21.325493	18.946554	-11.465569	11.970337	-12.550205	-2.036485	-16.279457	10.810684	-7.996685	-1.8310666	8.468282	10.463298	4.6420865	-23.575386	20.424698	-7.980779	-9.064609	-10.830699	-4.0615497
355	-12.331023	-12.4849205	-9.87951	-19.603838	-26.066572	-13.537621	-16.987474	-10.427466	-24.172506	-8.052326	-4.582625	-11.630466	-22.823679	-8.641303	-10.169376	-13.129949	-13.131542	-33.330154	-9.766555	-13.60231	-7.2167797	-9.447166	-17.057554	-18.279165	-2.338868	-19.115112	-21.077206	-20.665396	1.0002438	-0.9841673	-9.500619	-6.8683305	-22.372887	-27.728518	-6.396196	-19.986586	-11.120506	-30.442389	-7.527326	-16.361595	-0.74970216	-5.192125	-20.18869	-4.4959836	-8.523452	-9.436318	-7.4629364	-15.1755495	-24.232874
356	-5.8230896	5.3804607	3.582204	2.8055737	-0.17882569	5.555855	-0.64452225	3.7152283	-2.563606	12.150111	7.2434235	-5.9507484	1.4709126	7.096127	11.067218	4.6460814	2.330838	0.7687208	1.3626524	0.4505159	3.1131954	9.16967	-0.1722339	0.9295683	7.2312446	4.068695	2.2552242	5.961441	-0.9989729	1.6384224	2.4824483	-1.3950735	3.9781723	1.2787255	5.6826653	3.3111045	1.4192162	11.676372	7.494366	5.9953637	2.0207763	3.7761428	4.8844585	-4.5835853	6.8069816	0.4471229	-4.7859483	2.5044572	6.9213853
357	-0.49842548	-11.200215	0.39907995	7.419641	-14.522125	-9.561832	-3.6289442	-1.8910732	-0.7970217	-0.12806876	-20.7988	1.4495854	15.485687	-30.171598	-8.111838	5.2102966	-18.400324	-0.56708884	8.665151	12.008915	-10.121604	-32.15456	8.3256445	2.5700786	-15.67999	-1.9621822	-7.839882	-12.118549	-3.5054104	-1.1444803	2.8374112	-22.643152	-1.1425118	-0.40219653	-11.451538	-29.093163	28.775864	8.470422	-35.881725	-1.8219875	10.21854	-21.663908	3.0897	16.03531	6.3553243	-12.592061	24.520332	3.872487	-14.234626
358	-18.447922	-12.703342	1.3821902	-3.6821587	-13.3440485	-7.2437515	-17.823326	-0.963305	-1.9346279	-8.635402	-8.245118	-13.393687	3.8879821	-4.9974833	3.1308098	-9.7971735	-13.3592005	1.1731375	-0.05229346	2.1489267	-7.4883404	-12.4529085	-6.999102	-4.1591787	-16.425858	-6.627521	-20.979164	-19.124535	-22.949648	-12.027809	-14.393941	-7.9015594	-1.622069	-10.51356	-22.629364	2.44672	-8.313746	-14.878985	-13.557189	-7.73391	-8.553188	3.2582867	-16.924501	-24.085213	-8.308387	-4.1033688	-10.143051	-12.554156	3.6529682
359	5.2995715	9.369928	11.265935	8.89708	9.022831	0.026353776	-0.27452025	-7.663646	-6.570763	-6.4642653	-4.4851465	5.533686	7.154764	13.208911	8.015929	6.4166126	10.661484	12.12396	1.237101	8.946588	8.960561	5.3500266	-1.6493562	2.8018456	0.49519375	3.2857578	10.214988	6.027345	7.2297034	3.1734324	0.3530886	6.6137967	-0.81152207	5.862944	3.5060065	-5.5557137	8.331334	4.5428567	-1.8211886	7.3497734	8.142907	2.1671746	8.08925	9.130441	10.047078	1.5082912	2.2740366	8.071755	2.482259
360	8.0650625	18.3275	9.59051	3.3692844	8.360768	14.124658	3.7446458	-5.275572	18.983566	20.757654	9.456894	-1.7349324	10.810613	8.161969	2.8919775	6.43051	4.1100082	6.673754	8.892329	0.82806826	10.335334	15.217935	12.380328	15.704745	9.338877	4.5954094	13.768529	3.7118442	7.4447	5.836242	21.768417	14.544876	6.0879974	14.380927	4.5404725	14.825732	2.4874744	10.605397	2.5106347	10.0522995	3.5056198	13.578358	3.5398238	5.316898	9.954858	8.575656	30.966032	10.977183	11.281151
361	-5.2620163	-13.077718	6.773295	-9.086933	-3.2450874	-6.013077	0.68644494	-9.851668	-4.86189	-9.70259	3.8876579	-5.1769924	-15.451064	-11.051244	-5.274832	-14.655502	3.3249466	-2.912404	0.12034305	9.098565	-7.2672462	-13.888225	-17.890297	-24.990648	1.4553849	-3.914121	-15.878812	-15.252568	-3.7442513	-3.577851	6.5953774	2.2020433	-7.58981	-2.1389043	-13.423207	1.6344513	-7.337686	-15.2016325	-7.479421	-2.417732	1.7512589	-5.5252533	1.6647968	-2.579608	-7.7834454	5.691406	-1.8459845	-16.138868	-6.311359
362	8.400015	6.7594895	-3.3701582	7.274155	3.12996	8.554342	9.633128	17.183535	15.572113	7.5948024	11.39254	14.320233	7.4757633	6.7353845	8.979545	12.64165	9.543946	11.938828	7.5073967	6.9244785	7.5700703	8.882038	9.848683	9.032407	5.3251157	6.07576	13.252265	9.253442	14.814097	4.6520643	11.720349	9.060582	13.980064	3.8998764	11.132546	11.467082	13.363151	4.4259644	9.602954	1.548923	10.422143	9.7388525	4.8730655	8.034465	12.103516	12.509846	13.473966	0.55581474	-2.20104
364	12.017095	3.8527482	12.138938	11.647595	6.814853	5.4936695	-1.6593546	0.85831517	3.0576136	12.909766	10.602994	7.5318666	9.660973	11.252064	2.4127529	20.957483	9.064523	11.801953	9.85693	5.072438	6.413404	10.513142	8.459795	-4.049685	7.8245716	7.7285333	9.761434	10.950015	4.8045373	3.5170224	9.170918	11.30423	1.9702154	18.381128	6.193144	9.4504595	13.5662565	18.7405	8.259633	11.499827	0.9658354	10.09813	14.298442	-5.139616	7.675678	3.9827282	10.419854	8.339912	-1.3108038
365	-11.153633	-15.909656	-6.5003467	-13.241654	7.8571925	-6.0681252	-2.7337844	-10.695572	-16.806152	-14.486252	-16.041634	-13.355092	-17.340948	-17.033731	-12.739217	-10.693442	-17.853567	-16.001955	-10.049701	4.640106	-0.29200634	-14.456603	-11.76408	4.28089	-9.0700445	-11.577972	-17.705458	-5.985701	-19.893158	-4.575849	-19.831924	-13.777513	-8.038428	-19.699862	-4.9871354	-8.896488	-1.8505169	-4.791594	-14.365895	-10.322707	-8.102865	-2.0181882	-17.626673	-23.000982	-17.52571	1.1125407	-12.292183	-25.16475	-17.571686
366	5.976335	1.2470113	-10.607839	-6.057173	-2.7950876	4.3136253	-14.542686	0.72514725	11.954364	-3.830798	4.344684	-11.993991	-10.120944	5.3499413	-13.08194	11.341222	-10.679147	-11.851647	-2.4598124	-1.2025247	5.7418036	5.216612	-0.9797277	16.421679	9.636087	3.1640885	4.884995	0.5879968	10.846214	-16.055944	2.7858362	2.4629939	0.97412205	-3.496353	-0.25255743	-0.72718525	8.492524	6.027931	9.803149	6.7586503	10.232982	8.64853	15.629712	10.0453005	4.4967813	-4.207268	7.039561	2.4110188	6.973978
367	-6.4729843	-15.9863405	6.2609024	-5.368269	-9.652763	-3.8931587	7.488216	-3.210252	-2.2134027	6.332672	-13.701671	-5.9345284	-18.539427	-2.8991	-7.021955	-0.2509497	5.1514726	2.5154476	6.3890815	-0.62672573	-12.946837	-3.508857	-1.0863401	1.2239742	8.823245	9.817952	12.193412	6.753498	4.1877046	3.9938433	-0.31293344	-12.380791	5.711363	5.3100266	-8.923546	-5.2983375	-0.12674884	-10.033013	-1.3699656	-1.6448035	-0.16599195	16.032661	2.8962471	4.94949	-1.4591979	0.74168134	2.760148	3.1365087	11.600873
368	-11.664581	-0.8924698	-6.914637	8.96486	4.141905	1.6991919	-5.035952	2.3070798	-13.183547	-6.7855644	-8.07224	-10.725243	-3.750598	-9.351868	-5.084886	-6.7373757	-6.61484	-9.040105	4.4230475	9.199393	-4.5562863	2.0930855	10.242454	1.235331	5.0644546	2.1662586	-14.39467	10.077483	-12.885304	12.961522	-8.919185	17.677185	-8.934344	-17.62033	1.3068827	4.0797725	-16.812037	-6.3878007	-12.025833	-13.910111	12.043199	16.251007	2.8286698	-5.561224	-5.592217	1.7220325	6.522331	5.110157	-18.368639
369	-16.523127	7.720228	11.687428	7.706389	9.763167	6.4030166	7.0396466	5.8881097	1.0075493	5.8622365	-7.5619607	-11.655205	10.965813	0.9024622	9.831676	1.7009926	-13.678067	-1.779746	-1.6371821	-8.3490925	-7.3863273	-0.07141302	2.7709868	-2.5963242	3.0650332	2.6324575	8.471183	8.364558	5.4700522	0.11367651	-8.368316	1.6987667	-18.168266	-2.0378006	1.3847513	4.155996	-18.20968	-11.690433	3.6459038	9.651059	-5.7602887	-12.560344	0.731512	-9.240893	-0.5362854	-7.939819	-2.6621737	5.9333835	8.331109
370	17.82742	31.635042	-3.774832	1.6156985	-0.97993904	4.2374334	-1.748464	-22.629053	-1.1612219	-0.48546436	10.768889	-1.8070289	-3.3124707	-7.229193	22.763044	-6.003353	4.3430233	-6.9738555	18.861837	-2.1227608	-3.088746	12.887267	-0.29199377	7.642378	2.2199295	12.603924	5.8842416	11.558291	7.1194496	1.9719862	1.9140453	10.852505	11.572076	4.803299	8.2762	5.8859367	-2.0902178	2.8467662	-2.4166973	2.4919078	12.038521	7.700376	0.037657816	1.6932739	2.1924036	-1.0885195	14.144512	18.286077	0.95470077
371	11.895701	7.2883205	-5.9423547	-8.463557	-1.0370523	-16.087086	-6.3197904	-7.120098	-19.612019	-1.352415	8.008553	16.276285	-1.3542986	-13.737384	6.3348618	-7.5233207	-15.372767	-10.283828	-4.732779	14.578639	-11.6866	-3.8406498	3.947382	-7.934338	1.2699445	-12.04774	-22.646727	-10.045127	-5.364801	-4.1595984	5.974236	-10.061986	-6.655941	-21.75474	3.416066	-3.9404294	-4.888842	-3.391798	-2.5952346	4.9296417	10.827477	-7.9135895	-8.140525	-17.521944	-18.614246	-12.015324	-7.8320937	-6.1799016	-4.53918
372	0.6299079	-10.557206	9.490888	-2.7598896	-14.440501	-9.984592	-8.248247	-8.244014	-28.507017	-10.695004	-17.811916	-17.922035	-9.632958	-6.2354736	-14.354229	-4.4523416	-5.0075607	1.527133	-19.333487	-14.1902895	-4.4593935	1.760173	-11.4804945	-13.719346	-7.197502	-15.81044	-9.207347	-27.288641	-5.4259667	-14.823354	-16.072989	-18.069582	-7.088797	-13.974988	-16.786953	-27.800737	0.53601676	-6.1625857	1.6384922	-3.6674273	-26.306145	-19.729828	-21.764093	0.9515667	-5.997612	-12.774811	-6.6405106	1.38277	4.050522
374	-5.392451	-26.590437	-5.825577	-14.526517	-3.1992881	-14.029201	-3.9754245	6.6029716	-6.773049	-12.773346	-1.2310096	-6.5446706	-2.125619	-8.0191345	2.533396	-7.517157	-10.737594	-14.656917	-11.523105	-4.700491	-13.126019	-0.08798981	3.3095787	-10.257382	-9.58203	-2.883416	-5.545755	-16.585804	-13.164803	-12.497704	2.9219303	-7.574121	-0.025577864	-18.92206	-22.826487	-4.457662	-9.632081	-9.679076	-8.916783	-1.1698905	-8.7148905	-16.581749	-8.772942	-3.012654	-13.969893	-5.391831	-17.448868	-8.695162	-9.742685
375	-1.4159589	-5.581845	-1.0273179	-13.938563	6.924	1.4731841	-1.7225504	1.6215806	-5.2855864	-7.020681	-0.78826666	7.44564	6.2690663	-7.933731	-18.473267	-8.573579	-15.773667	4.9434357	-1.2347621	-17.005728	8.1853	-1.9909668	-3.6697586	-7.646076	-8.001206	-13.455796	-10.299168	-19.804323	12.8080435	-0.8851156	5.7656503	-9.1686735	7.4844975	-4.9623775	-12.728999	1.3904266	-5.6576066	14.680748	6.3525624	-0.2680599	1.4580342	-4.187107	-0.21538348	13.35027	7.9153824	-9.1672945	18.93152	-5.45052	1.6455749
376	0.29827294	-13.03188	-10.924443	-29.285553	-3.9894981	6.111548	-17.528847	0.09543713	-4.8205457	-14.4164915	9.988449	-2.2637572	-9.866198	-2.1593192	-15.885529	-6.800968	-7.1409073	-6.5238323	-15.568733	9.894601	5.6432776	-5.803022	2.405435	6.300472	7.1400943	9.152251	-0.9449385	-4.79041	-7.658073	6.7053795	7.931544	15.243381	13.282262	-2.0001454	6.6843414	10.453437	7.657776	8.832599	14.450241	16.655165	5.369863	-0.5146856	6.3124614	-5.330871	14.189687	11.22597	7.8705974	-0.72620505	3.5562098
378	-11.246795	-0.9472434	4.3607407	-1.7586533	2.1113732	3.7027378	6.7092195	0.13986619	-2.0816796	7.858998	4.1816487	0.9425451	-7.960527	-3.7582102	-3.220359	-5.7338886	3.3502948	1.7057701	-9.800325	9.200027	-9.093812	-3.1891384	9.53515	6.7406316	-4.45844	-5.8778706	-5.5936217	-18.308527	-5.471031	-9.0588045	-23.659723	-3.7845924	-10.45922	-4.764044	-0.91894245	-1.4613905	-14.096004	-7.1866117	-4.009353	-14.673047	-11.897969	-7.4551787	-8.022473	1.6625541	-13.492925	-5.869095	-8.56248	-15.095357	-2.7218254
379	-2.8242557	0.11890459	-6.2638664	-5.7027245	-5.5142646	-4.2485695	-4.875471	-7.4993043	-2.89231	-6.1484313	-1.4665374	-12.52452	-0.23248045	-1.2451583	-2.8595333	6.058047	-3.5959167	3.2254057	4.501505	4.370154	-1.6433913	4.9232793	2.7233381	-0.06370767	-3.7628486	-6.464103	0.6544063	-4.3204284	-9.866567	-5.632675	-3.7783985	-8.702477	-6.719751	0.49125	-4.955643	0.90455884	-7.655338	-7.6983495	-1.883915	-5.336452	1.221927	-1.8352617	-1.1007792	0.14965613	-0.42878056	-2.2732718	-3.307902	4.6276298	-0.9167879
380	-5.031016	-4.2946086	-12.200582	-0.9005658	2.757349	-17.840878	-2.198671	-6.0871634	-8.82767	-18.530664	4.427529	4.530316	-5.6330247	-18.398521	-8.985178	-17.249735	-30.12808	-12.001312	-7.0676055	-1.7361975	-15.308034	-0.56636876	1.0736966	-9.519813	-9.691253	-6.181522	1.9574534	-3.184642	-8.739212	-8.073427	-2.4784315	-4.4025764	-15.336743	1.1886238	7.4396634	-2.6700542	-3.5750256	0.7893655	-5.503746	-11.564075	-21.249338	-6.798315	-1.6062412	-15.555672	-4.3181834	-0.49370018	-0.7046717	1.1382855	-12.939799
381	-7.2650266	10.189255	-11.309054	-5.7524924	3.5531714	-0.27089605	-2.078429	-18.270252	-13.288718	11.00546	7.0462937	-1.1578335	11.594806	-2.8349607	4.3149977	-8.860179	-7.3695292	17.120993	7.786492	11.633163	15.862297	-10.484584	-11.5381155	-12.80866	-5.6527934	12.3854475	12.269876	15.5793915	-3.49804	7.4537625	4.582911	-11.878811	3.3099194	9.529079	-1.7406214	12.318584	7.0148034	12.3993635	0.45573664	7.878039	-14.473071	10.030946	10.047579	0.49275717	-4.715118	13.987695	8.986678	-10.561061	1.3324226
383	11.842986	13.0171585	8.149922	20.285757	17.074724	13.230106	22.56986	13.902328	15.645405	17.495108	20.492605	14.914697	16.570639	39.67333	32.414898	27.808472	22.890068	12.543522	15.064359	3.813695	11.268117	9.250294	4.3150344	1.5484005	9.618232	19.720297	15.129931	7.769709	8.884215	11.545606	11.167993	15.783753	13.789803	13.762923	12.185227	9.725753	5.971766	-0.4829556	-0.016211113	0.24328168	4.2889924	-1.979054	0.11176554	8.120296	4.6968236	10.568985	15.285108	11.891828	12.245067
384	1.8660641	2.8122873	6.4332767	8.743032	4.5670357	8.335997	-1.714909	1.6218867	3.7322128	12.878301	7.708784	10.206406	8.931022	1.6762918	5.8980484	12.021652	4.6294117	5.5027294	5.134701	-0.9780114	5.163693	5.480034	10.005091	9.973344	-1.1269274	9.8779335	11.704575	9.416728	0.24079466	7.4292903	2.8330898	6.9039807	6.117597	4.7038493	5.3127227	2.5936527	-8.738299	5.855745	5.363692	-1.179025	3.6375577	-4.5176425	0.9411834	5.494948	7.6955094	2.5463924	2.6007824	-0.42904034	5.3054605
386	20.794924	10.451359	-14.794941	-7.7373776	-15.918674	-10.185352	-3.4244087	-6.519333	-9.144637	0.14767568	7.5239635	-7.4088807	-5.2708373	9.553503	18.376047	-5.2124867	8.246329	6.5177703	9.091339	2.4251134	2.048385	15.753365	2.0947628	-3.362891	10.431474	-0.16795726	-5.4793644	-0.755943	7.5573063	-2.2309544	4.304328	4.9086194	1.2358712	8.292615	-5.144299	2.1300147	17.751242	7.626686	10.585466	8.732451	9.157044	-4.800901	1.8710841	18.284384	-2.5891	6.1676903	8.6685	-1.3858896	1.5526333
387	-6.0976777	-8.441962	-14.601941	-6.1989994	-7.9394016	-5.832433	-5.298384	-17.366425	-2.260286	-8.711892	5.2662144	-9.884492	8.534369	10.307478	10.860803	11.778888	11.814858	6.5573726	-0.47524038	4.516426	1.3431998	14.714196	10.50146	7.660336	9.076255	10.5969515	13.60349	7.5631347	8.393149	6.4442163	10.3884325	-2.8066807	15.446953	5.5920124	11.210675	7.297167	16.99166	14.268718	5.304956	11.246162	5.556335	5.8778663	1.2429816	0.95591015	1.9290005	18.42476	4.675879	10.657882	17.009111
390	8.127954	-9.158729	0.7139438	0.9370949	8.2061205	-13.637908	13.860242	7.215141	-10.532154	16.373709	-3.5858548	15.4313	16.16041	6.3225365	3.8718598	5.449968	7.6741395	-5.261925	15.044093	14.28859	-3.6368697	15.110433	-1.7245121	13.1027565	16.998592	12.495547	10.304843	9.15445	8.7070055	0.79821414	6.0166526	12.081909	8.613313	24.02465	4.3489213	-4.9085574	-9.983072	-19.280989	5.487287	-4.9512477	-11.585399	-12.046437	-11.88119	-2.978569	5.8047004	12.276543	-7.619078	3.141187	27.496363
391	-24.849756	-8.876438	-12.602799	-14.770745	-23.293594	-14.690476	-5.6189866	-23.443863	14.090633	-6.1795564	-31.53364	-9.914474	-4.395104	-10.311929	-2.3480415	-25.396246	-5.2986507	-26.993093	-21.145002	-5.447394	2.3820143	-12.58665	-3.5868874	-6.7269077	-15.534051	2.4873307	-3.6052425	-4.2373524	-4.929339	0.96763676	-1.8735577	-3.8527699	-4.664257	-9.166266	-7.1462483	-13.521314	9.237393	-9.396903	5.795712	-16.21826	-0.8451832	-34.071648	3.2507584	-20.097366	-9.604178	-7.958401	-7.1945796	-29.769323	11.339082
392	8.732142	3.8518746	4.058087	9.626752	11.956726	11.192103	4.503493	-18.317846	2.1246235	-2.269715	-28.438797	-0.43136516	-4.263432	0.5584957	6.3997955	-5.7492843	4.804851	14.996232	6.7832966	-3.1841633	13.200185	5.58866	-6.3613687	11.637904	-22.718857	7.4563193	10.653866	-15.413593	0.48324648	-8.066802	1.4528676	10.465767	-2.6339912	-5.354908	3.8877509	-6.4635715	-7.4204235	-9.271433	10.730321	-2.4369762	14.120834	-10.731555	-7.7444654	4.0004897	-9.003017	8.888896	-6.0212817	-0.53527164	-14.048921
393	0.08466848	-1.1675383	10.52061	4.346516	4.4911876	4.3437576	5.0475316	8.433479	-4.085556	5.5278344	10.972646	4.4903326	-7.4183083	-1.8681022	-4.488329	-4.952869	13.243049	-10.662058	-10.675194	14.652763	1.3355337	15.755815	-2.5467322	6.897384	10.649983	-0.36445236	-11.65883	-15.905437	5.865194	-4.0818954	-5.6159477	-10.856618	-6.0727363	0.6012351	4.0578218	-14.963183	-31.870262	-0.42302534	-5.802259	-8.940592	-14.607991	-9.340711	-19.48082	-17.10728	2.4410403	-13.95739	-1.0109597	9.65013	9.719352
395	-7.764464	1.9615942	15.762833	19.506777	4.487374	17.230423	7.5311356	-7.0024323	-11.190848	9.265411	7.253637	-9.005843	0.61788493	4.487698	8.879205	-9.835097	-16.05613	-21.026144	-2.460184	-12.079956	-6.5189204	-8.64422	-17.580688	-13.654945	-22.827372	-13.852277	-21.231215	-13.913567	-23.319214	-8.258109	-11.299876	-4.1098137	-13.811223	-10.073634	-6.8425007	-5.784387	-12.07578	-1.9633142	-3.9119415	-9.354816	-6.1199803	-11.911038	-29.910248	-32.257584	-24.828575	-27.649542	-6.6955733	1.8872899	-6.1046596
397	-3.8418493	-9.457467	9.34198	-1.7530552	18.692894	3.451638	2.1346052	23.26874	10.313386	1.5099568	0.35530615	-5.96287	-5.245662	-15.341548	-17.005613	2.962284	-19.01934	3.6833713	-13.398534	8.687516	-2.4290605	-14.8045845	11.3430605	0.3154039	-10.637287	3.4304197	-1.2230607	11.659671	-10.743077	4.937038	6.8289695	1.0866662	5.1503835	-6.115579	13.898549	-0.6340141	-9.004162	11.876912	16.537645	1.4123726	-6.8443103	1.4378452	8.51692	8.065879	11.707957	16.81614	3.0153568	7.6315465	12.538883
399	4.44998	8.147037	-1.5177135	-0.41955733	5.1110215	10.081205	9.830495	14.209453	9.5796	8.13568	10.067285	3.5844796	-3.9395866	8.338422	6.1372643	4.577806	-2.096125	4.629318	-3.1960895	12.924938	1.5952444	7.847321	-14.059479	-10.352861	-4.4648314	-0.4364055	-3.7223823	-15.147733	-1.7105423	5.1839757	1.8954498	0.57538635	-17.29529	-4.502281	-6.4137444	11.273976	-7.26037	6.7119374	5.422079	0.7206595	-1.187973	-1.2374349	-9.463229	1.0052341	0.90827155	11.659779	3.095136	9.339675	9.544219
400	-0.15433438	-12.7201185	-12.872624	-8.401824	-8.871883	-15.404609	-3.6316884	-8.102971	-12.451981	-7.5820327	-13.273295	-0.3817474	-14.510869	-13.10643	-13.986759	-3.7540548	-13.94786	-8.80796	-23.068277	-15.804459	-3.6954434	-15.347599	15.700492	3.7596633	6.4990144	-8.538477	-22.889647	-10.446316	5.056255	-13.596844	-10.120062	6.3419547	-11.650771	12.863701	-3.353041	-25.155981	-18.998964	-21.029339	-6.720743	-4.885654	-8.927581	-14.230026	1.5531753	-35.236343	-15.088718	-25.883165	-29.337244	-12.985214	-28.835083
401	3.774603	11.252002	-3.689944	12.539447	1.0973822	7.221558	-5.696001	5.075698	-8.13692	12.418534	-2.0454662	8.717811	13.017676	5.4392395	11.294841	-23.1538	9.320483	12.285699	-14.613804	-14.662066	9.102546	-15.843675	-7.3408656	1.4271516	16.824417	14.992307	-5.484263	16.865686	15.453916	-10.132024	-6.599816	14.124953	9.366267	2.086095	5.657997	4.4735956	1.238521	-11.007873	10.080865	16.167994	-15.888238	-1.9002887	-3.584954	7.849854	3.8549843	-10.71124	-10.555352	-4.6355824	-18.326803
402	11.863683	8.032822	0.6923458	11.548462	9.557013	9.110715	-14.373317	-6.688212	-10.18637	-12.393006	-2.3045232	0.048243325	-14.965457	1.2624112	11.719527	9.1666975	8.767925	-0.5548277	-6.3239655	-14.952975	-2.1747606	-10.621059	-21.104612	10.93082	0.4162356	-5.04013	6.870844	0.7138054	0.6638088	-11.510715	-18.54633	-14.623439	-18.802523	-22.514496	-11.373994	-15.233277	-31.540781	-13.761079	-10.079478	-10.066573	-12.222255	3.1994007	6.1182885	-8.890645	7.4622245	1.0515385	6.729197	16.795744	13.90562
403	0.9357354	4.358427	6.2768607	7.680184	-7.289205	0.9740822	7.236238	11.713192	19.464117	5.4719567	5.1368346	9.899787	7.6019835	8.922798	13.254837	2.1450846	0.61337095	3.177863	7.9844413	0.6850198	-6.818788	-9.574565	4.7397127	7.2940655	13.963307	11.696925	16.076647	12.307509	6.8451285	10.771729	7.4269958	2.1427455	8.340863	-17.923058	14.934407	13.662292	3.0740044	11.2772	-3.6955693	18.00044	2.7910545	8.213677	-12.580844	1.9308134	0.512963	11.178444	-8.920822	19.9279	21.892748
404	-2.1602747	11.684649	6.595625	12.055401	2.358662	5.9435315	3.3409767	4.4728904	7.604664	-9.837129	9.583955	-21.860888	-18.181381	-1.815011	0.97634315	4.3138986	-2.5767927	9.466701	1.0752954	-20.231964	-1.0289211	3.4242725	5.9525676	3.4713335	10.3411665	0.5895014	13.679307	3.055645	9.096992	-3.198223	-8.811481	-23.753265	-20.166397	-15.423795	-5.457863	-1.5053043	14.1653185	-6.8382034	10.737877	-11.596864	-9.402171	7.8477645	-2.8126128	14.191102	11.464054	2.126331	7.1015472	2.6383097	7.0434146
405	-13.025182	-7.680921	2.593154	3.1179712	9.028829	-1.537908	-9.1675	-10.302132	-5.2656765	5.670301	3.0319843	-2.0070748	1.7732681	-4.3518767	-6.8175693	-6.7694764	-16.631628	10.316709	3.9514866	6.210976	-10.752494	-4.5468135	-5.5242386	-5.606239	-15.590146	-9.862358	1.6387964	5.3119426	7.911988	8.848701	-0.9205759	4.8500495	14.332382	14.903678	32.00404	-12.120808	-2.8614447	4.5182548	13.306751	17.384493	24.187637	7.1241245	-7.5104156	16.392252	10.320384	-15.830299	8.8728895	7.005855	-9.403906
406	10.131478	-1.4735193	19.467068	6.879654	17.439394	4.967758	14.262904	7.3746433	-3.0442333	9.679723	14.237935	1.1636885	-15.168304	3.022212	14.082696	4.0026307	13.317204	3.033713	2.3651245	21.07908	6.57732	29.744905	15.008728	18.373686	14.891697	-0.058858555	9.679986	18.05697	11.629044	-6.1756477	38.89511	19.887014	4.3365455	18.50429	6.968991	19.510935	11.017113	14.639897	21.078413	-10.110646	21.187622	17.31766	-7.6723747	-0.12738736	22.636179	12.034531	-21.082663	14.00384	-2.2161071
407	10.893242	27.18016	17.19943	18.320015	16.726234	14.319715	24.371428	18.789454	17.967329	4.1781487	18.428614	-4.963815	14.56004	20.722252	-6.0351653	11.28756	18.69328	24.975609	15.7128935	15.549991	18.121216	16.749527	19.086	16.497179	27.41709	-0.16429575	8.253108	0.29213572	13.055949	15.173217	-9.706691	-3.4237537	12.887577	22.698586	25.217154	15.321467	12.799362	16.409569	13.054718	20.192865	2.0019686	-17.419176	17.383173	-0.061348915	5.7797737	15.221115	13.156919	5.655607	11.755467
408	0.023737729	-14.56573	-4.019469	-11.0143	-8.677831	0.9638774	-3.7791593	-2.2379477	-9.863665	5.428991	-3.7980263	-20.897081	-11.918641	5.9286613	-11.079678	-1.9348398	-6.9612484	-4.082603	-8.107024	-17.546576	-8.1150255	-13.540321	-11.40561	-10.752362	-17.0058	-12.53896	-18.17304	-16.600431	-13.707985	-3.3111646	4.6728	-14.209648	-8.609744	-13.995509	-3.0830877	-14.304202	-12.045418	0.5210009	-10.541477	-7.4124084	-7.7088146	-17.177155	-18.919271	-8.840611	-18.615091	-26.792292	-9.922839	-6.3784194	-14.99442
410	0.66418046	0.6850577	-0.71235114	3.1897218	5.199878	-6.7774806	-8.431651	9.4219475	-0.69746083	-3.300668	5.0417256	-3.9324563	19.122217	18.920347	16.193796	11.09623	20.470758	11.2094755	14.215233	17.332552	11.852615	5.972061	26.213186	19.95252	9.862605	21.030594	12.056721	9.26683	26.830374	14.0837145	8.170666	11.647412	6.190573	-7.2473164	12.159406	3.217388	-14.01468	2.6695855	15.991318	-11.8674135	4.3056045	-1.8559624	0.78937656	3.6239383	1.0523466	-1.8213829	1.0464064	-2.290354	-10.184657
415	-8.458534	5.10738	11.372322	-4.988999	3.4107025	4.946529	22.633423	11.899241	12.235871	3.3918488	-2.7100575	28.336313	4.232116	13.134327	2.565356	13.495579	-5.4597244	8.860293	23.205627	16.826662	9.891823	22.811361	15.922328	2.5706604	11.3878145	22.624624	2.3937907	14.93661	26.439615	14.981232	23.846083	22.40243	18.968159	9.423481	19.103058	20.764935	17.085152	17.3508	18.71002	5.025327	26.477097	17.016094	10.778838	16.89815	7.282717	9.172341	18.441854	26.945518	24.220133
416	-3.3744195	-9.758332	12.833802	0.16624777	0.20424624	-10.212928	-3.2779944	8.370535	6.786041	13.957829	8.234033	14.974869	-7.4436736	2.5766494	10.563099	-1.0592235	-6.3563104	12.867045	7.6659102	3.6758697	-8.608012	4.125909	1.2115724	3.2096245	2.9536552	6.801838	7.0894485	4.86004	0.62208885	-1.979014	4.8622622	2.667925	7.6022267	6.289442	7.672603	-11.945076	-6.6732655	2.3230364	3.175204	-8.972889	-26.86528	2.6155577	-6.516102	-7.026937	-6.129787	-14.784682	-3.186861	-14.097476	-3.8181226
419	16.12437	24.871248	5.9070735	1.5454335	5.8227897	4.045603	4.9143615	3.637457	11.99952	15.001317	17.52043	7.5165234	12.57814	9.357707	6.57795	5.625137	5.273172	2.8751776	3.7188194	10.634684	3.2270603	5.013609	9.720967	5.1526666	6.451895	4.157621	6.226137	-4.301846	11.767764	18.87314	10.261262	21.97468	4.18388	19.35092	9.679402	-3.8091233	1.0815159	-4.607905	-0.91677165	1.3110685	16.5853	0.58153677	7.0775123	5.529219	4.8086944	4.274715	4.798911	8.680252	-0.5035245
420	-13.824491	-14.496399	-29.42186	-25.167414	-25.281937	-5.1497664	-13.668975	-24.911232	22.33915	-23.119118	-12.225354	-9.198451	-19.430042	-15.467926	-0.053610325	-8.59399	-9.151655	-17.471655	-32.357365	-26.673256	-32.961666	0.19584036	11.153969	-27.072798	2.0766988	-23.418884	-20.428274	-22.855787	-36.035507	11.710017	-8.478545	0.9490779	-6.2692704	-14.589053	-14.35852	-33.929447	-21.389664	-3.4751294	28.20912	-22.121681	-5.0318527	-17.834404	-19.81692	-25.173853	-33.242203	-26.795609	-7.323071	-21.835192	-29.232492
422	-5.3008294	-5.68426	-2.8308728	-8.7521	-10.447678	-1.1411833	-8.073922	-1.3885359	-5.106172	-4.715275	-17.941315	-14.688926	-17.17858	-12.044663	-16.739199	-2.905257	-9.94852	-0.40916646	-5.171945	-6.878525	-7.2855945	-7.45112	-16.409674	-20.329897	-16.34215	-19.626356	-14.656361	-13.132149	-13.105324	-8.311731	-19.51913	-7.214178	-2.3121457	-3.1955624	-6.58729	-11.234105	-16.423338	-14.237933	-1.444482	-10.27179	1.5425888	0.52564	3.9355056	0.29161665	-9.257985	-4.2672496	2.754631	1.4198831	-0.6402156
423	8.325222	12.325657	1.4437853	11.0427885	-16.744354	8.755516	10.759636	16.754232	2.406951	6.074444	5.59224	12.612678	3.905586	7.1533093	3.753865	8.997042	-6.03987	4.160029	12.343663	5.91412	9.890545	6.1531086	8.904576	5.845556	6.7518106	6.8613777	3.4294941	-1.4295017	3.9243784	11.159149	10.247325	10.168681	5.839437	12.006442	11.552223	7.0191245	4.2043347	13.365354	6.267072	10.115108	14.465683	6.394199	-0.5188658	8.9821825	1.4792528	7.366099	-5.3734756	-3.837142	5.0441227
425	-1.1394469	2.4808493	-0.9828765	-7.5309467	-8.106286	-4.8953958	-9.521114	3.3058097	-10.424785	-3.1647289	-0.9369068	-5.073613	0.03903556	8.326437	6.5707374	12.173757	13.800199	3.8253891	2.1110988	3.7572088	1.6719393	-9.579743	0.31936368	-6.772408	-3.8734658	-7.504856	-17.494814	-7.344791	-8.326167	-11.685795	-2.850916	-5.9861436	-4.7903934	-3.4087455	-5.011793	-11.873355	-3.5671885	-8.430221	-5.0825725	-2.4335473	-11.77403	-1.7710096	-0.6935787	0.8603606	-7.472446	-3.266486	-1.5468483	-5.3692737	-9.168662
426	-0.01006635	-5.7467217	0.22948869	4.106115	5.887178	-3.5697937	1.3496679	4.437755	3.6080189	-0.013412793	-1.4803721	14.557088	12.328923	7.8967247	7.342998	10.4152155	11.712486	3.2041748	3.3544009	7.107992	12.725907	9.189753	8.986833	14.457955	14.334534	3.572892	2.5612102	12.440422	18.917753	9.933087	7.264586	15.407687	20.720333	3.3942974	3.4107525	14.231837	13.370841	6.873802	9.557774	15.227483	13.935723	0.13848305	0.81093574	6.644863	10.099711	-1.3325993	3.0884545	16.379688	7.5940285
427	-7.122667	-9.278375	-16.196596	-7.0041604	-28.329214	-40.92793	-18.145817	-10.920235	-7.6197886	-9.321706	-13.187683	-15.735305	-9.600883	-9.24677	-16.26683	-26.955454	-31.226824	-14.662511	-6.539593	-14.462368	-15.039899	-15.887179	-26.928719	-25.121836	-8.622246	-11.616492	-6.794268	-19.630625	-21.89122	0.30817953	-2.0886075	-20.660719	-12.092163	-6.234711	-3.096894	-12.227226	-9.547138	-16.399656	-11.281085	-8.37596	-27.903711	-7.2757926	-1.7690182	-24.029099	-6.11348	-1.2154073	-8.807811	-13.297295	-13.611253
428	0.3268346	-7.470033	-6.8597546	-8.552108	-29.099474	-4.151269	-12.91462	-8.429978	-10.465588	-10.717884	-4.514525	-3.620798	-8.3609915	-14.575961	13.046727	3.3600976	9.840112	10.75518	-5.76425	10.356446	0.091480255	5.9594483	-4.3542666	-2.9718258	0.994647	12.637292	-6.7194104	3.6253633	2.8877914	-6.1875396	-9.204033	10.811868	-7.318254	2.4403613	-2.53977	0.7208064	19.737986	3.4833488	14.199529	-2.5454838	-6.0555687	-5.2033234	-4.981364	-16.580349	-27.274893	-8.008466	-13.125969	3.0664647	14.04346
429	12.780914	15.730762	12.049622	17.1437	0.18726222	-2.1488082	-2.988839	-0.20240588	1.9942297	5.02479	9.684879	11.380321	9.963803	10.198644	11.050201	8.9244585	6.4414306	2.2361898	3.2247283	-2.0353055	1.4554714	-1.5508696	-2.709823	0.79688376	2.7918155	6.3498406	0.10907837	-2.130075	-2.5983157	-0.3629559	0.63446045	4.271109	6.1621323	9.790205	7.771178	2.0327353	1.8296822	3.602126	2.6720932	11.6162615	11.637319	6.9127483	10.951565	9.539133	11.673795	12.005811	14.707526	14.759026	1.5679106
430	-3.3202283	3.6272876	-8.071108	-5.9038696	1.9795529	-0.6785639	3.016447	6.1357894	2.3094306	11.181676	-5.2400265	22.29573	12.911316	13.094826	3.8390505	4.027331	2.1218817	0.11043254	4.1512933	-7.9308167	-8.1200485	-19.99407	-6.9232063	-6.8855987	8.913307	-0.46972513	9.379144	18.699404	5.2588515	16.096556	16.1408	2.406039	-8.297296	12.36689	0.4657402	8.151139	-2.9495957	3.1285706	-1.0593085	6.0612617	5.6011376	-5.7376533	6.639751	-4.5156646	3.804847	0.24481829	7.569121	6.8763638	-4.8801312
431	-9.634669	18.361052	7.510183	-13.762895	1.941238	14.156903	9.566746	-2.1229851	1.9256483	-0.81876796	0.69630957	9.844515	4.9145627	15.444519	27.628458	3.3471901	10.583472	-3.8784163	-2.86184	-5.397648	-22.954147	17.676184	-9.216657	-1.7973782	-0.4772145	-6.5245423	-2.3418329	5.969877	5.447247	-2.902276	-4.840521	5.4925513	-22.10145	11.843353	-9.116007	-7.9646935	-1.5120414	-7.626695	-3.368913	-7.3464684	6.5446334	-38.587616	-26.105873	-3.5175393	-0.5470068	-6.4373507	9.150469	-8.957719	-7.288769
432	-0.27609602	-7.405292	22.3561	2.6173985	1.2811884	-17.022772	4.8832154	9.657722	5.9763374	-0.541393	-5.2618337	-7.6952987	5.9502797	2.851076	-18.532213	-1.1173366	2.0792167	-0.32918152	1.6133494	-16.260384	9.995138	-0.20595789	-4.8201213	0.59102106	8.283353	7.2690024	8.297806	-4.9168906	-18.650614	12.453475	1.1614704	-6.6656594	7.3012047	10.974304	6.9900985	9.139938	9.422244	-13.277232	2.0198328	-0.3532095	2.242074	7.5558586	17.855074	4.147098	-3.0451381	10.418562	-11.614975	5.208094	-5.7672915
435	-10.081682	-10.91233	-13.59948	-8.575154	-3.876235	14.95202	7.025638	-6.245793	-18.140936	-22.289215	2.4041967	-6.48695	-6.520231	-26.258339	-6.456636	-9.376766	5.3481994	5.2002106	7.1638637	10.113743	-11.850441	-4.7747245	-10.980697	-3.6894443	3.1325672	-13.315438	1.1948982	0.3965609	-6.7838855	-8.062828	-3.8589242	-8.325539	8.839401	-0.21283205	-13.275363	8.294898	12.225029	9.169056	8.289791	-21.130041	7.986551	1.9183244	-6.6636925	-21.859009	-17.977423	-17.956757	-10.822192	-36.273056	4.959393
436	4.8707547	10.898097	14.573041	27.777254	29.285242	18.68907	14.662918	17.557076	9.57063	10.683792	19.625658	9.637781	-0.41134438	-3.2053263	1.1551661	14.217621	20.72357	21.128199	10.277139	-13.334183	-10.3318815	-10.713135	9.823693	9.789139	17.288166	16.854725	19.936167	21.528864	23.128489	20.754187	12.683723	14.578219	15.930064	13.132531	19.653316	15.095071	11.534401	17.046633	18.029953	26.790947	14.921349	5.1687007	12.788612	5.7932525	12.726558	11.907089	5.411392	26.791733	12.632791
437	-5.768043	4.802337	-11.066316	-1.7891897	-2.5191448	-1.3948002	-12.3956175	-6.0070477	-2.2529123	0.93412656	3.435033	7.2535005	-1.4531279	1.4806367	-3.238498	-1.0961806	-2.2107108	0.8821006	-4.1025014	-5.8169403	-0.07128223	-0.98124856	0.89977354	7.0839114	4.2007275	0.2869474	15.130017	1.2495986	-5.0529447	0.011864821	-8.21469	-1.6687932	-12.756402	-6.4711957	-2.813587	-10.371501	-2.3803208	11.832143	-6.509741	-6.3910775	10.344081	3.268432	-5.817515	0.9502962	-5.709184	6.0719953	-1.0534614	1.2720242	3.606923
440	-9.556029	-1.2524332	1.5277585	-8.150149	13.767171	-7.8647857	-4.595894	-3.7295237	-16.132318	7.179624	-1.1011738	-5.9554977	-11.784747	1.5244026	6.6921735	2.1369967	-16.6616	1.3649293	-0.8958969	-15.470009	6.1201134	-3.7596037	0.018455664	2.3325489	-5.359148	3.0150955	-1.0760835	-12.490401	-8.202301	10.110658	-11.711288	-1.258041	-13.248866	-1.8147467	13.849078	3.2508376	13.232371	1.5505544	-11.831162	-3.863703	-3.529852	-5.218453	4.045971	-3.4279535	-24.410437	-2.4272346	-22.150604	-7.9177513	1.4672332
441	-18.799555	-14.393384	-9.640069	-10.926124	-8.777535	-13.282028	-8.974774	-10.937325	-7.4448466	-9.171857	-12.47059	-9.865479	-3.1168795	-4.938881	-8.961506	-5.911692	-27.968018	-19.45066	-4.114691	-4.193845	3.2110264	-15.560463	-11.736924	-22.69964	-16.324636	-21.220568	-26.990921	-5.0112166	-1.429133	-12.952445	0.52526826	-9.512771	-5.477066	-19.240547	-17.306477	-12.777921	-10.395734	1.9139189	-23.250734	-7.7360363	-19.998034	-5.0519633	-13.713699	-14.890594	-14.374757	-7.145605	-21.72325	5.5761256	-4.231151
442	12.643494	-4.6102524	3.7376184	6.633524	-7.8513236	7.3337517	4.9750576	6.019892	1.6853541	0.7850788	1.381958	1.867376	-1.9424801	-0.40711865	4.8663383	2.020106	-5.0315366	-5.188621	-4.5406384	-11.552157	-11.054023	-8.072492	-8.058326	-3.0559947	-5.245642	-9.356646	-5.427349	-11.8228035	-25.307684	-3.4858634	-11.738582	2.480157	2.5411708	-9.731381	-8.984447	-0.69987106	0.6729259	-4.2434154	1.3122243	3.4582365	-9.319139	0.07244464	-0.19226857	7.7749825	-1.6192664	2.504018	-5.160876	6.8631663	-9.780139
444	-1.6308178	-3.5260954	-2.2549617	4.643457	7.9940276	4.2500553	16.486362	0.3465158	6.49898	7.0069695	-13.054521	4.280028	-6.8716674	1.036345	1.5560122	-6.2636733	-6.4628205	-11.069576	-2.9342372	3.672037	-4.151921	-12.8109255	-20.750656	-9.601189	-0.4980382	-2.0115187	-3.8356965	-13.470912	-11.563298	-11.514712	1.5571362	3.6567287	-4.534771	-5.017691	7.5813217	7.1362853	3.0774841	8.5084715	-0.65677506	-0.15602458	2.3991764	-0.07488823	1.246058	-2.7773635	-5.6401095	-1.5886627	-16.27353	-0.48987928	-7.0347633
445	-7.283335	-18.412714	-16.662678	-7.3939195	-8.980808	-14.953948	-14.10539	-10.428146	-9.679915	-16.683336	-7.2569046	-15.361031	-13.424634	-15.448597	-13.262603	-13.159305	-9.202291	-12.948551	-11.461609	-6.1529937	-10.880378	-17.527555	-13.604126	-19.762205	-13.419557	-9.778381	-11.863731	-15.3200445	-18.129332	-19.497484	-9.271794	-9.035602	-16.168657	-7.4181876	-9.380114	-12.457829	-6.109415	-7.816337	-6.698917	-8.286834	-4.6652923	-9.100517	-6.2396255	-16.98548	-3.941227	-18.919985	-23.415213	-21.320177	-13.396752
448	-12.450417	-11.32996	1.4736546	-7.1711087	3.858261	-19.212936	3.32753	0.50338054	-6.192655	-14.439298	4.659631	4.129044	-12.159508	2.3310404	-0.2934208	7.1650505	-10.928249	-7.339994	-8.091778	-6.9788337	-17.968084	-4.983491	6.2201047	8.979888	-12.749409	-7.467212	-1.4584068	-6.990078	4.6339946	4.828496	-10.106023	-10.422387	-18.642925	-4.5328693	-14.085431	-5.4534974	-8.8422365	3.142951	6.897303	-3.5029278	13.123183	-5.8035474	1.7079636	9.301253	-10.451169	-6.5296197	-2.4037542	0.2610596	-0.68146944
449	-20.491913	-7.7806067	-0.6734328	-8.101214	9.119882	-20.452198	-11.728775	-10.419108	-6.882463	-14.421575	-8.556249	-7.549028	8.009234	-11.679965	-5.239077	-10.08098	-6.5332794	-9.207208	-3.774831	-12.0460005	-7.0219407	-27.43456	-6.6350174	-15.228069	5.7211947	-11.983848	5.35446	-11.737021	-3.329651	-2.3065414	-4.652523	1.5055383	-10.5786915	-7.0881677	1.6128134	-12.344661	-11.223846	-8.819461	13.695157	3.2593372	1.9625574	-13.287166	-20.600008	-22.514761	-5.2565656	12.182663	-1.5867119	-8.318109	-13.183286
450	0.87344927	-3.2276042	3.5605814	-6.2340007	-13.087227	-3.134813	-7.57135	-4.055433	-7.5455413	4.393314	2.5010083	-10.743152	14.568001	11.306039	15.783025	17.686132	13.861047	12.476612	8.810407	14.804477	17.220108	14.101154	20.035341	11.844826	14.735275	12.962665	13.983722	12.6130295	11.66859	13.577584	14.239582	9.65022	14.294708	13.214554	13.96553	11.832881	9.537536	10.103129	8.692269	6.0378246	7.1176047	1.228985	8.4493685	11.960103	9.346347	9.433658	13.236618	10.328961	6.6095376
451	7.5855765	-0.5436167	3.5555975	6.7854743	0.43187872	11.14539	12.729111	8.7892885	7.610681	13.158351	-3.95858	7.3993187	13.578919	0.8073285	0.57978725	9.447455	-6.679409	6.870285	14.064286	2.3558145	4.871519	12.29129	7.1116147	3.6848392	13.254338	-1.0474223	-5.0355535	6.731259	-6.1275334	-1.5884962	7.1260033	1.3564104	1.6729312	8.158509	14.82753	11.916545	8.316252	13.935093	2.5708616	8.139018	3.8081334	4.8772416	7.625515	0.7369363	-0.9275908	-2.6883633	4.4524093	-22.631903	-3.6662703
452	6.033222	3.0055306	-4.711088	11.532665	-0.7663967	-12.121192	-5.2781453	7.690825	9.151775	12.282702	-6.6931663	-4.5738287	2.3830209	8.381925	-13.793086	-1.2907461	-3.1459663	-21.921852	0.67156535	-4.2046847	-13.350601	4.300335	-5.089979	-13.07341	2.0084283	3.1574328	-9.62059	4.6719317	-2.755215	-8.05403	1.4905158	-3.522298	1.5521812	4.236138	-5.8985486	-15.806207	0.71109515	-3.5305321	-12.370758	-3.9878645	1.6403891	-15.413678	-7.3360786	-0.9115243	-1.2124168	9.22267	1.3899914	-15.19756	0.79111415
453	-24.346788	-6.3987174	11.081978	8.726632	0.27164856	11.77456	-3.3829486	-7.0545444	6.2021523	4.2352886	-10.607884	-0.88545734	-11.614387	-1.9665933	12.034935	-9.30732	5.8763337	-9.321038	-0.36308566	5.837395	0.048832577	-6.743631	9.450725	-18.540215	-20.129442	-20.09508	-11.440984	-2.2094057	3.807724	-2.812564	-18.756224	11.38614	18.86349	7.468853	14.213272	-18.394302	-13.421544	2.8643591	2.3856018	17.021751	6.336933	15.195399	15.600955	2.5166965	4.0856166	-3.886525	-2.3045847	2.0855563	-9.418183
454	-3.0992963	-9.585538	0.92866963	-10.785702	7.7981377	10.03707	-3.8995354	1.4604534	1.6254758	-11.014629	8.495377	6.5647926	-1.5851035	3.6371298	-16.474487	-14.242077	6.848785	5.8806424	-0.39209828	-9.274859	-2.9578	-10.393664	6.0025506	6.884498	0.6543223	-8.634845	-6.088163	-6.020016	1.5247959	12.273484	-4.491097	-4.7848206	-3.74554	-13.688705	4.872535	4.9665465	7.2730904	3.3068273	-12.801052	-14.686681	7.094358	12.307446	-3.0991347	-9.459457	-6.936333	-19.638817	12.608513	7.937883	-3.2127724
455	19.28753	14.367999	5.452175	8.735609	15.7974615	8.83339	-5.1575265	0.75643235	3.7370682	-0.8154281	-10.792764	2.5360436	14.807843	4.0652184	5.125302	10.705475	13.102226	9.833737	-5.7651844	1.1059793	7.7261558	12.107819	-5.830321	11.292751	2.018196	-2.8326902	2.0482414	10.597126	-2.0279653	-5.4233956	1.5435959	-0.46688905	11.707092	3.8295135	3.6077049	12.508865	14.261726	15.630855	11.827283	5.421469	9.247801	2.8091736	0.8089588	12.564346	8.533112	-5.0659947	-7.964048	7.4748154	3.9045794
456	-10.445806	-11.62324	-19.509203	0.10941124	-5.0276933	6.135218	-16.66187	-5.5918336	-11.671387	-13.485493	-15.46503	-4.113161	-0.30912247	-2.6301394	-16.322683	4.013873	-4.0658817	-1.3309191	-4.9585433	1.7717298	10.021243	-0.3749787	-25.150192	-0.8444395	-0.6091706	-4.3914127	-16.922274	-10.400943	-4.3751826	-2.7914722	-16.968859	0.10477575	-11.158048	2.2621057	-6.830303	-11.88223	-14.827431	-6.694841	-8.511487	1.0507908	-1.8173108	-1.0914097	-1.6172234	-10.754237	-7.9964776	5.07844	-7.570642	5.397553	-5.024566
458	17.569443	1.291695	-2.0332124	10.116192	-2.6742723	-1.9461356	-4.106361	-7.5072556	0.50508755	-12.415959	-4.1160746	1.0673338	7.289249	-3.2718728	-4.4845634	1.2862865	13.191035	-4.1014056	-1.0454108	19.577402	8.983296	5.863606	1.1336347	2.556608	-2.8423386	-6.821745	-3.4573185	-2.5874403	-0.24812119	0.2783823	-3.7580364	0.73382807	17.740934	5.803634	1.0539781	8.83582	-1.3606128	-7.456215	-5.3901486	-1.3685106	-1.395372	-0.96883327	0.24580781	4.015084	2.471285	-10.053556	-4.7470546	1.2464604	13.194984
459	-1.0517704	-0.11882051	-3.0626783	-1.406066	-4.3194747	0.39841446	-5.6126995	-6.781322	3.4790514	-13.8037615	-11.131051	-3.08125	-3.3917131	-12.271679	-10.42372	-3.2888992	-8.0632715	-4.750583	-1.7398887	-9.732217	-15.713	2.0267246	-0.51669097	5.292363	-1.386232	0.009518623	-0.37827444	-7.061728	3.7961912	5.127259	-8.764123	-5.6564403	-10.625136	-24.175034	1.1959372	-19.978567	-5.2703094	-5.98478	-13.46439	3.9997146	2.9983866	-10.825305	-9.144884	-7.436319	-13.532356	-7.2131867	-5.885305	0.20305188	1.649186
460	-12.624404	-21.33755	-19.926025	-10.740212	-18.836142	-15.868875	-11.767766	-10.07091	-24.605433	-22.491392	-9.5308275	-7.1409516	-9.045674	-6.323419	-20.522257	-4.6223474	-16.591501	-19.840044	-17.290573	-11.83011	-15.517208	-17.823229	-8.227661	-13.949325	-13.782229	-7.4788475	-11.888465	-9.85389	-16.882208	-8.775296	-11.21844	-12.411457	-24.070747	-20.86025	-9.547158	-10.303103	-7.1859527	-14.553199	-7.676289	-15.526628	-11.841523	-9.242954	-6.7412415	-7.6412106	-11.413373	-15.302764	-7.3837256	-8.010202	-4.4148846
461	14.362836	6.934176	7.705433	8.67405	5.8004127	5.8288674	16.425352	13.126786	9.595532	15.552915	15.427357	11.026256	9.703419	11.805809	7.024757	-1.0844668	2.8681004	13.10625	6.40464	11.675174	12.670112	-0.28754058	-6.6492467	17.034739	9.303825	3.1210165	15.72496	7.2903886	-0.22999318	4.626022	16.472677	9.633601	1.6920077	15.27707	11.186473	3.4205902	14.3363905	14.345445	13.171788	14.019727	11.026549	22.26526	7.4795837	22.83187	20.407951	14.126361	18.466867	5.17371	15.647695
462	-1.6493317	13.998036	-0.28765783	11.414079	-0.076175414	13.695343	7.3881364	8.254967	7.838438	12.517949	9.725516	-5.4164195	-3.5226457	5.352541	8.552398	4.9054227	10.500308	18.93516	-9.7273035	10.505908	5.9182076	5.3661666	9.794001	3.94954	-10.639552	11.531432	7.015848	12.274899	10.886678	4.481543	13.92904	-5.851682	13.644954	4.573722	6.203628	6.082928	9.271131	16.019333	0.9937045	7.4873714	2.891475	9.484374	3.1291227	7.3268743	11.95194	1.280502	-18.76777	-9.066956	8.293653
463	-13.887422	-21.053234	-4.4472904	3.1394103	5.7138634	-0.81240386	-0.6086674	1.3816851	-8.025142	7.216479	1.812367	-2.3689287	-4.1982336	11.059062	-8.806163	-7.747587	8.382533	2.8724515	3.2089126	-2.40014	-12.953715	9.969298	-6.6458135	-8.184045	-15.756596	-8.162356	-5.3527055	-8.819332	-23.416962	-6.1674876	-8.989413	-13.5966215	-3.6580832	-13.747758	-7.3973956	-27.826181	-16.333055	-3.3257675	-19.902521	-1.836753	-15.7407255	-8.349593	-1.2605156	-9.233926	-1.5948356	-7.864214	-7.606251	1.8113651	-3.448122
464	-9.284034	17.530897	5.9073787	2.370395	0.16355133	1.3361095	9.31601	-0.8443384	19.598927	7.8084636	0.7869858	17.914972	12.694934	8.050053	-1.0586361	7.4286766	-0.8039053	-1.0783726	8.674331	2.6085613	3.0742934	19.150671	2.7803624	-0.9430184	-11.463604	7.476728	5.2486115	-0.71128684	12.79289	10.831665	-4.461922	-0.92169505	8.862465	0.6264969	5.291354	10.06412	-7.014089	-10.865191	-10.372471	-7.366506	-17.390413	7.145449	-6.89587	-10.322949	6.7391167	0.20322037	-9.028882	-14.272209	6.9953094
466	3.2750566	-5.983792	-4.1145787	-4.891791	-8.264983	5.2062507	2.147147	-1.5141863	12.305866	-7.752453	-3.8541002	-23.954725	-4.5873957	-6.4610257	8.244607	-2.6814842	2.4533315	-15.607005	-3.5654297	-0.011788368	-8.2301855	-7.7223663	-1.0143427	-1.704754	4.6609206	-1.0694046	6.1951985	8.89912	8.2260065	-4.56553	10.310045	3.6922083	-1.788829	0.6614999	-5.571262	-1.7199644	-7.349708	5.774929	1.5332075	-8.926057	0.15176785	-13.060689	15.047231	-9.868367	7.2441726	-6.6461964	-0.70303106	6.2424655	-16.05818
467	11.470731	9.786148	-11.731383	-2.1012514	1.6105417	-7.0491257	-9.245168	-0.09380627	1.5826689	-7.0055046	-21.208824	-1.16541	17.124247	11.86855	13.543265	12.843559	-10.018769	-10.753751	-2.7528617	6.122545	-17.25192	-13.126117	6.3343062	-1.3366413	-22.523788	-25.025904	-23.892595	-24.513557	-10.2761545	-7.8245025	7.3675056	-9.085799	1.6695665	7.4283524	0.17266019	0.3424686	-21.946854	4.454128	0.35547304	-29.27088	-28.004623	-3.0195723	-0.5737985	-22.982344	-22.798376	4.9969296	5.76158	6.7391086	6.6349907
468	19.310411	18.297792	23.001106	17.848238	25.715286	24.155367	19.151314	9.976167	16.554602	19.986061	18.198336	17.293682	21.71935	21.623756	14.893477	21.078455	20.736147	25.144554	25.656906	8.697613	14.802777	25.101542	20.652214	20.918741	26.421412	20.142794	21.429838	12.767948	16.132565	13.520019	11.822171	13.0278845	12.079335	8.130321	13.066669	10.828893	13.768752	16.36917	-9.208135	12.276284	16.989685	9.113479	20.01847	19.537035	20.671736	15.066562	19.125658	14.132037	16.080774
469	11.81618	12.211879	12.539372	17.26666	19.60253	3.891927	10.990792	17.311089	-7.432422	14.782123	-4.468122	14.421483	13.614568	18.028376	13.631209	14.910085	-36.1711	-1.5535101	7.4591928	1.8834559	14.6189575	11.704178	7.8180184	14.127727	7.1064773	5.9392166	-7.632936	-3.25649	-16.505087	12.672184	19.4966	24.771646	12.320203	-20.261414	8.542821	11.499253	2.1904438	18.230806	19.347878	-9.783681	-4.241016	8.627966	16.063072	23.19945	4.465963	3.6933954	18.546228	-4.3496327	-0.9842612
472	9.523585	-0.49999014	-5.7243247	14.057452	6.382811	-28.015076	-27.501541	-21.916693	23.44546	25.090834	-11.343951	-1.8721701	5.1513906	8.492425	4.6291995	-11.440666	-8.336132	-24.577536	-1.4123176	-6.6464806	-18.443296	-8.451655	14.578578	2.745781	5.1470904	6.8019814	14.681678	-16.053646	-7.2010236	4.5700817	-1.585116	-22.40863	-11.321111	9.783572	5.612699	16.509861	19.645971	-2.4189818	-17.757349	7.192105	5.8198895	-4.2656775	0.4981954	-14.607678	15.977038	-0.5181053	12.037852	-5.2087398	-6.942251
473	-11.744163	-0.061248142	1.6274546	3.207329	-10.793706	-2.1507518	-23.482872	-0.11682415	-10.06597	14.1927185	6.3959394	7.6435294	10.793939	5.8562474	0.13289802	-12.7619705	1.0082355	2.4467137	-20.301363	-11.8543825	-19.073942	-6.3428903	-21.288712	4.0615487	-5.5165176	-15.668332	8.6746235	-3.1136768	10.488492	11.00303	-8.797584	10.246552	-3.6539268	-17.50265	-3.1280768	-1.0991755	-12.138835	-19.621275	-14.931461	2.3256319	-8.660028	-2.8334062	-5.774244	13.111066	4.524951	1.1930828	5.206596	5.5210953	0.54385406
475	12.900561	-2.7041986	-6.858481	3.721899	3.8718107	1.3704609	3.3488925	-6.854796	-15.263286	7.0685635	0.030963898	-15.217319	0.85036397	-3.005371	2.7334054	-13.003746	0.5591134	5.7779717	13.419665	5.225493	9.940796	6.9826183	-17.855242	10.359704	-13.8149185	-2.5807931	-4.2067447	-1.7671088	20.017138	-8.806811	-3.128679	2.4610043	1.1977638	-1.7680842	-0.12555726	8.445572	-11.814095	19.474424	1.3592148	-7.1737285	7.119011	2.9664316	11.224159	-9.745281	-12.375874	14.558109	-5.3867106	-1.0173699	5.7109733
477	-0.107354484	-12.747536	-4.586239	-7.7285132	10.321357	0.6462054	-17.203297	9.003896	8.544914	9.13535	-12.951592	-5.158428	-4.00001	-12.203237	12.477653	-12.915359	3.6320171	-2.3210292	-4.5822024	10.565385	-4.5416083	-12.958331	6.550772	2.7587306	7.2231593	-13.723137	-15.315646	-2.8587272	-9.827863	18.648275	-8.134576	1.3339949	8.340002	5.574642	10.647349	4.5397353	-17.954325	9.897391	4.4165673	7.7522297	-13.349938	-5.582148	-2.422699	-12.417129	10.523511	1.8109068	-11.189392	1.5044187	-1.0568277
478	-7.272736	-8.754593	-3.7776775	2.7651558	3.3663995	-1.560001	4.649636	8.68707	10.90379	-7.166336	-10.490794	-15.388572	-6.55693	-2.227496	-2.7097175	-12.206566	-1.0656481	-6.30501	-6.609342	-3.5271347	5.5478935	-16.696192	-20.853899	-15.151141	-16.72821	-5.02681	-11.176796	-20.435755	-13.86527	-15.418251	-12.3830805	-15.208187	-16.447369	11.350173	5.604261	-7.5100465	-2.4283445	-9.452634	-10.153705	4.8115025	-1.1458455	6.9823985	8.528458	7.236666	-6.585585	-9.746779	5.923174	-10.567677	-0.5986012
479	6.07805	12.918457	12.676005	-4.3291945	-24.201578	0.3467253	6.8532963	-11.032852	6.905699	2.1868327	6.697378	-1.0010815	-13.854767	-3.3402023	-8.250009	15.938615	17.947054	5.4768386	20.08774	14.611221	15.322235	12.0605545	10.707585	-14.689136	5.896669	-18.320612	16.875605	-34.046284	2.9303837	6.1994247	-21.604994	3.6549904	10.772307	-22.515455	4.9859223	-4.7306423	5.4238963	10.39275	-4.155236	3.5178509	1.4538116	-17.097778	12.326238	-36.66901	-1.8159205	-34.00345	-7.591334	6.5006948	-26.070948
480	6.972383	3.6279175	9.0981245	11.211053	12.476715	7.582817	10.5987835	2.7542875	-0.49215922	1.0808612	9.055636	6.746035	14.623749	7.6786747	12.019615	11.203467	9.932239	11.297572	8.133029	6.9220963	9.37494	14.89975	9.8915615	10.048055	7.0931964	10.306286	8.872111	12.3640585	11.425659	10.982976	12.666432	11.004958	9.4695015	13.130272	6.595629	5.943104	9.274835	8.877784	3.0678349	8.626713	3.5643635	5.558766	0.017323017	6.505114	3.5839596	4.295879	3.4468205	4.73044	2.0747213
481	-6.6636176	-4.190747	-9.609422	1.3670382	-7.137192	-4.7068315	-8.112591	-2.187688	-6.6447678	-0.076883316	-9.07672	-9.618314	-5.610035	-11.792638	-15.221707	-13.761489	-23.023773	-10.926112	-2.3036373	-2.5729616	-2.9249146	-19.11065	-7.855867	-10.725568	0.22275998	-13.147403	-10.381927	-9.590768	-6.947615	-4.936667	-26.222082	-8.195205	-14.388383	0.8297232	-9.638877	-20.268108	-8.302392	-11.014264	-10.88654	-0.12338916	-14.478721	5.1507564	-9.928054	-5.577522	-10.833554	-1.103305	-1.4345654	-10.411641	-11.235275
482	-0.56917906	-16.235418	-13.981457	-19.71969	-1.5965956	0.7870242	-9.4530325	-8.538068	-3.5866697	-7.709707	-13.316989	-13.855023	-18.164274	-5.671839	-11.654805	-10.600145	-13.481191	-21.0739	-14.234172	-8.777547	-6.8690534	-16.208511	1.7111326	-9.174621	-10.018357	-1.5383669	-12.957329	-8.397618	-9.368175	-6.0342903	-7.635866	-3.2675507	-11.880544	-7.636986	-4.3168836	-2.9344814	-11.516696	-5.062028	-12.359932	-8.550019	-0.24513038	-5.819269	-6.316568	-5.070469	-12.342003	-6.0668483	-4.2472034	-1.1831923	-11.901932
484	2.8123233	13.995228	-10.219985	5.537275	3.1465518	-8.039874	1.7655312	-3.0606444	-19.246826	-8.549509	-30.974867	-16.604528	17.23385	3.4904976	13.803279	-0.67251635	11.657558	8.910924	5.714825	-8.101284	-1.2726054	-2.811697	4.976539	-20.480196	-7.7941074	-9.757089	-16.960848	12.700486	10.154435	14.156666	0.7130677	8.99565	6.0186634	6.4915442	-20.38797	-10.594737	-5.193463	-2.3226023	-11.488227	-8.733108	-3.5541413	-25.03076	14.347573	9.95292	13.758006	-0.36173144	12.6082535	6.8558617	2.3486633
485	0.9423821	-1.6622194	1.933808	-8.280281	0.3775808	-2.695338	4.3889565	-1.5055319	4.488397	-1.4002429	-11.080453	-4.244143	-10.845482	-11.619906	-7.4187617	-5.9447613	-8.274822	-1.8953186	-6.0606217	-2.1747627	-1.5388445	3.4719982	19.06202	11.573033	-7.1983	1.2480226	-11.243176	6.291721	8.778041	1.4035673	5.7309055	-8.446995	-2.5348074	-2.4238176	3.3794482	-0.8266918	6.0890527	3.0908825	3.012067	-2.6004367	1.7669214	-2.697526	-8.902287	1.6237558	-3.0602481	1.3864055	0.29223323	2.534849	-0.679579
486	-18.063501	-1.8824161	2.4397175	-12.356992	-8.917104	-4.8485847	-0.32249418	-4.226831	-1.8524684	-6.211015	0.0856444	6.173448	-2.9518955	-1.033225	-11.656411	-6.940592	2.3189118	6.0599823	3.6631944	2.452915	5.3032975	-12.489327	-2.8341513	0.1747597	-1.1117649	-4.723971	0.45293108	-14.036981	-1.3208092	0.8839496	-8.113431	1.6229624	3.361203	5.5907264	-1.4174496	1.5793968	5.627092	-6.558603	1.6332778	-4.0563846	7.925632	-10.809873	-15.20547	-6.2383175	-4.6964393	-10.977409	4.9268885	0.091423355	-5.7558722
487	-20.207487	-10.056403	-2.3624864	-26.95997	-17.618597	-22.515028	6.9398856	-14.754014	4.0364385	8.585702	-22.494207	-10.640864	-22.38941	-2.21807	3.3813136	-5.3652987	-10.632122	-24.583975	1.9821953	-14.72996	-8.512164	24.072792	-6.410712	5.872374	-23.32635	-13.075508	-17.089928	-13.705539	4.0414996	-11.783408	-19.745882	-17.866598	3.712609	-16.431225	-8.471251	12.214984	-9.551361	-1.8552847	-20.097807	12.056525	-16.933073	-8.475717	-6.8592434	-9.717078	-4.271954	-17.213486	8.687238	-15.249404	-14.51703
488	-14.606847	-2.1813495	-2.3704665	-15.793754	-7.506541	-8.349877	-7.168758	-7.9258914	-12.065585	-11.508426	-10.440211	-7.718609	-3.717927	-12.850564	-14.803372	-4.639649	-10.382953	2.5247748	-9.556445	-19.120852	-14.896893	-7.8988395	-5.2266946	-21.0673	-17.746946	-15.878133	-6.837532	-6.9031754	-11.325398	-3.6734278	-15.442119	2.8555555	-18.480122	-9.039905	-8.737266	-5.670325	-19.496742	-13.518056	-7.416843	-10.539884	-20.954735	-16.009462	-8.770012	-8.295474	-13.18468	-17.902885	-7.9885826	-7.3715224	-5.051371
489	0.5106637	8.23294	12.455833	-6.4126287	-13.85453	-19.649576	6.9262543	-9.123186	-4.9976807	0.36979762	-13.621161	7.66519	-6.577297	-16.92784	-1.2379869	-9.604217	-1.6815275	-4.147611	6.627277	-5.6467957	0.09155766	-8.52393	5.2823305	-13.081845	-3.6015365	-26.835825	-27.562445	-39.00407	-34.858032	-32.00719	-35.891636	-28.458939	-21.910135	-26.398054	-28.047716	-6.1492877	-14.632741	-19.384783	-13.122035	-17.269857	-20.437025	-3.9992237	-17.880804	-10.156447	-14.15043	-21.670046	-32.382954	-40.877934	-18.307802
490	7.762444	8.844621	0.89200664	7.4778595	-0.15926997	-4.1664944	14.053787	2.1493788	0.35865036	7.5011563	4.2883363	1.9179955	11.031116	1.338503	8.953857	2.4564176	3.85592	4.7185674	0.5244624	2.9612129	2.6191738	12.285869	2.2082636	3.967954	-1.2066218	2.242026	14.351527	13.344928	3.1751406	10.440295	0.7152672	15.396873	6.3736167	18.955791	-0.8313604	2.803828	6.142517	18.246872	9.177586	22.116812	16.556389	4.9235477	-3.988351	-0.8686674	-8.174573	-2.7081726	-3.7673948	11.473096	-0.95245814
492	2.2141385	-10.6729555	-5.2941756	5.09045	5.802801	-7.6023173	0.98600125	5.89924	-22.73953	2.3301764	-2.0811102	-14.007138	-9.181016	-4.573713	-10.262276	4.0828853	-1.3629398	5.5857053	0.93329924	12.777401	12.696438	3.1614344	6.436893	-0.17452264	1.6598867	-10.085494	5.294037	8.108559	-0.40084568	0.4152495	12.735837	6.2161536	-4.434995	8.285495	10.7821665	2.517189	6.9055505	14.492992	-6.7662807	2.5412672	-5.215647	5.3137736	-3.1116962	10.620046	-0.6025432	5.229598	-2.7601383	13.391301	11.779407
493	-3.180254	-17.328436	-15.292107	-3.9098485	-16.27772	-11.674823	-20.232004	-20.943039	-15.553883	-16.330248	-6.293808	-19.81904	-9.864028	3.534774	-2.9249697	13.569051	1.7659863	-2.4017446	-5.335463	-3.9761105	-10.392886	-3.330946	2.0742898	4.7844996	-2.1411498	0.2971247	-5.47512	-7.6751046	-14.009277	-12.4031515	-24.084822	-12.183235	-18.269693	-12.935166	-3.2888057	-16.695759	0.6414349	-3.4012344	-8.7878895	-14.139827	5.721232	-8.148253	3.3487046	0.73025656	-9.106706	2.1258433	4.3478622	-7.3338337	-6.1495705
494	-17.025421	-9.156801	-19.841013	-9.900185	-18.865652	-15.978528	-5.788675	-8.227204	-12.160106	-26.832727	-10.266108	-18.319218	1.6246281	-9.546157	-19.316038	-19.148872	-13.974312	-21.757597	-17.428076	-13.601132	-11.97496	-15.093605	-1.5380554	2.730458	9.858041	7.4237227	2.4786017	9.27621	1.325142	7.119297	-3.89416	0.4817047	-3.7858818	9.649929	10.848664	-5.852953	-12.411835	-20.24188	-12.644093	-8.763085	-15.866221	-13.653834	-11.035968	-5.8985443	-24.292868	-17.326334	-5.8713136	-12.737404	-7.4781
496	-31.550894	-28.415924	-29.784895	-24.332834	-32.14158	-38.6781	-30.798088	-21.973001	-28.906668	5.067625	-18.862083	-38.294155	-23.634384	9.17166	-32.21982	10.581891	8.172473	5.194513	15.911919	1.96804	-30.101213	13.590203	7.2748666	0.12706693	-25.302069	-15.195275	-26.042124	12.043096	-0.5849085	-4.2458854	-8.664754	-12.649907	-34.92986	14.262161	9.732896	0.420887	-23.03743	7.564672	-45.919876	12.044342	-10.397302	3.8531291	3.5876732	3.063596	-33.641216	23.497017	24.137705	7.013574	-14.861121
497	12.735621	5.274612	13.895606	14.076549	14.585828	0.8235944	-13.064984	17.285616	6.8654895	-12.538277	26.017809	6.0632095	-9.850361	7.9599957	-8.405514	-26.419214	-11.259807	-6.3869348	12.54995	18.413954	-9.872869	10.307706	-3.9389274	5.758201	8.784303	8.081567	-27.128122	7.321154	-6.425055	25.082773	12.197448	-14.109324	7.3157716	9.225213	8.324298	17.278032	9.809481	6.410298	38.08157	-16.712172	8.998227	17.013245	0.4104372	15.068072	15.235512	4.551081	18.898016	7.911009	-0.24720685
498	13.338424	8.952416	3.4906228	-3.533102	-2.5608222	-7.503162	-4.1185765	-4.33433	-8.484496	5.308486	-3.4564438	0.8264265	5.2588253	7.1133194	3.5739577	7.78838	8.142076	-0.089390196	3.7470229	2.7144344	11.734399	4.9714932	-3.90561	0.8981981	3.6647565	-4.845324	-1.4953915	0.418574	10.598396	-1.1898195	1.418023	1.7134641	-2.9231822	7.028904	-3.2805808	12.177312	13.818286	11.750699	6.672556	1.8180318	9.4801655	3.8433611	-3.796634	8.359046	7.752836	7.1690993	7.690094	1.07361	7.853541
499	-1.9443744	8.842384	19.236261	12.813011	6.841515	9.056479	-1.1415875	-1.9582218	-22.116226	10.20177	10.010991	-2.3631306	3.3929513	-4.4861126	5.381918	-0.6013327	11.858803	7.4235244	4.862208	11.220128	6.7365303	11.254182	6.3533783	-5.7701364	-5.9752192	-19.067133	-10.432245	-6.907892	-14.082649	-18.801722	-18.261238	-13.853898	-8.463303	11.807114	6.019295	3.5458014	-6.649157	6.706269	10.569495	-12.1151085	-10.852963	-10.525821	-6.135514	-1.8011227	-3.1425257	-10.719918	-2.8549213	-22.187897	-15.582405
500	0.12864733	3.2986612	-7.809027	-5.6355233	1.183405	1.8990021	-4.8809114	0.15327676	5.5669465	0.13620298	0.3689424	4.526871	3.5503724	-7.275191	-4.0894313	6.6896396	8.819129	-4.937589	-6.6208577	-0.764919	-2.4795434	0.04457744	-1.126866	8.881206	8.077683	18.188585	5.452177	23.119593	27.231241	-8.96376	-9.303785	0.73992187	0.25947598	2.6329935	-1.7952384	-0.7227018	-8.959368	-4.674698	0.048006374	14.002449	6.7432365	7.3096232	-7.6568356	0.7029831	-0.4781607	-1.2988578	-1.772267	5.237116	-12.328838
501	9.447408	2.5171216	5.4930015	13.177025	17.636028	4.2729383	6.9972606	8.460078	12.659073	4.485559	6.0168967	-0.65679604	8.583224	11.891048	13.349845	4.390982	2.8535678	8.567899	13.795582	12.00433	10.686326	9.246134	1.7354116	-6.368212	22.030848	21.403381	17.245928	17.212648	20.835056	20.01127	3.5419912	4.1897235	9.1615925	8.052952	9.385879	2.7358425	0.31748614	13.579234	1.7233334	6.6377063	-3.9453468	-3.4287846	4.4115224	4.1974473	-2.1671066	9.777136	11.124744	19.775688	8.225609
502	-7.4253287	5.268143	-4.8947215	-18.393759	-11.901837	-2.0267067	10.879682	5.513504	-14.106155	-3.1208842	-4.9829955	2.686495	-2.6653492	-16.94461	9.632121	-7.4502654	-2.9463046	-2.512779	10.394234	11.910586	-5.3450513	8.180909	-13.069095	-0.850118	-11.251415	-2.2199337	-11.859546	-11.614459	-3.836074	-14.534415	-13.151271	-6.333376	5.2861586	-6.6263766	-8.410324	9.213995	-3.900655	-15.603322	13.946842	-23.305376	11.606518	8.603628	-5.6724544	-9.167824	-3.121751	-6.5634613	-1.7614084	-4.478173	-20.529753
503	-10.543216	-3.0428956	-3.2910805	-13.777523	-2.3804462	-4.5970664	-7.4215302	7.780981	-0.6835826	-19.29028	-8.275153	-32.98102	0.23326762	-6.146027	-8.21108	-20.486786	-13.226052	-19.507303	-2.395233	-18.828924	-11.225913	-13.148067	27.291372	13.623337	-16.907978	-14.602736	-10.157054	2.3734674	-15.048902	-28.857965	-19.557154	-16.142824	-11.385417	-8.405259	-23.56632	-28.240448	-7.54652	-4.434091	12.383883	-5.1714635	-12.49149	2.8973646	-15.545949	-6.2736015	-5.9430947	-22.179007	-13.845099	-2.2763226	-8.21178
504	-0.5846717	7.444355	21.07113	10.439783	2.6014056	7.9162345	7.4787827	7.806853	9.138082	19.369017	1.8935089	4.808992	11.231414	7.907692	5.719528	12.414397	18.79043	16.741167	8.140403	16.742014	1.0426822	6.4704843	5.2542934	11.995983	6.420012	6.2772574	6.0811596	2.5719614	-6.6298633	5.2354703	7.0391374	8.819297	1.4624151	15.82283	5.1026034	1.137355	-6.0634975	-1.2755051	8.697853	0.22196071	-0.7503922	1.5441574	2.9234974	5.4868064	26.305105	13.872018	12.128788	13.488244	7.9978065
506	-25.569067	-23.38405	-14.480884	-20.388018	-23.388199	-20.435295	-13.306802	-22.173635	-29.181646	-17.658358	-20.351664	-22.286139	-15.345596	-29.278273	-18.624357	-22.952492	-21.46917	-21.329184	-13.052345	-15.538757	-19.064013	-18.553652	-13.691689	-14.40615	-15.309625	-18.420317	-7.3972917	-11.765613	-29.193445	-15.841965	-21.750257	-22.144485	-13.191777	-10.324021	-23.505457	-7.2339444	-10.443273	-28.61148	-9.9305	-12.173863	-14.603868	-24.525085	-11.717423	-21.906439	-13.259319	-23.952108	-22.109583	-11.886022	-14.8858795
507	17.044298	0.7508855	7.771276	8.145049	14.6166115	3.4356835	13.031081	3.9660556	1.4627638	0.7511762	3.3780115	10.710861	2.6182592	2.1616685	13.695069	-0.1632595	1.7550493	14.812495	9.606755	12.210216	1.2474543	6.6037254	3.6753027	4.839678	9.272134	9.096525	-1.1106642	-3.4514	-1.5502691	-8.351962	6.523476	16.415451	8.088176	18.677397	9.182723	-7.4147296	-11.307972	7.123207	0.4498148	-9.085133	-8.739676	-0.019632816	6.696117	17.548227	21.713858	-10.052936	-5.688558	1.9472052	-10.567193
512	-8.382644	-18.292503	6.0218825	-2.7949574	-24.738573	-27.015121	-9.816108	-27.103262	-3.9751234	-25.871584	-22.403824	-20.701948	-23.308205	-15.4224825	-32.60669	-12.252933	-6.433371	-17.223946	-6.981951	-11.479997	-23.966583	-3.716428	-3.0123703	-14.287267	-23.584799	-10.9151945	0.7922039	-8.849132	-18.68923	6.688652	-20.221313	-9.809077	-18.934504	-4.1110535	-13.836098	-7.4419675	-14.768744	-21.866592	-15.493333	-36.298214	-18.970705	1.9329628	-11.295022	-1.6411365	-23.95138	-15.066048	-14.051208	-4.2358527	-4.983297
513	-25.660913	-25.569931	-22.772903	-11.859032	-21.20992	-9.605687	-14.808823	-5.0839105	-16.338743	-19.067467	-15.572394	2.570669	-12.217786	-12.28363	-9.797867	4.798719	-17.65007	-11.563942	-14.074513	6.8739104	-12.432729	-9.973389	-17.95709	6.885519	-19.841442	-18.1423	-17.533834	1.3654696	-18.843225	-20.06951	-16.300425	-6.791263	-13.162116	-5.355221	-9.252389	2.6822746	-24.275599	-16.19014	-19.213625	-17.017752	-27.00202	-16.243832	-15.261901	-2.7249506	-2.5963562	4.381677	-0.65484375	-12.41746	4.0073915
514	-2.9951584	-12.034373	7.4750447	10.337502	-8.928314	22.706179	14.248258	-6.3946	-3.2720048	0.40828243	2.293781	1.3152987	7.20651	11.071819	3.79426	14.156384	2.0365467	4.9925275	-2.3429444	20.146353	-3.6249607	7.2251816	13.328681	-2.4144099	-0.41474247	3.35838	0.045347214	5.632927	4.1376214	5.294073	-3.0658047	8.130265	-0.17748229	3.8116198	3.5360959	13.722077	11.50084	8.167752	7.8373103	7.92943	16.698687	15.016857	8.177411	10.613483	6.669783	4.4825835	13.107074	9.289684	8.943152
515	4.5093703	-5.682112	-2.5331917	6.026302	-12.335323	-0.36281204	-4.3946047	-0.80353284	-2.385371	0.68250465	-3.612654	-18.968933	-23.303339	8.514036	9.178668	-1.8541374	-4.5047917	-5.3504376	-13.0375395	-2.396495	-10.190498	-2.8909838	-9.212746	0.115141116	2.556617	-1.0752149	1.3891983	-7.0619073	-13.228912	-19.849556	3.0524042	-9.888155	-13.036141	7.4185033	12.776688	-3.1864052	-7.4894004	-18.684874	4.024867	-19.372286	-11.45763	-2.6961758	-4.863259	-1.0934837	-9.030308	0.6033085	-1.3461758	1.3119417	-5.1838355
518	-3.8239205	-4.641236	-5.694584	-0.59921354	-5.7680626	-2.9383419	-5.294844	-12.316199	-4.849715	3.4227505	-10.432351	-0.77262235	-6.6631126	2.353476	-4.1912556	-13.55471	-11.9068575	1.6915137	-2.4317853	-5.911236	2.1195123	-15.166924	-7.3307414	-3.751228	-1.4191667	-9.453698	-4.08893	-7.3028274	-2.101757	0.3786706	-0.6640423	-8.481387	1.4508767	-3.068966	-7.699349	-7.3356094	-7.119859	-3.6426666	1.7225137	-1.9393374	-7.760681	-2.6910622	-7.1890893	-7.265784	-13.604523	1.0090662	-3.1294146	-3.033858	0.8159509
519	-1.3728691	-11.200759	-4.7138367	4.0358543	3.0703275	-3.3470252	1.3302083	-3.934682	-0.12602012	6.481127	-0.038002413	-1.4539729	-6.6795936	6.3506875	-5.6246834	-0.23181033	8.104402	-1.3524328	-4.638872	-1.759493	1.3626329	-4.9474425	-12.547191	-4.9116383	-9.639054	-2.231745	-15.089013	-11.833146	-1.0068756	-2.675286	-1.6642666	0.08146127	1.8698764	-3.8775256	-11.946126	-9.882661	0.24436235	-7.6352572	-7.8761935	-3.7728837	-2.100449	-4.914427	0.83656615	-1.3497845	-3.9408062	5.0391636	-14.818315	-10.702693	-5.55232
520	16.548447	15.469517	24.665314	14.358073	13.258705	9.6310005	6.010694	0.93674976	13.064166	5.019204	8.702586	6.599575	0.1235911	14.999131	12.0569315	15.266744	7.3567367	11.875661	19.898577	7.2072244	4.4578643	6.731697	-2.5936544	1.5083169	0.6020033	4.8373203	3.6650045	6.264845	-1.8108577	15.091321	16.81249	-0.4554349	-2.7853575	0.42488384	3.2022152	8.100604	-0.9241524	-3.274854	21.786835	-11.202151	4.781428	20.310272	4.078948	2.311313	3.9045045	0.41042623	0.9599107	10.027271	3.6578426
521	6.8413835	-12.321163	12.164327	0.47322774	1.0831571	-7.978428	2.6958334	-6.446676	1.6995951	-18.737776	8.332843	-10.430754	0.89754343	-0.76871616	-6.4911532	4.8942313	-9.387595	-11.232582	-4.163887	9.391744	-9.316407	-1.1167269	8.624965	5.9908433	10.135264	-3.4129868	-11.858645	17.544287	-4.7853765	-5.8494096	-1.773851	4.9066334	-11.956782	0.25822163	-6.0477424	14.736969	-7.913368	-6.18646	4.3748918	4.212977	5.4528594	-10.160292	-8.2225685	9.485917	10.467872	3.7464094	2.300585	15.471333	0.12806928
522	-11.481598	-18.591284	3.431794	2.640889	1.7174174	12.930734	8.852871	3.4999123	-2.5298352	-4.5871654	8.315612	-12.540226	-13.93716	-5.7903423	-5.84243	-1.9724597	9.051198	6.5031314	12.099624	-1.272759	-4.0360036	0.9579479	-0.09897784	2.5073886	26.027367	5.777548	8.112582	-0.33332476	0.8999831	3.7199428	-11.243759	-11.830701	-12.511157	-12.571877	-0.6827249	4.7316628	6.738857	-1.4214038	9.709437	-0.4311436	5.2297025	-4.8944087	-4.5162535	-1.5143348	-4.5831103	0.25696698	-0.49998188	-2.0343819	9.726127
523	7.6850586	15.781894	16.810392	10.768612	5.077523	17.313108	7.9206443	4.666934	3.8115785	4.219559	11.227481	6.853785	3.6030025	5.865875	-1.2723349	4.4698915	10.98362	6.089867	12.640206	8.965432	-1.4136709	10.421379	-0.5120031	1.6075088	6.3202596	-5.9318595	5.9722958	2.862895	2.7088702	15.867371	8.065653	1.388619	-3.331481	6.934654	6.4126534	7.7420406	6.418303	-2.0470028	8.106097	2.24211	12.727168	-0.20424397	15.294899	17.43767	6.0867906	7.8469405	8.826565	6.6396747	15.079663
524	-9.23066	7.657557	10.770508	12.116487	-0.9200819	8.615811	1.2493407	2.0520935	-8.972396	-0.4427886	12.086563	4.087559	-2.1136951	2.110647	11.564403	-2.2681482	-1.4488524	2.9622514	7.3172474	-8.679824	4.9105453	2.5911224	-6.0589423	8.996745	9.159484	17.277016	-3.5884488	0.17931183	2.5536416	-0.85345703	-2.6520674	-9.156432	-16.51666	8.676017	3.4615033	-1.3851386	8.381949	1.2651454	2.4445286	9.706973	6.336613	-1.587931	16.547289	-10.843201	4.7820187	3.1467087	-0.86677074	5.077242	11.102023
525	16.686987	4.317539	11.191338	11.904565	-0.106670775	6.1436615	3.1067371	-5.0433373	3.9260063	4.0303535	-5.077121	5.880005	11.049278	-9.219974	-8.8218775	1.4374437	7.7813096	-0.48360887	2.6651285	-0.11451992	-5.073855	7.527338	8.778149	12.181687	1.7159904	-1.6698027	-6.90859	0.25725922	-6.9643683	-2.50937	0.6811382	0.93743044	4.7818203	3.4554574	4.5399566	2.9604557	2.6593919	-4.3047376	5.956241	8.634881	3.5148046	-4.990453	2.7327058	2.8399467	-9.564153	0.6595084	-6.8472023	7.406649	3.9595401
527	-4.375505	3.027632	-1.7491738	-10.905421	-6.7927985	-5.5089545	-2.4435942	-6.573223	-18.10179	-2.7110717	0.7314305	4.9332614	-2.4245484	-0.35661379	4.9972267	6.553268	-5.367157	-5.214475	-2.0035229	5.035765	1.2028217	1.4761434	1.5892582	1.0952697	0.05504449	-16.102533	1.068695	-5.0959888	-5.29301	-8.643051	6.160212	-0.88741714	-20.262466	-5.1752877	3.3764713	-9.562301	-3.8489673	-13.1241455	-3.7430475	-2.083488	-9.24326	-5.001643	10.084144	-10.458323	-11.905399	-3.9701412	10.2207155	8.807798	-4.8370132
529	7.0872173	-1.5966696	5.5232434	15.004574	18.725182	17.022158	-2.1596491	13.48005	17.64736	6.2819443	14.044998	17.041899	15.077011	7.349575	17.996695	6.883969	12.8939705	18.97046	8.990127	0.41392484	7.048996	-15.160774	-10.357476	2.8029506	16.045303	-7.616403	16.31068	10.841064	7.3279743	7.858242	23.724966	12.33904	11.386055	13.129354	1.4091021	6.9753323	1.7841762	3.070329	-1.3255993	2.6167414	17.280489	6.7835674	17.641306	10.078026	-11.727809	7.19451	-2.098416	13.069516	0.28960356
530	14.354855	5.3157153	6.122933	3.072017	-0.2792131	-5.8104057	-2.5359313	0.25827637	5.9228477	26.153671	12.31979	15.738048	12.117024	6.888659	12.670331	11.759599	15.019847	13.024367	7.1831756	16.711168	6.8520484	-5.7265573	-4.30625	-9.314706	5.997065	-3.4588158	8.08988	0.77515	20.056778	13.632957	16.696962	13.979121	11.205204	17.010681	15.444541	-4.131511	3.965081	18.91278	14.546253	-4.8763957	-3.313654	-2.2019994	1.0245463	3.0161877	1.2305065	2.2181304	15.452167	16.22252	23.653603
535	-11.69205	-3.6593392	4.8749337	0.6835759	-2.967472	-4.548945	4.219666	5.819074	-4.658388	-1.5875338	-8.726167	0.09041023	5.4317646	6.30411	4.7139034	-5.891339	9.927069	-1.3757807	-0.019249598	-7.32193	-4.577142	7.6798625	15.812977	10.00895	-8.089625	-6.6586914	6.0819144	-0.026137987	-1.4710058	0.38014793	8.8328085	17.631794	-1.6661478	2.9253378	1.524908	-1.9903377	-6.287832	-3.2299042	-7.7241645	-1.3355557	1.1843308	-6.8178782	-2.2744198	-14.443164	-8.949634	-6.747125	-14.410983	-11.369212	-18.352478
536	-4.341513	-20.15988	-14.422072	-16.93157	-8.657539	-13.5481415	-0.8030858	-4.985213	-13.343341	-5.1669025	-22.184067	-19.649256	-9.237808	-8.45534	-15.612781	-18.517248	-23.10502	-1.0459914	-1.0772089	7.1095023	-16.130987	-16.454784	-18.075068	2.3554819	-1.7132448	-33.37843	-7.7087474	-2.3135304	-15.526047	-16.388496	-20.176378	1.9499191	-7.8740773	-2.194755	-11.391135	1.3466724	-18.12249	-18.225206	-7.1907086	-31.198112	-19.033426	-10.2732725	-8.596173	-21.863531	-12.247266	-21.57868	-4.708891	-30.725996	-4.2782454
537	-0.46774992	-3.4262772	3.0833962	-9.865398	5.3157287	-4.844343	-2.140478	-5.5918236	-10.098577	10.825565	-11.2619505	-0.7912162	-3.8094451	-6.8934455	-3.8076947	-4.3460717	0.19844277	-7.4513206	-0.2243061	7.8333497	1.7036861	-3.4955826	-5.697802	-4.8153415	-10.439958	8.254544	-14.380702	1.2926751	-1.4953127	3.105709	-9.844007	-3.5021276	-1.9014287	-8.754811	-0.64759636	-3.8263538	-8.661734	-2.0232968	1.9830917	-1.1012229	-0.14866681	-5.727649	0.69341516	0.5532901	-13.711216	-0.47104362	-6.0508924	-9.8607855	6.4684443
540	-6.635948	5.713878	-8.790735	2.0497117	-3.176902	4.8753953	7.7095985	-3.9988651	-9.895147	-19.581648	-12.508441	-2.8315752	-6.4911666	-7.205171	9.513306	5.6184134	8.770482	-7.0485992	-11.375873	-18.654999	15.308694	-3.23578	-4.962381	0.5657711	-8.960704	2.2796671	3.195357	-2.626032	-10.489288	2.2815428	-3.9654732	-4.882688	1.0837096	4.09738	5.6632824	-6.3216863	3.3599813	-9.2475	-11.093998	5.5783725	-3.1381924	-4.5397735	-4.2998643	4.2727714	4.406754	6.508177	5.6581407	-9.4891	3.4827957
544	3.7466557	-20.838125	25.191572	20.02385	0.6987048	16.07371	-1.6762742	4.158362	15.617259	-15.470395	-7.6145997	-8.625747	7.5228486	3.843258	-4.771149	-3.269437	7.9068313	0.41701046	-3.4582846	0.6857731	7.042223	-3.0392015	-0.36210394	3.824724	2.702151	10.799054	7.243383	5.13193	-0.6014592	14.5130415	-16.160414	2.6899624	-16.5935	-6.9243813	-2.6582224	-11.141665	2.215797	5.688288	0.48279062	7.382979	-6.155155	-16.419922	-15.534509	3.7605371	-0.8013213	-13.2452135	-12.006069	-2.2488024	-7.7735085
547	12.700501	14.035255	9.476635	7.3142934	7.4577904	3.4367924	6.5029263	13.374673	-8.847969	12.357192	-4.2871737	10.591262	10.035878	3.7387257	13.073318	7.1361365	12.185223	10.005293	7.545256	30.19589	9.351674	19.19317	-1.4983324	11.963768	9.917197	2.3737247	25.653265	9.752542	15.774422	11.439075	10.848404	-0.15033539	11.718539	16.783083	6.8081603	5.4964485	7.6973	8.626663	7.6019635	14.822945	9.318788	2.0065873	15.135976	6.9820085	9.630067	-6.4420877	15.269028	6.7053246	12.689953
550	-13.382561	-9.230606	-20.745726	-7.0646744	-1.7373896	11.884349	-4.9316783	3.0468218	-6.3760285	1.6499076	-2.9929473	-3.1071403	11.430314	-6.7583466	-1.8756113	1.876	-6.1741905	4.4221745	4.2826495	5.0354366	-3.5990403	-8.519001	-16.423874	-10.126823	-11.465182	3.2479343	-8.024601	-6.4946876	1.2379509	-1.2932583	-9.9677725	-12.303829	-7.534195	-4.0111074	-2.1947796	-17.535677	13.544185	2.7992308	-5.055097	1.2076182	2.7368214	11.696498	-15.796796	-16.909573	-8.913063	-2.8811758	-15.662266	0.20931976	10.097229
551	12.037444	16.098475	3.860924	8.5503435	-11.931003	6.79349	8.5959425	6.6579785	-10.48687	2.575288	4.0370717	0.9784762	7.1866555	9.8237505	1.7723671	-8.203757	-9.116767	5.035774	3.6750305	5.6945977	6.1121345	-8.830861	1.287465	-1.858389	14.727378	-9.995131	8.694764	15.052063	10.843052	3.618869	13.695867	1.7418594	-9.62592	5.929298	15.694249	12.012528	-2.261283	11.677849	13.160974	-0.8231489	10.196845	9.082346	8.996774	-7.193517	-2.4451241	6.1814055	-0.17861462	-3.3343773	-9.282064
554	-6.147074	-3.777777	-5.675564	0.3369669	-0.91528267	0.85223293	0.69167894	1.27498	-10.031844	-0.85238487	-6.7634025	-8.913127	-4.409255	-1.2696623	-7.900061	-5.521993	-1.7747701	-8.031323	-12.980133	-10.689265	-6.4541492	-10.379378	-6.4329376	-8.998942	-6.968395	-8.962064	-7.3216987	-7.3176136	-3.6465623	-3.3790197	-5.42432	-8.807891	-7.6560235	-6.79199	-7.4192047	-13.821935	-11.538098	-9.504295	-11.064937	-9.7976265	-16.640413	-16.489431	-10.349831	-11.0963335	-15.943852	-5.16102	-4.203527	-9.563669	-6.510594
555	17.991632	13.604434	1.9718846	9.039237	-0.6488266	12.07026	6.6561413	5.6317444	2.1749492	3.8798964	13.101033	3.245911	7.1708508	5.2025876	9.25068	4.048999	13.134674	6.3742623	8.158829	2.5033731	14.844327	8.358691	9.781979	9.222365	8.579998	10.256012	0.84820986	4.6411777	-10.877635	1.2261568	4.8706517	1.8822412	3.5469024	17.569324	-12.999843	18.224997	4.479656	1.333375	16.079765	13.124539	19.547462	7.1862617	12.43208	11.917816	13.536171	-1.6972898	-3.9637296	12.72436	3.4159448
556	9.12394	26.392517	25.573013	20.171206	19.347929	30.02385	6.902285	9.378549	23.508112	1.3626486	-22.647333	25.624437	11.912918	-1.3818631	22.962555	21.215841	33.239166	37.211758	-5.2430058	5.7857757	3.8100932	35.488308	19.179749	-9.330436	16.952131	3.474563	7.995423	20.478022	-0.1086696	-10.289986	-43.510666	-33.599346	-38.292515	-36.572678	-31.197083	-23.897873	-20.258202	-14.967832	-22.038322	-28.06629	-19.355608	3.6302807	-27.700632	-20.457588	-26.870775	-34.669346	-34.889145	-16.897501	-14.7937355
558	-14.456169	-12.099419	-14.697614	-19.679934	-12.6320505	-18.268938	-19.22976	-44.10671	-21.80996	-30.883234	-27.618189	-12.284012	-15.494554	-15.486931	-12.328729	-8.6608305	-20.201906	-0.21390693	-15.8962965	-30.41774	-14.834868	-17.773628	-33.679066	-17.33951	-29.90531	-35.672596	-31.840036	-10.962506	-20.530514	-21.24695	-15.836926	-4.6853395	-20.196281	-33.207317	-13.361241	-18.70512	-8.94382	-22.765625	-25.569674	-20.593523	-17.00908	-15.637904	-36.601032	-0.95773953	-19.379568	-38.479137	-5.94768	-14.559529	-11.274724
560	9.941724	5.877178	13.008641	2.2858262	8.387218	-0.57753897	-0.04847336	6.416164	-3.1065464	-1.6374855	17.59959	5.57341	9.077043	3.6065242	4.672412	6.4848876	17.951206	10.071432	11.486133	9.480315	-0.39450654	1.512262	15.791097	8.820913	0.32169214	-3.9753902	17.51872	5.651508	-5.2628655	5.456742	3.1625416	3.0635643	-6.295507	-2.760251	12.877967	18.229612	29.808134	19.985435	15.712776	28.23957	13.785077	-2.1908123	7.2157326	0.05178849	-0.049578864	9.309052	6.6241207	9.0015745	7.4613895
561	-8.826157	2.4188282	-8.034369	4.7056465	-8.279754	-2.6012928	-22.250036	4.565722	1.832584	-11.8905	-0.25359726	-11.2901945	3.6439464	-14.257792	2.2747686	-13.413564	5.337116	-5.731418	1.2396369	-4.3269267	14.991305	-7.5158896	-3.2221632	-16.411411	2.7636106	-9.021205	-2.8841636	-19.423925	3.6639194	-1.4770627	-14.202693	-1.0346051	2.7293231	7.011515	-13.14446	-2.7602108	-27.452108	-2.4046926	-7.3379745	4.9017963	-2.7074955	16.996094	-3.8362157	16.919508	0.7227625	1.9992765	-0.3664492	9.483824	3.8888512
564	-0.56175447	10.292717	-0.1376348	-13.84285	-3.0188313	10.812256	-3.5312424	-5.6070614	8.273026	13.086726	-2.488721	-5.3863482	12.744419	-3.2660964	5.3911386	1.8187822	-5.4164295	12.301227	22.457275	16.456097	2.6880198	4.0420184	5.2568154	-13.436122	10.048918	5.834451	3.7119353	3.5324109	8.607398	4.8514996	8.950229	7.8964543	3.3777027	4.0408945	-1.7645607	2.8577797	18.386923	1.8229183	5.702785	1.5372137	8.976309	24.846092	12.159451	0.02383107	6.9097047	25.170914	2.5324695	-14.563362	5.828215
565	-3.6829488	-19.139187	20.080988	16.68297	6.7173495	21.67296	-6.466665	-10.308507	-6.043184	21.529882	4.4900727	2.1118443	9.031334	-16.129522	1.8651667	2.7926009	-5.840946	-10.259822	7.41572	-6.255997	-4.307365	4.795364	-9.086449	-6.630558	3.3143091	4.7964993	-10.528615	26.365576	12.730911	-0.68201715	-10.587009	6.2526283	3.6286342	5.049943	-7.698814	-3.1602929	0.113547646	10.878608	3.4421747	13.615722	-7.1106973	1.9360069	-6.511788	4.0289474	10.425389	9.09505	8.809159	-12.786208	-4.077894
568	5.660236	-4.8946486	9.276694	6.7227764	3.6732073	-4.8011947	-2.175235	-8.999617	4.288655	-3.8596363	3.2677786	5.956793	-1.8170923	-4.5238028	3.3776808	-2.4651525	3.4023075	-5.439846	1.2928818	4.3743796	0.62890315	-5.875643	-15.060742	1.1974041	-7.5092254	-4.175534	1.8884335	-3.0729587	-11.332463	-1.4025313	1.5190679	8.210944	0.4878079	-7.1396537	1.8775076	-0.72647077	4.159074	-1.2647791	-7.1563506	-0.98744583	-6.530741	-2.1026976	2.6986296	-3.8595622	-4.7338414	0.055333614	-1.1426492	-6.3794155	-2.5544941
574	-12.800385	-9.976378	-0.38370633	-0.89748067	-2.994279	2.965888	-13.524459	-17.599117	-14.465787	6.7139874	-4.6551385	-9.386584	-11.472404	-3.7016613	-20.058088	3.3235996	-5.9717956	-2.7194674	0.11607305	-5.638082	-6.7888007	-4.074778	11.377701	7.802073	-2.1083486	4.1646786	-2.8264313	-4.329163	5.557266	-3.84622	-1.7476774	-6.91098	-8.94034	-9.760669	-1.4160258	4.4457245	-0.39312187	-9.679933	-13.071927	1.8227719	3.974591	3.8722656	9.463091	7.5428452	1.2315044	10.500539	11.536431	8.993596	1.9870539
577	-9.397038	-1.3009745	4.535515	8.307593	3.6518662	3.332083	-5.8993225	4.0241385	-0.4537891	5.0572095	-2.5986626	-1.6090193	5.2463293	6.6212425	8.741364	11.203545	4.1473846	1.4531703	-0.97150964	-1.3860531	10.078987	3.0357668	16.650805	1.7428259	11.738857	9.008882	17.424337	14.881364	8.491468	11.548694	-9.76323	11.248154	3.2503128	8.72652	3.030921	7.5324044	17.501774	5.452727	10.687268	14.781894	12.644814	-3.1558359	-8.206917	13.769379	16.385927	-0.67227775	15.92006	11.32211	13.282311
579	-10.839485	-6.5772567	-4.11815	-6.122011	-9.657941	-12.188874	-2.9709454	-4.5692506	-5.6372013	-9.467851	-16.452211	-2.4207258	-0.49440765	-7.3144155	0.5024317	-7.6061387	-4.6651816	-1.3156149	-2.4682884	-6.3515816	-4.0451922	-11.140007	-23.480692	-3.263077	-4.8925047	-14.554652	-0.3077819	-17.513083	-10.897704	0.29951558	-6.5980945	-8.622274	-1.2869974	1.3561236	0.07869848	-9.675835	-13.785001	-11.799714	-12.525727	-4.6404047	-12.785317	-6.503264	-8.347361	-5.7400184	-23.301407	-9.676394	-5.3639183	-10.485821	-9.065301
580	10.687755	7.7576184	-0.013099909	6.520954	-17.098574	8.364298	-0.7839174	1.9027218	6.7140813	-1.9091944	-1.0499657	-16.300589	-16.752775	-6.646984	-18.792074	-5.139114	-4.1139784	-6.93161	0.71563053	-1.6415478	5.531923	6.1922774	-3.1522217	-9.540406	-10.5384655	-22.989557	-18.907146	-9.821298	-4.248878	-6.0705504	-0.58865404	-1.0808357	-1.4354591	-5.5261474	-2.0588267	-4.3041935	-5.6179657	-12.561164	-8.15273	4.256851	4.389055	1.2185378	-3.1356862	0.5910135	4.3032374	-1.0005828	2.4507236	2.8865414	-10.3413925
581	-15.262211	-15.1087265	-16.087673	-7.8047976	-5.445911	-8.968054	-18.190493	-9.604899	-20.785004	-22.251032	-18.768723	-15.786992	-17.42679	-8.383915	-14.197574	-11.88776	-14.766866	-21.580057	-13.927203	-21.43086	-5.400051	-20.03922	-18.42008	-17.49204	-16.383364	-23.524832	-14.51643	5.183522	-3.4517825	-6.75786	-14.155594	-7.488722	3.4747458	1.3623139	13.116113	2.8487976	-1.7678171	3.1264174	11.042539	-13.028224	-11.756719	-11.341061	2.6245434	4.236292	-7.4150085	-1.6180385	-7.7869987	-6.910338	-18.927755
582	-13.359212	-7.1692657	-9.941049	-10.141905	-6.3978515	-6.210524	-5.70224	-2.6505604	6.9376907	-6.451971	-7.737416	3.1737118	-1.5112957	1.6657208	3.5090637	-7.8315024	-3.249087	-2.2155685	-7.466067	-10.498343	3.6537025	0.14958493	-1.9248576	0.31146368	-16.304356	-6.996725	-13.958092	-10.710896	-3.7716854	-7.7515244	4.4136624	-5.8006005	-3.626496	-9.857188	-18.20524	-2.7713845	-6.4259133	-1.0902625	3.455517	-9.123618	-1.3707186	-7.9275036	-8.926738	-0.7349151	-0.06309092	-1.7275211	-2.3962543	0.9766696	0.6740133
584	1.6347595	-5.276672	-11.145706	11.715919	-6.421989	-10.416788	-12.090051	-3.4243336	-11.577205	5.560325	3.1019306	-9.078165	-7.2393365	-15.494225	-3.2463272	0.97969246	-12.724996	7.2526126	-12.971555	-11.081128	0.0243963	-5.6720595	2.5486617	-4.824423	-9.1719	-8.7861595	-5.547465	-3.2400398	3.1259716	-16.467607	-16.921259	-9.222602	1.6646644	1.968959	-5.5244045	2.1124783	-12.865062	-21.746094	-11.888363	-9.573557	14.184848	1.4321378	10.553933	4.9160204	5.475191	2.7159822	12.912399	5.215859	7.574084
585	5.0948477	11.303298	13.3040495	7.749184	18.841267	11.338322	5.5920563	1.6372375	-0.70292157	-2.2520707	1.8079044	6.6192746	11.512076	29.92666	6.6787186	6.5866075	-1.1497971	2.9353588	8.649896	2.8499677	11.024452	11.161906	-8.893209	-5.449341	-0.72639686	1.3288075	11.61132	-3.8605022	-5.878573	7.6608033	4.3774915	13.080978	2.9788463	5.6929183	6.6733527	8.927709	2.3087597	-3.4063962	9.634998	10.871422	3.8539321	13.110275	10.998765	5.059449	-4.452829	-3.3334827	0.9813652	8.957604	10.801311
586	4.685464	-2.4470901	-20.14423	1.4439049	6.2982564	1.8669082	-4.7395024	-12.0671835	2.5127497	-1.7707597	-3.1747286	-19.096277	-7.483561	14.99646	-3.7243576	-5.170015	-5.095263	9.362047	7.7478676	-1.0457468	-5.548034	-3.986522	-7.1184754	-6.757116	-4.9685	-9.7059555	-23.026184	3.9040973	-3.0696	-13.0101	-8.381822	8.301005	-7.2867355	-10.87535	-6.910788	-6.0800996	3.2082784	-9.515447	-5.159891	-7.0676174	-2.138139	4.1087646	-8.519361	-22.970251	1.3146185	-4.132158	-0.01399978	0.27978078	-25.281702
591	10.449584	0.21447723	-2.624468	4.013374	11.606593	7.531454	10.333589	5.3464675	-0.37365755	0.86176085	2.2912457	4.2123923	4.7228765	4.8028655	-1.5181516	1.3177701	-12.746709	-16.20632	0.5638192	15.234482	8.921935	10.654857	6.9876137	7.138994	-7.0454216	-5.5661817	5.7690125	-23.596151	3.4808223	-0.3748611	9.534603	-1.763662	-0.500891	5.454146	10.495528	-4.394713	-1.8841753	0.59295446	-3.901048	6.9649715	-25.049345	-5.4684453	9.567849	-9.138301	11.723994	4.368831	-0.003736814	-5.350979	-8.568317
592	-22.16066	-9.1954775	-4.645201	-6.7493825	-13.858022	-2.9549828	5.06549	-2.274454	-12.058978	-1.0401275	-8.520097	-5.162449	11.905667	-6.2460856	3.237174	2.390132	-8.305188	13.055309	1.7634071	-8.866367	-1.649546	11.063347	-4.6806207	3.8514335	0.20702617	-1.3917094	-2.001927	-6.027523	-17.261923	-2.880553	-17.802702	-4.0761003	1.2817994	0.2362237	-0.025433639	-7.3579993	4.944917	5.1666737	0.76011944	0.39426216	2.3709056	-4.281948	1.4266168	-5.746159	17.881563	14.858338	-4.571196	11.887795	-17.585379
594	14.314729	1.6193174	-2.3062932	6.9388866	-3.6892796	3.165612	16.699112	7.840159	-4.1630864	2.2917626	-4.597374	6.5758414	-8.259034	-19.479774	13.498389	24.891691	11.264427	3.9493	21.553125	-12.710594	-0.13833554	32.247417	11.460277	31.668869	-7.259941	-3.875761	11.363529	8.782857	-7.752725	-0.2475586	16.727049	32.166275	-2.0915506	-6.29643	-5.2397304	13.720166	17.462767	-2.281434	8.876134	14.026932	26.816725	11.252036	6.0125365	11.613846	1.649149	4.142966	28.608643	4.441857	23.066916
597	-2.7468765	-0.087529816	7.333727	-3.5869281	-7.9960823	16.282244	-0.13665406	-5.189915	7.32732	-0.076859474	-2.5691223	-0.7589379	4.064429	1.2717628	19.69541	13.777053	6.283102	-2.6728442	7.231343	6.9304814	11.6571455	4.2109733	0.3221394	14.342617	-0.562146	2.7403452	5.4275384	1.7941785	0.7311203	2.5577052	6.838804	1.3512791	-4.019747	-1.1826501	-0.7225528	-3.1426442	-3.437013	0.79172486	5.538241	-6.3186226	13.481823	16.797014	4.111323	17.206297	17.12271	9.48196	11.179494	5.896589	-1.8485197
598	0.3083148	1.5598482	-9.569125	-13.711719	-6.573139	5.8338065	1.7828788	10.414929	5.290624	8.277061	-0.29334828	0.859242	3.2475474	-12.39004	6.7722855	-2.07288	9.697316	10.495236	-13.495984	-8.287751	12.295415	5.042158	4.033471	7.4983406	-1.5901574	12.321053	1.8952298	-11.934414	4.0273056	-2.7355716	-2.9565208	6.5882764	-0.63293266	3.347154	-12.8876915	-7.66896	-16.803389	-0.80662614	6.494705	-4.2042446	-8.963735	-11.151962	-10.232208	15.890161	-5.8589764	1.5515513	-5.431511	2.2036898	0.38339677
600	6.9339676	6.4783673	7.221853	27.436867	16.979568	5.5835705	-5.124457	-12.773224	-0.34461293	10.869	-11.784206	-8.383031	-16.142128	-16.764482	-18.094046	-10.411178	-19.482077	-10.933911	-4.547606	-4.507767	-0.23892784	-4.3652406	-12.631421	-6.671574	-6.8361344	4.554116	-4.593714	-5.1759324	11.712807	3.255371	-16.981852	-5.194129	-6.9640846	-5.805022	-1.9735702	-1.2439119	7.851813	2.1882484	-13.966633	-2.9657147	25.457514	6.5948663	17.549042	-6.759972	-25.016973	-4.766965	-19.126245	-7.7995257	-4.3878574
605	4.6083665	-19.00465	-10.933309	-15.259082	1.384267	-4.4640656	2.0419142	-21.049372	4.471455	-16.611862	8.17047	-20.240355	-3.40007	1.3100519	-9.338663	-8.918773	-7.0765305	5.608828	-25.344803	-10.053977	-2.9164646	5.9618707	-20.026413	-11.808236	3.593036	4.8801746	-15.39484	-11.333724	6.906775	13.181804	-22.952515	-13.917014	-5.5309277	-8.825059	-13.444705	-10.777738	6.3895206	0.020384947	-10.896831	-8.254424	-9.90707	-7.2252965	-16.088673	-8.070974	-24.505646	-20.856644	-24.570292	-10.856155	-18.374205
606	5.1706595	16.69198	6.098574	11.95123	12.135822	1.9949661	0.8382511	10.556012	11.104935	9.921256	10.87473	11.209783	-4.165722	12.022652	-7.2055564	1.8717194	6.6029115	13.660767	-8.324128	2.1047277	-0.61705387	8.185636	12.384669	9.400174	4.1507297	16.776407	-10.599172	-5.4032726	-2.9386208	7.8127885	-0.1149927	5.5409713	14.348012	25.520086	-5.406366	-0.98091507	4.877214	2.1620095	-1.5019369	11.518561	-9.54694	-21.473497	-32.418736	-29.108215	-13.211426	-11.090405	-4.7137623	1.1135406	-5.5984025
607	-1.7621647	3.643179	-7.419859	8.202624	8.569552	0.41273054	-8.924367	-0.70087177	6.2073693	14.805224	4.3302813	-8.449956	-1.2241546	1.1813158	7.0795617	2.5945811	2.502072	-9.298215	-7.3993607	-6.663794	10.518029	-2.7264488	-4.318214	-3.582795	-8.302263	13.662288	-7.048846	-7.539129	-1.9063927	-6.8253636	5.409776	0.5019327	-17.184484	-1.5665697	-9.755382	3.1254559	-8.862914	-17.44916	-2.7203305	-4.245938	-1.0344139	0.39873806	-14.603713	-4.25651	-8.602027	2.0070736	-14.151599	-13.131317	-10.389216
608	6.2552476	-6.272428	2.215882	19.152824	-6.2663493	-1.5964307	-3.1281354	-1.2822237	4.0473876	-4.846448	-5.996937	14.64417	-2.857977	-1.4195725	-0.7408665	3.4641006	1.5578114	-4.6390977	-1.5880214	-1.6968464	-11.000754	-1.5883611	-8.73577	-0.92010134	3.5425923	-3.2865274	-7.645986	11.07709	-0.8781827	0.9067332	2.1877007	-0.70126945	2.8903062	-10.303008	-2.8122647	-0.2205298	-11.654119	-1.1794766	-0.16319036	-0.2296546	7.9341755	-1.1675714	-2.8114545	-0.7356739	-4.9920597	-1.3274745	10.021199	-5.166367	1.5560974
609	16.624573	14.698253	9.483574	16.789766	11.158305	7.1422057	-0.038137753	8.6149645	10.740604	-0.32534918	3.3748438	-5.035591	1.4510084	-0.859868	-7.7198205	-9.224383	-3.8909826	-1.5228853	3.8248768	4.8353424	5.38555	-18.23696	25.08938	1.2692063	6.4530754	-2.8075342	3.6680498	0.95445555	-10.757317	-3.1314013	17.60066	1.3899355	5.357901	7.726661	13.302429	14.741539	-0.6005607	5.489405	-12.912932	8.008031	-10.187402	-6.894359	-12.349238	0.3526521	10.266494	3.058541	-1.8389082	-2.71039	-0.055187225
610	12.274392	8.813329	13.646507	12.097196	13.360045	9.591385	-2.9788706	15.959861	11.021969	12.177788	15.977754	6.555675	14.679092	3.0206003	1.0474243	9.370883	8.8586	7.698593	9.751351	5.9251404	6.8872504	11.421153	7.408338	7.6694636	15.6524725	18.605577	10.226804	11.960548	14.782495	11.828679	0.66970474	3.407439	6.478761	7.076553	13.39241	19.847689	9.714074	14.756635	-13.754814	6.7255287	0.5340619	8.755329	10.330788	9.455442	6.777039	7.225303	-18.953245	13.669272	9.69583
611	-7.962757	5.338926	-1.4090184	11.486886	0.9883892	10.369831	7.7430625	9.03676	15.019592	5.5724792	14.068103	14.954112	6.1958566	5.8676114	0.24832542	4.0363336	2.8068511	1.277532	6.39155	-7.2312317	-1.3123502	-7.755157	-6.0458703	-14.475003	-6.2552896	2.8845012	-1.299799	-12.62762	3.5989027	-12.695361	-1.4661654	4.1300907	8.223888	2.7132046	6.0472054	0.7324605	3.3215249	9.135663	6.5981255	3.489247	0.075878225	-1.8168703	3.2990987	-0.8814707	-3.6301212	2.0993106	-2.9050224	-2.4948406	-1.9871844
612	-4.4150357	-16.90484	-15.994632	-17.4568	-21.617815	-18.997587	-20.974754	-24.799177	-15.446078	-22.775047	-12.14518	-17.435127	-13.685039	-13.537061	-16.399988	-15.73912	-20.35061	-20.488487	-20.77703	-23.46753	-2.2984145	-16.722006	-19.20337	-8.239747	-1.343968	-27.96743	-22.917864	-15.261886	-18.771616	-10.456542	-9.3812685	-18.581331	-12.632843	-13.952308	-14.613437	-9.438962	-15.923084	-16.775372	-15.411495	-19.723808	-22.728643	-25.758844	-24.905083	-13.764548	-24.315042	-7.9848113	-19.199455	-9.428957	-21.721771
613	-11.881022	-14.697174	-13.712715	-16.147482	-8.334048	-7.1529994	-14.776249	-9.191831	-13.119209	-13.560773	-13.297336	-26.284243	-7.18289	-10.205953	-17.874783	-14.815776	-19.46539	-10.0515	-20.789759	-11.038097	-6.6458373	-12.077901	-4.7995896	-8.81544	3.6735742	-17.604427	-11.499146	1.9147962	-13.06837	-4.1259665	-9.984675	-10.668155	-11.220252	-2.7986562	-12.719616	-7.306408	-9.889249	6.1649184	-1.982647	-8.000851	-9.683597	5.308728	2.7678747	-13.47422	-0.7733526	-1.0937991	0.03382047	-5.5034986	4.3522124
614	-0.2714835	1.462495	3.0952978	-9.274692	0.03232606	0.19364865	-7.2073865	-3.0434039	3.4329355	7.738804	1.4100223	-13.053711	2.6729012	-16.7997	-7.6717396	-1.1314273	-7.96826	0.2937367	-7.3294816	6.084186	-8.469438	-9.325309	-2.6098278	-13.888137	6.168405	0.18904877	5.2625384	3.9419396	6.515159	-1.2558097	1.0192593	5.4115767	-7.191953	-9.452867	-3.3068619	-11.4106245	-16.894659	-4.0020814	-7.10486	-4.5171304	-4.293926	-5.2740383	-12.102596	-10.928096	-3.0993757	-13.708552	3.565274	-27.635717	2.3369086
615	-36.798527	-16.41171	-2.9654932	-8.5351305	-2.4593203	-1.8381978	-22.761673	-18.952728	-4.4011974	-1.1285027	-32.244198	-8.356048	6.643898	4.5066333	-13.092982	0.45353565	-9.160142	2.7415705	6.0960126	-3.675024	-16.164335	-22.658972	-14.096001	-12.957774	-22.375305	-11.109139	4.918515	-15.369161	-4.0423646	-2.0373409	-14.60319	-1.7160391	-23.03981	-4.0076118	-3.2012107	13.917728	-0.74832886	-19.971874	-10.799153	-5.616587	0.49575344	10.5515585	-6.436117	-11.961319	8.077102	-1.0929917	-11.7755785	-1.0463442	-15.593803
616	13.059415	13.368088	3.0658472	16.484468	-1.5849785	12.924874	-2.944086	5.886057	11.920514	-3.5747077	-2.7016509	-11.389941	2.560168	11.758807	-2.4903457	12.348048	-3.3062115	-1.0667447	7.0082703	2.8722484	0.9809923	7.6934037	1.3502306	9.817296	8.350642	2.909652	8.0096035	1.354385	12.39446	6.7061324	9.987708	1.4939756	5.640285	12.256597	10.44	6.4696364	12.855209	11.379845	1.9877194	-7.7628264	5.771286	-15.983327	-0.7563928	2.429608	3.7199726	-0.48381886	-1.5517498	7.5135856	-10.325081
617	-5.038307	-9.728211	-8.121021	-29.459341	-20.058708	0.4417728	-8.11858	-5.20479	-14.305771	-11.916817	-17.935036	-11.934967	-16.37037	10.517779	13.147495	6.2182198	-5.608091	-8.589432	-6.5788765	7.0066695	-7.3440223	-28.30451	-8.099462	8.523768	-17.472174	-18.164963	-19.901934	-4.6626935	14.637493	-3.2404337	0.20948379	9.188746	-15.343759	-13.2344055	-25.12622	-14.4602785	-6.9261837	-3.733057	-1.2409725	7.068897	-3.1552334	3.7854455	-15.034877	-4.1454167	-18.915762	-28.040579	-10.877843	-26.599882	-33.101612
620	-4.176283	3.6994505	2.0189238	-5.3085027	-10.971807	-4.588074	-9.058926	-2.1655884	-0.11634493	-25.844725	-12.08492	5.7361884	3.8497536	1.6684345	3.2341824	11.2008705	-5.8428288	-13.868698	-4.969761	2.2470047	-11.390624	-1.9010216	-1.716282	-1.7641621	-2.0532696	13.168963	-8.991193	-11.393292	-1.0891002	0.81201833	-13.594691	-14.302808	-7.8323436	1.3510205	4.541403	2.7164762	-21.287374	2.8643913	0.45126283	8.710309	7.4966216	-5.8212943	-1.1068028	0.19475667	-2.7807763	3.53434	-5.3211894	-5.528292	-0.2946855
621	-4.205727	3.2685947	-6.051645	4.1400547	5.294545	2.2887514	14.530545	3.8792112	3.9694316	-10.610712	1.9465505	6.585261	-1.0035353	2.9118311	-9.341159	-4.189732	-3.2487621	-9.216862	-13.275416	7.183973	-3.8286278	-2.5800478	-0.45777965	-4.716419	2.0286818	7.527844	3.556412	-0.30616474	6.8664994	-4.6434493	-0.92760134	9.383724	-3.996892	-7.9021525	0.26043543	-0.08243593	-7.4511986	2.7545366	-18.316065	-8.173645	1.8514423	-3.9790154	2.7913916	4.4704337	-9.809422	-3.8886259	4.3846674	6.9382973	-2.1291773
622	4.329528	10.797932	5.5003524	7.374258	-1.3511825	1.6286726	-0.98890734	5.0118	10.66282	-8.974928	-2.0972803	-3.609004	8.596632	6.0672994	3.273117	4.7805176	-3.654917	-0.9410856	2.7428367	0.56913644	6.684796	-7.355127	1.1650528	5.960106	11.267868	14.731359	5.9562535	3.7538145	6.084124	15.2130995	0.46285248	5.8565087	8.62761	-1.012981	7.147944	1.144921	-8.534462	-4.857448	-10.364963	7.3471313	0.5017481	-5.4412637	-10.886336	-8.060715	4.245346	2.9293184	-1.7347189	2.5272017	2.3626833
623	6.36671	5.891569	-8.078503	7.260244	1.8623747	-7.08567	2.233624	0.29125568	-9.019855	-11.346199	-3.7445297	-16.243063	-2.113386	1.143021	-9.624199	8.935984	-2.9704745	-5.5498943	-15.007713	-3.7826433	-15.926333	14.914505	0.45758805	-7.5200257	-8.744236	-5.721779	-1.187406	10.532353	5.896679	-4.7903514	-11.261963	-0.95257634	21.222109	3.5467694	0.58143014	4.9487643	-4.705336	7.742205	-7.301584	9.424223	0.30552086	-1.0446624	-13.774699	14.418059	-6.0928483	6.6807513	-0.069945894	5.2678514	-7.74995
625	8.686488	5.689054	4.9287057	-4.827293	15.697514	-0.032266933	-5.1675887	-6.013136	2.021122	11.310622	6.954914	-8.826858	-6.873861	10.721171	-11.372775	1.6340402	10.103858	8.241939	-0.5534813	-20.5286	7.578869	-25.204386	12.020526	11.140427	12.535938	-5.798048	7.6053586	-8.718638	11.523965	-8.536335	10.308086	6.6529675	9.223472	5.2113514	11.634155	7.0263534	-0.6975732	8.677411	-1.9742693	5.748873	5.3300285	1.9526216	7.7129936	13.516682	7.328221	7.3819256	6.8845286	14.71629	-0.2756895
628	-3.987588	4.8662896	4.436395	8.331935	3.9672887	-15.288556	3.300273	-8.108537	3.3971996	5.2807193	-10.103787	-1.2832314	-11.934986	-5.5611777	-13.872848	-3.8449411	0.16413116	-1.8784977	1.256646	9.16055	6.1183324	16.83504	-8.399415	15.934029	-4.8501325	14.778015	9.550683	14.065945	-10.928585	1.1699444	13.060169	14.9598875	-3.2779443	-16.136147	-17.672348	-11.22379	-1.8973236	-13.319648	-11.695671	-4.240796	-17.012571	-21.128595	-6.844691	-1.5454675	5.5463405	-4.72938	-8.827765	-3.1918457	-3.7390225
629	-11.68655	-16.711874	-23.594452	0.514466	-17.77018	-17.655962	-17.486166	-1.6187863	-33.456623	-16.45571	-18.041046	-1.9950423	-3.8683739	-14.458325	-9.172327	7.7500877	-13.511191	-7.139448	-10.1981535	-9.955087	-13.251643	-18.46036	-9.129627	-1.510542	-9.113544	-7.158709	-23.291796	-2.0574434	0.28550577	-10.168969	1.5571774	-9.964231	-10.496865	-12.293984	-11.576497	-10.89681	-6.8539023	4.630891	-4.7544575	0.5674324	-15.5605135	-11.742631	-13.887774	-0.044047993	-7.4315124	6.575331	2.2460768	-3.5480812	-9.980976
631	-10.092742	7.993627	-1.3519388	4.0937734	-4.5118394	-33.424965	-3.3156433	-12.702206	-10.007419	2.7782423	-6.049972	4.2293177	3.12928	4.5581975	12.472079	4.514143	-10.266226	-3.4584086	2.2647817	4.98731	-5.4630356	-6.073408	2.1281607	-0.8768346	-3.9724674	5.02683	-20.735655	-4.635594	-10.449992	-1.1001431	-9.846124	-0.8161761	-6.6805034	-12.173485	-7.5407434	-9.220986	4.241846	-4.928119	-1.5851411	4.0793543	-28.502474	1.0375185	-7.4154	4.0848274	7.1959357	24.583227	4.4225793	-1.0288166	5.8770022
632	-1.2473723	-18.501757	10.230996	-3.1354482	4.420377	-4.6301913	-0.90432805	2.356739	-2.5078356	2.8267243	-0.5390155	8.906557	7.4275756	-0.34956455	-16.090715	-1.7635044	-15.842972	-11.285708	-4.0402927	-2.7550652	-3.9123218	1.4197553	-3.8752964	4.3484893	4.1799436	-1.8350464	3.384224	1.1840261	3.6800776	-3.3742664	-8.39742	14.680516	-2.835088	-3.8778255	3.7665672	5.0757823	1.3816198	-8.586722	-0.60768443	-18.79742	-4.998141	2.9686506	6.4762654	3.228117	-9.93192	-6.0133324	9.907523	-0.53692496	-10.709626
634	9.115209	5.8937697	10.836129	8.032819	-1.7159777	-6.6582527	6.543981	7.932945	4.331537	-6.436848	-11.194888	7.2449126	12.21745	6.9595146	22.15599	10.331448	0.1683679	2.5335758	13.120335	14.034358	6.4643035	17.803143	-9.554688	6.770048	12.139954	-5.3500476	4.50659	-6.8404202	12.298968	-0.89482355	-8.99254	11.400842	-3.9221365	0.52063996	11.37827	15.917369	-2.3982387	1.0377836	5.072244	13.375805	17.861437	27.905817	4.5927415	12.050349	1.80219	15.287949	-7.0568852	-13.954213	18.61794
635	-4.801664	3.8960752	-2.50688	-4.379372	0.020185947	15.702656	8.526657	-1.5685652	1.3811398	-8.862284	2.2203944	-1.0693487	3.7425854	8.100894	5.92026	1.5056309	1.2679082	-9.851195	-0.98825663	-2.4406402	7.335327	-6.384274	6.7149997	-13.72884	-14.19867	-14.438895	6.837708	-21.035805	2.5508263	-2.2567627	14.595262	-10.043941	0.6735678	0.81082267	-6.563544	-5.032472	-3.1092634	-4.5695987	-7.852295	-2.2228072	16.125937	8.475842	17.085066	12.875079	5.580723	-4.6301885	7.222121	1.1210767	-2.1282122
637	5.819613	22.693872	4.582922	9.4224	15.463154	-0.19416982	2.4931943	5.7163486	15.176769	15.874368	20.70741	22.123276	20.800287	6.3036637	-4.6097093	13.589554	17.26385	8.126368	23.137568	7.7354236	6.145371	1.6296908	16.690042	-2.5676374	15.437131	13.22887	10.570953	8.753182	24.74179	27.960718	20.434599	15.331147	12.178216	5.147797	-1.4639431	4.165573	12.603687	12.774901	19.342104	14.243045	4.856215	10.224256	15.627658	12.734127	16.906485	19.1783	19.99455	5.240745	3.8094118
638	-10.670352	0.000220935	-0.4978876	-15.669381	-4.6572075	-9.670445	-5.0042734	-1.8795632	-8.763471	-5.075459	-1.1792523	-1.309493	-5.1893907	-17.058187	-11.18101	-13.537941	-4.333589	-9.018876	-6.4245167	-10.546235	-4.31858	-1.1368977	-12.023957	-4.461205	0.58822626	-3.3889065	-9.020854	-8.325482	-6.1022935	-3.8915832	-4.877518	-7.9614167	-0.09337747	-11.445927	-5.7870545	-0.29410192	4.9845037	1.4921054	-9.117587	-2.1639428	0.9317386	-13.682208	-11.965637	-11.404893	-9.852942	-9.884148	10.126722	-5.330051	-9.345147
639	6.859896	-6.0583286	-14.626895	-8.103755	0.31219354	6.2484403	0.89616776	0.4369081	-21.04163	-3.6190872	0.37353563	-4.6920505	-1.9255682	-14.063994	-7.066469	-5.2270417	-11.285182	-12.817219	0.7495188	-6.357956	11.052861	-3.657573	-19.521044	-17.888327	-22.713928	-24.292772	-13.987259	-14.470421	5.1498094	-20.891558	-14.294421	-0.4363931	1.5101649	-4.668418	-4.295048	-18.27927	7.047582	4.577711	2.0671024	0.7422695	-2.4318988	-14.203178	11.497532	-16.741705	4.6224027	-15.289226	-16.847511	-13.327827	-24.262693
640	9.645495	8.591857	2.955059	-9.052571	-8.258143	-10.445315	3.6587403	4.056968	-11.354226	-1.7645483	10.618842	14.994824	-2.0951483	8.693393	-1.1557941	-7.743666	1.0142621	-10.708733	-1.8466034	-4.6714845	5.387449	9.129948	-13.703891	-6.342299	-6.629045	-9.590894	-14.160434	3.6106603	-4.436885	5.0680776	-2.9658468	13.590637	-6.197754	16.541197	8.691955	8.124984	-11.273869	17.63054	-7.883596	-3.2476804	12.698982	-12.090736	-10.120471	-6.0922165	-5.8670177	9.847588	6.902947	-8.298375	-16.318127
643	-12.8869095	-16.922167	-19.383064	-6.406405	-15.426969	-24.20488	-32.90205	-14.942431	-2.2840693	4.9852614	-22.404058	-22.963758	-9.837153	-25.021889	-28.652796	-23.528372	-15.512568	-9.833683	-2.364023	-16.458612	-18.251661	-18.77127	-16.252918	-16.38037	-5.4191318	-8.016356	-12.350268	-1.1820761	-12.889831	-10.430349	-9.349437	-4.2803793	-10.318984	0.30041775	1.5938429	1.0413395	-2.2395098	-10.651984	-19.050343	-15.864863	-3.7490032	6.4038186	-7.1934776	0.8081052	-19.66689	-8.408606	-14.355988	-6.5042267	-9.480493
644	-2.196717	4.3573446	5.2986712	13.3882065	14.051234	-15.14667	-18.767662	-14.32043	-19.079718	-21.281279	-17.872347	-4.912699	-0.44561306	-29.813955	4.5334315	-11.758873	-7.1558566	-23.77001	-14.736491	-22.585089	-20.812338	-4.0239396	-4.5222664	-15.872394	3.3618262	-6.348429	-23.678833	-29.817972	-11.351146	-19.599325	-17.237339	-2.6699524	-9.077735	11.590421	-4.5945716	-5.3887577	-7.090688	-5.5558033	-11.707616	-1.9642702	0.9117837	-19.22861	0.7896741	16.364305	-3.3434162	3.3791077	-0.43743005	-5.873483	-6.9394875
645	1.6032934	-0.10929626	-12.67622	-4.6534424	8.233943	5.895064	-4.665979	0.36188605	-4.342298	-7.092215	1.0847021	-0.06232818	-4.3668265	-13.94505	-3.8201506	-17.740705	-3.1533623	2.8931825	5.633665	7.725592	-11.050698	8.663306	4.3265023	-16.605478	5.0725985	-13.687587	5.809546	-5.788816	-12.56129	7.2316284	-4.4119534	-2.8943594	-8.702598	0.31544366	-5.5660095	-2.4662554	-6.2051377	1.0106845	-8.982075	-2.2002876	-14.105587	-23.655336	-8.501048	-25.644394	-13.13625	-10.58696	-2.454216	11.110214	5.2626357
646	5.5329957	3.053647	4.867498	9.184369	12.719508	12.363603	11.887074	13.283493	-10.962468	8.311691	6.5064588	1.3311466	4.179702	-2.9744556	6.6723614	-2.9934855	8.547717	9.207683	8.483184	8.268447	2.5539198	4.1987996	1.895964	8.881873	5.519155	-6.358851	2.4783738	-23.871414	6.8781586	-20.462183	2.6427898	1.2060684	8.31636	5.7285933	4.0430017	8.22302	-11.26913	17.07877	8.773358	-13.540481	7.191242	6.1816354	6.9587646	4.4739156	8.120045	5.2576394	8.672362	4.2051444	5.0409756
647	-15.334952	-4.858975	-7.5957465	-9.451457	-17.07715	3.133929	-5.3703113	-6.6734447	-25.84263	-6.2702985	-9.260215	-7.7132955	-0.68817633	-9.248364	2.7490158	8.069392	11.240451	2.772377	-9.473897	-6.520182	6.2701187	-5.903387	7.913363	-12.774848	12.045174	-1.2215362	10.718903	-9.919127	5.525173	2.5125604	-1.0036727	-0.05300967	-2.412707	0.8889041	-10.707591	16.375044	14.363037	9.654514	-7.3028374	11.13605	1.1038275	7.1089845	-0.45011297	15.162404	14.5553665	2.2961884	0.6867755	5.1465316	2.5975287
648	-13.616093	-1.2139366	4.25355	-11.386875	-8.953563	-1.7486407	-12.902991	4.0839124	-6.4057927	-6.4325213	-2.6057978	-2.011836	-11.223069	-6.9782615	9.116204	-12.05306	9.641463	-17.765215	-6.5997124	-2.776518	0.42405474	-6.4573007	-11.934284	4.561826	2.9737444	2.538499	10.165101	4.947789	-8.920132	-1.8246661	-7.8814697	-2.1220703	-5.7487226	-0.49352083	-0.6964445	1.1478485	-9.539161	6.0250053	-9.86597	-9.528702	0.13953018	0.08951562	-7.884876	2.7573698	-7.4160094	-5.481369	-5.0534034	11.228203	-12.097188
649	-11.663161	2.266599	8.085175	1.5719782	-4.601816	-8.687411	-2.6125927	-16.807962	-13.442462	-0.23609634	-21.43319	-6.1366105	-19.74806	-8.23206	-19.195337	-20.229786	-3.9612992	1.5741707	-4.4697576	-7.6994286	-27.792597	8.350506	-8.171822	-20.310835	-7.3517747	8.30566	-14.495903	-13.750703	-9.739526	-15.325325	-10.203942	-6.8652396	-11.633485	0.17369024	-10.8606825	-13.965978	-4.73936	-6.7853656	-13.067508	-20.228357	-15.180438	-7.0728145	-10.010623	-24.28594	-10.861234	-24.951767	-12.218225	-13.180259	-16.338476
650	-9.602692	-11.152532	-10.0097475	-14.754727	-23.199133	-16.397648	-2.233566	-15.129855	-26.697344	-20.1012	-14.64947	-16.05263	-15.700005	-0.9252421	-18.417578	-5.593635	-19.588297	-8.717212	-12.416671	-10.09405	-14.217674	-15.119664	4.6282554	-8.700074	-24.466806	-19.611052	-13.85239	-7.707457	-17.844423	-4.2268386	-14.455387	-13.334437	-32.60232	4.343257	-9.195893	-15.858312	-11.475106	-12.775998	-13.355041	-3.3579504	-20.331268	-15.082657	-27.51974	-20.413118	-7.914276	-17.96369	-12.09692	-19.135689	-0.0352211
651	17.595528	5.186935	-12.014346	-11.232051	-11.056138	-16.794737	1.10591	11.237266	7.2397137	-19.114838	-10.946114	-1.6578231	0.72674435	3.3351574	-20.72546	-1.3755239	-12.923785	-4.454434	6.3096924	-13.660369	5.161625	15.79038	0.734401	-0.37618032	-11.530514	-6.1035333	-5.018488	17.48113	0.56199104	3.2377288	6.6240654	1.3608912	-14.301913	-7.774813	4.0554285	-8.768079	12.63604	0.87422276	-22.399612	-10.050982	3.6342783	-3.7168782	-10.248904	-20.27695	-4.5687103	-3.4323385	-2.1207197	1.0255805	2.1406438
652	5.600511	10.402009	0.534324	6.95459	10.205848	8.1203165	9.263901	4.024407	9.22572	-12.638142	-11.092444	5.404421	4.2502184	4.7678623	-15.656265	-10.013727	-9.812232	-13.837604	1.5995903	9.659797	7.82044	17.039698	10.042947	4.471066	10.102277	16.110758	7.9659486	17.783236	8.226578	11.68366	8.513318	-5.473989	1.0392829	9.519792	2.3992689	3.9725637	7.242998	1.8005797	-4.79619	14.787106	10.120713	-2.411464	4.7412696	4.466503	9.344325	7.351026	9.750809	10.367522	5.336796
653	2.7898896	-5.452151	9.00005	-0.67520696	-1.6829667	-5.011604	7.415689	-4.6169066	6.0596375	-7.451534	-18.35651	-10.022642	-20.194818	1.7251388	-2.3232415	5.7431583	2.5635357	-8.599467	5.1719027	0.5507019	4.8963733	3.0649405	4.002227	3.8743293	7.0485806	3.6907613	-11.671131	12.051231	-1.2837473	8.764188	-7.531964	-25.967772	-0.6319868	-20.473902	7.090353	10.466231	7.6711297	6.79986	-0.86009693	-2.874419	-9.849132	1.493955	8.515987	6.725418	13.647279	-8.812851	8.887123	-10.249192	-12.069682
654	-23.6782	-28.265139	-24.90725	5.5190086	-25.869867	-16.927195	-27.58024	-37.362324	-24.591263	-26.729736	-28.495	-29.616007	-23.283125	-29.560423	-9.959661	-25.179987	-16.024244	-16.66472	-30.985502	-23.971434	-26.824242	-23.085825	-25.230085	-15.030902	-27.91823	-23.020218	-31.11825	-43.034637	-40.058395	-22.66358	-34.43752	-29.190376	-33.116703	-21.077951	-29.101904	-23.28235	-4.353887	-24.954634	-28.966248	-33.51768	-22.705374	-32.822224	-29.60556	-19.092356	-18.572191	-23.120794	-1.5403792	3.022199	-11.798199
656	-16.529045	-3.7872646	9.936912	-4.7938724	-5.464128	-13.794932	-5.1114182	-6.353391	10.203908	-9.138547	-6.3130774	-1.1856389	-2.8004644	4.5717688	-13.755433	1.7282356	0.066049255	-3.9461079	-8.874877	-6.510717	-7.0885177	-3.732833	-1.7866507	-9.190455	0.49537292	-10.168897	2.526931	-1.3725828	-6.6711383	-15.617604	-13.748464	4.188379	3.146986	-3.569003	-8.137041	0.4596031	-0.08723739	1.1959627	-2.9979172	-4.986305	-11.264758	-1.9130354	-13.132442	-3.5847085	-13.091878	-7.460625	-6.9653296	-1.271443	-12.707596
657	2.2115917	-9.459651	-4.852592	-3.0033264	-0.45251545	-12.1682205	7.3250847	-2.8748236	-11.449539	-0.78245693	5.932598	-6.691212	-2.8367846	-17.618572	-1.0146812	0.30479917	-4.199373	-1.4205302	-7.0982933	-2.0240192	-5.099927	-12.470088	-5.4883995	-8.599126	-8.46254	5.656529	2.2625961	-13.250069	8.311774	-13.688255	-5.6334424	0.66123134	-7.4080257	-1.90107	4.4854665	-4.362427	9.774796	-2.2547638	-1.1171821	-0.016719261	-14.846715	-6.2236857	9.038592	-6.296595	-11.489366	5.2023187	-3.7017796	-7.0973687	-0.7717759
658	3.3857386	13.208175	5.572553	7.2841687	10.082265	13.609505	-6.4044414	13.787636	11.063606	-6.2413077	16.035746	-5.4188156	-0.56119156	-0.011071126	14.971718	-1.6380271	7.733294	7.8906293	-0.9032429	14.2339945	5.554283	6.980105	2.259752	3.3099384	1.9680468	11.326726	21.411917	15.762566	-2.1355665	0.88898724	-1.5326942	4.671897	17.282822	16.266006	1.8845228	1.6392355	16.250498	-10.425036	-3.9223118	1.8821592	8.857199	3.8509884	10.371874	4.3767323	2.2404485	3.4813244	7.3433495	-1.4670416	0.6600631
660	4.614206	4.762426	-4.0358224	-15.457562	9.2834215	-4.703344	-1.7708149	2.5091608	11.506467	8.169425	5.944944	5.3219113	-1.573875	-11.213088	-3.8569984	9.390588	-1.2356066	-2.7753098	14.663697	-5.6938844	30.277521	10.1508875	-2.4334846	2.5796316	-4.967937	6.854182	4.701631	-7.7739754	4.097534	-0.19243746	-0.78352803	-3.0923126	-7.948583	-14.586891	-21.718721	-9.741083	-9.330411	-13.289098	-11.468703	-1.2507744	-10.672397	21.076355	-5.020283	-18.861032	-5.589207	-10.363324	3.5140998	-4.3112807	-7.499342
661	-15.000232	-26.437414	-15.3022995	-24.246529	-31.1738	-22.300018	-33.22739	-38.500553	-42.53724	-37.131115	-34.622913	-28.395483	-11.915803	-17.005968	-22.40892	-33.184597	-30.511599	-27.90232	-6.229683	-13.752846	-22.715399	-19.363297	-25.761637	-30.411835	-25.491241	-23.952765	-13.451122	-31.28286	-12.754598	-17.737913	-33.669384	-35.237362	-30.360512	-39.54027	-35.190216	-35.693043	-19.157036	-27.609034	-29.196344	-42.794292	-17.421526	-20.941416	-26.452784	-33.95667	-24.982588	-40.90358	-32.605217	-15.364203	-23.810556
662	-4.60877	7.1421056	11.398757	-9.117749	0.47033182	2.9151452	8.024296	1.458538	11.049272	4.000736	3.743391	8.95052	6.8593764	-4.7096057	9.810757	-2.8678067	5.4570136	8.736468	-1.1340536	-0.80571103	-7.767576	6.610752	12.437102	3.4148724	0.5435321	-17.100693	-10.096211	-6.4039903	7.5312405	8.60049	-1.858758	6.9764786	9.640929	10.882186	-2.267645	-15.782867	5.1893654	-6.787991	8.806855	-9.0289345	-7.940544	-4.106916	-0.3781303	-0.3052257	4.944397	-6.239052	0.99214476	2.473203	-8.355107
663	-1.4705496	-23.352936	-29.60299	-18.223104	-5.238102	-7.1669517	-0.04179716	-6.7951264	-3.7119381	-2.8178196	8.7660055	-4.306481	-0.71063834	-3.1795495	-2.226589	-10.879535	-3.4331436	-19.066643	-3.0975907	-7.3273864	2.979149	-1.1719217	-4.17563	0.45907465	0.09444729	7.546856	-4.29905	-11.041009	-28.48055	-8.088687	-42.070812	-7.8761888	-38.27888	-10.033345	13.989364	8.091691	4.12791	-7.0903397	-0.4099008	-11.876813	-11.710083	-5.6306396	-10.809868	-24.711023	-7.0410705	-29.601334	-29.298141	7.206164	5.0835347
664	15.655139	-13.3243265	8.071984	-15.9260435	1.0244344	-4.737967	-15.253944	-4.2026	-9.455862	-2.5220973	-17.186651	-9.208235	7.446819	-1.7019736	2.8641064	-12.2155	-9.942098	-6.070347	-6.741087	-4.510376	-11.210609	-4.949753	-10.236369	-0.38748002	-1.3547206	-4.8540053	-7.292658	-8.896815	-11.558045	-3.8707924	-2.2623594	-3.394476	-13.580913	-7.634661	-13.159459	-4.9627657	-6.5916386	-5.1203933	-10.694897	-8.192176	7.5612855	-4.242084	-1.2743498	-11.736702	-4.5502253	-2.7179785	-3.500344	-7.3229027	-5.979563
665	1.7497212	-10.304994	11.752727	8.080765	-10.167077	-12.197787	-7.7222466	1.295288	-7.188372	1.1962241	-0.89182085	-5.884477	4.0442076	-11.6620865	-8.49315	4.943938	5.033533	-7.825953	-17.54148	2.749073	-7.732885	6.7786126	13.271237	-4.355284	-0.2962059	1.4236325	6.793905	-0.1033824	-5.40605	-1.8097539	1.1663713	-1.1504865	7.6375394	3.20383	-11.598151	-11.3609915	-12.616387	-6.9614406	5.2858105	-0.7170425	7.1906343	14.298436	6.6689434	9.400767	2.6233966	1.9023267	-2.7244673	-3.2525616	-11.081463
666	-16.74824	5.8696322	13.660052	-21.213186	0.47031912	-2.3542483	8.008656	10.373715	2.7240632	16.464338	15.349365	11.952301	-0.10948738	13.230168	-2.3002877	13.433403	-6.423385	-3.192353	-8.901664	-14.053913	1.6924152	5.1654887	5.4687557	-22.475586	-2.7518961	-6.480203	-0.8925257	-4.3112803	10.800185	0.22545083	3.8882444	-0.27087688	2.9260051	3.468374	-14.868417	2.9100294	-25.565512	16.729902	3.101617	0.13057391	3.3584473	2.9210894	2.3852794	-13.590476	-0.81401736	7.3279395	8.008273	3.9350302	-11.771764
667	1.4398967	15.916629	-9.936095	2.8905566	-4.829704	-4.2139993	-2.2045963	2.3297207	16.820501	6.450991	7.1279798	-13.776355	-5.039846	16.920324	-0.7383563	3.1989975	4.233665	12.1026535	-1.3126993	-5.499729	6.097296	-16.141573	4.653561	0.67927724	23.054245	0.00595212	10.310569	-4.094106	0.43809065	-28.262878	3.7224467	-6.593372	3.089405	-6.0290203	3.2942734	5.358092	4.9458156	4.7050385	-2.36079	-0.8514573	3.377536	-0.26171327	8.158807	1.1041204	-8.325442	10.815103	0.7389018	10.055291	15.131729
668	12.962939	16.954153	20.29728	12.664589	-19.448631	-0.6850085	2.503178	4.3904347	6.318573	7.0839577	14.780751	-1.791974	7.2846227	-0.28425375	6.345403	14.001862	-16.382154	0.58697796	6.7132454	2.4518182	-3.66203	-14.248413	7.974735	12.4560995	-8.352666	9.526906	12.200318	-25.264334	-7.826245	-22.324438	-0.9053087	2.0508196	4.284681	4.9040093	2.7596252	5.807411	-3.509245	-0.2997662	3.141719	3.8063223	8.440538	16.350782	20.822798	20.002394	20.407969	13.07528	12.141266	6.6731896	8.714023
671	-3.4537888	9.8540125	9.175733	0.8070417	-0.8027706	-17.3794	-9.110426	-16.721048	-6.7679424	-14.484403	0.1134966	-4.104179	2.1651518	28.143204	-1.9813772	-5.436708	-23.450422	-14.682155	-10.515893	-8.596893	15.759847	9.380475	-3.58482	-9.925832	-7.24027	-12.332192	-13.856326	-7.3927627	-3.5839767	3.983738	4.208267	3.7021234	16.416384	-13.712314	-2.957908	12.758888	-2.9351761	-2.397589	-12.673942	2.8566873	4.4831424	-6.3760448	-13.307889	-9.19002	-5.397074	-3.281627	-7.16799	-15.066058	15.66392
672	10.733022	4.4645205	8.670523	2.8547165	-0.000916322	14.92834	13.378293	0.5826194	-5.759375	-10.30405	6.6271014	10.239772	3.5800397	8.0904665	9.511145	-1.9304656	-5.825451	9.297139	4.9188714	10.318263	11.93924	4.8332763	5.7313848	-5.2816257	10.01954	1.8170886	9.028455	5.0620494	-8.011672	5.63125	2.0805368	-8.647227	4.792781	3.6338093	2.3752449	10.2753725	-0.31885752	9.4809885	4.964601	4.442581	-3.2514493	4.1063104	10.136401	3.8276644	0.28446832	6.1219273	-0.5332464	-4.258493	10.00665
673	-7.143446	-9.754663	-7.480957	6.3965306	-11.872116	3.8759658	-8.76602	1.8224301	-5.775543	-21.949112	-11.848788	-8.868342	11.500201	3.950147	-4.945067	-0.55873775	-19.46653	-3.9754124	-9.340969	-11.401614	-17.881659	-17.98026	4.902327	-17.46548	-3.739765	-3.4142885	0.037811756	-4.4461226	-7.009325	4.9595	-6.5578823	-7.7480907	-24.015997	-12.839325	-1.6015186	-4.1365504	3.0517933	-15.622756	-11.414081	-20.300406	-11.760254	-9.926027	1.9179147	-7.8512177	-2.4506803	-6.3950276	-19.18988	-9.172639	-19.049454
674	-6.1776905	5.4859366	4.895427	-4.82972	-5.9020963	2.6668355	6.1365867	6.1983237	-9.009707	-15.704121	4.246146	6.5104675	-8.641851	-5.4677296	-9.003495	-2.599496	15.791534	1.1584891	-7.9480157	-7.874269	11.936317	6.496067	17.15202	-3.2295198	-13.019732	9.175984	8.54599	7.4042897	-2.196408	-8.49442	-8.263743	1.0750397	-5.5330524	-9.181235	-12.793689	-1.3123792	2.4206045	12.369506	2.6362045	-13.739467	22.189688	4.286225	-2.0050964	-1.3634154	-4.4930606	8.440082	7.58379	5.537581	5.265219
675	4.91867	4.6354394	-0.4810222	5.4237227	0.015887579	-2.2169917	-6.836745	-0.41730928	2.999911	-10.0447645	-10.455022	-15.130626	-7.2522264	-7.6533265	-1.4765154	-17.50697	7.801792	-8.644627	-3.3391266	-0.8678581	12.253884	6.093309	5.7156105	14.320839	1.159164	-4.136419	-11.920318	7.7295127	16.759108	8.480139	-2.6333144	-4.009832	3.3490067	2.4091141	8.016671	1.4554592	4.772783	4.2459626	-4.9244986	1.1019725	15.262711	9.156592	2.8634794	1.8121878	7.440351	0.104701675	-1.3020884	-16.656387	-21.826178
676	-9.084622	-0.2410845	-9.347666	7.2978225	-1.0076367	-4.2847214	8.803277	-0.9845879	0.76126313	-6.4069514	-4.9261594	0.75063306	-9.918113	-0.40145683	1.3825883	-8.466728	11.600377	1.4642104	-10.547774	-0.71180457	-1.269399	-13.630342	-7.392052	0.5847085	2.4977915	-13.192861	-8.815327	-3.9657052	4.700805	-6.1697254	1.3570857	-11.910487	-6.969143	6.180912	-17.975637	-4.20908	6.0083194	-11.690188	6.6444182	-0.030791283	-13.32478	1.9518102	12.174634	12.290133	2.7816868	-5.240498	0.009079297	-0.26565728	3.15625
677	7.8881392	-1.6486444	-12.041847	-9.366437	-2.0098474	-10.806209	-11.410604	11.647705	-5.4122334	-15.732478	-9.582538	-33.41684	-2.2767642	-0.006168047	-3.99557	-1.5066433	-5.804789	-14.266434	0.0415829	14.000094	6.038803	0.391965	-3.428873	-10.253568	-12.028527	-7.5956054	-11.578071	-2.940943	-15.795578	-1.6369673	-5.015989	4.9962926	5.122507	-5.506621	5.458096	8.039385	17.86276	3.4230597	11.729444	2.1700132	0.47817382	3.9675684	-1.205945	12.876824	6.450196	-5.461722	14.761264	-1.6168823	7.178903
681	15.268016	-0.3558483	2.680544	-8.150825	-22.642443	-4.132239	4.5876975	-13.148655	-12.660057	-2.0199869	-13.340711	-6.8106723	-5.224757	-4.7599173	-18.242783	3.0729563	-8.382234	-19.177244	-6.617906	-1.2019259	-7.125281	-25.29537	7.6044044	6.747	-16.609545	-12.114993	20.073133	14.611661	-10.988482	-2.5953438	-5.610369	-0.869134	-17.523	7.58318	6.6842384	-7.5465226	-25.106735	-2.4207551	-3.2221918	6.435332	19.442772	4.572099	-12.434949	-14.703967	17.314564	1.0798479	-8.587085	2.5264614	10.025443
682	5.555404	-5.1519074	-7.194879	1.5575262	-5.027475	-6.137691	-6.8843694	-4.2397532	7.4366684	-5.6089745	5.5377884	20.744024	-0.2067477	-2.2149265	10.807385	5.5788937	12.888267	24.055231	4.57466	17.589865	3.2906952	-8.703018	-4.648407	-3.4456263	-0.105018295	15.714063	1.5071301	-6.3734283	7.604736	2.173391	-6.17827	2.254132	-6.6765523	-3.9342544	-5.3896756	-6.870877	10.69546	-9.98651	2.6342473	4.765586	11.921689	12.605099	6.876468	-0.4548184	6.949394	1.2654514	-7.391853	-3.4097707	2.885105
684	13.438557	10.321736	9.043564	5.7778373	7.416123	7.255297	2.084177	10.08751	8.979581	3.2963932	2.8489017	2.347164	9.818719	4.38747	-2.9112082	-6.097004	12.089847	8.598901	13.815375	9.302847	5.9890037	0.59627753	2.90577	2.1370375	5.9420066	11.545037	5.272585	3.6658146	10.092698	3.6710703	6.1241145	2.9567492	6.3734164	19.499641	19.727736	6.250424	4.25956	7.4460983	10.546269	3.8049042	3.4962254	8.572622	9.368659	5.069158	-3.614754	4.822204	12.181026	-3.183343	-1.1724755
685	-5.0087304	-1.5618349	2.6685264	-14.208123	-14.163738	6.7864304	-5.8144965	1.9313558	7.0776267	2.4017909	3.1806583	-3.0387795	-16.144213	1.4100728	6.9897804	2.9283383	0.4666009	4.0524106	-3.0914514	-11.716003	-14.90047	2.9578476	-2.3082697	3.4718962	7.6654	4.761917	1.1685238	-13.298969	-14.523984	15.992362	-5.6693206	-2.7368085	1.126567	0.6512272	3.2330334	-0.924211	-8.354793	-6.184639	3.5363848	5.799255	10.845332	5.6071033	-6.05535	-13.755992	-9.011022	6.812776	17.054924	2.363518	-0.1334451
686	-7.2242513	-2.28862	-11.366234	7.7443886	-8.935441	-13.64586	-0.33358097	-0.7597044	3.099572	12.422559	8.041967	-5.5821223	8.961598	8.368669	1.1803471	4.417743	12.240276	12.947848	-0.30439696	4.5329823	3.5378654	3.161063	14.28198	4.7477813	6.321564	-7.3757515	7.3232207	3.5171947	0.6577613	2.0349712	5.0511565	6.585985	-2.069792	10.328901	4.2902293	-2.5275981	-2.2415066	-9.8955145	1.1859779	2.9172843	2.6944058	18.528967	10.779713	-1.2247885	8.809287	-6.5037713	1.5005392	3.802886	-24.00051
687	17.496609	-9.372678	-4.8855467	0.8281658	17.461138	-2.3870246	-6.7097764	9.557287	10.504707	6.3595123	1.2381002	34.51535	19.938007	17.922337	-1.8924742	5.16048	0.9506553	-2.5017524	14.489711	3.4213142	-0.33249983	4.9023213	-11.262646	-15.057393	-0.17196743	1.7666365	-19.921747	5.8949075	16.16199	3.6860626	0.65096384	-4.574844	2.6623645	13.859784	-11.27934	1.3380108	-5.19207	3.1892421	4.4449763	-0.5606335	-14.536461	7.3089066	4.516806	2.0663369	-14.929565	10.42507	12.044858	9.141746	-12.59302
688	-7.808538	-0.37586847	-4.74414	-4.100015	-9.956035	-2.7807477	-11.85519	-6.2510962	-1.9973216	0.9665199	-9.010403	-1.5558323	2.7215939	-8.353985	-3.657769	-17.150953	-2.2743406	-16.84654	-9.122331	-0.26120985	1.1757915	-2.76534	-4.999517	1.3348413	8.31963	-7.974406	3.3067358	-3.862077	-9.7246895	-9.440752	-11.401337	5.796478	-5.517786	-15.29026	-2.378153	-6.6048126	-19.713503	-14.412201	-6.3055673	-5.4834785	-8.594408	-2.2944305	-6.8039665	-9.13425	-14.251424	1.1936423	-3.7900193	-9.193768	-4.185665
689	12.206139	0.92684764	0.3085579	5.121624	2.6897097	1.5277561	-13.887462	-7.7152467	12.055072	-4.0414915	-2.7396667	-5.234586	-0.5328996	-1.1616457	0.48655072	0.24800237	9.30523	-4.1271515	2.6234748	-3.7625577	-7.5043054	6.7822366	-2.2216642	2.5627367	-2.1635735	3.8104575	1.023466	3.8825786	-4.369672	7.0677266	-6.0753846	4.85445	-0.9696776	-0.55307454	2.224337	-1.8909649	-4.346958	3.27575	8.497741	2.8379762	-16.675428	3.2977998	2.2337286	0.4101185	-6.5151577	-7.243853	2.1048868	-9.182606	5.964991
690	-7.654999	-8.321542	-20.271364	-1.1370565	-7.789389	9.044747	-12.904729	0.50851774	1.3045073	3.965375	-24.100298	7.3815217	13.780796	-3.444004	-19.09288	14.11729	-3.0154393	20.088446	-3.0057728	-4.906111	-12.3152895	-5.2767444	3.2646227	1.1605	7.5774903	3.3994274	-5.48205	-4.2811913	0.7204576	-21.0006	-2.2912056	2.562832	4.8391256	4.3918853	-6.696237	12.999883	26.373182	-4.655554	-16.423437	1.4267203	1.7502686	14.719997	8.30976	4.4390783	-6.470362	6.9188113	-4.136804	-23.734413	-4.679937
691	3.0996895	-2.5273402	-18.033133	-20.591923	1.545489	-8.159232	-0.12092644	-9.697644	-14.150093	6.775791	-6.290331	-12.200994	-4.474689	-10.063533	-13.547665	-32.350086	-19.191816	12.354572	-9.332571	-2.908231	-4.095493	-4.815206	-5.5837035	-16.441877	10.261044	-9.824336	-14.34084	-22.174047	-15.962115	-6.165072	-15.841956	0.74971455	3.3901207	-8.626212	-5.376576	-5.128587	-1.7960473	-8.69191	-9.174695	8.893567	-0.45954466	6.033703	13.150317	-19.635553	-4.2827506	-3.6042976	-25.000168	8.094677	-16.85274
692	-15.780543	0.6977903	-19.335106	-5.386192	-12.268487	-6.7307916	-11.989944	-16.07224	-4.669686	-14.541805	0.51320267	-16.187298	1.04029	-33.702805	5.553077	-20.542658	-18.279337	-32.023033	4.308428	-24.028008	-10.0365505	-16.867945	-17.319052	-8.363009	-5.182817	-10.796379	-16.976923	-27.860483	-21.14537	-10.498675	-38.395035	-17.919876	-19.224323	-13.323986	-5.497969	-9.454267	-11.048766	22.538712	6.064335	-4.2281127	-3.1023455	-9.46395	-14.172919	-9.517117	-23.183805	-21.091362	-14.272426	-13.643346	-15.948943
693	6.5791	6.4010735	14.697034	11.061542	6.8476586	-6.621494	-6.8097425	-9.789853	2.738711	4.6258645	1.3244535	3.390885	-11.900891	-15.290751	-5.1487794	-10.281839	-19.198	-12.92065	-25.414164	-43.593792	-30.45878	-33.163353	-31.367386	-20.570269	-27.353302	-22.290709	-14.943282	-23.44011	-23.985258	-22.13177	-20.115831	-14.330983	-4.409682	12.474772	4.109698	8.35072	3.607359	14.308671	-6.3825707	8.8045	4.7327347	8.947762	9.445116	1.412011	6.7539372	-4.211483	5.53948	1.5062622	4.03188
695	-2.622801	5.5052457	2.6207275	-9.533866	-2.2365735	-4.3003488	-9.302818	0.010299683	-22.841105	-15.210617	-2.5198	-11.956432	-12.640106	-12.233626	0.16593361	5.9427276	-3.3690262	4.001691	-6.0072713	-2.7213154	-15.124852	-8.575721	-5.842417	-9.0566435	-13.8565855	0.50775653	-10.770951	-14.82077	-1.6149379	-12.719808	-9.277125	-5.0418477	-16.033407	-1.3764199	-2.7300422	-9.658106	-16.975739	-19.66356	-14.045135	-18.383928	-11.524875	-22.076647	-7.6110444	-17.948402	-0.15087627	-5.3925757	-23.60917	-13.081043	-3.287733
696	9.577239	-0.9269665	9.048728	-3.279887	8.353989	4.7984567	3.0966542	9.057519	4.5003276	10.810161	7.966619	9.054392	6.542523	1.9063897	4.708917	-0.61982375	5.4939713	6.2600684	0.8851504	4.1277456	4.7145658	3.8697155	3.7027657	2.592532	-0.09546214	6.6558585	3.0101774	11.787109	11.358207	-3.2159135	0.6140276	1.3210677	14.347545	2.9100597	11.539471	-2.0555277	-3.2341049	4.433377	-4.665579	2.1548483	3.5948353	-4.569979	1.7927951	-1.2925104	-9.765351	-0.6862766	-4.172136	-26.67941	-10.489864
697	-0.9638459	-0.9500711	-0.95795566	0.018461227	5.3368034	10.137726	7.0892315	1.9429836	6.9740806	7.0553937	10.558635	3.818794	-11.719174	10.675199	2.3479183	8.756263	1.9196621	-2.2123978	-18.006212	-22.172089	-19.070951	14.665919	0.7618842	4.7985897	-1.8209125	2.872749	16.62797	4.4039874	15.251918	8.783038	12.466353	5.729927	24.062883	1.7973509	5.310673	9.247463	7.574002	22.777771	18.178717	14.133194	23.41614	9.085407	7.11104	17.620314	1.9261671	-0.25602624	2.650494	-2.5339882	2.155451
698	-8.700431	10.766724	14.817848	1.3567058	0.7100549	-4.962432	19.547012	5.3483415	-8.286307	-3.7324982	-3.5947073	7.449112	-1.1430068	8.343595	9.73129	15.327481	-12.214999	11.218032	4.9514117	-12.806962	20.729239	10.899774	15.846035	5.5314927	12.182495	-6.1373153	6.351873	-0.5306144	7.733703	-1.7575551	7.4951224	-7.4099116	2.2928505	14.115056	5.283503	-2.491083	8.673697	24.721024	6.6830535	20.66506	12.158969	7.349777	-2.4162092	8.621306	12.061236	12.058258	-2.5690508	6.8699346	6.333496
699	-15.745931	-15.334041	-14.1504755	0.7298584	5.1721854	-16.011114	-1.8788298	-6.2294326	-0.3530949	-4.419658	-13.17129	-3.4377592	6.0537953	-6.049557	15.398075	16.876612	1.6426439	-2.5260115	-4.127083	-0.019688925	12.28029	14.360871	-18.82976	7.665226	10.32758	14.420815	9.061426	16.298368	-1.5401044	-14.966675	-2.5276642	1.4198207	12.067109	-1.7221727	8.6292515	9.085533	0.0443182	7.743538	2.8458674	-10.420114	-8.648365	-2.4774504	9.093572	10.753212	15.763001	7.2744317	-4.9686246	0.41957378	2.1908464
700	-0.49164867	-5.7452316	-16.92515	4.893425	-30.206427	-4.0592184	-13.10994	-12.983097	-14.576614	7.591637	-21.917206	-8.158851	3.250069	10.032947	14.846507	12.075002	-2.3453436	-22.96306	-11.613135	-20.411749	4.6743746	-13.960446	-10.207261	-7.765925	-11.882587	2.4224904	-0.59712887	5.769224	-12.872878	-14.464142	-5.0343323	0.0698328	10.684491	-3.4695547	-5.1887593	-6.063029	-11.739697	-36.35245	-6.272394	-3.1900437	8.787961	3.8636034	-27.820724	-19.79167	-8.475639	-16.19613	6.4578004	6.901018	21.270288
702	-6.9610977	-7.863096	-13.342568	-23.871597	-13.859172	5.4385896	-22.892776	-4.7253404	-3.6659157	-19.786034	-20.968557	-8.957298	-4.4790688	-11.654075	1.5809168	-26.872766	-14.360423	-24.325056	-4.2892814	-0.89929485	1.3243108	-5.304441	-12.752594	-5.122659	-9.223143	-8.891484	0.9242589	-10.271301	-16.961536	-26.85743	-9.296864	-2.2459056	-22.853577	-7.295997	-8.532633	-5.1691556	-32.753986	-4.062858	-7.097182	-7.0704446	-25.730982	-12.843688	-7.424705	-11.399409	-5.3760543	-7.6322265	5.2125974	-10.701617	-8.114303
703	3.8662179	1.4867325	0.55757457	-7.2026	4.669437	14.77303	9.560424	13.848355	6.4949775	9.127644	5.252655	-13.943744	9.378833	8.27603	7.6698318	-2.349427	5.780735	-1.6272396	-14.317027	1.5386719	-3.1851323	-0.7909069	-6.102678	3.9592686	3.335681	-2.8559093	-4.784934	2.7632587	1.2585782	13.329516	14.423123	2.7559917	-0.5280078	9.816123	4.584999	7.7226624	14.25015	14.698312	-8.429496	-4.1678405	20.873976	3.4883919	4.239792	10.215909	1.6302385	3.529647	-1.0275568	-9.304008	12.433212
704	6.624626	13.7531595	-4.844153	1.5431753	0.29902092	2.1999254	4.274986	3.1111066	14.97956	5.229778	7.949143	2.660869	-2.5511868	-2.804446	16.46972	8.109921	9.61609	8.198235	7.515633	4.3160944	9.567492	0.57998085	4.406635	-0.60525984	-14.756485	3.5786502	-4.2306457	3.9042952	-0.5695565	1.9427093	-10.9035845	-45.12924	-24.89705	-20.884056	2.310384	1.7928816	3.7928638	4.3052297	-5.383427	4.800077	-5.7264366	6.348726	6.17349	4.1691403	8.368179	9.108597	10.607169	1.3493649	-6.0563526
706	-14.079577	0.3020343	-3.8703735	0.8824379	1.7211295	-5.5693164	-2.5807574	7.2414174	13.561645	8.641164	-6.345539	-5.2638097	2.508259	2.3327315	12.748372	-1.1749648	-3.2931907	14.640014	1.8466201	-2.4986286	6.5100827	6.6947894	-7.564989	-3.4026392	-8.9105215	10.417912	-7.041214	-7.2541175	4.129107	-1.6760675	-3.724636	6.754873	11.725175	7.5471497	13.150543	21.901848	-0.5771542	2.3555987	2.6446512	8.8622	-7.697186	-4.5819936	0.38732377	-13.014859	-3.8955047	-4.1414437	4.060228	-11.604434	-2.6977894
707	-6.208622	-6.080645	-13.122363	-8.770196	-5.80084	-7.1282387	-13.091071	-4.0165195	4.172379	2.7630079	6.1892014	-4.499251	-7.8622537	7.8090305	-6.8742757	-9.758023	-2.9368608	0.52410316	-13.204679	-8.525846	-9.697726	-5.199597	-1.4140555	-7.304563	-9.53452	-3.4518938	-4.3931184	-7.6750073	-11.695926	-4.850571	-15.443524	-11.080256	-9.876679	-13.921641	-2.6462455	-14.565972	-13.606358	-17.67961	-14.648046	-9.650713	-2.526933	-7.286225	-8.392431	-11.47787	-6.5795054	-3.249129	-12.602699	-7.9490685	-13.056153
708	-22.514486	-11.199864	-23.343485	-14.8844595	-16.293516	-28.060408	-22.990149	-29.581415	-13.024104	-18.966629	-14.725337	-15.345303	-18.205727	-10.21005	-9.630521	-17.189337	14.185849	16.484205	5.7739396	-3.283807	12.493348	26.430437	10.178919	-8.969696	0.2228945	13.091649	14.003249	17.380013	16.492718	16.542252	17.285044	18.409632	6.8696	-15.142406	-12.881523	-28.829554	-21.125055	-19.434046	-15.4576025	-4.7623115	-25.349543	-23.22289	-29.033005	-19.192532	-18.96644	-29.441256	-24.144974	-28.36492	-16.64964
709	16.922628	18.318163	-5.130585	2.1542532	-6.566464	8.696525	24.106447	21.8431	25.173018	24.161232	6.5595913	18.932531	5.006431	16.76018	26.358423	4.4260325	0.91266537	20.378378	5.7083	-11.378345	1.3778114	3.9281273	12.632291	-11.977181	0.45670924	11.228839	-1.5992037	4.76913	3.825242	3.7689574	-10.714268	-9.2505455	2.0883095	-7.0461125	2.8899717	6.821546	-0.80333406	-7.527036	-7.7010293	10.697694	4.820413	-1.0330812	-1.6977549	-2.2160118	6.2647185	-11.492973	-8.593867	1.9450917	-27.484568
710	8.311252	1.5951897	-8.15274	0.10030302	-3.6366217	-2.7821214	0.47159103	-0.96571636	-1.5916624	2.8894532	10.43501	1.9448371	1.1713051	-9.855201	4.952435	8.31443	2.5404494	2.4785016	-6.832811	8.437573	-5.87721	5.570726	1.8997288	-4.67557	2.460317	-10.365294	-0.07685532	4.8999076	2.187625	10.016784	12.959592	-3.7829845	0.10704788	-4.390013	5.13521	8.438915	-1.6058593	10.782075	5.2554646	10.551472	3.8319502	8.307555	-0.64379567	12.45116	-5.855985	7.9564614	-1.5929947	0.6413064	12.420781
711	6.313996	3.3672836	2.9171374	4.4827113	4.5020604	5.85911	-3.9739015	-1.0238217	5.233883	10.834016	2.203274	-7.0041146	-18.488436	-17.645145	10.301314	10.577241	7.236603	7.736023	3.9288769	6.777054	12.146812	10.287656	1.7360348	5.793142	11.000546	6.8972836	7.920601	2.2846398	7.230568	8.29527	7.644586	9.713323	9.666942	12.814735	6.681602	4.2772355	9.2338705	4.0611625	7.855652	7.1230054	-1.8137956	-1.5725571	7.0465145	4.4840307	4.5781894	7.8812943	4.2940884	12.170436	7.0846024
712	4.5478253	-13.076716	6.172301	-3.4131916	3.1447327	8.659247	12.588054	18.371801	9.013971	-0.24944942	11.181744	6.791034	3.4955633	9.320328	7.8880305	9.500963	4.065816	-22.363457	10.407161	6.5390334	-1.3009003	7.1425414	6.1537457	1.5649233	2.769591	1.3316225	4.051892	-13.947038	1.0864481	-6.2956605	-1.1585932	8.510547	2.4010427	14.932704	12.379299	0.3156363	2.6055844	11.358826	7.2619367	1.1709762	-1.1808872	-6.392227	5.3615775	9.014385	6.0074425	5.189171	7.673372	-2.7960937	1.9055847
713	2.6916504	-3.3743012	11.714401	-6.378649	-8.904232	10.431457	5.8134933	-16.330944	16.557573	8.891812	9.175214	4.6106906	0.47640434	7.518107	15.200696	10.54562	-16.43698	6.6785755	15.608952	5.155373	19.142372	1.6322621	15.7087755	18.001772	19.396326	6.4649377	20.163696	6.8998246	17.424246	-10.984433	1.4017013	7.820637	20.864954	9.357633	17.06436	3.6852033	9.568355	7.174385	5.367443	16.562708	14.068848	-1.3383116	-3.7277858	12.134292	11.770897	15.662773	5.685869	-6.274554	-1.2831706
714	-7.9388165	-7.6908116	-9.529013	-3.0440958	-9.744483	-30.144457	-32.480515	-14.184384	-14.4927225	-22.821787	-35.35666	12.765564	-14.640068	-21.020662	-2.766742	-11.641247	25.430075	-13.441063	-6.6203494	3.474821	-17.396969	-3.7463539	-0.9776122	2.3611639	-0.5629079	-7.6955667	4.787496	0.8371149	-19.170366	9.442918	1.574152	-8.335298	-2.2660255	-7.2190576	-4.7346396	4.9356084	2.7481105	10.743065	4.590607	11.026939	13.537483	13.752579	3.9887073	-9.153725	4.7094727	-1.6092521	2.0853956	-22.466217	-16.169573
715	-11.587255	12.197175	-30.153158	-11.136214	-4.4816384	-15.935565	-21.392181	-17.387835	-15.701652	-17.723482	-21.006788	-20.776045	-6.7243514	-26.372856	8.541583	-5.7250648	-29.527006	-2.5481472	-13.05893	11.7357025	-32.324245	-4.4838014	-0.95854443	-10.756299	-24.07599	-18.317804	-14.857013	-13.298289	-17.903782	-18.352163	-12.055997	-15.522616	5.158474	-9.538474	-23.557505	-2.7789621	-13.06253	10.705165	-32.19337	-7.641149	0.92555237	-15.385712	-12.292347	-30.533096	-7.4252467	-16.767626	-26.564814	-10.113907	-24.94993
717	2.440177	0.3249097	0.56969	0.26814774	-3.7161648	-8.784759	3.6259851	-5.7791786	-3.7131608	-2.5182483	-21.564133	-7.742189	9.449062	-8.026433	18.949572	-12.2292595	26.552153	-9.594636	17.768793	1.8449465	10.466195	-0.78299254	-10.087999	-3.2228107	5.771894	-9.501188	34.818714	-2.338749	19.75576	1.4309105	13.289041	2.8669765	-0.69540197	-2.770446	-6.533218	7.4817314	10.4272	-10.871543	12.887428	20.59287	8.127021	11.712129	7.479527	4.2456965	2.5276775	9.527528	-2.7228076	1.7138237	4.803726
718	-11.645843	-9.623246	-0.7897272	-8.986718	-5.1113987	-15.699318	-10.651521	-12.960084	4.4682083	-2.1062057	6.3917556	-7.833491	-22.85238	-0.6427315	-11.68019	21.23258	9.511606	-16.210905	-15.692913	-4.3474336	-2.210192	-17.939592	-13.735839	-4.992551	-2.205612	1.0434054	-4.618241	4.707295	-3.30624	1.8264061	-1.9027184	-17.011591	-13.801311	0.52939874	-9.860261	-15.492149	-19.439999	-18.364206	-15.636345	-16.377375	-20.162767	-11.873928	3.469723	3.171336	-12.497287	1.1969954	-7.3786674	-11.488448	-4.3376865
719	6.0444884	-25.032799	-10.499785	6.0486226	-14.832616	-8.782535	-5.5852723	-18.038973	-13.051097	-24.069275	-7.5812945	-2.5967863	-4.6230655	-11.820277	-12.505913	-13.198224	-9.911325	-7.727137	-3.951616	-0.3737589	-9.914212	-0.5558565	-38.05388	-15.242177	-13.385846	-10.092667	-15.182267	-18.99586	-23.77742	-13.100776	-35.17863	-2.1192727	-10.514537	4.8587427	-4.5444226	-10.758739	0.000599861	-12.053299	-14.989369	-24.511322	-10.530484	-4.6555476	-13.181346	-26.337845	5.0379186	-9.996699	-4.9871774	-20.388807	-3.5751076
721	-2.9933975	-19.119308	3.4894092	-5.782027	16.678415	-2.2929766	-2.2608454	2.2213094	2.5115519	10.308425	1.0465087	3.1851113	-1.8482066	-7.1913033	-19.967852	-16.587898	-12.831065	-10.863059	-10.142108	-1.9474092	-14.661881	-16.450064	-7.686828	-7.0616784	10.547188	0.39956284	5.1037617	-19.407587	-12.028903	11.831506	-0.83937615	-26.10116	-17.101753	1.7044734	-1.5011191	-1.4265351	-6.711333	4.4465094	1.1947106	-8.134564	-2.9082775	6.715486	-29.648163	3.7651157	12.282506	-1.6058055	3.2181346	-26.110205	-6.810932
722	-33.806393	-17.106348	-4.246223	-19.730604	2.19362	-16.214369	-25.080221	16.644705	18.931679	-27.589022	-24.38851	-3.0097525	-10.801703	-0.2999158	-3.6168292	-3.8129432	2.4221869	-0.5370613	14.636024	-4.879831	12.304123	6.721607	-7.7936654	1.8714981	2.421817	-4.893748	-18.425146	-18.322666	-5.738254	-11.415	-5.2440963	18.916206	-5.66867	-6.8418202	-5.7774796	12.809196	6.9126487	-3.3924866	1.0248828	-8.597243	-10.085373	-13.068494	-18.652052	6.1569595	11.18713	4.4377065	-10.79383	-12.931304	-0.33486858
723	-24.87861	5.7295794	-2.9271498	-8.782169	-6.4555917	3.526994	3.8728096	-9.504735	12.80569	-20.901186	7.7596765	-0.14303525	7.389923	5.4452195	-11.094386	2.8223026	3.1441562	13.064717	-9.961661	9.645244	-5.8900604	5.549482	4.9317145	-22.593313	11.06417	-0.6852744	8.567414	-9.214425	-16.880814	-4.9509206	-4.8287835	9.110149	-4.8851733	8.09574	3.1365767	-2.2918105	-14.464547	-27.086466	-0.40680966	8.065188	-4.966968	-4.2044225	30.805815	-9.632409	-15.629354	1.0495813	-13.483611	1.3316282	-4.7665114
724	-4.109911	-13.344964	0.615613	-8.25723	-18.166693	-7.520742	-2.6708543	-18.804682	-4.0231667	-12.396871	2.28409	-5.411522	3.1354065	-9.252587	-0.15828466	-7.6663475	4.604204	5.063704	-3.6470764	-4.824365	-4.372619	-17.753044	-8.743341	-18.394293	-12.955968	-7.541004	-15.373433	-11.382716	-12.87724	-7.221597	3.169	-21.796133	-13.018859	-3.837596	-9.368076	-23.140615	-10.940536	-19.444185	-19.92399	-17.66332	-0.8340468	-15.707024	-13.498185	-24.92864	-12.246522	1.5917492	-5.6713567	-4.9441576	-12.068173
725	-21.077438	-7.126247	-1.4191595	-11.04726	-3.2822266	-22.650244	-16.13508	6.327482	1.8222246	-5.218913	0.12067763	-17.97027	-8.440642	-20.564583	-8.533737	-23.40055	-20.553404	-1.6503092	-6.135935	2.8615315	4.222851	-5.296393	-12.951543	-15.604533	-8.637292	-8.199752	-8.198214	2.0329065	-13.099746	17.765005	-11.651845	-5.1385055	-15.953666	-10.179317	-7.129097	3.2273607	-19.721218	-21.546036	-21.209938	-3.0930376	6.0298953	-9.288684	-1.4450914	-24.38442	-3.9308636	-5.3208833	8.506131	8.641511	-21.110704
726	-2.7440102	-15.01629	-15.81721	-1.8269228	-10.49192	-19.191729	10.304027	2.020851	-1.2596828	0.19739382	1.1614834	11.235035	-0.9589551	-5.31617	-0.3308514	-7.4055023	-2.7129967	0.8135271	-3.2943068	-2.433241	-11.297343	-13.368118	-7.0194116	-0.8308108	3.7271385	-5.8193297	-4.347405	-20.020247	-14.279388	-9.180425	1.8498116	-14.215013	-4.6508956	-0.5130906	-2.8047228	-12.908432	-3.467989	4.0581636	-18.900879	-2.8462944	3.1757565	-7.865061	-6.5976505	-7.004082	-3.2331991	-4.436582	-2.776473	-7.1457686	-8.589575
727	-23.849009	-12.001599	-3.2663224	-25.96064	-9.12408	-3.4049149	-6.8091164	-14.150067	-10.705559	-9.526423	-9.170852	-7.0269837	-20.638885	-3.7477329	-6.173954	-8.507651	-19.383026	-7.6368814	-5.7157073	-12.999608	-3.4921148	-14.617416	-2.1388	-10.96477	-5.692436	-12.540271	-10.96108	-17.063932	-9.774023	-6.279121	-15.065631	-19.793655	-6.690159	-7.0712337	-9.885773	-16.306223	-8.105317	-10.470555	-6.604913	-15.144192	-17.528807	-12.031593	-7.4577937	8.692779	-17.113098	-8.142898	-23.676504	-15.735043	-31.524046
728	-23.673477	-21.574865	-4.4936404	-0.9547809	-11.400386	11.212392	15.946446	7.1918244	14.560565	25.473112	17.9497	5.06645	-5.4223	4.6197824	13.7104645	0.80123043	12.357167	3.3117971	13.11808	3.6903946	-5.1372666	-6.874401	0.45542717	-13.457657	-4.547248	-15.732251	11.298741	6.0332465	-0.8739736	-12.2610445	13.4908905	-7.857981	3.8981469	-10.64285	9.678411	-13.700244	-22.91683	0.32108545	-0.64945644	-5.875717	-8.301023	-8.285642	-7.445633	-0.16492732	-4.835345	-5.335573	3.2323105	-1.4977573	-1.6581231
729	-9.7965975	-13.070522	-9.245568	-10.656194	-15.066437	-2.117911	-21.318714	-21.454668	-21.17708	-20.067884	-6.7247787	-16.494886	-15.891124	-27.64329	-8.7268	-12.723679	-10.277996	-2.2227888	-4.1935773	8.112461	-0.93869495	1.0612074	17.3052	-9.800956	16.908064	8.823579	-13.604019	3.9421368	12.903121	1.0701274	9.562458	-0.66383433	-26.933083	-3.3610134	0.45724353	4.166782	-11.113959	4.726273	-6.8758636	1.7450294	6.315863	-8.237022	-2.523639	-0.7789276	-4.945451	-16.341282	6.008926	-3.119505	-9.745384
730	-14.62545	-7.763354	-14.407493	7.388368	-0.5836887	-5.03417	-9.680838	-20.659334	-20.23088	-18.16422	-9.653441	-11.736707	-12.436418	-0.93214387	-5.0757422	-4.2589526	-13.996581	-12.331749	-25.520683	3.1888483	-3.514366	-16.328108	-8.334596	-6.550039	-4.777286	-16.61212	-13.692055	-4.748484	-14.554923	-16.000082	-2.0732949	-24.533043	-9.922112	-15.899781	0.22492242	6.1057525	-2.7255955	-9.267502	-22.307045	-6.6870217	-22.337616	-15.89634	-20.511251	0.2530775	-6.241936	-10.514861	-12.507428	-7.9029593	-15.243153
731	9.912486	12.4703865	9.460654	5.6838474	15.448093	11.319713	-1.499401	-14.112503	10.56013	-21.427864	-6.196934	-5.2004724	-16.546518	-1.118014	-9.16087	-0.9271849	-10.632688	-14.664173	-14.931655	-24.451807	-4.250159	-3.9913795	-7.2092204	-16.091135	-3.4515936	-21.861425	7.9802585	-6.5488315	-10.453124	7.4088244	-5.0702043	1.8241261	-2.7324407	4.93975	-7.639368	4.4479694	-3.2606583	18.968908	3.3773038	1.9638191	-3.9783714	-3.7902153	-0.66612655	-5.809715	3.5952594	-4.6570387	-5.765831	0.80720395	3.846431
732	-11.065625	-5.5700583	-0.84959674	-12.818055	-10.289397	-18.30313	-21.565842	-7.4238687	-18.482224	-20.056894	-32.6703	-28.61434	-27.879255	-8.720699	-6.8281035	-8.844535	-5.083214	3.8196716	-7.199116	5.1888185	-18.925402	-2.3240292	-7.4620767	-6.5793138	-2.7033927	-22.856003	-5.033282	5.396076	-4.606942	-12.839337	-5.4337425	-9.181373	-2.3335574	-13.461795	-9.2839365	-15.368393	-15.005875	-21.725447	-15.33994	-22.692831	-7.190083	-6.6728187	-14.806411	-24.199205	-17.889013	6.543293	0.18294287	-7.7007976	-16.33655
733	-4.769877	-6.280743	-1.9144338	-11.314042	2.9022248	0.5625896	17.171354	2.5448558	5.2739463	-1.3602725	0.76499957	-15.2858	13.535304	5.981297	19.15354	2.2966723	-4.5754533	-11.99749	1.942534	6.9625525	-0.6488617	3.9896228	5.4155517	11.422531	-1.2751757	-2.4316838	-7.9130955	-12.656711	-5.1074905	1.0449319	-3.7690709	-8.047793	3.52952	0.64128	0.92768425	0.55111367	-8.582977	5.3592477	2.1452644	4.115253	-4.612071	-1.9358244	-4.872177	1.4757962	-7.673099	5.0123997	-0.7690053	-1.6907789	2.1671474
734	-9.238978	-9.27955	-10.149983	-17.512587	-10.320399	-7.9118233	-12.73674	-6.5079665	-13.091271	2.2524302	-12.477158	-16.472816	-3.7888172	-8.692548	-12.619353	-22.926554	-21.301447	-18.702703	-0.52683073	-7.130778	4.3379636	-18.04637	-5.3562565	-10.141337	-27.238947	-16.122305	-6.0621343	-18.357302	-2.9284408	-18.355413	-16.605047	-3.8846133	-4.6639895	-8.077677	-11.514621	-17.492514	-1.2951369	-25.42031	7.7494984	-10.108663	-14.429085	-13.488971	-4.340341	-7.958429	-21.608679	-28.262938	-12.360374	-17.315878	-12.997119
735	1.523387	-4.9567523	-16.976719	-7.6393332	-23.696785	-19.036068	-16.490229	-1.3053818	13.987198	5.328014	-7.5718303	1.6709274	-1.0344955	4.2261577	-2.5408819	2.2551854	-8.575161	-7.1421103	-3.9744241	7.3936806	2.6097367	-18.473711	-0.5286598	-1.9629816	3.3374083	-24.959898	-12.488106	-5.30819	7.2892227	-0.19834454	-15.409177	6.161176	-5.0488324	-6.2038193	3.5062573	-2.411769	-0.3974733	-3.0613573	-5.8716354	-13.319354	6.6521697	-2.0175235	-3.399497	-1.3326052	5.985445	-2.3203294	-3.565656	-1.4596163	10.382428
736	4.480497	3.1061513	-4.945374	-14.367284	-7.216534	-0.44221053	-1.2089549	-5.5535426	-10.962195	-5.766237	-1.0608952	0.27683744	1.9067358	2.8781176	1.7297789	-1.575261	10.154006	12.953979	-4.4198623	12.6022	9.454414	8.384084	17.89781	3.7884238	1.9386209	-2.2716143	-6.018641	1.7549729	-9.339116	-11.053218	-10.94439	-7.959357	-11.871985	-11.087918	-4.3452635	-19.723959	-5.660663	-2.8528347	2.7142208	3.9222794	7.0796113	7.906031	9.740025	3.6704352	0.4081153	0.59848183	5.412346	-5.6326957	-12.779701
737	-26.312508	-6.664884	-29.15381	-12.817853	-18.139206	-18.442022	-13.915657	-22.925194	-16.445843	-13.800401	-15.372017	1.4677294	-11.705074	-21.205378	-6.1077957	-14.038879	-10.8590975	-9.479758	-21.421888	11.049708	-7.764366	1.0518211	4.854669	-8.088932	-6.466875	-3.529186	-10.751088	2.1519065	-11.014084	2.7562733	-1.5109771	0.28996524	-5.382786	-8.32702	-1.0601426	3.6461122	-1.3260546	1.3294915	9.241929	-9.9968195	13.082489	8.631426	8.661715	5.5802283	-6.3883576	-9.213923	9.041827	-2.3435266	12.974368
738	-2.769831	0.48686466	8.592635	-6.3830533	-1.8656921	2.7133305	12.171729	-9.511542	-0.5410275	-2.6443307	18.31745	-8.434174	-1.2426826	-13.671249	-8.973031	-0.49975157	4.380849	-3.827552	-16.392206	8.443083	-3.5124586	-2.606755	-2.0683928	2.9743376	-1.0535368	1.8796746	2.5474062	0.7923689	3.7492578	1.5976511	4.288201	-26.220247	-7.6466427	-5.95692	-3.8122656	-6.402588	-1.4295387	2.1786387	0.013830503	12.873535	-14.797391	14.658764	-3.0871422	10.790381	-8.922715	-10.073011	-16.842028	-6.6959405	12.057944
739	-23.064835	-1.0921779	-3.0016444	0.54461783	-16.835083	1.0586118	-6.749849	27.12586	11.815667	-9.176027	-28.60005	9.610528	15.117699	-5.9867725	-16.896982	-23.658981	-17.055384	-22.56304	-12.7125635	6.867022	-1.5814966	1.1799902	0.40214887	-8.136613	1.7332773	4.3726935	-20.471512	12.789128	12.911786	-11.885761	1.5703984	-13.327197	-10.742373	7.4058547	4.274883	-3.281882	4.105617	2.4698527	-12.478475	18.18601	2.0471697	-1.1082504	-5.2928405	16.08815	3.8050585	-19.810303	5.29864	1.4567212	7.4386487
740	-18.58817	2.3210456	-8.065446	18.047506	-9.821363	-10.722804	-6.422928	-3.2530334	-3.486048	7.229317	-4.58653	-16.869967	-3.2395031	-18.95542	6.6887054	-5.85908	-14.2052765	-4.5027347	-11.013268	-9.789148	4.850532	-0.54225373	-6.1792145	-14.59436	-1.3545274	11.30927	-7.619244	-14.351703	-22.531029	-18.05873	7.71534	-0.19730663	1.481625	-8.811418	-22.48065	1.5858382	16.295393	9.757655	-0.57560897	-3.2086165	8.819518	11.065655	-0.09526118	10.926636	0.29619423	-2.3684683	10.917491	5.683403	-11.229126
741	-2.5045059	15.894165	11.272006	-21.206205	-1.4239837	-14.196285	-7.294863	-9.52729	-9.401527	2.798198	11.989713	13.065907	5.295846	15.392888	5.152243	-1.1060432	5.262218	10.730353	11.888809	28.057886	6.183828	16.654999	-13.110393	18.041529	0.6607663	18.321665	16.812523	11.196813	15.608745	15.155627	10.7373	-0.70682734	16.380026	-0.13489215	8.713106	8.786014	1.4068013	3.758523	5.305432	-1.5769585	10.933646	-9.912442	-14.855614	-3.592613	6.182771	2.1037092	0.7105177	-0.34330907	3.9310837
742	7.7630706	-10.970912	2.579204	5.7480526	-9.961284	-3.782595	-1.8003826	-1.8492769	3.064536	-11.657818	-11.525079	-14.09353	-10.262819	-2.9742534	13.116712	1.8728828	0.33519113	9.160756	4.672889	-5.9445763	13.264329	5.080937	-8.161339	-4.675211	-4.4621463	-3.2891366	-9.552792	-0.03061851	9.328597	-6.175953	-2.970329	10.07787	1.0473758	10.094192	-1.2596451	7.313354	-2.365226	-6.9490447	4.2090697	1.8888655	-6.877664	-7.221578	0.9132009	-6.119406	-2.5994437	5.357048	-4.79219	5.658064	9.72684
743	13.237794	1.756617	-20.575508	2.6493714	6.969691	5.1615124	9.194256	-7.913791	-10.6152725	-3.224714	-11.571899	-2.868873	-28.539978	-18.564407	-18.277515	5.6381154	7.8255324	-4.5229473	-7.06023	1.1537938	-2.2297947	-4.0600443	-3.03179	13.756915	-0.5949523	-13.698303	-3.7545843	4.9686074	-5.411783	6.1597714	-7.7419243	13.61498	-8.487948	-5.6733246	-3.068822	6.7758164	-4.4789824	2.4846551	-6.749954	17.883333	-10.473033	-21.51223	-7.0005126	1.1094003	-17.474916	-11.476354	-17.349695	-4.8004365	-2.0358212
744	-0.16571872	8.09283	9.862568	2.0519288	-2.2351282	5.15179	2.2119398	-3.3511593	-7.860495	20.93479	3.03685	-3.3827333	2.8633652	11.030682	-0.91692275	2.0476756	-9.620658	-7.9932065	4.4171867	19.173098	-9.0518265	6.3463798	15.320824	7.209142	4.757547	3.8545234	11.294304	1.7133373	4.78994	14.497501	8.005747	2.0483706	15.587087	2.6822793	12.184596	-6.0180583	7.9867973	-4.6694903	6.3999104	11.377093	2.5411816	-2.7515428	8.305022	-2.9876785	8.186339	10.829478	10.256566	1.7672071	-9.476324
745	-4.337722	3.8803873	2.05533	1.8709558	-2.508186	11.995397	-3.8203952	1.4768871	-4.5734963	-7.4184527	0.05325572	-0.015150388	4.460809	-3.0854847	12.9581175	8.495017	0.16836739	12.14787	5.721497	8.093528	8.433869	14.184766	4.3698273	15.356088	-4.324219	4.8962255	6.112026	6.710256	8.639717	11.231643	4.4360228	0.9771823	0.4713467	-0.15861167	-3.6354926	3.2150924	4.183138	-8.828884	4.537562	-0.5426753	4.520606	9.591531	6.0352025	16.490068	18.265148	3.4062462	2.6239395	6.3363757	12.007034
746	-6.747206	-22.291458	-26.106506	-1.0542364	9.859394	-31.481516	-19.694815	-5.5739303	-10.266212	-7.174658	-9.260772	-14.927226	4.8737016	-12.480784	-33.775166	7.110973	-20.408216	-0.05551942	-7.9366226	-15.600156	-3.2589922	-22.377403	11.047272	2.8258493	-28.075241	5.2203164	-26.232317	-13.225009	-18.317589	3.0137854	-29.076036	-20.620459	-23.26323	-50.949596	-17.425634	-11.877999	-11.485634	2.8086348	8.009788	0.46461025	-20.793438	-28.668793	8.047437	-23.192633	5.4855094	-19.776892	-3.6202219	0.6297787	-33.8341
747	-4.793062	9.137984	-6.5374947	-10.776348	-7.861807	1.9520382	-14.267152	-9.121905	-10.486646	-11.43855	-7.11591	-16.28524	-8.360261	-11.00698	-9.005883	-12.652339	-1.2233548	-4.766261	-5.9436316	-3.1575193	3.963271	4.7231183	-0.18524854	-12.3385515	-6.460535	-0.6194062	5.3293395	-14.9891	-7.200508	-4.3640256	3.346201	7.97772	0.4719367	-7.1784096	-16.020699	-7.815992	-2.0806937	0.6160505	0.117082596	-0.11282984	7.1210456	2.1797602	-9.285055	-2.3222775	11.158791	9.301453	3.3977969	4.7343	-1.249915
748	-16.749376	-19.477962	-23.097986	-9.788457	-22.388397	-13.818013	-24.695745	-6.84104	-19.787863	-13.572301	-24.406672	-23.83825	-11.642895	-13.764558	-17.414993	-10.598948	-13.997823	-8.376657	-8.278813	-14.798882	-12.020526	-12.12688	-13.953971	-11.332479	-10.529824	-15.114535	-11.617785	-6.3505936	-14.839917	-7.686352	-19.722319	-8.957463	-22.087889	-13.178715	-16.572214	-9.431384	-14.977513	-25.094633	-7.786106	-19.131638	-14.700543	-10.149384	-12.768136	-18.568056	-11.729855	-22.250069	-18.651308	-16.393877	-12.843583
749	-2.784463	-9.8576	6.66609	-10.774353	10.127551	8.265321	5.7848372	6.1778417	-5.948475	6.3374295	10.225855	12.662758	2.3133411	11.3784485	4.2671824	-0.023564538	15.259476	-10.6321	-7.4830933	-1.3769382	5.2467055	11.763576	-2.3761146	-0.5813262	8.655355	1.1203985	-1.4445661	3.224846	13.092223	7.493253	8.880053	-2.9850533	2.1532931	14.769544	8.050899	-0.035078555	-1.4607487	-4.6068587	-0.17257588	-9.313743	3.0064566	-2.3560574	-12.406989	9.471212	7.6908784	2.5441666	-3.9331148	7.4842076	0.3096509
750	-9.313838	-18.501772	-7.419742	-0.5499592	-13.171748	-8.021405	3.9868672	-13.848022	-10.226567	-15.377856	1.1342095	-9.893653	-0.64782107	-7.490317	-4.710254	-9.1607485	-12.853706	-1.3629608	-10.653789	-5.93146	-12.898918	17.197989	-1.4005791	-12.450877	-15.126445	-0.6422822	-4.0764623	-6.1014786	-14.328378	-4.275964	-7.4736304	-1.5908495	-16.63605	7.7683425	-6.2625237	6.612276	-3.0342863	0.71017915	0.7474907	-8.598953	-5.9147644	-3.2012227	-16.878094	-9.741269	-2.8370926	-8.659756	-10.575425	-1.1199216	-1.1108915
756	19.896994	-7.011112	-2.6235287	-9.474973	16.800358	-11.258595	14.030669	-14.070798	10.7678175	-9.883214	6.6068554	-12.174252	17.722795	-10.094568	23.63968	-9.95862	12.841907	-10.66291	3.7785256	-9.776132	18.440756	-7.300611	9.032563	-7.6721916	10.797023	-11.17125	1.7094628	-9.270178	7.5235505	-10.280254	24.326607	-10.667678	1.8232597	-12.03428	8.594188	-16.721287	11.281943	-17.164797	19.2389	-10.636635	0.7969374	-6.7575545	6.2174554	-4.3318706	5.779251	-16.7992	24.190943	-3.5626748	13.095624
757	-11.36925	-1.955562	-13.853732	-13.263677	-18.736069	-21.452736	-18.956043	-22.02893	-10.525988	-3.385752	-9.063267	-1.1857542	0.033584755	-6.4217057	-4.819179	-1.4821324	-0.6336139	1.2483883	-2.9170558	-19.59869	3.173481	-5.0599084	-18.760204	-20.525627	-2.252166	6.146028	-6.7523217	2.9185965	-6.6160035	27.099007	-3.1727817	-6.2392635	-16.85171	4.7110066	6.397249	-18.171324	-22.722906	-16.022257	3.5476177	-0.28680992	-3.430176	-20.968153	-23.078644	9.20346	1.1599025	-18.124525	-1.2528106	-1.4071633	-25.198204
758	1.8977846	-8.778178	0.023185572	15.732568	18.124645	19.418856	10.4153185	8.706012	9.6739	-4.8998065	8.662858	18.862844	-1.3238174	15.596385	4.066196	15.385928	11.096603	5.877459	0.95088434	-7.829578	2.2064044	-2.0181904	7.0366282	1.5585455	6.275789	16.58676	2.85551	12.865987	17.987072	9.89907	2.8395298	-2.4513493	-1.754975	-0.51776093	0.1890672	-6.59766	-8.710557	22.40948	-4.304914	-6.3303924	3.608662	10.837524	25.261042	13.457722	5.3215523	1.5943851	10.447158	20.553137	-6.9502068
759	-4.054708	-10.116981	-2.045782	-0.5426722	7.41429	3.061972	-4.7510138	-0.60419464	-2.7339747	2.6211233	-6.491785	15.903604	0.92270154	0.6246954	-1.6584364	3.5533502	3.6553478	7.768671	13.738853	13.717823	1.8698702	5.0843334	-5.6524158	1.1167494	-10.182855	-1.4697381	-14.457398	-0.43709087	-3.8914573	8.245342	-2.7312431	2.9882596	-3.7748	1.5402398	10.62049	-0.8863001	-2.731902	1.9890896	5.450321	3.2851574	0.19956017	3.7654593	-6.1659694	-3.7512066	5.492779	-6.453506	-3.3589287	-8.3107195	-16.120218
763	-0.6195771	-18.122337	-3.051962	-28.743423	-4.1284957	-3.567868	6.7773347	-7.7745223	-11.953834	-0.8511555	-17.246935	-9.717388	4.254698	-8.728789	5.3569703	2.7681305	-21.020256	-16.863115	-13.638989	-9.664981	-13.290769	-9.559014	-4.5207667	-15.668035	-15.05371	-10.274962	-8.67254	-13.523402	-3.261058	-5.9479737	-2.2923179	-7.104667	-5.366108	-8.740041	-13.75671	-3.6034088	-8.611722	-8.235003	1.4356337	-5.2433143	-6.1134553	-17.243296	-22.172953	-8.034554	-5.3821716	-22.884354	-19.33427	-20.311884	-4.575009
764	7.6586747	4.6152887	-0.79355836	-0.89089966	6.485981	-3.9460557	-1.206872	13.357572	8.983237	10.394363	-8.341887	4.2286944	4.997112	2.539305	10.750405	1.2179327	9.769305	-7.520166	8.5199	-0.88938016	-5.721046	-10.491263	-1.8927704	-3.9320784	-2.5498269	-8.6401205	-1.3280276	-0.89246726	4.0343323	-9.177657	-18.09449	-5.177611	-13.348923	3.7654102	9.9745455	-10.278745	-7.2674904	-8.2854395	5.0408573	6.714089	4.4706187	-17.389664	-6.8662972	-1.9269575	-13.624503	-17.409073	-5.5767174	4.1574454	5.2492614
767	-9.988266	-23.142044	-18.754356	-19.182219	-13.524947	-11.774127	-10.0835495	-18.534325	-8.444172	-18.396715	-5.000088	-22.757906	-16.861444	3.9054518	5.6965804	3.2718773	-0.59118754	2.6942317	3.2156332	3.07302	4.422288	-2.9622962	-0.49831453	3.5334642	-0.97105503	-12.266509	-9.787874	-6.393692	-7.98681	-1.0326041	11.164554	6.971582	1.427619	10.290971	5.122419	6.4575944	-0.48631892	8.354397	6.6152663	6.6085124	-10.747756	-6.0447025	-8.756982	4.6093483	-14.160409	-3.0895023	10.016078	3.4692414	-5.043202
769	-20.475723	-1.3172563	-14.383311	-6.58198	-27.762472	2.9126065	-14.356381	-6.975592	-6.208454	-2.5932424	-12.462552	-24.817236	-23.340906	-21.30689	-11.9935255	-3.2166498	-28.176477	-16.530523	-12.638143	-15.690419	-21.357092	-20.21825	-31.800531	-28.075758	-9.422913	-20.330124	-17.48781	-21.976463	-19.48185	-9.527043	-8.07298	-17.122915	-22.372574	-18.540735	-15.301488	-1.9857696	-11.038016	-17.311321	-12.484315	-16.517376	-27.11672	2.769887	-28.032135	-15.974507	-21.424204	-16.796059	-19.704939	1.9710903	-19.659523
773	1.7414808	6.424988	6.3321795	2.2443922	-1.0141896	-1.6596184	4.9323287	-2.37714	4.789883	0.9209132	2.3084786	0.63261205	-6.958933	14.983665	2.1461198	3.0544236	5.715016	-4.882213	2.8485372	1.2111577	4.700692	3.618192	5.2862296	2.7624006	-0.61438155	0.99830693	-2.3519456	-2.467229	-2.449683	7.250284	-4.3943295	-2.5995107	1.4053007	2.070675	6.3353233	-3.2573872	4.9659343	-15.113948	-1.6123618	0.8910453	2.0491617	-1.579494	-1.8753909	5.3463554	-1.5179834	7.2694697	3.881264	3.9103653	4.0254407
775	2.892398	9.913048	2.8293393	-6.5318046	-29.902048	-2.313554	6.4867797	7.5828223	-0.83190984	-9.073495	-12.6495695	-1.6412992	3.4424503	4.75174	-5.6903343	-7.30134	-11.827008	-2.7753725	3.0201747	-1.9297615	-1.4789766	-7.761662	3.8968232	1.738535	5.4987464	2.469838	-9.181114	-7.4192586	-5.2293887	3.3126724	10.385839	-7.7277412	-4.3965974	-13.317886	-1.556714	1.0482589	5.6014633	-7.088259	-6.0158257	-3.552532	-11.005462	1.0251282	5.179979	3.6212127	7.512619	-10.706157	-14.746182	-1.3919786	3.650738
776	-0.9511369	-9.713384	-7.925363	-5.8407617	-5.3616824	-23.15359	1.7464294	-21.400513	-5.419004	-10.086439	-17.406477	-9.447946	-8.831607	-19.055452	-10.857165	-16.060843	-11.248027	-17.81328	-0.7346897	-1.3844848	-9.630181	-12.143809	-10.309774	-15.113887	-11.344383	-22.939322	-12.829074	-19.42925	-15.472207	-18.000961	-15.319172	-13.035089	-10.140738	-5.025101	-23.794823	-9.883437	-13.905425	2.6131308	-7.9307647	-25.29202	-9.829356	-13.739167	-23.067026	-8.51431	-20.121096	-12.661007	-32.702164	0.34779868	-17.827637
777	-5.600205	1.1858097	0.9959361	11.380591	2.0620556	12.580876	5.8980813	6.5091934	5.745033	4.1785874	3.5900815	13.027081	11.726369	5.089995	-9.851591	8.265144	10.803578	-0.15818763	-1.8332342	1.4318805	1.060699	13.294551	7.8847537	-9.1331215	2.932761	3.151103	-6.3101563	13.436318	8.945565	3.053522	-3.5074327	13.975799	9.807346	11.380445	-15.018646	7.650305	13.060592	0.67072517	11.201407	9.142898	7.797951	1.4938356	-2.0189154	11.354325	-1.4329481	4.7467866	13.401101	17.926168	3.3692627
779	3.0827885	2.9214814	-1.3651174	-5.294848	6.06342	1.4093992	0.90359706	-2.046408	10.833664	-1.7659394	-1.6954364	-5.4312367	4.280083	-2.3338468	-3.9606397	-10.343634	2.8583806	-7.96693	1.0387769	1.4878591	-13.703827	2.7437103	-4.7774205	0.022974968	-3.570442	-3.2401817	7.8410606	-0.43213058	3.1729736	2.811948	-10.877476	-3.5291443	-1.0909224	-18.56733	-17.068129	-4.0832577	-11.199206	0.6608262	-25.435799	-15.641632	-8.969283	-25.89419	-13.288344	-6.7553635	-14.411111	0.8291976	-5.7392006	-16.34211	-5.4695907
780	3.9525814	7.761614	1.1398498	-7.1432214	-9.764958	-6.3295836	-5.780339	3.1424036	-20.004555	-1.5229821	-19.061235	-5.9895873	-7.872465	-5.946629	-11.499166	-18.95818	-2.4153316	-21.336779	2.2462962	-20.974295	6.871365	-7.5117497	1.1954736	-9.310338	2.6227305	0.4931384	-24.97159	-1.8901087	-5.584232	17.191294	-20.49304	-5.018509	-9.226514	-18.852156	-3.7828562	7.2284446	-8.926203	0.17197625	-1.341999	-23.599455	-4.9818997	-3.0756977	14.012029	-26.51673	-1.8120689	17.768251	-13.076787	-11.051085	2.1488717
781	12.649017	-2.7222912	-10.674599	1.22231	-16.477947	-8.753727	-6.456821	-4.130059	12.805322	-0.96206206	-5.1556115	4.409829	4.0628753	6.5279717	-10.7981615	-4.050052	-23.371016	0.546865	3.6804104	-5.0797133	-22.3608	-21.48893	-12.0937805	-13.953359	4.2037525	-23.926514	-10.531971	-1.2244238	2.7855384	-10.895715	-12.176494	3.3879373	3.1579487	8.668968	13.432884	-4.0804095	4.343306	4.195132	-15.960261	-3.1468563	-10.963468	5.3833747	-9.365875	7.141793	-0.0399615	-8.111529	-31.026047	-11.448773	-11.161148
782	-3.3495922	7.157036	8.320365	2.304704	11.770267	5.453917	3.4489543	10.209124	15.9041815	13.880944	9.909429	3.1234767	0.84729433	6.6024833	7.2577395	7.943722	0.052416682	12.7250185	10.098722	3.732315	5.1990657	10.07609	4.2001686	3.401636	6.7273407	14.314957	6.4092793	-9.478265	7.714678	4.0006094	-6.954189	-7.599167	-12.919726	-5.73253	-7.060675	-6.8805614	12.420632	-5.1783237	5.2926607	13.144543	10.976981	-5.611368	-4.271436	12.364647	-2.6617625	9.864416	12.109322	14.935822	2.2740912
784	-4.2145715	-7.807417	-14.599004	-22.803452	-14.1389265	5.7890983	-14.450583	2.7173433	3.4820988	-33.754074	-17.371088	-30.48323	-30.076937	-51.583252	-24.859436	-8.369392	-22.682274	-26.644358	-37.121563	-9.683644	-27.62049	4.1747584	-1.8078476	-13.686883	-16.05168	-3.3125112	-16.381748	1.6068164	-36.305553	2.6053421	-6.9000793	-22.47586	-15.736546	-28.354757	-3.7277367	-14.906106	-6.2382464	-29.922873	-3.4957078	0.70232135	-19.105265	-4.880494	-29.437933	-17.15868	-21.275633	-34.019787	11.740466	-5.6318564	-44.161495
787	-9.963252	-5.454823	-10.594513	-1.2219157	-2.9278307	3.6778545	-16.670496	-6.981165	-5.1668267	-7.895944	-6.740648	-3.4407806	-5.0902843	-7.178148	0.280753	-7.2620926	-6.8884215	-22.766542	-28.091486	-26.663599	-12.50176	-9.4814005	-10.4283495	-10.01768	-21.104235	-3.2400753	2.9719388	-6.141823	-6.178766	-5.195763	10.986027	-8.412076	-2.1974125	-2.2591739	-17.735395	-11.874646	-4.0736465	-8.387471	-11.592975	-9.844129	-14.190186	-2.2095954	-1.2087377	-0.043860435	-8.10545	-2.724491	-12.052639	0.64968026	-19.344551
789	3.2215588	9.993205	-6.2146435	-0.3218449	-2.9623826	-5.090628	-5.83605	-5.0450253	-14.009171	-2.62587	-3.4452572	-8.809292	-14.022961	-4.24122	-13.836044	-2.7971427	5.0753736	-15.562957	-1.1429046	-2.9480307	-13.373324	-0.47285542	-9.121333	-7.477616	4.6325393	-3.3073704	-6.205068	-1.5123457	1.9306208	1.0904356	-12.908546	-0.34888753	-8.897383	9.378599	-0.9905655	10.707381	8.066503	8.235118	-7.6423116	8.384894	-14.137197	-7.3833375	-6.1760697	-4.3741155	4.6215415	4.2821126	-4.2204394	-1.3599801	-4.7204013
790	-28.435064	-14.25293	-33.0018	-26.51625	-30.600283	-24.648455	-16.420425	-30.327787	-10.204474	-2.8169384	-22.055326	-16.550552	-27.837446	-11.698395	-30.792711	-16.003061	-20.771978	-29.370478	4.147036	1.3037523	-13.3375025	-17.275259	-26.715698	-25.643042	-23.79288	-14.216916	-7.879849	-28.581278	-19.698183	-15.18864	-20.364033	-25.820261	-28.143646	-16.911524	-27.705713	-12.177166	-23.978867	-28.909372	-33.70886	-9.149487	-13.422569	-6.882627	-27.26837	-11.401187	-19.063492	-24.100927	-9.038091	-23.221865	-20.431147
791	-10.278908	-6.3197837	-10.717811	-14.725455	-10.158408	-9.72331	-10.738189	-4.398962	-7.6121755	-15.734126	-5.646663	-10.336663	-7.85112	-7.878717	-8.006977	-9.587897	-14.248723	-20.248854	-4.4407773	-14.607022	-4.8269196	-3.0921981	-14.30132	-6.532375	-5.5094066	-1.1621763	-10.477491	-8.046977	-1.4141716	-7.116628	-3.3789966	6.98216	-11.07327	-13.872125	-9.697289	-12.087171	-4.6212974	-2.8039463	-8.278182	-4.285584	-11.999508	-3.1838436	-14.853635	-5.9330745	-8.708819	-5.435547	-11.396038	-13.604342	-10.788822
794	-28.744919	-29.494974	-29.26084	-6.165912	-5.6801815	-7.5624657	-1.9273278	-12.904162	-8.237366	-14.400977	-20.292032	-17.378494	-18.194624	-28.537313	-16.335466	-6.7282195	-6.883883	3.4819508	5.600212	12.352978	-9.0476	-11.647881	-19.04711	-29.05046	-21.221956	-28.585968	-35.468227	-18.79845	-24.496527	-16.018423	-13.129033	4.99254	1.8780771	-9.239287	-19.705519	-18.429455	-21.829437	-28.746408	-19.252707	-28.329824	-17.885653	-9.530224	-7.879181	9.434398	7.006062	4.190332	6.100596	-2.1785624	-8.0312605
795	-3.8818924	2.3733819	-4.976442	-1.1705772	-13.641933	-8.231233	-12.474555	0.34527734	-7.6990905	-2.7492323	-0.16062148	1.0211858	-0.91094637	-1.6830554	-7.9000206	0.7494988	-2.522183	-11.636762	-9.834937	-1.5658907	-12.400926	-2.8968544	-11.975231	-6.8908405	-4.9303365	-9.883439	-9.041015	3.3313396	-6.524486	2.7405214	-9.972728	-3.1306655	-14.32367	-10.105684	-2.884063	2.9179974	-0.9041319	-12.751186	-11.103131	-5.7703776	-6.5996075	-7.851576	-7.552236	-8.11519	0.5551103	-19.479036	-3.7866993	-0.7750681	-9.140565
796	9.062897	7.340162	5.0281343	12.866081	3.864214	-2.5442686	7.9578395	-1.607186	-0.9118657	-7.9804025	-4.7365923	3.0391166	-0.8966949	-3.6915398	6.0684967	2.4016643	5.0806246	6.927809	1.4528135	-0.878644	2.8495934	-2.3352957	0.000935396	12.280167	-1.6841065	-11.254341	0.3051354	-12.729851	1.1355323	1.1772257	7.720285	13.67979	7.3384347	-1.4689852	-4.0162344	-13.2317	0.6141429	-2.367499	-4.860822	-10.039453	-19.395288	-11.865333	-10.266132	-14.806079	-15.994979	-10.7100115	-20.142675	-9.691657	-3.5595915
797	-6.0791073	-5.648639	-14.345738	-10.586333	-12.7802925	16.036093	-14.329165	5.7269135	0.8439395	-2.9375124	1.5667077	-1.1054875	-12.2590475	7.215084	-4.4010773	3.859266	1.6957926	-0.95863575	-0.05801773	15.643136	-1.1491839	4.60805	-4.968345	5.314362	0.09606329	-20.7568	-20.003368	-15.48003	-7.606302	-18.994106	-7.707746	-6.5296197	-2.462762	0.7498856	2.988971	-9.259931	17.633682	4.4515195	13.105435	9.128562	3.8666337	-6.981545	-2.5230777	5.7790427	-3.9452374	-9.526185	-0.3373909	-5.513045	-12.258534
798	-5.175629	-3.8125508	4.9680023	-21.687353	-9.588797	-7.3395314	-11.890073	-4.86418	-2.479373	-10.288022	-16.143301	-12.3403635	-12.560796	-12.632179	-6.676119	-16.376307	2.6269267	-10.91804	3.2638328	-24.573244	-6.60272	-11.932374	-10.891327	3.6155071	2.6584995	-14.702582	-6.5643325	-5.4143386	-23.203339	-11.431434	-18.673357	-23.295706	-13.615917	-23.01528	-25.602	-36.44052	-16.20632	-21.961838	-23.287859	-15.440498	-23.71103	-26.605156	-11.646622	-16.137789	-29.844656	-21.187843	-4.89232	-29.753227	-13.747223
799	9.121082	1.2165565	3.1541948	-11.560908	-2.1653671	11.67189	3.890373	-8.667757	-0.6065607	-3.3272226	6.1033835	3.2539332	1.2072018	4.7411575	5.5599723	-1.1626443	-1.2413634	-3.2175229	0.52298623	5.5905857	-0.24911022	-0.24544199	8.044629	-1.1150824	1.6426426	-2.3156877	-3.246806	16.442312	-5.700783	2.5295358	-4.2295737	17.378874	-2.557525	0.2387027	-0.37759796	16.342264	7.2566266	4.142102	1.2754573	-1.9034119	2.467285	4.029618	-1.5874077	1.4107299	3.515792	2.9005423	2.0721097	10.989749	-7.777718
800	-11.378287	-6.5855412	-20.26602	-11.431767	-27.742136	-24.368437	-20.507942	-34.843822	2.2337425	3.0567932	-23.276453	-2.6734054	-8.634354	1.2738457	-12.577915	4.1084466	-7.596739	-24.263525	-3.9691808	-15.722961	-25.756811	-22.701773	-16.231981	-3.0145037	-2.1843088	0.22487004	-14.815412	4.0488048	-19.359484	-15.784378	-31.372976	-9.660812	-18.264982	-10.863843	-7.1126537	-7.273559	-7.378412	-21.530958	-20.643692	-14.571266	-18.210587	-24.597963	0.8494673	-17.09571	-12.81033	-8.067197	-15.245392	-16.658003	-16.593575
801	-16.613249	-10.396371	-27.570108	-19.92008	-21.631346	-16.193771	-11.516522	-7.559324	-14.427628	-14.301685	1.4494499	3.2446222	2.6148443	-1.833902	-5.3433366	9.504624	3.1061907	3.0631065	1.8611975	-3.09533	-3.1133263	-16.580418	-14.367455	-10.989964	-1.1588944	0.3245891	-5.485716	6.607264	1.1731306	0.10302321	-1.8918046	-2.175217	-2.2398107	-1.2667838	-1.1021277	1.7801007	-2.572257	-8.422237	-10.427178	-1.659686	4.837013	2.1490352	0.3822783	-12.359448	-8.428716	-4.535465	-8.396119	-5.264314	-0.6119481
804	-6.4551773	-3.1554143	0.9027261	-9.0813265	-1.0134778	-3.8866847	-5.388536	-6.752764	4.940481	-1.6196747	-24.737549	4.800437	6.021751	3.496006	-3.9880784	-0.18256457	6.6859994	-7.418718	-9.046168	-17.138842	-0.4029274	-2.0881972	-8.186665	-10.957189	-9.425389	5.024304	1.4138962	0.19583225	-14.281339	-15.984937	-14.232811	-7.7379	-10.358989	-2.187703	-4.020494	4.7457824	-12.694046	4.220109	6.5896454	-6.5777283	10.837952	-0.20631139	-10.067945	6.676431	-13.337932	8.0237875	-3.6834252	5.193177	-5.2110457
805	-19.02334	-16.38973	-16.393549	-16.563892	-18.009043	-19.17908	-13.50389	-6.8927045	-2.9190786	-5.3956637	3.3943985	-20.342333	-15.03167	-6.9074206	-17.45548	-15.455566	-17.270224	-22.452631	-4.2643886	-13.2104645	-6.193587	2.6163936	-9.925536	-16.550446	-16.678984	-11.884254	-12.485275	5.8385925	7.781067	-4.7732644	9.30546	8.294303	8.528659	7.614563	-3.18692	-24.760086	-6.1236725	-9.937177	-20.84665	-25.943369	-28.048239	-23.415457	-9.41487	-15.642566	-12.86795	-8.5929365	-12.4216	-8.178056	-14.224866
806	-17.638721	-22.769983	-9.66451	-17.231726	-12.406396	3.7645972	-0.34501064	-28.62272	-19.110422	-0.39536878	-5.54122	-1.0979275	-20.614103	-29.125605	5.626493	-13.191379	7.7558823	-21.63594	3.064306	-13.071109	-21.0653	-7.2414117	3.531602	-13.561461	1.9511805	-10.800742	-14.701161	-2.123903	-1.7681853	-9.070256	-0.49225473	0.654634	-6.878378	-6.3835244	-7.498077	-6.7753296	-4.236263	-0.38310647	-21.134523	-9.798917	-4.08326	-7.339358	-4.3223085	-9.852268	-10.534196	3.1075618	-10.718854	-4.685504	-3.1124287
807	-11.849803	-9.429958	-7.0470023	0.825639	-14.814277	-15.507382	-2.3108308	-7.542333	-25.88472	-19.082743	-6.3265433	0.12251103	-6.2647324	-7.9705987	-1.5012426	0.81554	-12.27731	-6.9578114	1.4560341	13.112435	8.515597	-2.4090548	0.33269277	4.3073535	-12.670413	-13.284153	5.5571733	8.525918	-1.9587456	-16.386816	-2.7924814	8.641425	-2.2955682	-9.75184	-1.3062972	13.901062	7.983652	-8.378945	1.2861595	1.7831606	-16.461739	-13.72799	-19.737839	-19.152426	0.6682215	1.3194804	2.1231947	-4.3752475	-1.382325
808	-8.40428	-13.379574	7.458643	-23.73693	-8.077244	-34.388424	-21.217304	-14.283814	-20.925768	-9.543387	-6.186287	-12.17728	-7.627638	-6.7209487	11.811259	-10.243786	-14.336001	1.3850623	-19.198156	1.6977339	-22.602274	-16.149942	-1.3766885	-1.3580126	-13.7087145	-8.652115	-3.8678763	-10.252997	-6.597107	-22.898756	-0.79843634	-12.377744	-26.2176	-15.435746	-21.575079	-33.298817	-32.258747	-14.23851	1.5438136	-11.593819	-23.936113	-22.599436	-27.127844	-5.405668	-22.065489	-25.17012	-8.5425825	1.9863867	-9.075042
810	14.43573	2.0900853	-2.1045034	-1.8875691	9.397635	1.8862737	2.9224231	10.7977	6.20709	1.0029396	23.307814	10.266859	4.692416	1.3857746	-0.33680663	10.456024	8.559914	8.794659	13.5061035	4.8643727	1.8594393	1.8051218	-0.79321426	-4.257416	4.913177	8.517879	15.818608	3.1333945	-2.4181654	3.308319	-0.018625578	14.293514	-0.49220324	6.557306	21.56817	9.637997	9.841794	4.231704	0.5979139	0.84072906	-3.0080292	-9.807082	-5.097303	1.2286254	-8.658521	-13.270093	-15.655724	-9.47904	-18.029268
811	-1.0657425	10.381927	16.089027	-0.4908224	5.563698	5.5716977	-3.4237964	6.2754884	9.136155	10.300215	5.9039884	11.276268	3.9665897	12.618511	-6.26592	5.306144	9.187842	-0.95348054	3.021066	7.8036118	1.451826	14.9879	14.039456	21.16351	3.996454	5.0286064	4.812031	-3.1368434	11.044923	9.175292	7.756092	11.364417	-2.7371829	-10.761935	-5.183303	7.110447	-12.027054	-3.039285	-5.2911296	4.6348233	3.2608309	0.88323784	-9.96379	-3.0421581	-6.185846	-7.642069	-7.488992	2.53541	-3.2410462
813	-16.416395	1.6075102	4.693191	-6.707331	7.7677536	2.436034	-1.6498194	-10.903183	-9.203151	-12.030529	-10.844697	-0.983947	-6.608894	-28.391953	-1.4516834	-3.3775551	-19.328953	-3.789128	6.972994	1.249375	-4.941	-3.1039782	-5.141566	-11.315839	-5.5677905	0.033083472	-11.047019	-13.557212	-8.792396	-4.089355	-5.4392834	17.608324	-2.350689	-4.567401	-9.189389	-10.435692	-9.584607	-6.0646005	-10.404671	5.023443	-9.730781	-5.405468	-1.0037256	11.372434	-4.214462	-4.5194774	8.719716	-12.36002	7.229641
814	2.3704474	-26.72576	-43.509808	10.542033	-20.06212	7.939695	15.360443	7.411934	6.268453	-11.324081	14.499214	4.874716	-18.889849	-24.919062	1.694324	4.0841804	-3.644806	-9.625482	-20.919092	-22.912445	-17.569628	-9.667479	0.836895	-15.738223	-18.119223	-15.545403	-5.712044	5.3871083	-7.800246	17.13729	-13.686657	13.378253	-0.48105845	-14.24219	-18.38148	-33.380154	-36.949192	-44.561718	-34.31957	-38.287636	-33.93121	-41.403584	-46.941097	-32.970684	-32.163334	-32.51319	-29.262041	-30.201742	-22.799223
815	-12.579247	-5.799248	-4.2146554	-8.4149275	-2.3357112	4.2157507	2.0692775	-4.689652	-9.489383	-4.2491827	-3.548991	-0.4221398	11.639634	-4.3396106	-1.3580729	-9.858861	-23.780518	-2.1560767	-16.152979	5.642589	-6.973496	-3.4838765	-4.970593	-4.2853017	-6.356695	-1.1164068	-0.4446087	-7.4780164	0.06557242	-3.888941	12.6793585	-2.7028847	-9.208552	-18.897543	-7.878433	-12.901494	-5.085728	-15.153046	-7.5122323	-3.835968	-13.328385	-0.9301775	4.011533	-4.0504594	7.734854	9.509545	8.123717	1.0141817	17.669004
818	-0.1750865	-2.9247048	6.8402677	-2.3469846	-6.358923	15.826268	10.454192	8.900971	1.0034636	11.304024	16.52733	3.834053	-1.223229	9.210495	-1.5237551	15.496024	0.72663736	3.370469	-2.8699725	-2.2845602	-5.9711394	2.5587356	-1.046013	-0.7094316	11.154006	-7.7725224	-0.19605224	2.8323548	1.816996	-2.8337357	-3.8712597	0.34844264	7.294956	8.314708	-5.860046	2.5735462	1.9807614	9.757511	3.5500095	5.7818522	17.448675	8.635766	-3.1203663	-11.98722	9.744563	10.551393	12.522137	-3.1714382	15.531735
819	-18.654083	-7.2629294	-19.013008	-8.655194	-20.661848	-8.32331	-5.806629	-19.266155	-6.552296	-19.146078	-7.5342126	-20.778234	-4.857298	-17.781494	-5.7044444	-18.838228	-7.803903	-19.731867	-9.888487	2.8384094	-6.35753	-17.379368	-3.4152024	-17.216215	-5.9392624	-18.382515	-9.317447	-20.882156	-8.476537	-16.48143	-4.278107	-18.452707	-8.36918	-15.624606	-6.747579	-6.9925036	-16.641356	-9.5385685	-17.659204	-6.6831384	-20.021791	-3.2340183	-17.167147	-4.2633696	-17.996315	-6.6877656	-17.271345	-8.952625	1.8241262
820	-10.721549	-3.1146286	-8.647659	-4.7832894	-25.874252	2.038659	-22.01515	-3.319486	-33.96586	0.7657442	-11.610686	0.38810477	-16.663507	-3.7767437	-18.8674	-25.046759	-6.9103236	-9.892914	-22.701181	-15.980698	-12.969249	-41.488117	-22.958838	-24.984365	-18.210604	-15.133821	-19.272844	-15.311442	0.3938968	-9.711076	-1.9111719	8.29119	-9.764992	-2.470791	-0.38362917	-16.530615	-4.876303	-19.897814	3.36321	8.424277	-5.3913245	-14.139115	-25.285776	-15.250127	-14.670522	-1.1755376	0.30672678	-9.862859	-11.955667
823	5.094202	8.008805	-17.660109	-16.664495	5.968825	-1.6693239	-5.842344	-13.871632	4.089598	1.2367005	3.681225	10.721908	-11.917839	6.1651707	2.2549489	2.6880121	8.374293	-7.496012	-5.6624513	-20.543186	-7.506102	0.4290596	-6.8626266	0.08517233	0.30664948	-2.5478306	-5.6191287	-4.9194827	-3.643178	-0.56279	8.681746	-2.9089375	18.866163	-11.697296	-12.59684	-1.0222124	-6.002321	20.630686	2.5848505	7.097574	7.5290837	-0.92866963	-7.4162583	3.3520162	10.756846	9.8411	13.299599	2.6673925	15.65994
824	-13.551117	-17.984339	-13.257046	-12.149449	-11.241796	-9.999565	-8.540688	-27.469193	-23.224241	-20.094498	-25.58906	-11.7668495	-26.000479	-12.289994	-14.271182	-12.177186	-11.848384	-6.5117817	-15.1895075	-19.271856	-10.662257	-14.122052	-20.43294	-6.6542964	-4.491572	-17.893785	-2.883395	-20.858343	-26.73099	-4.1599736	-14.640569	-6.92024	-23.743055	-10.076877	-7.4925694	-11.500183	-11.960927	-25.578705	-9.420249	-20.895773	1.8448783	-23.542847	-12.31887	-15.472847	-19.362753	-10.111668	-18.266787	-30.494478	-18.99668
825	-16.02817	-11.524888	-15.838733	-15.131808	-8.752815	-19.20761	9.388012	3.6458786	-25.1257	1.255925	-7.8725667	-35.11877	-30.795868	-26.852217	-30.870691	-7.657889	6.061723	-36.110767	-39.89038	-15.931824	-30.812622	-5.609223	-3.8089397	-17.672054	-15.2536	-3.5331385	-8.4379835	-12.32813	-25.345938	-19.421381	-5.654675	-12.024373	-13.102986	-17.246832	-20.724686	-20.788736	-8.580471	4.191772	2.2474692	-25.004463	-6.4099045	-37.527607	5.8160954	1.4926752	-17.632996	-9.98946	2.729542	-32.286366	-6.371368
826	-20.568937	2.108543	-5.6097813	-10.746033	3.1205695	-5.360845	-17.738436	-19.99529	-3.2121048	-13.958618	-12.310673	-1.6424142	-1.5897304	-14.694621	-7.3135204	0.5948551	-9.989953	-10.290141	-12.672515	-3.2401092	-8.083673	-0.272662	-6.6956143	-6.3043303	-8.629045	-13.8042755	-2.9890206	-7.7820334	-12.542144	-22.617533	-4.2016683	-7.818365	-17.55862	-8.668592	-5.5378494	-5.6477466	-4.951052	-12.145942	-10.586387	-21.15037	-2.2828963	-5.813913	-17.82891	-21.875525	-12.208126	-2.5988567	-15.418167	2.3824313	-18.02199
829	10.365392	5.194472	5.423561	-2.6032722	3.4209263	-2.3586173	10.438469	5.041897	4.3814864	7.5907702	12.109043	-1.5267897	0.33205763	8.427575	7.7583756	0.1809969	0.9130257	7.287579	-1.2127324	0.9690719	7.6821876	1.5343505	5.7821145	-0.74080366	1.3353925	8.657829	8.078597	4.0016804	-2.1998234	7.841638	11.9687195	2.9276686	5.836496	7.9226165	10.596725	-0.70558006	0.038518906	16.481056	3.5946014	0.2902783	3.612726	5.088759	13.3371725	6.691229	8.412856	6.6595154	7.956472	3.8914835	-0.37502113
830	-5.8386497	-9.487576	3.4750807	-8.741996	2.561627	-11.901807	3.9295528	-10.25323	5.882585	-4.0241437	5.044475	-2.919984	13.131451	-1.7791189	1.5866302	-8.158956	3.6894884	-6.7862287	2.2192419	3.053793	13.608815	-12.246071	4.5575747	-1.8305851	-0.57490253	-7.972649	5.6273346	-10.157956	9.507642	-6.784106	5.1235847	-2.518391	-0.6949075	-10.860457	12.206253	-5.9075475	10.44231	-8.766433	2.2048864	-13.339661	-0.6009123	-8.584899	6.9563127	-6.9083495	7.408312	-12.107732	11.360959	-10.096905	-1.5660429
831	-1.5744472	-15.114747	-23.45339	-27.151327	-24.580347	-14.945903	1.2759227	1.8613939	-3.2529156	11.599887	0.7501771	-14.44609	-3.7741582	1.774858	13.658233	-10.108169	-16.33983	-4.5480285	2.2469757	-0.8935153	-11.3145485	-16.554403	-0.40094313	-5.585724	6.828408	5.96565	-7.048989	-3.8240442	5.6205463	-4.3720603	5.096887	-5.4613223	-0.6460309	2.391162	-12.485161	-13.67968	-12.360362	-5.916741	19.571226	9.351288	-3.76711	1.8532715	1.9657888	-7.4713554	0.16620477	-5.947597	7.823929	-7.2304134	8.549074
833	-14.438077	-18.859924	-12.140357	-19.000824	-11.267278	-13.869607	-24.80026	-4.2548842	-7.3094916	-2.940727	1.2694492	-1.7401352	1.4636205	-5.718599	-9.829885	-6.457577	-5.555246	-1.0269594	-3.643759	-4.1213155	1.1090912	-13.900601	-8.303903	-0.3133901	-15.738805	-11.098511	-12.431213	-9.340821	7.659502	-17.41635	-8.232389	-4.4968476	-10.691535	-11.709323	-7.357862	-4.1312976	-8.575995	-9.537206	-14.3371935	-7.303125	-13.616662	-18.81172	-18.659235	1.4943224	-4.800414	-22.916891	-13.1801605	-3.9780476	-4.802714
834	5.939575	6.710396	1.540234	-4.066955	4.940075	-0.92596674	0.775433	12.432426	-1.2618929	4.7511716	10.948112	7.412725	10.073922	15.134557	3.3353796	8.110096	2.8430645	10.687396	1.6921425	6.164972	-9.882942	-13.202998	8.357745	9.270221	-10.412772	3.1555338	-1.1704334	7.8680954	5.241207	-5.0881023	-11.661176	-5.472944	-8.640593	9.088692	5.34497	-11.554107	-5.9846168	8.400643	-12.299694	-11.133048	2.4937634	-1.3058594	0.74923533	-0.54258806	-4.1414347	14.70874	5.465185	-6.0310707	-13.072743
836	-5.4143643	-34.042667	-18.769539	9.345616	21.517088	9.547904	-23.618416	0.9787013	-0.1413362	-7.1372337	5.815722	-1.6491222	-5.1190596	-2.654768	-1.1508222	1.874112	-6.5304303	1.2903544	4.9948688	4.214297	4.179189	3.160291	0.01557668	2.9154332	7.7857933	-5.1252823	-4.5255756	1.6636432	4.733309	5.178946	5.1160517	-3.5249846	13.39914	6.138771	-1.6527519	-4.5846186	-2.587993	-13.889333	-26.703344	-11.743747	-15.039692	-31.340155	-17.765478	-17.457222	-13.282851	-4.3932247	-4.915299	-19.522097	-5.370472
839	-10.957924	-8.755477	1.2593762	-1.0328995	4.017441	6.7486625	-1.2722627	-3.444332	1.1446232	-0.18167734	-2.3981795	3.7468278	-13.472941	3.640742	2.0745862	1.4687763	-1.8266815	-0.65835506	3.2795198	-1.2794701	-0.5698201	-13.541688	2.8974116	2.2043502	4.158672	0.12938087	0.12768094	-13.130414	4.1711454	2.8679771	3.134098	2.1070538	0.30879736	-14.627103	2.5673838	-0.37878886	3.2085507	1.868955	-0.8942457	-13.815102	2.8950262	1.2560729	4.2146974	3.0837696	-0.4748853	-13.613454	0.7286401	3.0530846	2.684212
841	-13.192837	-13.279709	-7.90992	-1.681137	-16.10859	-17.176857	4.017385	-12.613101	-6.500671	-18.063421	-8.136322	-6.1910653	-14.942777	-12.660136	-1.8036666	-4.4142613	-4.522831	-14.411309	11.020143	-7.753795	-11.424668	-10.152961	-27.684814	-11.392159	-0.08618462	-10.3798065	-2.6432216	-19.907293	-2.58381	-2.1111052	-6.875893	-20.166304	-3.514384	-8.609195	-7.967144	-25.505724	-26.58167	-11.164609	-30.57405	-5.5890527	-7.8729997	-23.426514	-29.134192	-14.4205065	-19.564077	-10.653383	-7.1147504	-16.06611	-22.080742
844	3.942915	8.006587	-0.3291925	14.331036	20.22801	22.737925	25.62841	30.867315	29.35991	19.614859	14.274003	16.613493	14.763978	28.983345	35.14845	34.06859	35.779705	26.197374	6.3360877	9.736093	17.72	12.035504	31.338585	23.738092	16.985804	16.199438	20.086643	-2.9395745	2.3652413	4.2625537	-4.704344	-1.2982856	1.7474009	6.739624	5.045605	6.8016205	6.467158	7.354833	6.254623	16.14499	10.247347	7.348486	8.32974	10.485349	-3.448452	9.979693	14.339704	13.71394	5.1964555
845	-6.727789	-0.57853085	-2.150974	-2.539921	8.29216	-0.08112653	3.4003725	2.389294	-5.0685725	5.8246136	-5.3255563	1.636571	4.734417	5.780765	-0.8301661	5.4840674	2.2413917	-9.023347	-10.437455	-7.5245285	6.018715	6.3549676	0.9969651	-0.015642187	-1.2218407	-7.197598	19.45375	-2.4622905	-1.8677725	-0.49817252	-3.2705567	-1.94427	0.001780987	-10.044823	3.773968	11.137258	8.26476	0.38808313	7.923498	-1.5409127	-7.117199	-1.4812751	-4.311119	-4.639057	-8.862921	-11.479777	-2.135814	-10.511535	-0.3940479
846	-3.1008847	7.0615196	7.245632	4.378204	-0.8338526	1.2592946	2.0747132	3.8855705	-5.8299985	-12.212245	-10.428493	8.823342	1.6757259	6.348374	13.037211	-5.681933	4.8573165	-2.6927154	-3.8805866	4.7277856	-7.7526727	-1.2975594	-3.8787596	5.682264	-14.178825	-3.2525442	-15.791259	-6.010837	9.400477	8.04062	-3.572632	-9.309787	22.935402	1.9107319	-3.0794418	6.426796	-0.55374527	11.915249	-3.8051987	-0.037571985	-9.554698	0.7911189	-19.319147	-6.8578305	8.198541	0.34931016	-3.4205313	-11.100624	-10.554882
848	-19.26095	-14.135376	-10.588061	-5.3836346	-15.876267	-18.851942	-7.9387097	-12.0249405	-11.988915	-14.832123	-27.175898	-23.806112	-9.064549	-24.261461	-27.17611	-34.55296	-20.198849	-18.564157	-20.897123	-18.086412	-16.92724	-7.58856	6.634848	-11.93121	-15.88692	-26.060776	-32.468426	-24.483759	-20.37487	-16.644815	-7.2133484	-8.843044	-15.084492	-9.681917	-13.9607935	-20.196428	-14.541673	-16.695528	-3.2204895	-9.089178	-7.4772873	-2.3211052	-5.2316957	-19.56869	-23.644066	-19.45231	-6.2421584	-17.859426	-11.115911
850	14.391011	9.724568	8.735869	4.485613	24.894556	5.216809	14.407196	14.802037	4.687925	26.48323	21.58378	7.360255	9.385547	5.338135	3.754007	1.237525	10.176328	8.720497	13.36195	24.832006	24.268316	2.0368721	24.385202	22.825201	20.773266	13.037041	13.588889	25.072107	9.027318	-2.7036543	19.8585	22.316406	16.742273	11.6007185	-3.4969647	-7.458292	18.535225	5.953755	-1.87361	13.624882	13.453007	12.147004	10.21544	14.409556	4.2318683	1.4842178	2.6621516	11.539116	5.7898536
851	1.2522876	-8.65923	-13.330387	-9.757224	-6.603934	0.30646977	-0.6536605	6.003636	4.011453	-17.14087	-32.56615	-13.271858	-19.610886	-11.776115	5.891707	-18.65496	-4.4929543	1.5189857	-12.517268	6.5714097	-3.434264	5.0294285	-4.3738475	-5.1229825	-7.375912	-14.057055	-9.427929	-0.733675	6.80612	-1.5263577	-18.658594	-25.940092	4.6596894	-9.591485	2.9883792	-6.0368953	-8.874612	-11.013443	-12.408288	-2.379267	-1.4491692	-11.468059	-7.2521477	-8.855924	-0.7840457	0.14067905	4.323148	-2.1609178	7.966007
852	8.851492	-2.4153583	-0.21492338	-2.8115501	-9.346893	-13.673622	-8.199721	-7.6556325	3.7393837	2.1483266	3.6537342	1.7810043	-6.416432	-10.514407	-5.9199924	-5.4836087	0.25238815	-6.6015987	-1.1043853	-0.36319637	-0.2626842	-2.6231687	-13.045173	-12.36029	-6.0541263	2.6175306	5.041075	-3.163057	-4.6477566	-4.1910224	-1.2837836	-5.917113	2.1400406	-6.4207006	0.99768615	6.167986	-1.8891774	4.068451	-0.23382235	-7.8669853	-6.5514283	3.4329116	6.0264893	-3.4592323	6.8022056	-0.88572997	-2.3416386	-12.636111	-8.560869
854	8.350963	-4.16948	3.9988353	-20.051056	-10.089716	-4.6884327	-12.959767	-16.5173	-18.09102	-27.58876	4.5066624	6.052214	-15.377839	-19.509811	-18.688591	-7.094522	-11.549965	-21.745743	-9.500689	-9.143684	-1.1227754	-25.264135	-9.119484	-5.1921406	-9.6386175	-11.613796	-9.352724	-11.564322	-7.2440934	-14.583534	-16.146582	-11.666574	-1.2504908	-14.247783	-15.363484	3.3811598	-14.740059	-28.487206	-6.833101	-7.3896985	-7.1522384	-17.89123	-16.184107	-33.342857	1.0441151	-2.0344086	1.0607699	-3.323223	-11.423865
855	17.54433	47.19161	-23.949179	23.008333	31.306635	41.620068	58.04228	-6.207304	19.501488	38.08819	12.537464	46.303608	48.422504	2.5394018	44.378704	39.492954	19.868181	32.172802	8.396744	-6.7207375	1.4656321	25.276209	18.67906	-10.350659	2.1488845	31.089094	17.997404	34.1449	11.217383	3.0620134	21.007286	23.410927	22.208755	32.214657	26.105978	3.8007634	14.681572	22.651497	32.627712	21.24814	3.2735279	-1.3811283	0.702307	22.60021	45.62727	37.329937	-0.52073	36.166355	11.740715
856	-11.067284	-11.082257	-18.576788	6.3841157	0.8077585	5.7545457	-0.30744967	-5.0785217	-3.7543662	-10.236667	-4.3487954	9.8379545	-7.099655	-2.9422104	-2.2144892	5.419771	-2.1062868	2.1159735	-0.7303791	0.6586566	8.76106	-0.43539104	9.950372	-10.1171255	-2.7133188	-10.921542	7.672217	-4.6657414	-2.858961	-2.43603	-2.539625	7.4200473	8.803613	1.7422081	2.900389	-9.963584	-27.394232	-16.76435	0.8480546	8.003139	10.603551	-8.10158	-2.5014527	-7.4031205	-7.767672	0.5188459	-4.8625903	-5.2472863	0.43625355
857	-6.5101886	-2.0349808	15.729167	-12.429902	-5.379699	-9.593664	3.8285694	-8.879077	2.3609173	-9.726364	-6.4352365	-5.4596343	-1.4136018	-15.514575	0.31359935	-18.594427	-5.010362	-2.714202	-2.0704472	-10.14696	-2.516557	-9.289775	2.4314244	2.993044	-4.2706246	2.2792256	-7.692732	-5.5155907	-11.268654	3.5037754	-16.974985	5.5789356	-7.712963	3.5067225	-6.8569336	1.8718611	-6.3244224	-4.093579	-1.0650994	-5.522861	2.3044472	-12.418231	-2.2321148	-9.059115	-1.1605266	4.632628	-1.4031467	-8.088772	1.1994132
858	8.643075	-17.105194	11.445519	9.060261	4.7383037	9.549899	-8.496919	-1.5638565	1.343905	-3.3105793	5.0563426	9.059436	7.4366775	3.417633	4.0449047	-1.4689889	4.13407	7.6299343	1.5064932	-7.6489835	5.8977127	-0.14482625	-1.1593003	-5.565027	-7.8016295	-13.495021	-0.48953566	1.9415385	8.716371	1.296718	8.815727	7.836764	2.4924552	-6.01697	9.930454	10.814004	2.670552	2.0107625	5.7138805	11.607545	8.271678	10.162694	1.1139764	0.08955511	9.506107	0.5597041	-3.920925	3.4116166	-0.23415208
859	-6.050862	-12.955174	-3.0846062	-15.872258	-4.6860833	-10.409334	-11.167737	-16.26531	-20.01295	-3.877163	-32.22495	-21.495407	-8.769073	-21.74074	-12.116893	-15.488467	-17.936008	-25.121193	-16.611109	-21.123259	-9.321017	-7.8874054	-10.230496	-3.1459796	-34.145668	-14.034298	-15.633306	-11.090604	-19.67333	-11.22173	-22.879745	-33.953903	-0.63560265	-12.690389	-17.962605	-8.564383	-13.890193	-12.780357	-17.561531	-11.570029	-15.026073	-13.203977	-13.884646	-38.94686	-5.473245	-16.33143	-21.71459	-19.67635	-9.4176655
860	3.982494	2.8822186	-6.5580406	10.502315	5.992384	-2.6916416	-6.603068	7.1055303	7.0441284	-4.600943	-10.3367605	5.738135	3.968592	0.32619444	-7.452027	6.7282963	-6.5333996	-0.5802721	-6.2781844	-6.9879494	4.7477837	-2.0864275	-11.922177	7.8974977	-1.7380056	-6.5956683	-10.194721	3.3241808	9.688611	-4.924683	-3.963932	-2.2456226	1.0407146	5.0884433	-3.2531965	-1.9479717	6.7418404	-9.898774	-2.936861	1.3419081	-6.0641646	1.2276522	1.7169806	3.111887	-7.747742	5.033213	-5.870302	1.8543516	-2.5643458
863	-14.394942	0.21470284	-14.848667	-13.981285	-9.358258	-11.47536	-11.267024	-10.163569	-4.7574754	-2.569301	-10.661185	3.9167194	-5.540514	7.842411	-26.829294	-13.021728	-29.402695	-19.353432	-16.971117	-7.570065	-16.537827	-15.606595	-11.168622	-17.61508	-14.745255	-16.701813	-2.6916273	-9.09382	-15.787158	2.614583	10.6222925	-6.9409637	-7.2173424	-24.598864	-23.455935	-17.318405	0.2073056	-11.070361	-5.323833	-4.342792	-15.723233	-7.1115355	-2.1636937	-6.4469643	-12.376011	-17.384212	-7.4238534	-20.425283	6.176269
864	13.721974	5.3293424	11.194236	8.512865	10.511384	5.79186	15.971196	6.8431664	11.393951	5.230725	11.033929	6.3699946	19.941769	17.701881	11.614232	2.7502944	6.2955933	7.0752163	7.643185	6.6659026	13.26987	12.254186	8.573203	13.146359	14.870407	7.052202	11.155472	5.666378	8.813888	15.657501	12.65229	-0.83097696	18.80998	4.4138923	2.7995808	0.8915796	9.65414	8.608466	2.6555507	9.993918	16.717508	12.124976	9.654436	11.60126	10.575701	9.223026	16.081547	2.6692073	12.195629
865	-13.104556	-7.7627025	7.767975	-0.6948557	-3.091615	-7.510182	6.020389	-2.546257	12.949628	-6.9207854	5.0106688	-7.7362647	-0.62541395	-1.7007624	0.018915018	10.893321	12.325576	1.753357	-3.5800436	-15.668374	-8.290422	5.4915586	-2.3086605	-2.853548	10.967671	-3.9572408	-7.2288594	-3.2864048	-17.690453	6.4540076	-6.0269012	0.15766175	8.01184	-21.971613	-13.403789	0.80298835	1.9314003	10.548599	7.7906957	-13.109046	4.987967	-2.9237385	-5.9905763	-0.15040796	-3.1149342	3.2058525	-2.958475	-5.577551	-11.123044
866	-12.724186	3.4648514	-10.947929	3.3091066	-2.014354	-7.144192	-3.8140218	-11.797925	-1.5698866	-11.861514	7.1059136	-2.8121593	5.952509	-0.048086327	-4.297613	-0.988936	-14.883077	-1.5454564	-7.471171	-6.784579	2.5729833	12.50248	-10.768222	3.0009282	10.378562	9.05113	15.389497	16.879751	4.126688	10.28277	-12.3808565	12.194565	4.9902916	-7.6680293	12.932136	14.014413	-7.747776	19.986149	-7.680269	3.7572887	11.317241	-14.739491	1.9154468	-4.654551	1.5376606	-7.0413384	-31.28782	-2.179505	-10.687821
867	0.2615962	-17.04651	-11.984473	-11.713729	-3.1937082	-13.583736	-16.424692	-8.208388	-8.962817	6.6116853	13.92678	-3.648859	-9.01946	-4.0759106	3.160711	11.653511	-0.7974894	-8.7983055	-14.429795	-12.0445595	-11.325019	-15.526914	7.6286073	1.259683	-4.0828433	-8.877025	-20.601965	-7.632673	-8.245676	-12.372063	-4.7984967	-3.7578993	-10.507509	-16.254925	-6.475722	-3.1181726	-12.157762	-2.3522635	-8.444327	-2.3009846	-0.55366164	-21.068783	-29.88265	-8.85499	-11.881444	-16.692053	-12.602155	-3.3433526	-12.291757
869	-15.326093	-5.003195	7.870899	-9.798916	3.8703263	-7.9076447	4.279656	-10.891244	6.9825063	-5.281285	-1.6973194	3.0677688	-0.6767764	5.58383	-7.8013616	3.7401388	-11.51649	-8.326809	0.85010785	0.59539455	-9.156475	-1.8972157	-22.52436	7.2349625	-7.3718166	8.925167	-5.484304	12.015613	-12.621013	-3.068242	-16.427702	-7.0989842	-24.212866	-0.20653136	4.629277	-4.005384	9.786744	-2.316324	-11.091868	-19.082033	-8.658742	-1.9726025	-6.1167865	-3.5781677	-1.7926817	5.7037926	3.251725	-3.8042603	7.6141663
871	-18.882652	-14.891208	-22.648619	-19.046732	-14.385017	-18.395983	-20.113203	-17.923891	-13.102558	-18.055029	-13.76208	-22.480623	-21.956644	-17.61828	-5.4425087	-19.327536	-10.98096	-15.432597	-22.002853	-9.736367	-19.823631	-8.125913	-18.80533	-4.8144774	-17.341692	-13.905965	-19.246191	-22.4552	-16.726534	-29.558817	-24.393293	-23.913254	-14.090793	-11.770058	-11.084759	-30.399239	-29.475965	-19.552475	-14.301496	-5.556343	-5.9437923	-26.357718	-21.799883	-16.046404	-10.829906	-7.950151	-12.91706	-28.381357	-6.7920213
872	6.9539733	9.427651	8.946751	-5.1029105	-0.079399586	-3.906791	5.7319984	4.1949253	-4.8994102	0.06744536	9.780302	1.7296566	1.5262483	-8.41252	-9.627744	-0.7359781	10.12022	7.503599	-9.011653	-5.5809894	-5.7137246	1.3424534	6.0057163	9.54322	9.516252	11.518776	-6.6207733	-10.954907	-8.588908	-0.86134404	3.1023686	0.4630755	-0.31865063	5.489303	2.6977966	1.7166888	-3.8043482	-1.3577319	4.0471764	11.614493	17.583149	13.141888	5.5947757	1.0421306	2.2840536	-1.4562526	-3.6333544	5.548462	10.510763
873	-12.553336	0.6301659	1.642918	7.553406	-1.5833654	-11.265682	1.2380981	3.5103843	3.1771023	8.452047	-3.1490672	-17.683756	1.8188773	-5.002543	3.7696054	-0.36367837	-0.33889136	-5.8122997	-12.692897	-1.3505534	-1.45268	1.1455804	-1.722545	-19.135172	-5.830772	-10.516497	-6.3458962	-9.721303	-21.860054	3.7132826	1.1888336	-9.879246	-2.5121367	-9.246114	-24.12702	7.850546	-8.734382	12.639549	-13.291003	-2.6191232	-9.402491	-10.828419	-18.58248	-1.1662751	-1.6123332	6.3057466	-21.418327	-41.394703	-28.448462
874	4.02456	1.739678	9.946936	-1.7006932	9.790723	2.2890704	-0.17247455	0.84786606	12.280818	9.399461	1.5257765	14.412121	7.2565594	3.0383718	-2.875372	0.8538024	6.0696645	8.755153	4.1949496	6.1296062	16.951967	6.9974537	-0.8573677	8.642899	-0.6315508	15.922783	4.958613	4.695122	7.0504875	-4.075146	-10.381195	-9.2423525	-1.6560816	14.201579	9.50559	0.44068316	2.4636009	0.1480449	8.025236	6.6484656	10.170417	13.853943	-6.65447	3.810837	2.6294086	-0.65439326	0.3793246	-0.8940832	4.441307
876	2.892257	-18.108152	-5.629429	-0.5511635	-12.622162	-13.077179	-0.62908316	-16.603678	-3.0405836	-6.7309537	-9.31011	-14.942782	-8.893807	-9.58485	-14.413203	-3.903958	3.5232422	-4.387361	-4.403208	-9.664703	-9.651374	-10.23454	-8.60566	1.8864945	3.1050098	-5.425548	-5.3547864	0.107120834	-1.5633959	1.6010222	2.1205022	3.6130974	7.2732587	10.232747	9.278683	9.044527	2.6842058	-0.5660259	-4.8987794	-4.468664	-11.159026	-7.612847	-11.574458	-5.148042	-3.4264357	-25.351961	-31.294977	-31.269781	-34.886456
879	13.393344	6.098435	11.268107	16.987011	16.245703	4.2096457	17.03611	6.6248894	8.199305	0.5673426	-11.862803	3.1824844	-2.8948689	6.6700387	15.141925	-1.2324533	5.955436	-11.514118	-5.695625	-13.375623	-8.731092	8.5590515	9.990393	5.3388867	9.61888	3.4824486	5.175396	-10.477478	-11.257373	0.09444475	-7.052878	-3.4051445	10.243329	-5.4841194	8.337829	-2.6247618	-13.2901	6.631536	6.0025573	-21.005209	-15.187154	6.484507	-5.136771	5.0709157	-10.133633	-14.433181	9.9516325	9.135872	1.6306783
880	4.5277386	4.784266	7.12165	8.674904	21.343742	7.4279857	11.36741	13.142509	17.465593	19.764067	9.769687	4.045744	15.066579	10.006621	7.2637215	15.5467	14.620949	14.823424	9.243394	9.827069	9.129986	12.7070875	12.353034	15.131352	19.657904	15.901115	14.427933	15.329343	8.803773	13.119911	16.619036	17.24619	9.815455	9.978649	12.819061	22.269884	11.943752	33.67754	22.259026	2.3890054	22.452408	16.023632	12.908599	18.173689	14.633991	20.690495	9.341082	24.277655	30.15833
882	4.7560654	1.1411508	11.649483	8.216004	12.897312	2.132633	5.843024	7.5637946	5.6317945	-7.6204057	-4.7340255	-4.832768	3.5573552	-6.8958497	-1.0401614	-1.160504	9.18777	-0.5542469	-7.4718394	1.4565382	-8.784787	-3.0286329	5.8044834	-1.9223646	-2.599049	-1.0588722	4.8878274	-5.1409345	-4.283032	-7.1302466	2.4727588	-3.595836	9.234775	5.079595	0.90633297	6.397583	9.55141	7.165812	14.279981	-0.5433051	3.1010027	4.6246686	-1.8468808	15.701538	12.404049	9.173238	11.303902	9.149353	9.856024
884	4.190045	1.0784206	7.539621	5.6012807	17.388594	8.113217	3.2140763	9.431584	9.041833	16.861872	23.332031	13.671475	14.494095	-5.145967	-22.64985	14.726762	2.6894085	-3.0584443	1.3587995	0.61493367	-4.560729	3.8187656	7.827337	4.227588	-1.5161887	-12.995173	19.368956	-12.298701	4.3642497	-10.066014	-11.200482	11.901395	-5.708737	-10.836193	0.89576274	1.9067993	-8.997867	7.3857217	-3.363547	-2.2442892	13.383761	-0.4520496	-13.46051	-1.7402819	6.875673	-5.4382796	-14.958405	-8.044862	13.204003
886	-5.1090207	4.8079414	-12.0022545	-11.792232	2.8424957	-10.836289	-11.41658	-5.814781	-12.270743	-12.6686735	-9.668087	-10.121727	-13.617663	-13.581337	-13.66737	-8.42685	-5.305816	-8.953373	-13.893208	-20.166325	-7.57086	-4.005567	-5.865114	-13.967944	-14.372531	-3.0177736	-13.247498	-6.1390343	-12.912357	-8.238938	-11.667808	-3.1347888	-4.0176926	-7.9936423	-15.52501	0.50376445	-9.669907	-6.5889688	-11.124316	-1.5176958	-4.124462	9.951579	3.3398132	-7.9365387	-4.5845046	1.8753371	-3.0387504	-7.2225437	-1.3862381
887	6.8142715	4.1619973	-15.038635	0.74014616	-16.476503	-14.825669	-7.017302	-0.27023044	3.411525	6.769586	0.9212664	-10.445675	0.027732134	4.7992024	5.9692264	0.019704819	-18.082249	-5.164161	4.4061284	-17.712807	2.0907123	0.30569777	6.5287347	-14.747429	4.1333575	-21.019926	-2.8881342	1.525993	-7.42003	-4.9556894	-14.024658	-1.8513271	-27.022097	8.587699	9.44812	-2.7061093	3.397808	-23.845078	-14.035614	-7.814396	-8.280648	-5.8364162	5.281606	6.383738	-1.8794271	4.0409923	-8.286576	-10.86947	-10.049129
889	-13.183742	-2.8191583	-24.38604	2.1095731	-10.461226	-4.3056893	5.1068764	-6.4782443	-11.111026	-21.257162	5.6049194	4.383143	8.671349	-14.825744	-6.8009205	-9.246699	-3.2084434	-0.8023336	-1.0018544	-5.254029	-9.840051	-10.1926775	13.064972	-1.0205445	-5.9049487	1.2391363	16.704916	-16.443466	5.7648244	12.426642	-5.8074126	3.3722475	9.963214	-12.190976	-11.715777	11.081771	8.548626	-1.6467193	3.5964444	5.5407715	-11.720136	2.0819194	7.9193096	4.094694	0.6023674	-0.4293426	-8.214664	-4.655092	1.0316907
890	-1.7094415	-1.6068681	-10.345061	11.333058	-6.994474	-6.311264	0.6374182	0.67494226	2.789374	-11.03801	-5.556179	-1.3463942	-5.211068	-12.190121	-1.1293999	-4.033984	-5.9008904	1.5546516	-5.4327416	7.291697	0.26619497	-0.18244235	-11.086425	11.04057	-10.108066	-9.993655	-3.0769126	2.312747	-10.431469	-13.311566	1.1686811	-0.7819678	1.2124008	0.945553	-8.107964	-11.171825	-3.5069437	-5.5525985	-7.3983064	8.123292	5.1688504	-6.1757903	13.744086	1.8371044	11.058852	-4.238441	1.43605	-11.227778	-5.66328
891	-16.03536	-21.73114	-11.635513	1.9871219	-23.19523	-9.210332	-1.9035126	1.171826	3.0543854	-2.6145027	4.339356	-0.60794324	-8.862056	-28.935432	-8.002177	-9.219872	-4.111187	-5.608015	5.3752213	-4.066664	1.9844016	0.538706	-13.071837	-14.425183	6.886309	-1.1916627	-8.215419	-9.680946	-2.771778	5.865584	-4.4683285	-3.7135592	-0.33926567	5.699253	-0.8892851	-4.30451	-2.059391	-2.1559873	-4.2896094	-6.6881294	4.7533307	-2.4634142	7.645701	2.2347927	9.1217575	-1.5580143	7.156733	0.5060763	-2.3679938
892	-8.9605665	-9.81062	-9.48742	-5.777815	3.1429842	-7.137366	-12.38636	-15.965884	-10.009423	-19.9065	-15.166757	-14.094527	-3.8787832	-12.274242	-4.625315	-10.024848	-8.225451	-6.2689323	-17.926346	-13.345776	-12.867663	-4.201072	-7.59066	-10.447773	-25.165293	-2.992255	-11.387532	-7.7633634	-4.3229995	-15.162763	-7.237789	-0.67109996	-8.480336	-11.171826	-9.690412	-4.664122	-14.586392	-7.9378753	-12.666461	-3.9998481	-16.560984	5.0293393	-7.980871	-11.943027	-15.168195	-0.43009725	-8.6018305	-4.3076787	-7.7743926
893	-0.839505	-3.2328923	-15.110328	-7.077482	6.2444377	2.1536171	-6.4158425	25.879372	1.6676205	-13.137687	0.037593048	7.3457294	-10.909409	-3.8058853	-8.405528	-7.2400284	2.4356673	-13.640714	-3.962736	-10.077689	-7.9668865	-2.3832808	-6.0916705	-7.9379783	6.1824985	-9.889737	-4.6245217	-17.515776	-4.7725234	-11.794942	6.392502	-10.930078	-14.747451	-4.927242	-1.2333037	-6.022021	-3.1977253	-4.167253	2.5403347	-1.1912159	2.6125062	-18.398405	-7.1193366	-12.886136	1.6425858	3.9621823	15.045482	-0.31881395	-1.7158608
897	-3.2590916	-1.5400085	6.826757	6.5133286	2.2274094	-2.9206703	7.3690352	-7.2060504	10.531402	2.9137814	-6.858072	7.018377	10.687587	8.817946	1.6324301	-9.020545	11.114163	9.416697	-2.630182	7.106106	2.2060483	6.775661	3.2510014	-13.165149	-1.9747205	1.7598442	4.4104443	-4.2389083	2.7497914	9.660609	4.20192	-6.8558145	4.2939277	-0.605221	14.465745	4.373123	-9.958328	5.3532567	5.888334	9.1393	-7.902634	-25.601564	10.990181	7.4483266	-2.772773	-3.0395489	5.445459	-3.2949772	7.0553765
898	-4.653992	-18.399324	-12.84953	-24.84043	-12.799469	-12.491103	-13.528125	-18.600838	-5.17141	-9.779021	-5.500689	0.1806984	-3.2344134	-12.901981	-22.104273	-7.628988	-16.461206	-11.624766	5.9223123	-7.6901703	-17.829721	-12.7750435	-16.410086	-10.977681	-10.211698	-1.2725282	-6.8753495	-11.403079	7.1026587	-1.1309217	-16.064404	-13.883719	13.393776	-7.2645144	-5.149965	-15.563588	-0.022847971	-17.570883	-18.019436	-2.235384	0.5518179	0.7718623	-8.772911	11.04715	10.7556	-7.6142373	-5.59458	-12.506538	-5.5556235
899	-7.514906	-5.6641574	-15.719701	-21.005665	-4.96158	-8.857045	-14.298659	-6.496147	-4.8621836	0.35402903	-16.689308	-17.795446	-9.117797	-8.972371	-0.6333534	0.3740715	-6.275163	-3.324373	-2.1716135	-0.14746809	4.4454083	7.1006856	12.743846	-6.411461	-10.193343	-14.112775	-15.620316	-15.322067	-12.662704	-8.261948	-13.532025	-9.991252	-13.164649	0.87559795	-3.3196824	4.3716183	-8.488379	-4.427196	-16.652937	-6.4146914	-7.429586	-12.949071	-8.661227	-4.3995795	1.2226292	0.116138615	-0.8872058	0.4114307	-6.8731494
902	13.309915	-5.1808186	-7.059223	10.301997	-10.510986	14.843941	-14.685271	-7.043549	-16.959589	-0.9886484	16.05248	8.11903	0.5368245	-7.688146	-0.4179481	-7.002135	1.1382589	-17.490524	-6.1196074	2.2264583	-5.3304524	0.004773617	-8.293902	-21.156189	3.4545047	13.676274	-1.3577484	3.7393634	-3.868817	-11.093814	-13.95599	-4.642103	-3.7071168	-1.6191672	8.587606	3.3913944	-4.028777	-8.341226	-14.752144	8.810575	9.932331	-12.310792	6.3366227	-5.8599687	-20.498331	4.2893324	4.010443	-3.6672218	5.5773454
903	2.5616968	6.554686	13.049403	15.211211	-4.390038	2.6756146	7.8613086	-5.5410767	-2.8420284	13.438835	0.629762	-2.4289725	-13.724097	-9.372866	3.1180441	1.7528406	-4.9458175	6.471626	0.82359475	-2.5461118	-1.133468	-6.434508	0.033893723	4.857186	4.3153095	-2.407451	4.4655914	5.9118824	5.9713454	-8.299675	4.3951154	0.099796616	3.4759552	1.0489542	1.2639002	-16.41507	6.0994353	-7.178515	2.6035142	6.3250566	-6.4167867	-0.8545564	1.8572098	4.7024245	17.561512	-2.2225437	0.67874354	0.17925279	3.9308908
904	-19.080755	1.0062284	-9.561341	-20.403996	-19.455858	-6.6970177	-11.8840475	-3.5895612	-16.971085	-3.6893828	-6.4678254	-0.60082185	-26.60798	-3.3316052	-11.655048	-10.402293	-7.8608356	-13.7634325	-10.407626	4.9643817	-0.40282854	-11.753514	-17.446714	-5.795734	-9.139823	-4.6951103	-17.428675	-14.1903305	-19.334835	-13.759102	-11.880505	-15.714569	-11.054671	-2.522911	-8.263592	-22.61999	4.505358	-20.521027	-14.823432	-14.515029	5.9806285	-17.853296	-6.174395	-4.7276154	-4.153757	-10.161898	-3.624423	-10.415622	-3.9044273
908	4.3903832	11.339932	13.288726	7.25419	13.286042	8.210934	6.7192383	-2.3615596	10.532914	10.087608	14.482293	3.717592	18.641245	9.979308	12.797172	0.2142222	16.582907	9.567891	4.900725	10.3211355	20.821165	0.232553	11.669841	4.6530585	16.412045	15.807007	-0.77788305	8.57338	20.565897	4.479779	14.935734	1.2916832	11.744331	2.036903	13.999904	8.121667	6.99497	11.465573	3.1406143	6.2329793	-7.2583714	16.654459	13.264691	8.739396	-3.2963743	8.827065	8.695074	5.0575504	6.719553
909	-3.6613667	1.9433247	3.8459299	3.7517233	5.01263	-4.5125065	4.22494	-6.550776	-5.68411	4.1899457	-2.9548645	-3.8352706	-7.8612447	-4.1265483	1.509718	-5.064111	4.9915795	-2.958073	-4.974013	3.0499065	2.0375884	0.50783443	-0.49140307	4.726836	10.572938	3.633824	6.5886693	10.591184	0.4586364	9.356891	10.589897	5.145742	1.6115952	-9.351587	6.695896	-1.8071021	-5.0128455	6.752294	5.4265943	-7.594706	-4.775101	11.924496	7.15601	-8.509938	18.369413	-19.834322	-0.023279667	-8.17863	-6.7307053
910	0.7679408	-9.850303	-12.900302	-9.519451	-14.364306	12.68781	15.998199	-5.2378454	-24.095459	-13.752358	-9.313105	-1.8948058	-3.8630915	-20.919668	-0.18706004	-6.3937087	14.796733	11.740336	-8.673248	-20.42214	-0.3421186	13.705077	7.220318	-9.410122	-4.8499	-3.2220304	-15.172867	-4.620911	-19.76074	-30.372658	-6.6603	-0.6492613	-1.842208	-12.183524	-20.531816	6.232071	16.781597	9.838134	11.947074	-0.3219997	-26.1182	12.081141	-35.65568	-31.97342	-6.205395	-19.765398	-23.770767	-28.21432	-11.283191
911	5.668978	0.8183748	0.5513773	8.279061	-2.2606304	0.20420265	4.6438503	8.049188	1.2227811	-6.1628914	4.735957	0.4885899	0.84192085	0.57528305	-6.4217606	6.071612	4.630489	0.27664375	7.822471	14.575891	-5.4803486	20.476103	11.16863	9.44623	-10.044044	-1.4311056	1.9352905	1.9221287	8.316684	5.3612933	-11.888637	8.743186	-4.5308156	8.829314	14.665641	15.450791	-14.821429	-5.64398	-11.630863	-1.774703	-3.0250595	2.405753	-1.5151213	6.418798	19.365892	0.20650117	6.5104966	-3.680626	5.3898506
913	9.86755	16.799765	15.5591	17.564934	5.013827	3.0107415	0.86716694	8.623889	4.306184	3.1151316	8.651539	10.527025	-1.9511262	2.6923602	11.194289	9.188023	9.615032	0.573724	9.062747	14.60316	5.7903004	8.389325	9.003623	8.014592	6.57601	1.658412	5.3000865	4.239598	6.0073133	-0.8821301	5.384743	7.4203835	7.1633124	0.40595698	-4.490964	10.336742	6.4496074	3.2875865	5.547601	5.795511	12.957826	-2.6872127	4.3251677	-2.9146948	7.0117745	1.8915688	1.862216	8.321674	2.7010162
915	-11.764276	-14.257988	-11.99276	-18.50181	-12.472127	-24.290726	-19.745323	-20.794577	-15.124179	-9.149837	-11.925422	-12.037295	-31.07017	-18.97841	-19.689865	-6.648552	-8.291682	-15.740792	-11.093517	-20.106298	-12.522026	-10.385034	-10.556979	-17.637634	-21.443518	-19.606302	-9.560016	-16.815016	-13.147809	-21.046486	-19.602505	-17.333391	-20.394203	-20.82559	-15.360974	-11.052392	-13.027561	-13.18634	-1.2129498	-24.073685	-11.918618	-12.962276	-15.268306	-22.541964	-14.42096	-20.640207	-16.532331	-13.758029	-27.889402
921	-8.943746	-2.5444658	-5.8641663	0.23298867	-2.5835876	2.1717186	-6.1093426	-13.167407	3.3600967	-10.712102	-10.179084	-5.2862697	-5.8370113	3.3962889	-9.348622	11.341496	-10.033222	-17.162384	-12.553988	-1.7134305	6.0411735	-9.396229	-3.2895718	7.152756	-4.417156	-3.6364877	-21.95593	4.028237	-11.328689	0.15830421	-22.507639	-14.67763	-9.863341	-13.192127	-14.417199	1.9984473	1.2308254	-1.7875491	3.10449	-4.8965044	-2.1112804	-23.252615	-9.106044	5.573105	-9.881001	-24.605787	-10.078192	4.9662285	-17.096254
924	9.766274	-15.052777	2.8796475	2.1088712	-5.056202	-0.28842688	-9.437039	-4.6969914	-16.199413	-17.409594	-5.950491	-5.556125	3.7378244	-3.2585833	-9.802616	-18.415924	-12.759315	0.05023575	-2.8787966	-9.011983	-14.520477	-4.974277	-4.864344	-2.9422643	-8.241275	-8.610488	15.703929	-11.125203	-9.306306	-6.3591385	-10.336202	4.9725904	-8.994014	0.30449677	2.2809432	2.931825	-7.690945	7.6366286	-7.9760985	10.882916	-8.452371	-4.298633	-29.308868	-6.8531413	-8.059483	-10.129451	20.000711	2.0993893	-19.61529
925	2.0630815	4.685105	-4.6666903	9.8958845	2.6440866	-8.995671	-1.4196619	0.3489419	6.438318	-3.9207165	-3.2030811	2.3071163	6.503135	3.4434965	-7.6752663	2.1941292	0.005413175	7.8103614	-6.5235524	5.1980586	-1.3836924	-0.88472575	-3.6844952	7.365434	-6.2813563	-7.1407256	-8.383309	-3.0069685	-10.182559	1.2557338	4.822767	3.1676881	-0.3600615	-0.9131542	-0.3350269	1.8185409	6.0781198	0.034241598	-5.3166127	-6.473734	1.1363872	-6.992462	9.168118	4.4665713	4.775233	6.235273	-6.181166	-5.1971707	-4.757023
926	-18.45201	-20.890799	-24.870108	-15.049472	-22.791922	-24.370712	-26.218826	-27.124537	-28.267893	-27.411139	-21.087614	-27.730652	-21.739609	-21.002953	-32.821613	-17.945524	-20.5296	-22.544783	-25.914322	-17.067564	-25.187096	-22.59935	-27.511717	-26.986809	-27.159607	-30.950127	-2.5267503	-6.9255357	-11.757007	-8.210153	-2.355238	-11.621373	0.53636754	5.99581	1.6879915	8.287726	4.606869	14.41304	4.892619	6.2187996	2.9146736	7.7366033	4.849177	8.651727	2.850133	12.156274	2.5691724	3.8014784	1.6132913
928	-12.766353	-27.318033	-8.150768	-14.602862	-11.01014	-20.368288	-11.667155	-15.172489	-10.546844	-15.7184105	-14.002877	-14.3285475	-29.571901	-25.971758	-13.641559	-21.325102	-23.48136	-18.091753	-14.865773	-13.921341	-12.639895	-13.405816	-27.26922	-15.07038	-15.321181	-27.692133	-14.327549	-5.6622224	-9.060523	-12.931958	-0.8885787	-15.803115	-5.2581315	-15.132014	-23.623552	-10.991928	-13.587189	-21.494284	-20.522047	-21.177507	-21.5914	-11.862026	-15.413358	-15.184466	-12.282298	-8.456052	-11.969697	-7.4467645	-9.001765
931	2.0119486	-3.298805	5.784729	11.9088745	15.211601	0.9241257	-2.0393465	4.032898	4.2049956	-4.693951	-0.029184341	-6.5880322	4.6300025	1.9631833	1.0505143	-0.4841474	3.1857169	-2.0602646	7.5173364	7.785902	-1.6255201	-1.357371	7.072971	7.3299108	18.644602	4.7352386	11.06059	10.57763	6.8402095	8.357587	6.230324	9.353119	2.0387394	7.635961	-1.509963	8.019105	14.952914	3.3943837	9.705445	2.4443576	3.0398378	2.6116364	3.7500374	16.376787	2.0967615	1.9735017	3.4777405	4.0014253	7.0283318
932	5.443868	-4.255016	-2.1825657	0.7787644	-9.549247	-3.831005	-10.829886	-8.2286005	-12.108364	-14.552602	-22.739159	-17.636204	-4.773179	-3.0706253	6.7213306	-13.153374	-4.9664273	-5.210804	-7.331608	-14.563848	-1.0670419	-14.046924	-9.375276	-1.5805674	-10.738957	-2.8897572	-0.8704217	-0.74070877	-12.695579	-18.504263	-6.946216	-12.452306	-9.821948	-2.0317895	-15.643989	-6.031714	-25.17434	-10.950376	-8.474654	-6.2661643	2.5453866	-7.5281663	-6.8422112	9.281391	-8.598569	-7.95141	-10.572224	-10.013828	-2.5626485
934	-6.126404	15.640544	14.119151	10.675878	1.3318585	-12.052475	-7.5064735	-7.9348006	-6.7103686	7.5058174	-7.1140213	2.5521507	-5.714119	-3.8520803	-5.7301726	2.1130888	3.0406039	-13.485105	-3.868642	-10.246301	1.2806458	5.883123	2.3267968	-10.267396	-3.9930718	-6.048407	-6.66139	9.841119	-8.036748	9.227898	-9.59109	-1.8551493	-4.8045807	12.209136	8.787999	4.0874996	10.244233	0.8550922	8.700257	-1.5896269	-15.010221	-1.5638828	3.2721825	-2.3858585	9.122018	4.171093	-4.630984	-8.520576	-14.099772
936	3.1453362	-3.0873964	6.2895103	9.8283415	11.862934	9.278956	4.7044353	15.994003	4.4279084	12.924495	16.2984	0.6440465	8.101752	-1.2528709	6.858622	6.0360756	-7.1300855	10.886772	7.745934	9.568096	-5.028042	1.2594557	12.508037	11.714763	1.8726511	11.713187	5.682566	12.758225	11.51121	-5.2631645	-7.0472527	-3.9912558	8.526545	5.838815	1.0448204	12.397645	5.76317	6.4543595	4.398948	6.0937915	0.80151874	3.4217374	7.5085425	2.9398491	12.732056	13.469654	22.14763	1.4910387	-8.470723
938	-6.563038	0.39385095	-10.042457	-2.5408986	-8.334993	-3.8099823	2.6100624	-20.722208	-6.689816	-13.413673	-5.0997915	3.8021977	-5.22345	-25.810112	-2.0417502	-16.181135	-2.0853913	-5.120946	-9.427266	-6.641645	-1.5734059	7.1411195	-13.628868	-10.610461	-5.165488	8.578588	4.2217007	-7.704801	-0.5065008	1.792317	1.9639143	1.3145828	1.4555994	-12.426875	-6.6636624	-2.672658	-2.235811	-9.77505	-7.540398	-18.974466	0.63255936	-6.6439805	-5.1489344	6.776915	-1.8938093	-2.9868863	5.3523593	-7.088533	-9.556586
939	-4.6060295	-8.876747	-50.76607	-50.315212	-6.7475915	-23.076904	0.8505192	-39.30682	-1.5336628	-6.1383185	-38.24681	-24.400352	-38.550182	-30.13672	-36.25179	-13.162831	-40.462067	-25.279648	-41.590466	-30.333403	-26.636831	-26.606636	-29.451704	-46.108555	-14.157046	-51.229137	-38.79699	-14.443532	-36.79228	-26.401823	1.8476521	-17.122316	-37.529217	-6.399418	-13.061597	-29.671364	-27.504362	-3.5785122	0.013222615	-17.388525	-18.749197	-10.6086035	-10.486781	-7.567143	-23.732971	-30.858358	-22.56949	-5.5426025	7.7543793
941	8.473641	11.853326	10.425962	-3.6433861	17.976954	-22.278639	-11.318829	0.66756946	8.731299	-23.010406	11.237384	17.425333	15.375938	14.175644	-6.187863	11.803327	-8.763608	11.114755	14.866567	18.768328	-1.1952223	8.83032	0.4024653	-1.2359133	-16.729229	-7.816795	-3.4769707	4.298683	2.2929747	5.65449	14.111951	-8.961787	8.171237	0.09248098	-29.162611	-11.604375	-3.7275162	9.846081	-1.255258	-7.133026	4.001993	-4.625949	-6.9882503	4.744785	19.481253	21.322412	7.76981	12.854774	-10.375485
942	-6.372293	-0.32471523	-21.282534	-19.216787	-10.919293	-7.0947175	-1.5004772	-17.846664	3.4060643	-1.1622838	-11.603794	-6.173343	-6.599281	-3.305145	-0.091647066	-7.42308	-7.764483	-5.257706	-0.8679597	-7.9274154	0.26549459	-4.8687873	-8.838383	14.756286	-2.8999794	-2.7440393	3.342675	4.3013043	-9.157134	-5.648253	0.48405185	-13.363688	3.5838213	-4.7745996	-7.0002327	2.5190303	-1.7443901	1.678813	2.1386306	-5.480865	4.592626	4.382219	4.340433	-16.195864	3.7687323	-7.0392375	-2.6714766	4.6059246	1.0455132
944	-12.993027	5.075313	-6.692632	-7.753858	-19.02772	-8.140161	-24.675179	-13.919801	-25.26419	-12.777648	-7.2492957	-10.676041	-5.1374288	-6.024428	-7.293774	-9.400691	-15.966347	-21.712431	-15.78466	-23.939844	-7.4030495	-9.906135	-14.275028	-2.9239357	8.1633415	1.6510926	-30.717386	-18.645891	-5.3038616	-0.5466571	-11.587471	0.2535936	-7.0203247	-13.444478	-2.6059759	-14.38694	-6.3022285	1.2527279	-15.556007	-13.141739	-20.317245	-10.93161	-11.97063	-3.3891675	-5.963342	4.0219254	13.924614	-6.700205	4.6985273
945	-13.65256	-2.6225543	-8.029967	0.21298568	-5.642723	-1.8988628	-7.492388	-3.702368	-10.6791525	-2.738158	-10.589306	-2.9392598	-6.5294843	-0.011708419	-9.014949	-5.785044	-2.2183585	-5.118755	-4.0155506	-10.7042	-10.485734	-9.605489	-8.367088	-3.1062355	-19.233038	-4.600902	-4.4612236	-4.709931	-7.2739244	-7.0263457	-2.7598226	-0.22970264	-10.514643	-10.866257	-10.564267	-9.58236	-6.48364	-4.4173293	-10.800166	-10.55577	-4.4005337	0.9236403	-5.774571	-11.012975	-6.7730827	-6.02931	-2.1849296	-3.144102	-8.961606
949	-1.0562907	15.877208	7.9580636	11.842065	15.99453	4.029919	15.496839	7.5867295	3.6181934	1.0254999	0.10626125	7.5777392	0.15026236	-0.2464587	11.892499	-4.125879	2.6687105	1.5044011	7.7714233	3.8054504	18.53601	-3.57613	15.961976	7.1567535	3.5245235	9.729108	5.929667	1.8074332	-3.0272312	-0.01943334	15.991837	-9.524091	-4.4486613	-2.1220043	0.93861246	-6.072452	10.048241	-10.129113	1.8093443	4.1333795	14.8231535	15.3243065	-11.56261	9.167602	-4.331054	-8.699841	-0.7285716	5.6398263	-3.896412
952	5.0238013	-7.684662	-9.484001	1.4674534	-2.6105235	-5.470161	-3.9189637	14.659377	4.0081983	2.8042192	2.2754183	4.3397613	2.0604074	-5.534689	-11.844344	-3.7254512	-6.851113	-10.803157	-0.121972956	-5.459311	-8.520078	-1.6323215	-2.4230042	-3.383403	-1.4899616	6.7040253	-13.560678	5.7698956	-4.272657	12.150643	-3.8711607	-0.8460629	-11.95596	-4.3957276	-14.383756	-10.288204	9.133317	-2.8680737	-7.961109	-16.713987	-3.423256	7.5485244	-4.3639607	-4.780975	-9.942559	-15.109416	-16.940207	-11.047475	16.597174
954	-27.72048	-13.569715	-27.314972	-7.331141	-4.3842516	-14.572929	-21.074556	5.5344543	-26.69988	-20.41168	-16.792349	-34.295956	-23.622786	-8.873078	-33.491783	-12.262836	-24.4283	-10.435437	-17.60926	9.399474	6.0670075	1.9317268	12.758831	24.362106	20.297707	-8.047217	-5.48843	4.4039907	-0.93245363	-4.6738343	3.8687754	-1.9628506	-17.76632	0.63851005	7.767857	3.2704327	11.873547	-9.739142	-24.428473	6.419187	6.1735253	-4.6665034	-0.008426149	16.67289	-16.6169	3.5081165	-1.6749846	0.9094073	-9.08087
955	-34.702152	-25.70275	-28.262747	-16.306313	-20.350069	-17.870584	-27.120306	-11.641769	-20.723917	-16.07373	-2.760022	10.162341	11.933162	14.077233	5.106977	-6.871655	-9.602998	5.6507053	-7.289099	-9.632743	-5.685762	-6.572761	-14.4483	-9.591588	0.9322235	-5.2436566	-6.576008	-3.1132057	0.07036034	-10.158486	-11.971896	5.175659	-0.08423611	-4.509417	-5.412054	-3.0097446	-2.173672	2.3329973	-3.1082191	3.2135515	2.8139553	22.373438	26.971148	3.6805556	7.775082	-8.4100485	-1.6222539	5.5107455	-8.983668
956	2.0808957	0.9835469	6.28459	12.796883	-5.294578	4.3203526	7.229681	6.3352	9.325789	-6.513799	3.8305342	20.359854	8.133212	-2.4898093	-0.7971714	-2.230698	6.071223	-7.333857	3.9620197	9.124627	-2.4038908	1.3065662	6.9914823	-1.3500875	0.9499864	-5.25186	-6.249044	2.5893526	-1.0661683	7.1789575	-8.190254	-3.3757067	5.733832	1.7564634	6.5829215	5.143045	0.49597502	0.82173187	-0.57578325	-5.7221437	6.3782215	2.5573723	-1.9246742	0.47987533	8.125966	8.026408	8.603998	5.215158	19.039867
957	-1.1006547	16.530067	13.874446	2.8721142	18.763453	-1.7850734	0.06862235	-4.7298303	8.043708	1.5837067	11.0009775	11.892079	-2.4993317	5.390715	11.265373	0.42302975	2.4941108	6.917015	0.05695947	-0.03407542	-0.37508616	-7.306835	-7.762485	-0.11973933	-3.8332222	1.2079896	-2.121825	20.349512	1.8400377	2.2154915	11.344418	4.4482346	-13.0650215	1.767951	0.21558233	1.3686389	7.5472617	-0.8199594	-7.4271073	4.0973654	10.204789	3.0135243	12.721042	6.9729457	9.088707	0.29212022	5.5389996	7.3601727	8.153766
958	-3.24541	-14.368178	-7.588314	-16.27491	-14.845065	-5.495283	-3.5211112	-11.766173	-20.43136	-1.6517571	-10.395872	-9.99727	-2.4774878	-17.336342	-20.670797	-15.180298	-15.994335	-18.671219	-0.52584153	-2.8330238	-4.4836535	-15.655205	-13.404431	-1.219678	-9.651598	0.23858897	-3.615145	0.051820595	-2.933756	-2.2529128	-3.6198273	-3.0652084	-2.5904489	11.306628	7.9826927	-2.0159402	7.8669496	10.465014	4.2584677	5.95599	-7.3817353	-10.896949	-8.788338	3.7183902	3.3059425	-16.311747	-12.230298	-11.629659	-5.886062
959	-18.429697	-7.540308	-4.241833	-7.488832	9.338728	2.6868284	2.0960977	1.0918808	0.2608552	14.985146	23.07373	10.723614	-2.4695294	-1.5941058	-1.9450717	-6.1535745	-1.4774758	-1.6126751	-2.6026738	-1.2039572	4.3263335	9.45716	8.289897	0.5587252	-0.40602636	11.196843	15.095208	7.835769	-5.600382	8.334571	2.7786891	0.7147706	-6.8579407	3.2657764	11.756814	5.787052	7.4298553	3.0245895	4.0753574	11.933665	6.9368057	13.028417	4.786142	9.896779	11.19706	11.538002	0.60665816	14.59713	4.3844056
960	-10.812324	-20.465668	-4.7878175	-21.423803	-15.173476	-13.563693	-15.886754	-5.2841554	-12.435688	-13.966241	-10.542562	-15.821179	-11.356915	-10.160846	-2.754019	-12.374245	-24.990103	-18.676601	-16.101732	-7.876551	-4.333902	-7.204186	-16.635489	-1.1004966	-27.079927	-8.253544	-9.364856	-17.714907	-1.4785637	5.6891847	-21.453863	-14.439752	-15.086212	-13.807568	-8.895739	-17.43789	-5.4895606	-7.959163	-17.938768	3.2902005	-14.775434	-15.162557	-11.621818	-19.659727	-7.3659196	-6.0787215	-21.43519	-4.7687116	-19.154657
961	-14.375542	-16.790762	-8.374904	-7.1871247	-14.460617	-20.4094	-5.790041	-10.555272	-14.449787	-6.3242707	-12.192658	-16.695795	-16.893206	-14.117001	-13.049957	-19.2443	-12.843122	-6.5097594	-17.261805	-13.538647	-16.9555	-12.543327	-18.13801	5.9934616	11.076207	16.233747	10.985894	13.684611	-2.3602245	20.72708	21.7631	-10.982902	-0.887261	3.8481505	8.705726	2.6768742	16.124266	7.298645	5.520827	15.305652	9.7168045	12.319817	-1.0482187	19.460749	8.954643	-0.046142865	7.551871	27.342108	1.3812928
962	-4.9275365	-0.40962076	-9.22019	6.571842	7.090914	10.425531	4.936958	12.318273	11.017816	-10.224219	9.865708	10.878209	-6.143496	-0.12119961	15.081337	4.87348	4.5325484	0.9795901	1.9509252	-4.854279	-7.4357734	-0.7167382	-2.9008331	-12.64722	2.109056	3.141119	7.838197	13.284024	15.781952	7.0377336	-7.8346086	-6.651306	10.486485	7.5173335	0.9928983	1.7797357	5.195803	14.251424	7.650524	1.1346947	15.928955	14.5441475	13.60979	2.5382965	13.271167	-9.937142	-4.0010643	-5.2968884	-2.995304
964	-6.822138	-8.717786	-9.525273	-16.809523	-11.2558975	-14.763913	-4.2226033	-14.012963	-16.151922	-5.0290504	-11.936417	8.255742	-8.564625	-3.8334591	-5.519213	-13.108917	-5.9225783	-10.42356	-14.500679	-18.429443	-1.4670649	-14.806549	-9.703298	-15.966693	1.3572941	-11.682675	-17.721954	-4.097862	1.6657251	-6.3798294	2.9174106	-6.6840997	-5.961481	-12.731392	-17.381117	-2.992159	-4.488515	-14.630124	-9.185457	-7.784277	-2.0690114	-16.762638	-9.618498	-4.1050673	-6.806272	-12.659695	-9.602168	-9.0090475	-4.648961
967	-0.75331706	-3.0702069	-8.635837	1.5993565	-6.3577766	-3.6182687	-9.81041	2.7257917	-18.72151	-6.600826	7.1446457	-0.124725424	-2.9060032	-4.712408	-5.0471697	-0.40710357	-11.339595	0.62451315	-11.823308	-22.261301	2.857808	-15.103841	-9.37743	-7.6340547	-10.584798	-5.250977	-6.381634	6.232103	-3.5060759	-3.3389099	-14.360626	-7.1755466	-6.3637695	-6.77027	-10.428781	-4.6175876	-9.247616	-16.558931	-15.395142	-8.804169	-8.697222	-12.763035	-4.8817067	-3.0831292	-10.240162	-9.152838	-13.453261	-5.876812	-5.5999084
968	-26.151743	8.109169	-13.922544	-13.616876	-1.82411	-11.181901	-17.28945	-9.068332	-8.604474	-20.229265	-18.753813	-8.349066	-11.582761	-11.041022	-18.123999	-22.01932	-19.506971	-38.87563	-8.64779	-6.405848	1.606504	-9.937919	-8.586639	-12.662326	-20.319956	-19.01637	-25.438011	-12.235359	-12.569285	-16.477858	-11.142844	-20.17801	-24.183838	-9.415345	-21.456385	-30.143015	-3.5163078	2.7971623	-3.6963694	-15.043964	-18.914976	-5.319348	-6.0831294	-27.88144	-6.578588	-35.266376	-22.726929	-23.931673	-26.151308
970	-5.916668	8.395587	-15.195409	-3.5069294	9.898804	9.740785	6.8686447	0.77936846	6.587204	7.9432282	-5.2856917	5.1255894	-0.41719207	4.5955715	5.262923	4.1747537	0.18793058	0.94750863	7.7695804	0.4288009	3.1532357	0.35733953	-1.046045	-2.7250292	-6.748253	12.483037	1.1223971	4.595425	3.4483802	-5.2206874	-5.341913	7.2972465	-4.424187	-3.5810268	-14.774083	-8.394271	3.131282	-5.5950546	6.0810585	6.6725717	-15.279202	11.960534	6.88435	-6.8981647	0.09105555	4.5268197	-9.734437	4.219998	0.80829495
973	-13.948075	-2.0491445	-10.969776	-32.08008	-9.199656	7.2941613	-8.368842	-27.571554	-33.132786	-11.628123	-21.208464	-8.973839	5.599439	-21.633966	-12.222919	-20.008368	0.31169653	-18.320936	-8.809035	-3.0080013	2.7473495	-7.0394363	-13.21161	-7.364334	-14.121951	-4.195352	-2.4556284	-31.742401	-19.966925	-21.323292	-7.1155314	8.801269	-23.32965	-20.735315	-13.751042	0.98890215	-14.158749	-10.827664	-7.5877395	-9.63946	-13.75187	-5.784859	-12.661805	-8.431955	-4.9531198	1.0596504	-10.636764	-11.836463	2.9439058
974	8.955306	1.252916	-7.8589287	3.6558998	-3.776802	1.0287327	-2.124073	7.178654	-5.406401	1.3822345	-18.072006	-0.54867965	-0.061952353	0.77795285	12.367371	-2.1563804	8.867224	11.914983	2.593928	-6.825422	-12.441743	3.7370183	-2.33021	-7.3247943	2.3128135	-6.336525	-12.225837	0.1319329	-13.595573	13.427016	4.8886676	-14.813649	5.8189807	-1.8592582	-13.459175	5.039028	9.227436	-7.171867	-8.143718	7.336942	7.468912	13.887094	-2.1617975	0.8691786	-3.1181066	4.293142	7.1447463	-8.681147	0.7390601
976	-22.71844	-11.6972885	-0.35107484	-5.4470043	-4.5395393	2.8809092	10.197195	9.944836	14.261762	-1.1303734	5.4941373	-7.5606494	-0.20355415	-0.3900547	12.043362	4.411432	10.56266	6.6626124	10.408166	2.106702	3.870862	-0.7397013	15.036092	4.3728433	16.38771	-6.259149	16.944792	0.3741962	-0.3043419	5.412506	11.683047	6.30808	5.587506	7.37661	2.0425365	11.352902	5.224602	-6.428923	6.849379	13.927853	6.0701966	-7.8628383	12.225391	13.838651	0.511703	-4.253266	1.8195124	-3.7339509	-5.9320774
977	6.218479	-3.112053	14.698918	12.513331	15.7198	10.232063	4.3329897	7.7937827	7.62793	15.338405	14.816728	11.015297	14.433564	17.631231	8.818317	9.609945	11.845838	18.678114	15.308751	9.359721	7.703749	7.10408	9.792103	4.4933286	14.402267	18.156435	11.101033	6.341497	14.959991	17.771814	11.916668	11.439171	14.507739	12.112114	17.019958	10.482945	11.257596	14.945346	5.638497	6.3482533	12.363626	10.348365	10.382183	10.803172	14.898519	8.243764	10.5806	3.4043653	4.9910717
978	-6.2221694	-18.730627	-8.122448	-23.442377	-4.3135624	-20.34657	-5.9563212	-25.847563	-13.38827	-23.382868	-5.3948135	-38.773617	-10.603906	-19.30268	0.29306588	-29.891533	-4.7903605	-23.141653	3.4244716	-10.955516	-0.55294424	-8.981801	-12.381493	-13.41583	-20.140793	2.3696947	-18.515139	-24.938707	-14.69746	-24.165747	-32.15879	-10.376306	-7.258255	-15.896718	-27.585815	-10.634622	1.3625945	-3.607935	-8.854908	-8.626943	-8.879857	-12.164273	-11.150646	-7.439688	-8.301961	-3.442557	-16.530428	-9.789144	-16.777615
979	-3.8694115	-9.41602	12.554401	-1.3639506	-0.10805162	-13.276741	-13.2417345	-35.43024	-6.323397	-19.833033	-12.069992	-3.257127	4.2323623	2.092385	16.314112	1.7761698	1.9343604	5.2105966	1.7603035	-15.334811	-18.59439	3.0777733	-6.67754	-15.792863	-10.563527	-0.9984093	-3.6866639	15.135338	-5.005307	12.114601	0.41511664	1.7912507	-0.9767959	-24.711946	-1.7496033	-0.059955437	-9.668983	-14.975334	-6.3145766	-10.287465	0.32983744	1.8731872	8.34608	0.6671229	9.032489	6.8500314	-27.765467	-12.635505	-19.92771
980	4.515864	10.465763	5.3322096	-2.1074724	2.1259663	2.6626182	1.656798	11.797019	-6.283115	-0.14521794	3.002506	3.2697651	9.143882	10.656335	-6.450872	9.188703	7.0886855	11.388145	8.340225	7.259968	13.723025	9.516844	9.24474	6.7399325	2.1461008	-6.2651763	-0.094195366	0.07281812	5.10311	14.219246	2.604536	1.6944369	12.727689	-1.1637669	17.22458	14.601697	11.733706	9.035002	10.178683	13.576988	7.6603684	-11.029431	0.6574578	-4.0222297	-1.3451375	-10.354426	2.56703	7.690573	15.727159
981	16.167818	-13.736187	-17.327173	14.527566	9.296294	-17.701767	12.888972	5.7157707	14.931205	13.9479	-7.832134	13.435867	2.261459	-16.142607	-1.6630521	7.743229	-4.4386616	-7.8186016	-15.794113	21.691223	9.935629	-5.216002	2.1577728	-16.373823	-4.227407	-7.9594765	-5.0745296	10.654979	9.8878975	0.053635914	-4.006208	0.001680692	13.323776	-3.5788243	-13.053136	14.248012	8.763196	-4.0240536	-1.4842285	-7.2013164	5.8721414	11.258662	-9.572703	15.45795	11.236117	-14.793359	-6.5905547	4.897531	13.262322
983	4.918815	9.815047	8.333684	5.8583617	-11.703334	7.327993	-3.0980957	-6.449011	-3.244899	14.189781	4.057924	-0.13065338	-10.682359	5.4594274	6.085623	-1.7280083	-0.050079506	8.151074	-1.7057333	3.5937855	-4.853892	12.870982	-7.189677	2.8509111	0.4267117	7.462794	-10.835823	-10.010895	-14.740659	7.4490204	4.2947145	2.6255305	1.1784701	13.758682	-4.496864	11.941777	0.44486412	15.461926	7.6771646	2.443179	-7.6783433	15.970974	2.739371	-6.649756	-10.521797	7.655067	12.119771	9.258547	2.553334
985	-21.235184	-13.98716	-15.216057	-13.648246	-1.2865978	-13.67369	-19.351084	-23.767548	-17.300156	-18.923618	-19.517298	-19.661901	-20.045116	-12.283951	-12.184667	-1.2446216	-16.96526	-14.945531	-3.7313673	-20.360237	-16.844736	-9.772346	-8.4624815	-15.4656725	-21.907412	-3.9243138	-12.78804	-9.944337	-12.658073	-22.067352	-17.103785	-9.030416	-8.969517	-6.0126266	-34.348152	-14.460824	-10.410079	-8.53431	-26.492264	-10.860611	-21.150167	-17.382717	-16.402647	-17.369139	-18.439043	-28.352167	-12.462842	-8.968459	-7.8255544
986	-3.4242232	1.9878851	-7.981048	3.0575855	-3.34571	4.9802823	9.897974	8.102029	4.8714967	0.21579154	-4.633106	2.9360912	1.5159665	5.632234	7.795609	13.868567	2.8307552	8.731805	7.7597213	20.131891	14.117473	0.97544163	3.8734157	1.578991	1.6297694	6.947489	1.3848867	5.144369	2.4309402	1.281931	19.795485	0.51084346	3.7635658	6.87618	3.265641	4.1147113	-5.442332	2.1677358	6.824163	4.616279	3.420005	0.6843273	5.2777305	-6.8582845	-9.973428	-4.0089154	11.880787	6.9140153	9.051736
987	13.669354	14.764623	11.86588	19.743505	8.43428	1.7479596	12.034331	7.9926715	3.6039932	18.295414	13.70728	-5.0843935	7.1757207	8.927405	4.0600166	7.8191237	7.3309236	8.990973	-10.071093	-5.7206426	16.058706	14.155772	11.006839	18.02873	7.891661	14.6895075	23.365362	17.437708	3.7637541	21.121407	23.379293	27.862894	0.14866956	17.2091	21.920105	5.428623	6.827666	12.141038	-5.745258	12.687393	14.996478	9.627379	-2.6669896	11.475865	21.074392	10.202333	10.571133	0.61846447	8.593242
988	-9.854438	-2.0043259	-4.263729	-4.873555	0.040682793	6.346653	0.83483744	-2.4846618	-0.05508836	-3.0108407	0.6496331	-1.42024	-1.1220597	1.8381243	-2.393019	-2.140755	-3.7014835	-1.3431708	5.965313	-2.8835952	-0.31909847	2.3785603	3.3332655	1.1293904	-9.508996	7.2266045	-7.143698	-5.9260716	-8.609417	-3.8821516	-16.30271	1.8805771	2.7880723	4.1990705	-4.858662	7.5694656	9.187947	-3.4190664	-9.566979	-1.3059208	-12.705417	-9.937449	-11.103749	3.1508617	-13.165127	0.91596586	-3.5533075	4.02716	-2.6373959
989	-0.26984835	-9.951099	2.7058506	20.720339	-2.3750875	-6.146568	6.9256644	5.2672305	12.238904	-10.570179	1.3489727	24.477654	-11.185353	-14.237338	15.090527	18.430525	-2.5158188	-3.6060994	4.607098	4.7365785	-11.486634	-13.771412	-1.3782438	5.307878	8.228398	-13.701771	12.011907	9.318759	-11.338002	3.7950668	9.213268	12.29275	11.262891	-23.464516	8.483575	11.387914	7.3170967	-4.0212154	12.137359	16.798975	15.248599	-11.9276	8.374161	0.8684071	-0.051970482	-8.650905	2.9680564	16.241123	12.084201
990	-17.076004	-5.7355056	-11.157089	-17.252798	-20.048008	-33.064026	-14.99735	-5.7855983	-16.739655	-17.084764	-7.30674	-2.8493278	-10.610031	-11.388972	-16.51969	-3.984194	-26.739706	-11.424873	-23.1332	-16.748192	5.2235923	2.0519352	-8.298444	-11.838193	-12.070458	-29.221472	-2.717293	-4.788628	-18.01621	-13.555855	-23.557442	-15.167614	-13.021094	-9.944959	-8.537902	-23.256958	-1.6516509	-0.90874386	-6.484056	6.116285	-20.194696	-19.436007	-9.446856	-13.96091	-4.9858613	-17.195072	-18.29081	-29.345808	-18.588434
991	-1.3735725	-2.3176515	-0.40924725	6.6450653	6.6175942	-5.6313653	-19.407564	4.194879	-8.790961	5.422655	9.624481	9.216371	0.6259365	8.333482	1.7318913	1.9149607	8.727671	3.4597416	4.359817	3.6045244	3.4108264	3.1041558	-5.2292576	-4.0403433	1.5431617	7.148771	9.704837	2.5032742	8.747452	-13.285408	4.72885	-3.06326	10.784921	-4.8975344	7.4509907	3.3700821	12.806022	7.571422	0.17843692	13.51987	2.2475235	7.1732926	-10.197519	-2.8405664	0.05783542	1.3332397	16.92776	10.68669	5.7832932
993	-3.409026	6.961523	-2.736985	9.812848	-2.533887	1.1668118	4.936641	-18.292261	2.6758459	-14.003577	5.050336	1.8146724	1.0462431	8.117622	5.6750703	-1.0083159	-2.9489021	-3.6667407	-3.0714436	3.4140284	5.2880135	-3.3203242	-4.3640747	2.3237627	-8.644723	-2.2953587	-9.5136595	5.039848	-3.669778	1.6287994	-3.5324059	4.0837975	1.5835613	3.117006	-0.1756166	-5.333813	3.0320513	-0.8035064	11.411443	6.6998754	0.543482	-0.8562999	6.5241284	-4.5778127	7.7220016	3.42214	4.115813	-5.0093293	-0.102178894
994	-0.48380026	-19.81725	-14.371392	-27.540579	-4.7084713	-4.099819	0.34174713	-19.348244	9.68345	-9.736701	-8.050092	-10.115609	10.418893	1.2462667	-1.8514414	-22.830809	-3.3526719	-26.544836	0.5252655	-15.648975	10.23725	-7.6969013	-0.95129013	-27.361002	-12.959086	-39.435337	-4.6308093	-7.300789	6.5355988	-15.931374	-2.9423473	-33.698612	0.32295004	-6.240417	-3.0717375	-23.84846	4.495728	-0.57694787	6.1876907	-15.118669	-18.061838	-8.04147	6.890617	-18.59401	-5.7963414	-9.780467	6.8222084	-20.085304	-2.9193134
995	-20.832253	-19.754179	-10.488796	-13.569585	-21.97216	-21.41704	-10.731006	-2.2080014	-11.355258	-9.538018	-18.69941	-27.322105	-29.1117	-8.206582	-18.376394	-25.534277	-18.036222	9.070191	-12.715156	-17.510212	-17.696705	-18.873024	-11.717846	-21.699244	-20.254793	-23.701866	-5.2388554	-17.65997	-24.668772	-10.9865465	-11.624042	-18.315416	-19.813547	-16.063698	-14.919356	-20.53083	-26.431673	-4.65437	-14.144791	-13.025497	-19.819448	-11.682437	-23.205973	-20.953756	-20.048737	-23.521875	-11.663297	-12.523598	-14.148804
996	-9.44227	10.640506	0.42082182	-9.709257	3.6921003	3.8256128	-4.7639256	3.3868506	3.614175	5.115173	-18.146639	-16.985147	5.726021	-5.1042943	-6.520635	-14.192945	-24.680014	-4.0543838	6.1818175	-12.172722	-12.800084	4.520463	-11.170945	-1.392711	-6.835386	-20.0059	2.5313406	7.470459	-4.1522574	-11.9689865	-11.561126	-18.060585	2.4483304	-6.2829537	-25.441103	11.486735	0.8545065	4.461824	-12.968812	-7.001138	-9.897486	-5.4477654	-5.713063	-25.149813	4.745028	10.195362	-9.870474	-14.285817	-4.1859384
997	6.083325	9.068483	-0.63387966	0.045006197	1.8459426	-1.3356575	-6.8185143	-2.5141828	-6.1945605	-7.029606	-6.2510834	-7.0467467	-1.8174944	-13.629359	7.4571223	-0.6710046	-6.331072	3.9477997	-10.046229	-4.998774	-2.9924228	-16.18086	2.5496461	-11.459321	-7.5828347	-5.3979897	-5.042253	-3.761429	-5.122767	10.910468	-6.6843586	6.160559	0.22026317	-4.3978333	4.667254	1.5912856	-4.688377	0.28565326	1.0581064	-2.5143168	5.940216	4.437787	-4.173358	-1.8353395	-5.210644	5.6753592	0.8765507	-3.9133549	2.3785832
999	8.193787	4.4758167	8.860981	-9.045905	2.9704618	3.1215372	0.1651942	4.7204204	3.0549662	-5.0678277	6.8332	4.9761224	6.5311484	1.9956118	5.579539	10.855035	-2.218768	3.4557047	1.5782095	-1.2394631	1.4500898	3.9765682	-5.321472	11.78884	-4.154762	5.2907987	-0.3527511	2.0474784	-8.390254	10.8119545	-2.8063934	-1.0845251	-5.7972684	0.65133387	-6.508873	3.825019	13.685527	6.4274597	6.0056267	1.1015614	3.923261	-4.0427084	4.997324	-5.4585795	-4.0278306	-8.371388	-5.58956	4.1526036	4.6039834
1000	-14.10613	-21.44327	-14.448503	-20.996393	-13.095936	0.15182368	5.781915	-0.8076623	-15.243552	-1.4423038	-18.314928	-8.23552	-10.362054	-5.668791	-15.916898	-19.123205	-2.1278286	-14.629811	-2.530115	-5.0988355	6.5685487	10.765513	1.8129236	8.764372	-0.55833876	4.1510563	-14.069234	9.534245	8.643519	0.9911266	-13.530156	-9.109731	4.1868863	-7.7513175	-4.8612666	-5.86755	-21.248833	2.382493	9.305623	1.3437349	3.9997387	-8.8593855	-19.071749	-13.033513	2.3744607	-3.0015748	2.9637077	-2.7715747	-2.3349652
[truncated: 12 more columns]
