# Supplementary material for: Music-induced emotion flow modeling by ENMI Network
Source: PLoS One. 2024 Oct 21;19(10):e0297712. doi: 10.1371/journal.pone.0297712 (PMC11493256; doi:10.1371/journal.pone.0297712)
Supplement: S1 File — (ZIP) [file pone.0297712.s001.zip › minimal dataset/Emomusic dataset/Music features/roughness_features.csv]

Unnamed: 0	30	31	32	33	34	35	36	37	38	39	40	41	42	43	44	45	46	47	48	49	50	51	52	53	54	55	56	57	58	59	60	61	62	63	64	65	66	67	68	69	70	71	72	73	74	75	76	77	78
2.mp3	-4888.037109	3337.646484	-3359.179688	387.5976563	2820.849609	-3229.980469	-258.3984375	667.5292969	-538.3300781	2390.185547	-1421.191406	2842.382813	-1981.054688	-839.7949219	-236.8652344	538.3300781	-64.59960938	-344.53125	-796.7285156	366.0644531	990.5273438	-172.265625	-215.3320313	344.53125	-301.4648438	-322.9980469	1141.259766	-1873.388672	775.1953125	495.2636719	-452.1972656	1658.056641	-1270.458984	-258.3984375	-775.1953125	1012.060547	172.265625	-559.8632813	1399.658203	-452.1972656	-430.6640625	2153.320313	1033.59375	-3316.113281	-1593.457031	3919.042969	-2993.115234	753.6621094	409.1308594
3.mp3	-2971.582031	2820.849609	-1851.855469	-366.0644531	689.0625	-1119.726563	3380.712891	-2928.515625	-21.53320313	-322.9980469	301.4648438	3919.042969	-3057.714844	559.8632813	1421.191406	-2411.71875	2799.316406	-2777.783203	86.1328125	129.1992188	-925.9277344	2476.318359	-1679.589844	-172.265625	430.6640625	-1528.857422	1571.923828	-753.6621094	1098.193359	-1141.259766	21.53320313	1162.792969	-1076.660156	1270.458984	-1378.125	150.7324219	2583.984375	-2734.716797	882.8613281	5297.167969	-6610.693359	2777.783203	-1808.789063	-215.3320313	667.5292969	-1636.523438	1679.589844	-1614.990234	796.7285156
4.mp3	-10809.66797	258.3984375	602.9296875	-86.1328125	-107.6660156	258.3984375	-150.7324219	-64.59960938	2239.453125	-1808.789063	3531.445313	-4026.708984	3897.509766	-3832.910156	-344.53125	3725.244141	-3057.714844	882.8613281	4134.375	-5361.767578	3962.109375	-5103.369141	1184.326172	-1421.191406	1291.992188	1399.658203	-2670.117188	0	64.59960938	236.8652344	818.2617188	-193.7988281	172.265625	-236.8652344	258.3984375	-473.7304688	-236.8652344	2368.652344	150.7324219	-1076.660156	4198.974609	2820.849609	-4715.771484	-2885.449219	1399.658203	-1227.392578	1313.525391	-796.7285156	3746.777344
5.mp3	-2519.384766	3294.580078	-1485.791016	-172.265625	-732.1289063	-2411.71875	258.3984375	1442.724609	1076.660156	-1550.390625	1959.521484	-818.2617188	43.06640625	-710.5957031	624.4628906	1528.857422	-732.1289063	-2670.117188	1679.589844	1098.193359	-2433.251953	1571.923828	-43.06640625	624.4628906	-904.3945313	516.796875	624.4628906	-3208.447266	2067.1875	366.0644531	990.5273438	-602.9296875	-2842.382813	2540.917969	-150.7324219	516.796875	-1033.59375	21.53320313	2519.384766	-559.8632813	-193.7988281	-1184.326172	6438.427734	-8677.880859	258.3984375	-796.7285156	258.3984375	43.06640625	-473.7304688
7.mp3	2131.787109	-1098.193359	-775.1953125	-990.5273438	3100.78125	-1851.855469	-1012.060547	473.7304688	2670.117188	-1679.589844	-64.59960938	-1528.857422	2820.849609	-753.6621094	-1981.054688	64.59960938	2906.982422	-1614.990234	-1141.259766	-882.8613281	538.3300781	-409.1308594	2670.117188	-2971.582031	430.6640625	4220.507813	-3208.447266	-1270.458984	3552.978516	-1614.990234	-861.328125	129.1992188	2863.916016	-2885.449219	581.3964844	-1873.388672	3552.978516	-1959.521484	645.9960938	-925.9277344	2713.183594	-2993.115234	538.3300781	-1227.392578	3940.576172	-3746.777344	387.5976563	430.6640625	3143.847656
8.mp3	11584.86328	-11627.92969	301.4648438	4069.775391	-4371.240234	21.53320313	236.8652344	-258.3984375	7536.621094	-7342.822266	-43.06640625	12833.78906	-12833.78906	-129.1992188	12230.85938	-12166.25977	-21.53320313	1098.193359	5017.236328	5404.833984	-10938.86719	430.6640625	8570.214844	-9173.144531	-322.9980469	8807.080078	-7342.822266	-1378.125	7601.220703	-7472.021484	11563.33008	-1744.189453	-9733.007813	150.7324219	11391.06445	-11821.72852	-258.3984375	5943.164063	-5189.501953	-732.1289063	172.265625	10874.26758	-10981.93359	86.1328125	0	-150.7324219	64.59960938	0	107.6660156
10.mp3	-796.7285156	-667.5292969	9216.210938	-8656.347656	9496.142578	-8354.882813	-301.4648438	-753.6621094	-882.8613281	8677.880859	-8570.214844	6869.091797	-6136.962891	1873.388672	-1528.857422	6804.492188	-6632.226563	-43.06640625	5727.832031	-2713.183594	990.5273438	-3402.246094	0	-1162.792969	1981.054688	5189.501953	-7472.021484	7967.285156	-7881.152344	5103.369141	-3660.644531	-301.4648438	107.6660156	-1162.792969	8290.283203	-8699.414063	7407.421875	-7364.355469	5555.566406	-4177.441406	-882.8613281	8764.013672	-3273.046875	-1830.322266	-2777.783203	710.5957031	-495.2636719	-1378.125	861.328125
12.mp3	-7622.753906	6029.296875	-5986.230469	8828.613281	-8914.746094	-172.265625	344.53125	7321.289063	-7708.886719	6180.029297	-6373.828125	9733.007813	1205.859375	86.1328125	1248.925781	-4026.708984	-2304.052734	-2540.917969	1571.923828	-2648.583984	1184.326172	3768.310547	-6739.892578	-86.1328125	3079.248047	-3466.845703	9797.607422	-8376.416016	2713.183594	2605.517578	2153.320313	538.3300781	-7192.089844	1119.726563	-2756.25	839.7949219	5167.96875	-5404.833984	5749.365234	-5534.033203	3036.181641	-925.9277344	1614.990234	-4521.972656	8914.746094	-7773.486328	-947.4609375	6050.830078	-2411.71875
13.mp3	2540.917969	-2799.316406	1894.921875	-1894.921875	3402.246094	968.9941406	2239.453125	-904.3945313	-2928.515625	4823.4375	366.0644531	-6136.962891	6050.830078	-1205.859375	-5167.96875	2734.716797	258.3984375	-1485.791016	1614.990234	-710.5957031	-4414.306641	3316.113281	-2347.119141	-452.1972656	452.1972656	-538.3300781	-172.265625	4543.505859	-3143.847656	3316.113281	-1593.457031	-2971.582031	839.7949219	2260.986328	2562.451172	-473.7304688	-4263.574219	193.7988281	1614.990234	-64.59960938	3983.642578	-2540.917969	-1012.060547	4888.037109	667.5292969	-8807.080078	1421.191406	689.0625	-1916.455078
17.mp3	4091.308594	-3036.181641	-2605.517578	2260.986328	-1485.791016	-1851.855469	236.8652344	2325.585938	301.4648438	3725.244141	-6589.160156	-193.7988281	301.4648438	2627.050781	-1248.925781	2174.853516	-2347.119141	-1507.324219	990.5273438	215.3320313	1313.525391	1550.390625	-3208.447266	-452.1972656	2368.652344	-2153.320313	990.5273438	3122.314453	-4328.173828	-495.2636719	3789.84375	-775.1953125	-279.9316406	2820.849609	-4457.373047	-1335.058594	1184.326172	882.8613281	-516.796875	3337.646484	-4177.441406	-150.7324219	775.1953125	1765.722656	1679.589844	409.1308594	-215.3320313	-3079.248047	-538.3300781
18.mp3	258.3984375	5254.101563	-21.53320313	-4263.574219	-2174.853516	5598.632813	2368.652344	-6158.496094	-818.2617188	3832.910156	-990.5273438	-2131.787109	107.6660156	64.59960938	4565.039063	-4565.039063	-86.1328125	-2260.986328	1851.855469	150.7324219	-1012.060547	-1335.058594	3423.779297	1701.123047	-1356.591797	710.5957031	279.9316406	430.6640625	-2670.117188	1227.392578	-1959.521484	1442.724609	-645.9960938	43.06640625	1119.726563	-1205.859375	882.8613281	-1141.259766	-904.3945313	2325.585938	3294.580078	-4543.505859	-581.3964844	796.7285156	-107.6660156	1808.789063	236.8652344	-495.2636719	107.6660156
19.mp3	1098.193359	-1291.992188	-86.1328125	-86.1328125	-64.59960938	43.06640625	-387.5976563	1550.390625	-1055.126953	64.59960938	818.2617188	-1184.326172	279.9316406	-645.9960938	1335.058594	387.5976563	-1141.259766	0	-193.7988281	-172.265625	344.53125	-86.1328125	387.5976563	387.5976563	3746.777344	-3854.443359	6072.363281	-1248.925781	2390.185547	172.265625	-2045.654297	882.8613281	-1464.257813	-5060.302734	-21.53320313	-409.1308594	-279.9316406	645.9960938	2863.916016	3208.447266	-5857.03125	1873.388672	-775.1953125	0	4220.507813	-3919.042969	4198.974609	1679.589844	-7795.019531
20.mp3	-753.6621094	3725.244141	-3466.845703	7450.488281	-6718.359375	7730.419922	409.1308594	-5512.5	-3337.646484	-645.9960938	258.3984375	3596.044922	5555.566406	-10551.26953	1442.724609	5426.367188	1335.058594	-5469.433594	1916.455078	-1916.455078	6739.892578	-3208.447266	-5447.900391	839.7949219	1205.859375	1550.390625	-3854.443359	1959.521484	-904.3945313	7881.152344	-6503.027344	7019.824219	-5081.835938	5340.234375	-1571.923828	-7644.287109	193.7988281	-1012.060547	6998.291016	-6416.894531	3380.712891	-2648.583984	2239.453125	-215.3320313	6481.494141	-2282.519531	-1593.457031	-1270.458984	-3014.648438
21.mp3	-215.3320313	-1098.193359	796.7285156	-1550.390625	2476.318359	2024.121094	-4134.375	3509.912109	86.1328125	-3531.445313	172.265625	3251.513672	-2476.318359	1012.060547	-21.53320313	-1830.322266	1162.792969	1593.457031	1055.126953	-2799.316406	947.4609375	-818.2617188	2799.316406	-2562.451172	-215.3320313	-925.9277344	1399.658203	301.4648438	2260.986328	-2562.451172	215.3320313	-990.5273438	753.6621094	2950.048828	-2756.25	-43.06640625	4909.570313	-5620.166016	473.7304688	1076.660156	796.7285156	-2174.853516	882.8613281	0	6158.496094	-7472.021484	2756.25	-2131.787109	-2304.052734
22.mp3	3919.042969	-3122.314453	129.1992188	-430.6640625	-279.9316406	1119.726563	-452.1972656	-624.4628906	215.3320313	-495.2636719	925.9277344	-1055.126953	1162.792969	-581.3964844	-215.3320313	516.796875	-193.7988281	-430.6640625	689.0625	-430.6640625	1851.855469	-1830.322266	409.1308594	344.53125	-818.2617188	430.6640625	-387.5976563	3832.910156	-3660.644531	-775.1953125	1033.59375	-667.5292969	1055.126953	-473.7304688	-990.5273438	796.7285156	-559.8632813	3380.712891	-2519.384766	-1291.992188	645.9960938	602.9296875	-193.7988281	430.6640625	1248.925781	645.9960938	-2045.654297	-1055.126953	344.53125
24.mp3	-172.265625	-1851.855469	258.3984375	387.5976563	-86.1328125	215.3320313	-624.4628906	21.53320313	-452.1972656	2131.787109	-839.7949219	559.8632813	-732.1289063	301.4648438	-43.06640625	-1335.058594	1421.191406	-236.8652344	1830.322266	-1205.859375	-1830.322266	473.7304688	710.5957031	-796.7285156	2045.654297	409.1308594	-1076.660156	-667.5292969	150.7324219	-1098.193359	2153.320313	-452.1972656	-1916.455078	2476.318359	-1830.322266	-279.9316406	1722.65625	-129.1992188	-1701.123047	21.53320313	1055.126953	645.9960938	-193.7988281	409.1308594	-861.328125	559.8632813	-473.7304688	-473.7304688	-129.1992188
25.mp3	-732.1289063	236.8652344	-279.9316406	215.3320313	-129.1992188	-215.3320313	452.1972656	-387.5976563	-258.3984375	882.8613281	-559.8632813	150.7324219	-172.265625	322.9980469	1614.990234	-1830.322266	473.7304688	-409.1308594	-1335.058594	1744.189453	-1873.388672	796.7285156	2562.451172	-2368.652344	990.5273438	-1959.521484	1399.658203	-1033.59375	3380.712891	-4242.041016	4909.570313	-1981.054688	-1378.125	322.9980469	4005.175781	-3617.578125	-2411.71875	2993.115234	21.53320313	-2325.585938	2153.320313	64.59960938	366.0644531	-430.6640625	1550.390625	-1033.59375	1076.660156	-452.1972656	322.9980469
31.mp3	4026.708984	-107.6660156	21.53320313	-107.6660156	-1808.789063	387.5976563	-1184.326172	430.6640625	3617.578125	-322.9980469	-1851.855469	-172.265625	-344.53125	1550.390625	-495.2636719	1636.523438	-1141.259766	1722.65625	-322.9980469	861.328125	1981.054688	-2045.654297	3036.181641	-3402.246094	602.9296875	-3273.046875	4242.041016	-710.5957031	-4220.507813	6933.691406	-2713.183594	-3854.443359	6050.830078	-64.59960938	-6007.763672	8720.947266	-3488.378906	-4737.304688	5490.966797	-2411.71875	-3639.111328	7364.355469	-2648.583984	-4177.441406	5706.298828	-3079.248047	-495.2636719	2842.382813	-452.1972656
32.mp3	258.3984375	129.1992188	-129.1992188	64.59960938	-43.06640625	21.53320313	215.3320313	-21.53320313	-150.7324219	-21.53320313	-86.1328125	43.06640625	-236.8652344	516.796875	-215.3320313	-172.265625	538.3300781	-645.9960938	279.9316406	21.53320313	150.7324219	258.3984375	-430.6640625	172.265625	86.1328125	-322.9980469	129.1992188	0	215.3320313	-193.7988281	193.7988281	150.7324219	-430.6640625	-107.6660156	-107.6660156	624.4628906	-21.53320313	-409.1308594	86.1328125	-86.1328125	172.265625	43.06640625	-43.06640625	0	193.7988281	-86.1328125	-236.8652344	64.59960938	430.6640625
35.mp3	3515.625	1757.8125	421.875	-6468.75	4968.75	-1546.875	70.3125	-2718.75	210.9375	4125	-1851.5625	-3703.125	5273.4375	-4968.75	-632.8125	2226.5625	-1054.6875	2085.9375	726.5625	-773.4375	914.0625	-1593.75	-1500	1453.125	-1921.875	5343.75	-1476.5625	-2414.0625	2484.375	-4335.9375	234.375	843.75	3234.375	-1664.0625	1453.125	-445.3125	1195.3125	-3210.9375	1687.5	-1078.125	-2648.4375	4054.6875	-351.5625	-2671.875	4546.875	-4851.5625	4570.3125	-3234.375	-1851.5625
37.mp3	-1765.722656	1270.458984	581.3964844	1937.988281	1507.324219	-4457.373047	-236.8652344	-645.9960938	1830.322266	1873.388672	-452.1972656	-21.53320313	-2131.787109	-1141.259766	344.53125	7644.287109	-5361.767578	-43.06640625	-1227.392578	-172.265625	-1098.193359	968.9941406	2605.517578	-2002.587891	-581.3964844	0	-258.3984375	-322.9980469	839.7949219	5361.767578	-3682.177734	-2540.917969	559.8632813	344.53125	-1378.125	4844.970703	-839.7949219	-2067.1875	-1227.392578	732.1289063	-43.06640625	4134.375	-1248.925781	-3854.443359	1012.060547	-236.8652344	236.8652344	3962.109375	-2260.986328
39.mp3	-753.6621094	-430.6640625	150.7324219	667.5292969	-645.9960938	-43.06640625	-387.5976563	-21.53320313	21.53320313	-150.7324219	21.53320313	-107.6660156	-193.7988281	904.3945313	2217.919922	-1765.722656	1141.259766	-1658.056641	1636.523438	-1937.988281	387.5976563	43.06640625	-86.1328125	-473.7304688	193.7988281	-236.8652344	172.265625	-301.4648438	1614.990234	-2605.517578	1507.324219	1184.326172	-1270.458984	1937.988281	-2024.121094	1141.259766	366.0644531	-1399.658203	-473.7304688	430.6640625	5943.164063	-6610.693359	645.9960938	-258.3984375	107.6660156	689.0625	-818.2617188	1119.726563	-667.5292969
40.mp3	-2320.3125	8695.3125	960.9375	-3773.4375	-3984.375	-1804.6875	-210.9375	867.1875	1687.5	-1757.8125	234.375	-23.4375	703.125	-187.5	-1382.8125	-117.1875	1148.4375	-1007.8125	914.0625	1054.6875	3328.125	-585.9375	3421.875	-4992.1875	23.4375	609.375	-1640.625	960.9375	-679.6875	-1125	5835.9375	-4968.75	1101.5625	-632.8125	1289.0625	726.5625	-2015.625	-1617.1875	398.4375	-1289.0625	1195.3125	-398.4375	4617.1875	-398.4375	210.9375	-421.875	1781.25	-1359.375	-2132.8125
41.mp3	-710.5957031	-322.9980469	-236.8652344	-258.3984375	21.53320313	236.8652344	172.265625	0	301.4648438	344.53125	-732.1289063	172.265625	344.53125	-409.1308594	-215.3320313	-236.8652344	753.6621094	-193.7988281	2583.984375	-1959.521484	-753.6621094	-667.5292969	-43.06640625	452.1972656	-344.53125	430.6640625	129.1992188	-150.7324219	861.328125	-1507.324219	0	107.6660156	409.1308594	710.5957031	-366.0644531	2304.052734	-2282.519531	0	-732.1289063	279.9316406	0	-215.3320313	710.5957031	366.0644531	1335.058594	-1701.123047	925.9277344	-193.7988281	-1313.525391
42.mp3	861.328125	-753.6621094	473.7304688	-753.6621094	-279.9316406	193.7988281	-21.53320313	215.3320313	559.8632813	409.1308594	-818.2617188	43.06640625	-150.7324219	150.7324219	3445.3125	-2799.316406	-839.7949219	366.0644531	21.53320313	-43.06640625	-344.53125	344.53125	-344.53125	-322.9980469	452.1972656	193.7988281	-129.1992188	-150.7324219	452.1972656	7127.490234	-7256.689453	-64.59960938	495.2636719	-86.1328125	796.7285156	-818.2617188	-516.796875	1701.123047	-2002.587891	1119.726563	-1571.923828	1184.326172	-753.6621094	150.7324219	301.4648438	-430.6640625	-495.2636719	667.5292969	473.7304688
43.mp3	-215.3320313	861.328125	-839.7949219	-21.53320313	882.8613281	-366.0644531	-430.6640625	107.6660156	43.06640625	0	3036.181641	-3036.181641	4306.640625	-4780.371094	1335.058594	-925.9277344	-559.8632813	366.0644531	-193.7988281	538.3300781	-172.265625	-452.1972656	107.6660156	2217.919922	-1313.525391	3208.447266	-2239.453125	990.5273438	-3014.648438	301.4648438	-21.53320313	172.265625	-279.9316406	172.265625	258.3984375	-21.53320313	129.1992188	-129.1992188	366.0644531	129.1992188	2174.853516	-1873.388672	3552.978516	-3832.910156	3919.042969	-4780.371094	2002.587891	-2131.787109	689.0625
44.mp3	366.0644531	473.7304688	-322.9980469	-387.5976563	581.3964844	947.4609375	-1614.990234	861.328125	732.1289063	925.9277344	-2368.652344	5706.298828	344.53125	-4608.105469	4435.839844	-5749.365234	882.8613281	43.06640625	-1248.925781	710.5957031	64.59960938	2174.853516	-2217.919922	-193.7988281	43.06640625	2648.583984	1270.458984	-1055.126953	-861.328125	3316.113281	1098.193359	-1722.65625	1162.792969	-322.9980469	-3962.109375	-1485.791016	796.7285156	-925.9277344	-258.3984375	753.6621094	-861.328125	86.1328125	796.7285156	2885.449219	-3229.980469	1356.591797	968.9941406	-1851.855469	775.1953125
45.mp3	86.1328125	21.53320313	279.9316406	150.7324219	-430.6640625	301.4648438	-86.1328125	64.59960938	-559.8632813	215.3320313	581.3964844	-150.7324219	-129.1992188	279.9316406	452.1972656	-796.7285156	-193.7988281	904.3945313	-258.3984375	-322.9980469	-107.6660156	-301.4648438	1162.792969	602.9296875	-968.9941406	387.5976563	-732.1289063	581.3964844	129.1992188	-366.0644531	-602.9296875	-236.8652344	-387.5976563	430.6640625	64.59960938	366.0644531	409.1308594	43.06640625	559.8632813	-904.3945313	452.1972656	-150.7324219	366.0644531	86.1328125	-344.53125	-236.8652344	-473.7304688	990.5273438	-64.59960938
46.mp3	-9625.341797	1205.859375	-645.9960938	5490.966797	-3165.380859	-2153.320313	1313.525391	8182.617188	-10206.73828	-387.5976563	581.3964844	3875.976563	-5404.833984	1528.857422	-64.59960938	3832.910156	3746.777344	-5318.701172	-2239.453125	6503.027344	925.9277344	-6826.025391	516.796875	6610.693359	-8311.816406	-215.3320313	581.3964844	64.59960938	4931.103516	-4866.503906	215.3320313	753.6621094	7450.488281	-8828.613281	430.6640625	-172.265625	2304.052734	-2390.185547	409.1308594	43.06640625	1076.660156	-1012.060547	-1701.123047	1937.988281	3832.910156	4823.4375	-8161.083984	-1098.193359	64.59960938
47.mp3	279.9316406	-1378.125	1571.923828	-689.0625	602.9296875	-775.1953125	344.53125	-1205.859375	1399.658203	1744.189453	-1851.855469	322.9980469	1421.191406	-2540.917969	1055.126953	1571.923828	-1679.589844	-1291.992188	2648.583984	-2885.449219	1313.525391	667.5292969	-129.1992188	-1162.792969	1421.191406	-1464.257813	452.1972656	1205.859375	-1636.523438	430.6640625	1894.921875	-2734.716797	1033.59375	-129.1992188	-129.1992188	129.1992188	3100.78125	-3488.378906	279.9316406	559.8632813	-366.0644531	-796.7285156	1528.857422	-1808.789063	1787.255859	-602.9296875	602.9296875	-1162.792969	2950.048828
48.mp3	-796.7285156	409.1308594	301.4648438	-279.9316406	2454.785156	-2153.320313	430.6640625	-21.53320313	-882.8613281	947.4609375	-1205.859375	753.6621094	172.265625	-344.53125	-150.7324219	-107.6660156	129.1992188	689.0625	2196.386719	-2088.720703	-322.9980469	2260.986328	-3143.847656	710.5957031	452.1972656	1378.125	-1464.257813	-366.0644531	387.5976563	2024.121094	-2260.986328	4349.707031	-3983.642578	3359.179688	-3574.511719	-129.1992188	107.6660156	409.1308594	-1270.458984	1270.458984	43.06640625	-1227.392578	538.3300781	1873.388672	-1808.789063	-107.6660156	2562.451172	-1184.326172	-1012.060547
49.mp3	2756.25	-2583.984375	387.5976563	-193.7988281	86.1328125	387.5976563	-818.2617188	538.3300781	-839.7949219	1033.59375	-452.1972656	495.2636719	150.7324219	-301.4648438	-667.5292969	-86.1328125	559.8632813	645.9960938	-129.1992188	-645.9960938	-150.7324219	624.4628906	-322.9980469	-409.1308594	-21.53320313	775.1953125	-581.3964844	516.796875	-301.4648438	-236.8652344	-473.7304688	258.3984375	258.3984375	129.1992188	-366.0644531	-107.6660156	172.265625	86.1328125	301.4648438	-495.2636719	5749.365234	-5598.632813	3854.443359	-4026.708984	236.8652344	452.1972656	1851.855469	-2454.785156	0
50.mp3	-1765.722656	-1162.792969	236.8652344	-150.7324219	2627.050781	-796.7285156	-1916.455078	86.1328125	21.53320313	1076.660156	193.7988281	-1055.126953	0	86.1328125	1550.390625	1830.322266	-3660.644531	0	301.4648438	3122.314453	-3122.314453	-430.6640625	64.59960938	0	2756.25	-2777.783203	-43.06640625	6567.626953	43.06640625	2906.982422	-7536.621094	-1981.054688	3423.779297	-2756.25	3596.044922	-4091.308594	-150.7324219	1787.255859	-1421.191406	1830.322266	2260.986328	-4220.507813	2476.318359	-1485.791016	-1076.660156	322.9980469	-473.7304688	1701.123047	-968.9941406
51.mp3	1464.257813	-1830.322266	2002.587891	-3316.113281	1033.59375	129.1992188	-624.4628906	301.4648438	1119.726563	-366.0644531	-602.9296875	732.1289063	2260.986328	-193.7988281	-172.265625	-1744.189453	861.328125	21.53320313	-1076.660156	236.8652344	366.0644531	-409.1308594	882.8613281	430.6640625	1098.193359	-990.5273438	-2024.121094	-322.9980469	1270.458984	-366.0644531	322.9980469	-516.796875	1098.193359	-64.59960938	947.4609375	0	344.53125	21.53320313	-366.0644531	581.3964844	-2045.654297	452.1972656	1033.59375	-86.1328125	-1378.125	732.1289063	-430.6640625	-150.7324219	-387.5976563
52.mp3	-473.7304688	-2110.253906	-301.4648438	279.9316406	1055.126953	732.1289063	-2260.986328	-516.796875	818.2617188	21.53320313	882.8613281	-968.9941406	2928.515625	-2756.25	947.4609375	-107.6660156	-602.9296875	753.6621094	-1205.859375	215.3320313	-236.8652344	-667.5292969	753.6621094	2217.919922	-775.1953125	193.7988281	-1916.455078	430.6640625	667.5292969	-21.53320313	3832.910156	-5232.568359	344.53125	732.1289063	-258.3984375	-775.1953125	3380.712891	-4220.507813	3983.642578	-2928.515625	-64.59960938	150.7324219	107.6660156	645.9960938	-1356.591797	581.3964844	-64.59960938	-473.7304688	-732.1289063
53.mp3	-21.53320313	1270.458984	-602.9296875	172.265625	-1313.525391	150.7324219	172.265625	-473.7304688	925.9277344	904.3945313	-1636.523438	215.3320313	86.1328125	904.3945313	-86.1328125	129.1992188	-258.3984375	215.3320313	43.06640625	-925.9277344	-86.1328125	0	430.6640625	-430.6640625	581.3964844	-322.9980469	-301.4648438	3079.248047	-3057.714844	-129.1992188	301.4648438	21.53320313	43.06640625	-710.5957031	473.7304688	-473.7304688	0	236.8652344	21.53320313	0	0	107.6660156	1012.060547	-602.9296875	236.8652344	-322.9980469	107.6660156	-236.8652344	1787.255859
54.mp3	-193.7988281	-236.8652344	21.53320313	64.59960938	-366.0644531	1744.189453	193.7988281	-1507.324219	1270.458984	-689.0625	710.5957031	-710.5957031	1528.857422	3165.380859	-5254.101563	-624.4628906	-409.1308594	8699.414063	-8096.484375	1464.257813	-107.6660156	473.7304688	-667.5292969	-581.3964844	-64.59960938	-43.06640625	1873.388672	2670.117188	-4392.773438	1679.589844	-1442.724609	1830.322266	-1636.523438	5318.701172	-6826.025391	9280.810547	-8204.150391	1162.792969	968.9941406	-581.3964844	-2993.115234	-43.06640625	1335.058594	925.9277344	5469.433594	-5512.5	-1421.191406	667.5292969	1055.126953
55.mp3	667.5292969	559.8632813	-559.8632813	-43.06640625	409.1308594	366.0644531	-107.6660156	882.8613281	-1141.259766	129.1992188	409.1308594	-452.1972656	-21.53320313	-64.59960938	129.1992188	409.1308594	193.7988281	-645.9960938	150.7324219	129.1992188	409.1308594	-1636.523438	1442.724609	-258.3984375	-43.06640625	-409.1308594	602.9296875	-430.6640625	409.1308594	129.1992188	-64.59960938	710.5957031	-1119.726563	-409.1308594	753.6621094	129.1992188	-775.1953125	215.3320313	-301.4648438	559.8632813	-21.53320313	581.3964844	-301.4648438	-215.3320313	-64.59960938	-301.4648438	43.06640625	-107.6660156	882.8613281
56.mp3	-1248.925781	968.9941406	-2088.720703	1270.458984	258.3984375	-2433.251953	-710.5957031	3552.978516	129.1992188	236.8652344	-753.6621094	473.7304688	-882.8613281	1744.189453	-387.5976563	-409.1308594	-2024.121094	2174.853516	21.53320313	-689.0625	1679.589844	-1981.054688	1119.726563	-1658.056641	1765.722656	0	-129.1992188	-710.5957031	1162.792969	-258.3984375	947.4609375	-3036.181641	1679.589844	1744.189453	-2196.386719	1270.458984	-301.4648438	-107.6660156	-236.8652344	129.1992188	86.1328125	-301.4648438	-2174.853516	-473.7304688	1227.392578	-689.0625	2196.386719	-1851.855469	-409.1308594
58.mp3	-6933.691406	2540.917969	7472.021484	-7041.357422	2562.451172	-2820.849609	-1808.789063	3854.443359	3639.111328	-8311.816406	1701.123047	-1356.591797	3316.113281	-3165.380859	-559.8632813	3165.380859	559.8632813	7235.15625	-7213.623047	-2024.121094	-1055.126953	645.9960938	-990.5273438	3143.847656	-516.796875	-1205.859375	6933.691406	-2648.583984	-2002.587891	-1335.058594	4694.238281	-4414.306641	-1593.457031	5900.097656	-7192.089844	10271.33789	-9733.007813	1464.257813	-1744.189453	2540.917969	-1485.791016	6481.494141	-2088.720703	-3359.179688	6287.695313	-4974.169922	-3100.78125	4371.240234	-2045.654297
59.mp3	258.3984375	64.59960938	172.265625	1701.123047	-1636.523438	2454.785156	-322.9980469	-2863.916016	129.1992188	925.9277344	409.1308594	-2067.1875	1291.992188	366.0644531	-387.5976563	21.53320313	-904.3945313	538.3300781	1614.990234	-2217.919922	2390.185547	409.1308594	-2454.785156	-344.53125	1119.726563	-495.2636719	107.6660156	-172.265625	-215.3320313	-21.53320313	107.6660156	1528.857422	-1679.589844	538.3300781	2734.716797	-2734.716797	-753.6621094	1356.591797	-1162.792969	150.7324219	-215.3320313	1442.724609	-1141.259766	-86.1328125	1873.388672	-2196.386719	409.1308594	1658.056641	-1808.789063
60.mp3	172.265625	322.9980469	-1356.591797	1593.457031	-1335.058594	21.53320313	882.8613281	-753.6621094	904.3945313	-818.2617188	-150.7324219	301.4648438	-1162.792969	1614.990234	-624.4628906	624.4628906	-1033.59375	667.5292969	-882.8613281	1141.259766	-344.53125	-775.1953125	2390.185547	-3100.78125	732.1289063	-43.06640625	344.53125	775.1953125	-1421.191406	64.59960938	581.3964844	-624.4628906	193.7988281	559.8632813	43.06640625	-753.6621094	387.5976563	-473.7304688	624.4628906	-150.7324219	-172.265625	43.06640625	409.1308594	-430.6640625	689.0625	-21.53320313	-1076.660156	2067.1875	-1442.724609
62.mp3	-1055.126953	-1442.724609	710.5957031	-495.2636719	-366.0644531	5598.632813	-4801.904297	86.1328125	-495.2636719	1701.123047	-925.9277344	-279.9316406	4844.970703	-3509.912109	-1356.591797	21.53320313	-279.9316406	193.7988281	645.9960938	-968.9941406	1012.060547	-710.5957031	-387.5976563	0	258.3984375	516.796875	-645.9960938	1076.660156	-882.8613281	-43.06640625	5146.435547	-4931.103516	1205.859375	-1313.525391	4177.441406	-2088.720703	-1658.056641	1335.058594	-258.3984375	-1335.058594	64.59960938	-796.7285156	1356.591797	-559.8632813	-129.1992188	-107.6660156	-107.6660156	86.1328125	-279.9316406
64.mp3	1119.726563	1658.056641	-2002.587891	129.1992188	-2820.849609	538.3300781	2648.583984	-2088.720703	2670.117188	-452.1972656	-1485.791016	0	-1098.193359	-1507.324219	689.0625	839.7949219	3186.914063	-2734.716797	1808.789063	344.53125	-2540.917969	236.8652344	775.1953125	-968.9941406	236.8652344	-495.2636719	-452.1972656	581.3964844	538.3300781	-968.9941406	-667.5292969	3186.914063	-968.9941406	-732.1289063	-150.7324219	-538.3300781	-1055.126953	409.1308594	839.7949219	2885.449219	-3294.580078	409.1308594	-193.7988281	322.9980469	-366.0644531	258.3984375	559.8632813	1894.921875	-1184.326172
65.mp3	753.6621094	21.53320313	4521.972656	-2325.585938	43.06640625	4478.90625	-5749.365234	2648.583984	-322.9980469	-43.06640625	-1227.392578	2131.787109	-2110.253906	1485.791016	301.4648438	-516.796875	3208.447266	5555.566406	-9776.074219	1033.59375	-1679.589844	452.1972656	64.59960938	-21.53320313	2390.185547	-2756.25	3940.576172	-1119.726563	5770.898438	-7816.552734	409.1308594	732.1289063	6546.09375	-8268.75	2368.652344	-1248.925781	4651.171875	-5081.835938	1162.792969	-1421.191406	-430.6640625	452.1972656	2304.052734	3466.845703	-2713.183594	-882.8613281	-43.06640625	1098.193359	-1701.123047
67.mp3	-193.7988281	-1808.789063	-624.4628906	645.9960938	2325.585938	-2196.386719	538.3300781	-1162.792969	2454.785156	387.5976563	-1378.125	-1679.589844	3143.847656	-430.6640625	559.8632813	-2282.519531	2993.115234	-1162.792969	-861.328125	-968.9941406	1722.65625	-710.5957031	-387.5976563	-473.7304688	430.6640625	667.5292969	-387.5976563	-796.7285156	1464.257813	-301.4648438	1679.589844	-3380.712891	430.6640625	581.3964844	-129.1992188	-775.1953125	0	-215.3320313	3143.847656	-150.7324219	107.6660156	-2950.048828	-43.06640625	-1528.857422	4005.175781	882.8613281	0	-1614.990234	-1098.193359
68.mp3	-64.59960938	2713.183594	-2799.316406	1485.791016	-2497.851563	-172.265625	2777.783203	-2519.384766	387.5976563	-473.7304688	2519.384766	-710.5957031	-925.9277344	-215.3320313	-43.06640625	-968.9941406	279.9316406	21.53320313	990.5273438	-279.9316406	1593.457031	-2304.052734	64.59960938	-43.06640625	1012.060547	2540.917969	-3251.513672	1485.791016	-1765.722656	1442.724609	-1787.255859	689.0625	-107.6660156	3122.314453	-1873.388672	150.7324219	-2433.251953	2476.318359	1593.457031	-2627.050781	3531.445313	2842.382813	-3897.509766	-2045.654297	-839.7949219	107.6660156	2648.583984	-538.3300781	64.59960938
69.mp3	732.1289063	473.7304688	-1701.123047	301.4648438	301.4648438	-43.06640625	0	473.7304688	-1248.925781	904.3945313	1571.923828	-107.6660156	-215.3320313	86.1328125	172.265625	-43.06640625	236.8652344	-215.3320313	-215.3320313	279.9316406	-732.1289063	-710.5957031	1421.191406	-193.7988281	430.6640625	-689.0625	732.1289063	-624.4628906	-43.06640625	387.5976563	-624.4628906	0	538.3300781	-538.3300781	452.1972656	-279.9316406	258.3984375	-602.9296875	624.4628906	-1012.060547	1119.726563	21.53320313	-473.7304688	193.7988281	0	215.3320313	-409.1308594	344.53125	-667.5292969
70.mp3	1313.525391	-1162.792969	-1270.458984	409.1308594	-1571.923828	495.2636719	-1335.058594	904.3945313	-452.1972656	-150.7324219	3143.847656	-1808.789063	-1787.255859	2971.582031	-1937.988281	215.3320313	-452.1972656	559.8632813	-322.9980469	-215.3320313	-968.9941406	581.3964844	0	990.5273438	-775.1953125	-43.06640625	538.3300781	-43.06640625	107.6660156	-645.9960938	947.4609375	150.7324219	1658.056641	-1485.791016	-150.7324219	-1937.988281	2282.519531	1507.324219	-1141.259766	1012.060547	-2519.384766	150.7324219	2239.453125	-3036.181641	3639.111328	-645.9960938	43.06640625	236.8652344	-2390.185547
71.mp3	796.7285156	-1033.59375	495.2636719	-602.9296875	1614.990234	753.6621094	-1701.123047	258.3984375	-193.7988281	1055.126953	-839.7949219	559.8632813	-129.1992188	-366.0644531	-409.1308594	602.9296875	-452.1972656	301.4648438	-409.1308594	-215.3320313	-581.3964844	-64.59960938	387.5976563	473.7304688	-516.796875	322.9980469	538.3300781	-64.59960938	-753.6621094	344.53125	1937.988281	-215.3320313	-2045.654297	495.2636719	-1421.191406	1851.855469	1765.722656	-1765.722656	43.06640625	2239.453125	-925.9277344	1098.193359	-3359.179688	2863.916016	-2670.117188	667.5292969	-1679.589844	904.3945313	2131.787109
72.mp3	-775.1953125	387.5976563	6287.695313	-624.4628906	-5426.367188	732.1289063	-1679.589844	7299.755859	-4801.904297	3919.042969	-4651.171875	-1012.060547	4328.173828	-150.7324219	-4543.505859	1291.992188	538.3300781	1894.921875	-3208.447266	1722.65625	-2024.121094	-1012.060547	7084.423828	-2217.919922	-2820.849609	1012.060547	-3359.179688	7084.423828	-1808.789063	-516.796875	-1679.589844	2476.318359	689.0625	150.7324219	-3768.310547	-839.7949219	559.8632813	-732.1289063	3122.314453	-4177.441406	-581.3964844	2863.916016	-1464.257813	2497.851563	-1421.191406	3359.179688	-4414.306641	-366.0644531	-86.1328125
73.mp3	-3875.976563	-689.0625	2605.517578	-43.06640625	2519.384766	-5469.433594	430.6640625	624.4628906	-64.59960938	-387.5976563	1421.191406	322.9980469	495.2636719	732.1289063	-2519.384766	4026.708984	-2734.716797	-2131.787109	645.9960938	4091.308594	5620.166016	-7450.488281	-1141.259766	-2282.519531	2002.587891	-236.8652344	861.328125	-796.7285156	-1658.056641	839.7949219	1248.925781	9603.808594	-10012.93945	-1873.388672	3294.580078	-1744.189453	-818.2617188	-215.3320313	2519.384766	1098.193359	1098.193359	-3552.978516	2304.052734	968.9941406	-968.9941406	-2734.716797	-1227.392578	3509.912109	710.5957031
74.mp3	6675.292969	-3639.111328	2153.320313	968.9941406	-645.9960938	-3725.244141	-215.3320313	-172.265625	-172.265625	-193.7988281	559.8632813	-1141.259766	3552.978516	-3316.113281	-947.4609375	301.4648438	6567.626953	1658.056641	-8333.349609	4500.439453	-2820.849609	-387.5976563	6223.095703	-6998.291016	-624.4628906	1119.726563	-387.5976563	-990.5273438	236.8652344	4844.970703	-602.9296875	-3402.246094	409.1308594	-409.1308594	1593.457031	-2691.650391	1658.056641	2196.386719	-2390.185547	7515.087891	-8397.949219	2067.1875	5426.367188	-6847.558594	1012.060547	5361.767578	-5383.300781	172.265625	559.8632813
76.mp3	645.9960938	-86.1328125	21.53320313	-387.5976563	-129.1992188	236.8652344	645.9960938	-624.4628906	-258.3984375	1141.259766	473.7304688	-258.3984375	129.1992188	-1055.126953	3337.646484	-2260.986328	-1098.193359	1076.660156	-1119.726563	2110.253906	-990.5273438	-1098.193359	129.1992188	-409.1308594	1550.390625	-107.6660156	-775.1953125	-301.4648438	-301.4648438	2670.117188	-1356.591797	-1076.660156	1098.193359	-667.5292969	2067.1875	-1291.992188	-968.9941406	710.5957031	-387.5976563	2045.654297	-1571.923828	-1205.859375	193.7988281	-279.9316406	4026.708984	-4371.240234	516.796875	258.3984375	-430.6640625
77.mp3	1184.326172	-1937.988281	-344.53125	409.1308594	-882.8613281	2174.853516	538.3300781	-1141.259766	1701.123047	-3596.044922	301.4648438	602.9296875	1636.523438	236.8652344	-990.5273438	-215.3320313	129.1992188	301.4648438	64.59960938	-172.265625	86.1328125	-129.1992188	1205.859375	1055.126953	-366.0644531	689.0625	86.1328125	-2583.984375	430.6640625	1916.455078	-1055.126953	1012.060547	624.4628906	-2002.587891	-732.1289063	1119.726563	-1679.589844	301.4648438	1937.988281	-344.53125	-215.3320313	-732.1289063	495.2636719	1205.859375	-344.53125	-1141.259766	-86.1328125	1528.857422	-150.7324219
78.mp3	538.3300781	1916.455078	-710.5957031	-1765.722656	7773.486328	-4521.972656	4457.373047	-1528.857422	-4801.904297	7149.023438	-3359.179688	-710.5957031	-4586.572266	5900.097656	-279.9316406	-5857.03125	366.0644531	9000.878906	-7127.490234	-882.8613281	10271.33789	-7149.023438	-4608.105469	667.5292969	689.0625	7192.089844	-8720.947266	4565.039063	-2131.787109	107.6660156	-2411.71875	602.9296875	-753.6621094	710.5957031	-602.9296875	4694.238281	-2390.185547	21.53320313	-1873.388672	-21.53320313	-86.1328125	43.06640625	-150.7324219	1808.789063	1658.056641	-3509.912109	8311.816406	-7515.087891	6675.292969
79.mp3	-689.0625	-1744.189453	6610.693359	-4715.771484	279.9316406	1636.523438	-1098.193359	-2433.251953	1313.525391	-925.9277344	1550.390625	-2347.119141	-64.59960938	5081.835938	-4586.572266	-322.9980469	8376.416016	-7385.888672	1894.921875	0	-366.0644531	-43.06640625	-2583.984375	301.4648438	2024.121094	-1614.990234	150.7324219	3445.3125	-2540.917969	1981.054688	2950.048828	-5103.369141	236.8652344	1765.722656	-1184.326172	-2390.185547	538.3300781	516.796875	2519.384766	-3122.314453	1205.859375	4543.505859	-7127.490234	1399.658203	2390.185547	-2885.449219	1378.125	-667.5292969	409.1308594
80.mp3	21.53320313	-2067.1875	1550.390625	236.8652344	-6158.496094	193.7988281	3789.84375	-1528.857422	-818.2617188	-322.9980469	2196.386719	-667.5292969	2799.316406	-689.0625	172.265625	-2347.119141	5146.435547	-43.06640625	-5684.765625	2454.785156	1012.060547	-2799.316406	1464.257813	322.9980469	-1851.855469	150.7324219	-624.4628906	1679.589844	-3466.845703	7493.554688	-2196.386719	-3251.513672	5620.166016	-5275.634766	-2605.517578	4306.640625	-129.1992188	3509.912109	-5254.101563	-2540.917969	6029.296875	-3531.445313	839.7949219	667.5292969	-4005.175781	-86.1328125	5598.632813	-2260.986328	1528.857422
81.mp3	-322.9980469	21.53320313	861.328125	-990.5273438	107.6660156	-43.06640625	1916.455078	-1787.255859	667.5292969	2260.986328	215.3320313	452.1972656	-1356.591797	-43.06640625	559.8632813	86.1328125	-1399.658203	-839.7949219	-516.796875	0	-107.6660156	0	-129.1992188	236.8652344	452.1972656	-689.0625	129.1992188	-172.265625	215.3320313	2820.849609	-21.53320313	-1162.792969	-1421.191406	2648.583984	-2777.783203	301.4648438	2648.583984	-2971.582031	689.0625	-581.3964844	2627.050781	-2885.449219	667.5292969	-947.4609375	2519.384766	-559.8632813	-1722.65625	-1593.457031	2304.052734
82.mp3	-4435.839844	5857.03125	-6180.029297	21.53320313	150.7324219	-172.265625	732.1289063	21.53320313	5038.769531	-2540.917969	-2239.453125	322.9980469	4995.703125	-150.7324219	-3832.910156	-1571.923828	3574.511719	-2217.919922	-1636.523438	-129.1992188	-322.9980469	4392.773438	2347.119141	1291.992188	1399.658203	-2734.716797	581.3964844	1076.660156	-8527.148438	7622.753906	-6158.496094	6050.830078	-1442.724609	-21.53320313	-2196.386719	-3596.044922	1701.123047	5404.833984	-968.9941406	1291.992188	1033.59375	-6244.628906	5146.435547	-2476.318359	5943.164063	-8893.212891	1055.126953	-107.6660156	-366.0644531
83.mp3	0	3079.248047	150.7324219	-2454.785156	-925.9277344	-947.4609375	1012.060547	-150.7324219	495.2636719	3768.310547	1614.990234	-2906.982422	-2411.71875	150.7324219	-861.328125	64.59960938	107.6660156	3122.314453	-2390.185547	-796.7285156	-172.265625	387.5976563	258.3984375	4565.039063	516.796875	-150.7324219	215.3320313	-1313.525391	-2368.652344	-990.5273438	1270.458984	-1830.322266	-430.6640625	990.5273438	-538.3300781	-129.1992188	4565.039063	-3445.3125	-1550.390625	21.53320313	-473.7304688	2562.451172	-1744.189453	2110.253906	-258.3984375	-236.8652344	215.3320313	-1012.060547	-581.3964844
84.mp3	-1291.992188	882.8613281	-968.9941406	-236.8652344	3832.910156	-2368.652344	-1248.925781	0	-882.8613281	2196.386719	-301.4648438	-258.3984375	-581.3964844	-193.7988281	1464.257813	-1141.259766	947.4609375	-947.4609375	-258.3984375	775.1953125	-172.265625	1098.193359	-1485.791016	-150.7324219	193.7988281	-215.3320313	279.9316406	1614.990234	-1744.189453	-129.1992188	1291.992188	-258.3984375	-990.5273438	1291.992188	861.328125	-732.1289063	947.4609375	-279.9316406	-495.2636719	193.7988281	-947.4609375	-732.1289063	-64.59960938	-21.53320313	2304.052734	-2002.587891	1227.392578	1291.992188	-2497.851563
85.mp3	-645.9960938	236.8652344	0	-64.59960938	452.1972656	1356.591797	-1055.126953	-3423.779297	-430.6640625	-645.9960938	1894.921875	3229.980469	-796.7285156	1421.191406	-3682.177734	3122.314453	-3596.044922	753.6621094	2239.453125	-2304.052734	1701.123047	-366.0644531	236.8652344	-43.06640625	1184.326172	-2734.716797	990.5273438	-775.1953125	602.9296875	3574.511719	-3380.712891	-172.265625	-1291.992188	602.9296875	753.6621094	1248.925781	-1033.59375	-689.0625	452.1972656	-344.53125	689.0625	236.8652344	-430.6640625	-904.3945313	-279.9316406	796.7285156	1851.855469	172.265625	-753.6621094
86.mp3	-2045.654297	2390.185547	322.9980469	-2971.582031	1442.724609	-667.5292969	645.9960938	-667.5292969	-279.9316406	1937.988281	-947.4609375	-1593.457031	1076.660156	2842.382813	-2820.849609	753.6621094	796.7285156	-3251.513672	4155.908203	-1184.326172	1421.191406	-839.7949219	172.265625	-3014.648438	581.3964844	1012.060547	775.1953125	-4844.970703	-2670.117188	1464.257813	-3316.113281	9280.810547	-7213.623047	-2950.048828	7321.289063	-7579.6875	3703.710938	5318.701172	-8764.013672	861.328125	11369.53125	-6244.628906	-5641.699219	6093.896484	2153.320313	-3122.314453	258.3984375	-2906.982422	8031.884766
87.mp3	-107.6660156	258.3984375	-150.7324219	301.4648438	-107.6660156	1098.193359	-904.3945313	-43.06640625	4801.904297	-3746.777344	-43.06640625	43.06640625	-1055.126953	172.265625	43.06640625	1507.324219	-1765.722656	193.7988281	-172.265625	-516.796875	-107.6660156	624.4628906	-150.7324219	258.3984375	43.06640625	-21.53320313	150.7324219	-301.4648438	387.5976563	-344.53125	-624.4628906	452.1972656	21.53320313	581.3964844	107.6660156	215.3320313	-430.6640625	-301.4648438	150.7324219	-452.1972656	43.06640625	150.7324219	-107.6660156	107.6660156	0	-366.0644531	-645.9960938	-258.3984375	1141.259766
88.mp3	1012.060547	-3294.580078	4521.972656	-5620.166016	4349.707031	-5318.701172	4134.375	1012.060547	4285.107422	-1808.789063	-6782.958984	1808.789063	2971.582031	559.8632813	-2411.71875	1399.658203	-3186.914063	452.1972656	21.53320313	3962.109375	-3962.109375	-2906.982422	1012.060547	1119.726563	3940.576172	107.6660156	-3962.109375	2756.25	0	-3639.111328	5921.630859	-4844.970703	4888.037109	-4715.771484	2885.449219	3229.980469	279.9316406	-1421.191406	-4069.775391	2153.320313	-2304.052734	5124.902344	-3359.179688	-1033.59375	-624.4628906	1033.59375	-1636.523438	2906.982422	516.796875
89.mp3	2627.050781	-2906.982422	538.3300781	-559.8632813	129.1992188	21.53320313	-150.7324219	279.9316406	-1033.59375	495.2636719	387.5976563	-279.9316406	322.9980469	409.1308594	-645.9960938	215.3320313	43.06640625	839.7949219	-882.8613281	-150.7324219	43.06640625	-215.3320313	-64.59960938	473.7304688	-279.9316406	86.1328125	-21.53320313	581.3964844	-624.4628906	172.265625	-43.06640625	107.6660156	-624.4628906	322.9980469	947.4609375	-1012.060547	-150.7324219	818.2617188	-301.4648438	86.1328125	-107.6660156	-452.1972656	-43.06640625	473.7304688	-172.265625	107.6660156	-129.1992188	387.5976563	732.1289063
90.mp3	5792.431641	3725.244141	-8656.347656	-279.9316406	-473.7304688	3725.244141	-1658.056641	-581.3964844	-1205.859375	-64.59960938	6481.494141	-4952.636719	43.06640625	-1636.523438	258.3984375	409.1308594	150.7324219	2217.919922	-2906.982422	1399.658203	-473.7304688	430.6640625	6438.427734	-8074.951172	279.9316406	1485.791016	-990.5273438	4026.708984	-21.53320313	-4780.371094	947.4609375	-1851.855469	6007.763672	-366.0644531	-4565.039063	7149.023438	-2648.583984	-1981.054688	6567.626953	-3359.179688	-2067.1875	1421.191406	1636.523438	1894.921875	-6223.095703	-710.5957031	430.6640625	-107.6660156	-1507.324219
91.mp3	3897.509766	-3488.378906	-193.7988281	1248.925781	5189.501953	882.8613281	-11326.46484	-150.7324219	64.59960938	1981.054688	-2583.984375	387.5976563	-473.7304688	-430.6640625	9173.144531	-8096.484375	0	-1442.724609	10895.80078	-6933.691406	1076.660156	-1593.457031	5232.568359	-7579.6875	7364.355469	-1464.257813	2433.251953	-5447.900391	4414.306641	-3165.380859	5900.097656	-6826.025391	-1808.789063	4414.306641	-3897.509766	-301.4648438	8699.414063	-4198.974609	3229.980469	-6373.828125	-2024.121094	8333.349609	861.328125	-8118.017578	7213.623047	-9259.277344	10529.73633	-9087.011719	-645.9960938
92.mp3	861.328125	-21.53320313	775.1953125	-129.1992188	-1098.193359	-861.328125	-925.9277344	6976.757813	-4285.107422	-1507.324219	-150.7324219	-21.53320313	-689.0625	839.7949219	387.5976563	-107.6660156	409.1308594	-322.9980469	-409.1308594	-473.7304688	818.2617188	1270.458984	-1981.054688	-581.3964844	2067.1875	-1808.789063	8354.882813	-6718.359375	-710.5957031	-258.3984375	-258.3984375	581.3964844	-258.3984375	538.3300781	667.5292969	5340.234375	-7084.423828	1227.392578	107.6660156	-1141.259766	1830.322266	-1162.792969	904.3945313	-861.328125	861.328125	-1119.726563	-64.59960938	1507.324219	-581.3964844
93.mp3	-3421.875	-1312.5	3000	3070.3125	-4523.4375	140.625	-2437.5	5039.0625	-3890.625	2156.25	-4265.625	6070.3125	-4265.625	-1031.25	1359.375	1078.125	-2625	2648.4375	-1546.875	1406.25	-3164.0625	937.5	2039.0625	-1218.75	187.5	-1992.1875	1687.5	2179.6875	-1265.625	-2156.25	3210.9375	-3000	4757.8125	-3585.9375	1031.25	-1851.5625	1406.25	-3117.1875	632.8125	445.3125	726.5625	468.75	-1734.375	3937.5	-1710.9375	-2601.5625	445.3125	-562.5	984.375
95.mp3	-1658.056641	5081.835938	-3574.511719	1507.324219	-3596.044922	3639.111328	-2153.320313	-1184.326172	215.3320313	344.53125	-150.7324219	366.0644531	86.1328125	43.06640625	-301.4648438	409.1308594	3725.244141	-3962.109375	-21.53320313	581.3964844	258.3984375	-839.7949219	1830.322266	-2217.919922	495.2636719	-1098.193359	129.1992188	1248.925781	559.8632813	-1313.525391	1055.126953	-1636.523438	861.328125	775.1953125	-1055.126953	1916.455078	-947.4609375	624.4628906	-193.7988281	-279.9316406	-925.9277344	322.9980469	430.6640625	2476.318359	-1851.855469	1701.123047	-3186.914063	129.1992188	-301.4648438
96.mp3	-1031.25	-4500	4101.5625	-140.625	2390.625	-375	-1335.9375	4171.875	-9585.9375	8531.25	-6000	6562.5	-5015.625	2789.0625	-5109.375	6117.1875	-2437.5	2367.1875	140.625	-1992.1875	-750	4054.6875	70.3125	-4101.5625	3585.9375	-2109.375	1898.4375	-5882.8125	4148.4375	-4710.9375	1078.125	-1734.375	2648.4375	328.125	234.375	2343.75	-539.0625	1054.6875	-5929.6875	4242.1875	-3468.75	-70.3125	4453.125	-2929.6875	-1875	164.0625	7429.6875	-8039.0625	2812.5
98.mp3	-129.1992188	732.1289063	-947.4609375	43.06640625	129.1992188	-301.4648438	43.06640625	818.2617188	-796.7285156	409.1308594	-150.7324219	-21.53320313	215.3320313	-129.1992188	-301.4648438	689.0625	-86.1328125	-559.8632813	236.8652344	193.7988281	129.1992188	-667.5292969	215.3320313	344.53125	129.1992188	-495.2636719	150.7324219	0	-215.3320313	172.265625	796.7285156	-990.5273438	236.8652344	-366.0644531	344.53125	516.796875	624.4628906	-1227.392578	279.9316406	322.9980469	172.265625	-1119.726563	0	452.1972656	172.265625	-193.7988281	-452.1972656	193.7988281	21.53320313
99.mp3	3273.046875	-4091.308594	344.53125	279.9316406	-409.1308594	6804.492188	-5663.232422	-581.3964844	-882.8613281	1959.521484	-1830.322266	1055.126953	-882.8613281	43.06640625	667.5292969	-710.5957031	1851.855469	-775.1953125	193.7988281	-990.5273438	1098.193359	689.0625	-1981.054688	452.1972656	-366.0644531	6201.5625	-5211.035156	0	-925.9277344	409.1308594	-581.3964844	366.0644531	236.8652344	5081.835938	-4565.039063	3832.910156	-3983.642578	-732.1289063	753.6621094	-452.1972656	-43.06640625	-64.59960938	2282.519531	-2153.320313	1141.259766	-516.796875	624.4628906	-1119.726563	-150.7324219
101.mp3	-1550.390625	279.9316406	-452.1972656	-172.265625	1550.390625	-1593.457031	-43.06640625	64.59960938	710.5957031	-732.1289063	624.4628906	-258.3984375	1679.589844	-2088.720703	64.59960938	322.9980469	-344.53125	581.3964844	-301.4648438	1658.056641	409.1308594	322.9980469	-2196.386719	7644.287109	-5146.435547	-559.8632813	-2217.919922	3316.113281	-2067.1875	452.1972656	5857.03125	-5038.769531	-1787.255859	1055.126953	-818.2617188	1830.322266	-2368.652344	1055.126953	150.7324219	3617.578125	-3919.042969	7924.21875	-430.6640625	-6998.291016	1205.859375	-3143.847656	6050.830078	-3509.912109	-2304.052734
102.mp3	-968.9941406	1270.458984	-43.06640625	-150.7324219	409.1308594	-279.9316406	-107.6660156	-86.1328125	-387.5976563	-775.1953125	-86.1328125	0	-344.53125	775.1953125	-1098.193359	129.1992188	193.7988281	775.1953125	-1528.857422	1421.191406	-43.06640625	-1356.591797	2045.654297	-322.9980469	-193.7988281	-21.53320313	64.59960938	-775.1953125	1227.392578	-710.5957031	409.1308594	430.6640625	-21.53320313	-538.3300781	-495.2636719	732.1289063	86.1328125	-581.3964844	581.3964844	-409.1308594	645.9960938	861.328125	-409.1308594	-409.1308594	-21.53320313	473.7304688	-258.3984375	43.06640625	-43.06640625
103.mp3	129.1992188	732.1289063	-904.3945313	107.6660156	753.6621094	-1205.859375	861.328125	-495.2636719	107.6660156	-559.8632813	129.1992188	-258.3984375	2519.384766	-2024.121094	1894.921875	452.1972656	-2260.986328	-21.53320313	0	-258.3984375	1141.259766	-947.4609375	43.06640625	-559.8632813	279.9316406	796.7285156	387.5976563	-990.5273438	1378.125	-279.9316406	-882.8613281	-322.9980469	86.1328125	-215.3320313	1658.056641	-1873.388672	2842.382813	-3014.648438	86.1328125	-581.3964844	-129.1992188	452.1972656	3725.244141	-4134.375	4134.375	-4457.373047	1291.992188	0	-947.4609375
104.mp3	-258.3984375	-452.1972656	7687.353516	-6761.425781	-1356.591797	-258.3984375	215.3320313	1981.054688	-2605.517578	538.3300781	-1184.326172	904.3945313	861.328125	172.265625	538.3300781	-1528.857422	968.9941406	-732.1289063	1636.523438	-581.3964844	-452.1972656	129.1992188	516.796875	495.2636719	-1335.058594	-344.53125	0	129.1992188	4543.505859	-3122.314453	-1485.791016	3466.845703	-2110.253906	-968.9941406	-322.9980469	301.4648438	602.9296875	1851.855469	-2196.386719	7644.287109	-8548.681641	1636.523438	-796.7285156	-753.6621094	-43.06640625	-602.9296875	2153.320313	-516.796875	301.4648438
105.mp3	1227.392578	1485.791016	2885.449219	-2045.654297	-3768.310547	-43.06640625	732.1289063	1119.726563	1981.054688	-2842.382813	21.53320313	2906.982422	753.6621094	-366.0644531	-3962.109375	236.8652344	344.53125	667.5292969	1614.990234	-2260.986328	1464.257813	-366.0644531	2713.183594	-3639.111328	-581.3964844	172.265625	236.8652344	1571.923828	-1571.923828	-322.9980469	4844.970703	-1959.521484	-43.06640625	-3057.714844	-882.8613281	3316.113281	-2627.050781	3509.912109	-3402.246094	150.7324219	753.6621094	-64.59960938	2088.720703	-3660.644531	2670.117188	-2282.519531	322.9980469	5167.96875	-6244.628906
106.mp3	430.6640625	4844.970703	-3466.845703	6287.695313	129.1992188	2411.71875	-3789.84375	-5275.634766	1894.921875	-2799.316406	1055.126953	-538.3300781	-279.9316406	129.1992188	3273.046875	-3294.580078	322.9980469	-409.1308594	495.2636719	2304.052734	-1076.660156	-861.328125	-947.4609375	129.1992188	193.7988281	-21.53320313	1873.388672	-1701.123047	1679.589844	-2433.251953	3682.177734	-366.0644531	5254.101563	-8354.882813	904.3945313	-366.0644531	602.9296875	-1571.923828	473.7304688	-215.3320313	4392.773438	-4328.173828	-258.3984375	129.1992188	3919.042969	-2993.115234	2863.916016	-3746.777344	-43.06640625
107.mp3	3165.380859	-4349.707031	1033.59375	-1076.660156	215.3320313	904.3945313	-710.5957031	-107.6660156	947.4609375	-473.7304688	-43.06640625	129.1992188	-193.7988281	322.9980469	-215.3320313	-150.7324219	150.7324219	1873.388672	-2605.517578	473.7304688	667.5292969	-1033.59375	1744.189453	-1162.792969	-624.4628906	-452.1972656	710.5957031	-322.9980469	0	387.5976563	861.328125	-1485.791016	839.7949219	-344.53125	3746.777344	-4371.240234	-193.7988281	602.9296875	2950.048828	-3380.712891	1399.658203	-1055.126953	-947.4609375	1184.326172	882.8613281	-1378.125	1076.660156	-753.6621094	-150.7324219
108.mp3	-2718.75	-726.5625	515.625	2015.625	-4382.8125	-492.1875	23.4375	-796.875	281.25	9468.75	-5906.25	1851.5625	-2625	-679.6875	1335.9375	398.4375	4078.125	-5765.625	-1804.6875	867.1875	1125	5742.1875	-7828.125	-187.5	-46.875	1640.625	2953.125	-1640.625	-1804.6875	-679.6875	-539.0625	1078.125	539.0625	-1382.8125	890.625	2437.5	-2460.9375	187.5	140.625	-984.375	-398.4375	-23.4375	468.75	-421.875	187.5	3703.125	-1054.6875	-750	1078.125
109.mp3	193.7988281	-602.9296875	2519.384766	1335.058594	-2217.919922	-1162.792969	3854.443359	-279.9316406	-2820.849609	-667.5292969	1378.125	-2325.585938	4521.972656	1291.992188	-4844.970703	-366.0644531	322.9980469	-925.9277344	-473.7304688	64.59960938	366.0644531	-150.7324219	1335.058594	-753.6621094	-624.4628906	689.0625	215.3320313	-1291.992188	818.2617188	-538.3300781	-150.7324219	1119.726563	-861.328125	-150.7324219	1356.591797	-1291.992188	-387.5976563	710.5957031	150.7324219	-839.7949219	236.8652344	-43.06640625	21.53320313	473.7304688	-387.5976563	-172.265625	1141.259766	-796.7285156	-344.53125
110.mp3	-21.53320313	236.8652344	344.53125	-301.4648438	-172.265625	236.8652344	21.53320313	-150.7324219	-107.6660156	129.1992188	0	-861.328125	279.9316406	1033.59375	172.265625	-1270.458984	2777.783203	-3423.779297	1184.326172	839.7949219	-43.06640625	-86.1328125	-602.9296875	301.4648438	43.06640625	301.4648438	-1205.859375	818.2617188	-1399.658203	839.7949219	602.9296875	-1098.193359	1830.322266	-710.5957031	-968.9941406	1313.525391	-1808.789063	1507.324219	-107.6660156	-1184.326172	1528.857422	430.6640625	-990.5273438	279.9316406	-1141.259766	1378.125	-107.6660156	732.1289063	-279.9316406
111.mp3	-86.1328125	43.06640625	107.6660156	0	-193.7988281	172.265625	-236.8652344	301.4648438	-215.3320313	172.265625	0	150.7324219	430.6640625	-236.8652344	-344.53125	86.1328125	-279.9316406	279.9316406	-387.5976563	86.1328125	86.1328125	452.1972656	279.9316406	-516.796875	21.53320313	-86.1328125	452.1972656	-947.4609375	193.7988281	301.4648438	64.59960938	602.9296875	-107.6660156	-495.2636719	-43.06640625	-150.7324219	516.796875	-667.5292969	193.7988281	-129.1992188	43.06640625	645.9960938	129.1992188	-710.5957031	-43.06640625	624.4628906	-473.7304688	-301.4648438	322.9980469
112.mp3	-452.1972656	-753.6621094	1162.792969	-818.2617188	1313.525391	-2174.853516	1701.123047	-1162.792969	645.9960938	-775.1953125	409.1308594	-107.6660156	-344.53125	-366.0644531	624.4628906	1421.191406	796.7285156	-2088.720703	882.8613281	344.53125	-1744.189453	753.6621094	-710.5957031	645.9960938	-21.53320313	-344.53125	366.0644531	-301.4648438	4048.242188	-2583.984375	-1076.660156	2067.1875	-1808.789063	-193.7988281	538.3300781	-947.4609375	473.7304688	2174.853516	-2174.853516	-689.0625	322.9980469	387.5976563	-753.6621094	279.9316406	-193.7988281	667.5292969	-279.9316406	-258.3984375	172.265625
113.mp3	387.5976563	215.3320313	-301.4648438	430.6640625	-409.1308594	322.9980469	1291.992188	-1916.455078	236.8652344	0	430.6640625	-344.53125	-861.328125	732.1289063	193.7988281	645.9960938	-129.1992188	-366.0644531	430.6640625	-1162.792969	1076.660156	-322.9980469	-559.8632813	1873.388672	-2002.587891	581.3964844	-710.5957031	732.1289063	107.6660156	-818.2617188	172.265625	43.06640625	1937.988281	-1162.792969	-215.3320313	-150.7324219	-409.1308594	322.9980469	-344.53125	430.6640625	538.3300781	-796.7285156	258.3984375	-129.1992188	430.6640625	-344.53125	667.5292969	-904.3945313	64.59960938
114.mp3	1335.058594	-818.2617188	344.53125	430.6640625	-258.3984375	-2454.785156	689.0625	6675.292969	-4306.640625	495.2636719	-2110.253906	1270.458984	3509.912109	-3574.511719	-1421.191406	-21.53320313	215.3320313	2497.851563	-2260.986328	1012.060547	-538.3300781	1485.791016	4457.373047	-5986.230469	-172.265625	1593.457031	-581.3964844	-2325.585938	2454.785156	-753.6621094	1378.125	-495.2636719	-710.5957031	645.9960938	861.328125	-839.7949219	-1981.054688	-732.1289063	3380.712891	6632.226563	-8182.617188	-1076.660156	2928.515625	107.6660156	-968.9941406	4500.439453	-5512.5	-21.53320313	5663.232422
115.mp3	344.53125	-193.7988281	86.1328125	667.5292969	-968.9941406	0	-322.9980469	1528.857422	21.53320313	-732.1289063	1830.322266	-1937.988281	-322.9980469	-1033.59375	1248.925781	473.7304688	-1012.060547	150.7324219	-43.06640625	538.3300781	1205.859375	-947.4609375	-516.796875	1356.591797	-1205.859375	86.1328125	-409.1308594	1851.855469	-839.7949219	64.59960938	1012.060547	1421.191406	-3208.447266	-581.3964844	2454.785156	-1636.523438	-344.53125	-236.8652344	882.8613281	-732.1289063	-430.6640625	1033.59375	1205.859375	-882.8613281	-236.8652344	-1313.525391	366.0644531	-107.6660156	2239.453125
116.mp3	21.53320313	-64.59960938	-1959.521484	7687.353516	-5577.099609	-538.3300781	5167.96875	-3079.248047	2820.849609	150.7324219	-2239.453125	-2067.1875	1442.724609	-2562.451172	1744.189453	-645.9960938	-2540.917969	215.3320313	-516.796875	2627.050781	258.3984375	-1184.326172	5103.369141	-4478.90625	753.6621094	8527.148438	-7428.955078	-279.9316406	-1184.326172	2347.119141	-1399.658203	-2217.919922	43.06640625	3897.509766	-4306.640625	602.9296875	7041.357422	-6072.363281	-2304.052734	1614.990234	1636.523438	-3574.511719	1248.925781	2325.585938	2260.986328	-1119.726563	2906.982422	-3875.976563	1098.193359
117.mp3	421.875	-750	281.25	-750	1453.125	-750	-445.3125	890.625	-140.625	-632.8125	164.0625	164.0625	210.9375	-351.5625	351.5625	187.5	0	-46.875	117.1875	304.6875	187.5	960.9375	117.1875	-1289.0625	-70.3125	515.625	-468.75	3070.3125	914.0625	-1359.375	-1007.8125	6398.4375	-5953.125	-210.9375	-2367.1875	2531.25	3703.125	-4218.75	-867.1875	-1335.9375	-210.9375	421.875	2320.3125	-703.125	234.375	820.3125	-1265.625	1125	-234.375
118.mp3	409.1308594	3380.712891	-2067.1875	538.3300781	107.6660156	-1593.457031	2304.052734	-107.6660156	-4866.503906	1636.523438	559.8632813	6976.757813	-7751.953125	301.4648438	473.7304688	2734.716797	-3746.777344	1227.392578	1701.123047	-1248.925781	1291.992188	1679.589844	-1701.123047	-1636.523438	-1399.658203	4091.308594	-1959.521484	-322.9980469	-1248.925781	1141.259766	-2260.986328	710.5957031	1830.322266	-21.53320313	-624.4628906	1593.457031	-3811.376953	4435.839844	-861.328125	-1765.722656	172.265625	2260.986328	-3811.376953	-107.6660156	2497.851563	5469.433594	-6093.896484	-452.1972656	1636.523438
119.mp3	-387.5976563	301.4648438	-86.1328125	-430.6640625	0	452.1972656	-322.9980469	129.1992188	107.6660156	193.7988281	-495.2636719	215.3320313	-538.3300781	452.1972656	-409.1308594	21.53320313	581.3964844	-387.5976563	279.9316406	-516.796875	-172.265625	667.5292969	-1098.193359	689.0625	21.53320313	-43.06640625	-150.7324219	215.3320313	-689.0625	-236.8652344	1270.458984	-172.265625	-452.1972656	129.1992188	-129.1992188	-172.265625	495.2636719	-301.4648438	-710.5957031	990.5273438	172.265625	-387.5976563	839.7949219	-473.7304688	-236.8652344	366.0644531	64.59960938	-236.8652344	-86.1328125
120.mp3	689.0625	667.5292969	-430.6640625	-753.6621094	3337.646484	-1787.255859	-581.3964844	4306.640625	-4694.238281	645.9960938	2777.783203	-2842.382813	-1679.589844	366.0644531	1571.923828	-215.3320313	1012.060547	-775.1953125	2928.515625	-2433.251953	1076.660156	-1701.123047	689.0625	-1098.193359	624.4628906	1055.126953	1593.457031	-3036.181641	301.4648438	-839.7949219	6115.429688	-4134.375	-968.9941406	-495.2636719	2734.716797	-2239.453125	4629.638672	-4263.574219	1184.326172	-1787.255859	-1830.322266	882.8613281	-1313.525391	-236.8652344	150.7324219	-43.06640625	-21.53320313	129.1992188	3660.644531
121.mp3	2648.583984	-1184.326172	-1012.060547	1421.191406	-2110.253906	2131.787109	624.4628906	-2885.449219	2820.849609	-2950.048828	1830.322266	-3122.314453	4371.240234	-581.3964844	-387.5976563	-1485.791016	-495.2636719	-473.7304688	4155.908203	3251.513672	-7299.755859	-1076.660156	3380.712891	-1658.056641	1894.921875	2842.382813	-4220.507813	-1119.726563	-452.1972656	344.53125	2368.652344	-818.2617188	387.5976563	1399.658203	-322.9980469	-107.6660156	-430.6640625	-1614.990234	107.6660156	-645.9960938	3509.912109	-3854.443359	2131.787109	1528.857422	-1722.65625	-1399.658203	5146.435547	-4651.171875	-1808.789063
122.mp3	-2153.320313	-107.6660156	21.53320313	-322.9980469	3229.980469	-1184.326172	-344.53125	-1055.126953	624.4628906	-1528.857422	-43.06640625	839.7949219	215.3320313	3229.980469	-4737.304688	6115.429688	-2497.851563	-2562.451172	3122.314453	-107.6660156	-3983.642578	2906.982422	-1442.724609	-322.9980469	-129.1992188	1593.457031	1614.990234	-2454.785156	-2260.986328	1442.724609	-1787.255859	1959.521484	-107.6660156	-732.1289063	-624.4628906	1313.525391	1335.058594	-2648.583984	6072.363281	-4371.240234	-1012.060547	645.9960938	-538.3300781	-645.9960938	732.1289063	322.9980469	818.2617188	-172.265625	-925.9277344
123.mp3	1218.75	-2039.0625	468.75	773.4375	-257.8125	-750	23.4375	1734.375	-2625	-1289.0625	-187.5	-468.75	46.875	539.0625	-1054.6875	890.625	164.0625	-375	-93.75	-164.0625	726.5625	585.9375	2039.0625	-3093.75	398.4375	2882.8125	-3093.75	679.6875	-445.3125	304.6875	23.4375	23.4375	-539.0625	-351.5625	4171.875	-2109.375	0	-1148.4375	257.8125	515.625	-796.875	-656.25	4992.1875	-4171.875	398.4375	-1171.875	164.0625	-468.75	351.5625
124.mp3	1658.056641	-968.9941406	-1033.59375	473.7304688	215.3320313	-21.53320313	322.9980469	215.3320313	-861.328125	-301.4648438	-21.53320313	452.1972656	64.59960938	-495.2636719	581.3964844	-301.4648438	64.59960938	645.9960938	-193.7988281	64.59960938	-667.5292969	861.328125	-193.7988281	-215.3320313	64.59960938	236.8652344	-215.3320313	-430.6640625	409.1308594	-258.3984375	-150.7324219	839.7949219	86.1328125	-301.4648438	-322.9980469	-193.7988281	215.3320313	-258.3984375	904.3945313	-279.9316406	-452.1972656	86.1328125	-172.265625	150.7324219	86.1328125	-344.53125	430.6640625	-107.6660156	129.1992188
125.mp3	0	-1184.326172	5986.230469	-4823.4375	452.1972656	344.53125	-689.0625	-64.59960938	3036.181641	559.8632813	-3574.511719	1162.792969	947.4609375	-3423.779297	1658.056641	-796.7285156	904.3945313	-1507.324219	904.3945313	-581.3964844	645.9960938	344.53125	-258.3984375	-430.6640625	1959.521484	559.8632813	-2110.253906	-1098.193359	366.0644531	43.06640625	86.1328125	516.796875	-839.7949219	1442.724609	-796.7285156	236.8652344	3897.509766	-4048.242188	-430.6640625	796.7285156	-1076.660156	21.53320313	2088.720703	-64.59960938	-258.3984375	86.1328125	-1528.857422	129.1992188	732.1289063
126.mp3	-925.9277344	-64.59960938	-818.2617188	1076.660156	-947.4609375	215.3320313	107.6660156	366.0644531	-344.53125	279.9316406	2476.318359	-2842.382813	473.7304688	-129.1992188	1119.726563	-1098.193359	258.3984375	86.1328125	-21.53320313	-344.53125	-559.8632813	1894.921875	-710.5957031	-193.7988281	43.06640625	-21.53320313	1270.458984	-1894.921875	21.53320313	0	-559.8632813	21.53320313	753.6621094	-645.9960938	150.7324219	2067.1875	-882.8613281	-1162.792969	495.2636719	-64.59960938	-172.265625	1722.65625	-1162.792969	-581.3964844	322.9980469	624.4628906	-1636.523438	430.6640625	-215.3320313
127.mp3	150.7324219	-150.7324219	0	-21.53320313	0	409.1308594	21.53320313	-409.1308594	0	215.3320313	-64.59960938	-150.7324219	107.6660156	-21.53320313	-21.53320313	21.53320313	150.7324219	-129.1992188	-215.3320313	193.7988281	215.3320313	-172.265625	21.53320313	0	-21.53320313	0	-64.59960938	0	-279.9316406	344.53125	-150.7324219	129.1992188	-279.9316406	236.8652344	21.53320313	64.59960938	107.6660156	-279.9316406	21.53320313	258.3984375	-258.3984375	0	0	43.06640625	64.59960938	-215.3320313	258.3984375	21.53320313	0
128.mp3	-21.53320313	21.53320313	0	150.7324219	-366.0644531	172.265625	-64.59960938	150.7324219	-43.06640625	86.1328125	0	-129.1992188	-193.7988281	172.265625	64.59960938	150.7324219	-150.7324219	64.59960938	-64.59960938	107.6660156	43.06640625	-150.7324219	-64.59960938	0	107.6660156	0	-43.06640625	-64.59960938	-107.6660156	-86.1328125	301.4648438	107.6660156	-129.1992188	-21.53320313	0	409.1308594	21.53320313	-516.796875	86.1328125	-107.6660156	107.6660156	-21.53320313	21.53320313	21.53320313	-21.53320313	21.53320313	0	409.1308594	-409.1308594
129.mp3	-7213.623047	236.8652344	796.7285156	-1033.59375	2045.654297	-2045.654297	1571.923828	-1550.390625	1808.789063	-1399.658203	8893.212891	-9065.478516	-172.265625	2971.582031	4026.708984	-6653.759766	-150.7324219	6524.560547	-5297.167969	-1098.193359	-301.4648438	7924.21875	-7945.751953	4672.705078	1205.859375	-4651.171875	-1033.59375	1679.589844	3337.646484	-5297.167969	1507.324219	-1335.058594	7838.085938	-7708.886719	1981.054688	-1162.792969	2282.519531	-3229.980469	-172.265625	1808.789063	-2454.785156	5577.099609	-3897.509766	5404.833984	-64.59960938	-5943.164063	-21.53320313	4521.972656	4328.173828
130.mp3	-236.8652344	-344.53125	5706.298828	1658.056641	-3079.248047	-4155.908203	430.6640625	0	-516.796875	-387.5976563	581.3964844	581.3964844	-968.9941406	172.265625	-495.2636719	43.06640625	-21.53320313	5663.232422	0	107.6660156	-4866.503906	-322.9980469	129.1992188	-495.2636719	193.7988281	753.6621094	-753.6621094	193.7988281	366.0644531	-301.4648438	21.53320313	7170.556641	-796.7285156	-2131.787109	-4974.169922	1335.058594	-882.8613281	172.265625	-602.9296875	1205.859375	21.53320313	-258.3984375	-581.3964844	129.1992188	0	236.8652344	5340.234375	-904.3945313	-5081.835938
131.mp3	473.7304688	-215.3320313	322.9980469	-344.53125	301.4648438	-279.9316406	4371.240234	129.1992188	-2002.587891	-1959.521484	107.6660156	6955.224609	-2131.787109	-882.8613281	-3251.513672	-538.3300781	1765.722656	452.1972656	1464.257813	-3316.113281	193.7988281	2820.849609	-1873.388672	1679.589844	-3789.84375	1184.326172	1851.855469	1528.857422	-645.9960938	-3380.712891	193.7988281	6589.160156	-258.3984375	-2820.849609	-2950.048828	-1227.392578	6373.828125	-3703.710938	-1614.990234	-2627.050781	0	4435.839844	904.3945313	-409.1308594	1593.457031	-6373.828125	4263.574219	-4005.175781	-236.8652344
133.mp3	0	-21.53320313	0	322.9980469	301.4648438	-64.59960938	107.6660156	107.6660156	430.6640625	86.1328125	-64.59960938	322.9980469	-64.59960938	495.2636719	-344.53125	-322.9980469	667.5292969	-107.6660156	-387.5976563	667.5292969	-925.9277344	1012.060547	-1098.193359	129.1992188	861.328125	452.1972656	-667.5292969	-21.53320313	990.5273438	-904.3945313	-775.1953125	753.6621094	193.7988281	-366.0644531	-925.9277344	279.9316406	-43.06640625	-344.53125	279.9316406	64.59960938	-559.8632813	258.3984375	689.0625	-344.53125	-150.7324219	-86.1328125	-645.9960938	279.9316406	-839.7949219
134.mp3	-366.0644531	-624.4628906	-796.7285156	-409.1308594	1399.658203	473.7304688	904.3945313	-1378.125	-990.5273438	495.2636719	-172.265625	-366.0644531	-129.1992188	21.53320313	904.3945313	-344.53125	-581.3964844	86.1328125	602.9296875	-193.7988281	8074.951172	-6373.828125	-2562.451172	-1248.925781	8096.484375	-1227.392578	882.8613281	-6503.027344	-1184.326172	13802.7832	344.53125	-5835.498047	-7149.023438	-1205.859375	13307.51953	344.53125	-3294.580078	-9388.476563	882.8613281	4091.308594	-1744.189453	236.8652344	-1205.859375	4888.037109	-1270.458984	-43.06640625	-624.4628906	-3552.978516	732.1289063
135.mp3	-4500.439453	-753.6621094	1098.193359	-2239.453125	1916.455078	344.53125	-1507.324219	-1055.126953	150.7324219	2088.720703	5663.232422	-6201.5625	43.06640625	5921.630859	-6373.828125	3057.714844	-4026.708984	1571.923828	21.53320313	258.3984375	-1894.921875	796.7285156	-1335.058594	8570.214844	-6416.894531	215.3320313	-1098.193359	882.8613281	-2519.384766	-258.3984375	172.265625	301.4648438	409.1308594	-21.53320313	-64.59960938	2260.986328	-2454.785156	4048.242188	-3251.513672	796.7285156	1012.060547	387.5976563	-2304.052734	-861.328125	1550.390625	-344.53125	904.3945313	107.6660156	-1851.855469
136.mp3	-2627.050781	2605.517578	-7601.220703	5943.164063	-2088.720703	-1356.591797	3251.513672	689.0625	-6998.291016	1227.392578	-861.328125	1830.322266	-2131.787109	1528.857422	3208.447266	1055.126953	-4995.703125	3682.177734	1313.525391	-6739.892578	8527.148438	-8634.814453	9151.611328	-5447.900391	925.9277344	-3962.109375	4974.169922	2067.1875	-6481.494141	-2583.984375	1658.056641	-947.4609375	8850.146484	-6589.160156	322.9980469	-990.5273438	2067.1875	-2605.517578	1378.125	-925.9277344	1335.058594	7644.287109	-5986.230469	-4543.505859	1787.255859	-1421.191406	3143.847656	5900.097656	-5447.900391
137.mp3	538.3300781	43.06640625	86.1328125	-215.3320313	86.1328125	-64.59960938	64.59960938	43.06640625	-258.3984375	-150.7324219	-43.06640625	344.53125	172.265625	150.7324219	-322.9980469	-279.9316406	602.9296875	-236.8652344	21.53320313	0	-236.8652344	818.2617188	-990.5273438	861.328125	-258.3984375	-581.3964844	-215.3320313	301.4648438	150.7324219	366.0644531	-409.1308594	-344.53125	344.53125	86.1328125	0	-366.0644531	129.1992188	279.9316406	-215.3320313	473.7304688	-904.3945313	193.7988281	193.7988281	344.53125	-236.8652344	0	387.5976563	-172.265625	193.7988281
138.mp3	0	-43.06640625	21.53320313	129.1992188	107.6660156	-215.3320313	107.6660156	473.7304688	43.06640625	-409.1308594	258.3984375	322.9980469	-129.1992188	279.9316406	236.8652344	-839.7949219	258.3984375	43.06640625	366.0644531	172.265625	-107.6660156	107.6660156	-322.9980469	0	129.1992188	21.53320313	150.7324219	21.53320313	258.3984375	-301.4648438	-64.59960938	107.6660156	-172.265625	150.7324219	64.59960938	193.7988281	-430.6640625	193.7988281	667.5292969	-710.5957031	344.53125	129.1992188	-150.7324219	-236.8652344	516.796875	-495.2636719	64.59960938	-43.06640625	-150.7324219
140.mp3	-366.0644531	-129.1992188	387.5976563	64.59960938	-236.8652344	322.9980469	-322.9980469	21.53320313	366.0644531	-538.3300781	624.4628906	-150.7324219	-559.8632813	279.9316406	21.53320313	-172.265625	107.6660156	387.5976563	-452.1972656	64.59960938	581.3964844	-559.8632813	0	-21.53320313	21.53320313	-150.7324219	301.4648438	-64.59960938	-86.1328125	172.265625	-387.5976563	193.7988281	-129.1992188	366.0644531	-322.9980469	452.1972656	-495.2636719	43.06640625	581.3964844	-430.6640625	236.8652344	-129.1992188	129.1992188	-301.4648438	409.1308594	-559.8632813	495.2636719	-193.7988281	-366.0644531
142.mp3	-473.7304688	150.7324219	-43.06640625	409.1308594	559.8632813	-1248.925781	925.9277344	-667.5292969	387.5976563	409.1308594	-387.5976563	0	-495.2636719	344.53125	-344.53125	-150.7324219	624.4628906	-559.8632813	581.3964844	-495.2636719	193.7988281	-43.06640625	301.4648438	21.53320313	-387.5976563	409.1308594	-667.5292969	279.9316406	689.0625	-710.5957031	107.6660156	-193.7988281	279.9316406	710.5957031	-968.9941406	279.9316406	-86.1328125	-150.7324219	-86.1328125	-86.1328125	1076.660156	-882.8613281	21.53320313	-21.53320313	430.6640625	301.4648438	-753.6621094	409.1308594	-775.1953125
143.mp3	-172.265625	86.1328125	-236.8652344	86.1328125	-667.5292969	904.3945313	-538.3300781	-64.59960938	279.9316406	86.1328125	-21.53320313	-452.1972656	581.3964844	-64.59960938	-64.59960938	86.1328125	-409.1308594	-301.4648438	-86.1328125	689.0625	322.9980469	925.9277344	-279.9316406	-839.7949219	-21.53320313	818.2617188	-538.3300781	-86.1328125	-258.3984375	559.8632813	495.2636719	-495.2636719	0	193.7988281	-193.7988281	-818.2617188	-258.3984375	775.1953125	-258.3984375	-258.3984375	-215.3320313	301.4648438	107.6660156	-279.9316406	925.9277344	301.4648438	-516.796875	559.8632813	-258.3984375
144.mp3	-1378.125	775.1953125	-689.0625	64.59960938	753.6621094	-193.7988281	-2002.587891	409.1308594	-236.8652344	-538.3300781	796.7285156	775.1953125	64.59960938	279.9316406	-559.8632813	818.2617188	-925.9277344	1076.660156	-344.53125	43.06640625	1701.123047	-1184.326172	-839.7949219	667.5292969	-43.06640625	-107.6660156	-1141.259766	301.4648438	21.53320313	667.5292969	-968.9941406	904.3945313	-925.9277344	732.1289063	-689.0625	-21.53320313	-21.53320313	-279.9316406	-796.7285156	387.5976563	-21.53320313	-366.0644531	-581.3964844	753.6621094	796.7285156	-172.265625	279.9316406	-129.1992188	-559.8632813
145.mp3	445.3125	23.4375	0	-46.875	-375	-164.0625	562.5	-562.5	140.625	-23.4375	-93.75	187.5	-23.4375	679.6875	-773.4375	492.1875	-492.1875	468.75	-445.3125	23.4375	70.3125	-140.625	70.3125	70.3125	23.4375	0	23.4375	234.375	0	-23.4375	23.4375	-281.25	-23.4375	-257.8125	632.8125	-468.75	492.1875	328.125	-1101.5625	-117.1875	1218.75	-46.875	-93.75	117.1875	-890.625	585.9375	-23.4375	375	-351.5625
146.mp3	-64.59960938	-86.1328125	86.1328125	-129.1992188	21.53320313	21.53320313	-64.59960938	0	0	86.1328125	0	-21.53320313	-43.06640625	0	0	64.59960938	-21.53320313	-43.06640625	0	129.1992188	-129.1992188	-21.53320313	495.2636719	-495.2636719	430.6640625	64.59960938	-64.59960938	-344.53125	107.6660156	-21.53320313	-301.4648438	0	0	64.59960938	64.59960938	107.6660156	64.59960938	0	0	-172.265625	64.59960938	-43.06640625	-21.53320313	0	21.53320313	64.59960938	-21.53320313	-43.06640625	-21.53320313
148.mp3	-1356.591797	925.9277344	-1808.789063	86.1328125	-624.4628906	172.265625	-796.7285156	3423.779297	-1399.658203	1055.126953	-2476.318359	1593.457031	-1076.660156	-1141.259766	129.1992188	1593.457031	-538.3300781	2282.519531	-2497.851563	3725.244141	-3423.779297	-689.0625	-193.7988281	796.7285156	-538.3300781	473.7304688	-473.7304688	-215.3320313	-645.9960938	-409.1308594	1055.126953	279.9316406	-925.9277344	1894.921875	-1679.589844	-43.06640625	21.53320313	452.1972656	409.1308594	1227.392578	-1421.191406	1679.589844	-2713.183594	0	-21.53320313	-21.53320313	21.53320313	387.5976563	129.1992188
149.mp3	0	-495.2636719	-279.9316406	2691.650391	-2368.652344	-107.6660156	301.4648438	-387.5976563	947.4609375	-667.5292969	-172.265625	129.1992188	430.6640625	-430.6640625	21.53320313	-150.7324219	559.8632813	0	667.5292969	-667.5292969	0	236.8652344	430.6640625	1076.660156	-1033.59375	-925.9277344	-409.1308594	129.1992188	430.6640625	882.8613281	-516.796875	-818.2617188	43.06640625	258.3984375	-86.1328125	452.1972656	-86.1328125	-409.1308594	150.7324219	-172.265625	129.1992188	-172.265625	21.53320313	43.06640625	-86.1328125	279.9316406	-193.7988281	-64.59960938	172.265625
150.mp3	-107.6660156	129.1992188	21.53320313	732.1289063	-1442.724609	1701.123047	-818.2617188	129.1992188	-968.9941406	0	559.8632813	301.4648438	-602.9296875	581.3964844	-301.4648438	43.06640625	64.59960938	-150.7324219	1227.392578	-172.265625	-1593.457031	-129.1992188	2196.386719	-1744.189453	258.3984375	1184.326172	-882.8613281	-258.3984375	409.1308594	-236.8652344	-86.1328125	409.1308594	387.5976563	-1205.859375	344.53125	-86.1328125	-344.53125	1464.257813	-947.4609375	839.7949219	-430.6640625	0	-1076.660156	-43.06640625	430.6640625	0	236.8652344	538.3300781	-516.796875
151.mp3	150.7324219	538.3300781	775.1953125	-1162.792969	-279.9316406	-559.8632813	3552.978516	-2885.449219	-258.3984375	-236.8652344	-21.53320313	1981.054688	-1076.660156	-645.9960938	-387.5976563	0	0	43.06640625	64.59960938	8634.814453	1636.523438	-9345.410156	-495.2636719	-409.1308594	495.2636719	86.1328125	3682.177734	-2519.384766	-1270.458984	409.1308594	-43.06640625	-172.265625	667.5292969	732.1289063	-1636.523438	452.1972656	-624.4628906	710.5957031	21.53320313	-322.9980469	796.7285156	-861.328125	322.9980469	1076.660156	-1270.458984	236.8652344	-1098.193359	753.6621094	-172.265625
152.mp3	2024.121094	-990.5273438	2519.384766	3337.646484	-4909.570313	-2799.316406	8204.150391	-602.9296875	-6201.5625	-1356.591797	1464.257813	7149.023438	-5555.566406	-2067.1875	7450.488281	-7493.554688	473.7304688	5232.568359	-6201.5625	1485.791016	-990.5273438	3423.779297	3832.910156	-7945.751953	-322.9980469	7321.289063	-5340.234375	-21.53320313	2820.849609	-4758.837891	2196.386719	-1313.525391	-387.5976563	2433.251953	-2906.982422	1119.726563	6610.693359	-7601.220703	624.4628906	645.9960938	-559.8632813	2174.853516	-2562.451172	2411.71875	-409.1308594	-1012.060547	150.7324219	4220.507813	-5490.966797
153.mp3	21.53320313	-43.06640625	193.7988281	-150.7324219	279.9316406	-150.7324219	43.06640625	-64.59960938	-21.53320313	150.7324219	-279.9316406	21.53320313	-64.59960938	193.7988281	150.7324219	-172.265625	-150.7324219	150.7324219	-150.7324219	129.1992188	-21.53320313	-129.1992188	43.06640625	43.06640625	-107.6660156	21.53320313	193.7988281	-107.6660156	-21.53320313	21.53320313	0	129.1992188	-193.7988281	64.59960938	-107.6660156	107.6660156	86.1328125	-107.6660156	0	21.53320313	64.59960938	-64.59960938	86.1328125	-86.1328125	-21.53320313	21.53320313	-107.6660156	-86.1328125	-21.53320313
154.mp3	-732.1289063	107.6660156	-344.53125	0	645.9960938	-645.9960938	-86.1328125	516.796875	-516.796875	-495.2636719	1593.457031	-279.9316406	904.3945313	-753.6621094	-882.8613281	236.8652344	-215.3320313	1550.390625	0	-796.7285156	387.5976563	495.2636719	-990.5273438	1098.193359	-2088.720703	2174.853516	-947.4609375	-904.3945313	279.9316406	366.0644531	387.5976563	861.328125	-64.59960938	129.1992188	-1614.990234	-581.3964844	172.265625	-452.1972656	990.5273438	-839.7949219	172.265625	968.9941406	538.3300781	-1205.859375	1055.126953	-1162.792969	430.6640625	-452.1972656	-129.1992188
155.mp3	-1528.857422	-387.5976563	990.5273438	-1184.326172	8397.949219	-7988.818359	-236.8652344	839.7949219	-602.9296875	4801.904297	-3940.576172	-1141.259766	624.4628906	4263.574219	1636.523438	-5641.699219	1636.523438	-1722.65625	602.9296875	-925.9277344	430.6640625	839.7949219	-710.5957031	1076.660156	-1636.523438	-409.1308594	1227.392578	-1012.060547	7881.152344	-7751.953125	-387.5976563	1571.923828	-1614.990234	5641.699219	-4155.908203	-1593.457031	1851.855469	2605.517578	-2648.583984	-1098.193359	1658.056641	-129.1992188	-279.9316406	-1571.923828	516.796875	753.6621094	1658.056641	-1679.589844	-753.6621094
156.mp3	1248.925781	-1399.658203	-1399.658203	2583.984375	-2583.984375	904.3945313	-559.8632813	-2519.384766	-3854.443359	2110.253906	-2820.849609	3208.447266	-1313.525391	3509.912109	-732.1289063	-4758.837891	172.265625	-409.1308594	1442.724609	1528.857422	258.3984375	-2648.583984	1098.193359	2670.117188	882.8613281	-3122.314453	-2196.386719	193.7988281	0	279.9316406	796.7285156	4005.175781	-968.9941406	-3832.910156	1744.189453	1012.060547	107.6660156	1658.056641	2174.853516	-4651.171875	-1830.322266	-150.7324219	279.9316406	279.9316406	2583.984375	-968.9941406	-366.0644531	452.1972656	-1248.925781
157.mp3	689.0625	-1830.322266	-710.5957031	753.6621094	-839.7949219	581.3964844	-21.53320313	-1141.259766	990.5273438	1658.056641	-2045.654297	-215.3320313	1335.058594	-1184.326172	129.1992188	129.1992188	645.9960938	-215.3320313	2002.587891	-2691.650391	-387.5976563	753.6621094	-495.2636719	-279.9316406	150.7324219	107.6660156	1012.060547	1830.322266	-2433.251953	1076.660156	-667.5292969	-1162.792969	1335.058594	193.7988281	473.7304688	-947.4609375	1571.923828	-1528.857422	2648.583984	-2583.984375	-301.4648438	-516.796875	172.265625	-193.7988281	602.9296875	1421.191406	-1442.724609	2820.849609	-1894.921875
158.mp3	0	150.7324219	0	-172.265625	-107.6660156	129.1992188	-107.6660156	21.53320313	-43.06640625	150.7324219	-43.06640625	150.7324219	0	150.7324219	0	-344.53125	-107.6660156	86.1328125	21.53320313	-21.53320313	86.1328125	0	-43.06640625	-21.53320313	0	21.53320313	-129.1992188	107.6660156	0	-322.9980469	301.4648438	21.53320313	0	0	-193.7988281	409.1308594	-21.53320313	172.265625	-366.0644531	538.3300781	86.1328125	-667.5292969	43.06640625	0	0	-21.53320313	21.53320313	64.59960938	-21.53320313
159.mp3	-43.06640625	150.7324219	86.1328125	-43.06640625	-172.265625	516.796875	-172.265625	-366.0644531	215.3320313	64.59960938	64.59960938	-107.6660156	-107.6660156	301.4648438	150.7324219	-322.9980469	258.3984375	-279.9316406	409.1308594	-21.53320313	-43.06640625	21.53320313	-64.59960938	21.53320313	-150.7324219	107.6660156	-129.1992188	-64.59960938	236.8652344	64.59960938	0	-64.59960938	64.59960938	-86.1328125	-43.06640625	21.53320313	107.6660156	-279.9316406	258.3984375	21.53320313	-64.59960938	21.53320313	-21.53320313	-107.6660156	107.6660156	-516.796875	344.53125	21.53320313	-344.53125
160.mp3	516.796875	193.7988281	-516.796875	-387.5976563	-129.1992188	258.3984375	-559.8632813	1335.058594	-409.1308594	86.1328125	-947.4609375	-516.796875	1593.457031	-215.3320313	-602.9296875	452.1972656	-882.8613281	1378.125	-2110.253906	2454.785156	-818.2617188	-150.7324219	-559.8632813	366.0644531	-1033.59375	1162.792969	-215.3320313	-409.1308594	-150.7324219	150.7324219	86.1328125	279.9316406	-452.1972656	86.1328125	430.6640625	-667.5292969	753.6621094	452.1972656	43.06640625	-1270.458984	1227.392578	172.265625	107.6660156	-344.53125	-344.53125	279.9316406	1033.59375	-839.7949219	21.53320313
161.mp3	5017.236328	-7019.824219	452.1972656	-689.0625	-322.9980469	-150.7324219	689.0625	64.59960938	-409.1308594	-215.3320313	-150.7324219	1356.591797	-473.7304688	-322.9980469	1248.925781	2110.253906	-2799.316406	43.06640625	409.1308594	236.8652344	2131.787109	-2928.515625	495.2636719	-710.5957031	2842.382813	-2648.583984	710.5957031	86.1328125	-1356.591797	861.328125	-990.5273438	1205.859375	-129.1992188	-732.1289063	172.265625	172.265625	581.3964844	-107.6660156	-538.3300781	-172.265625	0	732.1289063	-904.3945313	279.9316406	-258.3984375	-150.7324219	322.9980469	21.53320313	172.265625
162.mp3	-366.0644531	172.265625	-387.5976563	193.7988281	43.06640625	150.7324219	-301.4648438	301.4648438	-21.53320313	-107.6660156	-172.265625	387.5976563	344.53125	-775.1953125	107.6660156	-129.1992188	1055.126953	-1055.126953	1141.259766	-710.5957031	21.53320313	-322.9980469	279.9316406	-495.2636719	732.1289063	-645.9960938	452.1972656	-322.9980469	215.3320313	21.53320313	-43.06640625	473.7304688	-602.9296875	172.265625	-236.8652344	-495.2636719	258.3984375	-129.1992188	279.9316406	-258.3984375	-107.6660156	0	-107.6660156	-129.1992188	86.1328125	-150.7324219	-21.53320313	86.1328125	43.06640625
163.mp3	1442.724609	43.06640625	-322.9980469	-732.1289063	-43.06640625	1959.521484	-990.5273438	-818.2617188	64.59960938	538.3300781	322.9980469	-796.7285156	21.53320313	-129.1992188	-193.7988281	775.1953125	-43.06640625	1055.126953	861.328125	-1270.458984	-409.1308594	-1162.792969	-64.59960938	-64.59960938	1270.458984	452.1972656	-430.6640625	-839.7949219	344.53125	1098.193359	-473.7304688	-882.8613281	-86.1328125	602.9296875	236.8652344	-452.1972656	-43.06640625	-193.7988281	-387.5976563	1076.660156	-344.53125	796.7285156	1162.792969	-1291.992188	-839.7949219	-516.796875	-322.9980469	86.1328125	1098.193359
164.mp3	-43.06640625	0	43.06640625	43.06640625	-43.06640625	-21.53320313	0	0	0	0	0	21.53320313	21.53320313	602.9296875	21.53320313	21.53320313	-21.53320313	1248.925781	-236.8652344	-1012.060547	753.6621094	-387.5976563	430.6640625	215.3320313	-193.7988281	-581.3964844	150.7324219	-689.0625	452.1972656	-344.53125	279.9316406	-516.796875	0	538.3300781	-732.1289063	193.7988281	301.4648438	-279.9316406	-21.53320313	107.6660156	279.9316406	-968.9941406	64.59960938	86.1328125	344.53125	-86.1328125	-21.53320313	667.5292969	-322.9980469
166.mp3	-1205.859375	-3811.376953	-21.53320313	4091.308594	-4026.708984	6782.958984	818.2617188	-7967.285156	107.6660156	5103.369141	-4737.304688	6029.296875	-1658.056641	-5490.966797	581.3964844	3854.443359	-3337.646484	6696.826172	732.1289063	-7816.552734	-279.9316406	5534.033203	-4651.171875	6244.628906	-2325.585938	-3725.244141	-667.5292969	3897.509766	-3919.042969	6244.628906	1614.990234	-8333.349609	-86.1328125	5232.568359	-4306.640625	6675.292969	-1679.589844	-5770.898438	1076.660156	3186.914063	-3273.046875	6696.826172	-602.9296875	-7170.556641	-710.5957031	4737.304688	-3531.445313	6029.296875	-1873.388672
167.mp3	-301.4648438	258.3984375	-21.53320313	-990.5273438	624.4628906	-1033.59375	193.7988281	172.265625	193.7988281	-301.4648438	-215.3320313	1464.257813	-129.1992188	-882.8613281	559.8632813	-129.1992188	-559.8632813	430.6640625	559.8632813	-1335.058594	409.1308594	624.4628906	150.7324219	-796.7285156	193.7988281	-409.1308594	-258.3984375	322.9980469	1119.726563	258.3984375	-1442.724609	1205.859375	-710.5957031	129.1992188	-172.265625	150.7324219	775.1953125	-1227.392578	559.8632813	-624.4628906	516.796875	602.9296875	-968.9941406	344.53125	-538.3300781	129.1992188	1012.060547	-947.4609375	0
168.mp3	366.0644531	-753.6621094	796.7285156	689.0625	-775.1953125	-21.53320313	-21.53320313	193.7988281	-150.7324219	-775.1953125	-43.06640625	43.06640625	86.1328125	21.53320313	387.5976563	-904.3945313	409.1308594	-193.7988281	1744.189453	-775.1953125	-21.53320313	172.265625	-172.265625	43.06640625	-279.9316406	-538.3300781	559.8632813	-172.265625	430.6640625	-430.6640625	-279.9316406	-301.4648438	0	-301.4648438	107.6660156	1636.523438	-1205.859375	236.8652344	-279.9316406	21.53320313	1614.990234	-2820.849609	0	279.9316406	129.1992188	-236.8652344	0	0	516.796875
169.mp3	1098.193359	-387.5976563	-645.9960938	-236.8652344	215.3320313	861.328125	-1033.59375	-107.6660156	21.53320313	0	215.3320313	2024.121094	-2347.119141	107.6660156	-21.53320313	-43.06640625	1658.056641	1981.054688	-1765.722656	8548.681641	-8333.349609	-667.5292969	2325.585938	-1851.855469	1571.923828	-1162.792969	-279.9316406	-1916.455078	6180.029297	-3402.246094	-753.6621094	-1808.789063	2067.1875	667.5292969	-1593.457031	732.1289063	-1378.125	-516.796875	559.8632813	-732.1289063	21.53320313	64.59960938	-86.1328125	-43.06640625	43.06640625	0	0	64.59960938	645.9960938
170.mp3	172.265625	129.1992188	473.7304688	-322.9980469	-279.9316406	-193.7988281	279.9316406	-129.1992188	-86.1328125	-64.59960938	43.06640625	-193.7988281	150.7324219	0	-172.265625	387.5976563	-86.1328125	86.1328125	-21.53320313	-43.06640625	43.06640625	64.59960938	-409.1308594	344.53125	-172.265625	43.06640625	-215.3320313	-258.3984375	861.328125	43.06640625	-602.9296875	215.3320313	215.3320313	215.3320313	-344.53125	172.265625	-172.265625	-344.53125	322.9980469	775.1953125	-495.2636719	-86.1328125	-64.59960938	64.59960938	0	882.8613281	107.6660156	-1485.791016	409.1308594
171.mp3	129.1992188	0	0	-21.53320313	-43.06640625	0	0	-21.53320313	0	-107.6660156	107.6660156	0	21.53320313	0	-21.53320313	-21.53320313	-21.53320313	0	129.1992188	0	0	-64.59960938	-21.53320313	86.1328125	-64.59960938	0	0	-21.53320313	86.1328125	0	215.3320313	-258.3984375	21.53320313	-86.1328125	0	322.9980469	-21.53320313	-215.3320313	0	-43.06640625	0	-21.53320313	21.53320313	0	-21.53320313	21.53320313	172.265625	-172.265625	-21.53320313
172.mp3	-409.1308594	409.1308594	-86.1328125	0	-129.1992188	172.265625	129.1992188	215.3320313	-215.3320313	-193.7988281	86.1328125	-86.1328125	-43.06640625	215.3320313	-452.1972656	409.1308594	-236.8652344	-86.1328125	0	279.9316406	172.265625	21.53320313	-215.3320313	172.265625	-107.6660156	-64.59960938	129.1992188	430.6640625	-753.6621094	344.53125	-107.6660156	107.6660156	21.53320313	86.1328125	21.53320313	-172.265625	-129.1992188	-43.06640625	43.06640625	107.6660156	-236.8652344	258.3984375	-129.1992188	64.59960938	-301.4648438	-150.7324219	516.796875	-301.4648438	430.6640625
173.mp3	150.7324219	-150.7324219	-21.53320313	559.8632813	150.7324219	86.1328125	839.7949219	-818.2617188	839.7949219	-1033.59375	21.53320313	-21.53320313	0	21.53320313	64.59960938	-172.265625	258.3984375	-215.3320313	21.53320313	-43.06640625	559.8632813	-495.2636719	129.1992188	495.2636719	559.8632813	-258.3984375	344.53125	-322.9980469	1270.458984	-150.7324219	258.3984375	-538.3300781	86.1328125	-1787.255859	0	-150.7324219	-21.53320313	43.06640625	-21.53320313	344.53125	387.5976563	21.53320313	624.4628906	-1335.058594	0	-409.1308594	107.6660156	279.9316406	-516.796875
174.mp3	-107.6660156	473.7304688	-495.2636719	344.53125	0	21.53320313	-258.3984375	-775.1953125	43.06640625	-193.7988281	818.2617188	-581.3964844	947.4609375	-990.5273438	624.4628906	-602.9296875	968.9941406	2820.849609	3574.511719	-4565.039063	-1701.123047	-1184.326172	430.6640625	344.53125	-1335.058594	1033.59375	-387.5976563	-236.8652344	344.53125	516.796875	-1055.126953	538.3300781	689.0625	-1012.060547	64.59960938	538.3300781	-947.4609375	1205.859375	-21.53320313	-839.7949219	64.59960938	1550.390625	-1808.789063	732.1289063	-150.7324219	-538.3300781	344.53125	-279.9316406	-43.06640625
175.mp3	-129.1992188	150.7324219	430.6640625	-150.7324219	-150.7324219	21.53320313	-215.3320313	-1205.859375	1528.857422	21.53320313	-86.1328125	-86.1328125	-21.53320313	129.1992188	-301.4648438	-215.3320313	-21.53320313	21.53320313	-818.2617188	1378.125	-21.53320313	-409.1308594	-473.7304688	645.9960938	129.1992188	-473.7304688	236.8652344	301.4648438	0	21.53320313	-430.6640625	-86.1328125	-344.53125	172.265625	-129.1992188	129.1992188	64.59960938	64.59960938	21.53320313	-1162.792969	2540.917969	-3251.513672	2497.851563	-861.328125	710.5957031	-968.9941406	753.6621094	-43.06640625	-990.5273438
176.mp3	0	21.53320313	-258.3984375	0	21.53320313	-21.53320313	21.53320313	0	21.53320313	366.0644531	-322.9980469	-86.1328125	236.8652344	-86.1328125	172.265625	-150.7324219	150.7324219	-21.53320313	-301.4648438	0	129.1992188	-43.06640625	258.3984375	-172.265625	172.265625	-193.7988281	-43.06640625	-64.59960938	258.3984375	-215.3320313	258.3984375	-301.4648438	279.9316406	-172.265625	64.59960938	-172.265625	193.7988281	-193.7988281	193.7988281	0	-43.06640625	-21.53320313	0	-107.6660156	258.3984375	-193.7988281	193.7988281	-172.265625	193.7988281
177.mp3	3402.246094	-279.9316406	-1270.458984	3660.644531	-3962.109375	839.7949219	1119.726563	-172.265625	3316.113281	-2734.716797	-2153.320313	1916.455078	-2153.320313	-1227.392578	5189.501953	-3165.380859	818.2617188	-193.7988281	-1335.058594	-430.6640625	516.796875	-1658.056641	3251.513672	-2971.582031	-43.06640625	796.7285156	6266.162109	-4242.041016	-1614.990234	-1679.589844	6459.960938	-6675.292969	-301.4648438	9302.34375	-8677.880859	-689.0625	5254.101563	-5706.298828	6416.894531	-538.3300781	-4414.306641	3186.914063	-3186.914063	-387.5976563	1485.791016	3832.910156	-645.9960938	-2993.115234	-1248.925781
178.mp3	409.1308594	-1162.792969	-4306.640625	818.2617188	1421.191406	-64.59960938	2777.783203	-1614.990234	-2842.382813	882.8613281	3445.3125	-2670.117188	-107.6660156	1851.855469	150.7324219	1313.525391	-473.7304688	1356.591797	-6912.158203	3186.914063	-3165.380859	4888.037109	-861.328125	-2002.587891	2454.785156	1291.992188	-64.59960938	-172.265625	-3617.578125	-215.3320313	2691.650391	-861.328125	6180.029297	-4263.574219	-2885.449219	1399.658203	172.265625	-430.6640625	1012.060547	-1270.458984	-2088.720703	-43.06640625	2562.451172	-839.7949219	882.8613281	-2325.585938	1894.921875	-1227.392578	2368.652344
179.mp3	-21.53320313	0	21.53320313	0	409.1308594	-559.8632813	150.7324219	538.3300781	-64.59960938	-172.265625	-258.3984375	409.1308594	-473.7304688	516.796875	258.3984375	-322.9980469	64.59960938	-430.6640625	452.1972656	-107.6660156	-150.7324219	-258.3984375	-236.8652344	559.8632813	-215.3320313	258.3984375	-344.53125	-258.3984375	689.0625	624.4628906	-602.9296875	-409.1308594	-150.7324219	366.0644531	172.265625	-129.1992188	64.59960938	-387.5976563	0	-64.59960938	-43.06640625	86.1328125	-279.9316406	-64.59960938	-86.1328125	882.8613281	-409.1308594	-107.6660156	322.9980469
180.mp3	0	430.6640625	322.9980469	-215.3320313	-215.3320313	-193.7988281	-129.1992188	-64.59960938	150.7324219	172.265625	150.7324219	129.1992188	-624.4628906	602.9296875	-322.9980469	-21.53320313	258.3984375	-409.1308594	559.8632813	-516.796875	645.9960938	-387.5976563	86.1328125	344.53125	-818.2617188	796.7285156	-409.1308594	107.6660156	-107.6660156	-581.3964844	839.7949219	172.265625	-236.8652344	-193.7988281	-150.7324219	-129.1992188	-129.1992188	150.7324219	258.3984375	193.7988281	-43.06640625	-645.9960938	193.7988281	172.265625	43.06640625	-64.59960938	775.1953125	-409.1308594	366.0644531
181.mp3	-344.53125	-495.2636719	1485.791016	43.06640625	-21.53320313	0	-129.1992188	-279.9316406	-710.5957031	172.265625	21.53320313	-21.53320313	172.265625	-172.265625	172.265625	-172.265625	-1162.792969	1033.59375	43.06640625	645.9960938	-215.3320313	215.3320313	0	193.7988281	-753.6621094	387.5976563	-581.3964844	452.1972656	21.53320313	-150.7324219	990.5273438	-495.2636719	366.0644531	-21.53320313	-624.4628906	-322.9980469	236.8652344	43.06640625	-322.9980469	193.7988281	21.53320313	366.0644531	366.0644531	-172.265625	172.265625	-150.7324219	-430.6640625	-21.53320313	-107.6660156
182.mp3	43.06640625	21.53320313	882.8613281	-1399.658203	193.7988281	473.7304688	-473.7304688	2777.783203	-3036.181641	279.9316406	1442.724609	-1033.59375	581.3964844	-667.5292969	775.1953125	-968.9941406	409.1308594	990.5273438	1291.992188	-1550.390625	-667.5292969	-495.2636719	689.0625	258.3984375	150.7324219	-1162.792969	-150.7324219	1485.791016	-581.3964844	107.6660156	43.06640625	258.3984375	-1098.193359	-21.53320313	21.53320313	667.5292969	689.0625	-1248.925781	-301.4648438	1464.257813	796.7285156	-1593.457031	-581.3964844	839.7949219	-559.8632813	-258.3984375	1033.59375	861.328125	-1421.191406
184.mp3	1291.992188	-258.3984375	1528.857422	6739.892578	-4608.105469	-2067.1875	-2024.121094	-818.2617188	839.7949219	301.4648438	624.4628906	430.6640625	21.53320313	538.3300781	-1593.457031	-1227.392578	1098.193359	1550.390625	1119.726563	-2067.1875	6869.091797	-7084.423828	-581.3964844	-1012.060547	5469.433594	-3617.578125	387.5976563	-107.6660156	7773.486328	-4069.775391	-5038.769531	-409.1308594	796.7285156	409.1308594	322.9980469	-43.06640625	-258.3984375	366.0644531	-1421.191406	-172.265625	279.9316406	1119.726563	215.3320313	107.6660156	-215.3320313	990.5273438	-2734.716797	258.3984375	1851.855469
185.mp3	129.1992188	-21.53320313	-344.53125	64.59960938	-193.7988281	215.3320313	-21.53320313	172.265625	-172.265625	-43.06640625	-107.6660156	236.8652344	-129.1992188	430.6640625	43.06640625	-473.7304688	-107.6660156	-43.06640625	86.1328125	43.06640625	559.8632813	-322.9980469	0	-387.5976563	107.6660156	258.3984375	-322.9980469	495.2636719	645.9960938	-538.3300781	10465.13672	-7665.820313	-1830.322266	-775.1953125	-473.7304688	538.3300781	236.8652344	-344.53125	-624.4628906	1119.726563	2088.720703	-1959.521484	7105.957031	-6847.558594	-495.2636719	387.5976563	602.9296875	-409.1308594	-1205.859375
186.mp3	7967.285156	-5275.634766	-1378.125	3466.845703	-4285.107422	-473.7304688	6373.828125	-4349.707031	-1442.724609	-107.6660156	753.6621094	-818.2617188	10379.00391	-9431.542969	-861.328125	8247.216797	-7665.820313	-473.7304688	7881.152344	-3897.509766	-4005.175781	667.5292969	-689.0625	-64.59960938	8182.617188	-8182.617188	129.1992188	-495.2636719	1012.060547	8376.416016	1227.392578	-7278.222656	-3466.845703	-107.6660156	1335.058594	-968.9941406	9733.007813	-8290.283203	-710.5957031	-1055.126953	258.3984375	-64.59960938	11132.66602	-5254.101563	-5146.435547	-279.9316406	-516.796875	387.5976563	8182.617188
187.mp3	430.6640625	-21.53320313	86.1328125	-64.59960938	43.06640625	-193.7988281	-64.59960938	64.59960938	0	0	0	279.9316406	64.59960938	-344.53125	581.3964844	-387.5976563	-473.7304688	0	0	-21.53320313	495.2636719	-193.7988281	215.3320313	-107.6660156	0	21.53320313	452.1972656	-258.3984375	-602.9296875	0	0	0	968.9941406	-301.4648438	-624.4628906	387.5976563	-279.9316406	21.53320313	667.5292969	-667.5292969	107.6660156	0	-21.53320313	21.53320313	689.0625	-344.53125	-581.3964844	0	107.6660156
188.mp3	-258.3984375	-43.06640625	-409.1308594	-43.06640625	0	990.5273438	-1335.058594	-43.06640625	-150.7324219	1119.726563	-387.5976563	0	559.8632813	-581.3964844	-624.4628906	0	2088.720703	-1055.126953	-796.7285156	322.9980469	753.6621094	-1291.992188	796.7285156	775.1953125	-904.3945313	-516.796875	2239.453125	-2304.052734	-64.59960938	-1119.726563	753.6621094	279.9316406	1851.855469	-1485.791016	753.6621094	107.6660156	-1356.591797	882.8613281	1701.123047	-3014.648438	4414.306641	-1722.65625	-1571.923828	-301.4648438	-796.7285156	645.9960938	387.5976563	-1313.525391	1205.859375
189.mp3	-624.4628906	215.3320313	2820.849609	-904.3945313	-1701.123047	86.1328125	-301.4648438	21.53320313	150.7324219	-129.1992188	64.59960938	-43.06640625	236.8652344	150.7324219	-559.8632813	-64.59960938	-64.59960938	107.6660156	322.9980469	279.9316406	-236.8652344	-193.7988281	-193.7988281	129.1992188	344.53125	-172.265625	1507.324219	-1550.390625	-150.7324219	710.5957031	-150.7324219	-430.6640625	2153.320313	-366.0644531	602.9296875	-775.1953125	-193.7988281	64.59960938	710.5957031	-732.1289063	129.1992188	-172.265625	538.3300781	-258.3984375	64.59960938	387.5976563	-645.9960938	818.2617188	-1205.859375
190.mp3	-968.9941406	430.6640625	-215.3320313	193.7988281	43.06640625	-86.1328125	-215.3320313	258.3984375	452.1972656	43.06640625	-172.265625	-193.7988281	-193.7988281	43.06640625	64.59960938	-301.4648438	21.53320313	258.3984375	-43.06640625	-258.3984375	129.1992188	107.6660156	-150.7324219	-279.9316406	1184.326172	-107.6660156	-301.4648438	-624.4628906	990.5273438	-215.3320313	-129.1992188	-581.3964844	64.59960938	1119.726563	172.265625	-796.7285156	559.8632813	279.9316406	129.1992188	-322.9980469	258.3984375	-602.9296875	150.7324219	-129.1992188	236.8652344	-215.3320313	861.328125	-21.53320313	-516.796875
191.mp3	-258.3984375	172.265625	0	236.8652344	-387.5976563	0	-172.265625	-43.06640625	473.7304688	-107.6660156	602.9296875	-624.4628906	0	43.06640625	258.3984375	-258.3984375	107.6660156	-279.9316406	-43.06640625	344.53125	107.6660156	-279.9316406	0	-279.9316406	-107.6660156	1076.660156	-689.0625	279.9316406	-387.5976563	150.7324219	-193.7988281	172.265625	-387.5976563	344.53125	-258.3984375	-43.06640625	21.53320313	301.4648438	-86.1328125	366.0644531	-301.4648438	-107.6660156	150.7324219	64.59960938	-559.8632813	172.265625	409.1308594	366.0644531	-861.328125
192.mp3	-236.8652344	710.5957031	-279.9316406	-775.1953125	366.0644531	-452.1972656	839.7949219	-904.3945313	344.53125	-667.5292969	1485.791016	-925.9277344	925.9277344	-495.2636719	64.59960938	258.3984375	3316.113281	-4177.441406	366.0644531	947.4609375	-1141.259766	473.7304688	-279.9316406	-129.1992188	2217.919922	-3036.181641	1787.255859	-624.4628906	-753.6621094	775.1953125	-86.1328125	236.8652344	-968.9941406	387.5976563	-258.3984375	753.6621094	-215.3320313	-301.4648438	21.53320313	495.2636719	-129.1992188	-279.9316406	0	150.7324219	-904.3945313	753.6621094	624.4628906	-452.1972656	667.5292969
193.mp3	796.875	539.0625	890.625	-1242.1875	1289.0625	-1687.5	1195.3125	-1054.6875	773.4375	-773.4375	23.4375	937.5	679.6875	-375	445.3125	515.625	-2226.5625	1031.25	117.1875	398.4375	-1195.3125	585.9375	1546.875	-351.5625	-421.875	-492.1875	1312.5	-1687.5	0	6304.6875	-6304.6875	-632.8125	-234.375	0	-234.375	1242.1875	-1664.0625	1335.9375	-562.5	0	1171.875	-632.8125	-140.625	914.0625	492.1875	-445.3125	445.3125	492.1875	46.875
194.mp3	-495.2636719	193.7988281	64.59960938	-344.53125	258.3984375	107.6660156	129.1992188	0	0	-279.9316406	-215.3320313	150.7324219	-150.7324219	258.3984375	-43.06640625	21.53320313	-387.5976563	624.4628906	21.53320313	-409.1308594	150.7324219	344.53125	-21.53320313	-581.3964844	236.8652344	-43.06640625	64.59960938	129.1992188	-387.5976563	258.3984375	107.6660156	-107.6660156	-193.7988281	-21.53320313	732.1289063	-796.7285156	279.9316406	-107.6660156	21.53320313	86.1328125	258.3984375	-129.1992188	366.0644531	-452.1972656	215.3320313	21.53320313	-279.9316406	452.1972656	-215.3320313
195.mp3	215.3320313	193.7988281	-43.06640625	43.06640625	-193.7988281	0	-732.1289063	1162.792969	-430.6640625	-409.1308594	322.9980469	538.3300781	-1614.990234	1033.59375	258.3984375	0	322.9980469	0	-1313.525391	-344.53125	1098.193359	236.8652344	-107.6660156	-21.53320313	-215.3320313	-215.3320313	129.1992188	-602.9296875	710.5957031	645.9960938	-882.8613281	452.1972656	129.1992188	236.8652344	-387.5976563	0	258.3984375	-689.0625	452.1972656	-21.53320313	21.53320313	-21.53320313	258.3984375	172.265625	21.53320313	-409.1308594	-43.06640625	21.53320313	0
196.mp3	839.7949219	-796.7285156	301.4648438	710.5957031	-1808.789063	452.1972656	-344.53125	-409.1308594	1141.259766	0	-624.4628906	1012.060547	-129.1992188	-1162.792969	1679.589844	-473.7304688	-1658.056641	107.6660156	-322.9980469	1076.660156	150.7324219	753.6621094	-1119.726563	861.328125	-947.4609375	193.7988281	0	-86.1328125	344.53125	172.265625	-775.1953125	645.9960938	-710.5957031	-258.3984375	1808.789063	-1335.058594	-430.6640625	473.7304688	-366.0644531	387.5976563	1335.058594	-409.1308594	-1270.458984	753.6621094	-667.5292969	107.6660156	279.9316406	64.59960938	43.06640625
197.mp3	-21.53320313	21.53320313	-21.53320313	-43.06640625	107.6660156	-43.06640625	-86.1328125	0	0	107.6660156	-86.1328125	-21.53320313	0	-43.06640625	21.53320313	-107.6660156	43.06640625	43.06640625	43.06640625	-21.53320313	-43.06640625	21.53320313	43.06640625	-43.06640625	-43.06640625	86.1328125	-150.7324219	129.1992188	43.06640625	-129.1992188	107.6660156	0	129.1992188	0	-21.53320313	0	-150.7324219	21.53320313	150.7324219	-193.7988281	150.7324219	43.06640625	-86.1328125	-64.59960938	43.06640625	64.59960938	21.53320313	-107.6660156	21.53320313
198.mp3	43.06640625	-43.06640625	-43.06640625	86.1328125	452.1972656	-538.3300781	-21.53320313	21.53320313	-258.3984375	193.7988281	43.06640625	-86.1328125	-150.7324219	258.3984375	236.8652344	0	-236.8652344	215.3320313	-473.7304688	279.9316406	193.7988281	43.06640625	0	-43.06640625	43.06640625	0	0	-43.06640625	86.1328125	-43.06640625	236.8652344	473.7304688	-710.5957031	129.1992188	-43.06640625	-301.4648438	602.9296875	-387.5976563	366.0644531	-559.8632813	667.5292969	21.53320313	-107.6660156	172.265625	150.7324219	602.9296875	-387.5976563	-150.7324219	-107.6660156
199.mp3	-679.6875	-1125	-257.8125	2039.0625	-937.5	-375	-726.5625	679.6875	0	0	-93.75	-328.125	796.875	-281.25	140.625	-46.875	-304.6875	93.75	23.4375	164.0625	-93.75	-1125	914.0625	468.75	187.5	-421.875	-1031.25	468.75	1453.125	-960.9375	0	-1335.9375	1476.5625	562.5	-1148.4375	234.375	-632.8125	515.625	0	1101.5625	-843.75	1734.375	-843.75	-656.25	1078.125	-164.0625	-492.1875	304.6875	-914.0625
201.mp3	473.7304688	-193.7988281	0	0	279.9316406	-86.1328125	-689.0625	172.265625	-64.59960938	279.9316406	215.3320313	-21.53320313	215.3320313	-172.265625	-21.53320313	387.5976563	-689.0625	645.9960938	-107.6660156	-645.9960938	430.6640625	-129.1992188	-86.1328125	-301.4648438	129.1992188	387.5976563	473.7304688	215.3320313	-1205.859375	753.6621094	-732.1289063	473.7304688	-215.3320313	-64.59960938	516.796875	0	495.2636719	-861.328125	366.0644531	215.3320313	602.9296875	-1571.923828	430.6640625	86.1328125	516.796875	-172.265625	-236.8652344	344.53125	21.53320313
202.mp3	-193.7988281	387.5976563	-559.8632813	839.7949219	-516.796875	645.9960938	-344.53125	452.1972656	-516.796875	0	-667.5292969	602.9296875	-193.7988281	2820.849609	-2648.583984	258.3984375	-882.8613281	64.59960938	-193.7988281	861.328125	-818.2617188	236.8652344	21.53320313	150.7324219	-236.8652344	1033.59375	-366.0644531	322.9980469	301.4648438	-430.6640625	193.7988281	21.53320313	-1076.660156	279.9316406	968.9941406	-193.7988281	667.5292969	-1744.189453	495.2636719	344.53125	-1098.193359	667.5292969	258.3984375	1205.859375	-150.7324219	689.0625	-129.1992188	-645.9960938	-43.06640625
203.mp3	-150.7324219	0	43.06640625	-366.0644531	495.2636719	21.53320313	-193.7988281	258.3984375	193.7988281	-279.9316406	-495.2636719	538.3300781	-344.53125	0	129.1992188	-129.1992188	0	279.9316406	-258.3984375	107.6660156	43.06640625	-366.0644531	495.2636719	21.53320313	-193.7988281	258.3984375	-107.6660156	-21.53320313	-452.1972656	538.3300781	-322.9980469	-21.53320313	129.1992188	-107.6660156	0	258.3984375	-258.3984375	107.6660156	43.06640625	-387.5976563	516.796875	0	-172.265625	258.3984375	193.7988281	-344.53125	-409.1308594	516.796875	-452.1972656
204.mp3	172.265625	1184.326172	-129.1992188	-1184.326172	-215.3320313	581.3964844	-258.3984375	-495.2636719	990.5273438	-2088.720703	0	1571.923828	64.59960938	-1335.058594	1335.058594	107.6660156	-172.265625	-818.2617188	538.3300781	-689.0625	689.0625	-1658.056641	344.53125	2928.515625	0	-2024.121094	-452.1972656	1184.326172	2110.253906	-2648.583984	516.796875	559.8632813	-1593.457031	2433.251953	-1464.257813	-1356.591797	107.6660156	1399.658203	1507.324219	-1744.189453	-1442.724609	2325.585938	-2067.1875	1012.060547	-1485.791016	1701.123047	-1291.992188	861.328125	947.4609375
205.mp3	-193.7988281	-172.265625	387.5976563	775.1953125	-322.9980469	-322.9980469	-129.1992188	-279.9316406	0	0	-64.59960938	129.1992188	86.1328125	129.1992188	-215.3320313	-21.53320313	452.1972656	-452.1972656	495.2636719	-366.0644531	107.6660156	-236.8652344	516.796875	-452.1972656	452.1972656	-430.6640625	279.9316406	-129.1992188	129.1992188	258.3984375	-387.5976563	796.7285156	-624.4628906	236.8652344	-215.3320313	-193.7988281	215.3320313	-215.3320313	21.53320313	150.7324219	150.7324219	-258.3984375	344.53125	-129.1992188	516.796875	-473.7304688	-258.3984375	193.7988281	-129.1992188
206.mp3	366.0644531	21.53320313	150.7324219	-452.1972656	0	150.7324219	-366.0644531	0	581.3964844	-322.9980469	150.7324219	21.53320313	-366.0644531	344.53125	322.9980469	-689.0625	366.0644531	-667.5292969	0	538.3300781	-430.6640625	344.53125	172.265625	0	-21.53320313	-344.53125	0	0	107.6660156	689.0625	-775.1953125	236.8652344	0	0	21.53320313	0	-667.5292969	452.1972656	150.7324219	150.7324219	86.1328125	215.3320313	-516.796875	366.0644531	21.53320313	0	0	-21.53320313	21.53320313
207.mp3	861.328125	-452.1972656	-753.6621094	947.4609375	-430.6640625	2670.117188	-3273.046875	387.5976563	409.1308594	-581.3964844	-193.7988281	882.8613281	-861.328125	3531.445313	-3596.044922	624.4628906	947.4609375	-796.7285156	-753.6621094	1227.392578	-839.7949219	3402.246094	-3617.578125	689.0625	86.1328125	-21.53320313	-559.8632813	1119.726563	-1119.726563	2583.984375	-2734.716797	689.0625	366.0644531	-602.9296875	-430.6640625	990.5273438	-645.9960938	2863.916016	-3229.980469	602.9296875	645.9960938	-581.3964844	-602.9296875	1227.392578	-882.8613281	3014.648438	-3596.044922	882.8613281	301.4648438
208.mp3	689.0625	-1033.59375	-43.06640625	9237.744141	-2756.25	-689.0625	-4285.107422	3703.710938	-947.4609375	2627.050781	-4263.574219	-473.7304688	-538.3300781	947.4609375	4220.507813	2196.386719	-4220.507813	1442.724609	-5340.234375	5663.232422	-5490.966797	2928.515625	-2734.716797	5383.300781	-1141.259766	-2863.916016	2691.650391	-4457.373047	2777.783203	366.0644531	2454.785156	4242.041016	-2476.318359	1162.792969	-2325.585938	-2885.449219	-322.9980469	-2260.986328	4715.771484	-2540.917969	430.6640625	-602.9296875	473.7304688	-1033.59375	4888.037109	-2368.652344	3832.910156	-7644.287109	4823.4375
209.mp3	-236.8652344	64.59960938	193.7988281	193.7988281	-279.9316406	452.1972656	-236.8652344	43.06640625	-64.59960938	-107.6660156	0	236.8652344	-129.1992188	-129.1992188	21.53320313	-21.53320313	86.1328125	129.1992188	-215.3320313	64.59960938	366.0644531	-129.1992188	86.1328125	-258.3984375	-150.7324219	236.8652344	0	-43.06640625	-172.265625	107.6660156	64.59960938	236.8652344	-387.5976563	-236.8652344	150.7324219	-236.8652344	43.06640625	0	258.3984375	193.7988281	-236.8652344	172.265625	-258.3984375	43.06640625	-150.7324219	322.9980469	43.06640625	64.59960938	-64.59960938
210.mp3	710.5957031	86.1328125	-452.1972656	990.5273438	-1830.322266	301.4648438	236.8652344	258.3984375	-64.59960938	-732.1289063	-258.3984375	322.9980469	301.4648438	839.7949219	559.8632813	-86.1328125	-107.6660156	516.796875	-1851.855469	-129.1992188	452.1972656	-344.53125	1873.388672	-1162.792969	-1055.126953	-667.5292969	1550.390625	1550.390625	-1248.925781	-301.4648438	258.3984375	904.3945313	-1055.126953	-990.5273438	21.53320313	796.7285156	-818.2617188	-236.8652344	602.9296875	-495.2636719	-538.3300781	1291.992188	-559.8632813	-366.0644531	753.6621094	-538.3300781	236.8652344	-409.1308594	559.8632813
211.mp3	-3574.511719	86.1328125	1205.859375	-925.9277344	-861.328125	968.9941406	-710.5957031	947.4609375	3531.445313	-3229.980469	-1550.390625	387.5976563	107.6660156	-624.4628906	387.5976563	-409.1308594	-409.1308594	279.9316406	0	150.7324219	0	215.3320313	344.53125	150.7324219	-279.9316406	193.7988281	-215.3320313	-538.3300781	21.53320313	129.1992188	1184.326172	-473.7304688	-624.4628906	-129.1992188	301.4648438	559.8632813	-602.9296875	1248.925781	-1162.792969	64.59960938	495.2636719	-753.6621094	775.1953125	-495.2636719	-21.53320313	301.4648438	193.7988281	-236.8652344	236.8652344
212.mp3	-430.6640625	818.2617188	-279.9316406	559.8632813	-1765.722656	430.6640625	-689.0625	150.7324219	1248.925781	-710.5957031	150.7324219	-1119.726563	968.9941406	-689.0625	1335.058594	-1335.058594	0	689.0625	-150.7324219	-279.9316406	-279.9316406	21.53320313	0	516.796875	7041.357422	-7558.154297	21.53320313	-21.53320313	538.3300781	-279.9316406	-322.9980469	2562.451172	-2454.785156	1765.722656	-1550.390625	387.5976563	-645.9960938	1593.457031	-107.6660156	-947.4609375	1873.388672	-2024.121094	-129.1992188	1464.257813	6373.828125	-559.8632813	344.53125	-2605.517578	279.9316406
213.mp3	495.2636719	-64.59960938	452.1972656	-387.5976563	-452.1972656	818.2617188	-538.3300781	279.9316406	-495.2636719	172.265625	0	-129.1992188	172.265625	-279.9316406	279.9316406	-172.265625	236.8652344	409.1308594	-645.9960938	0	861.328125	-689.0625	-64.59960938	-258.3984375	322.9980469	0	0	-43.06640625	43.06640625	0	-21.53320313	0	-215.3320313	215.3320313	-21.53320313	645.9960938	-107.6660156	-344.53125	-172.265625	0	21.53320313	-64.59960938	64.59960938	818.2617188	-559.8632813	-258.3984375	21.53320313	-21.53320313	-43.06640625
214.mp3	-21.53320313	344.53125	-193.7988281	215.3320313	-344.53125	387.5976563	-279.9316406	538.3300781	-150.7324219	366.0644531	-366.0644531	107.6660156	-129.1992188	-366.0644531	0	-64.59960938	430.6640625	-129.1992188	0	-150.7324219	0	516.796875	-322.9980469	-86.1328125	322.9980469	-322.9980469	301.4648438	-516.796875	-86.1328125	172.265625	0	-129.1992188	-43.06640625	0	689.0625	-645.9960938	581.3964844	-430.6640625	753.6621094	1464.257813	-1421.191406	1098.193359	-193.7988281	172.265625	-1378.125	1399.658203	7859.619141	-9000.878906	3402.246094
215.mp3	344.53125	-387.5976563	-21.53320313	516.796875	-839.7949219	-775.1953125	1550.390625	-602.9296875	1528.857422	-2713.183594	-129.1992188	1399.658203	-193.7988281	1658.056641	559.8632813	-3208.447266	667.5292969	-667.5292969	-43.06640625	-86.1328125	710.5957031	-538.3300781	-667.5292969	236.8652344	-86.1328125	1485.791016	-1335.058594	236.8652344	1679.589844	-559.8632813	-796.7285156	1765.722656	-947.4609375	0	409.1308594	0	968.9941406	-968.9941406	0	-172.265625	667.5292969	-430.6640625	-258.3984375	-753.6621094	215.3320313	-366.0644531	366.0644531	344.53125	-753.6621094
216.mp3	1119.726563	-1076.660156	-301.4648438	258.3984375	43.06640625	473.7304688	-236.8652344	-990.5273438	732.1289063	1012.060547	-1012.060547	-21.53320313	1205.859375	-1162.792969	1701.123047	-1528.857422	21.53320313	452.1972656	-409.1308594	-516.796875	624.4628906	-538.3300781	430.6640625	775.1953125	-2088.720703	1033.59375	1162.792969	-1184.326172	301.4648438	710.5957031	-1227.392578	387.5976563	861.328125	-602.9296875	-21.53320313	-150.7324219	-215.3320313	366.0644531	322.9980469	-904.3945313	645.9960938	-64.59960938	-495.2636719	-64.59960938	-344.53125	21.53320313	-193.7988281	43.06640625	-107.6660156
217.mp3	-473.7304688	538.3300781	150.7324219	-473.7304688	43.06640625	-366.0644531	775.1953125	0	-301.4648438	-258.3984375	-258.3984375	538.3300781	-366.0644531	-193.7988281	4694.238281	-4220.507813	409.1308594	2670.117188	2842.382813	-5813.964844	4069.775391	4457.373047	-5124.902344	6201.5625	-9388.476563	2519.384766	1894.921875	2088.720703	-6718.359375	-473.7304688	4543.505859	6869.091797	-10637.40234	21.53320313	-129.1992188	5986.230469	-6438.427734	559.8632813	2950.048828	624.4628906	4328.173828	-8182.617188	1270.458984	2110.253906	2368.652344	-3509.912109	-925.9277344	3875.976563	5770.898438
218.mp3	21.53320313	21.53320313	21.53320313	258.3984375	-344.53125	21.53320313	86.1328125	-21.53320313	-21.53320313	-43.06640625	215.3320313	-215.3320313	43.06640625	322.9980469	-150.7324219	-21.53320313	0	172.265625	-279.9316406	21.53320313	-21.53320313	215.3320313	-107.6660156	-236.8652344	215.3320313	43.06640625	-21.53320313	-172.265625	21.53320313	279.9316406	-193.7988281	-301.4648438	86.1328125	430.6640625	-236.8652344	-86.1328125	172.265625	0	-86.1328125	-301.4648438	64.59960938	344.53125	-172.265625	279.9316406	-366.0644531	236.8652344	-64.59960938	-107.6660156	-129.1992188
219.mp3	150.7324219	-150.7324219	-172.265625	-129.1992188	430.6640625	-150.7324219	1593.457031	-1787.255859	-193.7988281	43.06640625	2217.919922	4005.175781	-6223.095703	236.8652344	-172.265625	172.265625	193.7988281	-516.796875	215.3320313	1744.189453	-2153.320313	645.9960938	-495.2636719	301.4648438	-258.3984375	-64.59960938	-21.53320313	21.53320313	-258.3984375	301.4648438	-366.0644531	602.9296875	193.7988281	-1291.992188	516.796875	645.9960938	-21.53320313	-387.5976563	366.0644531	-64.59960938	-193.7988281	279.9316406	0	-21.53320313	-129.1992188	-150.7324219	279.9316406	-150.7324219	129.1992188
220.mp3	1571.923828	-1162.792969	21.53320313	-150.7324219	818.2617188	-775.1953125	1227.392578	-990.5273438	624.4628906	-732.1289063	710.5957031	-861.328125	-236.8652344	559.8632813	-387.5976563	64.59960938	1356.591797	-968.9941406	-258.3984375	107.6660156	-193.7988281	710.5957031	-710.5957031	-409.1308594	710.5957031	215.3320313	452.1972656	-624.4628906	21.53320313	0	21.53320313	732.1289063	-1636.523438	1141.259766	-129.1992188	0	107.6660156	-1205.859375	2325.585938	-1894.921875	667.5292969	86.1328125	968.9941406	-904.3945313	-86.1328125	-495.2636719	43.06640625	-236.8652344	581.3964844
221.mp3	-236.8652344	-495.2636719	-21.53320313	925.9277344	-925.9277344	-366.0644531	21.53320313	4263.574219	-1205.859375	-1571.923828	0	-1227.392578	452.1972656	3165.380859	-2497.851563	86.1328125	-710.5957031	193.7988281	21.53320313	-473.7304688	193.7988281	236.8652344	-344.53125	258.3984375	-172.265625	602.9296875	1012.060547	-1033.59375	322.9980469	-581.3964844	3057.714844	-1787.255859	-1033.59375	-21.53320313	-21.53320313	-322.9980469	667.5292969	861.328125	-645.9960938	2906.982422	-5060.302734	3079.248047	-2131.787109	279.9316406	0	-710.5957031	-882.8613281	3251.513672	-172.265625
222.mp3	1550.390625	6610.693359	-4844.970703	-1873.388672	-1012.060547	4026.708984	-4349.707031	-689.0625	1335.058594	-1356.591797	172.265625	-129.1992188	64.59960938	344.53125	-86.1328125	-64.59960938	8484.082031	-7536.621094	0	3423.779297	-4586.572266	2497.851563	-2325.585938	-258.3984375	21.53320313	732.1289063	-538.3300781	4521.972656	-4500.439453	-236.8652344	2260.986328	-2282.519531	215.3320313	43.06640625	10465.13672	-3165.380859	-7450.488281	2325.585938	2756.25	-1830.322266	-2476.318359	-107.6660156	-64.59960938	3983.642578	-4198.974609	-129.1992188	-279.9316406	-172.265625	172.265625
223.mp3	0	64.59960938	-107.6660156	21.53320313	0	43.06640625	-21.53320313	-64.59960938	64.59960938	0	86.1328125	-150.7324219	43.06640625	21.53320313	-107.6660156	43.06640625	-43.06640625	86.1328125	0	21.53320313	-64.59960938	86.1328125	193.7988281	-215.3320313	107.6660156	-150.7324219	21.53320313	21.53320313	0	-86.1328125	0	86.1328125	-107.6660156	172.265625	-129.1992188	0	-21.53320313	107.6660156	-86.1328125	0	107.6660156	-150.7324219	43.06640625	-21.53320313	0	0	21.53320313	129.1992188	43.06640625
224.mp3	1722.65625	-904.3945313	-839.7949219	-473.7304688	2088.720703	-3445.3125	1119.726563	-645.9960938	1593.457031	-645.9960938	796.7285156	-775.1953125	-236.8652344	-753.6621094	1033.59375	602.9296875	-1830.322266	990.5273438	-366.0644531	-904.3945313	1916.455078	-818.2617188	3402.246094	-2993.115234	516.796875	775.1953125	-2971.582031	1378.125	-107.6660156	-602.9296875	1291.992188	-1291.992188	1959.521484	-1356.591797	2088.720703	-150.7324219	-2777.783203	43.06640625	-43.06640625	645.9960938	150.7324219	-882.8613281	1248.925781	-2067.1875	1787.255859	1270.458984	-366.0644531	215.3320313	-1076.660156
225.mp3	0	-21.53320313	107.6660156	-129.1992188	-86.1328125	-107.6660156	172.265625	279.9316406	-193.7988281	-150.7324219	-172.265625	452.1972656	-409.1308594	0	150.7324219	-279.9316406	107.6660156	129.1992188	129.1992188	0	0	775.1953125	279.9316406	-86.1328125	1141.259766	-602.9296875	-1248.925781	-172.265625	-193.7988281	107.6660156	21.53320313	-301.4648438	86.1328125	279.9316406	-322.9980469	689.0625	-602.9296875	150.7324219	21.53320313	-21.53320313	710.5957031	409.1308594	0	1162.792969	-1205.859375	-430.6640625	366.0644531	344.53125	732.1289063
226.mp3	-387.5976563	21.53320313	43.06640625	-86.1328125	43.06640625	-21.53320313	21.53320313	21.53320313	344.53125	-366.0644531	366.0644531	-366.0644531	-43.06640625	43.06640625	64.59960938	258.3984375	-322.9980469	0	0	-21.53320313	21.53320313	6244.628906	-409.1308594	1485.791016	-86.1328125	839.7949219	-279.9316406	-1033.59375	-1248.925781	1744.189453	-64.59960938	409.1308594	1270.458984	-2088.720703	-1442.724609	1270.458984	753.6621094	1571.923828	-559.8632813	-2282.519531	-516.796875	1227.392578	602.9296875	1571.923828	-452.1972656	-8139.550781	689.0625	-1571.923828	236.8652344
227.mp3	-2088.720703	1765.722656	-947.4609375	968.9941406	-753.6621094	-753.6621094	516.796875	1464.257813	129.1992188	-1335.058594	1248.925781	193.7988281	0	-2217.919922	366.0644531	129.1992188	1744.189453	1464.257813	-753.6621094	-1119.726563	-1055.126953	1442.724609	0	21.53320313	-2390.185547	344.53125	301.4648438	1335.058594	21.53320313	366.0644531	0	-344.53125	-64.59960938	86.1328125	301.4648438	-1313.525391	1571.923828	-2260.986328	2260.986328	-689.0625	2196.386719	-2820.849609	645.9960938	64.59960938	-1076.660156	1098.193359	-1012.060547	1593.457031	-2260.986328
228.mp3	-2260.986328	968.9941406	1442.724609	-2411.71875	1550.390625	258.3984375	-1808.789063	839.7949219	4263.574219	-4866.503906	947.4609375	689.0625	-1916.455078	366.0644531	602.9296875	-947.4609375	172.265625	1335.058594	-1356.591797	689.0625	1162.792969	-1808.789063	-344.53125	2734.716797	-2476.318359	796.7285156	1356.591797	-1959.521484	882.8613281	667.5292969	-1507.324219	366.0644531	3466.845703	-3919.042969	947.4609375	107.6660156	-1291.992188	322.9980469	861.328125	-1248.925781	-64.59960938	1528.857422	-882.8613281	344.53125	1055.126953	-1658.056641	-387.5976563	2390.185547	-2282.519531
229.mp3	2282.519531	301.4648438	-2088.720703	-172.265625	-645.9960938	2540.917969	-2605.517578	43.06640625	925.9277344	150.7324219	1205.859375	-882.8613281	-1012.060547	-301.4648438	990.5273438	2304.052734	-4801.904297	1593.457031	495.2636719	-1141.259766	3208.447266	-882.8613281	-1421.191406	1012.060547	-1227.392578	1981.054688	-2002.587891	1571.923828	-236.8652344	-473.7304688	1830.322266	-1076.660156	-1916.455078	516.796875	-322.9980469	3402.246094	-6287.695313	3682.177734	516.796875	-1873.388672	3122.314453	43.06640625	-2282.519531	-2110.253906	-43.06640625	2174.853516	-43.06640625	21.53320313	-559.8632813
231.mp3	3143.847656	-10917.33398	9302.34375	-9216.210938	4931.103516	-4242.041016	3596.044922	904.3945313	-5361.767578	4866.503906	1227.392578	-5124.902344	-86.1328125	-710.5957031	6136.962891	-1141.259766	-4844.970703	107.6660156	5663.232422	-172.265625	-4844.970703	861.328125	925.9277344	6201.5625	-6158.496094	-3014.648438	4198.974609	43.06640625	3639.111328	-7536.621094	107.6660156	-129.1992188	1335.058594	21.53320313	-1528.857422	150.7324219	581.3964844	279.9316406	495.2636719	-366.0644531	-1076.660156	150.7324219	-43.06640625	-430.6640625	193.7988281	215.3320313	409.1308594	-430.6640625	21.53320313
232.mp3	279.9316406	-344.53125	-602.9296875	1033.59375	-667.5292969	279.9316406	-258.3984375	-21.53320313	64.59960938	-107.6660156	0	-538.3300781	193.7988281	-193.7988281	129.1992188	21.53320313	1033.59375	107.6660156	-409.1308594	0	-150.7324219	107.6660156	0	-258.3984375	21.53320313	-43.06640625	258.3984375	0	-172.265625	172.265625	-925.9277344	775.1953125	1205.859375	452.1972656	-150.7324219	43.06640625	-150.7324219	215.3320313	-1012.060547	495.2636719	43.06640625	-516.796875	-107.6660156	-150.7324219	-322.9980469	-516.796875	1442.724609	-624.4628906	1033.59375
233.mp3	5447.900391	3380.712891	-8096.484375	3229.980469	-3423.779297	3682.177734	-172.265625	4005.175781	882.8613281	-8462.548828	1636.523438	-2411.71875	6890.625	1313.525391	-7213.623047	409.1308594	-150.7324219	2368.652344	-559.8632813	5254.101563	-344.53125	-7127.490234	1033.59375	1012.060547	2799.316406	1141.259766	-7342.822266	-861.328125	2476.318359	172.265625	2648.583984	-5103.369141	2497.851563	-2411.71875	258.3984375	6330.761719	-4758.837891	6201.5625	-8031.884766	258.3984375	6309.228516	-6395.361328	5232.568359	4134.375	-9388.476563	-258.3984375	667.5292969	5878.564453	-1614.990234
234.mp3	-215.3320313	-322.9980469	236.8652344	215.3320313	839.7949219	-1571.923828	-21.53320313	-301.4648438	-538.3300781	-64.59960938	129.1992188	-21.53320313	279.9316406	0	-86.1328125	-107.6660156	0	43.06640625	-129.1992188	-43.06640625	-129.1992188	2540.917969	-2562.451172	3445.3125	-2928.515625	-882.8613281	129.1992188	1184.326172	-1894.921875	1421.191406	452.1972656	-1421.191406	0	2993.115234	-2067.1875	344.53125	1873.388672	-2950.048828	-473.7304688	818.2617188	-861.328125	258.3984375	1141.259766	-710.5957031	-64.59960938	-172.265625	667.5292969	2131.787109	-2993.115234
235.mp3	-258.3984375	-516.796875	689.0625	-322.9980469	21.53320313	732.1289063	-193.7988281	-21.53320313	-193.7988281	64.59960938	-64.59960938	21.53320313	-279.9316406	1098.193359	-818.2617188	-645.9960938	-21.53320313	667.5292969	-215.3320313	193.7988281	21.53320313	818.2617188	-839.7949219	-387.5976563	1055.126953	-645.9960938	-21.53320313	-387.5976563	-236.8652344	1808.789063	-1614.990234	-645.9960938	344.53125	1076.660156	-366.0644531	624.4628906	-1442.724609	882.8613281	1098.193359	-1119.726563	86.1328125	-1098.193359	732.1289063	-796.7285156	322.9980469	0	689.0625	366.0644531	-1055.126953
236.mp3	-409.1308594	-581.3964844	-150.7324219	129.1992188	366.0644531	-430.6640625	-21.53320313	-107.6660156	624.4628906	0	279.9316406	-236.8652344	-258.3984375	538.3300781	-495.2636719	-344.53125	1033.59375	-473.7304688	-279.9316406	796.7285156	258.3984375	193.7988281	-366.0644531	1141.259766	-1356.591797	-538.3300781	-322.9980469	430.6640625	947.4609375	430.6640625	150.7324219	-775.1953125	-366.0644531	107.6660156	-193.7988281	-301.4648438	1873.388672	-1507.324219	1012.060547	-409.1308594	473.7304688	-193.7988281	-947.4609375	0	344.53125	193.7988281	-129.1992188	-21.53320313	-172.265625
237.mp3	430.6640625	21.53320313	-473.7304688	-172.265625	495.2636719	2110.253906	1227.392578	-3014.648438	172.265625	172.265625	-430.6640625	107.6660156	172.265625	6503.027344	-2799.316406	-4823.4375	796.7285156	344.53125	21.53320313	2885.449219	-3531.445313	86.1328125	-667.5292969	1313.525391	-129.1992188	-301.4648438	301.4648438	-107.6660156	-86.1328125	4198.974609	-2325.585938	-2304.052734	538.3300781	150.7324219	0	-193.7988281	-86.1328125	-279.9316406	150.7324219	-215.3320313	-473.7304688	2024.121094	-1658.056641	516.796875	-409.1308594	5555.566406	-5426.367188	-215.3320313	3768.310547
238.mp3	0	-279.9316406	-21.53320313	129.1992188	150.7324219	-21.53320313	-344.53125	215.3320313	129.1992188	150.7324219	-215.3320313	-236.8652344	258.3984375	129.1992188	0	-172.265625	-279.9316406	129.1992188	-43.06640625	301.4648438	86.1328125	-366.0644531	172.265625	-129.1992188	107.6660156	-129.1992188	64.59960938	129.1992188	-150.7324219	129.1992188	-64.59960938	-64.59960938	344.53125	-193.7988281	172.265625	-301.4648438	-21.53320313	64.59960938	21.53320313	193.7988281	-409.1308594	193.7988281	43.06640625	150.7324219	0	-366.0644531	150.7324219	43.06640625	172.265625
239.mp3	-215.3320313	193.7988281	-172.265625	129.1992188	43.06640625	0	-236.8652344	0	0	21.53320313	215.3320313	0	-21.53320313	21.53320313	0	-193.7988281	172.265625	-21.53320313	21.53320313	-258.3984375	279.9316406	-43.06640625	21.53320313	-215.3320313	258.3984375	0	0	0	-43.06640625	-150.7324219	107.6660156	21.53320313	43.06640625	-21.53320313	-21.53320313	0	0	-215.3320313	236.8652344	43.06640625	0	-21.53320313	0	-193.7988281	21.53320313	129.1992188	-86.1328125	107.6660156	-21.53320313
240.mp3	430.6640625	-1765.722656	1442.724609	-1981.054688	2174.853516	-1765.722656	904.3945313	150.7324219	150.7324219	710.5957031	-1399.658203	1679.589844	-43.06640625	-645.9960938	-882.8613281	753.6621094	-1808.789063	2153.320313	-1787.255859	796.7285156	129.1992188	387.5976563	775.1953125	-2239.453125	2002.587891	-2368.652344	-1399.658203	-2067.1875	1722.65625	-215.3320313	-1399.658203	1162.792969	-64.59960938	43.06640625	645.9960938	-710.5957031	-344.53125	344.53125	21.53320313	-366.0644531	516.796875	-279.9316406	150.7324219	1421.191406	-1421.191406	732.1289063	-732.1289063	-43.06640625	-107.6660156
241.mp3	495.2636719	-344.53125	193.7988281	-473.7304688	0	21.53320313	-193.7988281	1141.259766	-753.6621094	322.9980469	-538.3300781	645.9960938	-796.7285156	279.9316406	-43.06640625	495.2636719	775.1953125	-473.7304688	-258.3984375	301.4648438	366.0644531	-667.5292969	150.7324219	-43.06640625	172.265625	-279.9316406	581.3964844	301.4648438	-753.6621094	-129.1992188	538.3300781	-279.9316406	107.6660156	236.8652344	-107.6660156	64.59960938	-581.3964844	-430.6640625	689.0625	0	-129.1992188	409.1308594	-236.8652344	-279.9316406	0	-21.53320313	602.9296875	-990.5273438	516.796875
242.mp3	-236.8652344	0	-172.265625	129.1992188	559.8632813	-21.53320313	-64.59960938	-818.2617188	839.7949219	-387.5976563	172.265625	-236.8652344	-64.59960938	-43.06640625	-43.06640625	-21.53320313	430.6640625	-624.4628906	-409.1308594	624.4628906	150.7324219	-21.53320313	0	0	4715.771484	-322.9980469	43.06640625	-5167.96875	4285.107422	-387.5976563	-2670.117188	4801.904297	-3531.445313	516.796875	-2497.851563	2347.119141	-322.9980469	-430.6640625	-473.7304688	3875.976563	559.8632813	-107.6660156	-1205.859375	-344.53125	1830.322266	129.1992188	-236.8652344	-4521.972656	2347.119141
243.mp3	-258.3984375	172.265625	710.5957031	-495.2636719	86.1328125	-258.3984375	495.2636719	-258.3984375	172.265625	-279.9316406	107.6660156	689.0625	-150.7324219	-645.9960938	409.1308594	-21.53320313	645.9960938	-861.328125	-64.59960938	-236.8652344	581.3964844	-21.53320313	-193.7988281	-236.8652344	-645.9960938	1335.058594	-193.7988281	-452.1972656	-215.3320313	43.06640625	0	818.2617188	-624.4628906	495.2636719	-86.1328125	0	-495.2636719	0	-258.3984375	689.0625	-301.4648438	-64.59960938	129.1992188	-215.3320313	-129.1992188	430.6640625	-279.9316406	-43.06640625	366.0644531
244.mp3	-107.6660156	1378.125	-1270.458984	-129.1992188	-409.1308594	710.5957031	86.1328125	-301.4648438	-839.7949219	516.796875	366.0644531	-516.796875	516.796875	64.59960938	947.4609375	-1162.792969	-473.7304688	559.8632813	-129.1992188	-21.53320313	-236.8652344	-64.59960938	215.3320313	43.06640625	-279.9316406	409.1308594	-366.0644531	-21.53320313	107.6660156	43.06640625	624.4628906	21.53320313	-409.1308594	-387.5976563	279.9316406	21.53320313	64.59960938	-172.265625	64.59960938	-624.4628906	732.1289063	-64.59960938	193.7988281	43.06640625	43.06640625	-215.3320313	43.06640625	581.3964844	-602.9296875
245.mp3	-452.1972656	452.1972656	21.53320313	-43.06640625	-172.265625	21.53320313	215.3320313	129.1992188	538.3300781	-344.53125	-1205.859375	1313.525391	-775.1953125	-21.53320313	-689.0625	0	-279.9316406	64.59960938	1335.058594	-1399.658203	538.3300781	796.7285156	-150.7324219	172.265625	-1184.326172	968.9941406	-904.3945313	452.1972656	129.1992188	1184.326172	-215.3320313	-775.1953125	21.53320313	279.9316406	818.2617188	-1033.59375	-581.3964844	21.53320313	-559.8632813	279.9316406	861.328125	-1033.59375	-86.1328125	1335.058594	-150.7324219	-1162.792969	1227.392578	-689.0625	21.53320313
246.mp3	-301.4648438	-86.1328125	-21.53320313	645.9960938	150.7324219	796.7285156	-1787.255859	1528.857422	732.1289063	-215.3320313	-732.1289063	-64.59960938	-1270.458984	775.1953125	-1098.193359	-107.6660156	430.6640625	-990.5273438	64.59960938	1981.054688	-1550.390625	-495.2636719	1636.523438	-1055.126953	1550.390625	-710.5957031	-861.328125	193.7988281	-301.4648438	-473.7304688	21.53320313	947.4609375	301.4648438	-43.06640625	-775.1953125	-258.3984375	-882.8613281	753.6621094	43.06640625	86.1328125	990.5273438	1227.392578	-1012.060547	-516.796875	-602.9296875	990.5273438	-1614.990234	452.1972656	-150.7324219
247.mp3	150.7324219	4651.171875	-3574.511719	710.5957031	2928.515625	-3660.644531	-1528.857422	3445.3125	-1119.726563	-473.7304688	409.1308594	3552.978516	-3574.511719	-1765.722656	2605.517578	2024.121094	775.1953125	-43.06640625	-516.796875	193.7988281	-3660.644531	409.1308594	2454.785156	-3337.646484	-1378.125	3100.78125	-624.4628906	-818.2617188	624.4628906	3574.511719	-3596.044922	-1959.521484	2648.583984	2131.787109	775.1953125	-64.59960938	-732.1289063	624.4628906	-1614.990234	732.1289063	-430.6640625	925.9277344	559.8632813	1313.525391	-1679.589844	64.59960938	279.9316406	-882.8613281	-3208.447266
248.mp3	21.53320313	-21.53320313	-624.4628906	452.1972656	21.53320313	-43.06640625	-258.3984375	-193.7988281	322.9980469	-43.06640625	43.06640625	322.9980469	-150.7324219	-409.1308594	-107.6660156	129.1992188	-107.6660156	129.1992188	-150.7324219	344.53125	322.9980469	-215.3320313	-21.53320313	64.59960938	43.06640625	1916.455078	-968.9941406	-193.7988281	-301.4648438	-839.7949219	366.0644531	0	0	129.1992188	215.3320313	301.4648438	495.2636719	-21.53320313	-645.9960938	-452.1972656	-21.53320313	64.59960938	1571.923828	-1550.390625	0	-64.59960938	624.4628906	-172.265625	1378.125
250.mp3	210.9375	0	-117.1875	-164.0625	351.5625	234.375	-398.4375	351.5625	609.375	-421.875	1171.875	-796.875	-328.125	210.9375	-375	2320.3125	-1476.5625	-679.6875	398.4375	-1289.0625	-23.4375	2109.375	-1195.3125	-1101.5625	1523.4375	-750	2062.5	-703.125	-984.375	304.6875	-515.625	351.5625	539.0625	-304.6875	-726.5625	-23.4375	-468.75	-750	187.5	140.625	468.75	750	234.375	1195.3125	-1031.25	351.5625	-585.9375	398.4375	843.75
253.mp3	-193.7988281	839.7949219	-215.3320313	1291.992188	-1291.992188	344.53125	-409.1308594	-559.8632813	236.8652344	129.1992188	-21.53320313	2110.253906	710.5957031	-5835.498047	1571.923828	-366.0644531	409.1308594	1808.789063	64.59960938	301.4648438	-710.5957031	-1076.660156	-1055.126953	1614.990234	-516.796875	1442.724609	-452.1972656	904.3945313	-732.1289063	-322.9980469	43.06640625	-409.1308594	602.9296875	-21.53320313	538.3300781	-129.1992188	-495.2636719	-215.3320313	409.1308594	-839.7949219	-1356.591797	1959.521484	0	150.7324219	193.7988281	236.8652344	-667.5292969	1119.726563	-1787.255859
254.mp3	-172.265625	21.53320313	150.7324219	236.8652344	-473.7304688	43.06640625	409.1308594	-387.5976563	409.1308594	0	-387.5976563	-21.53320313	129.1992188	-107.6660156	0	-107.6660156	258.3984375	43.06640625	21.53320313	-322.9980469	86.1328125	129.1992188	-215.3320313	43.06640625	-64.59960938	430.6640625	43.06640625	0	-279.9316406	-150.7324219	86.1328125	0	279.9316406	-409.1308594	150.7324219	107.6660156	-301.4648438	344.53125	-64.59960938	64.59960938	-21.53320313	-279.9316406	129.1992188	64.59960938	-172.265625	129.1992188	-21.53320313	-215.3320313	387.5976563
257.mp3	-839.7949219	-215.3320313	1248.925781	-1658.056641	-322.9980469	753.6621094	-602.9296875	-43.06640625	366.0644531	-387.5976563	-43.06640625	1528.857422	1270.458984	-1550.390625	-839.7949219	387.5976563	-861.328125	1378.125	-129.1992188	3639.111328	-3079.248047	-172.265625	21.53320313	-1184.326172	-107.6660156	-990.5273438	947.4609375	1012.060547	-430.6640625	624.4628906	-1162.792969	990.5273438	495.2636719	-1722.65625	473.7304688	2153.320313	-2325.585938	1981.054688	-2110.253906	-129.1992188	430.6640625	925.9277344	925.9277344	-2583.984375	1485.791016	2325.585938	-4005.175781	1808.789063	-1593.457031
258.mp3	-5921.630859	1205.859375	-1378.125	2562.451172	796.7285156	4543.505859	-1959.521484	-3165.380859	4328.173828	-409.1308594	710.5957031	-6718.359375	8376.416016	-1571.923828	-6589.160156	5426.367188	-5813.964844	7019.824219	-667.5292969	-4435.839844	4091.308594	-3208.447266	-2670.117188	2002.587891	-2110.253906	5684.765625	-2605.517578	-2131.787109	6330.761719	-968.9941406	-387.5976563	-43.06640625	-1873.388672	107.6660156	2131.787109	-3854.443359	3186.914063	-4242.041016	5598.632813	-7062.890625	4995.703125	2088.720703	-1528.857422	2540.917969	-1873.388672	-1873.388672	4177.441406	-3014.648438	-3359.179688
260.mp3	559.8632813	-1162.792969	4435.839844	366.0644531	-3854.443359	-1614.990234	258.3984375	430.6640625	-1356.591797	538.3300781	258.3984375	-43.06640625	2842.382813	-2540.917969	-1227.392578	5189.501953	5555.566406	-1076.660156	-5857.03125	4565.039063	-667.5292969	-258.3984375	-4048.242188	-775.1953125	6395.361328	-3531.445313	4112.841797	-4608.105469	1658.056641	4844.970703	-3832.910156	-3746.777344	947.4609375	4134.375	473.7304688	-3229.980469	-1442.724609	-1162.792969	4134.375	-366.0644531	-2691.650391	-1787.255859	2777.783203	-1981.054688	753.6621094	-1873.388672	5081.835938	-4521.972656	1679.589844
262.mp3	0	366.0644531	-258.3984375	-1033.59375	1012.060547	-1055.126953	344.53125	-43.06640625	-172.265625	107.6660156	301.4648438	-452.1972656	-21.53320313	86.1328125	1722.65625	-818.2617188	-107.6660156	-301.4648438	86.1328125	-581.3964844	0	0	150.7324219	-322.9980469	516.796875	-452.1972656	-21.53320313	21.53320313	86.1328125	710.5957031	129.1992188	645.9960938	-516.796875	-624.4628906	-107.6660156	-322.9980469	0	1291.992188	-279.9316406	-107.6660156	64.59960938	581.3964844	-861.328125	-452.1972656	129.1992188	129.1992188	215.3320313	-452.1972656	409.1308594
264.mp3	-1356.591797	-1012.060547	968.9941406	3165.380859	-3143.847656	-882.8613281	7924.21875	-7342.822266	4263.574219	-3875.976563	8139.550781	-7622.753906	-538.3300781	387.5976563	-732.1289063	1485.791016	4048.242188	258.3984375	-6223.095703	602.9296875	1012.060547	-925.9277344	2476.318359	-2799.316406	559.8632813	1291.992188	-2411.71875	1248.925781	-301.4648438	-818.2617188	516.796875	-43.06640625	1055.126953	-150.7324219	-107.6660156	-882.8613281	-796.7285156	1873.388672	-1464.257813	1722.65625	-2196.386719	1808.789063	-1012.060547	5512.5	-5964.697266	1248.925781	-645.9960938	-86.1328125	-301.4648438
265.mp3	4521.972656	-7170.556641	-344.53125	430.6640625	2411.71875	-1894.921875	-667.5292969	1830.322266	2583.984375	-4263.574219	3057.714844	-2950.048828	150.7324219	495.2636719	-1356.591797	2217.919922	-1679.589844	753.6621094	-1464.257813	882.8613281	387.5976563	3057.714844	-2906.982422	-64.59960938	-968.9941406	6373.828125	-5211.035156	-129.1992188	43.06640625	-538.3300781	-107.6660156	0	64.59960938	215.3320313	-2239.453125	1959.521484	1959.521484	-1636.523438	-1119.726563	215.3320313	-64.59960938	968.9941406	21.53320313	-473.7304688	258.3984375	1270.458984	4198.974609	-3832.910156	1399.658203
266.mp3	5038.769531	-4306.640625	452.1972656	-818.2617188	387.5976563	-172.265625	-215.3320313	387.5976563	1162.792969	-2583.984375	1012.060547	1098.193359	-2368.652344	1679.589844	-1614.990234	21.53320313	3940.576172	-3983.642578	4371.240234	-4026.708984	1270.458984	2024.121094	-1744.189453	-1141.259766	21.53320313	-495.2636719	193.7988281	-86.1328125	-538.3300781	3229.980469	-2993.115234	775.1953125	409.1308594	1098.193359	452.1972656	-2411.71875	430.6640625	172.265625	-882.8613281	1141.259766	-172.265625	366.0644531	-1421.191406	-301.4648438	689.0625	-624.4628906	301.4648438	1141.259766	-1464.257813
269.mp3	-4263.574219	279.9316406	6029.296875	-5921.630859	3079.248047	2906.982422	430.6640625	-2368.652344	-1378.125	-2110.253906	3273.046875	-3057.714844	-1012.060547	1356.591797	904.3945313	5254.101563	-5792.431641	4909.570313	1012.060547	-1012.060547	-6050.830078	2863.916016	-3746.777344	538.3300781	4048.242188	-2842.382813	2971.582031	-2153.320313	6223.095703	2906.982422	-5512.5	3423.779297	-7687.353516	-1399.658203	4414.306641	-4478.90625	3574.511719	-3208.447266	667.5292969	3617.578125	-2713.183594	129.1992188	2648.583984	-3962.109375	193.7988281	-882.8613281	2540.917969	5167.96875	-7902.685547
270.mp3	-387.5976563	452.1972656	-21.53320313	-1098.193359	1313.525391	-645.9960938	-258.3984375	-236.8652344	366.0644531	452.1972656	-86.1328125	64.59960938	236.8652344	107.6660156	-904.3945313	409.1308594	-43.06640625	-21.53320313	86.1328125	-645.9960938	947.4609375	-602.9296875	-64.59960938	86.1328125	150.7324219	-150.7324219	21.53320313	-21.53320313	21.53320313	150.7324219	64.59960938	-64.59960938	-64.59960938	129.1992188	21.53320313	-495.2636719	516.796875	0	-193.7988281	0	366.0644531	-366.0644531	-107.6660156	689.0625	-925.9277344	279.9316406	64.59960938	86.1328125	-86.1328125
272.mp3	-2196.386719	387.5976563	990.5273438	344.53125	-602.9296875	968.9941406	538.3300781	2497.851563	1421.191406	-5534.033203	-516.796875	796.7285156	882.8613281	-1830.322266	1141.259766	301.4648438	645.9960938	-495.2636719	1205.859375	1442.724609	2196.386719	-2217.919922	-4801.904297	1981.054688	-1679.589844	0	1851.855469	2153.320313	-1787.255859	-516.796875	667.5292969	3596.044922	236.8652344	-5749.365234	2562.451172	-2433.251953	193.7988281	1313.525391	-645.9960938	2045.654297	1981.054688	-1012.060547	-473.7304688	990.5273438	1313.525391	-3036.181641	-3273.046875	-64.59960938	3466.845703
273.mp3	-667.5292969	-689.0625	279.9316406	430.6640625	559.8632813	-172.265625	2993.115234	-2627.050781	-968.9941406	64.59960938	-301.4648438	559.8632813	904.3945313	322.9980469	-968.9941406	947.4609375	-1485.791016	-258.3984375	861.328125	-193.7988281	495.2636719	21.53320313	-818.2617188	1184.326172	-1227.392578	-430.6640625	753.6621094	-193.7988281	968.9941406	322.9980469	-1291.992188	1076.660156	-172.265625	753.6621094	-581.3964844	-64.59960938	86.1328125	-86.1328125	-581.3964844	1787.255859	-1507.324219	-86.1328125	430.6640625	1184.326172	-473.7304688	-495.2636719	279.9316406	-86.1328125	215.3320313
274.mp3	3165.380859	-818.2617188	516.796875	129.1992188	-2777.783203	-1808.789063	3897.509766	2411.71875	3014.648438	-3316.113281	-3875.976563	861.328125	172.265625	-322.9980469	-1141.259766	3036.181641	-4005.175781	1033.59375	7536.621094	-6373.828125	473.7304688	-3100.78125	1765.722656	-279.9316406	3466.845703	2627.050781	-3337.646484	-1550.390625	3100.78125	-624.4628906	-2239.453125	1291.992188	-3919.042969	2519.384766	6007.763672	-9108.544922	3423.779297	-1701.123047	-2260.986328	-172.265625	5060.302734	-3014.648438	516.796875	3962.109375	-366.0644531	-3574.511719	3789.84375	4198.974609	-7256.689453
275.mp3	-2777.783203	2454.785156	-5469.433594	-387.5976563	5189.501953	-3488.378906	796.7285156	4500.439453	-7127.490234	602.9296875	1787.255859	-301.4648438	-86.1328125	2433.251953	-3768.310547	-43.06640625	-258.3984375	1851.855469	-925.9277344	-86.1328125	882.8613281	-839.7949219	43.06640625	4220.507813	-1485.791016	-2476.318359	-861.328125	516.796875	-990.5273438	3036.181641	-968.9941406	-1184.326172	430.6640625	-215.3320313	-1658.056641	2605.517578	-107.6660156	-1894.921875	2110.253906	-1636.523438	-624.4628906	1808.789063	-968.9941406	538.3300781	1291.992188	-1227.392578	-1356.591797	5383.300781	-839.7949219
276.mp3	710.5957031	-2433.251953	1485.791016	366.0644531	-1894.921875	2583.984375	1528.857422	-2756.25	1421.191406	-2691.650391	1808.789063	732.1289063	-3919.042969	2282.519531	1550.390625	-3854.443359	3811.376953	-473.7304688	-4651.171875	4737.304688	-1593.457031	-1636.523438	3402.246094	21.53320313	-4306.640625	4263.574219	-4995.703125	4457.373047	2325.585938	-4155.908203	-43.06640625	2325.585938	-4005.175781	5577.099609	-3294.580078	-2411.71875	4069.775391	-968.9941406	-2347.119141	1313.525391	1744.189453	258.3984375	-2131.787109	2196.386719	-236.8652344	-775.1953125	1162.792969	-495.2636719	-3036.181641
278.mp3	559.8632813	-3897.509766	1335.058594	1162.792969	2863.916016	-2670.117188	-1636.523438	2519.384766	1485.791016	-3962.109375	904.3945313	-1205.859375	1722.65625	-1033.59375	1335.058594	1894.921875	-624.4628906	-624.4628906	2906.982422	-3919.042969	2024.121094	2519.384766	-3768.310547	-2820.849609	1679.589844	-1076.660156	-710.5957031	775.1953125	-215.3320313	-301.4648438	516.796875	-387.5976563	-107.6660156	-366.0644531	753.6621094	64.59960938	21.53320313	1981.054688	-1550.390625	-753.6621094	86.1328125	1055.126953	-753.6621094	-258.3984375	-947.4609375	-366.0644531	710.5957031	-279.9316406	1248.925781
279.mp3	-409.1308594	258.3984375	129.1992188	667.5292969	1076.660156	64.59960938	3208.447266	-3596.044922	-1744.189453	732.1289063	732.1289063	753.6621094	-1937.988281	1550.390625	-1550.390625	624.4628906	1012.060547	602.9296875	-1658.056641	0	1894.921875	-1162.792969	839.7949219	947.4609375	-1808.789063	-796.7285156	-1012.060547	732.1289063	602.9296875	129.1992188	-1033.59375	-215.3320313	409.1308594	64.59960938	64.59960938	-129.1992188	193.7988281	5340.234375	-5275.634766	-344.53125	1076.660156	-947.4609375	559.8632813	-710.5957031	4112.841797	-3014.648438	-775.1953125	-452.1972656	21.53320313
280.mp3	-215.3320313	279.9316406	236.8652344	-602.9296875	279.9316406	21.53320313	-172.265625	-193.7988281	21.53320313	21.53320313	-215.3320313	904.3945313	215.3320313	-602.9296875	-107.6660156	-43.06640625	387.5976563	-258.3984375	21.53320313	-64.59960938	-172.265625	172.265625	-43.06640625	-150.7324219	258.3984375	21.53320313	129.1992188	-107.6660156	-21.53320313	0	86.1328125	258.3984375	-344.53125	150.7324219	-430.6640625	21.53320313	-43.06640625	64.59960938	-86.1328125	344.53125	43.06640625	-387.5976563	193.7988281	-64.59960938	21.53320313	-215.3320313	-107.6660156	21.53320313	279.9316406
281.mp3	387.5976563	129.1992188	43.06640625	-1076.660156	43.06640625	645.9960938	-409.1308594	-818.2617188	1184.326172	538.3300781	-495.2636719	-107.6660156	-602.9296875	344.53125	-215.3320313	990.5273438	-732.1289063	129.1992188	279.9316406	-64.59960938	301.4648438	107.6660156	-344.53125	236.8652344	-215.3320313	-301.4648438	43.06640625	21.53320313	452.1972656	258.3984375	-1421.191406	1055.126953	538.3300781	-1270.458984	753.6621094	-775.1953125	538.3300781	-107.6660156	516.796875	-1485.791016	1076.660156	279.9316406	-473.7304688	-172.265625	344.53125	667.5292969	-839.7949219	-602.9296875	1399.658203
282.mp3	4457.373047	-4866.503906	1485.791016	2799.316406	-3983.642578	818.2617188	-1227.392578	452.1972656	-473.7304688	775.1953125	-322.9980469	301.4648438	-215.3320313	-107.6660156	-150.7324219	5211.035156	-4758.837891	-172.265625	236.8652344	-602.9296875	2368.652344	-2325.585938	236.8652344	-43.06640625	818.2617188	-473.7304688	0	129.1992188	-581.3964844	21.53320313	5620.166016	-5598.632813	2950.048828	968.9941406	-3940.576172	2863.916016	-2842.382813	43.06640625	430.6640625	-279.9316406	-495.2636719	732.1289063	-925.9277344	495.2636719	-129.1992188	5254.101563	-5254.101563	5361.767578	-3962.109375
284.mp3	-2540.917969	1313.525391	-516.796875	1528.857422	-2411.71875	258.3984375	1787.255859	-409.1308594	-904.3945313	1528.857422	-2217.919922	1959.521484	-495.2636719	43.06640625	215.3320313	796.7285156	-2670.117188	1098.193359	1313.525391	-1227.392578	-645.9960938	1614.990234	0	-559.8632813	-645.9960938	409.1308594	-495.2636719	882.8613281	-473.7304688	-430.6640625	1593.457031	-689.0625	-968.9941406	1593.457031	-2304.052734	366.0644531	1722.65625	-796.7285156	236.8652344	-645.9960938	1055.126953	-645.9960938	645.9960938	-1012.060547	-150.7324219	1227.392578	-2002.587891	43.06640625	2260.986328
285.mp3	1227.392578	-3617.578125	710.5957031	-2088.720703	-495.2636719	279.9316406	818.2617188	1248.925781	-1636.523438	-861.328125	387.5976563	-64.59960938	3488.378906	-2627.050781	-1356.591797	236.8652344	1055.126953	-193.7988281	-322.9980469	43.06640625	-602.9296875	1162.792969	-904.3945313	366.0644531	-452.1972656	947.4609375	-667.5292969	215.3320313	387.5976563	-645.9960938	409.1308594	322.9980469	581.3964844	2304.052734	-1658.056641	559.8632813	2088.720703	882.8613281	-2390.185547	-1227.392578	-1722.65625	2583.984375	1959.521484	279.9316406	-2863.916016	-710.5957031	5038.769531	-904.3945313	-3251.513672
286.mp3	-187.5	-210.9375	187.5	-234.375	351.5625	70.3125	-398.4375	-23.4375	984.375	-539.0625	-281.25	304.6875	0	-351.5625	-23.4375	-93.75	46.875	0	70.3125	210.9375	-46.875	187.5	0	-375	539.0625	-492.1875	-23.4375	23.4375	-164.0625	164.0625	140.625	-93.75	257.8125	-234.375	-117.1875	-46.875	398.4375	0	0	-468.75	468.75	-445.3125	70.3125	-46.875	445.3125	0	-398.4375	0	23.4375
288.mp3	-1248.925781	-150.7324219	4823.4375	-581.3964844	-4091.308594	-86.1328125	172.265625	43.06640625	-64.59960938	7881.152344	-7924.21875	7192.089844	-5404.833984	-2024.121094	107.6660156	-21.53320313	64.59960938	322.9980469	387.5976563	86.1328125	-172.265625	-344.53125	-322.9980469	796.7285156	-861.328125	21.53320313	1033.59375	-1055.126953	495.2636719	-366.0644531	236.8652344	-86.1328125	-258.3984375	3057.714844	-3079.248047	990.5273438	-344.53125	-602.9296875	107.6660156	-150.7324219	1571.923828	-1550.390625	2196.386719	-430.6640625	409.1308594	-2131.787109	0	-43.06640625	-64.59960938
289.mp3	279.9316406	-322.9980469	624.4628906	-559.8632813	-107.6660156	86.1328125	193.7988281	-86.1328125	172.265625	129.1992188	-236.8652344	-129.1992188	645.9960938	-495.2636719	21.53320313	-107.6660156	150.7324219	-452.1972656	172.265625	559.8632813	-559.8632813	43.06640625	172.265625	-64.59960938	64.59960938	452.1972656	-516.796875	279.9316406	-387.5976563	645.9960938	-366.0644531	-107.6660156	-64.59960938	-21.53320313	-236.8652344	322.9980469	-172.265625	193.7988281	-107.6660156	452.1972656	-559.8632813	193.7988281	-172.265625	-258.3984375	107.6660156	-172.265625	43.06640625	107.6660156	21.53320313
290.mp3	-129.1992188	-172.265625	-21.53320313	-301.4648438	495.2636719	818.2617188	21.53320313	689.0625	-602.9296875	-1205.859375	409.1308594	64.59960938	-409.1308594	344.53125	-86.1328125	107.6660156	-150.7324219	-21.53320313	-581.3964844	645.9960938	86.1328125	-150.7324219	64.59960938	-495.2636719	-279.9316406	366.0644531	-279.9316406	-21.53320313	0	21.53320313	21.53320313	473.7304688	-452.1972656	0	0	107.6660156	538.3300781	732.1289063	-1291.992188	366.0644531	0	21.53320313	0	279.9316406	172.265625	-150.7324219	-452.1972656	150.7324219	107.6660156
292.mp3	-409.1308594	968.9941406	882.8613281	-1205.859375	322.9980469	193.7988281	430.6640625	2863.916016	-3036.181641	-796.7285156	-43.06640625	602.9296875	-559.8632813	43.06640625	-495.2636719	193.7988281	301.4648438	4500.439453	-3854.443359	-1033.59375	2347.119141	-1528.857422	1873.388672	-1808.789063	279.9316406	2605.517578	-2540.917969	3509.912109	-2928.515625	-1270.458984	1787.255859	2282.519531	-4242.041016	2842.382813	-2368.652344	1205.859375	-322.9980469	3057.714844	-3488.378906	-796.7285156	904.3945313	-1055.126953	-344.53125	150.7324219	409.1308594	1098.193359	-2368.652344	1421.191406	-344.53125
293.mp3	732.1289063	-796.7285156	3854.443359	-3014.648438	516.796875	-775.1953125	1227.392578	1119.726563	-2347.119141	1012.060547	-1291.992188	2863.916016	581.3964844	-1679.589844	-452.1972656	-1141.259766	3531.445313	-710.5957031	-1550.390625	-1227.392578	150.7324219	3682.177734	-1442.724609	-279.9316406	-1227.392578	473.7304688	2024.121094	-947.4609375	-387.5976563	-2476.318359	2110.253906	-1356.591797	2067.1875	602.9296875	-3165.380859	3337.646484	-3509.912109	581.3964844	1808.789063	-1614.990234	3617.578125	-4371.240234	1636.523438	-387.5976563	753.6621094	2347.119141	-2756.25	1119.726563	-2131.787109
294.mp3	-21.53320313	21.53320313	-689.0625	43.06640625	-581.3964844	21.53320313	-150.7324219	344.53125	172.265625	-129.1992188	-301.4648438	64.59960938	-43.06640625	129.1992188	-258.3984375	366.0644531	-215.3320313	387.5976563	-236.8652344	279.9316406	-279.9316406	-172.265625	215.3320313	150.7324219	21.53320313	-344.53125	-43.06640625	279.9316406	301.4648438	-538.3300781	0	107.6660156	107.6660156	-64.59960938	64.59960938	-172.265625	258.3984375	21.53320313	-21.53320313	-107.6660156	-236.8652344	495.2636719	-150.7324219	86.1328125	-129.1992188	301.4648438	667.5292969	-925.9277344	-150.7324219
296.mp3	-2691.650391	6093.896484	-1636.523438	-5017.236328	1335.058594	-882.8613281	-43.06640625	1313.525391	5167.96875	-2110.253906	-4866.503906	775.1953125	516.796875	-2217.919922	1959.521484	1442.724609	-1098.193359	-1356.591797	775.1953125	-495.2636719	2863.916016	2713.183594	-4909.570313	-581.3964844	-775.1953125	3746.777344	-1851.855469	-1593.457031	645.9960938	0	1141.259766	-861.328125	129.1992188	-258.3984375	-925.9277344	7256.689453	-5878.564453	-538.3300781	-1442.724609	1701.123047	64.59960938	-1916.455078	3165.380859	2842.382813	-5081.835938	1227.392578	-215.3320313	1873.388672	-1313.525391
297.mp3	-710.5957031	3897.509766	-3251.513672	-796.7285156	-258.3984375	64.59960938	1205.859375	796.7285156	-947.4609375	-947.4609375	1550.390625	645.9960938	-1981.054688	710.5957031	-1291.992188	2885.449219	-3273.046875	-301.4648438	581.3964844	301.4648438	7428.955078	-7558.154297	0	0	-236.8652344	-409.1308594	5684.765625	-5663.232422	1830.322266	-1076.660156	21.53320313	-667.5292969	667.5292969	-43.06640625	6826.025391	-5641.699219	-947.4609375	689.0625	-1012.060547	4306.640625	-968.9941406	2390.185547	-1614.990234	-538.3300781	-1507.324219	-2713.183594	-258.3984375	559.8632813	4155.908203
298.mp3	-2239.453125	5792.431641	-6503.027344	7278.222656	-5297.167969	-1313.525391	1614.990234	-150.7324219	107.6660156	1399.658203	-1701.123047	-602.9296875	-516.796875	818.2617188	3273.046875	-2605.517578	1162.792969	387.5976563	-2260.986328	5081.835938	-4823.4375	-1012.060547	1012.060547	-301.4648438	-236.8652344	-667.5292969	839.7949219	495.2636719	366.0644531	-1291.992188	818.2617188	-107.6660156	-1033.59375	1399.658203	-1722.65625	1830.322266	430.6640625	-732.1289063	1098.193359	-2713.183594	-21.53320313	753.6621094	1356.591797	818.2617188	344.53125	-2842.382813	5254.101563	-4134.375	-1033.59375
299.mp3	-21.53320313	1614.990234	-1701.123047	43.06640625	581.3964844	-452.1972656	86.1328125	559.8632813	-753.6621094	172.265625	-150.7324219	387.5976563	0	-430.6640625	2713.183594	-2713.183594	968.9941406	452.1972656	215.3320313	-107.6660156	344.53125	-1507.324219	430.6640625	538.3300781	-990.5273438	-322.9980469	21.53320313	-21.53320313	516.796875	-538.3300781	0	-21.53320313	-21.53320313	904.3945313	-904.3945313	473.7304688	-236.8652344	129.1992188	2928.515625	-2756.25	-366.0644531	21.53320313	-21.53320313	-129.1992188	1550.390625	-882.8613281	-581.3964844	1055.126953	-710.5957031
300.mp3	-1442.724609	-710.5957031	516.796875	1119.726563	-387.5976563	-1550.390625	839.7949219	-904.3945313	-516.796875	1701.123047	301.4648438	-1550.390625	473.7304688	968.9941406	-1593.457031	2820.849609	-3337.646484	1916.455078	1162.792969	-1701.123047	-796.7285156	1205.859375	1227.392578	387.5976563	968.9941406	-1765.722656	-1464.257813	43.06640625	-258.3984375	-1076.660156	1614.990234	0	-1119.726563	2153.320313	882.8613281	-645.9960938	-1744.189453	236.8652344	516.796875	-1464.257813	-689.0625	-86.1328125	1571.923828	344.53125	-387.5976563	2045.654297	-645.9960938	-882.8613281	1442.724609
301.mp3	-1335.9375	2742.1875	-304.6875	-820.3125	-421.875	1687.5	-679.6875	-1007.8125	117.1875	843.75	-234.375	4171.875	-4757.8125	1734.375	-2812.5	1617.1875	-585.9375	750	-468.75	4921.875	-5179.6875	-375	2132.8125	-2953.125	5460.9375	-4570.3125	-1007.8125	1523.4375	867.1875	-421.875	-328.125	-468.75	4851.5625	-3632.8125	-187.5	4921.875	3351.5625	-10335.9375	3234.375	-93.75	5203.125	-7546.875	-468.75	210.9375	445.3125	210.9375	-914.0625	843.75	8953.125
302.mp3	4171.875	-164.0625	-2203.125	-281.25	-445.3125	984.375	-375	-562.5	-2273.4375	4968.75	-5765.625	-515.625	5156.25	-1078.125	-1148.4375	-304.6875	-1312.5	70.3125	-515.625	-445.3125	0	117.1875	-164.0625	23.4375	-93.75	-46.875	937.5	6468.75	-7101.5625	7640.625	-7734.375	3796.875	-585.9375	1289.0625	-492.1875	1078.125	-2226.5625	-867.1875	-726.5625	796.875	4851.5625	-2039.0625	-750	585.9375	-1125	1851.5625	-2929.6875	-492.1875	1007.8125
303.mp3	1184.326172	172.265625	732.1289063	559.8632813	-1205.859375	-322.9980469	193.7988281	1184.326172	-2174.853516	3639.111328	-1141.259766	-3423.779297	322.9980469	409.1308594	1830.322266	-1701.123047	107.6660156	1141.259766	-732.1289063	-538.3300781	1507.324219	-322.9980469	-1033.59375	129.1992188	2390.185547	-1636.523438	-2174.853516	1787.255859	-430.6640625	-1184.326172	2088.720703	387.5976563	-645.9960938	-64.59960938	2325.585938	-2906.982422	64.59960938	796.7285156	-1227.392578	-1636.523438	-409.1308594	-710.5957031	-753.6621094	3143.847656	796.7285156	1981.054688	-2110.253906	1098.193359	-64.59960938
304.mp3	-301.4648438	689.0625	-753.6621094	1399.658203	-1765.722656	-990.5273438	-1012.060547	1679.589844	-366.0644531	1184.326172	0	-882.8613281	516.796875	968.9941406	-1141.259766	947.4609375	21.53320313	43.06640625	172.265625	-667.5292969	-624.4628906	2627.050781	-2110.253906	215.3320313	387.5976563	-624.4628906	968.9941406	86.1328125	-1098.193359	-1808.789063	-64.59960938	430.6640625	1636.523438	-1636.523438	-387.5976563	2906.982422	-839.7949219	-64.59960938	409.1308594	-64.59960938	-710.5957031	-818.2617188	215.3320313	-279.9316406	172.265625	1787.255859	387.5976563	-193.7988281	107.6660156
305.mp3	-1593.457031	409.1308594	-1162.792969	-258.3984375	172.265625	301.4648438	-21.53320313	516.796875	-645.9960938	387.5976563	581.3964844	-1012.060547	43.06640625	322.9980469	387.5976563	-366.0644531	193.7988281	495.2636719	-861.328125	-279.9316406	1227.392578	21.53320313	-1464.257813	-86.1328125	21.53320313	301.4648438	86.1328125	-258.3984375	322.9980469	193.7988281	86.1328125	-236.8652344	1227.392578	150.7324219	-645.9960938	86.1328125	-904.3945313	-86.1328125	-366.0644531	710.5957031	1765.722656	-495.2636719	-925.9277344	796.7285156	-1593.457031	839.7949219	193.7988281	-1076.660156	387.5976563
306.mp3	344.53125	-215.3320313	236.8652344	-301.4648438	86.1328125	344.53125	-473.7304688	43.06640625	-21.53320313	64.59960938	-172.265625	21.53320313	-43.06640625	452.1972656	-452.1972656	64.59960938	279.9316406	129.1992188	-258.3984375	-473.7304688	344.53125	0	-107.6660156	21.53320313	-129.1992188	107.6660156	818.2617188	-947.4609375	129.1992188	258.3984375	107.6660156	-366.0644531	150.7324219	-150.7324219	236.8652344	-366.0644531	172.265625	107.6660156	150.7324219	-602.9296875	86.1328125	258.3984375	107.6660156	64.59960938	-64.59960938	-366.0644531	495.2636719	21.53320313	-129.1992188
307.mp3	193.7988281	1012.060547	322.9980469	-990.5273438	645.9960938	-904.3945313	1916.455078	-1937.988281	-473.7304688	947.4609375	409.1308594	409.1308594	-1937.988281	172.265625	-193.7988281	-409.1308594	538.3300781	452.1972656	1033.59375	-516.796875	193.7988281	-1076.660156	0	-301.4648438	990.5273438	301.4648438	387.5976563	-107.6660156	-1184.326172	-366.0644531	925.9277344	-667.5292969	473.7304688	473.7304688	1119.726563	-1679.589844	-495.2636719	-236.8652344	990.5273438	-1227.392578	667.5292969	1248.925781	21.53320313	-473.7304688	-1227.392578	1722.65625	-409.1308594	-301.4648438	1744.189453
308.mp3	-1356.591797	-1614.990234	1981.054688	-2928.515625	-990.5273438	4457.373047	-3789.84375	4974.169922	-4392.773438	667.5292969	-1593.457031	-538.3300781	1959.521484	2713.183594	753.6621094	904.3945313	-6180.029297	9453.076172	-1873.388672	-2519.384766	1916.455078	1248.925781	-8118.017578	-43.06640625	6696.826172	-1033.59375	-366.0644531	-3682.177734	-1464.257813	86.1328125	473.7304688	6072.363281	-2325.585938	796.7285156	-4565.039063	-796.7285156	3703.710938	-1184.326172	-3208.447266	6438.427734	-5167.96875	968.9941406	-1119.726563	5964.697266	645.9960938	172.265625	-6459.960938	-667.5292969	5275.634766
309.mp3	387.5976563	0	-215.3320313	-301.4648438	4543.505859	710.5957031	-2088.720703	689.0625	-3273.046875	-258.3984375	3143.847656	-2497.851563	2174.853516	1679.589844	-3854.443359	4931.103516	-6309.228516	-925.9277344	-818.2617188	2131.787109	-710.5957031	-1055.126953	5878.564453	-6610.693359	2304.052734	-904.3945313	-1055.126953	1098.193359	861.328125	-473.7304688	-645.9960938	3402.246094	-3036.181641	839.7949219	-1098.193359	-1227.392578	322.9980469	2110.253906	-947.4609375	-430.6640625	3079.248047	-3165.380859	409.1308594	4177.441406	-3316.113281	-258.3984375	21.53320313	-193.7988281	-581.3964844
310.mp3	-882.8613281	12101.66016	-6029.296875	-4328.173828	1356.591797	-2863.916016	1356.591797	5490.966797	-4780.371094	4478.90625	-6309.228516	1507.324219	-1012.060547	2777.783203	2368.652344	-5512.5	-1184.326172	236.8652344	-322.9980469	5254.101563	-4801.904297	6998.291016	-7192.089844	6158.496094	947.4609375	-4069.775391	2411.71875	2002.587891	-7515.087891	86.1328125	344.53125	-753.6621094	86.1328125	10809.66797	-2928.515625	-4198.974609	2863.916016	-1270.458984	-4328.173828	1658.056641	-1851.855469	1205.859375	-538.3300781	-1421.191406	129.1992188	-150.7324219	2260.986328	-1765.722656	3208.447266
311.mp3	3509.912109	-2799.316406	-2368.652344	2540.917969	-839.7949219	-990.5273438	387.5976563	753.6621094	-409.1308594	-387.5976563	6632.226563	0	-5232.568359	-1356.591797	1808.789063	-1291.992188	-344.53125	2906.982422	-3208.447266	-258.3984375	818.2617188	-21.53320313	-1571.923828	1033.59375	-172.265625	-624.4628906	5167.96875	-2497.851563	-1485.791016	4048.242188	-4285.107422	2282.519531	-3273.046875	2562.451172	-2691.650391	150.7324219	968.9941406	-215.3320313	796.7285156	-2476.318359	2304.052734	0	818.2617188	-2174.853516	1076.660156	753.6621094	-2390.185547	1184.326172	-775.1953125
312.mp3	2756.25	-3122.314453	2756.25	-2433.251953	3768.310547	-2368.652344	2390.185547	-1658.056641	-1033.59375	-1356.591797	1722.65625	-129.1992188	2713.183594	-2906.982422	-645.9960938	-1076.660156	43.06640625	-86.1328125	689.0625	-86.1328125	86.1328125	-64.59960938	1119.726563	3251.513672	-4349.707031	732.1289063	4263.574219	-1701.123047	-2713.183594	2993.115234	0	-1248.925781	473.7304688	430.6640625	624.4628906	-1636.523438	-1356.591797	4457.373047	-150.7324219	301.4648438	-1614.990234	-64.59960938	-1141.259766	2390.185547	-1055.126953	-2282.519531	258.3984375	732.1289063	1184.326172
313.mp3	495.2636719	-3488.378906	2131.787109	-2368.652344	172.265625	6524.560547	-2239.453125	1744.189453	-3165.380859	-2260.986328	3617.578125	-3208.447266	7278.222656	-5447.900391	301.4648438	-1162.792969	86.1328125	1658.056641	-538.3300781	-1614.990234	-667.5292969	4069.775391	667.5292969	1055.126953	-1528.857422	-4780.371094	-624.4628906	5189.501953	3596.044922	-4392.773438	689.0625	-2519.384766	-387.5976563	-516.796875	947.4609375	-1378.125	-301.4648438	-861.328125	3036.181641	-2282.519531	990.5273438	-1248.925781	21.53320313	1873.388672	-2217.919922	387.5976563	7428.955078	-8031.884766	1399.658203
314.mp3	-5490.966797	2820.849609	86.1328125	1894.921875	-968.9941406	-1636.523438	-64.59960938	4931.103516	-1248.925781	1701.123047	193.7988281	172.265625	-258.3984375	-430.6640625	732.1289063	193.7988281	0	-172.265625	-753.6621094	-1916.455078	-3466.845703	1205.859375	5146.435547	-7622.753906	1270.458984	3789.84375	-3897.509766	-710.5957031	1119.726563	-64.59960938	4629.638672	-6847.558594	3617.578125	-258.3984375	-1205.859375	1528.857422	-3617.578125	7924.21875	-6007.763672	4565.039063	-4715.771484	3682.177734	2799.316406	-796.7285156	150.7324219	904.3945313	-818.2617188	732.1289063	-1485.791016
315.mp3	-516.796875	689.0625	-409.1308594	-43.06640625	818.2617188	-818.2617188	667.5292969	-947.4609375	409.1308594	172.265625	150.7324219	861.328125	-1378.125	796.7285156	-581.3964844	-301.4648438	1162.792969	-430.6640625	-150.7324219	1356.591797	-1701.123047	387.5976563	990.5273438	301.4648438	-947.4609375	-473.7304688	1442.724609	-2110.253906	387.5976563	64.59960938	-86.1328125	236.8652344	-236.8652344	215.3320313	602.9296875	-21.53320313	-689.0625	86.1328125	-43.06640625	1335.058594	-129.1992188	-516.796875	-64.59960938	-193.7988281	-409.1308594	-430.6640625	1248.925781	-947.4609375	753.6621094
316.mp3	3014.648438	1658.056641	3596.044922	-473.7304688	301.4648438	-6093.896484	9302.34375	-12273.92578	7062.890625	1055.126953	-473.7304688	-5297.167969	559.8632813	-2863.916016	9173.144531	-904.3945313	-3423.779297	-861.328125	-2217.919922	-1636.523438	818.2617188	4909.570313	64.59960938	-861.328125	4220.507813	-4155.908203	-3509.912109	-2110.253906	64.59960938	-21.53320313	0	64.59960938	-150.7324219	9043.945313	-9022.412109	-64.59960938	21.53320313	86.1328125	538.3300781	-667.5292969	-21.53320313	1184.326172	3660.644531	-3617.578125	1808.789063	1464.257813	3186.914063	2691.650391	-5813.964844
317.mp3	-3940.576172	1313.525391	-1055.126953	1055.126953	-1636.523438	-409.1308594	3919.042969	-3423.779297	796.7285156	4026.708984	-344.53125	-3208.447266	-1722.65625	2476.318359	3014.648438	-1679.589844	2024.121094	-2304.052734	-2131.787109	-710.5957031	516.796875	2325.585938	258.3984375	-732.1289063	-1550.390625	-387.5976563	4715.771484	-5081.835938	2820.849609	-1205.859375	1679.589844	-1378.125	-2433.251953	3402.246094	-2627.050781	-516.796875	5297.167969	-2024.121094	-1464.257813	-1636.523438	1507.324219	2260.986328	-1528.857422	1184.326172	-839.7949219	-3273.046875	6782.958984	-6330.761719	1291.992188
318.mp3	-2088.720703	-258.3984375	258.3984375	0	2024.121094	-2045.654297	1055.126953	-882.8613281	-64.59960938	2713.183594	-2842.382813	2110.253906	-2088.720703	0	0	-344.53125	4285.107422	-3962.109375	193.7988281	-21.53320313	-150.7324219	667.5292969	-732.1289063	236.8652344	86.1328125	-344.53125	495.2636719	-409.1308594	21.53320313	1335.058594	-1098.193359	-279.9316406	0	150.7324219	-21.53320313	-107.6660156	559.8632813	-409.1308594	925.9277344	-1205.859375	495.2636719	43.06640625	-430.6640625	3014.648438	-2691.650391	-366.0644531	-129.1992188	215.3320313	409.1308594
319.mp3	-86.1328125	2067.1875	-1744.189453	-559.8632813	3531.445313	-2562.451172	301.4648438	43.06640625	-818.2617188	3251.513672	-667.5292969	-2519.384766	-322.9980469	4392.773438	-3337.646484	-322.9980469	1033.59375	-1485.791016	1787.255859	-2067.1875	1808.789063	-1119.726563	3897.509766	-3509.912109	-215.3320313	215.3320313	1894.921875	1851.855469	-4500.439453	-279.9316406	215.3320313	516.796875	4005.175781	-2906.982422	559.8632813	-150.7324219	1098.193359	-2304.052734	-215.3320313	-452.1972656	495.2636719	538.3300781	-172.265625	129.1992188	2993.115234	-4629.638672	430.6640625	947.4609375	279.9316406
320.mp3	-21.53320313	-322.9980469	1119.726563	-1507.324219	344.53125	-344.53125	559.8632813	1055.126953	2411.71875	-2196.386719	64.59960938	-193.7988281	-1873.388672	5404.833984	-301.4648438	-2605.517578	1119.726563	172.265625	-1916.455078	1356.591797	-2713.183594	-322.9980469	215.3320313	-602.9296875	4091.308594	-2971.582031	-1033.59375	1701.123047	2670.117188	-3552.978516	2196.386719	-1808.789063	-495.2636719	2950.048828	1464.257813	-409.1308594	-2627.050781	-409.1308594	3703.710938	-4242.041016	-624.4628906	-602.9296875	753.6621094	-301.4648438	473.7304688	1098.193359	-602.9296875	-1033.59375	1270.458984
321.mp3	1291.992188	-1894.921875	602.9296875	21.53320313	258.3984375	-258.3984375	2627.050781	-2885.449219	258.3984375	366.0644531	-818.2617188	732.1289063	-193.7988281	3316.113281	-3509.912109	409.1308594	-732.1289063	366.0644531	3294.580078	-3574.511719	366.0644531	624.4628906	-624.4628906	43.06640625	344.53125	-409.1308594	43.06640625	150.7324219	-301.4648438	452.1972656	0	1098.193359	-1442.724609	215.3320313	1205.859375	-1744.189453	624.4628906	3143.847656	2734.716797	-3940.576172	947.4609375	-3165.380859	366.0644531	2885.449219	-3359.179688	882.8613281	-150.7324219	-602.9296875	64.59960938
322.mp3	-624.4628906	1162.792969	-43.06640625	-473.7304688	-1787.255859	818.2617188	-581.3964844	2088.720703	-366.0644531	193.7988281	258.3984375	-1227.392578	452.1972656	3875.976563	-3294.580078	-452.1972656	344.53125	-430.6640625	-193.7988281	-409.1308594	-1507.324219	258.3984375	1744.189453	409.1308594	279.9316406	-322.9980469	-1658.056641	9173.144531	-8096.484375	-1722.65625	796.7285156	2217.919922	-904.3945313	-387.5976563	-1162.792969	1378.125	-129.1992188	473.7304688	215.3320313	-1162.792969	645.9960938	1701.123047	-1507.324219	-1701.123047	1076.660156	1055.126953	-624.4628906	-279.9316406	172.265625
323.mp3	-4328.173828	2174.853516	-882.8613281	-1291.992188	3574.511719	-2756.25	452.1972656	-1033.59375	1722.65625	-1356.591797	1313.525391	0	-1658.056641	344.53125	-602.9296875	3725.244141	-4349.707031	1421.191406	-990.5273438	1937.988281	-1098.193359	107.6660156	-516.796875	86.1328125	1399.658203	172.265625	-64.59960938	-1571.923828	-516.796875	-602.9296875	2863.916016	-495.2636719	-1485.791016	1012.060547	818.2617188	-1098.193359	645.9960938	-1744.189453	2713.183594	753.6621094	-3552.978516	150.7324219	-150.7324219	2842.382813	-839.7949219	-1550.390625	1593.457031	-258.3984375	-86.1328125
324.mp3	-4737.304688	258.3984375	-301.4648438	-409.1308594	667.5292969	2045.654297	-172.265625	193.7988281	-2411.71875	516.796875	-990.5273438	1270.458984	990.5273438	-1162.792969	-839.7949219	-452.1972656	4586.572266	-4478.90625	2153.320313	-753.6621094	-861.328125	2411.71875	193.7988281	2239.453125	2390.185547	-6589.160156	-667.5292969	624.4628906	-882.8613281	-387.5976563	1313.525391	1916.455078	-2777.783203	-452.1972656	1550.390625	4177.441406	-2799.316406	64.59960938	-2325.585938	-624.4628906	1313.525391	1679.589844	-172.265625	-796.7285156	-1162.792969	409.1308594	1851.855469	5232.568359	-3875.976563
325.mp3	-452.1972656	366.0644531	-322.9980469	0	-43.06640625	107.6660156	86.1328125	-387.5976563	193.7988281	1464.257813	2002.587891	-1765.722656	-775.1953125	-818.2617188	-172.265625	-430.6640625	473.7304688	86.1328125	258.3984375	-1141.259766	452.1972656	-473.7304688	-322.9980469	430.6640625	3100.78125	-2045.654297	1507.324219	-796.7285156	-452.1972656	516.796875	-732.1289063	753.6621094	-129.1992188	-215.3320313	-775.1953125	2583.984375	-1744.189453	430.6640625	-1098.193359	301.4648438	-215.3320313	1033.59375	-258.3984375	-796.7285156	-559.8632813	172.265625	301.4648438	-925.9277344	1356.591797
326.mp3	-1184.326172	1055.126953	-1851.855469	904.3945313	2002.587891	-1141.259766	-2777.783203	-452.1972656	7881.152344	344.53125	-6266.162109	-21.53320313	2734.716797	-3100.78125	-602.9296875	1313.525391	6438.427734	-1421.191406	-1722.65625	-3488.378906	7041.357422	-6050.830078	322.9980469	2067.1875	-4521.972656	-193.7988281	1701.123047	4005.175781	-3273.046875	21.53320313	-2368.652344	8268.75	-6223.095703	7256.689453	-3122.314453	387.5976563	-4134.375	-387.5976563	3208.447266	-3789.84375	1356.591797	-2153.320313	7256.689453	-4543.505859	5124.902344	-1205.859375	-322.9980469	-7579.6875	4285.107422
327.mp3	452.1972656	-2950.048828	2950.048828	-2454.785156	279.9316406	-1076.660156	2756.25	-3057.714844	0	3509.912109	4823.4375	-4198.974609	-710.5957031	172.265625	-6546.09375	1227.392578	5684.765625	-5318.701172	-1205.859375	1227.392578	6223.095703	-5060.302734	1141.259766	172.265625	-1485.791016	2024.121094	1270.458984	-2196.386719	-1119.726563	-2260.986328	7579.6875	473.7304688	-7988.818359	-387.5976563	6438.427734	-4521.972656	1442.724609	1055.126953	3402.246094	-1636.523438	2304.052734	-1765.722656	-2713.183594	-1076.660156	-495.2636719	-645.9960938	7558.154297	-6890.625	-2627.050781
328.mp3	-581.3964844	667.5292969	4198.974609	4608.105469	-7945.751953	-193.7988281	-1012.060547	2583.984375	-107.6660156	-3079.248047	882.8613281	236.8652344	-581.3964844	495.2636719	64.59960938	-925.9277344	-236.8652344	689.0625	-322.9980469	-710.5957031	1614.990234	452.1972656	279.9316406	129.1992188	-1033.59375	322.9980469	279.9316406	43.06640625	990.5273438	-689.0625	-409.1308594	1765.722656	-1744.189453	904.3945313	1658.056641	-1162.792969	-1873.388672	3079.248047	1012.060547	1571.923828	-5361.767578	1033.59375	-1636.523438	3186.914063	-2067.1875	2734.716797	-3703.710938	1787.255859	2282.519531
329.mp3	602.9296875	2088.720703	-2088.720703	2196.386719	-1873.388672	366.0644531	-775.1953125	710.5957031	215.3320313	2885.449219	-3875.976563	-21.53320313	409.1308594	-215.3320313	1162.792969	-1270.458984	2217.919922	-1981.054688	882.8613281	-301.4648438	-193.7988281	215.3320313	-925.9277344	1528.857422	-387.5976563	301.4648438	236.8652344	-947.4609375	3423.779297	-4112.841797	2648.583984	-2734.716797	1442.724609	-1335.058594	2627.050781	-1184.326172	1614.990234	-2174.853516	258.3984375	1421.191406	-279.9316406	3014.648438	-4931.103516	86.1328125	1291.992188	-753.6621094	3617.578125	-4048.242188	1184.326172
330.mp3	-366.0644531	473.7304688	-559.8632813	452.1972656	-409.1308594	322.9980469	-258.3984375	-150.7324219	473.7304688	64.59960938	-129.1992188	-107.6660156	150.7324219	-64.59960938	-279.9316406	193.7988281	-86.1328125	64.59960938	129.1992188	258.3984375	-322.9980469	-193.7988281	215.3320313	-258.3984375	322.9980469	-107.6660156	279.9316406	-21.53320313	-301.4648438	236.8652344	-86.1328125	21.53320313	-301.4648438	0	452.1972656	-452.1972656	258.3984375	-430.6640625	172.265625	473.7304688	-602.9296875	107.6660156	-150.7324219	215.3320313	86.1328125	-301.4648438	495.2636719	-409.1308594	86.1328125
332.mp3	-538.3300781	0	-2024.121094	2906.982422	-473.7304688	-172.265625	-1528.857422	2906.982422	-258.3984375	-947.4609375	-1787.255859	3100.78125	-43.06640625	-1291.992188	-2110.253906	2260.986328	1055.126953	-1485.791016	-968.9941406	2562.451172	-1248.925781	-624.4628906	-3251.513672	4198.974609	-64.59960938	-258.3984375	-1356.591797	1722.65625	-21.53320313	-581.3964844	-3660.644531	4801.904297	-645.9960938	-1141.259766	-1335.058594	2454.785156	559.8632813	-1378.125	-1076.660156	1593.457031	107.6660156	-215.3320313	-86.1328125	-6395.361328	-1141.259766	-279.9316406	6675.292969	2648.583984	-43.06640625
333.mp3	-1205.859375	473.7304688	-624.4628906	193.7988281	258.3984375	-732.1289063	796.7285156	-839.7949219	-215.3320313	753.6621094	452.1972656	-215.3320313	-236.8652344	904.3945313	-43.06640625	301.4648438	-861.328125	-516.796875	753.6621094	-516.796875	2045.654297	-2196.386719	1033.59375	-882.8613281	236.8652344	1055.126953	-1399.658203	495.2636719	-581.3964844	1571.923828	-1981.054688	710.5957031	861.328125	-925.9277344	1765.722656	-1830.322266	882.8613281	-1162.792969	1313.525391	-1162.792969	-64.59960938	-516.796875	-344.53125	-236.8652344	43.06640625	1227.392578	-150.7324219	-236.8652344	1098.193359
334.mp3	107.6660156	-452.1972656	645.9960938	107.6660156	43.06640625	-710.5957031	775.1953125	-172.265625	-581.3964844	86.1328125	-409.1308594	1055.126953	-775.1953125	495.2636719	344.53125	-301.4648438	-322.9980469	64.59960938	236.8652344	-430.6640625	107.6660156	452.1972656	-430.6640625	279.9316406	-86.1328125	-193.7988281	150.7324219	-301.4648438	172.265625	-301.4648438	301.4648438	-193.7988281	538.3300781	-150.7324219	-215.3320313	-538.3300781	86.1328125	430.6640625	387.5976563	-430.6640625	150.7324219	215.3320313	-775.1953125	215.3320313	129.1992188	839.7949219	-279.9316406	-559.8632813	-64.59960938
335.mp3	1148.4375	1781.25	328.125	-3070.3125	-1007.8125	3820.3125	-1828.125	-257.8125	-1171.875	2132.8125	-1312.5	-1007.8125	210.9375	-585.9375	726.5625	4664.0625	-3539.0625	-398.4375	-1289.0625	351.5625	2132.8125	-1031.25	1265.625	-3093.75	726.5625	2296.875	398.4375	-281.25	281.25	1031.25	-3234.375	-703.125	2320.3125	1382.8125	1031.25	-2367.1875	-1664.0625	421.875	-164.0625	1429.6875	-867.1875	-421.875	23.4375	-117.1875	1500	-960.9375	-515.625	-140.625	1757.8125
336.mp3	-1291.992188	-1636.523438	538.3300781	322.9980469	-1765.722656	4521.972656	-3359.179688	-21.53320313	64.59960938	4155.908203	-2670.117188	-3122.314453	4392.773438	-1055.126953	1205.859375	-1421.191406	3466.845703	43.06640625	-4177.441406	344.53125	2196.386719	1205.859375	-387.5976563	-3746.777344	581.3964844	1937.988281	-732.1289063	5663.232422	-4694.238281	-3380.712891	3488.378906	-473.7304688	1162.792969	-3552.978516	4414.306641	-2820.849609	150.7324219	-2002.587891	3552.978516	-1916.455078	-581.3964844	-1851.855469	2174.853516	-1248.925781	64.59960938	538.3300781	-1012.060547	1033.59375	64.59960938
338.mp3	0	516.796875	1593.457031	-2950.048828	-904.3945313	-775.1953125	581.3964844	236.8652344	-3122.314453	6201.5625	-1421.191406	796.7285156	-2842.382813	-1442.724609	3165.380859	-4866.503906	2497.851563	-1507.324219	1291.992188	64.59960938	2002.587891	-1119.726563	107.6660156	-1248.925781	279.9316406	-818.2617188	3229.980469	-2820.849609	3014.648438	-3509.912109	-43.06640625	3014.648438	-4586.572266	753.6621094	4285.107422	-5211.035156	947.4609375	1830.322266	-861.328125	2777.783203	-3316.113281	-64.59960938	-1184.326172	4026.708984	-2497.851563	-624.4628906	2433.251953	1528.857422	-3122.314453
339.mp3	-409.1308594	-2476.318359	-387.5976563	3746.777344	-3057.714844	-1701.123047	1012.060547	-968.9941406	6955.224609	-2627.050781	-1830.322266	624.4628906	538.3300781	3316.113281	-5103.369141	-172.265625	-1744.189453	3466.845703	3574.511719	-1399.658203	-2347.119141	-2153.320313	1744.189453	667.5292969	-2368.652344	-344.53125	1916.455078	-2282.519531	5921.630859	-1399.658203	-2217.919922	-452.1972656	-925.9277344	473.7304688	1291.992188	-2476.318359	-86.1328125	2368.652344	3811.376953	-3552.978516	-1270.458984	64.59960938	2756.25	193.7988281	-968.9941406	-3983.642578	1701.123047	-1614.990234	8677.880859
340.mp3	1291.992188	-495.2636719	538.3300781	215.3320313	2067.1875	-279.9316406	-2390.185547	516.796875	1571.923828	-2433.251953	667.5292969	-1205.859375	-796.7285156	8462.548828	-7773.486328	4844.970703	-4478.90625	215.3320313	1076.660156	5577.099609	-6395.361328	473.7304688	-495.2636719	3703.710938	-3251.513672	2110.253906	-1098.193359	2691.650391	-5878.564453	-1033.59375	2583.984375	4715.771484	-796.7285156	366.0644531	-3036.181641	-2562.451172	-1033.59375	7105.957031	-4155.908203	-3380.712891	8527.148438	-6352.294922	64.59960938	-409.1308594	-1033.59375	-559.8632813	1959.521484	6158.496094	-7472.021484
341.mp3	7493.554688	-5189.501953	-1636.523438	1162.792969	-882.8613281	-559.8632813	193.7988281	452.1972656	-1270.458984	602.9296875	-193.7988281	5124.902344	-3316.113281	-344.53125	-645.9960938	-1055.126953	-236.8652344	3875.976563	-3768.310547	1873.388672	-947.4609375	968.9941406	-2153.320313	753.6621094	3402.246094	-3617.578125	-301.4648438	409.1308594	1959.521484	-839.7949219	-1593.457031	215.3320313	150.7324219	753.6621094	-732.1289063	-602.9296875	9539.208984	-6976.757813	-2325.585938	1119.726563	-624.4628906	1291.992188	-1959.521484	667.5292969	1507.324219	6632.226563	-3402.246094	-3768.310547	-796.7285156
342.mp3	-2454.785156	129.1992188	-796.7285156	1507.324219	-1894.921875	1528.857422	-775.1953125	409.1308594	-581.3964844	2519.384766	-1959.521484	1141.259766	-1119.726563	-43.06640625	-430.6640625	2411.71875	-1937.988281	409.1308594	-409.1308594	279.9316406	-861.328125	4672.705078	-1421.191406	409.1308594	-2713.183594	1765.722656	-2131.787109	775.1953125	-1055.126953	1744.189453	-1442.724609	-602.9296875	-602.9296875	-43.06640625	387.5976563	-150.7324219	-624.4628906	1098.193359	-667.5292969	301.4648438	-301.4648438	0	-129.1992188	1313.525391	-1184.326172	1162.792969	-1421.191406	0	279.9316406
343.mp3	-452.1972656	624.4628906	-258.3984375	322.9980469	-1227.392578	1679.589844	473.7304688	-753.6621094	-1055.126953	624.4628906	1098.193359	-1442.724609	301.4648438	-753.6621094	-43.06640625	839.7949219	990.5273438	516.796875	452.1972656	-1141.259766	0	-172.265625	-150.7324219	796.7285156	645.9960938	-2433.251953	1744.189453	-409.1308594	43.06640625	387.5976563	1442.724609	-1442.724609	150.7324219	-796.7285156	1119.726563	150.7324219	-602.9296875	-1507.324219	1916.455078	-968.9941406	150.7324219	64.59960938	-1550.390625	1658.056641	-107.6660156	-1873.388672	1291.992188	-1291.992188	710.5957031
344.mp3	-150.7324219	-322.9980469	-107.6660156	322.9980469	-495.2636719	7838.085938	-7299.755859	64.59960938	516.796875	689.0625	-732.1289063	-387.5976563	-430.6640625	3100.78125	-2239.453125	-861.328125	-21.53320313	-430.6640625	6782.958984	-6330.761719	0	0	1313.525391	-1873.388672	215.3320313	1098.193359	1658.056641	-1550.390625	-861.328125	5447.900391	-5534.033203	861.328125	-861.328125	516.796875	753.6621094	1894.921875	732.1289063	-2950.048828	1464.257813	-1507.324219	-258.3984375	-344.53125	1550.390625	-947.4609375	-279.9316406	215.3320313	-150.7324219	818.2617188	-64.59960938
345.mp3	-753.6621094	-624.4628906	-279.9316406	1614.990234	2885.449219	-4586.572266	4026.708984	-1528.857422	-322.9980469	-1550.390625	-624.4628906	538.3300781	366.0644531	2217.919922	-2045.654297	-279.9316406	-732.1289063	3229.980469	2325.585938	-5211.035156	409.1308594	-236.8652344	3165.380859	-3036.181641	-516.796875	1119.726563	1873.388672	645.9960938	-904.3945313	-645.9960938	-279.9316406	-732.1289063	2239.453125	1270.458984	-2002.587891	43.06640625	-645.9960938	3014.648438	-4457.373047	990.5273438	-430.6640625	-947.4609375	-64.59960938	559.8632813	366.0644531	2067.1875	-2217.919922	193.7988281	-86.1328125
346.mp3	-1571.923828	2820.849609	193.7988281	-43.06640625	107.6660156	2067.1875	-2217.919922	-129.1992188	1679.589844	-925.9277344	3143.847656	-6481.494141	2713.183594	3875.976563	-3294.580078	-2110.253906	5555.566406	-3875.976563	-2863.916016	2799.316406	1270.458984	-150.7324219	-796.7285156	64.59960938	-172.265625	3036.181641	-1012.060547	-2088.720703	-2627.050781	3337.646484	-1270.458984	3337.646484	-3897.509766	2863.916016	-2950.048828	968.9941406	3402.246094	516.796875	-4478.90625	-1507.324219	7256.689453	-3359.179688	1098.193359	-5770.898438	5469.433594	1873.388672	-1076.660156	-4629.638672	4823.4375
347.mp3	-1162.792969	925.9277344	710.5957031	-1227.392578	882.8613281	-775.1953125	667.5292969	-107.6660156	-1378.125	1658.056641	-882.8613281	279.9316406	667.5292969	-1012.060547	710.5957031	-947.4609375	990.5273438	-409.1308594	667.5292969	-215.3320313	-538.3300781	-172.265625	-43.06640625	1442.724609	-925.9277344	559.8632813	-236.8652344	86.1328125	129.1992188	-21.53320313	-21.53320313	-796.7285156	581.3964844	-236.8652344	3165.380859	-2540.917969	-1442.724609	947.4609375	-236.8652344	-839.7949219	1205.859375	-1076.660156	-193.7988281	1162.792969	-301.4648438	-882.8613281	21.53320313	215.3320313	21.53320313
348.mp3	-6050.830078	968.9941406	1141.259766	1270.458984	839.7949219	2562.451172	-2993.115234	-947.4609375	1894.921875	3229.980469	-5770.898438	3488.378906	-861.328125	1507.324219	581.3964844	-1916.455078	-904.3945313	-1593.457031	538.3300781	2390.185547	-5361.767578	7579.6875	-3036.181641	1442.724609	107.6660156	1765.722656	-4134.375	366.0644531	1033.59375	1162.792969	-6459.960938	-236.8652344	2131.787109	1916.455078	2002.587891	-689.0625	5620.166016	-5017.236328	-193.7988281	-4672.705078	-818.2617188	1442.724609	-21.53320313	1399.658203	2368.652344	-1550.390625	215.3320313	-1012.060547	1571.923828
349.mp3	-43.06640625	2454.785156	-3639.111328	6201.5625	-3596.044922	-495.2636719	-2562.451172	818.2617188	-1227.392578	904.3945313	4005.175781	-4328.173828	2260.986328	-1830.322266	-301.4648438	689.0625	1679.589844	-2282.519531	-818.2617188	4414.306641	1141.259766	-1981.054688	-3445.3125	1076.660156	2971.582031	-4177.441406	602.9296875	-258.3984375	-495.2636719	1636.523438	904.3945313	-107.6660156	861.328125	-1937.988281	5835.498047	-5964.697266	-1205.859375	1356.591797	-796.7285156	645.9960938	258.3984375	4672.705078	-5813.964844	645.9960938	2196.386719	-2906.982422	-559.8632813	2540.917969	-1959.521484
350.mp3	-2454.785156	3919.042969	-1593.457031	-9991.40625	7299.755859	-4586.572266	4306.640625	3316.113281	-10443.60352	8311.816406	-5017.236328	5490.966797	-5598.632813	1765.722656	4888.037109	-9388.476563	9194.677734	-10163.67188	9130.078125	-8462.548828	10594.33594	-5383.300781	1012.060547	-5060.302734	10831.20117	-2196.386719	-1507.324219	2519.384766	-2605.517578	2368.652344	-7041.357422	4758.837891	-1981.054688	452.1972656	-3854.443359	6007.763672	-1722.65625	1378.125	-882.8613281	3273.046875	-3789.84375	-3316.113281	6158.496094	-6352.294922	-904.3945313	6309.228516	-7967.285156	7127.490234	-5447.900391
352.mp3	-796.7285156	1421.191406	1033.59375	2605.517578	-3789.84375	839.7949219	-882.8613281	1098.193359	-1162.792969	-667.5292969	2217.919922	-990.5273438	-818.2617188	430.6640625	193.7988281	-452.1972656	-775.1953125	-516.796875	796.7285156	1528.857422	387.5976563	645.9960938	452.1972656	3057.714844	-4565.039063	1033.59375	-2067.1875	1507.324219	-279.9316406	-279.9316406	43.06640625	-559.8632813	86.1328125	129.1992188	-1507.324219	732.1289063	215.3320313	236.8652344	2045.654297	-366.0644531	215.3320313	-667.5292969	710.5957031	366.0644531	-732.1289063	-215.3320313	-301.4648438	387.5976563	0
353.mp3	-193.7988281	-667.5292969	301.4648438	0	-602.9296875	968.9941406	710.5957031	-43.06640625	1033.59375	-861.328125	710.5957031	-21.53320313	-1378.125	301.4648438	1291.992188	-387.5976563	-258.3984375	-193.7988281	-301.4648438	602.9296875	-279.9316406	645.9960938	366.0644531	-947.4609375	1291.992188	-1744.189453	107.6660156	387.5976563	-387.5976563	0	-1335.058594	129.1992188	193.7988281	882.8613281	796.7285156	366.0644531	-1098.193359	150.7324219	43.06640625	-430.6640625	301.4648438	-409.1308594	-409.1308594	344.53125	150.7324219	172.265625	602.9296875	-753.6621094	-1464.257813
354.mp3	-6029.296875	624.4628906	5103.369141	-4134.375	1033.59375	-1959.521484	516.796875	7084.423828	-7450.488281	452.1972656	150.7324219	-495.2636719	21.53320313	1571.923828	-301.4648438	-559.8632813	21.53320313	1485.791016	-1614.990234	1076.660156	-990.5273438	1593.457031	-2519.384766	107.6660156	3057.714844	-3380.712891	538.3300781	1593.457031	-538.3300781	-215.3320313	-107.6660156	301.4648438	64.59960938	-387.5976563	-861.328125	5577.099609	-4888.037109	3660.644531	-3531.445313	-387.5976563	-258.3984375	-172.265625	1550.390625	-1227.392578	2282.519531	-1765.722656	-667.5292969	236.8652344	-710.5957031
355.mp3	1162.792969	452.1972656	-1356.591797	2583.984375	-1873.388672	-1464.257813	43.06640625	-366.0644531	344.53125	0	4435.839844	-3574.511719	129.1992188	1184.326172	-775.1953125	-968.9941406	1421.191406	-21.53320313	-387.5976563	-129.1992188	2024.121094	-452.1972656	-1765.722656	3380.712891	-1744.189453	-1033.59375	2627.050781	-3251.513672	-236.8652344	3380.712891	-3423.779297	1658.056641	-473.7304688	-559.8632813	1205.859375	-387.5976563	732.1289063	-2454.785156	2971.582031	-2131.787109	-279.9316406	667.5292969	-925.9277344	301.4648438	-968.9941406	1464.257813	-689.0625	452.1972656	-1033.59375
356.mp3	-43.06640625	4758.837891	-516.796875	-4091.308594	-107.6660156	3552.978516	473.7304688	-3875.976563	-279.9316406	4715.771484	-1679.589844	-2691.650391	-43.06640625	4457.373047	-2605.517578	-1701.123047	-452.1972656	5167.96875	-1248.925781	-3746.777344	-86.1328125	3768.310547	-279.9316406	-3531.445313	-86.1328125	2863.916016	1442.724609	-4069.775391	-452.1972656	5598.632813	-2777.783203	-1205.859375	-968.9941406	1937.988281	2562.451172	-4715.771484	-43.06640625	3531.445313	-1270.458984	-1981.054688	-602.9296875	5555.566406	-2583.984375	-2734.716797	-344.53125	5297.167969	-2368.652344	-1808.789063	-602.9296875
357.mp3	4844.970703	-3143.847656	-1033.59375	10185.20508	-7838.085938	-2433.251953	2454.785156	-559.8632813	-1851.855469	8828.613281	-9582.275391	-344.53125	1658.056641	3854.443359	-5770.898438	6869.091797	-5275.634766	-366.0644531	-861.328125	7795.019531	1442.724609	-9991.40625	86.1328125	4974.169922	-4823.4375	775.1953125	4758.837891	-322.9980469	-2799.316406	-2993.115234	7988.818359	-7342.822266	-279.9316406	-86.1328125	8613.28125	-3962.109375	-4974.169922	10745.06836	-10895.80078	-193.7988281	11025	-9022.412109	-818.2617188	-1227.392578	8225.683594	-5813.964844	-2562.451172	5598.632813	-4931.103516
358.mp3	3359.179688	-3596.044922	3768.310547	-215.3320313	-3036.181641	129.1992188	-732.1289063	1937.988281	107.6660156	-2239.453125	193.7988281	3682.177734	-3983.642578	775.1953125	172.265625	-172.265625	538.3300781	-387.5976563	129.1992188	43.06640625	1528.857422	2540.917969	-4349.707031	193.7988281	-107.6660156	-689.0625	193.7988281	-172.265625	215.3320313	322.9980469	4888.037109	-4565.039063	21.53320313	107.6660156	0	-43.06640625	990.5273438	193.7988281	796.7285156	-1851.855469	0	-322.9980469	-968.9941406	5060.302734	-4177.441406	-559.8632813	344.53125	107.6660156	-107.6660156
359.mp3	2906.982422	-344.53125	-538.3300781	-1162.792969	2713.183594	-861.328125	1485.791016	-753.6621094	-1399.658203	86.1328125	-2562.451172	129.1992188	1248.925781	43.06640625	-279.9316406	409.1308594	1765.722656	-1442.724609	5534.033203	-2540.917969	-1830.322266	-1055.126953	602.9296875	0	-2196.386719	1787.255859	624.4628906	-64.59960938	1399.658203	-1464.257813	-2239.453125	2347.119141	1012.060547	839.7949219	215.3320313	-2906.982422	-1378.125	0	-559.8632813	172.265625	452.1972656	1012.060547	5577.099609	-6395.361328	-710.5957031	21.53320313	538.3300781	710.5957031	5081.835938
360.mp3	1507.324219	-236.8652344	-602.9296875	4543.505859	-4414.306641	1055.126953	3100.78125	-4974.169922	753.6621094	-430.6640625	1033.59375	775.1953125	-775.1953125	0	43.06640625	-1421.191406	1227.392578	-538.3300781	1055.126953	1636.523438	-1851.855469	-107.6660156	1507.324219	-3057.714844	1658.056641	-667.5292969	21.53320313	1227.392578	-882.8613281	301.4648438	236.8652344	-1808.789063	495.2636719	-43.06640625	150.7324219	753.6621094	-645.9960938	279.9316406	1033.59375	-1959.521484	882.8613281	-581.3964844	559.8632813	-624.4628906	1205.859375	818.2617188	-2153.320313	43.06640625	667.5292969
361.mp3	-21.53320313	-21.53320313	-86.1328125	-279.9316406	387.5976563	-344.53125	-43.06640625	1873.388672	-409.1308594	-645.9960938	-473.7304688	1055.126953	-1335.058594	279.9316406	-279.9316406	2411.71875	-1442.724609	-1098.193359	6373.828125	-5835.498047	43.06640625	-129.1992188	4069.775391	-2648.583984	-559.8632813	-236.8652344	581.3964844	-1162.792969	-495.2636719	2239.453125	645.9960938	-1571.923828	-624.4628906	2347.119141	-2540.917969	2540.917969	-1894.921875	1356.591797	-1722.65625	-667.5292969	107.6660156	732.1289063	-430.6640625	409.1308594	5534.033203	-4672.705078	-1141.259766	43.06640625	64.59960938
362.mp3	-344.53125	861.328125	344.53125	-1378.125	301.4648438	-129.1992188	-430.6640625	430.6640625	2842.382813	-2476.318359	581.3964844	-968.9941406	301.4648438	-559.8632813	107.6660156	495.2636719	21.53320313	861.328125	904.3945313	-2347.119141	-64.59960938	-86.1328125	516.796875	366.0644531	1614.990234	-1356.591797	-236.8652344	-968.9941406	215.3320313	452.1972656	107.6660156	4414.306641	-3466.845703	3789.84375	2476.318359	-7967.285156	968.9941406	-452.1972656	3940.576172	-710.5957031	-1722.65625	-559.8632813	150.7324219	3402.246094	-4521.972656	-387.5976563	8914.746094	-6438.427734	2411.71875
364.mp3	86.1328125	-1119.726563	301.4648438	3380.712891	2950.048828	-882.8613281	-4586.572266	-43.06640625	-86.1328125	-1507.324219	1614.990234	-1378.125	3165.380859	4478.90625	-5835.498047	-193.7988281	-882.8613281	-581.3964844	-43.06640625	968.9941406	-64.59960938	1055.126953	667.5292969	-1356.591797	-129.1992188	430.6640625	-301.4648438	-21.53320313	-1378.125	1270.458984	-172.265625	-602.9296875	1744.189453	2390.185547	-2174.853516	-1205.859375	1184.326172	-1184.326172	1399.658203	-1119.726563	775.1953125	-1033.59375	3746.777344	-3552.978516	-215.3320313	-1485.791016	4134.375	-2196.386719	796.7285156
365.mp3	925.9277344	-904.3945313	-452.1972656	1571.923828	-1378.125	1227.392578	-301.4648438	366.0644531	753.6621094	-2239.453125	1098.193359	-236.8652344	-839.7949219	689.0625	-990.5273438	2734.716797	-215.3320313	624.4628906	-2842.382813	150.7324219	1270.458984	-1593.457031	452.1972656	559.8632813	1658.056641	-839.7949219	0	-366.0644531	732.1289063	-689.0625	-236.8652344	538.3300781	-1248.925781	-452.1972656	882.8613281	-624.4628906	366.0644531	796.7285156	495.2636719	-1141.259766	193.7988281	1507.324219	-473.7304688	-86.1328125	-667.5292969	-1162.792969	645.9960938	-645.9960938	861.328125
366.mp3	-1141.259766	839.7949219	-21.53320313	1765.722656	-1571.923828	1550.390625	-2131.787109	2476.318359	64.59960938	-2583.984375	2605.517578	-925.9277344	-667.5292969	279.9316406	-1421.191406	839.7949219	-21.53320313	215.3320313	-732.1289063	1356.591797	-1528.857422	-387.5976563	516.796875	-409.1308594	581.3964844	2928.515625	-3337.646484	452.1972656	861.328125	645.9960938	581.3964844	-1442.724609	882.8613281	-43.06640625	-645.9960938	-409.1308594	818.2617188	-2885.449219	452.1972656	21.53320313	-236.8652344	-129.1992188	150.7324219	-21.53320313	-236.8652344	1227.392578	-366.0644531	107.6660156	-538.3300781
367.mp3	1335.058594	-150.7324219	0	64.59960938	-107.6660156	-818.2617188	6869.091797	-5167.96875	-1830.322266	193.7988281	387.5976563	7773.486328	-7213.623047	-366.0644531	-495.2636719	-107.6660156	129.1992188	258.3984375	689.0625	-538.3300781	-322.9980469	-322.9980469	-21.53320313	0	21.53320313	0	-21.53320313	193.7988281	-172.265625	-279.9316406	258.3984375	-43.06640625	-21.53320313	602.9296875	-538.3300781	-21.53320313	1012.060547	-645.9960938	129.1992188	301.4648438	-344.53125	624.4628906	-710.5957031	-64.59960938	-258.3984375	215.3320313	-473.7304688	129.1992188	4306.640625
368.mp3	-968.9941406	258.3984375	-775.1953125	279.9316406	1119.726563	-925.9277344	624.4628906	-624.4628906	-129.1992188	1205.859375	-602.9296875	-43.06640625	-538.3300781	21.53320313	0	366.0644531	236.8652344	301.4648438	-839.7949219	775.1953125	21.53320313	-366.0644531	-193.7988281	129.1992188	172.265625	-925.9277344	430.6640625	215.3320313	-344.53125	1227.392578	-645.9960938	581.3964844	-452.1972656	-366.0644531	538.3300781	-129.1992188	-710.5957031	839.7949219	-559.8632813	1098.193359	-1442.724609	753.6621094	495.2636719	-236.8652344	236.8652344	-839.7949219	538.3300781	-43.06640625	538.3300781
369.mp3	-1571.923828	-495.2636719	-1076.660156	3100.78125	2799.316406	-5900.097656	-495.2636719	344.53125	172.265625	1227.392578	-1098.193359	107.6660156	2282.519531	3725.244141	-3682.177734	2024.121094	-3294.580078	366.0644531	710.5957031	495.2636719	-3359.179688	258.3984375	7256.689453	-6029.296875	-1873.388672	172.265625	-172.265625	-21.53320313	732.1289063	3962.109375	-215.3320313	-1808.789063	-2497.851563	3897.509766	1658.056641	-2067.1875	8570.214844	-12058.59375	129.1992188	1055.126953	5038.769531	-3854.443359	-2088.720703	258.3984375	6847.558594	-6180.029297	925.9277344	409.1308594	1012.060547
370.mp3	-150.7324219	-1184.326172	279.9316406	215.3320313	645.9960938	43.06640625	-602.9296875	387.5976563	150.7324219	-689.0625	-538.3300781	1270.458984	64.59960938	-753.6621094	387.5976563	387.5976563	-1162.792969	839.7949219	-366.0644531	-193.7988281	-236.8652344	-236.8652344	538.3300781	775.1953125	-193.7988281	-516.796875	21.53320313	-64.59960938	1356.591797	-1162.792969	-387.5976563	-64.59960938	21.53320313	107.6660156	0	1248.925781	-1012.060547	0	-559.8632813	818.2617188	86.1328125	947.4609375	-1076.660156	1012.060547	0	-1162.792969	1313.525391	-1421.191406	1055.126953
371.mp3	43.06640625	430.6640625	-1012.060547	473.7304688	-387.5976563	710.5957031	-43.06640625	430.6640625	-1571.923828	753.6621094	322.9980469	-21.53320313	-43.06640625	-172.265625	-129.1992188	-258.3984375	43.06640625	64.59960938	215.3320313	322.9980469	64.59960938	-43.06640625	-215.3320313	-602.9296875	1765.722656	-2842.382813	1528.857422	322.9980469	-236.8652344	-43.06640625	-64.59960938	-215.3320313	1658.056641	-2131.787109	1055.126953	0	-215.3320313	710.5957031	-667.5292969	-64.59960938	516.796875	-1356.591797	1270.458984	-366.0644531	-344.53125	559.8632813	-387.5976563	236.8652344	193.7988281
372.mp3	-387.5976563	839.7949219	-3079.248047	2863.916016	1205.859375	-3229.980469	2174.853516	452.1972656	-1227.392578	-1937.988281	2153.320313	215.3320313	3725.244141	-5275.634766	193.7988281	818.2617188	-516.796875	6804.492188	-5124.902344	-150.7324219	-1937.988281	2045.654297	1227.392578	-2390.185547	-1270.458984	1119.726563	-839.7949219	3359.179688	-3811.376953	818.2617188	1916.455078	-2411.71875	2196.386719	-861.328125	-215.3320313	-1184.326172	1658.056641	-1593.457031	2605.517578	-236.8652344	-1550.390625	-516.796875	215.3320313	-1550.390625	4177.441406	-667.5292969	-2304.052734	3316.113281	4328.173828
374.mp3	-947.4609375	2088.720703	-1248.925781	-1141.259766	-1227.392578	-64.59960938	279.9316406	2540.917969	-2734.716797	387.5976563	-495.2636719	1528.857422	-1399.658203	-43.06640625	1593.457031	-107.6660156	-1399.658203	236.8652344	1119.726563	1399.658203	-732.1289063	-1184.326172	-645.9960938	1421.191406	581.3964844	-1571.923828	258.3984375	-947.4609375	818.2617188	904.3945313	1442.724609	-3122.314453	0	7385.888672	-6567.626953	-882.8613281	1335.058594	968.9941406	-1851.855469	1055.126953	-861.328125	-473.7304688	21.53320313	624.4628906	-732.1289063	1550.390625	1528.857422	-3208.447266	538.3300781
375.mp3	1227.392578	-2863.916016	-2842.382813	925.9277344	-5103.369141	8031.884766	279.9316406	-473.7304688	2131.787109	-7192.089844	473.7304688	-344.53125	-1270.458984	9948.339844	-6847.558594	-1873.388672	-2433.251953	7945.751953	-3832.910156	-2777.783203	3531.445313	-4629.638672	1291.992188	-645.9960938	882.8613281	-1442.724609	4780.371094	-3897.509766	-1571.923828	581.3964844	3552.978516	-3445.3125	3574.511719	-1894.921875	4521.972656	344.53125	-2497.851563	-3854.443359	5706.298828	1744.189453	1098.193359	732.1289063	-8957.8125	-1012.060547	2045.654297	-2304.052734	2928.515625	-1378.125	-947.4609375
376.mp3	-1119.726563	-1679.589844	7019.824219	-8247.216797	-2497.851563	1507.324219	-2648.583984	3983.642578	4134.375	-9087.011719	172.265625	818.2617188	-43.06640625	8441.015625	-2885.449219	4328.173828	-5361.767578	-3316.113281	-2196.386719	1033.59375	1744.189453	-2906.982422	473.7304688	2304.052734	-3036.181641	258.3984375	344.53125	-322.9980469	1313.525391	-1184.326172	0	3854.443359	-4198.974609	-107.6660156	-21.53320313	1464.257813	-1507.324219	645.9960938	-430.6640625	-64.59960938	-172.265625	2110.253906	3122.314453	-2304.052734	-2842.382813	21.53320313	4026.708984	-4026.708984	-43.06640625
378.mp3	-5770.898438	344.53125	1378.125	3682.177734	-4435.839844	-624.4628906	1550.390625	-2024.121094	1270.458984	-667.5292969	1485.791016	1593.457031	1421.191406	107.6660156	-667.5292969	-43.06640625	-5857.03125	322.9980469	-64.59960938	215.3320313	64.59960938	-43.06640625	-516.796875	818.2617188	-516.796875	21.53320313	-21.53320313	366.0644531	-322.9980469	0	-64.59960938	279.9316406	0	-279.9316406	-215.3320313	732.1289063	21.53320313	21.53320313	-1205.859375	732.1289063	-172.265625	193.7988281	-86.1328125	-258.3984375	172.265625	107.6660156	-279.9316406	0	495.2636719
379.mp3	43.06640625	-129.1992188	279.9316406	-107.6660156	-43.06640625	64.59960938	-150.7324219	236.8652344	-64.59960938	150.7324219	-129.1992188	0	107.6660156	301.4648438	-236.8652344	150.7324219	-193.7988281	-215.3320313	107.6660156	-107.6660156	236.8652344	107.6660156	-150.7324219	-193.7988281	193.7988281	64.59960938	-344.53125	366.0644531	538.3300781	-43.06640625	43.06640625	-516.796875	21.53320313	-366.0644531	279.9316406	-258.3984375	150.7324219	0	409.1308594	-409.1308594	-279.9316406	150.7324219	193.7988281	-21.53320313	0	-21.53320313	538.3300781	-193.7988281	-150.7324219
380.mp3	2885.449219	-1593.457031	-1033.59375	64.59960938	3229.980469	-2153.320313	-2497.851563	129.1992188	6782.958984	-5857.03125	-1162.792969	344.53125	6395.361328	-5383.300781	3186.914063	861.328125	-2540.917969	-3402.246094	1076.660156	5706.298828	-4952.636719	-258.3984375	-1055.126953	6416.894531	-6223.095703	-882.8613281	1701.123047	753.6621094	-1184.326172	-581.3964844	-710.5957031	10335.9375	-9625.341797	-129.1992188	150.7324219	3940.576172	-3316.113281	215.3320313	-559.8632813	7751.953125	-6503.027344	-2131.787109	279.9316406	4005.175781	-4048.242188	-172.265625	3832.910156	2670.117188	-4823.4375
381.mp3	-538.3300781	-1248.925781	2260.986328	-3165.380859	473.7304688	-1528.857422	4952.636719	-4888.037109	1593.457031	172.265625	1291.992188	301.4648438	258.3984375	2045.654297	-1055.126953	236.8652344	-5124.902344	4435.839844	-64.59960938	-6847.558594	6869.091797	-753.6621094	1679.589844	-1399.658203	-1313.525391	-2906.982422	-21.53320313	129.1992188	-452.1972656	710.5957031	-215.3320313	387.5976563	-2670.117188	2304.052734	-2067.1875	-581.3964844	2196.386719	322.9980469	-344.53125	215.3320313	-624.4628906	-1593.457031	2820.849609	-344.53125	-1055.126953	1012.060547	0	-732.1289063	2260.986328
383.mp3	-210.9375	-187.5	0	-23.4375	-304.6875	421.875	-23.4375	-304.6875	0	-867.1875	-70.3125	0	914.0625	0	0	-70.3125	1382.8125	117.1875	-398.4375	-117.1875	-23.4375	-164.0625	0	-187.5	187.5	-281.25	-70.3125	-93.75	-70.3125	0	-304.6875	445.3125	-164.0625	-445.3125	796.875	-93.75	0	-93.75	70.3125	328.125	-23.4375	-375	70.3125	-234.375	140.625	-234.375	-210.9375	-70.3125	187.5
384.mp3	-3294.580078	-215.3320313	-1378.125	-387.5976563	8247.216797	409.1308594	-1291.992188	-5038.769531	-3273.046875	1830.322266	8634.814453	-6007.763672	-1507.324219	-1550.390625	-279.9316406	2002.587891	-236.8652344	2174.853516	-1808.789063	-1313.525391	516.796875	7019.824219	-1205.859375	-322.9980469	-4392.773438	-3596.044922	2777.783203	8139.550781	-3531.445313	-4263.574219	-947.4609375	43.06640625	6459.960938	-3100.78125	2347.119141	-4586.572266	-1937.988281	322.9980469	9130.078125	-8677.880859	7407.421875	-6330.761719	-409.1308594	-301.4648438	430.6640625	-624.4628906	-753.6621094	-1765.722656	1873.388672
386.mp3	-164.0625	1242.1875	-445.3125	-140.625	164.0625	0	164.0625	1289.0625	-2156.25	3843.75	-2156.25	-1007.8125	1734.375	2648.4375	-4359.375	1992.1875	-140.625	890.625	-2062.5	164.0625	3796.875	-4312.5	-351.5625	4687.5	-2882.8125	-1312.5	3867.1875	-398.4375	2109.375	-1781.25	-2671.875	3070.3125	-4312.5	1406.25	1921.875	-2859.375	-375	2601.5625	-1382.8125	1125	820.3125	-914.0625	1570.3125	-375	-3703.125	1664.0625	1593.75	-328.125	-3796.875
387.mp3	430.6640625	1399.658203	-2713.183594	2110.253906	2928.515625	-1464.257813	-581.3964844	1356.591797	-1442.724609	2260.986328	-5900.097656	322.9980469	9474.609375	-3036.181641	-6136.962891	-947.4609375	21.53320313	5383.300781	3746.777344	-322.9980469	-4242.041016	1873.388672	-2024.121094	-1937.988281	7859.619141	-3746.777344	-6696.826172	904.3945313	-947.4609375	43.06640625	8634.814453	150.7324219	-1162.792969	-5254.101563	3165.380859	-3789.84375	8548.681641	-2842.382813	-6201.5625	-1205.859375	64.59960938	5038.769531	3962.109375	-279.9316406	-3983.642578	1765.722656	-990.5273438	-2993.115234	8096.484375
390.mp3	2540.917969	2110.253906	-1658.056641	-301.4648438	2928.515625	-3100.78125	-64.59960938	1378.125	-1636.523438	1205.859375	-559.8632813	-21.53320313	1012.060547	43.06640625	-1012.060547	-43.06640625	3488.378906	-3229.980469	-172.265625	1378.125	-1830.322266	818.2617188	43.06640625	-602.9296875	452.1972656	21.53320313	-387.5976563	2433.251953	1313.525391	-3488.378906	-538.3300781	2131.787109	-172.265625	3703.710938	-904.3945313	-3316.113281	2670.117188	-2928.515625	1851.855469	-2196.386719	2217.919922	-1162.792969	-322.9980469	882.8613281	-129.1992188	409.1308594	-538.3300781	-1571.923828	1291.992188
391.mp3	-7450.488281	882.8613281	6804.492188	-2562.451172	-129.1992188	366.0644531	1485.791016	-6352.294922	2583.984375	1808.789063	-645.9960938	-1916.455078	-947.4609375	-1119.726563	7062.890625	-5943.164063	6050.830078	-516.796875	-2756.25	-4866.503906	258.3984375	3919.042969	473.7304688	6244.628906	-10034.47266	-1507.324219	5017.236328	-925.9277344	3423.779297	968.9941406	-430.6640625	-559.8632813	602.9296875	-904.3945313	753.6621094	86.1328125	667.5292969	-7062.890625	5060.302734	-1248.925781	4005.175781	-1808.789063	-5017.236328	710.5957031	1614.990234	1916.455078	-150.7324219	-6524.560547	-215.3320313
392.mp3	215.3320313	473.7304688	-279.9316406	258.3984375	495.2636719	732.1289063	3466.845703	-1894.921875	-2777.783203	7881.152344	-3682.177734	344.53125	-1765.722656	-3036.181641	4694.238281	-2088.720703	-2325.585938	3100.78125	-2217.919922	2627.050781	-3617.578125	6266.162109	-6050.830078	6223.095703	-3014.648438	-3186.914063	5146.435547	-2648.583984	3057.714844	-4414.306641	-1571.923828	3811.376953	-2799.316406	-1033.59375	3875.976563	3552.978516	-3143.847656	-3962.109375	1162.792969	-968.9941406	6503.027344	-3359.179688	-3316.113281	3639.111328	-64.59960938	-1701.123047	21.53320313	5727.832031	-4285.107422
393.mp3	-2174.853516	-5534.033203	1981.054688	1313.525391	-3552.978516	193.7988281	-1291.992188	4866.503906	-1959.521484	-1227.392578	9323.876953	-3165.380859	-2562.451172	-3617.578125	-107.6660156	-172.265625	3531.445313	6696.826172	-8936.279297	-1076.660156	-1162.792969	1830.322266	602.9296875	-1981.054688	-602.9296875	8893.212891	-4048.242188	-3682.177734	8527.148438	-2820.849609	279.9316406	-968.9941406	581.3964844	-107.6660156	3273.046875	-4091.308594	-1313.525391	2734.716797	3962.109375	1464.257813	-6266.162109	-3962.109375	-818.2617188	8505.615234	-5340.234375	2734.716797	-3186.914063	-925.9277344	2993.115234
395.mp3	-2325.585938	2131.787109	-1593.457031	2217.919922	-968.9941406	1076.660156	-1076.660156	1055.126953	-581.3964844	2196.386719	-452.1972656	-4414.306641	-1033.59375	-495.2636719	5038.769531	-430.6640625	-473.7304688	-4737.304688	-473.7304688	-409.1308594	-409.1308594	5921.630859	344.53125	452.1972656	64.59960938	193.7988281	-409.1308594	-602.9296875	-3703.710938	-1507.324219	-495.2636719	-473.7304688	-301.4648438	-129.1992188	-409.1308594	5792.431641	-6007.763672	215.3320313	0	-279.9316406	43.06640625	9000.878906	-430.6640625	-129.1992188	344.53125	-8656.347656	5835.498047	1270.458984	753.6621094
397.mp3	1981.054688	-2799.316406	-172.265625	645.9960938	-2583.984375	2411.71875	1012.060547	-3552.978516	1507.324219	-538.3300781	1658.056641	-5081.835938	6912.158203	279.9316406	-2024.121094	2454.785156	-4134.375	4134.375	-5577.099609	2390.185547	3316.113281	-3682.177734	-1098.193359	-990.5273438	-2627.050781	7838.085938	-3143.847656	2648.583984	-3423.779297	-344.53125	322.9980469	-1012.060547	3057.714844	387.5976563	-3811.376953	5189.501953	-3208.447266	-602.9296875	5964.697266	-5404.833984	-4091.308594	43.06640625	5512.5	-5469.433594	968.9941406	7084.423828	-8204.150391	1571.923828	1356.591797
399.mp3	64.59960938	-452.1972656	3617.578125	-1119.726563	-1098.193359	-667.5292969	-818.2617188	86.1328125	1184.326172	-430.6640625	2110.253906	-624.4628906	-1227.392578	-107.6660156	-1162.792969	689.0625	2390.185547	1873.388672	-2971.582031	344.53125	-1270.458984	-602.9296875	3294.580078	-258.3984375	-2777.783203	2734.716797	-129.1992188	-3014.648438	2863.916016	-753.6621094	-1162.792969	2024.121094	0	559.8632813	1765.722656	-1119.726563	-1270.458984	-1399.658203	-279.9316406	-1356.591797	7493.554688	-1636.523438	-1571.923828	-1076.660156	-1313.525391	-538.3300781	-495.2636719	-1205.859375	4134.375
400.mp3	-129.1992188	258.3984375	-43.06640625	366.0644531	-172.265625	-344.53125	21.53320313	0	64.59960938	236.8652344	-258.3984375	-150.7324219	193.7988281	193.7988281	215.3320313	-258.3984375	7644.287109	-3208.447266	-2304.052734	624.4628906	2605.517578	-6007.763672	5512.5	689.0625	2605.517578	-2540.917969	2153.320313	-3143.847656	473.7304688	-473.7304688	-3660.644531	7450.488281	-5835.498047	6223.095703	-43.06640625	150.7324219	-1571.923828	-1808.789063	-3316.113281	1119.726563	-387.5976563	2174.853516	3143.847656	64.59960938	473.7304688	193.7988281	301.4648438	-4285.107422	-4651.171875
401.mp3	645.9960938	581.3964844	-1162.792969	775.1953125	-301.4648438	430.6640625	3531.445313	-3552.978516	925.9277344	-624.4628906	-990.5273438	-1012.060547	2476.318359	-1356.591797	6180.029297	-5275.634766	-1571.923828	3962.109375	-2390.185547	129.1992188	-86.1328125	-645.9960938	3746.777344	-2799.316406	-344.53125	5275.634766	-7881.152344	1485.791016	1507.324219	-2131.787109	2885.449219	150.7324219	172.265625	1248.925781	732.1289063	-2863.916016	4457.373047	-6352.294922	1765.722656	1421.191406	-1270.458984	4134.375	1981.054688	-2799.316406	-2519.384766	4069.775391	-4177.441406	2950.048828	-3940.576172
402.mp3	21.53320313	-904.3945313	732.1289063	-2282.519531	-107.6660156	8807.080078	0	-1679.589844	-1808.789063	2067.1875	-1701.123047	-344.53125	-2347.119141	86.1328125	-215.3320313	-387.5976563	3897.509766	538.3300781	-2282.519531	3617.578125	1313.525391	-5727.832031	-882.8613281	-624.4628906	-43.06640625	215.3320313	-301.4648438	21.53320313	-645.9960938	7730.419922	366.0644531	-495.2636719	1098.193359	-1141.259766	-818.2617188	2304.052734	-6567.626953	-1227.392578	-64.59960938	495.2636719	-366.0644531	-430.6640625	-452.1972656	366.0644531	452.1972656	-129.1992188	-689.0625	-559.8632813	3574.511719
403.mp3	344.53125	-21.53320313	-43.06640625	-2282.519531	1679.589844	-344.53125	322.9980469	172.265625	495.2636719	-495.2636719	129.1992188	21.53320313	43.06640625	86.1328125	107.6660156	129.1992188	-107.6660156	86.1328125	-2605.517578	2002.587891	452.1972656	-861.328125	473.7304688	64.59960938	0	344.53125	129.1992188	21.53320313	0	-150.7324219	-172.265625	1033.59375	-602.9296875	-172.265625	-43.06640625	2239.453125	-1593.457031	21.53320313	-2024.121094	1916.455078	581.3964844	-538.3300781	1076.660156	-366.0644531	-968.9941406	2411.71875	-43.06640625	968.9941406	-2131.787109
404.mp3	-366.0644531	2627.050781	-10766.60156	10400.53711	-9883.740234	8699.414063	-2131.787109	2777.783203	-5211.035156	-1873.388672	8957.8125	1270.458984	495.2636719	-2433.251953	-3746.777344	1205.859375	-8484.082031	8634.814453	-64.59960938	-409.1308594	3445.3125	-6438.427734	3423.779297	-7278.222656	9216.210938	-8290.283203	215.3320313	559.8632813	818.2617188	6287.695313	1981.054688	1378.125	-86.1328125	-2282.519531	-2734.716797	-7558.154297	7472.021484	-8441.015625	8570.214844	-1162.792969	-6955.224609	9087.011719	-8268.75	4091.308594	-2605.517578	538.3300781	1851.855469	-1744.189453	2433.251953
405.mp3	968.9941406	-1701.123047	-3014.648438	473.7304688	1055.126953	4694.238281	-3294.580078	-4112.841797	279.9316406	0	689.0625	473.7304688	5038.769531	-4457.373047	538.3300781	-2174.853516	366.0644531	8462.548828	-4909.570313	990.5273438	-2691.650391	-1787.255859	-602.9296875	4672.705078	107.6660156	-64.59960938	-1399.658203	430.6640625	366.0644531	4263.574219	215.3320313	-4780.371094	-3143.847656	-2174.853516	3811.376953	4952.636719	-1658.056641	-4435.839844	1205.859375	-1485.791016	2304.052734	3100.78125	-1614.990234	-3531.445313	-1421.191406	-624.4628906	2088.720703	4931.103516	-2390.185547
406.mp3	990.5273438	-1614.990234	1098.193359	-409.1308594	129.1992188	-904.3945313	1098.193359	129.1992188	-258.3984375	301.4648438	21.53320313	344.53125	-925.9277344	-2067.1875	2950.048828	-2304.052734	1593.457031	473.7304688	-1916.455078	1356.591797	-1313.525391	602.9296875	1981.054688	-2196.386719	2217.919922	-925.9277344	-1184.326172	968.9941406	1442.724609	-3229.980469	-559.8632813	2411.71875	193.7988281	-1141.259766	645.9960938	86.1328125	-366.0644531	21.53320313	1744.189453	-3208.447266	86.1328125	2885.449219	1701.123047	-4823.4375	2067.1875	1894.921875	-2993.115234	215.3320313	1205.859375
407.mp3	129.1992188	-753.6621094	2153.320313	-1873.388672	-387.5976563	6180.029297	-5469.433594	21.53320313	1507.324219	-1528.857422	7192.089844	-2820.849609	-4844.970703	3875.976563	-1227.392578	-2002.587891	21.53320313	-172.265625	1442.724609	-452.1972656	-968.9941406	4931.103516	-5426.367188	645.9960938	1722.65625	581.3964844	5297.167969	-3639.111328	-3789.84375	1593.457031	1313.525391	-3122.314453	-150.7324219	-602.9296875	2260.986328	-2131.787109	-107.6660156	5770.898438	-5813.964844	3251.513672	1356.591797	-5038.769531	8742.480469	-7019.824219	-2024.121094	3229.980469	43.06640625	-3100.78125	7321.289063
408.mp3	839.7949219	-1248.925781	775.1953125	-1291.992188	2368.652344	-689.0625	-129.1992188	-990.5273438	2540.917969	-559.8632813	3768.310547	-4478.90625	1270.458984	-1033.59375	1205.859375	21.53320313	-1033.59375	-1205.859375	1012.060547	-107.6660156	1356.591797	-775.1953125	-107.6660156	387.5976563	3316.113281	-990.5273438	301.4648438	-559.8632813	409.1308594	-1808.789063	1442.724609	-925.9277344	0	-990.5273438	-129.1992188	-559.8632813	1959.521484	-1205.859375	-1248.925781	1873.388672	861.328125	-1464.257813	2885.449219	-1442.724609	-150.7324219	-366.0644531	-861.328125	150.7324219	-818.2617188
410.mp3	-753.6621094	1528.857422	516.796875	581.3964844	-1055.126953	64.59960938	-1808.789063	753.6621094	-258.3984375	-538.3300781	1313.525391	645.9960938	-2562.451172	904.3945313	1313.525391	-1507.324219	-839.7949219	581.3964844	-43.06640625	-150.7324219	1291.992188	0	-1528.857422	3423.779297	-3057.714844	1378.125	387.5976563	-1528.857422	-193.7988281	172.265625	64.59960938	495.2636719	2390.185547	-2777.783203	344.53125	452.1972656	-279.9316406	-322.9980469	796.7285156	-129.1992188	-366.0644531	3337.646484	-1313.525391	-689.0625	322.9980469	-602.9296875	-581.3964844	1959.521484	-2562.451172
415.mp3	-4672.705078	5447.900391	2174.853516	-9000.878906	4091.308594	-3294.580078	2282.519531	4521.972656	1722.65625	-4005.175781	473.7304688	-4069.775391	-2390.185547	8505.615234	-409.1308594	2648.583984	-5232.568359	-2411.71875	-279.9316406	3316.113281	-4112.841797	2734.716797	1787.255859	-4155.908203	-581.3964844	5749.365234	796.7285156	-6675.292969	-301.4648438	-279.9316406	-839.7949219	8354.882813	1313.525391	-3143.847656	-86.1328125	-7278.222656	-732.1289063	10099.07227	2045.654297	-6180.029297	3703.710938	-4952.636719	-2648.583984	6933.691406	-6158.496094	3208.447266	1055.126953	-4091.308594	-21.53320313
416.mp3	3596.044922	-2842.382813	-4608.105469	5103.369141	2971.582031	-5340.234375	-1614.990234	1787.255859	172.265625	-4371.240234	1012.060547	7773.486328	-8656.347656	-322.9980469	3596.044922	4198.974609	-6093.896484	-344.53125	5254.101563	2260.986328	-2045.654297	-2304.052734	-1571.923828	4586.572266	-7364.355469	861.328125	818.2617188	3208.447266	-3875.976563	-645.9960938	3014.648438	-2217.919922	344.53125	3897.509766	1593.457031	236.8652344	-3531.445313	-193.7988281	4155.908203	2347.119141	-8914.746094	4823.4375	-990.5273438	-2196.386719	2583.984375	495.2636719	-1227.392578	409.1308594	3596.044922
419.mp3	2153.320313	-1830.322266	8505.615234	-9194.677734	538.3300781	-86.1328125	258.3984375	-710.5957031	301.4648438	-107.6660156	-150.7324219	-21.53320313	602.9296875	43.06640625	-172.265625	-215.3320313	-150.7324219	-129.1992188	0	0	0	0	0	0	-21.53320313	21.53320313	0	-21.53320313	129.1992188	645.9960938	-409.1308594	409.1308594	732.1289063	-645.9960938	8376.416016	-9237.744141	43.06640625	0	-129.1992188	86.1328125	-86.1328125	64.59960938	-64.59960938	-21.53320313	796.7285156	-86.1328125	193.7988281	-624.4628906	-21.53320313
420.mp3	6287.695313	193.7988281	3789.84375	236.8652344	-10788.13477	947.4609375	7192.089844	-5275.634766	5017.236328	2713.183594	645.9960938	-839.7949219	193.7988281	-10335.9375	409.1308594	-236.8652344	7751.953125	2153.320313	516.796875	-64.59960938	-10766.60156	322.9980469	9259.277344	-9237.744141	7299.755859	3380.712891	-301.4648438	-107.6660156	-8225.683594	-2088.720703	21.53320313	0	6050.830078	-4823.4375	9431.542969	-193.7988281	-10702.00195	-21.53320313	10658.93555	-10422.07031	7924.21875	2605.517578	430.6640625	-344.53125	-645.9960938	-10034.47266	495.2636719	10422.07031	-4694.238281
422.mp3	624.4628906	559.8632813	2067.1875	1356.591797	-5490.966797	-236.8652344	0	-236.8652344	-86.1328125	387.5976563	129.1992188	86.1328125	258.3984375	-172.265625	0	172.265625	-107.6660156	-387.5976563	21.53320313	-107.6660156	-64.59960938	21.53320313	0	129.1992188	86.1328125	409.1308594	1701.123047	366.0644531	21.53320313	2088.720703	-4565.039063	-129.1992188	-64.59960938	-21.53320313	452.1972656	387.5976563	495.2636719	-947.4609375	107.6660156	322.9980469	-387.5976563	0	-43.06640625	-215.3320313	258.3984375	-21.53320313	-409.1308594	150.7324219	-86.1328125
423.mp3	-1571.923828	796.7285156	-430.6640625	4155.908203	-947.4609375	43.06640625	-3639.111328	-215.3320313	2347.119141	-1981.054688	-495.2636719	3552.978516	-2583.984375	2110.253906	538.3300781	2282.519531	-4478.90625	-667.5292969	301.4648438	839.7949219	-150.7324219	1636.523438	-1614.990234	43.06640625	2024.121094	1851.855469	-1485.791016	-4328.173828	645.9960938	-344.53125	-258.3984375	452.1972656	43.06640625	3402.246094	-1830.322266	2799.316406	-645.9960938	-4198.974609	-43.06640625	1076.660156	796.7285156	1184.326172	1227.392578	64.59960938	-581.3964844	215.3320313	-86.1328125	-2067.1875	-172.265625
425.mp3	-710.5957031	1119.726563	215.3320313	-839.7949219	452.1972656	215.3320313	-602.9296875	452.1972656	-86.1328125	452.1972656	581.3964844	-990.5273438	-64.59960938	1162.792969	-107.6660156	882.8613281	-4823.4375	43.06640625	-732.1289063	0	258.3984375	-301.4648438	-409.1308594	710.5957031	1119.726563	-925.9277344	172.265625	-150.7324219	-129.1992188	-86.1328125	-258.3984375	-258.3984375	258.3984375	279.9316406	21.53320313	-258.3984375	129.1992188	344.53125	-236.8652344	-279.9316406	43.06640625	279.9316406	-215.3320313	193.7988281	0	430.6640625	-193.7988281	-193.7988281	5749.365234
426.mp3	2627.050781	-753.6621094	279.9316406	-1744.189453	2497.851563	-1291.992188	602.9296875	-1399.658203	1464.257813	-710.5957031	-3316.113281	516.796875	-839.7949219	2067.1875	-1937.988281	387.5976563	-258.3984375	710.5957031	-602.9296875	538.3300781	-925.9277344	1141.259766	-1270.458984	516.796875	-64.59960938	-86.1328125	-473.7304688	753.6621094	-624.4628906	172.265625	-43.06640625	301.4648438	-430.6640625	602.9296875	0	430.6640625	-882.8613281	1571.923828	-1701.123047	473.7304688	150.7324219	-279.9316406	4048.242188	-1916.455078	2174.853516	-602.9296875	-129.1992188	-1808.789063	2648.583984
427.mp3	-322.9980469	-21.53320313	-1313.525391	2239.453125	796.7285156	0	-559.8632813	-1937.988281	495.2636719	-236.8652344	215.3320313	-322.9980469	-236.8652344	1033.59375	-150.7324219	602.9296875	-947.4609375	-344.53125	215.3320313	1119.726563	-559.8632813	-409.1308594	904.3945313	-258.3984375	107.6660156	-1507.324219	624.4628906	-21.53320313	-904.3945313	21.53320313	1012.060547	-279.9316406	-516.796875	-193.7988281	86.1328125	1162.792969	-1205.859375	452.1972656	-1787.255859	387.5976563	1787.255859	-904.3945313	1744.189453	409.1308594	-796.7285156	796.7285156	-1098.193359	409.1308594	-581.3964844
428.mp3	-150.7324219	-1894.921875	-818.2617188	3014.648438	-3639.111328	1550.390625	-968.9941406	710.5957031	3897.509766	-1485.791016	2217.919922	1141.259766	3875.976563	-8031.884766	2799.316406	1270.458984	-2368.652344	3854.443359	-7105.957031	7256.689453	-8225.683594	9410.009766	-473.7304688	1378.125	-5900.097656	-64.59960938	2583.984375	-4242.041016	-3359.179688	6955.224609	710.5957031	-1894.921875	-796.7285156	21.53320313	-882.8613281	753.6621094	1378.125	-172.265625	-882.8613281	3337.646484	-6998.291016	3402.246094	5490.966797	-5663.232422	1205.859375	-904.3945313	1076.660156	-925.9277344	322.9980469
429.mp3	86.1328125	-64.59960938	-21.53320313	107.6660156	150.7324219	-107.6660156	129.1992188	495.2636719	-473.7304688	-258.3984375	21.53320313	-21.53320313	-21.53320313	0	21.53320313	-21.53320313	21.53320313	559.8632813	43.06640625	-602.9296875	-21.53320313	21.53320313	-21.53320313	0	21.53320313	107.6660156	64.59960938	473.7304688	-236.8652344	-387.5976563	-21.53320313	-43.06640625	21.53320313	21.53320313	86.1328125	-64.59960938	129.1992188	322.9980469	-21.53320313	-322.9980469	-129.1992188	-64.59960938	0	-21.53320313	150.7324219	-43.06640625	43.06640625	559.8632813	-344.53125
430.mp3	-1399.658203	3229.980469	-2368.652344	839.7949219	-1055.126953	2368.652344	-2648.583984	301.4648438	236.8652344	1571.923828	-1937.988281	775.1953125	-495.2636719	-839.7949219	430.6640625	-279.9316406	1098.193359	-1141.259766	193.7988281	602.9296875	4608.105469	-5318.701172	710.5957031	-409.1308594	1658.056641	-1485.791016	-21.53320313	-64.59960938	-667.5292969	1485.791016	-882.8613281	4414.306641	-4478.90625	-21.53320313	-107.6660156	-172.265625	129.1992188	-129.1992188	4285.107422	-4500.439453	839.7949219	-925.9277344	344.53125	-43.06640625	43.06640625	-258.3984375	344.53125	236.8652344	430.6640625
431.mp3	-2583.984375	-215.3320313	5275.634766	-2670.117188	129.1992188	-2540.917969	5404.833984	-5124.902344	2325.585938	-452.1972656	-1981.054688	2713.183594	-2368.652344	-1593.457031	1141.259766	-1162.792969	4974.169922	-3208.447266	2088.720703	-236.8652344	-2648.583984	-366.0644531	5060.302734	-1679.589844	-366.0644531	-2885.449219	5943.164063	-5124.902344	4888.037109	-2777.783203	-2368.652344	5189.501953	-5318.701172	344.53125	-172.265625	430.6640625	3488.378906	-4112.841797	3552.978516	-1227.392578	7601.220703	-8096.484375	2088.720703	1184.326172	-2583.984375	-2842.382813	7536.621094	-6653.759766	4198.974609
432.mp3	8010.351563	-8527.148438	1701.123047	6373.828125	2131.787109	-10938.86719	925.9277344	2670.117188	1636.523438	-3940.576172	1227.392578	21.53320313	7192.089844	1335.058594	-9000.878906	1765.722656	-2131.787109	1851.855469	8677.880859	-10228.27148	1076.660156	9194.677734	-11455.66406	301.4648438	3294.580078	753.6621094	-753.6621094	6459.960938	-10572.80273	5254.101563	5318.701172	-9969.873047	538.3300781	6029.296875	-4069.775391	-3229.980469	10335.9375	-5835.498047	2605.517578	-5641.699219	-796.7285156	3919.042969	2002.587891	-3380.712891	-2627.050781	7708.886719	344.53125	-215.3320313	-8074.951172
435.mp3	-1937.988281	6438.427734	-9948.339844	2691.650391	-3316.113281	5900.097656	-602.9296875	409.1308594	6567.626953	-10465.13672	7881.152344	-8785.546875	9323.876953	-2820.849609	2734.716797	-10142.13867	3746.777344	-3402.246094	-43.06640625	559.8632813	5017.236328	-430.6640625	1701.123047	-3122.314453	882.8613281	1808.789063	-1227.392578	4371.240234	-4026.708984	-5017.236328	4069.775391	-602.9296875	-1981.054688	4780.371094	-6782.958984	64.59960938	-430.6640625	1571.923828	7170.556641	-8311.816406	6223.095703	-1270.458984	5254.101563	-279.9316406	753.6621094	-602.9296875	452.1972656	-21.53320313	193.7988281
436.mp3	-366.0644531	-1378.125	1464.257813	-2691.650391	1378.125	-1356.591797	1162.792969	-4500.439453	3919.042969	-581.3964844	1981.054688	2756.25	-3143.847656	-473.7304688	1098.193359	-1227.392578	452.1972656	-753.6621094	3208.447266	-2799.316406	3574.511719	-3617.578125	344.53125	107.6660156	452.1972656	-43.06640625	689.0625	-236.8652344	86.1328125	689.0625	-258.3984375	-1442.724609	1787.255859	-2002.587891	1378.125	-1378.125	1421.191406	-21.53320313	-689.0625	882.8613281	-366.0644531	-624.4628906	1248.925781	-1076.660156	322.9980469	1227.392578	-1937.988281	-366.0644531	1184.326172
437.mp3	689.0625	150.7324219	-150.7324219	301.4648438	-279.9316406	-86.1328125	129.1992188	-107.6660156	-258.3984375	-215.3320313	409.1308594	0	-387.5976563	301.4648438	107.6660156	-387.5976563	366.0644531	-279.9316406	-107.6660156	21.53320313	-172.265625	193.7988281	-258.3984375	129.1992188	86.1328125	-344.53125	172.265625	193.7988281	-43.06640625	-215.3320313	215.3320313	-107.6660156	-107.6660156	0	258.3984375	-43.06640625	-86.1328125	-624.4628906	387.5976563	150.7324219	-172.265625	452.1972656	150.7324219	-64.59960938	279.9316406	-86.1328125	-43.06640625	-689.0625	215.3320313
440.mp3	4909.570313	-5943.164063	409.1308594	409.1308594	818.2617188	344.53125	-2110.253906	7536.621094	-5943.164063	4198.974609	-3962.109375	6029.296875	-7321.289063	6955.224609	-6330.761719	7622.753906	-7687.353516	-1442.724609	4888.037109	-3725.244141	645.9960938	-301.4648438	-258.3984375	-1055.126953	6675.292969	-5361.767578	5663.232422	-6330.761719	6912.158203	-4112.841797	3208.447266	-150.7324219	-5254.101563	-430.6640625	-301.4648438	1916.455078	-1162.792969	5447.900391	-6416.894531	4048.242188	-409.1308594	3380.712891	-6804.492188	6826.025391	-3531.445313	4844.970703	-7235.15625	-43.06640625	3596.044922
441.mp3	236.8652344	-1959.521484	904.3945313	430.6640625	-1033.59375	1378.125	-796.7285156	3294.580078	-4521.972656	3423.779297	-3423.779297	2045.654297	-2648.583984	4048.242188	-3273.046875	4844.970703	-947.4609375	322.9980469	-5770.898438	1227.392578	1076.660156	796.7285156	-2993.115234	3229.980469	1227.392578	-1227.392578	1442.724609	-2433.251953	839.7949219	-1636.523438	2347.119141	-2131.787109	2174.853516	-732.1289063	2110.253906	-1722.65625	753.6621094	1442.724609	-5361.767578	689.0625	1593.457031	-753.6621094	-559.8632813	1571.923828	516.796875	3552.978516	-5555.566406	710.5957031	236.8652344
442.mp3	-257.8125	117.1875	70.3125	-23.4375	-328.125	-328.125	257.8125	210.9375	-187.5	468.75	23.4375	-304.6875	0	-23.4375	234.375	-585.9375	867.1875	140.625	117.1875	-562.5	-70.3125	46.875	-445.3125	-164.0625	210.9375	23.4375	1335.9375	70.3125	-1406.25	-210.9375	-257.8125	23.4375	23.4375	164.0625	-234.375	585.9375	-468.75	93.75	140.625	117.1875	-281.25	210.9375	-445.3125	421.875	-187.5	304.6875	-539.0625	773.4375	-468.75
444.mp3	387.5976563	-107.6660156	-215.3320313	129.1992188	236.8652344	-21.53320313	818.2617188	366.0644531	-1184.326172	-43.06640625	0	882.8613281	-430.6640625	-581.3964844	430.6640625	-150.7324219	258.3984375	-409.1308594	-43.06640625	409.1308594	559.8632813	86.1328125	-861.328125	-344.53125	-21.53320313	624.4628906	43.06640625	301.4648438	-64.59960938	-689.0625	-193.7988281	-64.59960938	21.53320313	129.1992188	-86.1328125	-21.53320313	172.265625	-21.53320313	-150.7324219	-64.59960938	796.7285156	-839.7949219	-86.1328125	882.8613281	-150.7324219	430.6640625	-645.9960938	1227.392578	-1571.923828
445.mp3	-64.59960938	-64.59960938	689.0625	-710.5957031	-64.59960938	86.1328125	-86.1328125	0	0	0	430.6640625	818.2617188	-689.0625	-64.59960938	-279.9316406	-43.06640625	322.9980469	839.7949219	-667.5292969	-452.1972656	-215.3320313	818.2617188	-150.7324219	279.9316406	0	-452.1972656	301.4648438	-602.9296875	-129.1992188	495.2636719	236.8652344	-279.9316406	-430.6640625	86.1328125	344.53125	-279.9316406	344.53125	-344.53125	-64.59960938	-150.7324219	538.3300781	64.59960938	-409.1308594	-172.265625	904.3945313	-516.796875	86.1328125	-64.59960938	-301.4648438
448.mp3	-882.8613281	-1937.988281	1485.791016	-6546.09375	5512.5	-5361.767578	6610.693359	-2583.984375	2067.1875	-2239.453125	1722.65625	1248.925781	-710.5957031	-1937.988281	602.9296875	-1033.59375	839.7949219	1959.521484	-775.1953125	925.9277344	710.5957031	-3596.044922	3036.181641	-2433.251953	1507.324219	-796.7285156	1270.458984	-5146.435547	2734.716797	-904.3945313	2390.185547	-3789.84375	-710.5957031	4543.505859	-667.5292969	-4586.572266	1701.123047	-1808.789063	6309.228516	-6653.759766	2734.716797	-2347.119141	5060.302734	-1658.056641	-3509.912109	5684.765625	-150.7324219	-5490.966797	602.9296875
449.mp3	-538.3300781	430.6640625	129.1992188	-21.53320313	21.53320313	-43.06640625	0	0	258.3984375	-236.8652344	344.53125	-452.1972656	818.2617188	-21.53320313	-64.59960938	1485.791016	-839.7949219	-64.59960938	1162.792969	538.3300781	861.328125	-1399.658203	1055.126953	-193.7988281	1571.923828	-430.6640625	710.5957031	-2325.585938	990.5273438	-258.3984375	2131.787109	-1830.322266	624.4628906	-710.5957031	2756.25	-2885.449219	1055.126953	-2519.384766	689.0625	-882.8613281	2433.251953	775.1953125	1184.326172	-5297.167969	4155.908203	-1658.056641	-839.7949219	2260.986328	-516.796875
450.mp3	210.9375	-187.5	984.375	-445.3125	-164.0625	445.3125	8554.6875	-8390.625	-609.375	234.375	1242.1875	-2367.1875	0	23.4375	-46.875	23.4375	-23.4375	93.75	93.75	-117.1875	23.4375	-70.3125	93.75	-93.75	-23.4375	0	0	0	0	0	0	0	0	0	0	23.4375	23.4375	-23.4375	0	23.4375	375	70.3125	70.3125	-234.375	562.5	-726.5625	257.8125	-304.6875	93.75
451.mp3	172.265625	0	-279.9316406	1162.792969	667.5292969	-1830.322266	3639.111328	-2260.986328	-1141.259766	1162.792969	301.4648438	-1485.791016	1141.259766	2476.318359	-3682.177734	1378.125	193.7988281	-1722.65625	3660.644531	-2045.654297	-1442.724609	1270.458984	301.4648438	-1356.591797	968.9941406	2153.320313	-2734.716797	409.1308594	538.3300781	-1528.857422	1421.191406	-775.1953125	-796.7285156	1227.392578	-409.1308594	-925.9277344	1141.259766	-150.7324219	-322.9980469	796.7285156	968.9941406	968.9941406	775.1953125	-796.7285156	-1227.392578	1636.523438	-172.265625	-753.6621094	1550.390625
452.mp3	-409.1308594	1679.589844	-1442.724609	107.6660156	1894.921875	-2390.185547	409.1308594	-172.265625	-516.796875	258.3984375	3811.376953	-3962.109375	86.1328125	473.7304688	-796.7285156	1722.65625	1658.056641	-3402.246094	710.5957031	301.4648438	1227.392578	-2002.587891	4780.371094	-5167.96875	516.796875	882.8613281	-1012.060547	236.8652344	1916.455078	-2540.917969	947.4609375	236.8652344	-624.4628906	301.4648438	4220.507813	-4198.974609	-107.6660156	107.6660156	-516.796875	1593.457031	1248.925781	-3014.648438	473.7304688	366.0644531	1184.326172	-1981.054688	4866.503906	-5211.035156	452.1972656
453.mp3	-4048.242188	495.2636719	-4392.773438	-4478.90625	5297.167969	2153.320313	-2734.716797	796.7285156	3402.246094	2131.787109	-1421.191406	-21.53320313	-1076.660156	-1076.660156	3402.246094	-4435.839844	2863.916016	-6503.027344	-2217.919922	7558.154297	1248.925781	-3596.044922	1658.056641	1550.390625	-8742.480469	8591.748047	366.0644531	-3229.980469	-5921.630859	7041.357422	-2562.451172	-1378.125	4263.574219	-1701.123047	6266.162109	-3402.246094	-1098.193359	1098.193359	-839.7949219	4026.708984	-4306.640625	-7256.689453	3380.712891	-2476.318359	7213.623047	322.9980469	-4026.708984	5318.701172	-9496.142578
454.mp3	2002.587891	-1184.326172	-3143.847656	2368.652344	-1033.59375	-387.5976563	3509.912109	-2670.117188	-1916.455078	2260.986328	366.0644531	-1808.789063	3251.513672	-667.5292969	-3875.976563	3079.248047	-1227.392578	-861.328125	4091.308594	-3014.648438	-21.53320313	215.3320313	150.7324219	0	2756.25	-990.5273438	-3768.310547	2153.320313	43.06640625	-645.9960938	3036.181641	-2239.453125	-2777.783203	2799.316406	559.8632813	-1356.591797	2648.583984	-753.6621094	-2885.449219	1291.992188	-1033.59375	236.8652344	3596.044922	-2024.121094	-3811.376953	3143.847656	-344.53125	344.53125	2304.052734
455.mp3	-1765.722656	-86.1328125	344.53125	-624.4628906	0	150.7324219	-279.9316406	-279.9316406	409.1308594	21.53320313	-172.265625	602.9296875	-559.8632813	366.0644531	1356.591797	-322.9980469	-710.5957031	-861.328125	667.5292969	-624.4628906	1141.259766	-387.5976563	-43.06640625	-473.7304688	775.1953125	-1076.660156	-667.5292969	5146.435547	-4780.371094	968.9941406	-86.1328125	925.9277344	-839.7949219	-732.1289063	710.5957031	-1744.189453	2885.449219	-538.3300781	-581.3964844	-947.4609375	2347.119141	215.3320313	-1593.457031	-322.9980469	-387.5976563	322.9980469	-430.6640625	602.9296875	495.2636719
456.mp3	624.4628906	366.0644531	-193.7988281	-258.3984375	-1507.324219	2390.185547	-1119.726563	-452.1972656	602.9296875	344.53125	-129.1992188	-86.1328125	-882.8613281	1421.191406	-1356.591797	-21.53320313	-344.53125	43.06640625	301.4648438	-21.53320313	86.1328125	1485.791016	-1141.259766	-21.53320313	21.53320313	258.3984375	-430.6640625	344.53125	-581.3964844	925.9277344	-172.265625	-473.7304688	516.796875	-64.59960938	-322.9980469	-559.8632813	344.53125	581.3964844	-538.3300781	0	495.2636719	129.1992188	-236.8652344	129.1992188	-559.8632813	861.328125	-990.5273438	559.8632813	-667.5292969
458.mp3	-2347.119141	3940.576172	-2347.119141	-3940.576172	-1356.591797	9625.341797	-2777.783203	-2562.451172	3962.109375	1270.458984	925.9277344	-7407.421875	4349.707031	-5555.566406	2519.384766	1248.925781	-3143.847656	5598.632813	-2110.253906	-602.9296875	1378.125	3660.644531	-5383.300781	-516.796875	-2670.117188	4220.507813	3273.046875	-4823.4375	4694.238281	-2713.183594	-1744.189453	1442.724609	-2519.384766	3897.509766	-2347.119141	-3962.109375	-1162.792969	10400.53711	-4866.503906	-1313.525391	4263.574219	1012.060547	925.9277344	-6352.294922	4974.169922	-6933.691406	2196.386719	1119.726563	-4672.705078
459.mp3	0	409.1308594	-1162.792969	366.0644531	-43.06640625	1593.457031	1227.392578	-1593.457031	1528.857422	-2325.585938	473.7304688	1205.859375	1550.390625	-1098.193359	1765.722656	-1550.390625	796.7285156	2131.787109	-409.1308594	193.7988281	-2562.451172	-1485.791016	-818.2617188	344.53125	-538.3300781	1485.791016	4069.775391	-2950.048828	-1528.857422	689.0625	-818.2617188	3574.511719	-904.3945313	645.9960938	-624.4628906	-129.1992188	-86.1328125	-624.4628906	-1291.992188	3531.445313	-2067.1875	947.4609375	-2174.853516	-947.4609375	1442.724609	3746.777344	-1787.255859	-1485.791016	602.9296875
460.mp3	-5361.767578	21.53320313	258.3984375	21.53320313	-538.3300781	624.4628906	236.8652344	1464.257813	-322.9980469	-1442.724609	-258.3984375	-516.796875	64.59960938	-150.7324219	2863.916016	-2497.851563	1959.521484	-1442.724609	-602.9296875	3423.779297	-3983.642578	1636.523438	818.2617188	-2239.453125	0	624.4628906	-150.7324219	4371.240234	1055.126953	-6093.896484	-172.265625	-64.59960938	-279.9316406	64.59960938	-86.1328125	129.1992188	-64.59960938	64.59960938	-236.8652344	86.1328125	0	-64.59960938	172.265625	0	-107.6660156	129.1992188	-193.7988281	0	215.3320313
461.mp3	-150.7324219	689.0625	882.8613281	-1098.193359	150.7324219	-559.8632813	86.1328125	107.6660156	409.1308594	-538.3300781	-258.3984375	430.6640625	107.6660156	86.1328125	861.328125	-387.5976563	-667.5292969	1421.191406	-301.4648438	839.7949219	-236.8652344	-322.9980469	-236.8652344	-1636.523438	1959.521484	1227.392578	-689.0625	-796.7285156	344.53125	775.1953125	-3165.380859	2153.320313	1335.058594	-624.4628906	64.59960938	-559.8632813	753.6621094	-3143.847656	2260.986328	-602.9296875	1076.660156	-1162.792969	1959.521484	-3208.447266	-150.7324219	3488.378906	-3251.513672	904.3945313	753.6621094
462.mp3	-1679.589844	-689.0625	1378.125	-366.0644531	581.3964844	-1012.060547	3660.644531	-4134.375	667.5292969	-107.6660156	1012.060547	-1055.126953	1141.259766	1528.857422	-2648.583984	0	-64.59960938	107.6660156	-689.0625	150.7324219	1442.724609	-1356.591797	64.59960938	990.5273438	-732.1289063	-818.2617188	947.4609375	-279.9316406	-64.59960938	538.3300781	3208.447266	-3639.111328	-1119.726563	2196.386719	-1830.322266	1205.859375	-215.3320313	-796.7285156	796.7285156	-1162.792969	1270.458984	-150.7324219	301.4648438	516.796875	775.1953125	2024.121094	-409.1308594	-2174.853516	-43.06640625
463.mp3	3746.777344	-7665.820313	1550.390625	1679.589844	-2993.115234	7364.355469	-7062.890625	8074.951172	-8139.550781	43.06640625	1981.054688	473.7304688	1162.792969	753.6621094	3423.779297	-7493.554688	-322.9980469	-322.9980469	-150.7324219	6180.029297	-5749.365234	7256.689453	-8290.283203	-107.6660156	150.7324219	172.265625	4995.703125	1614.990234	1076.660156	-6847.558594	7945.751953	-1636.523438	-7708.886719	4112.841797	4005.175781	150.7324219	-4349.707031	2993.115234	-6373.828125	452.1972656	4198.974609	-3488.378906	6309.228516	-8096.484375	9237.744141	-10335.9375	1722.65625	1658.056641	3294.580078
464.mp3	6567.626953	-6847.558594	193.7988281	7170.556641	-5900.097656	-1399.658203	150.7324219	3875.976563	-4392.773438	21.53320313	6912.158203	-6718.359375	-129.1992188	9797.607422	-9646.875	-172.265625	21.53320313	1593.457031	-1528.857422	-258.3984375	7450.488281	-7342.822266	-107.6660156	11240.33203	-11197.26563	301.4648438	-150.7324219	2906.982422	-2627.050781	-86.1328125	10056.00586	-10206.73828	43.06640625	8311.816406	-8161.083984	13372.11914	645.9960938	-2217.919922	1916.455078	-473.7304688	-344.53125	-925.9277344	279.9316406	1378.125	-1184.326172	1162.792969	-452.1972656	-2282.519531	3079.248047
466.mp3	2347.119141	-861.328125	-753.6621094	4478.90625	-5340.234375	1464.257813	-107.6660156	-107.6660156	-1335.058594	968.9941406	1442.724609	-1356.591797	732.1289063	-2217.919922	2519.384766	-4371.240234	7299.755859	-4048.242188	-3596.044922	2713.183594	5447.900391	-3294.580078	2670.117188	-3768.310547	21.53320313	1593.457031	-6029.296875	3122.314453	2131.787109	-882.8613281	775.1953125	3596.044922	-4758.837891	-107.6660156	3919.042969	-3337.646484	861.328125	-1076.660156	5813.964844	-5641.699219	3725.244141	-3746.777344	645.9960938	-2325.585938	1873.388672	-559.8632813	581.3964844	3919.042969	-6847.558594
467.mp3	7105.957031	1528.857422	-2067.1875	-1528.857422	-1012.060547	1098.193359	2325.585938	107.6660156	-904.3945313	1701.123047	-1636.523438	-1033.59375	-1119.726563	-5211.035156	7342.822266	1722.65625	-5964.697266	-2928.515625	7708.886719	86.1328125	-2885.449219	-409.1308594	2024.121094	2045.654297	-107.6660156	-1873.388672	1291.992188	-753.6621094	-516.796875	-1270.458984	2433.251953	-4048.242188	-925.9277344	215.3320313	-4198.974609	10314.4043	-1162.792969	-3143.847656	775.1953125	-150.7324219	3509.912109	-3143.847656	-3229.980469	3746.777344	818.2617188	1291.992188	-2885.449219	-7084.423828	4952.636719
468.mp3	1141.259766	366.0644531	-43.06640625	-21.53320313	-839.7949219	-602.9296875	-129.1992188	-43.06640625	-258.3984375	322.9980469	-107.6660156	0	64.59960938	236.8652344	64.59960938	968.9941406	129.1992188	-21.53320313	215.3320313	-150.7324219	-129.1992188	-215.3320313	-689.0625	-86.1328125	473.7304688	-559.8632813	-258.3984375	-64.59960938	-366.0644531	-107.6660156	107.6660156	-150.7324219	215.3320313	-64.59960938	516.796875	-624.4628906	2842.382813	107.6660156	-559.8632813	-667.5292969	-43.06640625	-344.53125	538.3300781	236.8652344	-366.0644531	-968.9941406	-64.59960938	-645.9960938	753.6621094
469.mp3	1078.125	-1593.75	-46.875	-23.4375	3187.5	5320.3125	-8367.1875	9234.375	-5250	8882.8125	-12914.0625	-23.4375	-46.875	0	234.375	12117.1875	1101.5625	-10523.4375	8085.9375	-11015.625	46.875	6960.9375	-6632.8125	12656.25	-12257.8125	7664.0625	5460.9375	-1617.1875	-11414.0625	2226.5625	-3093.75	46.875	8531.25	-7382.8125	7289.0625	-4500	-2015.625	3445.3125	8367.1875	-3843.75	-4289.0625	-5578.125	93.75	12140.625	-1007.8125	-3210.9375	-773.4375	-2578.125	-4687.5
472.mp3	-4435.839844	1421.191406	1528.857422	-4909.570313	7105.957031	-861.328125	-818.2617188	-2540.917969	-1981.054688	2734.716797	3682.177734	-1335.058594	-2110.253906	2476.318359	-2863.916016	1981.054688	301.4648438	366.0644531	-1873.388672	4974.169922	-7342.822266	1550.390625	2648.583984	753.6621094	-624.4628906	-8591.748047	8807.080078	-43.06640625	667.5292969	-861.328125	904.3945313	-1076.660156	-1873.388672	2002.587891	602.9296875	-710.5957031	-3143.847656	3940.576172	-2260.986328	2239.453125	-775.1953125	-1313.525391	732.1289063	495.2636719	3359.179688	-3186.914063	1873.388672	-818.2617188	-1485.791016
473.mp3	-4263.574219	-21.53320313	-6007.763672	3854.443359	4349.707031	2024.121094	-559.8632813	-6373.828125	3229.980469	1335.058594	-6029.296875	5254.101563	-7084.423828	4995.703125	4457.373047	-4780.371094	-947.4609375	1636.523438	4005.175781	968.9941406	-8720.947266	9108.544922	-6567.626953	-107.6660156	6739.892578	-11670.99609	10960.40039	-215.3320313	-6976.757813	3854.443359	-7924.21875	11821.72852	-1291.992188	-1162.792969	-6675.292969	2110.253906	5792.431641	2519.384766	-4134.375	516.796875	-4737.304688	-4435.839844	3682.177734	947.4609375	-4909.570313	8311.816406	-64.59960938	-4608.105469	-753.6621094
475.mp3	1421.191406	4952.636719	-2196.386719	-3208.447266	4155.908203	-3983.642578	3251.513672	3100.78125	-6136.962891	-990.5273438	5211.035156	-1335.058594	-2691.650391	3014.648438	3445.3125	-2691.650391	-258.3984375	-4392.773438	5770.898438	-5254.101563	3445.3125	3725.244141	-7665.820313	-86.1328125	6524.560547	-301.4648438	-1335.058594	129.1992188	2024.121094	-775.1953125	-1227.392578	2820.849609	-1937.988281	-5081.835938	-236.8652344	5792.431641	-3962.109375	1701.123047	3875.976563	-3036.181641	-3725.244141	-645.9960938	6653.759766	-2304.052734	-366.0644531	3488.378906	-1787.255859	-5964.697266	-839.7949219
477.mp3	-3811.376953	-2110.253906	-1593.457031	-1012.060547	3466.845703	-818.2617188	-258.3984375	-21.53320313	301.4648438	344.53125	7299.755859	-2497.851563	-2734.716797	-2347.119141	6589.160156	-4134.375	-2583.984375	-1765.722656	-839.7949219	3208.447266	-559.8632813	-258.3984375	0	258.3984375	387.5976563	5835.498047	-861.328125	-3811.376953	-1464.257813	5318.701172	-3746.777344	-1701.123047	-1894.921875	-710.5957031	2863.916016	-215.3320313	-258.3984375	0	258.3984375	366.0644531	3725.244141	215.3320313	-3273.046875	-1012.060547	-258.3984375	1076.660156	-882.8613281	-21.53320313	0
478.mp3	1141.259766	-516.796875	301.4648438	-279.9316406	-193.7988281	236.8652344	-495.2636719	150.7324219	-215.3320313	1033.59375	-1205.859375	-107.6660156	-258.3984375	-236.8652344	215.3320313	-193.7988281	193.7988281	-215.3320313	236.8652344	-43.06640625	-559.8632813	538.3300781	-21.53320313	-21.53320313	452.1972656	-86.1328125	-409.1308594	387.5976563	-495.2636719	258.3984375	-86.1328125	301.4648438	193.7988281	-172.265625	107.6660156	301.4648438	559.8632813	-818.2617188	-387.5976563	667.5292969	1335.058594	-968.9941406	452.1972656	-689.0625	-258.3984375	-193.7988281	-279.9316406	947.4609375	-882.8613281
479.mp3	1076.660156	2454.785156	-1808.789063	4909.570313	-6546.09375	-1636.523438	4457.373047	-3359.179688	-990.5273438	3273.046875	-366.0644531	1614.990234	732.1289063	-3531.445313	-473.7304688	-1141.259766	1528.857422	-1614.990234	-43.06640625	21.53320313	-215.3320313	5620.166016	1959.521484	-7493.554688	3746.777344	-1658.056641	10788.13477	-12252.39258	-495.2636719	968.9941406	2260.986328	-3143.847656	516.796875	1916.455078	2713.183594	2734.716797	-7967.285156	4715.771484	-4823.4375	10723.53516	2260.986328	-13135.25391	11025	-5770.898438	6955.224609	-7687.353516	-3359.179688	3466.845703	-4198.974609
480.mp3	21.53320313	193.7988281	-366.0644531	215.3320313	0	-150.7324219	86.1328125	-43.06640625	258.3984375	-236.8652344	-43.06640625	-172.265625	-107.6660156	43.06640625	-21.53320313	-64.59960938	43.06640625	-43.06640625	86.1328125	-21.53320313	21.53320313	-86.1328125	21.53320313	-43.06640625	-43.06640625	0	0	0	0	107.6660156	0	0	-86.1328125	86.1328125	-64.59960938	86.1328125	193.7988281	86.1328125	-172.265625	387.5976563	-193.7988281	-150.7324219	150.7324219	172.265625	21.53320313	0	43.06640625	-21.53320313	-21.53320313
481.mp3	-516.796875	43.06640625	-409.1308594	236.8652344	430.6640625	-107.6660156	-559.8632813	236.8652344	322.9980469	344.53125	-301.4648438	-301.4648438	-86.1328125	430.6640625	-86.1328125	-172.265625	64.59960938	193.7988281	409.1308594	-667.5292969	1399.658203	409.1308594	-301.4648438	-689.0625	215.3320313	538.3300781	-43.06640625	-602.9296875	-236.8652344	1076.660156	-215.3320313	64.59960938	-1162.792969	861.328125	107.6660156	-258.3984375	-322.9980469	279.9316406	430.6640625	-279.9316406	-516.796875	344.53125	150.7324219	753.6621094	-1076.660156	-129.1992188	387.5976563	-43.06640625	-366.0644531
482.mp3	-21.53320313	344.53125	990.5273438	559.8632813	1270.458984	-516.796875	645.9960938	882.8613281	-452.1972656	689.0625	1291.992188	-1722.65625	1205.859375	-172.265625	107.6660156	-581.3964844	645.9960938	1291.992188	-1033.59375	279.9316406	-172.265625	-5232.568359	64.59960938	0	150.7324219	-430.6640625	1981.054688	-150.7324219	409.1308594	-21.53320313	452.1972656	-2476.318359	193.7988281	279.9316406	279.9316406	1830.322266	-1270.458984	-1184.326172	1937.988281	150.7324219	-236.8652344	86.1328125	-1227.392578	-710.5957031	-107.6660156	-107.6660156	839.7949219	-904.3945313	258.3984375
484.mp3	-9453.076172	8699.414063	-2325.585938	1442.724609	-796.7285156	1119.726563	-2110.253906	732.1289063	-3122.314453	2906.982422	2390.185547	-8505.615234	8182.617188	-7795.019531	7428.955078	-8204.150391	7213.623047	-3811.376953	4888.037109	-5189.501953	5038.769531	-2670.117188	1162.792969	-2282.519531	2024.121094	2713.183594	-8957.8125	8053.417969	-7428.955078	7192.089844	-7644.287109	6890.625	-3854.443359	5017.236328	3703.710938	-4005.175781	-3122.314453	1873.388672	-2088.720703	1205.859375	3402.246094	-9194.677734	8182.617188	-7558.154297	8979.345703	-8957.8125	6653.759766	-2454.785156	7515.087891
485.mp3	-150.7324219	-301.4648438	-129.1992188	21.53320313	21.53320313	0	43.06640625	-258.3984375	193.7988281	366.0644531	-322.9980469	172.265625	-193.7988281	-215.3320313	129.1992188	-193.7988281	-21.53320313	21.53320313	-107.6660156	0	21.53320313	516.796875	-452.1972656	-193.7988281	129.1992188	322.9980469	-64.59960938	-107.6660156	-21.53320313	-129.1992188	0	-43.06640625	193.7988281	86.1328125	-86.1328125	-21.53320313	-64.59960938	0	43.06640625	193.7988281	-107.6660156	-107.6660156	-21.53320313	150.7324219	-301.4648438	64.59960938	-107.6660156	43.06640625	172.265625
486.mp3	430.6640625	-3014.648438	1291.992188	-624.4628906	1356.591797	-968.9941406	-43.06640625	-1291.992188	21.53320313	5921.630859	-5167.96875	1421.191406	-2540.917969	839.7949219	236.8652344	279.9316406	-732.1289063	-667.5292969	1141.259766	1464.257813	2282.519531	-4263.574219	2088.720703	-2906.982422	2260.986328	-753.6621094	301.4648438	-322.9980469	-1248.925781	3057.714844	1528.857422	-2648.583984	-1744.189453	5469.433594	-5813.964844	1528.857422	258.3984375	-1507.324219	710.5957031	-366.0644531	796.7285156	1550.390625	-2540.917969	301.4648438	5275.634766	-5232.568359	43.06640625	1507.324219	-430.6640625
487.mp3	-1571.923828	-2217.919922	5684.765625	-2648.583984	4801.904297	-6782.958984	710.5957031	1076.660156	387.5976563	-1442.724609	1356.591797	3811.376953	-7149.023438	301.4648438	925.9277344	753.6621094	1141.259766	1378.125	1937.988281	-4500.439453	1162.792969	2304.052734	-1464.257813	1055.126953	-344.53125	1442.724609	-5361.767578	1894.921875	-1012.060547	2304.052734	-1873.388672	1378.125	1744.189453	-2433.251953	-1528.857422	2583.984375	-2024.121094	-1098.193359	2562.451172	-538.3300781	-2239.453125	-366.0644531	409.1308594	1098.193359	279.9316406	172.265625	689.0625	2002.587891	3208.447266
488.mp3	172.265625	-387.5976563	409.1308594	-215.3320313	86.1328125	215.3320313	-150.7324219	-86.1328125	-43.06640625	-236.8652344	21.53320313	215.3320313	107.6660156	-43.06640625	21.53320313	-43.06640625	-21.53320313	21.53320313	-21.53320313	86.1328125	-43.06640625	21.53320313	1141.259766	-990.5273438	-172.265625	21.53320313	-43.06640625	0	0	-21.53320313	538.3300781	-409.1308594	-150.7324219	64.59960938	559.8632813	-581.3964844	129.1992188	387.5976563	21.53320313	-516.796875	172.265625	-193.7988281	624.4628906	990.5273438	-624.4628906	-322.9980469	366.0644531	1378.125	129.1992188
489.mp3	-495.2636719	1959.521484	-2777.783203	1614.990234	5232.568359	-4242.041016	-667.5292969	882.8613281	-516.796875	4844.970703	-6632.226563	7278.222656	-5297.167969	-129.1992188	1916.455078	-1270.458984	-1270.458984	-753.6621094	1528.857422	1335.058594	-1636.523438	387.5976563	-1830.322266	1787.255859	3617.578125	-624.4628906	3273.046875	-4586.572266	2110.253906	1335.058594	-3682.177734	107.6660156	3639.111328	150.7324219	-8096.484375	2971.582031	2045.654297	-2045.654297	-1205.859375	-1485.791016	-21.53320313	64.59960938	344.53125	-452.1972656	3639.111328	1851.855469	2863.916016	-5081.835938	215.3320313
490.mp3	-1119.726563	4931.103516	-4005.175781	-301.4648438	2648.583984	-1593.457031	6136.962891	-6115.429688	5146.435547	-3423.779297	-2282.519531	-1270.458984	732.1289063	-215.3320313	172.265625	581.3964844	2734.716797	2928.515625	-6029.296875	6718.359375	-6869.091797	925.9277344	-968.9941406	-279.9316406	904.3945313	-710.5957031	732.1289063	1959.521484	-3036.181641	7493.554688	-2217.919922	753.6621094	-796.7285156	2885.449219	-538.3300781	-2347.119141	-2217.919922	1636.523438	150.7324219	2885.449219	-2153.320313	2993.115234	-2799.316406	2217.919922	-1744.189453	2347.119141	-2196.386719	1701.123047	-2239.453125
492.mp3	2153.320313	-1658.056641	-409.1308594	2842.382813	-2088.720703	-258.3984375	86.1328125	1614.990234	-1981.054688	-21.53320313	2950.048828	-2067.1875	-559.8632813	-366.0644531	0	-344.53125	43.06640625	1098.193359	5749.365234	-6955.224609	452.1972656	1679.589844	-1248.925781	-882.8613281	4414.306641	-4198.974609	-559.8632813	559.8632813	-21.53320313	2885.449219	-1981.054688	-904.3945313	-129.1992188	-129.1992188	279.9316406	409.1308594	-732.1289063	2799.316406	-2433.251953	86.1328125	2713.183594	5361.767578	-5577.099609	21.53320313	-2734.716797	559.8632813	6007.763672	-6567.626953	4306.640625
493.mp3	-559.8632813	753.6621094	-150.7324219	-452.1972656	21.53320313	1658.056641	-2045.654297	-64.59960938	538.3300781	-193.7988281	-43.06640625	775.1953125	236.8652344	-1012.060547	-172.265625	193.7988281	64.59960938	-236.8652344	43.06640625	322.9980469	150.7324219	-409.1308594	-624.4628906	1098.193359	-796.7285156	-452.1972656	322.9980469	430.6640625	-215.3320313	839.7949219	-344.53125	172.265625	236.8652344	-602.9296875	-452.1972656	1033.59375	-1012.060547	107.6660156	64.59960938	-581.3964844	107.6660156	2088.720703	-689.0625	-839.7949219	344.53125	43.06640625	-366.0644531	3811.376953	-3725.244141
494.mp3	150.7324219	-366.0644531	-215.3320313	21.53320313	796.7285156	-839.7949219	645.9960938	452.1972656	1313.525391	-1937.988281	495.2636719	-236.8652344	-861.328125	473.7304688	21.53320313	559.8632813	-322.9980469	-258.3984375	732.1289063	-409.1308594	-387.5976563	-667.5292969	0	64.59960938	150.7324219	344.53125	-150.7324219	-86.1328125	43.06640625	-258.3984375	21.53320313	-279.9316406	258.3984375	172.265625	43.06640625	473.7304688	86.1328125	-516.796875	495.2636719	-64.59960938	-430.6640625	322.9980469	172.265625	-387.5976563	193.7988281	21.53320313	-21.53320313	0	193.7988281
496.mp3	3014.648438	2325.585938	-4069.775391	6653.759766	-1722.65625	-6567.626953	-667.5292969	5684.765625	-7192.089844	6804.492188	1141.259766	-4780.371094	-3682.177734	7105.957031	-6244.628906	7945.751953	-7450.488281	-882.8613281	64.59960938	6309.228516	-8936.279297	0	5663.232422	-667.5292969	1593.457031	3854.443359	-10422.07031	12295.45898	-5921.630859	-2713.183594	-193.7988281	5620.166016	-9043.945313	0	5964.697266	-1227.392578	-2993.115234	8634.814453	-10422.07031	12575.39063	-6653.759766	-3294.580078	43.06640625	6567.626953	-6653.759766	-1248.925781	4844.970703	-1658.056641	1679.589844
497.mp3	1356.591797	-6782.958984	-839.7949219	-2347.119141	6201.5625	1937.988281	-2777.783203	-21.53320313	2863.916016	-4198.974609	4414.306641	-4952.636719	258.3984375	3617.578125	1550.390625	-172.265625	-947.4609375	-2239.453125	-21.53320313	4543.505859	-6503.027344	4177.441406	-5598.632813	2153.320313	3229.980469	-3509.912109	5017.236328	-818.2617188	-2777.783203	1808.789063	1550.390625	-6072.363281	495.2636719	-1356.591797	-107.6660156	-344.53125	2433.251953	-1055.126953	7385.888672	-9582.275391	1485.791016	6610.693359	-4177.441406	-2756.25	21.53320313	21.53320313	64.59960938	1830.322266	-1076.660156
498.mp3	-117.1875	117.1875	1921.875	1898.4375	-585.9375	-210.9375	-468.75	-843.75	375	-960.9375	-820.3125	398.4375	-1031.25	914.0625	-1031.25	585.9375	1406.25	23.4375	1687.5	-562.5	-257.8125	-93.75	-375	-632.8125	-585.9375	23.4375	515.625	-351.5625	-960.9375	210.9375	843.75	796.875	679.6875	1781.25	-632.8125	-984.375	984.375	-1335.9375	-375	164.0625	-398.4375	-46.875	-1054.6875	843.75	1218.75	-2296.875	1007.8125	1335.9375	46.875
499.mp3	-1528.857422	882.8613281	-86.1328125	6007.763672	-4974.169922	1701.123047	-1701.123047	7967.285156	-7019.824219	-2153.320313	1507.324219	-710.5957031	3962.109375	366.0644531	-3423.779297	495.2636719	3596.044922	-3746.777344	-1291.992188	1937.988281	-1378.125	-624.4628906	0	387.5976563	1571.923828	-1658.056641	-258.3984375	1184.326172	-1291.992188	236.8652344	-172.265625	904.3945313	-1248.925781	559.8632813	925.9277344	-689.0625	-1012.060547	516.796875	258.3984375	86.1328125	-495.2636719	473.7304688	4371.240234	-4112.841797	710.5957031	-1227.392578	904.3945313	-710.5957031	-387.5976563
500.mp3	-3962.109375	3983.642578	-430.6640625	430.6640625	-2239.453125	2110.253906	-3316.113281	3423.779297	-1076.660156	947.4609375	-624.4628906	1033.59375	-4091.308594	3897.509766	-1012.060547	925.9277344	-2131.787109	1981.054688	-3660.644531	3962.109375	-4565.039063	172.265625	-495.2636719	-21.53320313	3596.044922	-3229.980469	3122.314453	-3531.445313	2583.984375	2153.320313	-3531.445313	3617.578125	-925.9277344	689.0625	-1076.660156	1399.658203	-3746.777344	3703.710938	-1033.59375	753.6621094	-689.0625	925.9277344	-3832.910156	3940.576172	-1313.525391	1076.660156	-1894.921875	2304.052734	-4392.773438
501.mp3	-129.1992188	-279.9316406	409.1308594	-775.1953125	796.7285156	2497.851563	-2347.119141	2045.654297	-2217.919922	2304.052734	-925.9277344	236.8652344	-344.53125	-1744.189453	21.53320313	-21.53320313	2928.515625	-2433.251953	-538.3300781	516.796875	1787.255859	215.3320313	-559.8632813	-1098.193359	258.3984375	-796.7285156	516.796875	-904.3945313	366.0644531	1141.259766	-1119.726563	-150.7324219	366.0644531	322.9980469	-344.53125	107.6660156	-818.2617188	925.9277344	-925.9277344	2390.185547	538.3300781	-2174.853516	-882.8613281	882.8613281	-430.6640625	172.265625	-107.6660156	43.06640625	1055.126953
502.mp3	-236.8652344	64.59960938	11326.46484	-1033.59375	-9366.943359	1335.058594	64.59960938	6330.761719	-6481.494141	-1291.992188	1485.791016	-107.6660156	1507.324219	-1442.724609	43.06640625	-1593.457031	861.328125	-904.3945313	1291.992188	1658.056641	193.7988281	-1679.589844	-215.3320313	3768.310547	-1464.257813	2411.71875	3854.443359	-8591.748047	4629.638672	-430.6640625	-1787.255859	-2433.251953	301.4648438	4457.373047	-7084.423828	2347.119141	538.3300781	-430.6640625	258.3984375	-258.3984375	107.6660156	6395.361328	-6869.091797	-129.1992188	1012.060547	1421.191406	-495.2636719	5232.568359	-6352.294922
503.mp3	-1679.589844	2131.787109	2153.320313	-6998.291016	7149.023438	-2174.853516	-2648.583984	3294.580078	2347.119141	-2799.316406	409.1308594	-3380.712891	4005.175781	-2217.919922	1937.988281	-925.9277344	5447.900391	-8354.882813	4091.308594	387.5976563	1464.257813	-3962.109375	-4500.439453	7299.755859	-3466.845703	2368.652344	-2777.783203	2540.917969	-3402.246094	452.1972656	2627.050781	796.7285156	129.1992188	3875.976563	925.9277344	-4888.037109	-1636.523438	-2950.048828	5232.568359	-5684.765625	3682.177734	-882.8613281	473.7304688	-538.3300781	1722.65625	-129.1992188	-2842.382813	2325.585938	-1744.189453
504.mp3	-495.2636719	215.3320313	645.9960938	1614.990234	-2906.982422	258.3984375	344.53125	473.7304688	-559.8632813	172.265625	1378.125	-1636.523438	322.9980469	-64.59960938	-409.1308594	129.1992188	21.53320313	-21.53320313	366.0644531	-344.53125	452.1972656	-710.5957031	172.265625	21.53320313	279.9316406	-64.59960938	-236.8652344	-258.3984375	366.0644531	-193.7988281	452.1972656	-516.796875	21.53320313	107.6660156	172.265625	-301.4648438	193.7988281	43.06640625	-107.6660156	-64.59960938	559.8632813	-559.8632813	215.3320313	-21.53320313	-172.265625	-21.53320313	409.1308594	-236.8652344	-193.7988281
506.mp3	-4112.841797	-322.9980469	172.265625	-409.1308594	559.8632813	-516.796875	150.7324219	-215.3320313	150.7324219	64.59960938	279.9316406	-409.1308594	107.6660156	-193.7988281	-21.53320313	279.9316406	-86.1328125	279.9316406	-236.8652344	-172.265625	495.2636719	-430.6640625	322.9980469	-258.3984375	-172.265625	279.9316406	-279.9316406	172.265625	-193.7988281	0	215.3320313	-21.53320313	86.1328125	344.53125	-516.796875	86.1328125	172.265625	-150.7324219	-129.1992188	43.06640625	150.7324219	150.7324219	0	-215.3320313	-43.06640625	-129.1992188	473.7304688	-495.2636719	0
507.mp3	775.1953125	-1507.324219	968.9941406	-322.9980469	-86.1328125	344.53125	-64.59960938	-64.59960938	172.265625	43.06640625	2648.583984	-2863.916016	193.7988281	-107.6660156	6438.427734	-6330.761719	-473.7304688	172.265625	258.3984375	-64.59960938	1658.056641	-1636.523438	-818.2617188	1248.925781	-538.3300781	2476.318359	-710.5957031	-1981.054688	107.6660156	3316.113281	-3186.914063	258.3984375	-301.4648438	193.7988281	-667.5292969	193.7988281	1464.257813	-1507.324219	129.1992188	-409.1308594	0	990.5273438	-279.9316406	-107.6660156	409.1308594	-753.6621094	-258.3984375	3251.513672	-1593.457031
512.mp3	0	-5254.101563	-86.1328125	1937.988281	409.1308594	1464.257813	-1593.457031	-1787.255859	3552.978516	-882.8613281	2304.052734	-3273.046875	3100.78125	-215.3320313	-2002.587891	-990.5273438	2734.716797	-4715.771484	-495.2636719	5340.234375	-4909.570313	-602.9296875	2583.984375	3100.78125	-2282.519531	-3488.378906	3832.910156	2174.853516	-7041.357422	6330.761719	861.328125	-2605.517578	-2993.115234	4909.570313	-6416.894531	2863.916016	344.53125	1614.990234	1916.455078	-2347.119141	-4048.242188	4500.439453	818.2617188	2239.453125	-3423.779297	1162.792969	-2110.253906	-2950.048828	1830.322266
513.mp3	0	-656.25	210.9375	468.75	-445.3125	421.875	-140.625	-281.25	-93.75	-23.4375	773.4375	-210.9375	-328.125	0	-46.875	23.4375	-93.75	0	492.1875	-70.3125	-304.6875	562.5	-585.9375	328.125	-421.875	-23.4375	632.8125	-187.5	-398.4375	585.9375	-351.5625	46.875	-281.25	70.3125	562.5	-210.9375	210.9375	-726.5625	70.3125	234.375	-351.5625	-93.75	632.8125	-398.4375	632.8125	-234.375	0	-164.0625	23.4375
514.mp3	1808.789063	-7859.619141	6072.363281	796.7285156	-6287.695313	3574.511719	3380.712891	-7019.824219	4543.505859	2174.853516	-4306.640625	1981.054688	1205.859375	-4134.375	-301.4648438	4823.4375	279.9316406	-4328.173828	1916.455078	-2605.517578	-2024.121094	7579.6875	-2282.519531	1098.193359	-1012.060547	-2497.851563	4651.171875	-495.2636719	-6330.761719	4931.103516	581.3964844	-861.328125	775.1953125	710.5957031	-6632.226563	-1291.992188	21.53320313	-129.1992188	-43.06640625	-129.1992188	2217.919922	-150.7324219	-1356.591797	-279.9316406	1399.658203	3552.978516	-5297.167969	2476.318359	21.53320313
515.mp3	64.59960938	-1248.925781	1012.060547	-409.1308594	1162.792969	-86.1328125	-882.8613281	-236.8652344	-473.7304688	279.9316406	4500.439453	-3617.578125	-818.2617188	710.5957031	624.4628906	-775.1953125	732.1289063	-21.53320313	21.53320313	0	64.59960938	-667.5292969	559.8632813	-645.9960938	-839.7949219	559.8632813	1593.457031	344.53125	43.06640625	-1614.990234	495.2636719	-861.328125	947.4609375	-624.4628906	-1012.060547	3100.78125	-2196.386719	710.5957031	-129.1992188	-559.8632813	-559.8632813	387.5976563	2131.787109	-1248.925781	0	-624.4628906	-258.3984375	775.1953125	86.1328125
518.mp3	968.9941406	-559.8632813	86.1328125	-43.06640625	-215.3320313	-43.06640625	818.2617188	-775.1953125	129.1992188	1076.660156	-1098.193359	-129.1992188	43.06640625	236.8652344	-279.9316406	-86.1328125	64.59960938	215.3320313	-279.9316406	-64.59960938	387.5976563	-322.9980469	21.53320313	-107.6660156	516.796875	-322.9980469	-64.59960938	-301.4648438	344.53125	172.265625	-215.3320313	301.4648438	409.1308594	-516.796875	-215.3320313	107.6660156	301.4648438	-366.0644531	236.8652344	-279.9316406	236.8652344	-215.3320313	-150.7324219	645.9960938	-387.5976563	-21.53320313	-86.1328125	129.1992188	107.6660156
519.mp3	301.4648438	-1033.59375	150.7324219	-839.7949219	-150.7324219	21.53320313	602.9296875	129.1992188	1012.060547	-2411.71875	602.9296875	-43.06640625	925.9277344	-818.2617188	947.4609375	-344.53125	-430.6640625	409.1308594	0	-1614.990234	947.4609375	1442.724609	-1141.259766	301.4648438	-1808.789063	344.53125	2368.652344	-1658.056641	258.3984375	129.1992188	-495.2636719	-1055.126953	1399.658203	-1012.060547	689.0625	236.8652344	-366.0644531	-193.7988281	-430.6640625	1399.658203	-452.1972656	-193.7988281	366.0644531	-473.7304688	-43.06640625	947.4609375	581.3964844	-2476.318359	1033.59375
520.mp3	-581.3964844	-1119.726563	-430.6640625	172.265625	150.7324219	1658.056641	-430.6640625	-215.3320313	193.7988281	1679.589844	3639.111328	-2433.251953	-2002.587891	-86.1328125	1076.660156	-2950.048828	1571.923828	-473.7304688	409.1308594	-430.6640625	1378.125	2024.121094	-2325.585938	-645.9960938	0	43.06640625	-1356.591797	1313.525391	-409.1308594	495.2636719	-516.796875	2411.71875	-1528.857422	301.4648438	-753.6621094	21.53320313	3122.314453	-3100.78125	-43.06640625	-322.9980469	279.9316406	-344.53125	366.0644531	43.06640625	-473.7304688	21.53320313	-1227.392578	1012.060547	236.8652344
521.mp3	732.1289063	-775.1953125	366.0644531	1679.589844	-1636.523438	-753.6621094	753.6621094	-107.6660156	301.4648438	-775.1953125	732.1289063	645.9960938	43.06640625	-581.3964844	624.4628906	-129.1992188	-581.3964844	516.796875	-258.3984375	-667.5292969	689.0625	-150.7324219	-710.5957031	409.1308594	796.7285156	0	-1162.792969	21.53320313	1765.722656	-387.5976563	-1808.789063	1765.722656	-1356.591797	1593.457031	-1744.189453	430.6640625	990.5273438	-559.8632813	-990.5273438	1119.726563	-21.53320313	-409.1308594	-21.53320313	-366.0644531	602.9296875	-322.9980469	-710.5957031	1184.326172	366.0644531
522.mp3	172.265625	-258.3984375	172.265625	925.9277344	4801.904297	-6115.429688	-452.1972656	1658.056641	7084.423828	-6309.228516	-2648.583984	-387.5976563	1335.058594	-602.9296875	150.7324219	495.2636719	-882.8613281	1291.992188	-258.3984375	1033.59375	4371.240234	-6373.828125	-172.265625	559.8632813	150.7324219	-710.5957031	-172.265625	1959.521484	-452.1972656	2519.384766	-2196.386719	-581.3964844	-861.328125	1593.457031	-882.8613281	602.9296875	-516.796875	1205.859375	-516.796875	2670.117188	-3165.380859	4952.636719	-5060.302734	-279.9316406	-1033.59375	107.6660156	193.7988281	-107.6660156	430.6640625
523.mp3	258.3984375	129.1992188	-43.06640625	129.1992188	1873.388672	-732.1289063	1141.259766	-1528.857422	-753.6621094	344.53125	0	2368.652344	-2734.716797	258.3984375	21.53320313	86.1328125	21.53320313	2110.253906	-409.1308594	-1937.988281	559.8632813	732.1289063	2196.386719	473.7304688	409.1308594	-3488.378906	-193.7988281	-689.0625	193.7988281	-193.7988281	2627.050781	-2777.783203	366.0644531	495.2636719	-1162.792969	689.0625	-301.4648438	43.06640625	-172.265625	689.0625	1808.789063	-1550.390625	-86.1328125	-430.6640625	-64.59960938	43.06640625	1012.060547	-1162.792969	150.7324219
524.mp3	-8677.880859	279.9316406	-559.8632813	5792.431641	-5813.964844	409.1308594	-279.9316406	129.1992188	602.9296875	-581.3964844	3983.642578	-5297.167969	7342.822266	-7601.220703	8914.746094	-7062.890625	-516.796875	-861.328125	8333.349609	-8031.884766	796.7285156	1399.658203	-947.4609375	4155.908203	-4780.371094	8182.617188	-9302.34375	1033.59375	-21.53320313	4586.572266	-4801.904297	2583.984375	-3531.445313	5835.498047	-3423.779297	-2239.453125	9022.412109	-7838.085938	2842.382813	-3725.244141	8764.013672	-8893.212891	2476.318359	-258.3984375	7149.023438	-8527.148438	1335.058594	-1141.259766	1464.257813
525.mp3	1851.855469	-1227.392578	-581.3964844	344.53125	559.8632813	882.8613281	-2045.654297	1787.255859	-1270.458984	775.1953125	43.06640625	-990.5273438	-236.8652344	753.6621094	-538.3300781	1098.193359	-1270.458984	1227.392578	-1248.925781	516.796875	344.53125	236.8652344	710.5957031	-64.59960938	344.53125	-2282.519531	753.6621094	-667.5292969	-172.265625	495.2636719	1055.126953	-861.328125	-473.7304688	1076.660156	796.7285156	-86.1328125	-387.5976563	-1593.457031	645.9960938	645.9960938	1162.792969	-1033.59375	409.1308594	-667.5292969	1033.59375	-1873.388672	2196.386719	-430.6640625	-1098.193359
527.mp3	1399.658203	-1098.193359	-1012.060547	-43.06640625	2713.183594	-452.1972656	-1744.189453	1744.189453	258.3984375	-861.328125	-882.8613281	861.328125	-1119.726563	-495.2636719	-538.3300781	882.8613281	107.6660156	-107.6660156	322.9980469	990.5273438	-645.9960938	-258.3984375	1335.058594	-430.6640625	689.0625	-107.6660156	-430.6640625	-1141.259766	1399.658203	-2045.654297	2670.117188	-624.4628906	86.1328125	-2110.253906	2045.654297	-602.9296875	3079.248047	-3531.445313	473.7304688	-344.53125	-172.265625	-1205.859375	2756.25	-129.1992188	-1356.591797	861.328125	-882.8613281	236.8652344	-258.3984375
529.mp3	689.0625	-43.06640625	-645.9960938	-1227.392578	1399.658203	1442.724609	3875.976563	-5318.701172	7192.089844	-7407.421875	-1313.525391	559.8632813	3380.712891	-3251.513672	968.9941406	2648.583984	-2304.052734	-495.2636719	6761.425781	-6955.224609	947.4609375	7364.355469	-9603.808594	2196.386719	1442.724609	-2842.382813	4608.105469	430.6640625	-4328.173828	-1162.792969	-64.59960938	775.1953125	322.9980469	624.4628906	452.1972656	6675.292969	-7967.285156	1033.59375	624.4628906	-2110.253906	9431.542969	-8462.548828	4737.304688	-3768.310547	-1119.726563	409.1308594	-64.59960938	538.3300781	-344.53125
530.mp3	-21.53320313	279.9316406	-129.1992188	-43.06640625	258.3984375	452.1972656	-86.1328125	-107.6660156	-581.3964844	-236.8652344	129.1992188	-301.4648438	366.0644531	-344.53125	710.5957031	-1012.060547	-366.0644531	1098.193359	258.3984375	-150.7324219	452.1972656	3273.046875	-3488.378906	86.1328125	-107.6660156	2433.251953	-2691.650391	-538.3300781	366.0644531	-516.796875	-344.53125	-86.1328125	968.9941406	-86.1328125	-107.6660156	258.3984375	-624.4628906	818.2617188	258.3984375	2820.849609	-2820.849609	2260.986328	-2497.851563	21.53320313	1787.255859	-2411.71875	215.3320313	107.6660156	5749.365234
535.mp3	-473.7304688	-236.8652344	-538.3300781	602.9296875	689.0625	-990.5273438	1076.660156	21.53320313	947.4609375	-1722.65625	-322.9980469	-882.8613281	2885.449219	-516.796875	-1722.65625	753.6621094	1830.322266	-3208.447266	1205.859375	538.3300781	-172.265625	-624.4628906	258.3984375	559.8632813	215.3320313	-344.53125	-344.53125	-215.3320313	904.3945313	-1076.660156	839.7949219	1205.859375	-2067.1875	387.5976563	710.5957031	1055.126953	-1270.458984	-581.3964844	818.2617188	344.53125	301.4648438	0	-710.5957031	-366.0644531	0	796.7285156	-258.3984375	150.7324219	-1119.726563
536.mp3	430.6640625	-301.4648438	-172.265625	-279.9316406	495.2636719	-64.59960938	-172.265625	473.7304688	-193.7988281	-236.8652344	581.3964844	-43.06640625	-559.8632813	581.3964844	-236.8652344	172.265625	-86.1328125	-645.9960938	-366.0644531	1335.058594	-43.06640625	-1270.458984	1055.126953	-495.2636719	581.3964844	-387.5976563	-236.8652344	516.796875	150.7324219	-1593.457031	990.5273438	-409.1308594	753.6621094	-602.9296875	796.7285156	-710.5957031	301.4648438	21.53320313	-193.7988281	624.4628906	-387.5976563	-710.5957031	710.5957031	21.53320313	-366.0644531	43.06640625	495.2636719	-64.59960938	258.3984375
537.mp3	107.6660156	-193.7988281	-86.1328125	409.1308594	-366.0644531	495.2636719	-236.8652344	-193.7988281	-129.1992188	129.1992188	430.6640625	-258.3984375	322.9980469	-129.1992188	-215.3320313	-322.9980469	732.1289063	-925.9277344	839.7949219	-473.7304688	495.2636719	-452.1972656	236.8652344	21.53320313	-279.9316406	150.7324219	-322.9980469	602.9296875	-387.5976563	516.796875	-667.5292969	0	602.9296875	-602.9296875	-64.59960938	193.7988281	43.06640625	172.265625	-322.9980469	279.9316406	-1571.923828	1507.324219	-301.4648438	-21.53320313	193.7988281	-236.8652344	258.3984375	43.06640625	279.9316406
540.mp3	3531.445313	279.9316406	-796.7285156	-495.2636719	-2950.048828	-1614.990234	6653.759766	-2863.916016	5792.431641	-4543.505859	-4866.503906	1636.523438	2906.982422	-5986.230469	8053.417969	-6847.558594	2454.785156	-1593.457031	5081.835938	-6998.291016	4328.173828	-1055.126953	-1356.591797	5297.167969	-5426.367188	3100.78125	-1894.921875	4931.103516	-6653.759766	796.7285156	366.0644531	4780.371094	-6115.429688	4435.839844	279.9316406	-4629.638672	3574.511719	775.1953125	1270.458984	-5103.369141	732.1289063	6352.294922	-6890.625	1981.054688	-4285.107422	3509.912109	-2174.853516	-387.5976563	-43.06640625
544.mp3	5318.701172	-4242.041016	5964.697266	-5103.369141	1787.255859	-2605.517578	559.8632813	-839.7949219	4005.175781	-4048.242188	4952.636719	-5512.5	818.2617188	4694.238281	-4349.707031	-538.3300781	-172.265625	236.8652344	-452.1972656	21.53320313	193.7988281	-215.3320313	5555.566406	-4823.4375	624.4628906	-968.9941406	193.7988281	-215.3320313	4285.107422	-4306.640625	-322.9980469	5081.835938	-4478.90625	5577.099609	-5146.435547	-107.6660156	-581.3964844	387.5976563	-387.5976563	9453.076172	-9797.607422	5254.101563	-4931.103516	301.4648438	5318.701172	-5318.701172	-387.5976563	-129.1992188	279.9316406
547.mp3	1550.390625	1658.056641	-1464.257813	1205.859375	-2454.785156	215.3320313	-667.5292969	2497.851563	3746.777344	301.4648438	322.9980469	-6244.628906	301.4648438	-861.328125	1205.859375	4952.636719	538.3300781	-3854.443359	-1076.660156	-925.9277344	5146.435547	-4521.972656	-818.2617188	5749.365234	-2777.783203	2540.917969	-5254.101563	-925.9277344	7601.220703	366.0644531	-7859.619141	602.9296875	2368.652344	1098.193359	-1033.59375	4328.173828	-538.3300781	-3725.244141	3639.111328	-5017.236328	-1227.392578	2971.582031	-2928.515625	-236.8652344	10572.80273	-10142.13867	2347.119141	473.7304688	-3811.376953
550.mp3	-667.5292969	-861.328125	710.5957031	0	-1012.060547	645.9960938	1399.658203	-1701.123047	1098.193359	430.6640625	4586.572266	-5124.902344	-538.3300781	1055.126953	-193.7988281	430.6640625	-1614.990234	4586.572266	-3100.78125	-279.9316406	452.1972656	1033.59375	215.3320313	-882.8613281	-1873.388672	1399.658203	1464.257813	-2820.849609	-667.5292969	1033.59375	4198.974609	-4801.904297	21.53320313	667.5292969	43.06640625	-473.7304688	409.1308594	667.5292969	2304.052734	-4371.240234	1335.058594	2756.25	-129.1992188	-2734.716797	3273.046875	-1055.126953	-2153.320313	-322.9980469	-21.53320313
551.mp3	279.9316406	193.7988281	3057.714844	-2390.185547	495.2636719	-1399.658203	2605.517578	4242.041016	-5943.164063	-602.9296875	-86.1328125	409.1308594	-990.5273438	861.328125	2928.515625	-3079.248047	-366.0644531	624.4628906	430.6640625	-1291.992188	2820.849609	-1227.392578	-473.7304688	-1550.390625	1227.392578	1098.193359	-1378.125	387.5976563	1421.191406	-2454.785156	43.06640625	452.1972656	925.9277344	0	-1205.859375	904.3945313	3854.443359	-5146.435547	1399.658203	-1055.126953	-344.53125	0	1205.859375	5124.902344	-5770.898438	4263.574219	-3229.980469	-1119.726563	-279.9316406
554.mp3	215.3320313	43.06640625	-21.53320313	0	43.06640625	-64.59960938	-21.53320313	21.53320313	64.59960938	-43.06640625	0	43.06640625	0	-107.6660156	-43.06640625	21.53320313	64.59960938	-64.59960938	-129.1992188	64.59960938	107.6660156	-107.6660156	-86.1328125	107.6660156	172.265625	21.53320313	-21.53320313	0	-43.06640625	64.59960938	0	0	-86.1328125	86.1328125	0	-64.59960938	-107.6660156	86.1328125	0	0	-43.06640625	-64.59960938	-21.53320313	21.53320313	43.06640625	64.59960938	-107.6660156	-21.53320313	0
555.mp3	-4306.640625	2627.050781	-2497.851563	3552.978516	-3617.578125	1098.193359	-1335.058594	4349.707031	-2734.716797	-1658.056641	5749.365234	-5404.833984	947.4609375	-1033.59375	2045.654297	-1937.988281	215.3320313	861.328125	64.59960938	344.53125	-775.1953125	818.2617188	3875.976563	-4177.441406	710.5957031	-667.5292969	1873.388672	-2024.121094	-107.6660156	2476.318359	-796.7285156	689.0625	-3423.779297	3811.376953	-4048.242188	1873.388672	129.1992188	387.5976563	-1313.525391	-1033.59375	2648.583984	-2519.384766	667.5292969	581.3964844	2390.185547	-2799.316406	947.4609375	2433.251953	-3789.84375
556.mp3	21.53320313	-904.3945313	-1119.726563	-689.0625	4457.373047	-3552.978516	947.4609375	-43.06640625	-495.2636719	1141.259766	-1076.660156	925.9277344	516.796875	-129.1992188	-1205.859375	344.53125	-861.328125	-796.7285156	495.2636719	796.7285156	1205.859375	-1248.925781	796.7285156	495.2636719	-1981.054688	1507.324219	1012.060547	-258.3984375	-107.6660156	-473.7304688	86.1328125	495.2636719	-839.7949219	1033.59375	689.0625	-1636.523438	-344.53125	1658.056641	-538.3300781	559.8632813	-258.3984375	-882.8613281	-21.53320313	1162.792969	-430.6640625	-818.2617188	-689.0625	1055.126953	-689.0625
558.mp3	1076.660156	7493.554688	1421.191406	-2131.787109	-602.9296875	-1141.259766	-3682.177734	-1335.058594	2260.986328	4565.039063	-172.265625	-8290.283203	6718.359375	538.3300781	1744.189453	-1098.193359	-4952.636719	8139.550781	-6524.560547	-796.7285156	3122.314453	-5167.96875	-1033.59375	3337.646484	-2024.121094	215.3320313	1270.458984	-3316.113281	9582.275391	-9646.875	150.7324219	4888.037109	1270.458984	3273.046875	-7924.21875	5361.767578	-6869.091797	-43.06640625	7988.818359	-6782.958984	-1378.125	4069.775391	2928.515625	-6718.359375	3488.378906	-4155.908203	9969.873047	-4478.90625	-193.7988281
560.mp3	344.53125	-2067.1875	1507.324219	-1119.726563	1313.525391	-366.0644531	-775.1953125	2131.787109	-1614.990234	-1033.59375	861.328125	538.3300781	-904.3945313	2153.320313	-1184.326172	-86.1328125	-21.53320313	21.53320313	-538.3300781	-753.6621094	-215.3320313	2024.121094	-732.1289063	-322.9980469	753.6621094	-193.7988281	-1291.992188	968.9941406	-1248.925781	43.06640625	990.5273438	258.3984375	904.3945313	-452.1972656	-1335.058594	43.06640625	732.1289063	301.4648438	667.5292969	-839.7949219	-366.0644531	150.7324219	667.5292969	-452.1972656	430.6640625	-839.7949219	-1076.660156	452.1972656	1012.060547
561.mp3	-1141.259766	1528.857422	-1701.123047	1205.859375	-1162.792969	1378.125	-495.2636719	366.0644531	-538.3300781	-387.5976563	-322.9980469	-215.3320313	861.328125	-1593.457031	1098.193359	-43.06640625	882.8613281	-1141.259766	1507.324219	-1399.658203	710.5957031	-86.1328125	452.1972656	-732.1289063	1787.255859	-1356.591797	559.8632813	-1291.992188	279.9316406	-925.9277344	-64.59960938	1593.457031	-1571.923828	2325.585938	-1248.925781	193.7988281	1464.257813	-64.59960938	-1873.388672	4414.306641	-4091.308594	-430.6640625	4112.841797	-1076.660156	-3229.980469	1205.859375	-602.9296875	-1808.789063	1830.322266
564.mp3	-1378.125	1959.521484	3897.509766	-6266.162109	172.265625	-322.9980469	9948.339844	-6589.160156	21.53320313	2627.050781	-3294.580078	861.328125	-904.3945313	-3380.712891	8462.548828	-8290.283203	7730.419922	-5361.767578	2583.984375	-3789.84375	-925.9277344	5878.564453	3596.044922	-8139.550781	-150.7324219	1658.056641	1916.455078	-3445.3125	-1012.060547	602.9296875	2196.386719	-1959.521484	-1550.390625	3789.84375	-2713.183594	1141.259766	-452.1972656	-495.2636719	7084.423828	-7708.886719	4069.775391	-4844.970703	107.6660156	-839.7949219	7062.890625	-4974.169922	8182.617188	-2174.853516	-6266.162109
565.mp3	-322.9980469	1981.054688	-86.1328125	43.06640625	-107.6660156	-236.8652344	-775.1953125	732.1289063	-366.0644531	-1442.724609	0	21.53320313	236.8652344	-301.4648438	301.4648438	7364.355469	-7472.021484	129.1992188	4521.972656	-4758.837891	-64.59960938	6180.029297	-4371.240234	-1119.726563	1335.058594	-1722.65625	1830.322266	-172.265625	-1636.523438	452.1972656	1055.126953	-344.53125	-366.0644531	990.5273438	-732.1289063	-1098.193359	581.3964844	1335.058594	-2153.320313	1701.123047	-1744.189453	21.53320313	2110.253906	-2454.785156	0	366.0644531	2433.251953	-2454.785156	796.7285156
568.mp3	172.265625	-430.6640625	516.796875	86.1328125	236.8652344	-473.7304688	150.7324219	-538.3300781	753.6621094	-710.5957031	710.5957031	279.9316406	215.3320313	-818.2617188	-43.06640625	861.328125	-538.3300781	-86.1328125	-236.8652344	86.1328125	-21.53320313	-172.265625	193.7988281	990.5273438	-990.5273438	0	-21.53320313	193.7988281	710.5957031	-818.2617188	-64.59960938	947.4609375	-1012.060547	516.796875	-667.5292969	-150.7324219	1141.259766	-839.7949219	0	172.265625	-236.8652344	258.3984375	387.5976563	-452.1972656	193.7988281	-236.8652344	818.2617188	-193.7988281	430.6640625
574.mp3	-258.3984375	473.7304688	-495.2636719	-1033.59375	624.4628906	-409.1308594	172.265625	0	1464.257813	-1205.859375	43.06640625	516.796875	538.3300781	1571.923828	-2519.384766	559.8632813	-559.8632813	-904.3945313	-301.4648438	150.7324219	775.1953125	-624.4628906	322.9980469	839.7949219	21.53320313	1141.259766	-387.5976563	-1399.658203	-409.1308594	1119.726563	904.3945313	-925.9277344	64.59960938	-1033.59375	0	839.7949219	-430.6640625	-387.5976563	2217.919922	86.1328125	-1765.722656	-538.3300781	-409.1308594	236.8652344	193.7988281	86.1328125	258.3984375	0	150.7324219
577.mp3	-8225.683594	409.1308594	-1162.792969	172.265625	2906.982422	-1614.990234	-1571.923828	-21.53320313	1658.056641	-344.53125	7170.556641	-7170.556641	86.1328125	-172.265625	-86.1328125	1937.988281	2088.720703	-2002.587891	495.2636719	968.9941406	-3229.980469	-43.06640625	3552.978516	-3746.777344	43.06640625	301.4648438	667.5292969	2885.449219	1033.59375	-1528.857422	-3229.980469	473.7304688	-818.2617188	5641.699219	-4048.242188	-1528.857422	-968.9941406	-64.59960938	279.9316406	1184.326172	1959.521484	150.7324219	-1141.259766	-2067.1875	3337.646484	2691.650391	-4435.839844	-495.2636719	21.53320313
579.mp3	236.8652344	-258.3984375	107.6660156	-43.06640625	344.53125	-344.53125	86.1328125	107.6660156	301.4648438	-581.3964844	1270.458984	-430.6640625	-516.796875	0	21.53320313	-279.9316406	430.6640625	-409.1308594	473.7304688	-215.3320313	215.3320313	-344.53125	366.0644531	839.7949219	-861.328125	-452.1972656	1291.992188	-624.4628906	-430.6640625	559.8632813	279.9316406	-366.0644531	258.3984375	-279.9316406	-516.796875	624.4628906	-538.3300781	215.3320313	-236.8652344	258.3984375	301.4648438	602.9296875	-904.3945313	-258.3984375	-279.9316406	559.8632813	-258.3984375	-21.53320313	172.265625
580.mp3	64.59960938	-301.4648438	21.53320313	2131.787109	-2153.320313	904.3945313	-624.4628906	-193.7988281	-322.9980469	-236.8652344	301.4648438	-21.53320313	21.53320313	2153.320313	-2153.320313	279.9316406	-129.1992188	64.59960938	1119.726563	-882.8613281	-236.8652344	-64.59960938	236.8652344	-538.3300781	925.9277344	-495.2636719	-150.7324219	-279.9316406	172.265625	279.9316406	1227.392578	-968.9941406	-172.265625	-279.9316406	21.53320313	-322.9980469	193.7988281	1270.458984	-1184.326172	-301.4648438	0	1571.923828	-1205.859375	-64.59960938	-258.3984375	-215.3320313	21.53320313	366.0644531	172.265625
581.mp3	2476.318359	64.59960938	-1076.660156	322.9980469	236.8652344	322.9980469	-602.9296875	64.59960938	-689.0625	452.1972656	279.9316406	-1184.326172	-1851.855469	1485.791016	-258.3984375	129.1992188	1141.259766	-473.7304688	-775.1953125	1291.992188	-1055.126953	732.1289063	-602.9296875	947.4609375	-559.8632813	172.265625	-2454.785156	-3639.111328	818.2617188	236.8652344	-1119.726563	2540.917969	-1765.722656	-1076.660156	215.3320313	2088.720703	-1787.255859	-516.796875	2153.320313	4672.705078	-4069.775391	3552.978516	-4069.775391	2174.853516	-1636.523438	-2583.984375	-1528.857422	7644.287109	-5211.035156
582.mp3	-1873.388672	667.5292969	-1378.125	1937.988281	-1571.923828	1593.457031	-2260.986328	2820.849609	-1959.521484	452.1972656	-732.1289063	2756.25	-839.7949219	2476.318359	-3423.779297	882.8613281	-193.7988281	1636.523438	-2777.783203	3186.914063	-2928.515625	-882.8613281	473.7304688	1507.324219	-322.9980469	1787.255859	-2282.519531	581.3964844	-1141.259766	1421.191406	-968.9941406	667.5292969	-947.4609375	1550.390625	-1098.193359	710.5957031	645.9960938	-215.3320313	-1744.189453	1378.125	-796.7285156	2325.585938	-2519.384766	796.7285156	-732.1289063	-322.9980469	-452.1972656	925.9277344	86.1328125
584.mp3	-258.3984375	-215.3320313	430.6640625	-473.7304688	-21.53320313	236.8652344	-689.0625	624.4628906	279.9316406	-753.6621094	279.9316406	-43.06640625	43.06640625	-279.9316406	301.4648438	107.6660156	150.7324219	-43.06640625	-215.3320313	-387.5976563	473.7304688	-86.1328125	-430.6640625	452.1972656	0	21.53320313	-150.7324219	409.1308594	-473.7304688	452.1972656	-236.8652344	-409.1308594	322.9980469	129.1992188	-473.7304688	753.6621094	-150.7324219	64.59960938	-215.3320313	689.0625	-236.8652344	-172.265625	-366.0644531	258.3984375	1162.792969	-753.6621094	107.6660156	-968.9941406	947.4609375
585.mp3	344.53125	279.9316406	-1464.257813	387.5976563	1830.322266	4521.972656	-6546.09375	150.7324219	495.2636719	-322.9980469	-796.7285156	1916.455078	473.7304688	-1098.193359	-473.7304688	-559.8632813	-366.0644531	-64.59960938	-366.0644531	1593.457031	-839.7949219	667.5292969	-86.1328125	344.53125	-839.7949219	2368.652344	-753.6621094	-452.1972656	129.1992188	215.3320313	-1313.525391	1485.791016	-538.3300781	1873.388672	-3165.380859	0	1076.660156	689.0625	-753.6621094	-215.3320313	-904.3945313	1378.125	-882.8613281	2605.517578	-2325.585938	-236.8652344	236.8652344	-64.59960938	559.8632813
586.mp3	775.1953125	904.3945313	-2540.917969	-1894.921875	1873.388672	3574.511719	-3940.576172	344.53125	43.06640625	947.4609375	1507.324219	-2562.451172	-624.4628906	-839.7949219	5490.966797	-4285.107422	-215.3320313	-732.1289063	3531.445313	3940.576172	-4866.503906	-2368.652344	3875.976563	4005.175781	21.53320313	1593.457031	-8785.546875	1076.660156	3036.181641	-64.59960938	-3983.642578	-409.1308594	-430.6640625	3100.78125	-2368.652344	366.0644531	-236.8652344	2885.449219	-301.4648438	-2950.048828	947.4609375	5469.433594	-4155.908203	-1873.388672	3294.580078	-2799.316406	1894.921875	990.5273438	-3445.3125
591.mp3	559.8632813	-602.9296875	4177.441406	-3445.3125	-366.0644531	-236.8652344	-215.3320313	258.3984375	581.3964844	-258.3984375	21.53320313	-107.6660156	-452.1972656	-366.0644531	1270.458984	-538.3300781	322.9980469	-732.1289063	-1593.457031	2347.119141	-839.7949219	-258.3984375	581.3964844	602.9296875	-1270.458984	1227.392578	-581.3964844	452.1972656	-279.9316406	-258.3984375	86.1328125	516.796875	-43.06640625	-1485.791016	624.4628906	667.5292969	452.1972656	-258.3984375	279.9316406	0	-279.9316406	-452.1972656	236.8652344	172.265625	-43.06640625	-344.53125	-279.9316406	602.9296875	129.1992188
592.mp3	925.9277344	2282.519531	-2756.25	-258.3984375	538.3300781	344.53125	322.9980469	-1033.59375	1076.660156	-538.3300781	21.53320313	-236.8652344	1658.056641	-1291.992188	43.06640625	689.0625	172.265625	-1507.324219	2842.382813	-1916.455078	-732.1289063	366.0644531	1399.658203	-1098.193359	-107.6660156	-344.53125	-366.0644531	689.0625	-366.0644531	-344.53125	2260.986328	861.328125	-3208.447266	689.0625	5167.96875	-4823.4375	0	-495.2636719	1550.390625	-1248.925781	516.796875	-1033.59375	3639.111328	-1248.925781	-1679.589844	-279.9316406	344.53125	473.7304688	-2196.386719
594.mp3	1945.3125	-1875	937.5	281.25	-632.8125	726.5625	281.25	-445.3125	-187.5	-796.875	-539.0625	10007.8125	-1101.5625	-5039.0625	-2062.5	257.8125	-23.4375	-257.8125	4289.0625	-3867.1875	-585.9375	5203.125	-5085.9375	6796.875	-6281.25	-1851.5625	3609.375	2273.4375	-3304.6875	-1406.25	-328.125	-445.3125	1476.5625	-1687.5	890.625	-281.25	398.4375	234.375	-2015.625	492.1875	-46.875	609.375	445.3125	867.1875	-726.5625	351.5625	-585.9375	796.875	-960.9375
597.mp3	-1335.058594	-344.53125	-710.5957031	1098.193359	-1981.054688	516.796875	5598.632813	-4242.041016	-1335.058594	-645.9960938	-258.3984375	667.5292969	8096.484375	-7299.755859	107.6660156	5986.230469	-8074.951172	5254.101563	-5835.498047	1528.857422	-1550.390625	2325.585938	818.2617188	5232.568359	-7493.554688	236.8652344	1442.724609	-215.3320313	968.9941406	-968.9941406	4866.503906	21.53320313	-624.4628906	-5081.835938	2540.917969	-1851.855469	710.5957031	-1916.455078	3014.648438	-3143.847656	753.6621094	-710.5957031	-172.265625	107.6660156	64.59960938	172.265625	538.3300781	1076.660156	-2002.587891
598.mp3	1442.724609	-1356.591797	6459.960938	-2196.386719	-4371.240234	5792.431641	-4565.039063	-193.7988281	-150.7324219	624.4628906	-1227.392578	7665.820313	1636.523438	-8957.8125	-107.6660156	64.59960938	344.53125	4866.503906	-1507.324219	-4306.640625	387.5976563	-667.5292969	1485.791016	1335.058594	-2024.121094	1162.792969	5792.431641	-7558.154297	9087.011719	-7472.021484	344.53125	-904.3945313	-1055.126953	7816.552734	1119.726563	1248.925781	-7924.21875	-1550.390625	258.3984375	7687.353516	1270.458984	-1356.591797	-7558.154297	301.4648438	4694.238281	-5297.167969	1227.392578	-344.53125	581.3964844
600.mp3	1291.992188	9087.011719	-8376.416016	-1313.525391	-645.9960938	1184.326172	1335.058594	-1356.591797	-1012.060547	1356.591797	-344.53125	4091.308594	-3897.509766	3552.978516	-3725.244141	8807.080078	-8570.214844	-236.8652344	-258.3984375	236.8652344	3703.710938	-3229.980469	-775.1953125	1012.060547	-559.8632813	3423.779297	-3402.246094	-753.6621094	344.53125	10357.4707	-9410.009766	344.53125	1378.125	-2950.048828	5060.302734	-4392.773438	667.5292969	-839.7949219	2950.048828	495.2636719	-3875.976563	-947.4609375	1162.792969	9905.273438	-8634.814453	64.59960938	-1421.191406	473.7304688	5103.369141
605.mp3	2670.117188	-2088.720703	1012.060547	-1507.324219	3466.845703	-2476.318359	1485.791016	-2562.451172	7967.285156	-6869.091797	7299.755859	-1248.925781	-64.59960938	-1571.923828	1012.060547	1485.791016	-301.4648438	-2088.720703	-2691.650391	3316.113281	-990.5273438	-2583.984375	-150.7324219	1184.326172	1227.392578	-2196.386719	-1055.126953	107.6660156	409.1308594	-236.8652344	-667.5292969	-775.1953125	1701.123047	452.1972656	-1098.193359	-710.5957031	1744.189453	-753.6621094	-409.1308594	2239.453125	-2024.121094	6266.162109	-2454.785156	3488.378906	-2217.919922	2325.585938	-1636.523438	-409.1308594	-882.8613281
606.mp3	23.4375	-210.9375	-632.8125	1007.8125	-773.4375	328.125	-726.5625	773.4375	-398.4375	726.5625	-960.9375	773.4375	-117.1875	93.75	-187.5	328.125	-46.875	-375	187.5	-375	187.5	140.625	-46.875	257.8125	23.4375	3914.0625	-1289.0625	-2882.8125	-23.4375	0	23.4375	281.25	-375	2296.875	1007.8125	-3539.0625	351.5625	-46.875	-328.125	-257.8125	-23.4375	3632.8125	-1757.8125	2414.0625	726.5625	2437.5	-6585.9375	0	140.625
607.mp3	581.3964844	473.7304688	-796.7285156	3316.113281	-4091.308594	1679.589844	-904.3945313	602.9296875	710.5957031	-1959.521484	1981.054688	-2045.654297	64.59960938	1098.193359	-968.9941406	129.1992188	-64.59960938	301.4648438	-1248.925781	1399.658203	-366.0644531	-172.265625	516.796875	-516.796875	818.2617188	-818.2617188	710.5957031	-301.4648438	1098.193359	-1571.923828	710.5957031	-775.1953125	-43.06640625	1507.324219	-1507.324219	1033.59375	322.9980469	-1162.792969	1959.521484	-1614.990234	1205.859375	-473.7304688	990.5273438	-1873.388672	-215.3320313	2906.982422	-3165.380859	796.7285156	-43.06640625
608.mp3	-43.06640625	-193.7988281	516.796875	0	64.59960938	-430.6640625	150.7324219	-193.7988281	86.1328125	86.1328125	236.8652344	0	64.59960938	0	-279.9316406	64.59960938	-172.265625	-215.3320313	387.5976563	86.1328125	-172.265625	-86.1328125	107.6660156	-150.7324219	64.59960938	64.59960938	172.265625	64.59960938	-64.59960938	258.3984375	-236.8652344	-86.1328125	-193.7988281	-172.265625	322.9980469	107.6660156	-172.265625	430.6640625	-236.8652344	-215.3320313	-193.7988281	129.1992188	129.1992188	-64.59960938	129.1992188	64.59960938	-172.265625	0	-258.3984375
609.mp3	1464.257813	-4349.707031	1765.722656	-2088.720703	4715.771484	-2174.853516	-2368.652344	3057.714844	-839.7949219	3100.78125	-86.1328125	-3316.113281	258.3984375	-215.3320313	-1593.457031	3919.042969	775.1953125	-150.7324219	-5167.96875	732.1289063	2950.048828	1335.058594	-2863.916016	-689.0625	1291.992188	-2820.849609	4478.90625	-882.8613281	-2260.986328	-968.9941406	1335.058594	4306.640625	-1055.126953	-4586.572266	3165.380859	968.9941406	-3208.447266	3962.109375	-2131.787109	-1162.792969	473.7304688	516.796875	689.0625	1184.326172	559.8632813	-5383.300781	3316.113281	-990.5273438	3552.978516
610.mp3	559.8632813	107.6660156	-689.0625	172.265625	-172.265625	7881.152344	-7751.953125	43.06640625	366.0644531	-21.53320313	-516.796875	-279.9316406	473.7304688	7127.490234	-7062.890625	344.53125	-21.53320313	86.1328125	-344.53125	-21.53320313	107.6660156	6459.960938	-6718.359375	-559.8632813	904.3945313	-193.7988281	-279.9316406	301.4648438	-452.1972656	7493.554688	-7730.419922	301.4648438	559.8632813	107.6660156	-689.0625	86.1328125	-387.5976563	7945.751953	-7515.087891	279.9316406	473.7304688	-322.9980469	-172.265625	-602.9296875	602.9296875	7235.15625	-7536.621094	-301.4648438	904.3945313
611.mp3	-1945.3125	820.3125	-1007.8125	656.25	-914.0625	140.625	46.875	93.75	398.4375	-23.4375	-398.4375	304.6875	-328.125	93.75	-93.75	-140.625	23.4375	-46.875	234.375	632.8125	1031.25	-937.5	1125	-1710.9375	421.875	-421.875	468.75	-281.25	257.8125	-187.5	-234.375	-140.625	234.375	-70.3125	-187.5	164.0625	-93.75	-46.875	-187.5	93.75	-117.1875	-726.5625	585.9375	281.25	-23.4375	398.4375	-234.375	234.375	-515.625
612.mp3	-990.5273438	409.1308594	-409.1308594	559.8632813	215.3320313	-236.8652344	279.9316406	-667.5292969	1959.521484	-1098.193359	-344.53125	0	-645.9960938	968.9941406	-732.1289063	366.0644531	602.9296875	-344.53125	-150.7324219	-387.5976563	-602.9296875	215.3320313	-43.06640625	344.53125	0	-581.3964844	215.3320313	-624.4628906	753.6621094	-387.5976563	258.3984375	-193.7988281	64.59960938	-258.3984375	301.4648438	-129.1992188	279.9316406	1679.589844	-1055.126953	495.2636719	-538.3300781	882.8613281	-538.3300781	-322.9980469	43.06640625	473.7304688	882.8613281	-1055.126953	-301.4648438
613.mp3	559.8632813	538.3300781	322.9980469	-215.3320313	409.1308594	-904.3945313	-344.53125	1205.859375	-667.5292969	-409.1308594	387.5976563	279.9316406	-279.9316406	645.9960938	-495.2636719	-366.0644531	21.53320313	-452.1972656	839.7949219	236.8652344	0	-1012.060547	387.5976563	258.3984375	-301.4648438	732.1289063	-775.1953125	-129.1992188	473.7304688	-322.9980469	2088.720703	-732.1289063	-1959.521484	452.1972656	-473.7304688	1033.59375	1593.457031	-2627.050781	968.9941406	-1012.060547	1636.523438	-1335.058594	1033.59375	1076.660156	-2347.119141	796.7285156	-150.7324219	-43.06640625	1033.59375
614.mp3	-1851.855469	904.3945313	-215.3320313	1162.792969	-624.4628906	258.3984375	-1205.859375	-1227.392578	172.265625	624.4628906	-344.53125	236.8652344	2282.519531	-1227.392578	-301.4648438	2562.451172	-1614.990234	-516.796875	-1356.591797	3251.513672	-1894.921875	-1421.191406	2497.851563	-387.5976563	-1851.855469	-710.5957031	-947.4609375	-279.9316406	-495.2636719	86.1328125	-64.59960938	4866.503906	-4134.375	3854.443359	107.6660156	5146.435547	-9711.474609	6072.363281	-3768.310547	-1765.722656	107.6660156	-409.1308594	602.9296875	-344.53125	5404.833984	-3574.511719	9216.210938	-10314.4043	-1421.191406
615.mp3	-11498.73047	6653.759766	3574.511719	-11132.66602	538.3300781	4155.908203	3466.845703	-1937.988281	-6438.427734	2885.449219	-2067.1875	3143.847656	-2347.119141	7665.820313	-4220.507813	-3488.378906	2820.849609	-2842.382813	-775.1953125	2713.183594	8699.414063	-4263.574219	1184.326172	-8290.283203	947.4609375	-1636.523438	1227.392578	3509.912109	-1270.458984	-1808.789063	839.7949219	5770.898438	-516.796875	-667.5292969	-6998.291016	2863.916016	-1055.126953	-107.6660156	-1830.322266	4565.039063	-3811.376953	1184.326172	43.06640625	452.1972656	-1442.724609	882.8613281	-1421.191406	344.53125	9582.275391
616.mp3	-236.8652344	1765.722656	-1335.058594	-279.9316406	21.53320313	2583.984375	-753.6621094	43.06640625	1098.193359	-3122.314453	8677.880859	-8699.414063	43.06640625	215.3320313	322.9980469	3962.109375	-4586.572266	215.3320313	667.5292969	-215.3320313	-172.265625	-409.1308594	193.7988281	387.5976563	-43.06640625	968.9941406	3122.314453	-2002.587891	-1162.792969	4026.708984	-366.0644531	-5275.634766	-86.1328125	0	-43.06640625	-21.53320313	21.53320313	8311.816406	344.53125	-5598.632813	366.0644531	-2691.650391	2799.316406	-2476.318359	2691.650391	-1916.455078	1162.792969	1012.060547	-495.2636719
617.mp3	4672.705078	-4608.105469	5146.435547	-4629.638672	43.06640625	-129.1992188	2454.785156	2282.519531	-5340.234375	3897.509766	-1528.857422	3875.976563	-4500.439453	-2045.654297	2088.720703	3229.980469	-3811.376953	2691.650391	-2670.117188	1378.125	-839.7949219	-1055.126953	0	5555.566406	387.5976563	-6589.160156	710.5957031	-1270.458984	-1076.660156	5361.767578	-4521.972656	2088.720703	495.2636719	-904.3945313	236.8652344	-796.7285156	-968.9941406	2110.253906	-2045.654297	452.1972656	1636.523438	5124.902344	-5943.164063	6610.693359	-5340.234375	2347.119141	2196.386719	-4220.507813	-301.4648438
620.mp3	3940.576172	-150.7324219	-3983.642578	10658.93555	-10034.47266	5598.632813	667.5292969	-150.7324219	2002.587891	-2540.917969	-6072.363281	3100.78125	818.2617188	-4543.505859	645.9960938	-193.7988281	6180.029297	1141.259766	-4220.507813	861.328125	-2799.316406	1873.388672	2648.583984	-4780.371094	-1119.726563	236.8652344	861.328125	4651.171875	-5684.765625	861.328125	9991.40625	-10206.73828	-452.1972656	7213.623047	-172.265625	-602.9296875	-3531.445313	-2260.986328	5318.701172	-1571.923828	-4198.974609	1270.458984	-215.3320313	279.9316406	4909.570313	-1270.458984	-1055.126953	-2906.982422	3143.847656
621.mp3	1119.726563	-473.7304688	1248.925781	-624.4628906	-1270.458984	-409.1308594	409.1308594	1162.792969	-301.4648438	1012.060547	-473.7304688	-1055.126953	473.7304688	-1378.125	1614.990234	-1119.726563	193.7988281	602.9296875	-559.8632813	-796.7285156	968.9941406	1119.726563	-775.1953125	-430.6640625	1937.988281	559.8632813	-1787.255859	3919.042969	-4844.970703	0	1507.324219	-1744.189453	1636.523438	-1270.458984	193.7988281	0	2691.650391	-2540.917969	753.6621094	-1248.925781	581.3964844	-43.06640625	215.3320313	-43.06640625	-732.1289063	882.8613281	-775.1953125	1399.658203	-1205.859375
622.mp3	2282.519531	-2368.652344	538.3300781	5361.767578	-4909.570313	4134.375	-3617.578125	-689.0625	4565.039063	-5232.568359	1033.59375	-559.8632813	409.1308594	-1184.326172	64.59960938	645.9960938	409.1308594	2971.582031	-3875.976563	-129.1992188	-43.06640625	667.5292969	-732.1289063	624.4628906	1830.322266	-2260.986328	86.1328125	-279.9316406	0	1959.521484	-1808.789063	645.9960938	-947.4609375	193.7988281	-64.59960938	1378.125	322.9980469	1313.525391	-3036.181641	236.8652344	689.0625	3143.847656	-1184.326172	-21.53320313	-2799.316406	775.1953125	-236.8652344	538.3300781	-172.265625
623.mp3	301.4648438	1270.458984	-1141.259766	516.796875	645.9960938	-1205.859375	21.53320313	947.4609375	-796.7285156	366.0644531	172.265625	-473.7304688	-86.1328125	1055.126953	-2024.121094	1550.390625	215.3320313	236.8652344	-839.7949219	1119.726563	-1571.923828	667.5292969	-236.8652344	215.3320313	-258.3984375	172.265625	-732.1289063	172.265625	215.3320313	301.4648438	667.5292969	-322.9980469	-538.3300781	1162.792969	-452.1972656	-796.7285156	64.59960938	882.8613281	-1507.324219	882.8613281	215.3320313	495.2636719	-559.8632813	150.7324219	-1055.126953	21.53320313	753.6621094	-409.1308594	64.59960938
625.mp3	-193.7988281	0	3531.445313	-882.8613281	6201.5625	-7751.953125	-43.06640625	-796.7285156	0	-21.53320313	1765.722656	5770.898438	-6007.763672	-1658.056641	129.1992188	-452.1972656	0	818.2617188	1378.125	-2002.587891	3639.111328	-3703.710938	344.53125	172.265625	581.3964844	-667.5292969	1012.060547	-818.2617188	559.8632813	-1313.525391	43.06640625	107.6660156	43.06640625	-193.7988281	172.265625	430.6640625	-107.6660156	-21.53320313	581.3964844	-409.1308594	172.265625	-43.06640625	-322.9980469	-279.9316406	0	2067.1875	-1765.722656	602.9296875	-64.59960938
628.mp3	-1162.792969	1012.060547	-839.7949219	559.8632813	839.7949219	-1205.859375	-43.06640625	129.1992188	279.9316406	301.4648438	-968.9941406	43.06640625	1335.058594	-150.7324219	-430.6640625	172.265625	0	-710.5957031	559.8632813	-430.6640625	775.1953125	301.4648438	-732.1289063	-624.4628906	882.8613281	-925.9277344	732.1289063	279.9316406	322.9980469	-1701.123047	2519.384766	-818.2617188	452.1972656	-839.7949219	-43.06640625	-861.328125	882.8613281	64.59960938	-344.53125	538.3300781	0	-107.6660156	-64.59960938	-796.7285156	3552.978516	-2368.652344	301.4648438	64.59960938	-21.53320313
629.mp3	4758.837891	-2713.183594	1119.726563	-2497.851563	-64.59960938	4543.505859	-5835.498047	1851.855469	-1205.859375	6395.361328	-5318.701172	775.1953125	1937.988281	624.4628906	-4435.839844	4005.175781	-2777.783203	2519.384766	-732.1289063	387.5976563	150.7324219	-3854.443359	1485.791016	-215.3320313	904.3945313	4608.105469	-3273.046875	86.1328125	-3617.578125	-1227.392578	4112.841797	-3014.648438	6093.896484	-2497.851563	-581.3964844	581.3964844	-4069.775391	2605.517578	-64.59960938	4478.90625	-2433.251953	-1033.59375	-193.7988281	947.4609375	-1012.060547	-3574.511719	322.9980469	6653.759766	-1076.660156
631.mp3	-5103.369141	4457.373047	-3639.111328	4091.308594	1765.722656	-4758.837891	344.53125	2993.115234	-452.1972656	-5232.568359	3186.914063	1442.724609	-1162.792969	-3337.646484	3919.042969	-452.1972656	-1830.322266	-1205.859375	4823.4375	-3316.113281	-1205.859375	1528.857422	-3229.980469	7127.490234	-3273.046875	3445.3125	-2799.316406	2088.720703	-5641.699219	5383.300781	-2734.716797	-2239.453125	7256.689453	-1356.591797	-4801.904297	-1808.789063	1765.722656	839.7949219	-2411.71875	4263.574219	1033.59375	1356.591797	-3919.042969	-2928.515625	387.5976563	5340.234375	-1701.123047	-1528.857422	-1162.792969
632.mp3	-1464.257813	-796.7285156	3746.777344	-3380.712891	3703.710938	-473.7304688	-2691.650391	4155.908203	-4155.908203	3229.980469	-4414.306641	3316.113281	3746.777344	-1464.257813	-2906.982422	947.4609375	-3229.980469	2067.1875	1636.523438	-430.6640625	2024.121094	-5792.431641	344.53125	4909.570313	-775.1953125	-2583.984375	1851.855469	-1291.992188	387.5976563	2713.183594	-5641.699219	3251.513672	-344.53125	-473.7304688	193.7988281	1141.259766	1894.921875	-2777.783203	3983.642578	818.2617188	-8548.681641	5598.632813	-516.796875	-3208.447266	6546.09375	-4608.105469	-581.3964844	4069.775391	-5404.833984
634.mp3	-3509.912109	4801.904297	1033.59375	-4780.371094	3789.84375	-4392.773438	1313.525391	1528.857422	-2950.048828	6416.894531	-2153.320313	-4931.103516	-1335.058594	1141.259766	904.3945313	5167.96875	-1335.058594	-4026.708984	-1378.125	279.9316406	-1141.259766	5167.96875	-5103.369141	-538.3300781	3036.181641	2196.386719	3337.646484	-5361.767578	753.6621094	-1291.992188	-86.1328125	10012.93945	-9474.609375	-258.3984375	193.7988281	1399.658203	2282.519531	1507.324219	-5943.164063	-193.7988281	2196.386719	4005.175781	-4435.839844	43.06640625	-1378.125	4651.171875	1184.326172	-2605.517578	-2562.451172
635.mp3	-234.375	2578.125	-3914.0625	2718.75	1382.8125	-2507.8125	656.25	-2320.3125	2578.125	-1359.375	-984.375	-187.5	3960.9375	-679.6875	1593.75	-2835.9375	-2015.625	2179.6875	2554.6875	-2906.25	-703.125	-2109.375	7242.1875	-2882.8125	46.875	-1921.875	4218.75	-6164.0625	679.6875	-960.9375	6281.25	-4429.6875	-1851.5625	1664.0625	4734.375	-2507.8125	-4429.6875	-2835.9375	1875	-632.8125	-703.125	-398.4375	-1171.875	7007.8125	234.375	3515.625	-2343.75	-4523.4375	796.875
637.mp3	86.1328125	64.59960938	0	0	0	-172.265625	0	21.53320313	150.7324219	0	0	0	0	0	-150.7324219	172.265625	-21.53320313	21.53320313	-21.53320313	0	43.06640625	-193.7988281	0	0	0	0	-21.53320313	193.7988281	-21.53320313	64.59960938	-64.59960938	0	-21.53320313	-150.7324219	150.7324219	-129.1992188	0	0	0	129.1992188	-129.1992188	64.59960938	86.1328125	0	0	0	-150.7324219	-21.53320313	21.53320313
638.mp3	150.7324219	-107.6660156	0	107.6660156	-86.1328125	0	0	-21.53320313	21.53320313	86.1328125	43.06640625	-129.1992188	86.1328125	21.53320313	0	0	-86.1328125	-21.53320313	21.53320313	86.1328125	-86.1328125	-21.53320313	0	-21.53320313	129.1992188	-21.53320313	86.1328125	-215.3320313	43.06640625	-86.1328125	86.1328125	86.1328125	-172.265625	86.1328125	21.53320313	107.6660156	-21.53320313	193.7988281	-129.1992188	-21.53320313	-236.8652344	0	0	236.8652344	-236.8652344	107.6660156	-21.53320313	107.6660156	43.06640625
639.mp3	-301.4648438	3682.177734	-1033.59375	-2627.050781	1270.458984	86.1328125	-3057.714844	4608.105469	-645.9960938	-4198.974609	645.9960938	2670.117188	-2217.919922	-1981.054688	3746.777344	-1313.525391	1485.791016	-5404.833984	6007.763672	-1184.326172	-753.6621094	2648.583984	-947.4609375	-409.1308594	1830.322266	-86.1328125	624.4628906	-5706.298828	4177.441406	301.4648438	-2024.121094	1033.59375	-516.796875	236.8652344	775.1953125	-2110.253906	-107.6660156	1184.326172	-4478.90625	3143.847656	3079.248047	-2153.320313	1378.125	-1744.189453	3746.777344	-2110.253906	1550.390625	2174.853516	-6395.361328
640.mp3	-1528.857422	1550.390625	-1658.056641	1614.990234	7364.355469	-10163.67188	4392.773438	-3531.445313	4048.242188	-796.7285156	-2820.849609	1098.193359	-3122.314453	5598.632813	-3682.177734	-2476.318359	3036.181641	43.06640625	5555.566406	-5770.898438	-452.1972656	4565.039063	-2734.716797	-172.265625	-1098.193359	1442.724609	-1550.390625	4694.238281	-5534.033203	3402.246094	-2131.787109	-452.1972656	129.1992188	3079.248047	-3251.513672	732.1289063	2088.720703	-64.59960938	-1270.458984	-193.7988281	1722.65625	3596.044922	-1076.660156	559.8632813	-9905.273438	-64.59960938	10486.66992	1701.123047	-1012.060547
643.mp3	1421.191406	645.9960938	1270.458984	-1636.523438	236.8652344	258.3984375	-107.6660156	3208.447266	-107.6660156	-559.8632813	-3811.376953	3854.443359	43.06640625	-3725.244141	-968.9941406	1701.123047	-1119.726563	-236.8652344	-2476.318359	21.53320313	-839.7949219	968.9941406	150.7324219	1033.59375	947.4609375	-667.5292969	258.3984375	-2540.917969	-366.0644531	-322.9980469	279.9316406	645.9960938	-559.8632813	-150.7324219	258.3984375	0	-322.9980469	0	-107.6660156	344.53125	2691.650391	5490.966797	1119.726563	-8613.28125	-1141.259766	1787.255859	-1399.658203	193.7988281	-86.1328125
644.mp3	-3359.179688	-3789.84375	6632.226563	-3854.443359	-1873.388672	6158.496094	-3122.314453	-3079.248047	2153.320313	1507.324219	-1291.992188	6115.429688	-2777.783203	215.3320313	-1184.326172	-4005.175781	5361.767578	-581.3964844	-2497.851563	4909.570313	-6180.029297	4198.974609	1571.923828	86.1328125	-409.1308594	-172.265625	-538.3300781	1421.191406	-301.4648438	-1528.857422	-2454.785156	1248.925781	-1851.855469	3596.044922	-3811.376953	5103.369141	-2928.515625	559.8632813	-4263.574219	753.6621094	4995.703125	-1636.523438	-1593.457031	6589.160156	-6610.693359	2110.253906	990.5273438	-2368.652344	2131.787109
645.mp3	5404.833984	-2799.316406	2282.519531	-4134.375	2390.185547	-3273.046875	43.06640625	7493.554688	-3789.84375	602.9296875	-1787.255859	-193.7988281	2605.517578	-4392.773438	4500.439453	-4974.169922	409.1308594	5900.097656	-3509.912109	2863.916016	-3639.111328	-1959.521484	6158.496094	-6244.628906	6115.429688	-5555.566406	-86.1328125	5727.832031	-5404.833984	1679.589844	409.1308594	-2906.982422	2153.320313	1119.726563	-2756.25	-21.53320313	279.9316406	4349.707031	-1593.457031	-882.8613281	-1012.060547	-473.7304688	366.0644531	-1442.724609	107.6660156	258.3984375	2928.515625	-882.8613281	172.265625
646.mp3	43.06640625	0	21.53320313	-150.7324219	-64.59960938	172.265625	-129.1992188	1205.859375	-1248.925781	64.59960938	1055.126953	-925.9277344	107.6660156	-107.6660156	1033.59375	-882.8613281	-129.1992188	-150.7324219	129.1992188	21.53320313	-21.53320313	43.06640625	-193.7988281	172.265625	1033.59375	-1012.060547	753.6621094	-753.6621094	21.53320313	0	-21.53320313	-150.7324219	-21.53320313	150.7324219	-150.7324219	409.1308594	-430.6640625	322.9980469	86.1328125	-172.265625	150.7324219	-344.53125	-21.53320313	387.5976563	-387.5976563	0	-43.06640625	86.1328125	-86.1328125
647.mp3	-818.2617188	-3402.246094	258.3984375	5727.832031	-6158.496094	409.1308594	1184.326172	4414.306641	-5749.365234	645.9960938	1658.056641	-2153.320313	-107.6660156	4134.375	1055.126953	-215.3320313	1981.054688	-2260.986328	624.4628906	-516.796875	-366.0644531	925.9277344	645.9960938	-1765.722656	1076.660156	322.9980469	1033.59375	-904.3945313	-387.5976563	21.53320313	-624.4628906	-839.7949219	947.4609375	1270.458984	-3359.179688	516.796875	904.3945313	1873.388672	-1270.458984	559.8632813	1442.724609	-1894.921875	-968.9941406	1765.722656	2433.251953	-3789.84375	-150.7324219	1808.789063	215.3320313
648.mp3	-7472.021484	-193.7988281	1636.523438	-1012.060547	516.796875	624.4628906	-366.0644531	-559.8632813	732.1289063	-753.6621094	-64.59960938	2648.583984	-2131.787109	-667.5292969	538.3300781	366.0644531	-710.5957031	861.328125	-1270.458984	-215.3320313	2497.851563	-1421.191406	-344.53125	2217.919922	-2519.384766	43.06640625	409.1308594	193.7988281	236.8652344	6309.228516	-6287.695313	-301.4648438	473.7304688	602.9296875	-1571.923828	6244.628906	-6998.291016	1614.990234	-21.53320313	-215.3320313	150.7324219	1421.191406	-2476.318359	322.9980469	1098.193359	-344.53125	-1399.658203	2131.787109	-947.4609375
649.mp3	-4112.841797	-3811.376953	3962.109375	-1119.726563	-3380.712891	925.9277344	6632.226563	-5986.230469	-495.2636719	5749.365234	-2950.048828	-1679.589844	-1916.455078	602.9296875	21.53320313	1550.390625	-1162.792969	43.06640625	-581.3964844	9194.677734	-6352.294922	-818.2617188	4392.773438	-3316.113281	-3983.642578	2562.451172	-473.7304688	-689.0625	753.6621094	-689.0625	-1550.390625	3682.177734	-968.9941406	5577.099609	258.3984375	-6782.958984	1894.921875	-2885.449219	1421.191406	2971.582031	882.8613281	-2799.316406	2691.650391	1679.589844	624.4628906	-5943.164063	2906.982422	904.3945313	-559.8632813
650.mp3	796.7285156	-387.5976563	-861.328125	-129.1992188	667.5292969	-1722.65625	64.59960938	882.8613281	-430.6640625	473.7304688	495.2636719	172.265625	-4414.306641	4586.572266	301.4648438	-1722.65625	-301.4648438	-2799.316406	1787.255859	1033.59375	344.53125	-2304.052734	279.9316406	2950.048828	43.06640625	-1162.792969	645.9960938	-1421.191406	-1291.992188	947.4609375	2260.986328	279.9316406	-2131.787109	2562.451172	150.7324219	-947.4609375	1658.056641	-732.1289063	-107.6660156	172.265625	1291.992188	-107.6660156	-2390.185547	-4629.638672	1162.792969	1098.193359	-1227.392578	-968.9941406	2325.585938
651.mp3	-409.1308594	3875.976563	-1787.255859	430.6640625	1894.921875	279.9316406	-3208.447266	516.796875	5878.564453	-6761.425781	3854.443359	-2777.783203	0	-279.9316406	-925.9277344	602.9296875	925.9277344	-215.3320313	-2282.519531	3596.044922	-3875.976563	3466.845703	-3165.380859	2153.320313	430.6640625	-1442.724609	-861.328125	516.796875	2627.050781	-2347.119141	21.53320313	925.9277344	3897.509766	-3531.445313	-1291.992188	3811.376953	-6115.429688	1528.857422	2583.984375	-4306.640625	2174.853516	-710.5957031	3660.644531	-1701.123047	-1399.658203	1421.191406	-2217.919922	344.53125	-215.3320313
652.mp3	667.5292969	-4285.107422	129.1992188	3746.777344	-1722.65625	-1528.857422	1873.388672	-2627.050781	3789.84375	-2002.587891	-710.5957031	2928.515625	-3854.443359	10895.80078	-10658.93555	4629.638672	-2045.654297	-602.9296875	-2368.652344	6244.628906	-4672.705078	-710.5957031	1184.326172	-1141.259766	559.8632813	-1507.324219	2045.654297	4694.238281	-6115.429688	5404.833984	4134.375	-3122.314453	-6115.429688	4478.90625	2971.582031	-409.1308594	279.9316406	-925.9277344	-3811.376953	21.53320313	-1442.724609	-1550.390625	1787.255859	-2131.787109	1335.058594	-1442.724609	-107.6660156	2842.382813	107.6660156
653.mp3	-1550.390625	473.7304688	1442.724609	-968.9941406	-279.9316406	-5900.097656	9043.945313	-9453.076172	7730.419922	1614.990234	1270.458984	-129.1992188	-2411.71875	624.4628906	-5770.898438	861.328125	4005.175781	-1033.59375	1937.988281	-904.3945313	-4005.175781	4026.708984	-6675.292969	4069.775391	-4931.103516	12446.19141	-12316.99219	7881.152344	-7708.886719	9345.410156	1658.056641	-10895.80078	8979.345703	-1636.523438	409.1308594	-4392.773438	-2304.052734	7859.619141	-1313.525391	452.1972656	-1227.392578	-2928.515625	3014.648438	-5964.697266	4198.974609	-5512.5	9603.808594	-1335.058594	1227.392578
654.mp3	689.0625	1614.990234	-9065.478516	10745.06836	-2110.253906	430.6640625	-4242.041016	968.9941406	4263.574219	624.4628906	-2756.25	1894.921875	-839.7949219	-1378.125	-495.2636719	2670.117188	-5620.166016	3359.179688	968.9941406	129.1992188	1076.660156	1614.990234	-1378.125	-861.328125	-1550.390625	1722.65625	818.2617188	1507.324219	-3423.779297	-21.53320313	732.1289063	2562.451172	-4349.707031	3854.443359	-581.3964844	-7816.552734	8118.017578	-3660.644531	1055.126953	-538.3300781	2928.515625	-7192.089844	5684.765625	1012.060547	-5770.898438	2691.650391	-516.796875	301.4648438	3811.376953
656.mp3	-107.6660156	215.3320313	-236.8652344	236.8652344	882.8613281	-818.2617188	-21.53320313	-172.265625	43.06640625	279.9316406	-107.6660156	-279.9316406	64.59960938	473.7304688	-473.7304688	193.7988281	581.3964844	-430.6640625	-129.1992188	-107.6660156	-107.6660156	344.53125	-344.53125	64.59960938	258.3984375	-322.9980469	21.53320313	301.4648438	-172.265625	-150.7324219	-193.7988281	86.1328125	-193.7988281	495.2636719	-215.3320313	-86.1328125	21.53320313	-193.7988281	-43.06640625	-64.59960938	495.2636719	-258.3984375	-64.59960938	0	64.59960938	215.3320313	-258.3984375	452.1972656	0
657.mp3	-1485.791016	2583.984375	-2734.716797	904.3945313	2993.115234	-1679.589844	193.7988281	344.53125	1227.392578	-2045.654297	1916.455078	-2842.382813	3811.376953	-4414.306641	2131.787109	322.9980469	-2024.121094	-1162.792969	2260.986328	-710.5957031	-882.8613281	624.4628906	258.3984375	-1528.857422	2799.316406	-516.796875	6546.09375	-8010.351563	430.6640625	301.4648438	-387.5976563	538.3300781	-1485.791016	-667.5292969	6632.226563	-4909.570313	1270.458984	1399.658203	-5060.302734	1485.791016	129.1992188	64.59960938	5598.632813	-3596.044922	-3079.248047	-581.3964844	21.53320313	990.5273438	-409.1308594
658.mp3	-3725.244141	8053.417969	-5383.300781	2562.451172	-2390.185547	-1959.521484	-366.0644531	4995.703125	1141.259766	-5770.898438	4521.972656	-1313.525391	-1464.257813	-1184.326172	7881.152344	-8010.351563	3208.447266	-4285.107422	4478.90625	-925.9277344	2562.451172	1227.392578	-2153.320313	818.2617188	-1141.259766	-2260.986328	-258.3984375	6093.896484	-5361.767578	1442.724609	-4328.173828	3746.777344	473.7304688	1593.457031	-2820.849609	-538.3300781	2411.71875	-1421.191406	-2024.121094	-452.1972656	8634.814453	-9496.142578	3596.044922	1981.054688	-1485.791016	559.8632813	2088.720703	-4823.4375	4198.974609
660.mp3	-86.1328125	21.53320313	-538.3300781	0	107.6660156	-193.7988281	1485.791016	-1119.726563	1830.322266	-1485.791016	-452.1972656	409.1308594	-775.1953125	-129.1992188	279.9316406	732.1289063	689.0625	-925.9277344	366.0644531	904.3945313	-775.1953125	-753.6621094	-366.0644531	839.7949219	-861.328125	947.4609375	-710.5957031	1184.326172	-1313.525391	2196.386719	-559.8632813	-1378.125	-344.53125	-344.53125	-301.4648438	21.53320313	322.9980469	1722.65625	-861.328125	-430.6640625	1765.722656	-1851.855469	150.7324219	-516.796875	322.9980469	-215.3320313	43.06640625	-409.1308594	1981.054688
661.mp3	1894.921875	-1378.125	-129.1992188	1787.255859	-2842.382813	43.06640625	64.59960938	925.9277344	-689.0625	1981.054688	-1528.857422	-322.9980469	710.5957031	1744.189453	-21.53320313	-2993.115234	667.5292969	129.1992188	-366.0644531	301.4648438	-215.3320313	904.3945313	366.0644531	-236.8652344	-861.328125	990.5273438	1033.59375	-301.4648438	839.7949219	-495.2636719	215.3320313	1141.259766	-732.1289063	581.3964844	-1098.193359	1507.324219	-473.7304688	172.265625	-516.796875	-387.5976563	-753.6621094	2347.119141	-925.9277344	0	-344.53125	-1873.388672	-839.7949219	193.7988281	-86.1328125
662.mp3	602.9296875	-1098.193359	129.1992188	1356.591797	387.5976563	-2260.986328	1679.589844	409.1308594	-86.1328125	-430.6640625	-538.3300781	-732.1289063	947.4609375	-1679.589844	947.4609375	1313.525391	-775.1953125	2174.853516	-3057.714844	3186.914063	-1614.990234	667.5292969	-1076.660156	193.7988281	624.4628906	0	-861.328125	-818.2617188	387.5976563	-107.6660156	710.5957031	-667.5292969	21.53320313	452.1972656	2777.783203	-2497.851563	430.6640625	-1873.388672	2433.251953	-1141.259766	-818.2617188	624.4628906	925.9277344	-1162.792969	172.265625	-21.53320313	1033.59375	1033.59375	-2497.851563
663.mp3	7881.152344	236.8652344	-8376.416016	-538.3300781	5081.835938	-6503.027344	1270.458984	3294.580078	3423.779297	-172.265625	236.8652344	-5211.035156	4435.839844	344.53125	947.4609375	322.9980469	2088.720703	-3229.980469	-4629.638672	-1894.921875	-64.59960938	-1162.792969	3875.976563	-3359.179688	3832.910156	-3509.912109	7967.285156	-4155.908203	3897.509766	3143.847656	-10809.66797	10981.93359	-3229.980469	-7795.019531	4005.175781	-4565.039063	-1012.060547	-215.3320313	710.5957031	4112.841797	-1227.392578	-968.9941406	7902.685547	-2670.117188	3509.912109	-6546.09375	-1593.457031	-2734.716797	6653.759766
664.mp3	1313.525391	-495.2636719	-43.06640625	-1162.792969	1636.523438	-882.8613281	-1550.390625	3165.380859	-3122.314453	882.8613281	3251.513672	-2067.1875	1356.591797	-2928.515625	3789.84375	-3057.714844	-215.3320313	1378.125	-1205.859375	3143.847656	-516.796875	-1959.521484	904.3945313	-1873.388672	1894.921875	322.9980469	-667.5292969	-1636.523438	-301.4648438	3294.580078	-1464.257813	-344.53125	-1851.855469	1894.921875	839.7949219	-839.7949219	-387.5976563	-1593.457031	3897.509766	-796.7285156	322.9980469	-2562.451172	-947.4609375	4500.439453	-2390.185547	322.9980469	-667.5292969	-667.5292969	2153.320313
665.mp3	-882.8613281	43.06640625	753.6621094	-1291.992188	322.9980469	344.53125	-538.3300781	2153.320313	-839.7949219	-904.3945313	129.1992188	43.06640625	-193.7988281	2174.853516	-2217.919922	1055.126953	86.1328125	516.796875	-990.5273438	-107.6660156	-387.5976563	279.9316406	-301.4648438	-624.4628906	21.53320313	645.9960938	-344.53125	344.53125	-473.7304688	43.06640625	0	2131.787109	2088.720703	1162.792969	2260.986328	-7299.755859	1033.59375	-1012.060547	-64.59960938	-129.1992188	64.59960938	-990.5273438	645.9960938	495.2636719	-559.8632813	172.265625	-344.53125	387.5976563	-387.5976563
666.mp3	-1744.189453	-2239.453125	7665.820313	2519.384766	-3789.84375	-6223.095703	-1485.791016	1614.990234	2347.119141	904.3945313	-624.4628906	-193.7988281	-3639.111328	10120.60547	-7665.820313	2002.587891	-818.2617188	667.5292969	2519.384766	-1571.923828	-2217.919922	-516.796875	5232.568359	-2088.720703	-796.7285156	-2971.582031	1076.660156	-1787.255859	6416.894531	-2540.917969	-5426.367188	1442.724609	43.06640625	6869.091797	-6847.558594	7687.353516	-8764.013672	1851.855469	3316.113281	-3574.511719	-301.4648438	-64.59960938	7622.753906	-1916.455078	-5835.498047	-279.9316406	-43.06640625	5146.435547	-2390.185547
667.mp3	-1356.591797	1464.257813	-301.4648438	-775.1953125	-322.9980469	1248.925781	-1765.722656	516.796875	387.5976563	-1571.923828	1162.792969	-107.6660156	1184.326172	-129.1992188	4974.169922	-5383.300781	-1744.189453	107.6660156	1701.123047	516.796875	279.9316406	-1507.324219	1012.060547	-452.1972656	-43.06640625	322.9980469	-473.7304688	129.1992188	7859.619141	-8053.417969	430.6640625	21.53320313	-86.1328125	7084.423828	-7407.421875	1205.859375	-1399.658203	1464.257813	-1765.722656	1830.322266	3036.181641	-3359.179688	-990.5273438	1076.660156	-1270.458984	3574.511719	-3100.78125	409.1308594	-430.6640625
668.mp3	-947.4609375	1033.59375	3639.111328	1485.791016	-4285.107422	1981.054688	3100.78125	-6029.296875	4500.439453	667.5292969	-4758.837891	968.9941406	6761.425781	-8720.947266	430.6640625	6567.626953	-6546.09375	-64.59960938	6244.628906	-5921.630859	5577.099609	-2540.917969	-1248.925781	4285.107422	-4543.505859	2411.71875	6244.628906	-6869.091797	2519.384766	2842.382813	-9474.609375	452.1972656	6287.695313	-43.06640625	861.328125	-6847.558594	1012.060547	473.7304688	-387.5976563	150.7324219	-279.9316406	-86.1328125	1076.660156	-581.3964844	-602.9296875	1959.521484	1227.392578	-2842.382813	1614.990234
671.mp3	452.1972656	-409.1308594	732.1289063	-495.2636719	1141.259766	86.1328125	-193.7988281	-968.9941406	430.6640625	-775.1953125	258.3984375	-193.7988281	2067.1875	1593.457031	-2605.517578	473.7304688	-1012.060547	-107.6660156	-129.1992188	818.2617188	-473.7304688	-258.3984375	21.53320313	-43.06640625	-516.796875	0	-107.6660156	4414.306641	-2476.318359	-818.2617188	-516.796875	-86.1328125	86.1328125	-409.1308594	732.1289063	-279.9316406	-279.9316406	-129.1992188	0	-129.1992188	-43.06640625	1464.257813	-1141.259766	581.3964844	-279.9316406	2153.320313	-1528.857422	-452.1972656	64.59960938
672.mp3	968.9941406	-366.0644531	1248.925781	-882.8613281	-968.9941406	904.3945313	2906.982422	-2863.916016	6610.693359	-1335.058594	-5727.832031	1119.726563	-1464.257813	1636.523438	-904.3945313	839.7949219	-1830.322266	1851.855469	-1464.257813	236.8652344	4608.105469	-4005.175781	4780.371094	-4500.439453	-645.9960938	-86.1328125	473.7304688	236.8652344	-904.3945313	215.3320313	1614.990234	-2002.587891	3983.642578	1485.791016	-5620.166016	3143.847656	-3316.113281	43.06640625	538.3300781	-473.7304688	-21.53320313	322.9980469	172.265625	-473.7304688	1141.259766	-1205.859375	43.06640625	-64.59960938	-21.53320313
673.mp3	-86.1328125	1162.792969	-4586.572266	1335.058594	322.9980469	-1033.59375	2282.519531	1162.792969	2885.449219	-1550.390625	-1378.125	-2863.916016	-839.7949219	3100.78125	-2002.587891	4005.175781	-602.9296875	-1873.388672	1916.455078	-947.4609375	-1916.455078	344.53125	4500.439453	-4672.705078	1399.658203	-947.4609375	818.2617188	322.9980469	-129.1992188	2045.654297	-904.3945313	-2433.251953	3208.447266	-1528.857422	2067.1875	-2627.050781	3079.248047	21.53320313	-430.6640625	1098.193359	-6847.558594	3789.84375	-1744.189453	-2648.583984	3983.642578	-344.53125	-150.7324219	3143.847656	-710.5957031
674.mp3	-43.06640625	21.53320313	1808.789063	-1658.056641	-602.9296875	-430.6640625	796.7285156	990.5273438	-710.5957031	452.1972656	-904.3945313	279.9316406	1787.255859	-1270.458984	-387.5976563	-43.06640625	-150.7324219	4026.708984	-2993.115234	-64.59960938	-1442.724609	150.7324219	366.0644531	818.2617188	-818.2617188	-1291.992188	645.9960938	818.2617188	2605.517578	-3122.314453	409.1308594	107.6660156	1679.589844	-1593.457031	-215.3320313	215.3320313	64.59960938	1722.65625	1076.660156	-2325.585938	-839.7949219	538.3300781	430.6640625	-559.8632813	-1248.925781	129.1992188	1012.060547	-344.53125	645.9960938
675.mp3	344.53125	-236.8652344	-1033.59375	150.7324219	-301.4648438	1291.992188	-344.53125	2024.121094	1227.392578	6438.427734	732.1289063	-11025	1636.523438	-1485.791016	129.1992188	1399.658203	-129.1992188	-1464.257813	-538.3300781	-150.7324219	667.5292969	1119.726563	-882.8613281	3466.845703	-344.53125	-2217.919922	-882.8613281	-581.3964844	-236.8652344	1701.123047	1873.388672	-2325.585938	689.0625	-1335.058594	732.1289063	-301.4648438	4435.839844	-4780.371094	559.8632813	-990.5273438	1184.326172	-1033.59375	6890.625	-6309.228516	7428.955078	-7170.556641	9087.011719	-5297.167969	-3811.376953
676.mp3	775.1953125	-947.4609375	-1076.660156	2971.582031	-2497.851563	1270.458984	1701.123047	-1033.59375	-1184.326172	2411.71875	-236.8652344	-1873.388672	1507.324219	-1873.388672	43.06640625	-3079.248047	3574.511719	1507.324219	-2562.451172	-645.9960938	3789.84375	-2734.716797	-2239.453125	2476.318359	1851.855469	-2648.583984	1442.724609	150.7324219	-1076.660156	710.5957031	-1485.791016	4371.240234	-2842.382813	3552.978516	-4457.373047	1033.59375	2734.716797	-3983.642578	1012.060547	1916.455078	-3079.248047	-1614.990234	1442.724609	452.1972656	3789.84375	-5254.101563	3445.3125	-1227.392578	2002.587891
677.mp3	-2765.625	7218.75	-7171.875	6937.5	70.3125	0	-5671.875	0	-3210.9375	8226.5625	585.9375	-6937.5	-2132.8125	46.875	8906.25	-7664.0625	-867.1875	-117.1875	-187.5	-609.375	984.375	-1289.0625	7406.25	398.4375	-5554.6875	6914.0625	-6562.5	1335.9375	-4453.125	3726.5625	-3820.3125	2835.9375	1265.625	-3843.75	5531.25	492.1875	2976.5625	-4031.25	4031.25	-1500	-3000	-3937.5	2414.0625	1500	-1546.875	1945.3125	5273.4375	-6304.6875	-304.6875
681.mp3	-3574.511719	4392.773438	-172.265625	430.6640625	-3552.978516	3165.380859	0	-5792.431641	538.3300781	4543.505859	-4844.970703	-430.6640625	3445.3125	3983.642578	-6933.691406	2196.386719	4349.707031	-2347.119141	-3552.978516	-1227.392578	7816.552734	-7019.824219	2583.984375	1485.791016	-3531.445313	-559.8632813	64.59960938	6352.294922	-4672.705078	5103.369141	-4349.707031	2583.984375	-2174.853516	1937.988281	-559.8632813	-3466.845703	3316.113281	-3380.712891	-839.7949219	-645.9960938	2411.71875	2110.253906	-1141.259766	3165.380859	-3079.248047	-1894.921875	-473.7304688	43.06640625	1442.724609
682.mp3	689.0625	2605.517578	-2756.25	2131.787109	3962.109375	4995.703125	-4801.904297	-6287.695313	-150.7324219	-667.5292969	1098.193359	-452.1972656	-516.796875	-236.8652344	-667.5292969	-107.6660156	1981.054688	-882.8613281	-430.6640625	43.06640625	9345.410156	-8548.681641	-667.5292969	344.53125	-258.3984375	409.1308594	-236.8652344	43.06640625	150.7324219	2648.583984	5426.367188	1636.523438	-7299.755859	1291.992188	-43.06640625	-3531.445313	21.53320313	-624.4628906	193.7988281	86.1328125	-366.0644531	430.6640625	4780.371094	-5684.765625	495.2636719	968.9941406	-43.06640625	2605.517578	-1076.660156
684.mp3	215.3320313	-86.1328125	-129.1992188	21.53320313	624.4628906	-21.53320313	-129.1992188	215.3320313	64.59960938	-753.6621094	753.6621094	344.53125	-667.5292969	495.2636719	-645.9960938	645.9960938	581.3964844	-1335.058594	-172.265625	430.6640625	0	-21.53320313	-215.3320313	366.0644531	-322.9980469	-236.8652344	0	-193.7988281	43.06640625	-43.06640625	602.9296875	-581.3964844	925.9277344	-559.8632813	-172.265625	344.53125	710.5957031	-1076.660156	645.9960938	-796.7285156	-43.06640625	21.53320313	43.06640625	2648.583984	-1765.722656	322.9980469	-86.1328125	1636.523438	-215.3320313
685.mp3	-753.6621094	495.2636719	-64.59960938	430.6640625	430.6640625	-1571.923828	322.9980469	925.9277344	-366.0644531	0	193.7988281	21.53320313	366.0644531	279.9316406	-904.3945313	-86.1328125	-602.9296875	861.328125	-279.9316406	236.8652344	-193.7988281	904.3945313	0	-2045.654297	150.7324219	172.265625	1442.724609	-882.8613281	-732.1289063	86.1328125	258.3984375	-21.53320313	107.6660156	-172.265625	1227.392578	-1335.058594	538.3300781	-366.0644531	624.4628906	-1076.660156	538.3300781	-236.8652344	1141.259766	-839.7949219	301.4648438	-301.4648438	-236.8652344	193.7988281	-732.1289063
686.mp3	-602.9296875	1335.058594	667.5292969	430.6640625	-1851.855469	150.7324219	64.59960938	86.1328125	1162.792969	-279.9316406	-387.5976563	473.7304688	1248.925781	2562.451172	-4521.972656	150.7324219	-818.2617188	-86.1328125	322.9980469	753.6621094	-689.0625	-150.7324219	1335.058594	-732.1289063	624.4628906	-689.0625	2863.916016	-3488.378906	172.265625	1162.792969	-236.8652344	-861.328125	150.7324219	-495.2636719	-452.1972656	968.9941406	-387.5976563	-366.0644531	1959.521484	-1442.724609	3445.3125	-3380.712891	1141.259766	-1507.324219	-129.1992188	495.2636719	1808.789063	3509.912109	-4737.304688
687.mp3	-3660.644531	-172.265625	689.0625	-409.1308594	-86.1328125	2540.917969	-1744.189453	-279.9316406	4629.638672	-3789.84375	-1055.126953	-21.53320313	-1098.193359	1356.591797	-882.8613281	1571.923828	-1873.388672	2497.851563	-3423.779297	1614.990234	64.59960938	5469.433594	-2993.115234	-1679.589844	1959.521484	-990.5273438	1593.457031	-3725.244141	344.53125	279.9316406	4048.242188	-1916.455078	215.3320313	753.6621094	-1507.324219	1291.992188	-925.9277344	-64.59960938	-925.9277344	3789.84375	-4629.638672	64.59960938	2024.121094	-1055.126953	-861.328125	4155.908203	-4629.638672	1485.791016	1981.054688
688.mp3	301.4648438	1722.65625	-1205.859375	-430.6640625	-236.8652344	-839.7949219	150.7324219	581.3964844	0	861.328125	-581.3964844	-279.9316406	430.6640625	1421.191406	689.0625	-753.6621094	-732.1289063	-1033.59375	-645.9960938	-150.7324219	-43.06640625	775.1953125	839.7949219	861.328125	-322.9980469	-882.8613281	-796.7285156	21.53320313	-86.1328125	172.265625	689.0625	624.4628906	236.8652344	-1205.859375	129.1992188	430.6640625	-538.3300781	-129.1992188	473.7304688	215.3320313	-753.6621094	344.53125	-43.06640625	409.1308594	-882.8613281	-43.06640625	-236.8652344	538.3300781	-64.59960938
689.mp3	-2583.984375	2325.585938	559.8632813	301.4648438	1507.324219	-1335.058594	-516.796875	-3983.642578	2454.785156	3466.845703	-6481.494141	1528.857422	2842.382813	-473.7304688	-3983.642578	5943.164063	-2196.386719	-1356.591797	732.1289063	-409.1308594	818.2617188	3143.847656	-2131.787109	-1205.859375	-4026.708984	2002.587891	4543.505859	-7213.623047	4005.175781	3337.646484	-3617.578125	581.3964844	3122.314453	-1916.455078	-4263.574219	4758.837891	-1356.591797	1614.990234	2217.919922	-1464.257813	-1335.058594	-43.06640625	689.0625	-279.9316406	-4586.572266	3725.244141	2433.251953	-4629.638672	-904.3945313
690.mp3	473.7304688	6266.162109	-6136.962891	1076.660156	-1378.125	7601.220703	-6912.158203	-495.2636719	-193.7988281	9323.876953	-8570.214844	602.9296875	1098.193359	-1270.458984	516.796875	-882.8613281	-236.8652344	-710.5957031	516.796875	452.1972656	-1184.326172	667.5292969	3703.710938	-4457.373047	990.5273438	-538.3300781	667.5292969	1851.855469	2153.320313	-2885.449219	-1485.791016	2347.119141	710.5957031	-2088.720703	-667.5292969	-258.3984375	-689.0625	1119.726563	-882.8613281	516.796875	-516.796875	2153.320313	129.1992188	2454.785156	-2325.585938	-301.4648438	4521.972656	-3273.046875	818.2617188
691.mp3	3983.642578	6438.427734	-4155.908203	-3186.914063	4565.039063	-5900.097656	-882.8613281	5749.365234	-4306.640625	-172.265625	710.5957031	-86.1328125	64.59960938	-2325.585938	9065.478516	-3208.447266	-3531.445313	7149.023438	-10486.66992	-129.1992188	150.7324219	5017.236328	2433.251953	-5878.564453	-172.265625	-366.0644531	5577.099609	-947.4609375	-1808.789063	-3229.980469	-538.3300781	129.1992188	4371.240234	-2002.587891	-2024.121094	-559.8632813	1356.591797	5706.298828	-3983.642578	-1916.455078	1205.859375	-1679.589844	7601.220703	-6782.958984	-1335.058594	3746.777344	-2325.585938	6459.960938	-5469.433594
692.mp3	-2928.515625	387.5976563	796.7285156	1119.726563	-64.59960938	-1378.125	-86.1328125	-2648.583984	2928.515625	172.265625	1162.792969	-1981.054688	1442.724609	-4177.441406	8699.414063	-4694.238281	107.6660156	-2304.052734	4457.373047	-3919.042969	150.7324219	-1335.058594	1937.988281	1141.259766	2325.585938	-21.53320313	-172.265625	-2476.318359	-1270.458984	710.5957031	3316.113281	-3746.777344	1851.855469	-2347.119141	2196.386719	1033.59375	-2627.050781	-344.53125	2088.720703	1356.591797	215.3320313	818.2617188	-1873.388672	2540.917969	258.3984375	-4521.972656	2583.984375	-3832.910156	495.2636719
693.mp3	258.3984375	-2863.916016	882.8613281	732.1289063	193.7988281	5577.099609	-430.6640625	-602.9296875	-1270.458984	409.1308594	-193.7988281	732.1289063	193.7988281	-968.9941406	409.1308594	2648.583984	1722.65625	602.9296875	-258.3984375	-667.5292969	1399.658203	-775.1953125	-2217.919922	344.53125	-1507.324219	-775.1953125	1464.257813	258.3984375	-2260.986328	-1162.792969	387.5976563	-3079.248047	-2045.654297	-581.3964844	-21.53320313	516.796875	-86.1328125	473.7304688	1270.458984	1851.855469	-3165.380859	452.1972656	-150.7324219	1744.189453	-1485.791016	1464.257813	3768.310547	-5706.298828	452.1972656
695.mp3	-2002.587891	-107.6660156	3832.910156	-1442.724609	-1916.455078	796.7285156	1270.458984	4134.375	-4694.238281	-753.6621094	-689.0625	1851.855469	409.1308594	-1722.65625	-1485.791016	4220.507813	-1981.054688	753.6621094	-689.0625	1270.458984	-2691.650391	2713.183594	1335.058594	-2777.783203	1937.988281	-1959.521484	990.5273438	-2928.515625	-258.3984375	3919.042969	-2777.783203	1658.056641	473.7304688	-882.8613281	-1399.658203	-473.7304688	645.9960938	2002.587891	1507.324219	-1981.054688	-366.0644531	-150.7324219	495.2636719	-1765.722656	581.3964844	322.9980469	1076.660156	-1765.722656	775.1953125
696.mp3	3552.978516	495.2636719	-1722.65625	-882.8613281	-452.1972656	-1055.126953	0	-64.59960938	-64.59960938	2153.320313	559.8632813	1636.523438	516.796875	-4801.904297	86.1328125	4909.570313	-5017.236328	21.53320313	0	86.1328125	-64.59960938	-21.53320313	21.53320313	43.06640625	43.06640625	-86.1328125	-150.7324219	-64.59960938	3466.845703	-43.06640625	-3014.648438	-258.3984375	43.06640625	-21.53320313	129.1992188	193.7988281	-236.8652344	4371.240234	1012.060547	968.9941406	-409.1308594	-1830.322266	-2756.25	2131.787109	1076.660156	1442.724609	-5060.302734	-473.7304688	3186.914063
697.mp3	7256.689453	-7601.220703	1808.789063	5297.167969	-8096.484375	689.0625	6976.757813	-4586.572266	1119.726563	2777.783203	-5943.164063	7558.154297	-6696.826172	3251.513672	689.0625	-1356.591797	-1291.992188	3316.113281	1830.322266	193.7988281	-6933.691406	-753.6621094	6352.294922	-5577.099609	-301.4648438	-150.7324219	4026.708984	-3897.509766	4995.703125	-5426.367188	8656.347656	-8505.615234	4586.572266	1550.390625	-6115.429688	1227.392578	-1291.992188	1033.59375	-1313.525391	2260.986328	-2691.650391	8914.746094	-8957.8125	322.9980469	7385.888672	-1593.457031	1356.591797	-1055.126953	-5964.697266
698.mp3	-4007.8125	4101.5625	-3914.0625	1851.5625	-1804.6875	2578.125	-2976.5625	515.625	3328.125	-3492.1875	0	0	-140.625	750	-46.875	960.9375	-445.3125	890.625	2976.5625	-4781.25	890.625	-117.1875	-1125	-375	468.75	679.6875	-585.9375	-492.1875	210.9375	6539.0625	-3070.3125	234.375	-375	-1945.3125	1875	-2718.75	-632.8125	-187.5	3140.625	2109.375	-1359.375	2273.4375	-5296.875	-492.1875	-164.0625	8976.5625	-2578.125	-6257.8125	-46.875
699.mp3	-1507.324219	-150.7324219	172.265625	452.1972656	5275.634766	-3832.910156	1033.59375	-581.3964844	3832.910156	2928.515625	-6696.826172	-3789.84375	7859.619141	-6459.960938	-1184.326172	4026.708984	-2239.453125	-968.9941406	-86.1328125	-495.2636719	538.3300781	8182.617188	-5835.498047	1227.392578	-753.6621094	150.7324219	-667.5292969	-215.3320313	5900.097656	-4414.306641	-2282.519531	-1636.523438	2777.783203	-2347.119141	0	-150.7324219	-172.265625	301.4648438	3229.980469	215.3320313	172.265625	-990.5273438	-1981.054688	753.6621094	753.6621094	7472.021484	-5727.832031	-2605.517578	6481.494141
700.mp3	559.8632813	4565.039063	-5835.498047	8010.351563	-1571.923828	1636.523438	-1335.058594	732.1289063	753.6621094	-3897.509766	4801.904297	-8785.546875	2863.916016	-1830.322266	-1076.660156	5275.634766	2260.986328	-1098.193359	3359.179688	-2627.050781	861.328125	-7493.554688	753.6621094	-581.3964844	2282.519531	2519.384766	1270.458984	-602.9296875	1722.65625	-430.6640625	-947.4609375	452.1972656	1033.59375	-7450.488281	5211.035156	-5641.699219	5318.701172	-5490.966797	6050.830078	-1098.193359	1076.660156	-5167.96875	-150.7324219	4909.570313	-473.7304688	-1744.189453	-2648.583984	-366.0644531	2153.320313
702.mp3	3875.976563	1830.322266	-818.2617188	-1162.792969	-4500.439453	1162.792969	2347.119141	-5641.699219	5297.167969	-796.7285156	-990.5273438	581.3964844	-3488.378906	2217.919922	1421.191406	-1399.658203	839.7949219	667.5292969	-3445.3125	5620.166016	-4069.775391	5254.101563	-7278.222656	-624.4628906	4069.775391	-1378.125	710.5957031	2648.583984	-3079.248047	-64.59960938	-279.9316406	5254.101563	-5577.099609	1227.392578	-3143.847656	8290.283203	-6933.691406	2067.1875	-4091.308594	7622.753906	-2260.986328	4155.908203	-6266.162109	1765.722656	-1507.324219	-258.3984375	925.9277344	-387.5976563	2971.582031
703.mp3	-1981.054688	-1894.921875	1916.455078	-3294.580078	3596.044922	-3273.046875	5254.101563	-3445.3125	3832.910156	-1184.326172	215.3320313	-4651.171875	645.9960938	-1313.525391	322.9980469	1550.390625	43.06640625	516.796875	4220.507813	-3337.646484	-2110.253906	1722.65625	-3789.84375	3919.042969	4048.242188	2993.115234	-10551.26953	6007.763672	-4198.974609	3186.914063	2497.851563	-5017.236328	-624.4628906	-1399.658203	6158.496094	-2950.048828	-882.8613281	-1012.060547	9087.011719	-5813.964844	-581.3964844	-3402.246094	602.9296875	279.9316406	-129.1992188	4005.175781	-4651.171875	4694.238281	-2777.783203
704.mp3	86.1328125	258.3984375	-172.265625	258.3984375	-258.3984375	322.9980469	-86.1328125	-64.59960938	-107.6660156	409.1308594	-495.2636719	559.8632813	-839.7949219	602.9296875	-473.7304688	172.265625	-1270.458984	1916.455078	-689.0625	430.6640625	-689.0625	516.796875	21.53320313	21.53320313	-409.1308594	64.59960938	-366.0644531	430.6640625	-279.9316406	1614.990234	581.3964844	-2906.982422	301.4648438	1033.59375	-645.9960938	387.5976563	-366.0644531	21.53320313	-150.7324219	689.0625	-322.9980469	215.3320313	-279.9316406	473.7304688	-624.4628906	2196.386719	-1464.257813	-624.4628906	172.265625
706.mp3	-4091.308594	409.1308594	452.1972656	-1894.921875	1830.322266	-3208.447266	-366.0644531	2390.185547	1055.126953	-624.4628906	4414.306641	-4974.169922	4500.439453	-2304.052734	-2950.048828	5254.101563	-5943.164063	904.3945313	1012.060547	1485.791016	-1894.921875	1550.390625	-2153.320313	5490.966797	-4478.90625	2971.582031	796.7285156	-5275.634766	818.2617188	-645.9960938	107.6660156	1378.125	4026.708984	-1248.925781	-4586.572266	409.1308594	861.328125	-1959.521484	1378.125	732.1289063	-1614.990234	21.53320313	1744.189453	-861.328125	-452.1972656	6007.763672	-5254.101563	-904.3945313	-495.2636719
707.mp3	366.0644531	-21.53320313	0	0	0	0	-344.53125	1076.660156	-366.0644531	559.8632813	-473.7304688	-344.53125	796.7285156	5124.902344	-4823.4375	473.7304688	-796.7285156	344.53125	21.53320313	-1378.125	1313.525391	172.265625	-1141.259766	990.5273438	689.0625	-1701.123047	430.6640625	43.06640625	43.06640625	-753.6621094	-43.06640625	-193.7988281	258.3984375	0	0	21.53320313	0	0	-21.53320313	21.53320313	-21.53320313	0	21.53320313	-21.53320313	-21.53320313	-387.5976563	-64.59960938	366.0644531	107.6660156
708.mp3	0	-4005.175781	-2476.318359	6481.494141	-4242.041016	3875.976563	-7816.552734	1981.054688	6201.5625	0	21.53320313	-21.53320313	21.53320313	0	0	-13888.91602	-43.06640625	1033.59375	387.5976563	6589.160156	-7278.222656	301.4648438	968.9941406	-1614.990234	-409.1308594	43.06640625	-21.53320313	-21.53320313	21.53320313	0	-21.53320313	21.53320313	13931.98242	-258.3984375	21.53320313	-6050.830078	193.7988281	2885.449219	3165.380859	43.06640625	-86.1328125	86.1328125	0	-21.53320313	0	0	0	0	-4091.308594
709.mp3	344.53125	366.0644531	-409.1308594	-861.328125	2605.517578	-1894.921875	279.9316406	-107.6660156	387.5976563	3143.847656	-3036.181641	-1270.458984	193.7988281	215.3320313	904.3945313	-473.7304688	-86.1328125	1550.390625	-1550.390625	-409.1308594	150.7324219	-473.7304688	4543.505859	-3639.111328	-322.9980469	279.9316406	-150.7324219	-129.1992188	21.53320313	1313.525391	452.1972656	-1787.255859	-43.06640625	1055.126953	21.53320313	21.53320313	-710.5957031	2756.25	-1636.523438	172.265625	925.9277344	-1507.324219	-796.7285156	1227.392578	2777.783203	-2110.253906	-1098.193359	1119.726563	-1937.988281
710.mp3	-3079.248047	-1205.859375	2217.919922	2368.652344	-2777.783203	86.1328125	2993.115234	-667.5292969	-2067.1875	-990.5273438	452.1972656	-1184.326172	4242.041016	-925.9277344	-516.796875	-279.9316406	-1701.123047	3919.042969	-5146.435547	344.53125	2347.119141	-1270.458984	1378.125	-1119.726563	3402.246094	366.0644531	-2347.119141	-3208.447266	1528.857422	-344.53125	3466.845703	-1098.193359	-2196.386719	86.1328125	-172.265625	-107.6660156	1787.255859	-559.8632813	968.9941406	-904.3945313	-2627.050781	4780.371094	-2347.119141	4048.242188	-2906.982422	1744.189453	-3402.246094	2067.1875	516.796875
711.mp3	43.06640625	775.1953125	-538.3300781	21.53320313	990.5273438	-1033.59375	602.9296875	-581.3964844	-21.53320313	2217.919922	-1291.992188	3186.914063	4242.041016	-8505.615234	0	344.53125	-366.0644531	215.3320313	129.1992188	-150.7324219	0	-21.53320313	43.06640625	129.1992188	344.53125	4758.837891	2993.115234	-8505.615234	150.7324219	0	-43.06640625	43.06640625	1593.457031	-1421.191406	21.53320313	-21.53320313	0	21.53320313	-21.53320313	1464.257813	5404.833984	-7105.957031	21.53320313	86.1328125	-279.9316406	215.3320313	775.1953125	-667.5292969	8074.951172
712.mp3	9093.75	-10195.3125	328.125	-703.125	-117.1875	304.6875	-773.4375	703.125	5460.9375	-4617.1875	2156.25	-3187.5	187.5	-140.625	-375	445.3125	5484.375	-5343.75	492.1875	-562.5	-140.625	281.25	-398.4375	46.875	117.1875	585.9375	257.8125	-773.4375	4664.0625	-4335.9375	1875	-1429.6875	-257.8125	-70.3125	562.5	-984.375	70.3125	445.3125	1171.875	-1781.25	5531.25	-5414.0625	914.0625	-1125	5671.875	-5601.5625	3632.8125	-3515.625	6960.9375
713.mp3	2131.787109	-5555.566406	6287.695313	4651.171875	-8441.015625	-1399.658203	3014.648438	1636.523438	-4005.175781	4048.242188	-1291.992188	-775.1953125	344.53125	-3143.847656	2519.384766	6761.425781	-8613.28125	1873.388672	2024.121094	-1722.65625	2088.720703	-904.3945313	0	-1981.054688	-796.7285156	344.53125	-1614.990234	2260.986328	366.0644531	1076.660156	172.265625	-904.3945313	-516.796875	-279.9316406	-925.9277344	645.9960938	409.1308594	-1787.255859	3251.513672	-236.8652344	150.7324219	-3014.648438	3380.712891	-4414.306641	2756.25	1442.724609	4069.775391	-4134.375	-1248.925781
714.mp3	-667.5292969	236.8652344	-5081.835938	4758.837891	5663.232422	-1162.792969	-1830.322266	-495.2636719	-1981.054688	5986.230469	-10766.60156	4672.705078	-1270.458984	-732.1289063	1679.589844	-4715.771484	1787.255859	-904.3945313	1421.191406	818.2617188	3316.113281	-6029.296875	1291.992188	3251.513672	-2519.384766	-2390.185547	4672.705078	-2260.986328	-2002.587891	3811.376953	-2153.320313	-1464.257813	2110.253906	-710.5957031	-1916.455078	3359.179688	-4155.908203	4909.570313	-1722.65625	-968.9941406	-2067.1875	5017.236328	301.4648438	-344.53125	-516.796875	-366.0644531	-1851.855469	1851.855469	-990.5273438
715.mp3	21.53320313	279.9316406	-129.1992188	-387.5976563	516.796875	-882.8613281	387.5976563	236.8652344	-495.2636719	322.9980469	452.1972656	64.59960938	-818.2617188	258.3984375	21.53320313	301.4648438	-602.9296875	430.6640625	-193.7988281	366.0644531	-129.1992188	-236.8652344	516.796875	-882.8613281	430.6640625	172.265625	-495.2636719	344.53125	452.1972656	64.59960938	-818.2617188	452.1972656	-193.7988281	322.9980469	-193.7988281	43.06640625	21.53320313	150.7324219	-107.6660156	-279.9316406	538.3300781	-904.3945313	559.8632813	-21.53320313	-150.7324219	43.06640625	-43.06640625	-322.9980469	904.3945313
717.mp3	-1335.058594	344.53125	-409.1308594	2971.582031	1851.855469	-4694.238281	86.1328125	0	2993.115234	-2067.1875	-64.59960938	-1055.126953	5189.501953	-4285.107422	1205.859375	1378.125	3725.244141	-6826.025391	2648.583984	3079.248047	-1442.724609	-516.796875	-2734.716797	796.7285156	1528.857422	-839.7949219	-2842.382813	645.9960938	236.8652344	1227.392578	1744.189453	1744.189453	925.9277344	64.59960938	-1679.589844	-6459.960938	9431.542969	-6244.628906	-1808.789063	-1442.724609	732.1289063	-43.06640625	6223.095703	-6180.029297	3639.111328	5749.365234	-3725.244141	-4242.041016	5878.564453
718.mp3	-839.7949219	1593.457031	-3445.3125	-409.1308594	1959.521484	1055.126953	495.2636719	-2390.185547	-1550.390625	2842.382813	1378.125	-86.1328125	-2691.650391	2411.71875	-3014.648438	6287.695313	-5512.5	2906.982422	-2217.919922	1528.857422	4780.371094	-8354.882813	2131.787109	-495.2636719	-387.5976563	-64.59960938	-1356.591797	5383.300781	-3617.578125	3359.179688	-3552.978516	0	-1378.125	1787.255859	1787.255859	-1184.326172	2067.1875	-2411.71875	4112.841797	-2260.986328	-1485.791016	-839.7949219	43.06640625	538.3300781	1291.992188	-150.7324219	796.7285156	-1636.523438	667.5292969
719.mp3	2304.052734	-6180.029297	-2196.386719	8096.484375	-6589.160156	1851.855469	5792.431641	-4995.703125	1765.722656	1787.255859	387.5976563	-882.8613281	-1722.65625	2045.654297	-1076.660156	-624.4628906	2196.386719	-3639.111328	-1399.658203	2670.117188	-2906.982422	430.6640625	6093.896484	0	-5943.164063	2196.386719	1464.257813	-150.7324219	107.6660156	430.6640625	-2906.982422	-3165.380859	-1765.722656	5835.498047	2325.585938	-6244.628906	5490.966797	452.1972656	-387.5976563	2002.587891	-5232.568359	6438.427734	-2131.787109	-1658.056641	-409.1308594	-2734.716797	1981.054688	882.8613281	-344.53125
721.mp3	2260.986328	-1722.65625	-1098.193359	-107.6660156	344.53125	-1055.126953	-1076.660156	1399.658203	-1399.658203	0	495.2636719	689.0625	3746.777344	1184.326172	1291.992188	-3251.513672	2519.384766	732.1289063	-2691.650391	4608.105469	-1399.658203	-4177.441406	2885.449219	-3811.376953	1528.857422	-3746.777344	1205.859375	-904.3945313	1033.59375	21.53320313	5534.033203	990.5273438	-6761.425781	-193.7988281	-775.1953125	1830.322266	-753.6621094	-1335.058594	-107.6660156	495.2636719	279.9316406	10077.53906	-11068.06641	624.4628906	193.7988281	1119.726563	6481.494141	1098.193359	-6653.759766
722.mp3	1356.591797	-4328.173828	3423.779297	-7493.554688	-1421.191406	8979.345703	-6804.492188	-2519.384766	6739.892578	-1291.992188	1248.925781	1378.125	-193.7988281	-2131.787109	-818.2617188	1916.455078	-409.1308594	-150.7324219	3660.644531	-3940.576172	-5146.435547	10572.80273	-1227.392578	-4823.4375	3337.646484	1679.589844	-1162.792969	-2562.451172	1614.990234	-1937.988281	-2971.582031	4285.107422	-3725.244141	5297.167969	-2777.783203	3423.779297	-4048.242188	-3832.910156	8699.414063	-107.6660156	-3057.714844	495.2636719	-3057.714844	-1421.191406	2799.316406	4500.439453	258.3984375	-1421.191406	-3294.580078
723.mp3	-11993.99414	5986.230469	5835.498047	-9323.876953	-882.8613281	1055.126953	2777.783203	-5447.900391	12790.72266	-11821.72852	1636.523438	193.7988281	-129.1992188	2024.121094	-1744.189453	86.1328125	-2045.654297	5813.964844	-6180.029297	3660.644531	-1744.189453	1571.923828	9194.677734	-11175.73242	3746.777344	-4435.839844	538.3300781	-344.53125	279.9316406	4328.173828	-3789.84375	8656.347656	-9883.740234	21.53320313	-64.59960938	3079.248047	8225.683594	-9840.673828	-1291.992188	1098.193359	2196.386719	-3725.244141	3122.314453	-193.7988281	-1442.724609	10766.60156	-10895.80078	3617.578125	-4285.107422
724.mp3	-732.1289063	-1722.65625	1830.322266	3380.712891	-3445.3125	-990.5273438	4629.638672	-3466.845703	1550.390625	-2476.318359	1851.855469	-990.5273438	3251.513672	21.53320313	-495.2636719	-947.4609375	1055.126953	-1636.523438	-1270.458984	2024.121094	1184.326172	-968.9941406	1313.525391	1012.060547	-2627.050781	775.1953125	-2756.25	2454.785156	-2627.050781	-86.1328125	2390.185547	409.1308594	968.9941406	-882.8613281	2713.183594	-2993.115234	3165.380859	-1227.392578	861.328125	-2347.119141	925.9277344	-366.0644531	947.4609375	-2325.585938	-129.1992188	-1162.792969	-236.8652344	-732.1289063	775.1953125
725.mp3	-624.4628906	258.3984375	-2842.382813	1055.126953	2993.115234	-1248.925781	-3875.976563	-1205.859375	6481.494141	-8096.484375	6072.363281	-3079.248047	-430.6640625	6029.296875	689.0625	-3359.179688	-2583.984375	-839.7949219	-2174.853516	-2583.984375	2110.253906	8720.947266	-1227.392578	775.1953125	-1894.921875	1335.058594	-5620.166016	6287.695313	-10465.13672	10056.00586	-689.0625	990.5273438	-4888.037109	-818.2617188	2045.654297	1894.921875	-1076.660156	2497.851563	-689.0625	-3725.244141	3186.914063	-2605.517578	5361.767578	-6804.492188	3100.78125	-1873.388672	-710.5957031	3251.513672	-1916.455078
726.mp3	645.9960938	-215.3320313	516.796875	-1227.392578	1421.191406	-689.0625	-215.3320313	-882.8613281	1636.523438	-1830.322266	1701.123047	-925.9277344	129.1992188	-322.9980469	366.0644531	-1119.726563	904.3945313	301.4648438	-839.7949219	839.7949219	21.53320313	732.1289063	-559.8632813	86.1328125	581.3964844	215.3320313	3552.978516	-3531.445313	-1162.792969	925.9277344	-258.3984375	193.7988281	0	-710.5957031	753.6621094	21.53320313	-129.1992188	-538.3300781	925.9277344	-495.2636719	236.8652344	-86.1328125	193.7988281	-64.59960938	64.59960938	0	-430.6640625	538.3300781	-710.5957031
727.mp3	64.59960938	-236.8652344	322.9980469	-559.8632813	258.3984375	-21.53320313	-258.3984375	86.1328125	-86.1328125	279.9316406	-258.3984375	215.3320313	-236.8652344	279.9316406	-21.53320313	-107.6660156	21.53320313	-172.265625	279.9316406	-258.3984375	129.1992188	0	-150.7324219	107.6660156	-236.8652344	86.1328125	301.4648438	-215.3320313	236.8652344	-21.53320313	129.1992188	-387.5976563	129.1992188	-236.8652344	107.6660156	279.9316406	-193.7988281	193.7988281	-21.53320313	86.1328125	-215.3320313	0	473.7304688	-172.265625	-43.06640625	279.9316406	-258.3984375	258.3984375	-559.8632813
728.mp3	-882.8613281	2713.183594	-2540.917969	-322.9980469	21.53320313	-1356.591797	990.5273438	0	667.5292969	-344.53125	1335.058594	0	-1873.388672	904.3945313	-322.9980469	-1248.925781	775.1953125	1851.855469	-2174.853516	-1119.726563	710.5957031	1636.523438	4263.574219	-5878.564453	990.5273438	-947.4609375	689.0625	-753.6621094	2002.587891	-861.328125	473.7304688	-1442.724609	6244.628906	-5986.230469	732.1289063	-301.4648438	-387.5976563	-279.9316406	2024.121094	-452.1972656	-452.1972656	796.7285156	-387.5976563	-904.3945313	925.9277344	-129.1992188	-366.0644531	-818.2617188	473.7304688
729.mp3	538.3300781	-3100.78125	2260.986328	258.3984375	-1291.992188	559.8632813	861.328125	3466.845703	-1356.591797	-1399.658203	-1571.923828	753.6621094	3531.445313	-3574.511719	-1098.193359	2605.517578	-1550.390625	1593.457031	-1550.390625	-2131.787109	-322.9980469	-1916.455078	4263.574219	-4306.640625	-1593.457031	4263.574219	-1528.857422	-2368.652344	3014.648438	-602.9296875	-1636.523438	4521.972656	-3509.912109	1528.857422	-1162.792969	1593.457031	-2304.052734	2196.386719	-1593.457031	1205.859375	1227.392578	-990.5273438	-2411.71875	1227.392578	1658.056641	-3488.378906	2131.787109	1421.191406	-3466.845703
730.mp3	4521.972656	-4974.169922	2820.849609	-301.4648438	2411.71875	1227.392578	-1830.322266	516.796875	775.1953125	-452.1972656	-1658.056641	2648.583984	-1291.992188	-1658.056641	107.6660156	1421.191406	882.8613281	-1679.589844	-2260.986328	344.53125	3079.248047	-495.2636719	1291.992188	-150.7324219	129.1992188	-452.1972656	538.3300781	2648.583984	-4069.775391	1248.925781	-667.5292969	-3402.246094	2110.253906	0	-818.2617188	258.3984375	1335.058594	1184.326172	-602.9296875	1162.792969	-1937.988281	1162.792969	-2605.517578	3875.976563	-2002.587891	-3962.109375	-21.53320313	5146.435547	-193.7988281
731.mp3	-3962.109375	-2454.785156	9043.945313	-6675.292969	215.3320313	4392.773438	3746.777344	-4328.173828	3897.509766	1765.722656	-193.7988281	1291.992188	-3380.712891	-1873.388672	4005.175781	-1141.259766	3380.712891	-3682.177734	2863.916016	-1937.988281	-624.4628906	1399.658203	-796.7285156	-3660.644531	2583.984375	-301.4648438	-258.3984375	753.6621094	-1356.591797	1184.326172	-1356.591797	-322.9980469	-1981.054688	4263.574219	-3445.3125	1614.990234	-4285.107422	3746.777344	-3122.314453	3919.042969	796.7285156	-559.8632813	193.7988281	-4478.90625	-1507.324219	7428.955078	-5749.365234	-667.5292969	2282.519531
732.mp3	1141.259766	1356.591797	-2454.785156	-2347.119141	732.1289063	-516.796875	64.59960938	-947.4609375	344.53125	1485.791016	-775.1953125	-129.1992188	904.3945313	-1787.255859	1033.59375	-689.0625	-1335.058594	732.1289063	1658.056641	-689.0625	-559.8632813	473.7304688	322.9980469	-366.0644531	1335.058594	-1851.855469	1636.523438	-645.9960938	-925.9277344	-495.2636719	1141.259766	710.5957031	-538.3300781	753.6621094	-775.1953125	-172.265625	-1765.722656	1787.255859	-43.06640625	-279.9316406	925.9277344	-1550.390625	1830.322266	-366.0644531	-947.4609375	2153.320313	-2153.320313	-344.53125	43.06640625
733.mp3	538.3300781	3703.710938	-1270.458984	-1205.859375	-1507.324219	1291.992188	-64.59960938	64.59960938	366.0644531	1528.857422	-947.4609375	-21.53320313	5211.035156	-5943.164063	-215.3320313	2239.453125	-1162.792969	-1270.458984	1313.525391	-1981.054688	1571.923828	2088.720703	-2713.183594	172.265625	322.9980469	-1528.857422	3983.642578	-3552.978516	258.3984375	1033.59375	3014.648438	-667.5292969	-3940.576172	-602.9296875	667.5292969	882.8613281	732.1289063	-1830.322266	-215.3320313	4069.775391	-2411.71875	3036.181641	-2842.382813	990.5273438	387.5976563	-3617.578125	775.1953125	796.7285156	2928.515625
734.mp3	-1464.257813	3854.443359	236.8652344	-3036.181641	1335.058594	-2282.519531	4629.638672	-2325.585938	-258.3984375	-2088.720703	236.8652344	3552.978516	-4048.242188	-1098.193359	5641.699219	-5426.367188	4909.570313	-3359.179688	-1033.59375	1528.857422	4694.238281	-5512.5	-150.7324219	1335.058594	1959.521484	-2067.1875	-1464.257813	4177.441406	732.1289063	-4349.707031	-516.796875	-602.9296875	796.7285156	1442.724609	-1916.455078	-301.4648438	-1851.855469	6352.294922	-2971.582031	-1679.589844	1119.726563	4931.103516	-6007.763672	452.1972656	2627.050781	-990.5273438	-1162.792969	839.7949219	2454.785156
735.mp3	6007.763672	-1937.988281	559.8632813	5124.902344	-3359.179688	3165.380859	-7321.289063	-1765.722656	2906.982422	-925.9277344	4242.041016	-3294.580078	1959.521484	-43.06640625	-947.4609375	3251.513672	-2454.785156	710.5957031	-1571.923828	3789.84375	3897.509766	-4414.306641	-4715.771484	753.6621094	3854.443359	-6610.693359	7773.486328	-4285.107422	-1119.726563	3940.576172	-6503.027344	-215.3320313	-215.3320313	4155.908203	-2928.515625	172.265625	-1356.591797	43.06640625	1593.457031	-1270.458984	2260.986328	-2045.654297	667.5292969	6072.363281	-5620.166016	129.1992188	-215.3320313	4457.373047	2777.783203
736.mp3	-710.5957031	-559.8632813	322.9980469	0	-258.3984375	21.53320313	-43.06640625	-64.59960938	107.6660156	-236.8652344	-21.53320313	-129.1992188	107.6660156	21.53320313	-236.8652344	301.4648438	0	-150.7324219	301.4648438	-21.53320313	-21.53320313	0	21.53320313	-107.6660156	366.0644531	559.8632813	-366.0644531	495.2636719	-21.53320313	0	-193.7988281	-409.1308594	21.53320313	-21.53320313	1098.193359	-732.1289063	-818.2617188	0	0	0	0	0	0	-301.4648438	-43.06640625	710.5957031	-387.5976563	0	172.265625
737.mp3	-1571.923828	3143.847656	-2777.783203	-495.2636719	2627.050781	-2497.851563	2196.386719	0	1507.324219	-796.7285156	495.2636719	-3617.578125	4349.707031	-4478.90625	4328.173828	-3143.847656	-775.1953125	2368.652344	-2820.849609	258.3984375	86.1328125	-473.7304688	4198.974609	-3402.246094	-753.6621094	2239.453125	-2454.785156	301.4648438	-129.1992188	0	495.2636719	-538.3300781	-172.265625	4112.841797	-4285.107422	861.328125	-150.7324219	-732.1289063	1313.525391	-839.7949219	-409.1308594	5297.167969	-5211.035156	3208.447266	-3208.447266	3854.443359	-2885.449219	-1119.726563	-43.06640625
738.mp3	2433.251953	-322.9980469	-258.3984375	3294.580078	-6416.894531	-1744.189453	6761.425781	-5900.097656	4392.773438	-4371.240234	-538.3300781	43.06640625	430.6640625	322.9980469	-1141.259766	516.796875	6330.761719	-4091.308594	-947.4609375	3875.976563	645.9960938	-3208.447266	947.4609375	-2368.652344	-559.8632813	602.9296875	-581.3964844	1270.458984	-882.8613281	-215.3320313	2260.986328	1055.126953	387.5976563	-4629.638672	-861.328125	5986.230469	-3359.179688	43.06640625	-581.3964844	3940.576172	-3574.511719	947.4609375	-925.9277344	796.7285156	-1291.992188	3854.443359	-3316.113281	452.1972656	-2390.185547
739.mp3	-3380.712891	-5534.033203	1378.125	796.7285156	775.1953125	839.7949219	-3682.177734	8764.013672	-1270.458984	-258.3984375	-2648.583984	-3509.912109	6782.958984	-10228.27148	538.3300781	9969.873047	-11132.66602	2756.25	-3423.779297	6093.896484	322.9980469	-2627.050781	5749.365234	-1937.988281	1507.324219	1571.923828	-3509.912109	-753.6621094	5383.300781	-4931.103516	2002.587891	-1464.257813	-1959.521484	2863.916016	-753.6621094	990.5273438	-3531.445313	107.6660156	366.0644531	2239.453125	-172.265625	322.9980469	-129.1992188	1830.322266	-861.328125	495.2636719	-236.8652344	-452.1972656	667.5292969
740.mp3	-5706.298828	3208.447266	-3596.044922	3811.376953	-1227.392578	1658.056641	2368.652344	-1528.857422	-5469.433594	193.7988281	6933.691406	-2067.1875	-645.9960938	-1959.521484	4758.837891	-3100.78125	43.06640625	1981.054688	-2024.121094	-4112.841797	3897.509766	2670.117188	-2045.654297	430.6640625	-1593.457031	3466.845703	-2799.316406	581.3964844	1464.257813	-4026.708984	2239.453125	-2390.185547	5211.035156	-3273.046875	-1399.658203	172.265625	1550.390625	215.3320313	452.1972656	-4112.841797	2670.117188	581.3964844	-3186.914063	1744.189453	1722.65625	-3768.310547	4069.775391	21.53320313	-3251.513672
741.mp3	-5275.634766	-581.3964844	10680.46875	-7708.886719	2347.119141	1937.988281	1399.658203	-3273.046875	387.5976563	-1162.792969	-4629.638672	193.7988281	86.1328125	3919.042969	4780.371094	-6244.628906	-3100.78125	-344.53125	3574.511719	-4672.705078	-236.8652344	12338.52539	-7149.023438	1356.591797	-3811.376953	-753.6621094	-602.9296875	-602.9296875	4543.505859	-4694.238281	5254.101563	2476.318359	-3617.578125	-3746.777344	-1162.792969	1830.322266	-1593.457031	1593.457031	6589.160156	-5254.101563	3229.980469	430.6640625	-64.59960938	-6976.757813	3919.042969	-3380.712891	3208.447266	-2562.451172	-279.9316406
742.mp3	1593.457031	-21.53320313	0	-1141.259766	1055.126953	387.5976563	-430.6640625	473.7304688	-21.53320313	-43.06640625	-322.9980469	322.9980469	-581.3964844	-21.53320313	-322.9980469	-925.9277344	1959.521484	64.59960938	-645.9960938	301.4648438	-645.9960938	279.9316406	516.796875	64.59960938	-947.4609375	645.9960938	86.1328125	258.3984375	-602.9296875	-968.9941406	2045.654297	-107.6660156	-689.0625	-516.796875	904.3945313	-1873.388672	1076.660156	753.6621094	-64.59960938	-279.9316406	-107.6660156	387.5976563	-215.3320313	107.6660156	-473.7304688	559.8632813	452.1972656	-1227.392578	861.328125
743.mp3	2670.117188	2756.25	-2088.720703	3273.046875	-5986.230469	6416.894531	-6567.626953	1571.923828	990.5273438	4888.037109	-4672.705078	4651.171875	-3423.779297	1356.591797	-5340.234375	1291.992188	2282.519531	-1119.726563	-2562.451172	-387.5976563	495.2636719	150.7324219	-710.5957031	279.9316406	5986.230469	-1270.458984	-5727.832031	753.6621094	-904.3945313	3380.712891	-2454.785156	-193.7988281	4414.306641	-2863.916016	-1378.125	645.9960938	-409.1308594	4844.970703	-5060.302734	645.9960938	6481.494141	-1248.925781	-6352.294922	7149.023438	-7342.822266	7450.488281	-2045.654297	-5232.568359	-258.3984375
744.mp3	-301.4648438	301.4648438	1873.388672	-3703.710938	2196.386719	1098.193359	516.796875	-3466.845703	-1227.392578	3509.912109	-2110.253906	-236.8652344	818.2617188	-2131.787109	4629.638672	1873.388672	-1507.324219	-2196.386719	-2842.382813	5921.630859	-3789.84375	-2282.519531	3617.578125	-5921.630859	8591.748047	-6395.361328	2347.119141	-21.53320313	-1227.392578	1593.457031	-1550.390625	-473.7304688	3488.378906	-5792.431641	7364.355469	-4952.636719	7084.423828	-4069.775391	-2691.650391	-1184.326172	-322.9980469	2196.386719	4888.037109	-3983.642578	667.5292969	-3036.181641	4974.169922	2885.449219	-6610.693359
745.mp3	-2024.121094	2454.785156	2002.587891	-3402.246094	2368.652344	-3165.380859	710.5957031	-1744.189453	1722.65625	2390.185547	-3574.511719	2174.853516	1356.591797	-3488.378906	3811.376953	-2497.851563	904.3945313	1507.324219	193.7988281	-1033.59375	-2950.048828	3122.314453	2454.785156	-5878.564453	3552.978516	-86.1328125	-3423.779297	4371.240234	-3122.314453	2347.119141	-581.3964844	753.6621094	1679.589844	-5641.699219	5986.230469	-3229.980469	-2433.251953	3531.445313	-3143.847656	-215.3320313	4866.503906	-4608.105469	2476.318359	-2670.117188	1894.921875	1162.792969	-3036.181641	5146.435547	-5727.832031
746.mp3	1593.457031	-1593.457031	-667.5292969	-344.53125	3919.042969	-1830.322266	-258.3984375	-796.7285156	43.06640625	990.5273438	1485.791016	-1894.921875	4608.105469	-4026.708984	-2411.71875	2304.052734	-1830.322266	2368.652344	-538.3300781	-150.7324219	3746.777344	-5857.03125	581.3964844	1291.992188	-344.53125	796.7285156	2540.917969	-2971.582031	-1335.058594	3337.646484	-2390.185547	1227.392578	6826.025391	-7428.955078	-1313.525391	-279.9316406	-193.7988281	473.7304688	689.0625	-236.8652344	839.7949219	-1141.259766	1722.65625	-1571.923828	1055.126953	-193.7988281	-344.53125	387.5976563	-193.7988281
747.mp3	-602.9296875	-129.1992188	-64.59960938	-64.59960938	258.3984375	0	129.1992188	-559.8632813	258.3984375	-129.1992188	495.2636719	344.53125	344.53125	-1141.259766	1184.326172	-516.796875	-21.53320313	-645.9960938	150.7324219	279.9316406	667.5292969	-818.2617188	236.8652344	-258.3984375	107.6660156	-215.3320313	1055.126953	-925.9277344	-86.1328125	64.59960938	-258.3984375	904.3945313	-624.4628906	215.3320313	-236.8652344	150.7324219	-279.9316406	732.1289063	-775.1953125	0	-86.1328125	258.3984375	-279.9316406	172.265625	-150.7324219	150.7324219	0	-150.7324219	0
748.mp3	-968.9941406	-150.7324219	818.2617188	43.06640625	-516.796875	279.9316406	-322.9980469	43.06640625	-215.3320313	236.8652344	-21.53320313	0	-64.59960938	-64.59960938	344.53125	-215.3320313	667.5292969	-602.9296875	0	-258.3984375	279.9316406	64.59960938	322.9980469	-322.9980469	-64.59960938	689.0625	-732.1289063	-43.06640625	495.2636719	21.53320313	-344.53125	387.5976563	-559.8632813	-21.53320313	43.06640625	366.0644531	-172.265625	21.53320313	-387.5976563	43.06640625	559.8632813	-409.1308594	796.7285156	-753.6621094	-64.59960938	-172.265625	172.265625	21.53320313	64.59960938
749.mp3	-710.5957031	732.1289063	7773.486328	-9151.611328	258.3984375	6481.494141	-5017.236328	3509.912109	-3057.714844	-775.1953125	559.8632813	-1442.724609	2131.787109	-1335.058594	1012.060547	-710.5957031	-645.9960938	193.7988281	5211.035156	-3660.644531	-732.1289063	-1464.257813	6933.691406	-4931.103516	-775.1953125	4091.308594	-4306.640625	215.3320313	2390.185547	-1055.126953	2863.916016	-4091.308594	86.1328125	-322.9980469	-215.3320313	473.7304688	-1701.123047	968.9941406	-387.5976563	1830.322266	-1830.322266	2627.050781	-3897.509766	1507.324219	-559.8632813	882.8613281	-1248.925781	2519.384766	1270.458984
750.mp3	21.53320313	279.9316406	0	-43.06640625	1076.660156	-1076.660156	-129.1992188	172.265625	236.8652344	-645.9960938	-861.328125	1679.589844	215.3320313	-1378.125	3660.644531	-3746.777344	86.1328125	1981.054688	-732.1289063	473.7304688	-1571.923828	-107.6660156	732.1289063	667.5292969	172.265625	-107.6660156	-753.6621094	-279.9316406	-645.9960938	1894.921875	818.2617188	-3100.78125	1808.789063	-452.1972656	-64.59960938	-1033.59375	172.265625	925.9277344	193.7988281	-990.5273438	1033.59375	775.1953125	-1765.722656	-1507.324219	387.5976563	-43.06640625	732.1289063	-172.265625	-172.265625
756.mp3	-21.53320313	172.265625	-215.3320313	43.06640625	-495.2636719	753.6621094	-430.6640625	172.265625	-21.53320313	0	-129.1992188	689.0625	-1076.660156	279.9316406	107.6660156	150.7324219	-21.53320313	279.9316406	-409.1308594	172.265625	-473.7304688	366.0644531	-86.1328125	172.265625	0	-86.1328125	-64.59960938	1205.859375	-1593.457031	387.5976563	21.53320313	624.4628906	-667.5292969	1076.660156	-1055.126953	236.8652344	-645.9960938	1765.722656	-1356.591797	172.265625	-172.265625	-21.53320313	21.53320313	1227.392578	-1658.056641	775.1953125	-344.53125	775.1953125	-904.3945313
757.mp3	-1248.925781	4931.103516	-5447.900391	64.59960938	4608.105469	-43.06640625	-3337.646484	1679.589844	-1033.59375	-1894.921875	-150.7324219	-129.1992188	1421.191406	1916.455078	-1981.054688	-968.9941406	-904.3945313	236.8652344	7062.890625	-6653.759766	1421.191406	3036.181641	64.59960938	-4521.972656	-904.3945313	775.1953125	129.1992188	796.7285156	-366.0644531	473.7304688	-1248.925781	5146.435547	-5167.96875	516.796875	2583.984375	3897.509766	-3036.181641	-4198.974609	882.8613281	-689.0625	1851.855469	-1205.859375	322.9980469	-193.7988281	5189.501953	-5749.365234	-172.265625	2153.320313	4414.306641
758.mp3	2088.720703	-1248.925781	-3273.046875	-1184.326172	495.2636719	796.7285156	2217.919922	-1571.923828	4952.636719	-6395.361328	-215.3320313	1313.525391	-107.6660156	3596.044922	-4306.640625	236.8652344	1055.126953	624.4628906	452.1972656	1701.123047	452.1972656	-430.6640625	-4543.505859	4586.572266	-4026.708984	4844.970703	-1270.458984	-3186.914063	-279.9316406	4220.507813	-1291.992188	-710.5957031	1507.324219	538.3300781	-172.265625	452.1972656	-3746.777344	4177.441406	-2174.853516	-1442.724609	2842.382813	-3057.714844	-645.9960938	43.06640625	3660.644531	-1291.992188	-86.1328125	-258.3984375	-2347.119141
759.mp3	1851.5625	-2343.75	1359.375	-93.75	-351.5625	-539.0625	1593.75	-2367.1875	-5601.5625	-562.5	5085.9375	-3468.75	-1617.1875	5132.8125	-2250	-703.125	-1781.25	1710.9375	-257.8125	4101.5625	632.8125	-281.25	-867.1875	3820.3125	-2507.8125	1875	-4617.1875	4078.125	-2273.4375	1523.4375	914.0625	-773.4375	-3210.9375	562.5	-70.3125	656.25	-421.875	-234.375	515.625	3117.1875	-3187.5	328.125	1523.4375	-1265.625	-539.0625	1804.6875	-351.5625	492.1875	-2296.875
763.mp3	-968.9941406	-193.7988281	452.1972656	-86.1328125	1227.392578	-667.5292969	-602.9296875	-107.6660156	43.06640625	172.265625	-473.7304688	3574.511719	-3552.978516	322.9980469	6459.960938	-2153.320313	-2110.253906	1098.193359	-2562.451172	-689.0625	602.9296875	-258.3984375	-236.8652344	452.1972656	430.6640625	-839.7949219	193.7988281	-21.53320313	3380.712891	2110.253906	-3359.179688	-1076.660156	-1205.859375	796.7285156	-667.5292969	1162.792969	-1550.390625	279.9316406	559.8632813	258.3984375	-904.3945313	3531.445313	-3208.447266	-236.8652344	968.9941406	-430.6640625	3423.779297	-3789.84375	193.7988281
764.mp3	645.9960938	3832.910156	-3574.511719	-1119.726563	1744.189453	-1701.123047	-904.3945313	4392.773438	-3660.644531	3143.847656	-581.3964844	-193.7988281	1378.125	-2347.119141	1658.056641	-3617.578125	193.7988281	5598.632813	-2583.984375	-5383.300781	6912.158203	-667.5292969	-4995.703125	1528.857422	2411.71875	-4500.439453	-495.2636719	-645.9960938	7859.619141	-3122.314453	0	-236.8652344	2519.384766	-4952.636719	904.3945313	3165.380859	-5017.236328	-473.7304688	3251.513672	3316.113281	-1744.189453	-2454.785156	1830.322266	-4005.175781	3122.314453	-2411.71875	5641.699219	-6998.291016	947.4609375
767.mp3	5900.097656	1227.392578	-43.06640625	-7084.423828	7149.023438	129.1992188	-366.0644531	-904.3945313	1098.193359	-1291.992188	2454.785156	-8247.216797	150.7324219	107.6660156	3552.978516	-3789.84375	710.5957031	-710.5957031	1076.660156	-1227.392578	624.4628906	645.9960938	-538.3300781	-430.6640625	3639.111328	1636.523438	-4737.304688	-559.8632813	1119.726563	172.265625	-968.9941406	279.9316406	-129.1992188	366.0644531	43.06640625	-43.06640625	-21.53320313	775.1953125	-1270.458984	1765.722656	-495.2636719	4026.708984	-4844.970703	172.265625	1055.126953	0	-1399.658203	689.0625	-839.7949219
769.mp3	3875.976563	1248.925781	2088.720703	-7019.824219	4651.171875	-4005.175781	-602.9296875	-581.3964844	-495.2636719	839.7949219	-753.6621094	-21.53320313	-150.7324219	538.3300781	-732.1289063	172.265625	107.6660156	925.9277344	-2110.253906	2024.121094	1421.191406	-1485.791016	-129.1992188	-86.1328125	-172.265625	21.53320313	172.265625	-43.06640625	-538.3300781	5340.234375	-4694.238281	-925.9277344	366.0644531	-129.1992188	-193.7988281	-559.8632813	-409.1308594	-301.4648438	430.6640625	753.6621094	7019.824219	-7601.220703	-581.3964844	236.8652344	0	409.1308594	7041.357422	-7256.689453	-21.53320313
773.mp3	0	86.1328125	-172.265625	1808.789063	-1744.189453	3552.978516	-3509.912109	193.7988281	-193.7988281	-86.1328125	1098.193359	-1076.660156	3832.910156	-3746.777344	-129.1992188	64.59960938	21.53320313	689.0625	-689.0625	3531.445313	-3639.111328	1937.988281	-1722.65625	-215.3320313	1356.591797	-1248.925781	3380.712891	-3466.845703	2454.785156	-2347.119141	516.796875	301.4648438	624.4628906	2131.787109	-904.3945313	516.796875	-2325.585938	-667.5292969	-215.3320313	193.7988281	3186.914063	-322.9980469	925.9277344	-904.3945313	-559.8632813	172.265625	-602.9296875	689.0625	-2777.783203
775.mp3	43.06640625	366.0644531	0	11434.13086	-11563.33008	-279.9316406	258.3984375	0	150.7324219	2239.453125	-2368.652344	-279.9316406	279.9316406	129.1992188	86.1328125	0	-215.3320313	-279.9316406	538.3300781	21.53320313	581.3964844	-473.7304688	-258.3984375	-150.7324219	516.796875	-150.7324219	279.9316406	21.53320313	-645.9960938	-86.1328125	495.2636719	-107.6660156	1378.125	-947.4609375	-409.1308594	-344.53125	689.0625	215.3320313	882.8613281	-689.0625	-559.8632813	-516.796875	1055.126953	-344.53125	4349.707031	-4651.171875	-43.06640625	-236.8652344	796.7285156
776.mp3	-6115.429688	86.1328125	3251.513672	-4328.173828	7665.820313	-6826.025391	5878.564453	-2260.986328	-3380.712891	5254.101563	-2756.25	-2260.986328	4909.570313	-5792.431641	6158.496094	-5620.166016	-645.9960938	3983.642578	-2734.716797	4844.970703	-6115.429688	1981.054688	-839.7949219	-1055.126953	6546.09375	-6309.228516	-43.06640625	4737.304688	-4177.441406	5167.96875	-4263.574219	-1765.722656	4543.505859	-4543.505859	6998.291016	-6869.091797	-129.1992188	4048.242188	-1916.455078	3789.84375	-4091.308594	-1076.660156	2239.453125	5469.433594	-8376.416016	10486.66992	-11025	452.1972656	7795.019531
777.mp3	-3983.642578	-968.9941406	2347.119141	-1291.992188	322.9980469	1464.257813	732.1289063	-344.53125	-3983.642578	1765.722656	839.7949219	-710.5957031	-538.3300781	2174.853516	-947.4609375	-258.3984375	796.7285156	-129.1992188	-602.9296875	-1291.992188	1033.59375	387.5976563	452.1972656	-1808.789063	1485.791016	4005.175781	-6093.896484	516.796875	-473.7304688	4995.703125	-882.8613281	-5490.966797	-667.5292969	6093.896484	-5900.097656	2347.119141	-1076.660156	-1055.126953	2088.720703	3531.445313	-4543.505859	3186.914063	-3531.445313	1248.925781	1701.123047	-2691.650391	2454.785156	-861.328125	-990.5273438
779.mp3	-689.0625	-516.796875	193.7988281	-172.265625	150.7324219	-129.1992188	-21.53320313	1421.191406	-1442.724609	64.59960938	-43.06640625	86.1328125	581.3964844	-559.8632813	-21.53320313	86.1328125	8139.550781	-8268.75	-86.1328125	215.3320313	86.1328125	1421.191406	-1270.458984	-322.9980469	301.4648438	-452.1972656	150.7324219	-64.59960938	366.0644531	1141.259766	-1507.324219	150.7324219	9905.273438	-3466.845703	-6093.896484	-409.1308594	8656.347656	2433.251953	-3552.978516	-7256.689453	11778.66211	-3660.644531	-6782.958984	-1464.257813	215.3320313	6072.363281	2045.654297	-7062.890625	-818.2617188
780.mp3	-140.625	-164.0625	-4898.4375	6937.5	-1195.3125	1171.875	-7617.1875	4148.4375	-3117.1875	1218.75	-1687.5	-820.3125	6375	-773.4375	-3750	-5507.8125	2273.4375	-2273.4375	7078.125	-7054.6875	2648.4375	3257.8125	3328.125	-5367.1875	-1406.25	9000	-2320.3125	2531.25	-7757.8125	7687.5	-2179.6875	-2273.4375	-117.1875	-5296.875	5015.625	2437.5	-140.625	-6398.4375	8953.125	-1617.1875	1335.9375	-8320.3125	2789.0625	3679.6875	-1007.8125	1921.875	-4523.4375	4523.4375	-937.5
781.mp3	473.7304688	645.9960938	-1636.523438	5943.164063	-5447.900391	3143.847656	-2906.982422	925.9277344	1033.59375	-129.1992188	-1787.255859	129.1992188	4349.707031	-4091.308594	-21.53320313	64.59960938	4844.970703	-4931.103516	1205.859375	-215.3320313	4048.242188	-4586.572266	-947.4609375	6782.958984	-4801.904297	-1033.59375	-215.3320313	4414.306641	-452.1972656	-3940.576172	4651.171875	-882.8613281	-1119.726563	-5254.101563	7816.552734	193.7988281	-3402.246094	2045.654297	-1808.789063	2670.117188	-4543.505859	4931.103516	-1765.722656	2110.253906	-1550.390625	-2583.984375	2325.585938	-4371.240234	732.1289063
782.mp3	86.1328125	-43.06640625	172.265625	-107.6660156	-1055.126953	753.6621094	-86.1328125	-279.9316406	2002.587891	129.1992188	-2131.787109	925.9277344	-452.1972656	366.0644531	1055.126953	-409.1308594	753.6621094	-2024.121094	-279.9316406	-301.4648438	581.3964844	279.9316406	43.06640625	21.53320313	-904.3945313	-172.265625	882.8613281	-538.3300781	581.3964844	-258.3984375	2562.451172	882.8613281	-1851.855469	-1830.322266	-172.265625	-839.7949219	-473.7304688	366.0644531	-947.4609375	-21.53320313	1098.193359	-990.5273438	-1593.457031	2627.050781	-1270.458984	1722.65625	-2971.582031	2756.25	1356.591797
784.mp3	-3036.181641	4112.841797	-1722.65625	-8118.017578	5512.5	2820.849609	-107.6660156	-172.265625	1485.791016	-8225.683594	9883.740234	-107.6660156	775.1953125	-4069.775391	-3919.042969	2325.585938	-2562.451172	7321.289063	-1227.392578	-1636.523438	-2906.982422	1830.322266	4134.375	-3251.513672	-3337.646484	3531.445313	-366.0644531	1981.054688	-1464.257813	-3337.646484	-1248.925781	2476.318359	4737.304688	-2045.654297	2325.585938	-3229.980469	-107.6660156	1335.058594	-818.2617188	1184.326172	-1399.658203	1873.388672	21.53320313	366.0644531	-7192.089844	3036.181641	1528.857422	2885.449219	-4565.039063
787.mp3	-1679.589844	3337.646484	2088.720703	-4220.507813	-839.7949219	710.5957031	947.4609375	-1787.255859	2842.382813	-2433.251953	1291.992188	1098.193359	258.3984375	-1894.921875	1959.521484	-1765.722656	4521.972656	-3229.980469	2863.916016	1076.660156	-4672.705078	1162.792969	-732.1289063	-1421.191406	-538.3300781	172.265625	495.2636719	904.3945313	-86.1328125	-1765.722656	1421.191406	-624.4628906	689.0625	-1421.191406	2002.587891	1722.65625	-3229.980469	732.1289063	689.0625	-43.06640625	-667.5292969	1098.193359	-344.53125	322.9980469	-689.0625	64.59960938	-667.5292969	1378.125	2583.984375
789.mp3	452.1972656	-64.59960938	2906.982422	-3445.3125	193.7988281	8118.017578	-6610.693359	-1507.324219	1421.191406	-1399.658203	-215.3320313	796.7285156	-602.9296875	1205.859375	6438.427734	-5340.234375	-2282.519531	-839.7949219	258.3984375	193.7988281	-409.1308594	10981.93359	-4974.169922	-5318.701172	344.53125	258.3984375	-1291.992188	43.06640625	990.5273438	775.1953125	8656.347656	-9776.074219	1291.992188	-1378.125	-538.3300781	-150.7324219	1679.589844	495.2636719	3682.177734	-5146.435547	215.3320313	-279.9316406	968.9941406	-1378.125	236.8652344	10012.93945	-6180.029297	1421.191406	-5038.769531
790.mp3	-624.4628906	2196.386719	-2153.320313	4651.171875	-3488.378906	-1808.789063	1550.390625	-1270.458984	5017.236328	-5404.833984	-193.7988281	818.2617188	-86.1328125	2691.650391	-2648.583984	-86.1328125	2713.183594	-4112.841797	2971.582031	-1937.988281	236.8652344	2024.121094	1291.992188	-2067.1875	-344.53125	172.265625	1916.455078	1701.123047	409.1308594	-5232.568359	1528.857422	-753.6621094	3273.046875	1442.724609	-4371.240234	5017.236328	-3186.914063	-667.5292969	1184.326172	-3186.914063	-43.06640625	-107.6660156	-279.9316406	1399.658203	4285.107422	-5167.96875	21.53320313	1162.792969	-215.3320313
791.mp3	344.53125	-64.59960938	21.53320313	193.7988281	-387.5976563	366.0644531	-215.3320313	-64.59960938	-452.1972656	-129.1992188	624.4628906	-86.1328125	-301.4648438	409.1308594	215.3320313	-258.3984375	344.53125	-366.0644531	172.265625	-193.7988281	-236.8652344	538.3300781	-710.5957031	64.59960938	538.3300781	-43.06640625	107.6660156	-172.265625	-172.265625	193.7988281	258.3984375	-43.06640625	-86.1328125	236.8652344	-710.5957031	538.3300781	-64.59960938	-279.9316406	258.3984375	-193.7988281	-107.6660156	452.1972656	-193.7988281	-129.1992188	0	-215.3320313	258.3984375	-215.3320313	64.59960938
794.mp3	21.53320313	-258.3984375	0	193.7988281	-21.53320313	452.1972656	-387.5976563	43.06640625	-43.06640625	21.53320313	-43.06640625	-64.59960938	150.7324219	21.53320313	107.6660156	-86.1328125	43.06640625	-495.2636719	0	-21.53320313	387.5976563	-172.265625	129.1992188	-193.7988281	215.3320313	150.7324219	64.59960938	86.1328125	-64.59960938	150.7324219	-624.4628906	43.06640625	64.59960938	-107.6660156	236.8652344	107.6660156	0	86.1328125	-193.7988281	-21.53320313	258.3984375	-172.265625	-64.59960938	-236.8652344	215.3320313	409.1308594	-21.53320313	-279.9316406	-86.1328125
795.mp3	-64.59960938	-43.06640625	-64.59960938	581.3964844	-581.3964844	1141.259766	-990.5273438	-279.9316406	0	-86.1328125	64.59960938	43.06640625	322.9980469	-172.265625	107.6660156	64.59960938	-172.265625	0	409.1308594	-409.1308594	-193.7988281	925.9277344	-732.1289063	150.7324219	-279.9316406	-43.06640625	1873.388672	-1722.65625	1442.724609	-1593.457031	107.6660156	86.1328125	64.59960938	0	-86.1328125	64.59960938	-64.59960938	-172.265625	732.1289063	-710.5957031	236.8652344	86.1328125	-172.265625	925.9277344	-968.9941406	-21.53320313	21.53320313	150.7324219	1205.859375
796.mp3	990.5273438	-1141.259766	2088.720703	43.06640625	64.59960938	-882.8613281	430.6640625	409.1308594	-387.5976563	0	-150.7324219	968.9941406	0	-882.8613281	-21.53320313	1033.59375	-667.5292969	-430.6640625	43.06640625	64.59960938	-279.9316406	344.53125	1162.792969	-1614.990234	1614.990234	-968.9941406	1055.126953	-925.9277344	-1808.789063	-624.4628906	7665.820313	-6976.757813	-495.2636719	1055.126953	-21.53320313	4672.705078	-4974.169922	3466.845703	-3983.642578	1765.722656	-1593.457031	667.5292969	-968.9941406	-43.06640625	86.1328125	1851.855469	-1744.189453	452.1972656	-732.1289063
797.mp3	-43.06640625	3596.044922	-1787.255859	645.9960938	-796.7285156	-409.1308594	-366.0644531	-43.06640625	-710.5957031	1184.326172	-689.0625	86.1328125	-301.4648438	21.53320313	-215.3320313	-107.6660156	0	2648.583984	-2433.251953	1076.660156	-990.5273438	387.5976563	516.796875	-387.5976563	4263.574219	4715.771484	-8376.416016	3488.378906	-4134.375	-689.0625	172.265625	-193.7988281	1162.792969	-581.3964844	-129.1992188	107.6660156	301.4648438	-64.59960938	-430.6640625	-452.1972656	1916.455078	-1464.257813	538.3300781	-236.8652344	86.1328125	-366.0644531	366.0644531	-193.7988281	1119.726563
798.mp3	-64.59960938	-344.53125	-107.6660156	387.5976563	64.59960938	-172.265625	107.6660156	215.3320313	-301.4648438	107.6660156	43.06640625	-430.6640625	236.8652344	-215.3320313	279.9316406	-301.4648438	495.2636719	-86.1328125	43.06640625	-322.9980469	215.3320313	-21.53320313	0	-301.4648438	667.5292969	-689.0625	215.3320313	129.1992188	-86.1328125	-279.9316406	409.1308594	0	473.7304688	-409.1308594	215.3320313	21.53320313	-193.7988281	-129.1992188	86.1328125	129.1992188	21.53320313	-301.4648438	452.1972656	-452.1972656	236.8652344	-279.9316406	43.06640625	387.5976563	64.59960938
799.mp3	-172.265625	-1098.193359	710.5957031	258.3984375	-818.2617188	882.8613281	322.9980469	732.1289063	-258.3984375	-1335.058594	1033.59375	-968.9941406	-172.265625	947.4609375	-452.1972656	-947.4609375	581.3964844	301.4648438	-516.796875	667.5292969	-86.1328125	-150.7324219	279.9316406	-861.328125	1550.390625	-689.0625	0	-193.7988281	-322.9980469	-1033.59375	1722.65625	193.7988281	-1916.455078	516.796875	1313.525391	-1485.791016	1055.126953	0	43.06640625	387.5976563	-990.5273438	1313.525391	-1485.791016	-193.7988281	1141.259766	-538.3300781	-624.4628906	344.53125	559.8632813
800.mp3	559.8632813	-602.9296875	-1916.455078	7536.621094	-5254.101563	-1722.65625	2304.052734	-2734.716797	-516.796875	2110.253906	-645.9960938	129.1992188	602.9296875	-366.0644531	-1765.722656	2325.585938	-1528.857422	258.3984375	5577.099609	-3509.912109	-1658.056641	1378.125	4069.775391	-5964.697266	1141.259766	5620.166016	-7902.685547	689.0625	1851.855469	7256.689453	-7127.490234	-43.06640625	-1485.791016	1571.923828	495.2636719	-2347.119141	5275.634766	-1141.259766	-3703.710938	1313.525391	8290.283203	-8031.884766	452.1972656	5232.568359	-7558.154297	1701.123047	6955.224609	-8354.882813	882.8613281
801.mp3	-1076.660156	689.0625	-107.6660156	107.6660156	-409.1308594	86.1328125	-86.1328125	-279.9316406	-279.9316406	-301.4648438	301.4648438	-366.0644531	215.3320313	581.3964844	-409.1308594	-366.0644531	-43.06640625	193.7988281	150.7324219	495.2636719	-818.2617188	43.06640625	-193.7988281	86.1328125	452.1972656	-215.3320313	-215.3320313	-1356.591797	-21.53320313	193.7988281	236.8652344	1399.658203	-64.59960938	516.796875	-43.06640625	193.7988281	366.0644531	-452.1972656	430.6640625	-818.2617188	-1851.855469	-172.265625	861.328125	-538.3300781	1378.125	236.8652344	-86.1328125	667.5292969	-1055.126953
804.mp3	-1076.660156	2691.650391	-1851.855469	-1227.392578	925.9277344	753.6621094	-1119.726563	-172.265625	861.328125	1184.326172	-1162.792969	-882.8613281	2153.320313	-4177.441406	3725.244141	-2196.386719	2196.386719	-1012.060547	538.3300781	-1851.855469	1959.521484	-925.9277344	645.9960938	1076.660156	-430.6640625	-818.2617188	-1184.326172	1378.125	-43.06640625	-64.59960938	193.7988281	-86.1328125	452.1972656	-258.3984375	-1184.326172	2196.386719	-4737.304688	5017.236328	-3036.181641	2045.654297	-1248.925781	1141.259766	-796.7285156	322.9980469	-1378.125	925.9277344	624.4628906	473.7304688	-1507.324219
805.mp3	21.53320313	0	0	0	0	43.06640625	150.7324219	0	0	0	0	2476.318359	-2691.650391	-43.06640625	-86.1328125	0	-21.53320313	322.9980469	-21.53320313	0	21.53320313	0	-21.53320313	-129.1992188	21.53320313	0	258.3984375	0	-86.1328125	0	0	-21.53320313	839.7949219	-818.2617188	-21.53320313	-172.265625	-21.53320313	-21.53320313	-21.53320313	-86.1328125	-43.06640625	172.265625	0	21.53320313	0	-21.53320313	64.59960938	-21.53320313	0
806.mp3	344.53125	1291.992188	3811.376953	-5770.898438	1442.724609	-602.9296875	4414.306641	-2842.382813	-387.5976563	-1076.660156	-1248.925781	4974.169922	-1141.259766	-4112.841797	6416.894531	2325.585938	581.3964844	-6761.425781	1227.392578	581.3964844	-258.3984375	-4048.242188	1571.923828	-1270.458984	5663.232422	3617.578125	-5663.232422	-1098.193359	925.9277344	-344.53125	-3488.378906	86.1328125	1722.65625	4155.908203	-3746.777344	473.7304688	-1722.65625	7321.289063	-4242.041016	-2067.1875	-452.1972656	7536.621094	-2863.916016	-5146.435547	-150.7324219	689.0625	3596.044922	-2863.916016	1356.591797
807.mp3	495.2636719	-1055.126953	-129.1992188	193.7988281	-86.1328125	-732.1289063	366.0644531	753.6621094	1679.589844	-2174.853516	581.3964844	2088.720703	-904.3945313	818.2617188	-2950.048828	2110.253906	301.4648438	1184.326172	-2648.583984	2325.585938	-861.328125	1291.992188	-3466.845703	2002.587891	839.7949219	1464.257813	-3811.376953	1894.921875	409.1308594	1464.257813	-4242.041016	2540.917969	925.9277344	1378.125	-4263.574219	2174.853516	21.53320313	1421.191406	-4349.707031	1378.125	-1098.193359	-21.53320313	0	-947.4609375	2583.984375	366.0644531	430.6640625	-2497.851563	1141.259766
808.mp3	-430.6640625	4349.707031	-3682.177734	2260.986328	3466.845703	-8118.017578	775.1953125	7192.089844	-9280.810547	172.265625	9689.941406	-5835.498047	-4005.175781	6675.292969	129.1992188	-4737.304688	5770.898438	-4177.441406	-2110.253906	5727.832031	-5727.832031	1076.660156	3919.042969	-6266.162109	-129.1992188	7041.357422	-7170.556641	-172.265625	9388.476563	-9345.410156	-21.53320313	9453.076172	-9302.34375	172.265625	7881.152344	-3897.509766	-3919.042969	7342.822266	-7256.689453	3962.109375	4242.041016	-8096.484375	387.5976563	6438.427734	-3639.111328	-3509.912109	7127.490234	-7278.222656	0
810.mp3	-46.875	-234.375	328.125	-1898.4375	4640.625	-1195.3125	-1945.3125	609.375	632.8125	-1078.125	984.375	867.1875	93.75	-1593.75	609.375	-3750	2296.875	1289.0625	-1804.6875	2343.75	1007.8125	-2390.625	914.0625	-1101.5625	960.9375	-843.75	1593.75	375	-257.8125	-1382.8125	-445.3125	-1218.75	1265.625	-820.3125	-1593.75	-492.1875	281.25	-257.8125	-421.875	398.4375	-281.25	-1031.25	656.25	164.0625	210.9375	-421.875	-117.1875	281.25	23.4375
811.mp3	1959.521484	-624.4628906	-301.4648438	2131.787109	-3337.646484	2540.917969	-624.4628906	64.59960938	-64.59960938	-430.6640625	-1012.060547	2583.984375	-1012.060547	6653.759766	-8505.615234	1033.59375	279.9316406	2993.115234	-4155.908203	1614.990234	-1033.59375	1141.259766	-495.2636719	0	301.4648438	301.4648438	7084.423828	-9302.34375	559.8632813	-538.3300781	-43.06640625	2842.382813	-559.8632813	172.265625	301.4648438	-322.9980469	21.53320313	-86.1328125	21.53320313	-215.3320313	-21.53320313	86.1328125	366.0644531	-150.7324219	-322.9980469	301.4648438	-86.1328125	409.1308594	559.8632813
813.mp3	-3660.644531	-710.5957031	4392.773438	-6072.363281	-1248.925781	2627.050781	710.5957031	-645.9960938	86.1328125	-1227.392578	-1528.857422	1658.056641	5835.498047	-4672.705078	301.4648438	1808.789063	-1098.193359	-4069.775391	2045.654297	2648.583984	-1873.388672	6007.763672	-4521.972656	-3079.248047	-1787.255859	5857.03125	-2325.585938	-1722.65625	1033.59375	1313.525391	-2777.783203	2368.652344	3682.177734	-4220.507813	236.8652344	5254.101563	-6093.896484	-1507.324219	-1076.660156	5620.166016	1399.658203	-2670.117188	-538.3300781	2368.652344	-3509.912109	-193.7988281	3186.914063	-1507.324219	215.3320313
814.mp3	8936.279297	258.3984375	-9130.078125	-258.3984375	236.8652344	2540.917969	-2476.318359	-150.7324219	-1098.193359	-3811.376953	4780.371094	1851.855469	-1959.521484	430.6640625	64.59960938	-2950.048828	4844.970703	3273.046875	-5060.302734	150.7324219	-2024.121094	3423.779297	3402.246094	581.3964844	-645.9960938	-6395.361328	1076.660156	-1787.255859	4242.041016	-882.8613281	-5361.767578	4306.640625	4758.837891	-1141.259766	5167.96875	-2928.515625	2842.382813	43.06640625	43.06640625	21.53320313	-43.06640625	0	21.53320313	-21.53320313	-215.3320313	193.7988281	-107.6660156	21.53320313	-3208.447266
815.mp3	-3725.244141	5254.101563	-2174.853516	-1701.123047	4694.238281	-2777.783203	-4909.570313	7708.886719	-2734.716797	-3832.910156	5641.699219	-2131.787109	-2519.384766	5727.832031	-1894.921875	-2110.253906	4005.175781	-2282.519531	-2067.1875	4392.773438	-3251.513672	-1464.257813	4629.638672	-3208.447266	-2971.582031	5297.167969	-2217.919922	-2971.582031	6029.296875	-2325.585938	-2756.25	4952.636719	-2347.119141	-2110.253906	3682.177734	-2325.585938	-818.2617188	3897.509766	-1959.521484	-2519.384766	4844.970703	-2390.185547	-1442.724609	3445.3125	-2734.716797	-516.796875	4629.638672	-3402.246094	-2239.453125
818.mp3	2928.515625	-1291.992188	366.0644531	-645.9960938	-990.5273438	-193.7988281	2347.119141	-1399.658203	-322.9980469	43.06640625	-1033.59375	925.9277344	-409.1308594	2390.185547	-1636.523438	5598.632813	-5555.566406	-1098.193359	387.5976563	4457.373047	129.1992188	-4220.507813	1141.259766	1356.591797	64.59960938	-215.3320313	-2777.783203	2713.183594	-1571.923828	1076.660156	-667.5292969	-1012.060547	21.53320313	1313.525391	-1141.259766	2476.318359	-2476.318359	3703.710938	-3660.644531	-559.8632813	129.1992188	7149.023438	-3639.111328	-3186.914063	2153.320313	-753.6621094	-322.9980469	-1012.060547	3122.314453
819.mp3	-710.5957031	710.5957031	-882.8613281	602.9296875	-473.7304688	21.53320313	732.1289063	-775.1953125	775.1953125	-882.8613281	602.9296875	-495.2636719	775.1953125	-732.1289063	732.1289063	-861.328125	581.3964844	-473.7304688	236.8652344	-387.5976563	904.3945313	-775.1953125	753.6621094	-818.2617188	839.7949219	-882.8613281	602.9296875	-473.7304688	753.6621094	-710.5957031	710.5957031	-882.8613281	581.3964844	-452.1972656	43.06640625	710.5957031	-710.5957031	710.5957031	-882.8613281	602.9296875	-559.8632813	839.7949219	-732.1289063	732.1289063	-882.8613281	581.3964844	-430.6640625	215.3320313	-258.3984375
820.mp3	-409.1308594	1679.589844	5943.164063	818.2617188	-2131.787109	64.59960938	-1894.921875	1894.921875	-925.9277344	1550.390625	-21.53320313	-107.6660156	796.7285156	-3014.648438	-4694.238281	-2540.917969	1808.789063	7019.824219	-6136.962891	4737.304688	-5598.632813	430.6640625	1012.060547	5017.236328	-839.7949219	-43.06640625	344.53125	43.06640625	1291.992188	-150.7324219	-1679.589844	-5490.966797	4672.705078	-1270.458984	2540.917969	516.796875	86.1328125	-3380.712891	-2239.453125	-796.7285156	5964.697266	3208.447266	-2196.386719	-5620.166016	1485.791016	1421.191406	1399.658203	1141.259766	-1722.65625
823.mp3	-990.5273438	1464.257813	-839.7949219	-172.265625	279.9316406	-452.1972656	3531.445313	-2971.582031	215.3320313	-2088.720703	839.7949219	1981.054688	-258.3984375	-1442.724609	-689.0625	86.1328125	968.9941406	4521.972656	-2842.382813	43.06640625	1055.126953	-1162.792969	279.9316406	-1981.054688	4500.439453	-3660.644531	-322.9980469	215.3320313	1959.521484	-2562.451172	301.4648438	2928.515625	-1205.859375	-925.9277344	-1248.925781	5749.365234	-4758.837891	-990.5273438	6632.226563	-4974.169922	-452.1972656	-43.06640625	4263.574219	-4026.708984	-775.1953125	-516.796875	1227.392578	-1270.458984	-21.53320313
824.mp3	-2002.587891	-667.5292969	624.4628906	-473.7304688	387.5976563	-775.1953125	2993.115234	-2024.121094	-495.2636719	1248.925781	-1227.392578	86.1328125	-904.3945313	689.0625	2863.916016	-3359.179688	0	409.1308594	667.5292969	1981.054688	-1550.390625	1098.193359	-2454.785156	86.1328125	236.8652344	495.2636719	495.2636719	-1098.193359	495.2636719	-732.1289063	-172.265625	2627.050781	-818.2617188	-624.4628906	-1248.925781	21.53320313	1141.259766	-753.6621094	602.9296875	-904.3945313	624.4628906	-495.2636719	2454.785156	-904.3945313	2648.583984	-3165.380859	-1636.523438	2950.048828	-1851.855469
825.mp3	-1033.59375	10443.60352	-10400.53711	-21.53320313	10422.07031	-3208.447266	-6933.691406	8699.414063	-9194.677734	236.8652344	9819.140625	1227.392578	-322.9980469	-1528.857422	-9237.744141	-322.9980469	11735.5957	-3208.447266	-8161.083984	10465.13672	-8441.015625	-2002.587891	8807.080078	3036.181641	-11714.0625	-150.7324219	-215.3320313	9302.34375	925.9277344	-4392.773438	-5964.697266	645.9960938	-322.9980469	0	9259.277344	-3251.513672	-6093.896484	-129.1992188	10981.93359	-10745.06836	11132.66602	-10249.80469	1421.191406	7342.822266	-4069.775391	-5813.964844	10185.20508	-3014.648438	-5921.630859
826.mp3	-258.3984375	1141.259766	-1937.988281	495.2636719	624.4628906	1593.457031	-1916.455078	86.1328125	1658.056641	-1248.925781	-602.9296875	-689.0625	1442.724609	7644.287109	-7428.955078	-861.328125	818.2617188	-452.1972656	409.1308594	-904.3945313	-495.2636719	-21.53320313	64.59960938	-129.1992188	7235.15625	-7256.689453	602.9296875	1507.324219	-1098.193359	-624.4628906	1184.326172	-43.06640625	-301.4648438	-452.1972656	-818.2617188	2002.587891	-172.265625	-645.9960938	1399.658203	-1959.521484	495.2636719	193.7988281	-21.53320313	-344.53125	-495.2636719	-21.53320313	-301.4648438	258.3984375	-64.59960938
829.mp3	-193.7988281	150.7324219	710.5957031	21.53320313	-516.796875	-236.8652344	21.53320313	21.53320313	21.53320313	689.0625	-495.2636719	-409.1308594	150.7324219	-21.53320313	322.9980469	0	-236.8652344	409.1308594	-430.6640625	43.06640625	1937.988281	-1636.523438	710.5957031	-624.4628906	-150.7324219	21.53320313	129.1992188	452.1972656	3897.509766	-4866.503906	86.1328125	172.265625	732.1289063	-1033.59375	215.3320313	-86.1328125	344.53125	-236.8652344	-107.6660156	4565.039063	-4285.107422	-107.6660156	-301.4648438	86.1328125	86.1328125	818.2617188	-645.9960938	689.0625	473.7304688
830.mp3	3854.443359	-4349.707031	4349.707031	-4780.371094	4478.90625	-2476.318359	4543.505859	-5017.236328	3036.181641	-4500.439453	4457.373047	-4198.974609	4543.505859	-3832.910156	5211.035156	-5447.900391	4112.841797	-4091.308594	5297.167969	-5577.099609	4220.507813	-3660.644531	5297.167969	-6266.162109	4801.904297	-4823.4375	4457.373047	-4263.574219	3962.109375	-3682.177734	6136.962891	-5706.298828	3682.177734	-4155.908203	3854.443359	-3057.714844	3143.847656	-2454.785156	4026.708984	-4952.636719	3251.513672	-3962.109375	4069.775391	-3832.910156	3316.113281	-3380.712891	6050.830078	-5663.232422	3337.646484
831.mp3	387.5976563	-322.9980469	-409.1308594	538.3300781	-193.7988281	-581.3964844	-279.9316406	430.6640625	-430.6640625	904.3945313	-387.5976563	107.6660156	-344.53125	-279.9316406	1205.859375	301.4648438	-301.4648438	-710.5957031	-581.3964844	1055.126953	64.59960938	-1033.59375	-516.796875	581.3964844	344.53125	624.4628906	-1248.925781	1012.060547	-150.7324219	86.1328125	366.0644531	-43.06640625	-150.7324219	-925.9277344	667.5292969	215.3320313	-1098.193359	-301.4648438	495.2636719	667.5292969	559.8632813	-1098.193359	-473.7304688	1012.060547	516.796875	279.9316406	-495.2636719	-775.1953125	-193.7988281
833.mp3	43.06640625	1162.792969	-430.6640625	-258.3984375	-602.9296875	732.1289063	-1055.126953	-86.1328125	968.9941406	-409.1308594	-129.1992188	-452.1972656	904.3945313	-732.1289063	516.796875	129.1992188	-796.7285156	1076.660156	-452.1972656	344.53125	21.53320313	-710.5957031	473.7304688	-409.1308594	322.9980469	344.53125	-236.8652344	-301.4648438	107.6660156	-258.3984375	710.5957031	-21.53320313	43.06640625	-86.1328125	452.1972656	-710.5957031	-581.3964844	796.7285156	-129.1992188	-473.7304688	366.0644531	-43.06640625	64.59960938	-473.7304688	775.1953125	-301.4648438	-387.5976563	236.8652344	-409.1308594
834.mp3	-193.7988281	-1033.59375	279.9316406	86.1328125	1981.054688	-1313.525391	-21.53320313	3445.3125	-602.9296875	-3273.046875	-602.9296875	-21.53320313	-172.265625	2411.71875	-2153.320313	387.5976563	-215.3320313	5361.767578	-1399.658203	-1421.191406	7536.621094	-6136.962891	-2347.119141	2562.451172	-1227.392578	-904.3945313	1765.722656	150.7324219	3746.777344	645.9960938	-5447.900391	2971.582031	-5146.435547	2347.119141	495.2636719	5318.701172	-5792.431641	409.1308594	-107.6660156	2648.583984	-1830.322266	-2045.654297	2088.720703	-1291.992188	-882.8613281	1550.390625	-43.06640625	2734.716797	-3229.980469
836.mp3	6136.962891	3488.378906	-7472.021484	-796.7285156	-904.3945313	2885.449219	-2605.517578	-236.8652344	1485.791016	-1291.992188	-129.1992188	4651.171875	-4435.839844	-516.796875	-64.59960938	1937.988281	-1593.457031	1421.191406	-1270.458984	645.9960938	430.6640625	-904.3945313	-581.3964844	86.1328125	2217.919922	-2002.587891	1421.191406	-1227.392578	2433.251953	-1765.722656	-602.9296875	-387.5976563	-86.1328125	645.9960938	-452.1972656	1421.191406	5361.767578	1119.726563	-2260.986328	-1507.324219	7321.289063	-5986.230469	4435.839844	2540.917969	-9366.943359	-322.9980469	6998.291016	-5943.164063	-236.8652344
839.mp3	21.53320313	452.1972656	236.8652344	-236.8652344	-473.7304688	645.9960938	409.1308594	-559.8632813	215.3320313	430.6640625	-1141.259766	-21.53320313	-172.265625	645.9960938	150.7324219	538.3300781	-129.1992188	344.53125	-107.6660156	-322.9980469	64.59960938	-559.8632813	753.6621094	193.7988281	-990.5273438	473.7304688	86.1328125	-516.796875	775.1953125	172.265625	-990.5273438	473.7304688	107.6660156	-559.8632813	645.9960938	301.4648438	-21.53320313	-473.7304688	150.7324219	-581.3964844	602.9296875	344.53125	-1528.857422	1012.060547	129.1992188	64.59960938	129.1992188	150.7324219	-1485.791016
841.mp3	818.2617188	-193.7988281	-150.7324219	-301.4648438	-150.7324219	430.6640625	-775.1953125	645.9960938	-301.4648438	-21.53320313	8548.681641	129.1992188	-8936.279297	1033.59375	5641.699219	-5361.767578	-710.5957031	-107.6660156	-366.0644531	473.7304688	279.9316406	-602.9296875	473.7304688	64.59960938	-581.3964844	7902.685547	-5318.701172	-1808.789063	495.2636719	-1507.324219	818.2617188	-732.1289063	-150.7324219	409.1308594	150.7324219	-64.59960938	2411.71875	-2260.986328	-602.9296875	150.7324219	1464.257813	559.8632813	-1270.458984	-602.9296875	215.3320313	-559.8632813	882.8613281	366.0644531	-839.7949219
844.mp3	43.06640625	-516.796875	0	-43.06640625	-193.7988281	0	0	-21.53320313	21.53320313	258.3984375	473.7304688	775.1953125	43.06640625	344.53125	366.0644531	86.1328125	64.59960938	818.2617188	-710.5957031	-968.9941406	2605.517578	-753.6621094	-3100.78125	1162.792969	1916.455078	-3186.914063	2713.183594	-839.7949219	516.796875	-1291.992188	-667.5292969	1614.990234	-1119.726563	861.328125	1658.056641	-2820.849609	968.9941406	839.7949219	-1851.855469	-559.8632813	193.7988281	344.53125	-86.1328125	-236.8652344	1722.65625	-1937.988281	-43.06640625	43.06640625	-43.06640625
845.mp3	-258.3984375	-279.9316406	258.3984375	-21.53320313	-322.9980469	172.265625	1550.390625	-839.7949219	-279.9316406	-495.2636719	516.796875	-301.4648438	21.53320313	-236.8652344	-86.1328125	-215.3320313	1227.392578	667.5292969	-1248.925781	-86.1328125	150.7324219	-645.9960938	21.53320313	-21.53320313	21.53320313	430.6640625	689.0625	-1119.726563	258.3984375	-107.6660156	0	43.06640625	-64.59960938	409.1308594	-559.8632813	258.3984375	559.8632813	-279.9316406	775.1953125	-667.5292969	-21.53320313	-387.5976563	-258.3984375	258.3984375	-86.1328125	-172.265625	236.8652344	215.3320313	-215.3320313
846.mp3	-1205.859375	968.9941406	-2885.449219	1959.521484	-2217.919922	796.7285156	-1248.925781	5081.835938	172.265625	172.265625	-3359.179688	-689.0625	-43.06640625	1442.724609	968.9941406	-925.9277344	968.9941406	-2454.785156	-1205.859375	21.53320313	1959.521484	-1744.189453	4091.308594	322.9980469	-322.9980469	1033.59375	-452.1972656	-3014.648438	-882.8613281	516.796875	3165.380859	-3703.710938	1335.058594	1335.058594	-3682.177734	3983.642578	-3811.376953	2174.853516	-1507.324219	-43.06640625	-107.6660156	4435.839844	581.3964844	-4435.839844	-43.06640625	1550.390625	1937.988281	-1851.855469	-559.8632813
848.mp3	0	-366.0644531	-21.53320313	430.6640625	-258.3984375	-172.265625	-21.53320313	107.6660156	-43.06640625	172.265625	150.7324219	64.59960938	43.06640625	-86.1328125	495.2636719	-172.265625	-301.4648438	107.6660156	1076.660156	-322.9980469	-818.2617188	-150.7324219	150.7324219	904.3945313	-925.9277344	-21.53320313	172.265625	-301.4648438	-129.1992188	172.265625	279.9316406	-64.59960938	-215.3320313	129.1992188	-64.59960938	-43.06640625	258.3984375	150.7324219	-602.9296875	215.3320313	-193.7988281	43.06640625	301.4648438	193.7988281	322.9980469	-581.3964844	1076.660156	-1055.126953	-322.9980469
850.mp3	2454.785156	-2476.318359	2842.382813	-2885.449219	-1808.789063	1765.722656	-64.59960938	-1012.060547	1055.126953	-236.8652344	-1270.458984	1787.255859	172.265625	-861.328125	-215.3320313	2260.986328	-775.1953125	-1593.457031	753.6621094	-43.06640625	-1227.392578	1119.726563	0	-1205.859375	1442.724609	-64.59960938	43.06640625	64.59960938	-193.7988281	258.3984375	-301.4648438	3962.109375	-3165.380859	-1141.259766	-236.8652344	193.7988281	-602.9296875	1485.791016	-258.3984375	-236.8652344	947.4609375	-925.9277344	150.7324219	64.59960938	473.7304688	-775.1953125	559.8632813	-2196.386719	3509.912109
851.mp3	-1507.324219	4026.708984	-4328.173828	-344.53125	4952.636719	-4328.173828	-279.9316406	-753.6621094	409.1308594	7105.957031	-5620.166016	3251.513672	-4069.775391	-387.5976563	7924.21875	-8204.150391	172.265625	1636.523438	-2282.519531	3531.445313	-2153.320313	4844.970703	-2885.449219	-2885.449219	990.5273438	-279.9316406	-1291.992188	689.0625	-193.7988281	6524.560547	-5469.433594	4435.839844	-1593.457031	-4306.640625	6050.830078	-5555.566406	-387.5976563	925.9277344	-775.1953125	2304.052734	-904.3945313	4780.371094	-3273.046875	-2562.451172	-409.1308594	667.5292969	-1033.59375	538.3300781	-258.3984375
852.mp3	-667.5292969	150.7324219	-387.5976563	215.3320313	-21.53320313	21.53320313	107.6660156	-21.53320313	-301.4648438	-86.1328125	667.5292969	258.3984375	-129.1992188	-279.9316406	0	-43.06640625	-215.3320313	150.7324219	-21.53320313	-129.1992188	43.06640625	107.6660156	-193.7988281	0	0	0	129.1992188	0	86.1328125	86.1328125	129.1992188	-107.6660156	129.1992188	-21.53320313	-86.1328125	-43.06640625	86.1328125	21.53320313	279.9316406	-409.1308594	-193.7988281	43.06640625	193.7988281	0	0	-215.3320313	1162.792969	-818.2617188	107.6660156
854.mp3	1378.125	710.5957031	-1528.857422	968.9941406	5318.701172	-7256.689453	409.1308594	473.7304688	6761.425781	-5813.964844	1679.589844	-3036.181641	-1098.193359	2411.71875	-1012.060547	-1378.125	4112.841797	-1787.255859	6007.763672	-6804.492188	2842.382813	861.328125	-925.9277344	-1959.521484	-473.7304688	150.7324219	-1012.060547	-1571.923828	1205.859375	-193.7988281	2734.716797	-1335.058594	6309.228516	0	-7644.287109	1873.388672	366.0644531	-1313.525391	258.3984375	-236.8652344	-1636.523438	2045.654297	8441.015625	-7967.285156	5404.833984	-6287.695313	-839.7949219	-968.9941406	1098.193359
855.mp3	-193.7988281	-452.1972656	430.6640625	-86.1328125	129.1992188	-366.0644531	193.7988281	301.4648438	-538.3300781	495.2636719	-107.6660156	86.1328125	86.1328125	-86.1328125	21.53320313	-21.53320313	43.06640625	0	-2368.652344	-301.4648438	2304.052734	430.6640625	-1765.722656	-602.9296875	2088.720703	193.7988281	-150.7324219	-322.9980469	-107.6660156	86.1328125	129.1992188	366.0644531	64.59960938	-947.4609375	-64.59960938	1141.259766	-236.8652344	43.06640625	-753.6621094	366.0644531	86.1328125	-925.9277344	1227.392578	-107.6660156	-882.8613281	710.5957031	344.53125	-258.3984375	-1658.056641
856.mp3	-2540.917969	2411.71875	-4306.640625	430.6640625	1313.525391	-344.53125	710.5957031	-301.4648438	-21.53320313	193.7988281	-1701.123047	1485.791016	215.3320313	1485.791016	-3165.380859	796.7285156	-64.59960938	-839.7949219	129.1992188	2217.919922	-689.0625	-1765.722656	1593.457031	366.0644531	-172.265625	1851.855469	624.4628906	-1658.056641	-1442.724609	129.1992188	-645.9960938	2605.517578	21.53320313	-3639.111328	1119.726563	2067.1875	-215.3320313	1378.125	-1528.857422	-624.4628906	1205.859375	-2088.720703	1356.591797	215.3320313	-753.6621094	925.9277344	-1162.792969	2562.451172	-2347.119141
857.mp3	-1757.8125	2976.5625	-4570.3125	-351.5625	4523.4375	445.3125	-164.0625	-5437.5	-984.375	304.6875	3398.4375	-726.5625	890.625	1664.0625	2132.8125	-609.375	-3375	-1054.6875	-3328.125	3234.375	2835.9375	3398.4375	-2484.375	1054.6875	-2929.6875	2578.125	-2718.75	-984.375	1523.4375	-1500	93.75	-1617.1875	5390.625	-5507.8125	5179.6875	-1945.3125	-468.75	-468.75	-890.625	1593.75	-1546.875	2039.0625	-1078.125	-609.375	2531.25	2695.3125	-1898.4375	-1968.75	-2343.75
858.mp3	7902.685547	-4629.638672	3875.976563	-5835.498047	-1076.660156	8893.212891	-1636.523438	-344.53125	3746.777344	2648.583984	-10680.46875	-279.9316406	-43.06640625	-538.3300781	0	-64.59960938	495.2636719	667.5292969	-409.1308594	559.8632813	-753.6621094	150.7324219	-538.3300781	43.06640625	-172.265625	150.7324219	904.3945313	-107.6660156	-64.59960938	-559.8632813	-64.59960938	-21.53320313	301.4648438	-947.4609375	0	861.328125	-129.1992188	430.6640625	-236.8652344	-430.6640625	64.59960938	-236.8652344	86.1328125	-301.4648438	1378.125	-21.53320313	-301.4648438	-516.796875	-387.5976563
859.mp3	43.06640625	-409.1308594	861.328125	1313.525391	-1270.458984	-107.6660156	495.2636719	5189.501953	-6266.162109	12726.12305	-12532.32422	904.3945313	150.7324219	-1270.458984	43.06640625	516.796875	12489.25781	-1076.660156	-2368.652344	-9388.476563	495.2636719	2648.583984	-3251.513672	12252.39258	-11606.39648	-301.4648438	-430.6640625	1119.726563	-1076.660156	452.1972656	11240.33203	-11477.19727	0	8118.017578	-8354.882813	-172.265625	2067.1875	0	-1507.324219	344.53125	-753.6621094	107.6660156	13307.51953	-13415.18555	12252.39258	-11606.39648	387.5976563	-818.2617188	1722.65625
860.mp3	775.1953125	-775.1953125	-775.1953125	-1141.259766	3014.648438	-3316.113281	581.3964844	2067.1875	-538.3300781	-21.53320313	-1291.992188	0	732.1289063	-753.6621094	689.0625	-129.1992188	-796.7285156	1701.123047	-2153.320313	1033.59375	150.7324219	-732.1289063	236.8652344	559.8632813	-818.2617188	602.9296875	-1270.458984	-64.59960938	3273.046875	-925.9277344	1722.65625	-2928.515625	-172.265625	3014.648438	-301.4648438	-2217.919922	1873.388672	-2799.316406	2842.382813	-2540.917969	1464.257813	258.3984375	495.2636719	-3639.111328	2906.982422	-1937.988281	516.796875	1658.056641	-559.8632813
863.mp3	-2928.515625	-21.53320313	-64.59960938	-2239.453125	1270.458984	-624.4628906	-796.7285156	-1012.060547	86.1328125	344.53125	2799.316406	-1593.457031	-1722.65625	1528.857422	3100.78125	3294.580078	-258.3984375	-3251.513672	1787.255859	1012.060547	-86.1328125	-3294.580078	-1744.189453	3660.644531	904.3945313	-4995.703125	-732.1289063	2863.916016	-301.4648438	430.6640625	2476.318359	-2347.119141	-602.9296875	-150.7324219	-193.7988281	387.5976563	2562.451172	-538.3300781	-3897.509766	1937.988281	0	-452.1972656	-1550.390625	86.1328125	4328.173828	-86.1328125	-2304.052734	-366.0644531	-1787.255859
864.mp3	937.5	-773.4375	3117.1875	-2320.3125	-70.3125	-375	187.5	-609.375	1851.5625	-1640.625	3515.625	-3187.5	281.25	187.5	-210.9375	-703.125	750	-562.5	2976.5625	-3164.0625	703.125	234.375	-257.8125	-609.375	1828.125	-2062.5	2437.5	-2085.9375	703.125	-234.375	46.875	-1054.6875	1195.3125	-1031.25	2976.5625	-3046.875	1125	70.3125	-140.625	-1171.875	2765.625	-2437.5	2226.5625	-1500	46.875	-210.9375	-93.75	-585.9375	1101.5625
865.mp3	-430.6640625	322.9980469	-430.6640625	1808.789063	-2454.785156	-473.7304688	366.0644531	-452.1972656	1744.189453	-947.4609375	3273.046875	-3466.845703	-21.53320313	-86.1328125	322.9980469	-473.7304688	-64.59960938	3919.042969	-3337.646484	-538.3300781	452.1972656	968.9941406	86.1328125	344.53125	1873.388672	-2497.851563	753.6621094	5964.697266	-5727.832031	-107.6660156	-1313.525391	2196.386719	-258.3984375	-1528.857422	-215.3320313	-645.9960938	236.8652344	1981.054688	7536.621094	-9216.210938	1765.722656	-581.3964844	-925.9277344	-559.8632813	645.9960938	-279.9316406	1356.591797	-1098.193359	21.53320313
866.mp3	-6140.625	632.8125	-1171.875	-609.375	1335.9375	726.5625	-562.5	3023.4375	2015.625	-4593.75	-164.0625	-1898.4375	1804.6875	-914.0625	679.6875	1078.125	-1968.75	703.125	1476.5625	-1828.125	1218.75	1664.0625	-2953.125	-164.0625	93.75	-257.8125	562.5	117.1875	-398.4375	-937.5	-234.375	1242.1875	3445.3125	-3562.5	-1335.9375	4195.3125	-3796.875	328.125	3843.75	-3609.375	773.4375	679.6875	-843.75	1687.5	-117.1875	3351.5625	-3960.9375	2648.4375	1054.6875
867.mp3	6244.628906	-3186.914063	-1098.193359	-1830.322266	4823.4375	-581.3964844	-6266.162109	1851.855469	775.1953125	1442.724609	-258.3984375	-3014.648438	4048.242188	1614.990234	-4457.373047	2131.787109	1399.658203	-3660.644531	4414.306641	-43.06640625	-1528.857422	-3229.980469	3337.646484	-3832.910156	3143.847656	3445.3125	-6007.763672	2153.320313	1399.658203	-301.4648438	-1421.191406	5146.435547	-4220.507813	-1722.65625	3509.912109	-4306.640625	4478.90625	624.4628906	-753.6621094	-1636.523438	2627.050781	279.9316406	-3079.248047	1722.65625	-3057.714844	21.53320313	1894.921875	-3143.847656	2239.453125
869.mp3	-172.265625	86.1328125	21.53320313	-279.9316406	430.6640625	-495.2636719	516.796875	-904.3945313	968.9941406	-236.8652344	-64.59960938	-21.53320313	301.4648438	-322.9980469	236.8652344	86.1328125	-258.3984375	-43.06640625	-43.06640625	-129.1992188	-150.7324219	7816.552734	-8225.683594	430.6640625	322.9980469	-21.53320313	-1012.060547	1227.392578	-172.265625	-43.06640625	43.06640625	279.9316406	-129.1992188	-172.265625	107.6660156	86.1328125	129.1992188	193.7988281	21.53320313	129.1992188	861.328125	-1356.591797	-193.7988281	-301.4648438	172.265625	-279.9316406	366.0644531	-581.3964844	732.1289063
871.mp3	-43.06640625	2734.716797	-2583.984375	3703.710938	624.4628906	-5017.236328	2110.253906	-2131.787109	1851.855469	-1464.257813	-409.1308594	3337.646484	1033.59375	-4048.242188	-150.7324219	538.3300781	-538.3300781	1722.65625	-1291.992188	409.1308594	-645.9960938	43.06640625	-559.8632813	2583.984375	-2390.185547	753.6621094	-172.265625	3875.976563	-2648.583984	-689.0625	495.2636719	-215.3320313	-344.53125	-818.2617188	1485.791016	-968.9941406	516.796875	-796.7285156	775.1953125	-1636.523438	818.2617188	258.3984375	322.9980469	-86.1328125	366.0644531	-581.3964844	753.6621094	-1205.859375	43.06640625
872.mp3	-64.59960938	215.3320313	64.59960938	107.6660156	602.9296875	0	-882.8613281	1227.392578	-215.3320313	710.5957031	-753.6621094	-1012.060547	990.5273438	-1248.925781	1227.392578	473.7304688	-495.2636719	150.7324219	-366.0644531	-667.5292969	1184.326172	775.1953125	-1528.857422	409.1308594	21.53320313	-430.6640625	21.53320313	-344.53125	322.9980469	-193.7988281	-172.265625	452.1972656	-150.7324219	107.6660156	-279.9316406	-279.9316406	732.1289063	-559.8632813	0	1098.193359	-452.1972656	1076.660156	-1593.457031	-516.796875	1098.193359	-409.1308594	409.1308594	215.3320313	21.53320313
873.mp3	-150.7324219	-1507.324219	-2756.25	5081.835938	-2885.449219	3359.179688	-43.06640625	-1378.125	-5340.234375	775.1953125	3337.646484	-1550.390625	3746.777344	-2799.316406	-947.4609375	947.4609375	-86.1328125	2390.185547	1184.326172	-43.06640625	-6912.158203	4952.636719	1399.658203	-689.0625	495.2636719	-4198.974609	-925.9277344	5813.964844	-3273.046875	947.4609375	-2325.585938	-430.6640625	2174.853516	4414.306641	-5749.365234	495.2636719	-645.9960938	366.0644531	-2454.785156	1313.525391	3832.910156	-904.3945313	0	-1141.259766	-2476.318359	236.8652344	5943.164063	387.5976563	-3273.046875
874.mp3	559.8632813	-1098.193359	-258.3984375	0	1162.792969	21.53320313	-559.8632813	-258.3984375	602.9296875	-236.8652344	64.59960938	21.53320313	344.53125	-495.2636719	43.06640625	-452.1972656	452.1972656	-215.3320313	-581.3964844	0	1098.193359	-279.9316406	-538.3300781	236.8652344	667.5292969	-409.1308594	215.3320313	-107.6660156	193.7988281	-236.8652344	-409.1308594	-64.59960938	-409.1308594	86.1328125	-64.59960938	344.53125	366.0644531	-43.06640625	-516.796875	193.7988281	64.59960938	86.1328125	172.265625	732.1289063	279.9316406	-279.9316406	-473.7304688	538.3300781	-344.53125
876.mp3	7924.21875	-5254.101563	2196.386719	1248.925781	-3574.511719	-2390.185547	7558.154297	-3962.109375	-2217.919922	4672.705078	-2024.121094	-3789.84375	6718.359375	-3789.84375	-2627.050781	3122.314453	-495.2636719	-2390.185547	4521.972656	-2368.652344	-2368.652344	5297.167969	-2885.449219	-3079.248047	6890.625	-2260.986328	-2713.183594	4457.373047	-3316.113281	-2950.048828	4435.839844	-4285.107422	-1356.591797	279.9316406	-775.1953125	538.3300781	624.4628906	0	64.59960938	-279.9316406	21.53320313	602.9296875	1830.322266	-1248.925781	7730.419922	-1184.326172	-1012.060547	1830.322266	-452.1972656
[truncated: 76 more rows]
[truncated: 12 more columns]
