# Supplementary material for: Music-induced emotion flow modeling by ENMI Network
Source: PLoS One. 2024 Oct 21;19(10):e0297712. doi: 10.1371/journal.pone.0297712 (PMC11493256; doi:10.1371/journal.pone.0297712)
Supplement: S1 File — (ZIP) [file pone.0297712.s001.zip › minimal dataset/Emomusic dataset/Music features/spectral_bandwidth_features.csv]

Unnamed: 0	30	31	32	33	34	35	36	37	38	39	40	41	42	43	44	45	46	47	48	49	50	51	52	53	54	55	56	57	58	59	60	61	62	63	64	65	66	67	68	69	70	71	72	73	74	75	76	77	78
2.mp3	3562.508908	2271.720608	3340.527409	2561.010952	2168.301666	3059.650912	2542.869417	1901.290668	3175.784482	2350.178171	2822.850614	2795.082721	3222.588788	2628.417811	2045.199306	2393.652324	1892.745741	1747.086287	1605.720872	1708.460861	2213.061947	2112.089928	2224.942355	2165.922411	2407.398234	2129.403426	2004.056677	2770.410847	1797.599687	2248.603613	2193.183816	1810.743913	2908.330004	1981.235943	1960.916879	1578.634083	2183.569802	2370.738918	1959.458789	2756.259829	2331.979235	2412.240643	2710.332691	3143.287762	2125.827685	1765.743483	3209.924163	1841.122619	2111.717868
3.mp3	2440.94393	1214.327107	2908.909741	1080.834041	1242.97136	1909.448894	1398.352738	3092.746426	1304.542352	1372.181001	1321.688924	1566.673487	3310.060273	1476.675569	1593.463491	2586.113977	1899.984908	3321.839471	1354.582383	1469.28792	1959.893011	1405.583341	2809.568047	1145.182572	1386.278787	1932.450272	1027.283459	2547.93401	1159.509322	1869.820464	1240.59555	1637.606593	2028.158168	895.0625746	1644.737969	1740.068108	1769.454746	2990.15033	843.7710151	1699.090101	3807.363675	1289.980138	2757.227786	1179.996208	1394.615821	2001.559363	1214.429859	2676.41159	769.8374122
4.mp3	5134.696673	1532.052094	1861.888304	2365.420187	2254.881804	2125.202498	2647.935088	1900.155045	2057.884575	2632.160066	2214.255251	3271.487038	1874.090681	4208.144872	2102.988066	1878.861732	3935.56784	2767.966518	2766.699899	3574.538948	2274.123636	3307.706359	1352.423971	1864.895399	1186.740752	1676.421946	1964.089898	869.978301	1579.614113	1544.570668	1076.254313	1424.394137	1373.426513	1352.630153	1314.134362	1774.597584	1057.718518	948.3552974	2781.904697	2726.893793	2845.115173	3617.267214	4500.148171	3524.331326	1948.844499	2877.027546	2306.746673	3152.684313	3051.700984
5.mp3	3515.546627	2572.333901	3648.318288	3124.746302	2939.844845	2617.055229	1262.132287	1494.509152	2279.251929	2952.082679	2300.669632	3090.374081	3195.527747	2871.999961	3026.277736	2681.639612	3354.385627	3357.691694	1822.722931	2182.924718	3013.363621	2311.453654	2538.481435	2928.320348	2853.417569	2870.497694	2999.913798	3121.978772	2178.671593	2673.124001	2721.447852	2963.821639	2945.015246	1834.307839	2954.444123	2702.439119	3006.685447	3201.646297	2640.049839	3468.682739	3307.966088	3104.324281	2994.250989	3784.039072	1694.9479	1682.87077	1011.793819	1444.279762	1531.816564
7.mp3	2011.7296	2408.516253	2179.085008	2078.309896	1635.286999	2459.634952	2058.17554	1959.887155	1983.840034	2565.220815	2192.240726	2248.111877	1721.258139	2463.049387	2360.263036	1867.67603	1908.312138	2448.504009	2169.636271	1821.052561	1299.836432	1706.277159	1481.316557	2362.093276	1236.272307	1621.783792	2804.027988	2055.069936	1453.141678	2499.878366	2186.684066	2047.762135	1992.277421	2622.44549	1996.413787	2152.302346	1628.04168	2412.519742	2095.564706	2277.065897	2038.95847	2563.457678	1937.122099	2166.195609	1654.255649	2597.744807	1891.415465	2058.266384	1953.291337
8.mp3	640.2708146	5166.288152	680.3230145	1811.078746	4042.680711	530.5405257	751.1061316	1307.43136	520.8110542	4127.34778	1360.497214	530.7790994	5443.683032	1253.367287	530.7360795	5284.072596	1043.91211	836.4178038	2062.090944	4168.771997	5041.219294	1924.040672	1520.827728	4418.6674	1593.496825	1381.838594	4063.593013	2869.160385	1173.861742	3972.609705	1634.271739	5223.24213	4590.967864	1662.399018	3655.708772	5120.419849	2022.16092	699.9965553	3545.199309	2362.724553	567.5939012	774.4343625	5019.747949	557.7609608	692.0155775	2173.73699	413.4998146	664.120898	591.7226929
10.mp3	1249.221647	1692.737654	890.0626809	4778.113387	1035.628188	4779.51	1120.474442	2012.9149	1345.25339	742.3763871	4357.200969	881.850067	3915.469822	1079.597821	3124.570605	943.2991885	3835.803807	1608.809395	1049.01891	3949.705594	2908.553155	3658.512101	1039.533058	2352.04431	1760.145556	1303.602675	4036.618078	1030.285326	4461.916454	1059.368222	3699.297338	1177.339847	1411.367581	1748.40025	1142.633844	4433.391453	1871.664105	4165.937506	1855.516922	3139.997211	972.6117199	1845.05836	4688.060066	3322.868843	3559.054478	1227.4792	1931.550651	1492.062418	1588.05038
12.mp3	3829.134202	1385.826731	3200.864343	1629.916574	4325.012061	1366.248838	1353.120636	1324.96429	3679.321504	1330.455577	3218.997495	996.3571737	4600.199973	4951.45217	4992.203346	4456.238113	4044.076713	3703.636046	3233.001464	3261.204747	2222.806815	3004.813185	3429.887247	2398.184177	1649.995009	2584.281279	1295.202485	4539.018893	2000.681467	2772.474433	3812.571951	3901.864426	4661.260635	2140.953414	2000.719398	1120.845037	1686.742743	3262.094745	1808.579526	3516.043719	1696.652718	2728.408902	2432.942127	2669.390609	2091.256625	4386.976326	2250.043905	1695.488728	3397.073494
13.mp3	1862.760371	2355.440045	1136.134397	2551.28462	1788.287171	3217.3487	2974.613415	4038.551289	3596.165057	3188.76227	3881.516219	3977.075019	2993.927312	4240.471922	3402.381172	2638.681834	3553.941272	3298.671283	3632.641967	3654.401786	3623.290087	1751.904624	2991.94912	1824.924791	2103.661625	2178.288353	1806.243965	1725.342527	3016.648642	2270.681306	3415.992419	3293.087898	1912.896046	2121.259058	2919.417572	3568.991017	3612.771991	1837.103182	2428.90008	2819.381739	3098.715495	3930.048222	3194.583806	3803.039526	4176.993287	4126.050142	2076.407539	2220.993742	2047.446645
17.mp3	2345.092025	4181.655947	3517.243333	1802.065403	3130.396278	2636.727619	1413.176725	1624.67518	2265.435536	2350.22369	3927.095078	2020.736169	1536.231311	1362.497785	3326.004931	1784.49775	3269.296151	2252.083459	1606.414775	1578.84031	1953.963963	2910.849807	3117.397755	2167.810084	1671.860184	2554.122457	2548.050804	1974.571339	3225.412714	1751.284527	1435.054531	2492.209488	2224.355633	2070.810764	3744.321063	1809.37494	1480.547604	1470.175325	3194.687776	1956.653483	3301.022252	1475.963344	1801.834148	1480.890323	2012.095766	2749.823856	3367.465299	3031.16041	2011.793911
18.mp3	2075.665418	1957.483401	4166.148285	3424.698305	2382.483117	2083.984774	3554.529938	3581.252703	2328.592374	2054.0187	3783.270326	3544.005993	2222.134598	2553.293851	2565.099175	4504.641458	2674.094504	2594.529081	2099.414728	2382.576827	2590.482619	2447.093473	1817.927531	2737.319554	3556.434425	2786.237601	2767.815141	2869.650125	3498.65027	2626.09675	2721.766819	2285.345576	2662.338118	2522.685907	2503.616645	2807.865388	2762.962593	2876.133087	2347.62404	2007.565493	2667.500187	4157.470139	2590.9714	2131.500185	2416.504286	2392.115269	2918.824054	2944.34349	2648.22596
19.mp3	1690.534823	2142.760601	1727.482283	1759.928552	1739.404638	1746.485891	1755.668006	1757.00373	2576.583915	1825.920727	1789.104845	2324.994602	1886.928156	1748.017062	1756.440241	1771.846349	2198.971586	1655.757027	1619.590343	1695.304537	1725.435871	1695.729519	1827.859848	2160.785862	2127.596431	3728.079366	2732.085864	4203.124861	3536.060773	4077.895343	4220.546357	3893.468466	4067.215309	3957.466687	2169.899823	1950.548347	2026.919742	1959.412099	2115.652191	3541.550877	3998.319829	2816.688713	3323.697294	2682.180852	2873.24454	3975.731265	3162.219933	4065.182819	4295.013485
20.mp3	2565.999233	2300.343656	3983.61313	2608.202211	4741.2332	3083.848866	4910.517812	5244.922259	3540.676483	1520.109775	1643.732638	2398.74816	3757.8378	5128.672926	1757.039703	2961.328584	3435.274505	4648.64177	3452.562946	3802.143201	2648.042622	4621.89786	4224.172574	2354.631147	2093.232065	2213.874059	3388.421846	2403.674568	3347.940138	2857.537125	4759.718754	3629.061593	4967.156115	3029.104895	4794.592638	4551.8216	2025.296644	2128.23427	2471.546316	4439.221162	3057.968086	3853.665839	3144.526403	3912.493132	3905.548486	5082.845481	4591.427503	3639.82793	3221.566744
21.mp3	2936.657927	2969.188384	2128.635987	2558.445975	1416.194014	3326.949934	3154.812992	1412.561508	3053.625339	3342.942491	2092.456706	1630.155748	3098.584263	1857.052821	2294.350353	2842.185492	1689.050884	2743.871258	3227.14764	3427.743348	2046.12753	2367.298335	2384.674732	3650.659754	2436.24461	2353.536718	2077.532378	2165.216528	2426.610687	3326.99259	2791.454497	3104.074796	2307.555737	2517.925181	3589.737174	2353.33681	2582.34316	4303.057596	2411.591078	2399.610495	2890.693077	3148.549378	2298.14286	2803.13692	3138.809792	4638.515251	2030.868983	3167.672469	2500.874837
22.mp3	1703.271898	3770.118556	2303.899791	1929.059443	2194.700366	1548.100349	3015.491001	1865.836347	1798.309349	1977.072377	1825.80985	2420.579347	1502.124069	1824.014352	1951.37252	1786.933307	2136.869185	1759.966707	1729.450325	1937.790184	1754.914962	2730.673234	1679.787973	2313.847382	2064.51191	1534.701091	2111.528749	1646.8254	3552.368794	2104.720608	1705.99886	2311.316209	2086.821146	2786.539942	2213.127171	1553.651032	2140.568201	1966.427905	3084.410919	2742.672362	1680.65995	1862.822193	2226.886692	2371.420421	2423.928639	2815.419157	3200.036698	2150.704811	1705.437145
24.mp3	3215.279099	3698.254859	2505.156993	3016.400008	2717.736922	2911.433765	2818.143368	2995.513646	2660.711021	2420.575805	3200.479934	2938.445139	3293.679062	2767.322581	2976.99365	2739.188726	2918.630357	3253.01471	2986.531076	3219.422149	3185.459976	3089.860828	2725.430619	2672.702195	2768.182838	3189.200395	3584.751446	2980.624154	2973.086794	3115.409128	2847.358123	3455.4156	3487.2333	2524.529917	3351.484955	2939.948885	2876.696041	3280.334447	3214.120883	2660.685527	2826.335971	2592.17814	2758.981734	2449.379701	2734.004176	3054.533556	3308.132527	2441.981774	2549.66196
25.mp3	3191.528574	2418.693904	3439.363171	2761.409163	2730.663845	2437.473621	2205.568086	2830.082894	2450.393643	3048.649836	3007.274655	2703.816704	3330.12942	2765.052191	2738.312554	4001.662133	3165.572875	3106.010565	2793.229314	2055.6449	3772.43315	2961.793817	3269.857189	4170.833704	3456.628342	3831.552537	3165.171371	3906.53623	3084.454659	4129.268423	2934.853361	4532.34861	4054.013498	3365.854048	3630.299405	4579.513918	3547.130086	3039.711202	3980.181668	4033.891689	3397.698537	3739.366178	3827.396368	3936.542479	3125.866244	4279.827922	3788.433018	3918.690793	3797.948352
31.mp3	1775.659452	1994.342847	1965.608317	2671.537516	2232.890576	1716.634183	2349.915727	2260.944357	1751.390686	2938.255695	3531.465061	2466.618793	2297.291329	2566.985834	2741.550954	2403.335854	2943.16396	2905.814195	3207.615985	3061.021979	3703.946977	3897.299315	3111.205223	4410.543143	3262.388401	3515.499411	2554.143166	3836.079683	3680.841961	2161.293857	4070.838993	3579.820423	2666.98493	4671.017226	4721.295915	2443.949658	5362.095696	4003.907175	2592.763408	4335.566338	3346.68916	2441.600499	5059.630848	3840.860326	2211.404695	4515.59675	3565.102881	2955.4846	4403.325908
32.mp3	1370.234993	1566.527806	1458.912112	1535.813695	1403.502133	1472.804349	1408.933633	1443.621301	1560.335656	1524.616491	1357.721738	1610.891348	1426.398772	1368.847306	1510.976627	1418.417451	1261.616256	1974.051209	1470.751402	1495.030004	1551.134528	1629.640799	1632.95726	1395.006458	1405.363796	1565.87791	1369.339025	1468.684571	1457.804548	1560.317153	1485.239457	1683.558764	1519.649385	1498.654936	1438.253566	1644.494934	1874.754027	2001.427509	1867.766318	1597.565297	1334.569219	1577.906374	1470.910231	1386.155033	1495.065489	1622.35699	1563.086499	1355.863067	1385.613586
35.mp3	1911.444051	3065.82614	3828.390733	3651.627668	2710.10821	3288.625239	3216.043671	3017.92962	2254.514779	2711.910622	3314.345068	2590.575454	1469.14134	3101.545078	1381.218172	1888.742869	1872.63202	2202.989631	2716.948149	2887.22637	3027.564734	2843.44976	2936.969737	2480.875797	2760.157821	1893.039178	3458.364855	2839.83048	3255.051769	2905.102858	2316.089414	2089.559336	1815.632886	2889.11745	2648.195091	2866.07369	3206.129831	2911.981613	2586.620481	2931.305127	2532.253093	1261.544348	2685.13385	2468.079885	2484.524908	3289.528914	2630.293826	3124.813341	2234.896445
37.mp3	3277.252408	2146.408027	2394.668808	2951.540727	4100.635087	4401.087108	2652.065832	2081.603801	1697.600547	3192.282077	3874.556128	4091.998011	3836.019842	2383.691122	2257.030504	1851.276875	4738.586325	3338.938232	3652.535063	2763.18213	2217.175019	1867.985227	1969.654856	3648.311406	3463.880388	3325.11056	2615.894568	1923.299405	1887.757425	2609.268781	4597.777663	3890.299829	2325.230714	2200.580996	1980.412471	2172.095995	3974.143406	4140.943803	3383.300649	2177.644806	2338.303022	2318.23376	4325.125121	4023.628065	2070.147078	3314.995875	2630.921274	2711.474418	4008.078392
39.mp3	2536.080469	2240.824401	2301.664392	2201.418999	2510.770517	2151.10525	2399.918992	2024.859422	1971.358931	1986.386865	2002.967135	1933.342942	2044.940945	1929.012358	2437.395351	3017.552611	2674.447552	3276.108669	2617.905837	3175.903715	2276.499915	2381.12275	2310.206578	2147.858863	2092.184464	2026.413674	2119.996145	2103.002729	2271.900287	2745.953462	1569.713931	2265.784551	2566.298337	2427.960639	3369.481574	2221.441421	2630.422456	2902.577382	2367.723508	2323.990902	1986.837349	3240.938771	2072.12372	2063.641348	1687.057986	1812.355638	2547.883293	2088.478921	2613.024752
40.mp3	2516.863802	1122.611678	4713.794693	4900.725845	4014.177567	3107.241584	1228.829797	949.940703	1357.231657	2491.316498	1613.472007	1576.883716	1407.102962	2399.522143	1998.885081	1353.398278	1167.839234	1589.363656	1144.087319	1754.300576	1656.680319	3594.899592	3325.747442	3535.857813	3258.244652	2938.35578	3042.381506	2678.665258	3146.266844	2192.119553	2124.227537	3729.244539	2275.827947	2352.264628	1998.803104	3244.161524	3532.482386	3149.045934	2576.135362	2498.927231	2392.893014	1997.670224	2365.081004	3954.865658	3754.86936	3674.308026	3571.672209	3597.744242	3745.941186
41.mp3	2606.244516	2365.96194	2748.394053	2035.530445	1720.363423	1749.209396	1820.282739	1950.806467	2083.874292	2118.505043	2405.020245	1921.157631	1757.57948	1888.804787	1539.768621	1891.363969	1756.894761	2557.174041	2284.729294	3145.682723	2235.698005	2142.766214	1460.596429	1607.990763	1772.596497	1695.879143	1886.158594	2130.732928	1834.985467	2423.56613	1583.727141	1516.778226	1919.306024	1711.55129	2246.563509	2013.329333	3059.808472	2040.25007	1913.600246	1384.966651	1559.493983	1643.461267	1865.048109	2221.75084	2361.899661	2722.964238	1909.338467	2520.470251	2499.308067
42.mp3	2234.63453	2830.936059	2380.213334	2545.697764	2238.047543	2485.840669	1983.761201	2224.792952	2136.877932	2346.826079	2714.722753	2019.277208	2351.380077	2146.088747	2174.592419	3307.771447	2643.69342	2315.059336	3128.76214	2063.361303	2484.549135	2221.465543	2270.455033	2054.186696	1947.123585	2340.379344	1947.199122	2256.031526	2246.529996	2999.284426	4459.636416	2185.936581	2105.267692	2206.434247	2303.696351	2773.598672	2254.872917	2176.787176	2852.520529	2157.394883	2845.194965	1993.200341	2561.602022	1938.611848	2331.421317	2292.037814	2259.978001	1920.717462	2069.098109
43.mp3	2199.851459	1847.111412	2542.712042	1964.403307	1918.208534	2255.555558	2013.578581	1743.839192	1844.222476	2033.844595	2044.323266	3063.707644	2030.353773	3651.105103	1777.451777	2530.534454	1947.739229	1699.036053	1667.663909	1683.391739	2120.593093	1833.981552	1639.192524	1652.1618	2556.59064	2064.51716	3319.01614	2503.224247	2931.385581	1739.455358	1904.725545	1881.256245	1898.014239	1727.173047	1929.476041	1827.537639	1853.878504	1852.544121	2008.799263	2200.171897	2080.181207	2855.067632	2332.026181	3502.565989	2259.124991	3487.894317	1818.94597	2651.891618	1752.728223
44.mp3	1491.37982	1890.422981	2170.914697	2243.904156	2022.375857	1783.198123	2557.706482	1386.989212	2022.069409	1836.916733	2815.305104	1961.705633	3653.065649	3772.404717	2203.635874	3599.924041	2050.95221	2292.934676	2137.517269	1626.289299	1929.21511	2009.479916	3116.622601	2017.870767	2071.69227	1761.112566	2967.387967	3247.683413	2875.626501	2680.882193	3635.043927	3997.860776	3373.459481	3956.259652	3666.378356	3065.977382	1722.353507	2320.825813	2142.638619	1777.815348	2053.923684	1960.735351	2071.672468	2034.22971	3191.814411	2535.41244	2594.252544	2765.067645	2389.461406
45.mp3	1092.46948	1261.076133	1008.161513	1133.686345	1084.22617	1091.667759	1155.337596	1067.285805	1290.699533	942.1310848	1573.587692	1493.490782	1396.183225	1287.519783	1580.148988	1400.136352	1287.297771	1660.896133	1307.403029	1288.94956	1208.249638	1461.637212	1146.633128	1616.071226	1767.87913	1575.962373	1323.23449	1293.105803	1271.952145	1359.028724	1116.970265	1035.099327	996.4039161	864.4482018	1274.095773	965.9453774	1227.935346	1206.892084	1467.978195	1516.723445	1349.219846	1335.812651	1371.890507	1397.906535	1385.544956	1456.75329	1327.477351	1423.435972	1367.388068
46.mp3	4852.180165	1529.908963	2536.012702	2337.267462	4213.958777	2445.597244	1847.834259	3234.116469	5174.500721	1466.080191	1387.144005	2439.617737	3722.210361	1201.567519	1923.518031	1477.482137	3590.504082	4653.529659	2925.685208	1751.403236	4260.85728	3933.702549	2126.63863	2578.616982	4493.24196	1861.59958	1787.518271	1714.643202	1747.449697	4152.297101	1417.173346	1434.494087	2825.16232	4847.058918	1314.959298	2259.565626	1821.977965	3408.989062	2063.156459	1367.757106	2529.749619	3188.523616	3023.987428	1538.861931	1693.580768	3521.599604	4819.699986	2609.785125	2608.580203
47.mp3	1896.70802	2662.32726	1699.187404	1752.18474	2634.296264	1700.799934	1598.579482	2790.513571	1962.078585	2577.17696	3381.614203	1611.990385	1764.006626	3378.468475	1714.53899	2245.216532	3565.09052	2146.414574	1397.712817	3297.394853	1491.366029	2417.433769	3191.881736	1919.914241	1551.493812	3177.949323	1892.226577	2563.890048	3163.586047	2019.123812	1713.982566	3241.143733	1535.19834	2243.752686	2970.801871	1632.011064	1694.056081	3681.621206	2008.72811	2660.713735	3003.088929	2002.076227	1456.231033	3076.335642	1515.429611	2238.574567	2485.399455	2413.917756	1930.503868
48.mp3	2244.347487	1836.636339	1790.589194	2168.067577	2363.111369	3349.199179	2032.29422	2219.287427	2616.271555	1714.109348	2267.665634	2089.629587	2439.05586	2574.418238	2032.409862	1887.195375	1825.619158	1791.003315	2101.549413	3019.060656	2184.151034	2067.724068	2884.74232	1912.474621	1859.191936	2059.230826	2936.862744	2304.169837	1903.432035	2011.185872	3018.073649	1948.151289	3504.980818	2473.147434	3396.224753	2214.719774	2261.192394	2252.973595	2422.764762	1998.406769	2693.149547	3131.651287	2252.722852	2747.465613	3438.837013	2771.50596	2425.48072	3256.331254	3014.771718
49.mp3	1815.034967	2915.394024	2036.067813	2106.485906	1869.13331	1763.206635	1952.296358	1681.306378	1894.356705	1519.477063	2140.797567	1864.740386	1856.12644	2035.565996	2019.361134	1852.92912	1747.746598	1883.884588	2267.024274	2092.659195	1785.87534	1666.54327	2080.692279	1908.463551	1876.702202	1897.336669	2099.809582	2181.065749	1949.424687	2018.955238	1874.030939	1605.438534	1580.558321	1837.50115	2080.974871	1967.577953	1902.266225	1989.535775	2029.602597	1998.899154	1847.660163	3289.056382	1728.963736	2934.575644	1670.07167	1872.713991	1931.493077	2652.231522	1839.884404
50.mp3	2296.125958	1346.747204	389.6136511	968.8271644	594.0848439	2200.741238	1687.037271	487.2105155	742.3900212	611.5247891	1520.67419	2340.124493	455.7707217	612.6435627	913.650938	1602.491426	3463.097301	681.2478676	851.9143193	919.6520352	2547.539229	1784.478995	413.502929	814.7248254	495.8025167	2102.016528	630.2096923	477.39955	3782.470099	3725.398518	4552.974193	2878.703432	386.6471447	2101.465498	1165.728379	2976.639648	824.5565802	509.1680989	1845.556225	1089.088208	3001.971454	3384.886576	697.4290799	2096.383278	1365.901169	465.5723205	823.7644911	606.4640116	1799.784754
51.mp3	1805.931559	2207.013162	1919.49167	2609.736295	1457.646441	1849.920182	1654.904013	1359.835281	1510.195729	1827.996812	1455.68618	1623.944964	1775.894822	2210.31317	2168.359415	2277.490222	1794.742312	1998.46329	2204.077338	1656.078664	1813.647904	1968.491717	1855.159965	2045.861957	2148.856222	2667.33348	2300.348463	1581.126306	1452.289535	1868.765166	1665.093724	1745.786337	1736.667197	2012.328619	1983.784116	2303.1958	2190.462843	2328.133163	2063.495714	2196.149327	2525.424607	1890.59362	1992.74723	2173.547355	2305.599103	2000.748705	1785.142826	1795.063008	1692.534936
52.mp3	3016.771846	2940.720067	2224.033588	1969.997536	2039.256709	2542.603331	2985.065616	1917.884289	1672.376646	1895.455696	2030.560761	2387.319639	2017.815292	2969.062235	2060.954276	2669.287054	2335.411485	2136.452034	2609.076563	2019.827483	2074.940493	1816.075527	2260.565319	2193.107765	2758.273807	2728.211588	2797.188966	1714.622471	2035.554421	2371.528395	2461.094223	3625.195847	2184.553669	2055.372799	2260.136962	2142.357122	2001.264446	2982.925399	1703.420539	2993.107727	2074.281998	2001.529426	1917.473842	2138.730282	2408.249682	1639.575851	2031.60561	1547.94539	2098.980715
53.mp3	1984.679975	1991.608756	2754.201458	2291.683686	2490.72839	1601.299537	2175.238078	2082.081503	1598.590812	1926.191677	2439.183449	1881.83852	1938.262017	1956.115294	2001.855985	1979.84058	2494.317989	2284.080263	2729.414626	2905.842562	1669.427421	1561.801801	1661.815529	2060.076566	2016.059164	2343.538662	2274.555181	2211.767855	2695.025313	1779.029101	1893.466304	2176.810421	2433.666229	2461.57901	1906.551977	2134.385598	1878.796443	1578.14526	1420.518218	1833.953266	1876.513423	1892.030154	1934.523958	2846.443021	2366.905019	2850.78761	2499.55455	2427.305653	2381.201873
54.mp3	1900.322675	1305.192681	1234.468427	1314.627399	1481.188559	1399.534676	2017.1927	1993.376851	1381.655009	1655.368982	1511.818197	2661.555401	1556.718422	1999.713169	3424.743989	1450.888123	1044.286393	770.7925283	4146.504188	2207.838953	2222.610396	1973.318274	1965.836939	1904.046828	1098.587395	975.3120512	1043.665507	2055.19215	2689.874311	1525.965121	2150.458744	1769.558432	3404.534269	1513.297362	3637.680855	757.2954232	4494.515869	1296.242329	1885.888068	3580.409756	2798.489464	754.9260535	802.7030029	2402.907264	2690.249386	3676.687179	1846.245668	1700.653633	1917.918478
55.mp3	959.7077202	1116.193303	1300.114908	1333.395961	1262.822786	1153.929841	1455.359043	1382.525983	1650.348236	1285.732378	1414.88324	1301.545494	1337.314548	1109.797716	1586.399229	1303.668136	1513.079168	1416.751196	1307.839083	1279.927599	1388.330764	1574.181063	1318.058682	1487.697109	1426.480471	1327.619773	1306.959577	1351.143448	1346.586231	1351.511016	1442.260031	1361.119501	1681.001209	1109.581042	1255.011722	1471.763025	1320.7096	1235.722971	1173.410373	1127.427676	1342.645998	1390.654206	1482.83078	1463.36725	1397.666236	1236.41246	1490.170562	1241.607058	1331.484605
56.mp3	2996.288769	2796.725285	2857.323965	2341.688797	2858.18711	2696.275492	2344.576881	1662.034201	2636.608506	2661.414136	2483.137949	2800.169059	2605.482756	2697.650145	3025.688015	3392.428443	2914.084441	2481.241671	3090.516866	3330.332934	2675.24982	3484.219203	2550.525156	2818.345095	2602.492201	2723.804107	3087.015562	2512.699544	2809.124321	2962.372487	3065.513278	3192.586502	2432.840743	2573.277364	3336.219788	2840.804289	3271.819025	2915.350518	3140.218308	2707.875436	3075.739764	2708.926872	2778.404747	2186.673839	2084.323613	2394.736934	1843.661367	3071.755388	2935.640564
58.mp3	3816.556779	1570.115927	2233.367217	4934.571518	2627.435981	3217.063434	2388.792433	2184.376245	3207.02978	4414.094812	1807.800228	1760.981651	1237.9877	3241.900197	1879.021242	1511.387957	2353.323601	2762.039966	4803.544146	3177.290012	2113.316228	1445.765524	2823.920094	864.82169	3286.823903	3059.565099	2059.656474	3801.132999	3604.47503	2832.178643	3343.879677	3966.430248	2410.068335	1612.245265	4101.711885	845.4524906	4617.178011	1970.796695	2134.411913	1682.795566	2458.030559	2289.355735	3776.583659	4010.286395	1933.211205	3906.3864	2987.566064	1656.810787	3363.098956
59.mp3	1519.817186	2007.986491	1761.570974	1772.310215	2635.453173	1827.647495	2856.714241	2699.805832	1574.428432	1593.824601	1979.206078	2244.418264	1392.578901	1976.10256	2169.362324	1855.02647	1780.713691	1533.751855	1853.425188	2330.759319	1411.387391	2574.221416	2570.958618	1783.468406	1515.279571	2039.837112	1886.64425	1666.453142	1803.724866	1623.613804	1589.522524	1686.904649	2303.294483	1622.665382	1795.43436	2915.934549	1798.034165	1402.338848	2222.266812	1903.838132	1557.37187	1694.795948	2324.544869	1616.853847	1504.292542	2404.627468	1500.474952	1696.806583	2453.186297
60.mp3	2199.81196	2341.033762	2553.956357	2038.129165	2720.101247	2033.865588	2139.081019	2759.170055	2442.08171	2160.947456	2530.275391	2047.498539	2538.942778	1725.69721	2300.632336	2421.001689	2605.841277	1935.887828	2332.715147	1946.509732	2101.04179	2389.332683	1990.577446	2840.244945	1693.21323	2234.946379	1974.012357	2080.396584	2371.15019	1611.265123	1571.411812	2270.737738	1952.12707	1927.371813	1874.51566	2025.668737	1946.284487	1747.762755	1898.588492	2164.03592	1693.247454	1608.044768	1973.14235	2243.298644	2217.99329	2297.646184	1927.441169	1817.509587	2683.214415
62.mp3	2520.898743	2072.316423	1253.008486	1573.48266	1233.61693	1040.224277	3067.324853	1496.441565	1722.899458	1644.635131	2125.687644	1491.201702	1355.241793	3199.80405	2188.270814	1488.092007	1616.630053	1530.244646	1686.385169	1634.350017	1403.468665	1731.582233	1347.955383	1395.82466	1492.018485	1556.54911	1754.031496	1598.714582	1928.29107	1493.428575	1410.375292	3072.145284	1691.245783	2232.976136	1815.27747	2853.257378	2648.209821	1548.718831	2209.31597	2222.616051	1407.582355	1818.44933	1254.974502	1846.055132	1280.576126	1255.615524	1529.213785	1307.897287	1311.636905
64.mp3	2940.923977	3223.463341	3809.137354	3314.220884	3654.851554	2545.175193	2821.649404	3335.245234	2986.213445	3765.508808	3718.883107	3338.710979	3114.882775	2761.666069	2232.277978	2296.363768	2534.76682	3645.370349	3071.071117	3425.351377	3489.851008	2389.510403	2964.343384	3280.456798	2656.175887	2995.426341	2602.135513	2528.991981	2685.027908	3162.347695	2451.571907	2274.640333	2845.111463	3246.486734	2754.595862	2618.855058	2250.127466	2433.301688	2467.772574	2811.137952	3353.575017	2404.533335	2483.578116	2402.256689	3052.744299	2478.989394	2701.046326	3010.142897	3318.068939
65.mp3	1148.046203	1263.600322	1431.617635	3402.62738	2125.584561	1978.260571	3959.769974	1444.038859	3523.363943	3038.370371	3233.62495	1645.886515	3010.588242	2332.486233	3634.011466	3794.482922	3426.530963	3717.272721	5414.892915	2357.810093	3451.783927	1666.509891	1735.030158	2019.484153	2223.011349	3654.325641	1662.524428	4065.567576	3303.629287	4916.358497	2822.73232	2887.867035	2604.407798	5006.473279	1674.26975	3805.822162	2631.453653	4788.643557	2061.69906	3372.550922	2374.00081	2608.312761	2543.489029	3739.710086	4581.332138	3928.371182	3117.670483	3213.603314	3893.830341
67.mp3	3248.867597	2718.307134	2355.847886	1774.832637	1906.448266	3345.61045	2540.937498	2321.606363	1997.552269	3108.739621	3207.673136	2635.713789	2157.08556	3309.709276	3287.753096	3425.13627	2518.470417	3438.885952	3208.200097	2792.258437	2523.558387	3134.880748	2920.643077	2919.714179	2448.232836	2964.725687	3001.862692	3019.284311	2461.578745	3157.291213	3088.77364	3531.816153	2494.52302	2506.996993	2765.069068	2524.587111	2302.837876	2002.912337	2199.036391	3351.646632	3357.160582	3321.309294	2387.219466	1894.602745	1354.20501	2990.723618	3394.266976	3382.595756	2923.051653
68.mp3	1905.482276	2321.672335	3450.600945	2219.313669	2610.679735	1550.913758	2208.608256	3099.405325	2191.771459	2397.492393	1461.30931	3317.284686	2980.058827	2322.395047	1953.568371	2042.675127	1798.852202	1874.215753	2090.654328	2388.415601	1876.998202	2385.392372	1968.114027	2239.614053	1291.926593	2325.20071	3391.253881	2037.138899	2458.077331	1415.416678	2413.197875	1701.287514	2207.181226	2414.335273	3412.205932	2176.314494	3256.773839	1238.874654	2695.941842	3220.390779	1905.588311	3401.102412	4310.360976	3601.592375	2462.549376	1663.428765	1982.556795	3261.704382	2856.008624
69.mp3	959.2801178	977.0410113	1039.472758	842.2957887	876.4709638	959.2561682	990.8566366	1293.049947	962.9948084	849.0344749	1083.378505	1245.447313	1088.471925	1011.229431	1085.503018	1143.876986	1082.489057	1142.729401	1143.807458	1127.57253	1139.71759	939.214739	963.4069038	1347.461519	1040.030367	1131.143888	1053.325418	1293.409832	1253.432834	1135.997045	1185.939071	1040.215437	1037.008957	1117.136892	1037.405749	1126.239564	1004.025238	1096.512562	869.066435	1019.84974	930.1048132	1229.913945	1128.917258	1080.91115	1098.188028	987.2978906	1044.845266	996.2422816	1081.326398
70.mp3	2946.605821	3893.932676	3137.631362	2945.432556	3112.104672	2507.819877	2586.441039	2397.041814	2698.387534	2226.413177	2416.937656	3100.49852	2563.728979	2161.523025	3310.776639	2364.364952	2343.085428	2431.043657	2744.365386	2782.069372	2531.538591	2083.612895	2519.299308	2708.699843	2441.918782	2413.554217	2430.275143	2488.366077	2627.774689	2536.821012	2637.50722	2847.793435	3028.545271	3468.713621	3073.064296	2904.465162	2227.793759	3034.426529	3325.792717	3312.76552	3569.579441	2658.673055	2885.01748	3705.228872	2145.098954	3882.603063	3293.016307	3116.158705	3414.138
71.mp3	1948.477604	2184.854955	2041.118298	2203.303743	1715.644769	2448.501114	2899.295944	2307.326611	2330.224787	2383.888784	2489.795325	2152.920829	2180.371377	2425.750387	2100.264519	2119.649822	2183.172664	2115.761412	2111.524679	1994.964407	1957.308157	1743.283913	1620.566935	2173.817681	2132.565025	1687.474161	1961.739473	2235.298205	2324.996822	1875.498492	2310.59793	2555.280004	2495.635413	2038.810984	2269.11549	2025.211176	2304.930664	2652.848155	2546.07685	2225.565278	2871.447485	2538.388171	2809.195488	2080.263131	2679.020657	2081.96417	2184.320064	1818.357225	2111.66854
72.mp3	3020.026744	2888.515726	2803.485074	4666.344906	4486.75311	2921.560444	3119.914084	2498.180049	4644.546679	3135.453792	4354.057723	2997.671112	2917.536004	4276.062081	3866.928976	2691.167533	3001.346276	3139.097749	3660.712825	2843.998826	3354.036553	2684.493579	2570.257478	4353.870239	3927.593498	3060.72644	3525.137889	2575.648937	4195.474137	3794.721278	3817.805775	3179.811951	4159.122251	4176.82897	4123.178466	3188.201224	2456.46225	2818.897431	2630.322273	3739.909574	2293.746939	2248.74954	3051.597692	2740.489951	3553.937012	2842.26499	4364.960226	2669.900578	2582.481636
73.mp3	3146.777269	1938.032283	1388.923491	3141.064215	2646.710949	3893.108329	1683.740608	1737.358315	2217.993114	2535.06955	1568.717367	2402.962665	2253.621914	3009.588264	3140.604775	2776.145031	3227.599064	2460.098425	1588.178705	1792.896307	2768.345019	5074.4208	3065.838311	2495.208993	1394.358089	2516.552962	2599.379359	2581.266985	2860.125159	1811.164808	2481.226089	2440.927699	5089.195083	2031.482536	1190.288619	2829.40452	2528.507955	2131.095232	1791.679581	2860.720349	2944.865984	2819.537387	2313.260708	3234.369431	2972.529064	3081.429697	1958.616433	1399.282254	2809.19369
74.mp3	1749.865499	3748.255645	2170.66012	2946.043454	3508.292769	2860.399711	1647.33791	1581.689076	1549.348928	1356.684055	1703.64707	1870.593324	1483.844431	2752.135777	1676.607224	1521.369202	1694.642228	3666.219148	3919.727652	1328.744791	3530.240121	1761.551488	2195.242762	3369.59619	1485.895427	1047.596422	2794.001123	1606.610484	1090.91523	1705.500821	3547.831151	3248.615797	2469.476674	2113.347321	1819.688048	2591.001626	1074.763066	1993.981255	2388.654837	2182.016371	4394.274923	1303.886034	2224.705029	3162.783705	1536.091643	1629.859541	3954.878312	1702.470366	1897.772722
76.mp3	742.5870311	893.6196668	1159.659984	986.5806178	786.4341951	722.2182531	954.9372156	994.7799255	894.2151796	750.3501944	1026.853748	988.2187613	1108.587786	981.9199505	845.4172958	2795.509427	974.7722206	864.4116267	994.5690112	762.1173679	2115.953961	960.0433505	895.026528	1074.312358	714.8794499	1642.974285	969.91559	1033.417003	972.4368679	758.5605336	2263.012795	973.3831075	898.3538107	1056.913359	964.5110924	2465.851565	982.1211482	956.0694888	1046.32968	1019.211162	2403.760924	971.5749293	881.3414558	864.3723986	728.7737618	2944.199971	783.115949	901.4612303	912.7579702
77.mp3	2063.553147	2484.163171	1964.154439	1892.723508	1994.105427	1808.870747	2513.102467	2688.356408	2342.380811	2752.560715	1799.061358	1993.762757	2026.42491	2424.153802	2381.535834	2224.603926	2039.845851	2177.758293	2278.51571	2326.519923	2182.419661	2376.411089	2308.451784	2611.581021	2636.725707	2613.246649	3203.078893	3137.411881	2279.038435	2431.618624	2989.629753	2484.659427	2917.523307	3075.14546	2443.227399	2354.5202	2668.903579	2284.111421	2394.568944	2913.739626	2576.762159	2655.700885	2571.632301	2647.830069	3014.050668	2899.526821	2533.941573	2443.574297	2884.041194
78.mp3	2460.617094	1952.414327	3452.643138	2676.498899	2978.222545	3760.534452	3070.627729	3955.582659	3414.60257	2681.212204	4208.596618	3660.937152	3496.978916	2483.085866	4044.371159	3718.045604	1516.723246	2357.829207	4261.481794	2860.992425	2343.326202	5487.096864	3730.531963	2866.44929	2794.797783	2428.339302	4192.54458	1755.189504	3309.804836	2476.266424	3177.304867	1654.738709	2820.202052	1217.700358	2046.259204	1755.193657	3851.72729	3057.576796	3184.200017	1693.755243	2051.134398	1617.922989	1990.595227	1814.565759	3101.734325	3197.071305	2561.815595	4139.730046	3495.200359
79.mp3	2693.817484	2879.849755	2061.332108	4214.873619	2933.323132	2856.762106	3724.313835	2898.674204	2157.366412	2737.331854	2720.120261	3310.087552	2020.852673	2144.594765	3911.15016	2398.194028	2193.294136	4818.689626	2510.721602	2833.772199	3092.967314	2975.821644	2652.925911	2172.380108	2701.051046	3171.869294	2316.822242	2402.419504	3877.445525	2820.957627	3116.913549	4371.43509	2657.480317	2999.680816	2882.095521	3005.426742	2264.626544	2303.841696	2805.264129	3148.156508	2535.57906	3056.618322	4163.055713	1705.0055	2377.067343	3350.308728	1965.45833	2518.059603	2223.950178
80.mp3	2888.316924	2930.387563	3268.2427	3320.304747	3437.622239	1107.371419	1281.515705	2423.138539	1936.310475	1691.016666	1487.312152	2831.928299	2942.251371	3453.856068	3192.788445	3220.786472	2453.501209	3752.23102	3380.77108	2562.625615	2637.065153	3154.855938	3024.567705	2998.305791	2666.547924	3297.88054	2287.445027	2357.837523	2731.933623	1800.601662	3581.484369	3127.618506	2945.29163	3747.270324	2470.141989	1563.330077	2849.248723	3003.792042	3590.744627	2488.005994	672.670807	2977.638415	1992.514903	2586.431476	2662.620015	1099.871638	615.0364359	3061.934851	2495.118668
81.mp3	2392.003616	2016.826292	2248.006635	2556.983428	2159.311567	2098.025903	2167.899262	2899.701849	2227.775009	2672.713602	3015.662362	3165.495275	3509.85315	2992.14861	2859.958247	3064.495398	3278.449386	2880.139399	2406.400193	2491.986254	2305.374698	2181.343251	2369.393053	2404.099876	2118.490905	2516.836818	2090.021623	2021.837384	2035.738721	2381.656332	3149.064412	3307.870603	2790.276426	2375.913927	3135.571123	2282.36447	2426.033139	3358.976886	2042.319251	2596.810109	2210.260291	3335.900514	2409.134567	2560.480715	2408.841903	2987.004796	2783.330786	2506.014467	2107.292923
82.mp3	3342.06672	2811.580198	3491.408344	2261.987741	1728.101647	1724.063295	1331.153373	2427.749308	2845.076033	3370.194439	3099.326965	2941.224176	2941.86942	3629.884303	3499.274941	2819.55182	2715.982914	2960.154593	2557.892948	1842.878065	1816.837087	1752.792212	3370.413114	3426.292472	4044.451442	3954.4516	3552.445328	3538.668125	3656.055161	1423.015313	3863.986965	2971.314619	3728.091614	3283.729969	3401.225291	3259.058557	2136.413531	2661.175031	3976.893942	3478.15795	3890.6021	4389.347992	2807.906443	3901.556818	3216.909873	5053.002248	2695.380469	2902.805332	2996.045956
83.mp3	2049.069485	1870.141664	3629.297544	3491.146751	2728.13471	2011.037784	1597.811821	1703.247167	1780.741431	1916.892893	4032.972698	4071.030101	3394.167845	2694.035879	2014.136181	1825.460763	1762.252688	1751.172092	3668.964642	2742.697486	2119.417841	1865.282989	1859.174923	1963.937226	4068.444869	4002.99902	4123.462866	3725.169419	3207.89676	2683.72692	2040.403457	3154.590062	1966.114883	1750.492985	1794.583878	2069.019294	2124.892143	3915.268736	2799.963206	2217.271353	1841.770326	1571.212841	3065.987723	2186.61373	3201.006976	3132.898472	3000.159707	3059.315716	2534.863231
84.mp3	2753.772366	2236.836167	2774.132635	2121.890837	2127.702929	3347.655171	2606.446664	2239.937839	2000.705206	1781.140398	2707.776173	2870.469034	2592.59315	2012.515382	1856.408421	2889.153304	2533.317404	2606.559268	2153.450092	2075.301542	2469.697217	2441.067862	2670.508653	2066.052801	2198.503313	2206.103846	2018.335886	2358.574417	2998.34615	2018.617411	2124.259876	2585.1372	2579.389125	2301.498762	2431.320491	2690.507268	2666.790776	2831.098866	2663.320899	2554.582968	2798.448353	2307.860789	2145.863582	2124.941771	2308.546143	3081.916367	2259.153111	2932.679631	2995.289423
85.mp3	3006.950432	2744.989926	2869.89285	2863.007374	2661.484304	3047.926896	3358.604946	3021.988427	2055.20352	1650.589114	1218.624753	2228.730529	3317.979374	3408.698057	4001.313245	3022.754458	3807.45022	2903.356901	3090.018881	3604.806196	3082.888225	2887.36394	2825.109033	2806.194116	3021.825708	3773.122115	2964.397457	3225.534015	3342.043098	3241.087552	4210.363422	3334.506622	3087.468809	2512.036826	2412.961092	2628.38506	3178.746709	3117.055836	2890.77857	3376.424748	3022.774615	3321.53098	3416.600319	3132.24117	2860.462482	2589.060897	2576.471972	3114.057082	3221.468428
86.mp3	4745.627752	4104.704793	4728.634391	4763.972911	4026.266706	4449.15657	4036.600618	4075.988824	3951.456421	4451.48033	4660.715246	4307.311759	3717.393231	3918.181885	4775.545003	4304.544226	4286.720685	4648.994563	3923.095933	4645.976773	4403.494707	4905.047622	4390.367448	4685.747299	3659.059464	4010.144816	4135.835862	4460.975319	3100.214215	2455.681776	3281.211953	2530.809737	4867.650036	2788.496966	1531.288389	4077.968918	2125.075718	3055.131518	4389.675608	1735.711189	2612.393731	5058.328745	3305.423587	2654.039956	3904.052053	4024.355488	3357.921615	3347.892573	2760.866851
87.mp3	1029.193979	1003.859541	1219.216775	1708.479486	1259.530946	1448.628847	1860.898362	1296.878638	1045.595897	3794.916818	1512.999224	1115.146651	1451.005823	1566.166753	1471.434386	1565.460977	1796.444313	1364.235852	1085.424996	1316.997145	941.4152468	983.526056	1292.420326	1121.945696	1371.063381	1410.552098	1548.29465	1530.805766	1155.741673	1258.76025	1516.847872	1104.264995	1206.875464	1749.471513	1761.096234	1481.425641	1686.770021	1440.183581	1199.381289	1585.180683	996.9994812	1099.098271	1171.295669	1527.055086	1169.26556	1540.611422	1200.574628	1023.291654	991.2339499
88.mp3	3024.671262	3180.415693	2670.959647	3955.901403	1845.929497	3243.901959	1168.988414	2989.103511	3588.373106	4018.465502	3942.625113	1360.152193	2710.745004	3147.397335	3771.513537	2842.379522	3088.351219	1733.631399	2192.785006	2441.256843	3726.626669	2170.949652	1214.262745	1535.364511	2021.911429	3475.223961	3290.06389	1896.406813	2978.747103	3044.193581	1759.891647	3857.021352	2965.518399	3403.810347	2576.680919	3127.468056	3965.292256	3780.38795	3987.447405	2442.543603	3237.677388	2519.497966	3848.403093	3280.545279	2507.037007	2349.017608	2661.88968	2496.951774	3116.170304
89.mp3	2139.794945	3066.696296	2128.409404	2459.201795	2229.045186	1945.158775	2413.175218	2288.754411	2322.286084	1577.16873	1809.512999	2071.417085	2112.38443	2150.728946	2772.436904	2122.381242	1975.038227	2086.756681	2457.831762	2021.565987	1726.985215	1948.986312	2033.633405	2026.895711	2536.394163	2384.374683	1972.639116	2174.44358	2194.464609	2179.70101	2241.837384	1801.012895	2025.15109	1773.531704	2192.502352	2247.010889	2203.896725	1947.108811	2143.566339	1960.845746	2477.635009	2136.215622	1646.770474	1752.321488	2047.401598	1885.137595	2170.059402	1976.020951	2428.469885
90.mp3	1809.318524	3799.774544	4589.523996	2094.553213	1932.425126	1872.54708	3502.842357	3069.261916	2604.426498	1804.737338	2579.327941	3624.796413	2903.561852	2592.571268	1930.027774	2359.299252	2126.945213	2663.206151	3488.83627	2095.449135	2677.914713	2616.301216	2407.073602	4532.126542	1622.787966	2542.022257	2569.870299	1905.201294	3875.206546	4327.878952	1397.683788	2963.279521	1519.933653	3839.632086	3818.615182	2453.326427	4240.059761	3693.569865	3243.855069	4990.892575	4138.079888	3471.759295	3755.060436	4263.477282	4517.217928	3042.189253	3028.310798	3203.20053	3486.810803
91.mp3	3032.174099	4398.006113	3129.478614	3168.038086	3744.7531	5370.377477	5311.6317	2137.737146	1751.400774	1693.458992	2359.274486	1620.688676	1507.965108	1866.615164	1596.272482	3808.30465	1893.143334	1818.09389	1164.343699	4259.937011	2596.535746	2537.386636	1895.952207	4226.81966	2168.063709	4288.899573	3344.837968	4087.555065	2321.059597	4042.276836	3475.912797	4419.36331	2640.116959	2154.89098	3511.696781	2128.173245	1994.777052	5001.653978	4035.339433	4301.381491	2476.4705	1908.072579	4879.849216	4778.888004	2348.656549	4242.595239	2708.430229	4396.665554	2350.839685
92.mp3	2050.105094	2669.966957	2973.831345	2875.228954	3430.324537	2647.430113	2029.983083	2403.157047	3988.942392	3072.888904	2355.552323	1948.64365	2120.268096	1919.900284	2507.634152	2640.310247	2812.044795	2664.943017	2599.951482	2791.679403	2109.443495	2597.297669	2894.881602	2086.993764	1686.617055	2915.543237	2131.862026	4459.658783	2829.087519	2503.981343	2389.160433	1989.228399	2484.095598	2564.463273	2672.35941	2897.172186	4211.574577	2188.370138	2770.698258	3305.98148	2290.900537	3004.370991	2506.2681	3555.772323	2476.167134	2744.268686	2592.975906	2126.974394	2900.243105
93.mp3	4475.334957	4158.793271	3603.5806	4129.572581	4961.517309	4068.634058	3908.494299	3113.887628	4429.105767	3498.932073	4145.654157	2393.486402	4192.579788	3279.106674	2893.923157	2952.472527	3349.101588	2375.424249	3497.152668	2864.687321	3542.480741	2069.698228	2626.998232	3411.762511	3216.992261	3799.42148	2230.288921	3314.021125	3596.143571	3551.243917	2472.253929	4023.491898	2445.966548	4088.469509	3070.834338	3626.148335	2811.504515	3603.890855	1890.639866	2526.840557	2435.654935	2997.550505	2917.094331	1826.094976	3630.985611	3459.262846	2164.212029	2532.710212	2609.651434
95.mp3	2253.636408	1179.571404	3304.579601	2161.082679	2728.881535	808.4015678	2760.320512	1659.116875	1363.1943	1532.706882	1444.898286	1529.492901	1573.628717	1629.255672	1696.167551	1551.770786	1553.062867	3346.334387	1668.005558	1533.063026	1767.4539	2019.795794	1694.398233	2523.871179	1539.569665	1637.489692	854.5221945	1426.899678	2046.525148	2458.985873	1386.65643	2321.243314	2161.395755	2266.579641	1839.263921	1568.519518	2332.248204	2143.287665	2330.057573	2213.201614	2428.509451	1473.092715	1696.842863	1813.390627	3118.851812	2183.452102	3090.821685	1400.600392	2199.712722
96.mp3	3873.173064	3326.881885	2029.600004	3220.604881	3125.00428	3986.370737	4091.181449	3442.16391	4956.350155	1556.700342	4201.46255	2503.057238	4634.807471	2668.248186	3673.750998	2407.207294	4082.575815	3579.362339	3931.960879	4122.364974	3441.535847	3324.949098	4300.427653	4768.458392	3264.40416	4491.253655	3857.472402	4274.251099	2601.433686	3811.063935	2551.694966	3042.271244	2122.988492	2800.891112	2900.071509	3023.804911	3599.948288	4008.597699	3885.137534	2199.125684	3416.614306	2324.145479	2161.835747	3796.164491	3393.597156	2522.315049	2147.63641	4410.069116	2473.724916
98.mp3	1691.408921	1637.667877	1829.53112	1678.588148	1626.235942	1710.615127	1462.824228	1628.606354	2080.941037	1547.64573	1718.167286	1545.413333	1615.086051	1684.662877	1696.812303	1663.9704	1849.344275	1770.514386	1643.122193	1659.99375	1673.647756	1676.86955	1570.861575	1567.65208	1650.954704	1791.517235	1604.441265	1607.471107	1605.92403	1592.952589	1477.232616	2063.301123	1560.164048	1641.097768	1606.357225	1667.157762	1844.815094	1906.645958	1737.93879	1675.979173	1748.574982	1826.201451	1513.757438	1579.182009	1707.854513	1614.231013	1515.818003	1535.066978	1555.232951
99.mp3	2032.668393	3427.485262	1598.580729	1757.986388	2235.401098	1883.672077	4210.862096	2226.873869	2580.099602	2518.162539	3038.646127	1972.215214	2628.396325	2151.486041	2001.09983	2394.384915	2036.177803	2896.539548	2532.870752	2622.660099	2777.566716	2580.204443	3045.940386	2333.954647	2826.680877	2476.006859	4208.998271	2469.244693	2732.193699	2494.092358	2343.404256	2187.048534	1936.926398	2389.457005	3658.677331	2425.164194	3490.431142	2337.727498	1948.64682	2496.69701	2411.627109	2441.71771	2372.245353	3356.121493	2618.777487	2608.272593	2630.041567	2796.089282	2817.568371
101.mp3	1377.858806	1299.522847	1603.588804	754.8564392	1298.558615	2151.98716	1165.676598	1095.196379	844.98532	1148.131534	1216.51035	2110.634186	1755.363848	1571.528681	1277.455085	1591.301191	1444.987978	886.9306773	1425.60435	760.0601704	1573.567269	2592.638012	2525.343165	2037.666784	3699.021735	2694.182388	2373.103865	1748.376758	3092.270263	1515.341854	1235.677296	3462.336268	1718.178749	1126.367121	1531.497311	2238.464582	3435.041359	1595.321874	1269.261979	1469.519685	3094.498969	2012.499792	3319.97986	3735.401816	1697.365414	2603.764925	620.0619985	3266.961119	1377.193846
102.mp3	1321.538176	997.2273752	1516.248956	1473.077723	1253.196007	1621.493962	1474.345122	1316.823235	1387.620158	1161.509075	879.4988759	834.4579811	911.4241731	789.6371019	1015.331383	728.5726417	846.4465047	818.3070789	1369.654927	656.1025325	1035.244807	1083.555305	543.6623899	1262.409801	1231.001607	1139.625488	1036.963449	1047.020395	882.0589683	1312.755975	944.7892427	1087.476512	1451.290496	1341.628848	1169.17214	897.7799783	1195.064496	1202.323642	1128.313587	1179.517077	1121.418966	1542.81594	1688.703464	1551.018105	1480.139705	1358.3926	1549.288392	1543.878044	1466.950229
103.mp3	1453.001804	1251.118238	1704.641711	1230.145721	1355.383477	2235.027494	1224.358951	2310.574341	1650.68229	1383.200057	1353.881743	1053.712845	947.9094888	2619.075157	1322.34198	2595.593316	1848.001468	1398.779385	1392.921688	1446.818419	1369.866909	2263.152156	1721.146301	1554.470461	993.9743606	1350.573415	1932.580947	1518.181551	1356.823642	1610.331565	1886.374316	1632.894608	1459.543645	1217.379792	1287.679418	2626.606242	897.1345217	2803.623182	877.7236547	1118.169961	1192.110277	747.990177	1196.56485	3008.978672	969.6140297	2866.393393	800.0834424	1379.127165	1354.173458
104.mp3	2006.32145	2003.992802	1645.206469	4478.841945	2560.556295	1612.017538	1492.805776	1423.171942	2959.345971	1475.827183	2145.498851	1035.166976	1641.324345	2107.393467	1756.521858	1979.77014	1176.639941	2492.244243	1183.515139	2649.659607	2540.444089	2231.587781	1958.905096	2764.531746	2190.354827	1499.361445	1367.766377	1368.676566	1429.794295	3621.085206	2874.735858	2059.813391	3105.489902	2053.279047	1562.860977	1293.035074	1587.904398	1559.565131	3367.029992	2409.3861	4583.434369	1431.197661	2305.275067	1640.917169	1156.363235	2029.971401	1230.541576	2430.498112	2240.333789
105.mp3	2344.874121	2529.983872	3201.627939	3876.609673	3349.968064	1781.215336	2033.458297	2375.257265	2957.463898	3497.373961	2153.917345	2671.074628	3189.801549	3884.092031	3355.263641	2109.953664	2922.413834	2932.032613	3019.644584	1863.181265	2015.245473	2483.304439	3002.614921	3627.744244	2602.717789	2167.869058	2262.625717	2814.030009	3143.030353	2058.772317	1777.302016	2987.561082	2982.843093	3373.324021	1708.434323	1193.355649	2161.170835	2035.06944	3618.724425	1943.87427	1814.517877	1950.985784	2412.130027	3093.435208	1230.111146	2049.953051	1404.945399	2486.418191	4194.605739
106.mp3	1451.000567	1532.552026	3776.691179	2819.048897	4357.866374	3593.852543	5138.855935	3995.281606	2687.970579	3097.363101	2217.897974	2911.808751	2395.946957	1930.027879	1892.896458	3027.571083	2590.468807	2801.226072	2013.295486	2718.467473	3139.896078	3264.156382	2791.390951	2879.201913	2430.778932	2664.442158	2587.711304	2578.602603	2489.835982	3016.469795	2326.042178	3379.327	2930.357028	4196.584336	2266.489901	2480.144306	2145.319479	2113.940122	1541.414296	1961.716772	1701.842375	3664.051225	2105.31515	1673.324457	1562.543482	3119.500396	2119.59768	2919.011922	2272.314191
107.mp3	2057.583378	3090.630291	1516.889953	2091.879431	1650.677943	1759.432452	1951.282904	1921.330791	1770.682556	1900.217483	2133.96897	1811.508627	2018.004961	1831.368138	1971.913187	1928.080194	1902.612633	1878.150424	2741.907896	1775.070264	1796.779512	1960.795909	1604.922488	2445.55108	1940.225238	1823.179109	1429.383632	1895.765977	1753.227443	1651.829673	1848.861173	2350.894738	1644.697637	2250.072606	1726.121121	2889.107745	1497.830031	1284.830689	1806.822479	2769.72017	1835.636694	2004.437988	1567.797389	1614.475295	1555.659401	2196.132885	1561.839451	1777.678247	1770.956381
108.mp3	4549.690389	3709.806765	3432.451151	3786.94229	3919.364212	3130.771697	2888.891981	2926.545342	2844.392701	3196.782102	5357.555859	3988.458357	4067.438302	3756.959179	3377.09618	3681.561699	3572.847945	4785.547328	3153.774826	2748.560926	2923.480646	3491.463286	4685.114832	2802.807972	2849.025706	2605.676878	3168.621657	4129.771175	3578.726075	2988.075324	3215.325084	2592.762401	3128.879836	2919.515982	2606.154417	3001.678074	3516.723667	3152.241592	3105.640819	2739.374069	2432.495285	2077.305961	2102.928167	2766.791329	2096.874486	2608.735399	3753.915392	3335.133143	3526.806119
109.mp3	1918.360885	2351.571523	1532.82509	2370.993427	2925.698964	2402.916811	1654.220623	2880.839409	2911.815351	1864.0242	1624.72177	2479.145568	1347.827105	2948.697168	3470.718553	1724.30962	1514.6968	1925.860775	1491.624295	975.5417565	1137.097655	1809.435766	1327.358678	1729.340934	1302.117494	1020.891704	1479.967217	1629.60371	1148.953378	1464.440227	943.2938714	880.6060605	1348.499112	1101.685295	880.5029738	1507.774108	966.8308565	888.4278931	960.5007701	1140.103865	1073.56564	861.588454	1021.723542	945.0093677	1221.770764	963.9311108	855.8325819	1419.972641	1085.778287
110.mp3	1467.009349	1493.608285	1736.266927	1775.495963	1563.08522	1308.112482	1244.260791	1854.938918	1060.325547	1523.888902	1650.400899	1488.258466	1435.594699	1255.994573	1753.087283	1889.003464	1012.561854	2525.871841	990.924941	1734.700081	1955.887743	1552.997616	1707.391351	1207.250846	1774.757422	1541.00729	1752.128871	1295.148421	1800.487914	858.0980314	1562.108426	1211.398317	1586.724684	2132.348471	1405.235834	1083.503036	1861.042962	1043.705833	1808.442908	1547.257658	1697.006245	1642.283483	2098.40441	1527.287964	1698.109947	1442.328997	1513.77321	1914.175952	2026.946938
111.mp3	861.6240982	908.9401355	853.9995574	837.4304715	869.3310911	894.8304306	855.6919875	871.8291748	856.5297431	854.6356408	854.3898401	855.9466214	1406.531736	995.9798877	948.8216465	909.0599205	907.6624776	879.0836394	909.9435188	835.0604126	872.8469297	888.1746751	939.6611687	1203.280598	903.6702341	919.9071481	888.3438482	1052.560088	834.8828409	809.7041901	855.0926665	921.2528636	1159.862835	996.5828202	908.468817	892.4819555	851.9050681	949.8185988	871.6656291	844.7701039	889.3831862	854.6961506	1148.496944	1022.80068	843.0081903	886.6539243	925.32368	894.2752573	817.3957251
112.mp3	3219.411585	2955.512888	2487.155364	2793.260578	2347.577882	3198.162931	2169.477138	2940.715249	2518.536811	2714.218485	2673.29885	2367.586858	2990.75764	2192.519493	2454.798925	2912.049396	3304.305174	3203.480181	2630.847375	2876.904098	3120.923634	2096.127178	2652.567569	2502.973018	2393.345544	2784.991733	2312.865039	2557.083499	2386.450575	3540.654956	3296.625326	2934.008049	3363.195051	2768.456868	2696.494213	2947.040639	2597.582862	2748.500488	3568.489363	2733.125834	2170.008935	2204.519853	2964.642152	2225.888241	2755.921893	2235.219759	2618.855687	2376.262762	2275.578081
113.mp3	1757.296972	2058.114211	2367.896712	1859.568418	2285.507782	1889.654328	1976.47908	3649.76719	1975.840396	1948.074926	2135.757883	1865.222305	2376.176944	1851.534369	2015.210119	2034.505861	2179.548593	2448.65153	2400.248158	2371.09849	1723.929834	2595.858741	2163.422589	1827.337856	3272.189992	1829.394164	1711.692199	1905.470921	1998.351913	2289.912946	1887.788112	1607.977187	2213.868182	2982.375938	2552.08686	1932.407006	2107.499776	2012.661316	1670.04544	1999.071125	1687.72895	3150.169844	1841.961634	1879.173712	2265.070573	1865.249639	2402.426134	2797.821222	1905.731257
114.mp3	1366.450801	3035.830989	1796.404763	2296.472019	2406.201556	3289.274184	1805.775377	2323.661469	3855.017584	2691.160636	3815.249351	2494.513921	2274.48065	3742.870964	2826.286796	1706.548918	2429.342888	3058.483522	3411.935912	1807.676221	2032.591092	2591.148655	2783.499168	4434.183347	2561.435775	3201.362292	3475.527136	3765.589981	2278.243807	3459.88141	2639.070196	3499.274885	2816.444307	2217.375405	3246.920603	2973.821937	3642.724061	2313.088498	2875.096134	3420.377244	4896.919859	2254.180552	2280.750579	3241.410575	3796.4931	2482.06331	4085.143618	2746.160474	2652.824469
115.mp3	2493.950987	2629.140655	2403.731891	2548.517953	2869.774084	2283.431404	2362.381984	2224.366577	2739.972001	2880.581266	2715.200297	3428.743814	2709.437174	2359.922289	2054.199503	2474.044692	2589.424297	2128.461207	2552.530668	2472.402464	2411.550468	2716.593675	2737.020105	2513.355741	2913.299471	2555.74122	2479.176472	2242.553323	2970.623692	2955.65419	2772.420496	3001.365852	3225.793422	2500.822903	2345.787697	3229.57617	2616.775029	2431.564752	2412.347211	2624.047846	2452.859775	2507.283924	2908.288235	3167.153847	2704.326086	2712.884121	2163.264766	2630.362674	2157.981627
116.mp3	2065.375233	2401.258414	2527.726686	1786.07425	4390.936801	2189.514954	2052.007183	3827.562814	2801.429575	4260.752345	4251.638489	3314.734767	2739.874628	3150.296159	2790.156625	2981.461271	2225.220973	2023.171183	1907.106391	1204.565809	2787.128117	2307.981683	2027.707174	3823.043331	2308.894801	2570.719096	5082.190826	3888.935216	3589.188427	2609.224126	3548.959952	3131.351596	2484.694302	2274.085843	3826.954405	2258.546077	2100.461032	4331.812028	2000.91901	1712.362318	2887.050537	3888.433794	1546.438794	1936.600456	2795.906084	3508.998382	3425.060731	4128.34429	2775.58803
117.mp3	1086.510876	1443.600608	1018.735801	1273.109056	932.3876865	1092.834395	1049.010545	1230.502529	1077.614691	1252.650218	818.5332868	1122.140861	980.7507888	1208.492626	964.4360536	1212.484325	1319.62998	1081.304614	1034.816605	1132.724513	1213.071078	1212.098141	1253.697782	2327.48225	1076.162019	1019.307171	1164.722554	1764.00298	2715.447379	2998.736532	2603.453527	1957.061459	4666.543647	2365.312556	1969.328493	1335.609862	2059.301045	3502.108323	1866.842986	1317.187868	1695.978549	1126.136228	1440.179017	2066.661713	2038.878822	2171.654854	2497.567902	1994.377498	2396.605924
118.mp3	2299.209112	2747.404112	3484.00136	2662.494408	3200.162712	3263.080319	2865.284371	3165.239255	3503.936834	1368.931241	2654.960316	2380.083691	4485.472481	2028.311337	2017.537277	2280.114016	3017.252005	1709.436367	2316.369756	2864.693357	2704.288091	2735.750798	3689.57416	3227.912352	2436.835061	1919.675268	3103.716708	2593.002684	2737.60108	1960.860272	3053.227035	1776.313418	2060.166341	2644.964508	2671.057577	2488.807851	2936.653974	1496.230999	3428.923014	2802.587337	2169.019314	2815.560644	3039.373387	1545.04582	1729.212428	2684.933071	4383.338287	2541.633699	2570.243743
119.mp3	1262.706076	1313.413724	1163.824133	1276.631808	1209.563499	1167.341813	1328.598863	1214.873932	1224.145141	1221.986926	1258.396316	1116.504219	1199.827503	1168.92575	1122.470447	1226.394196	1720.406022	1342.272647	1158.457749	1476.961456	1138.501724	1119.984726	2039.365821	1139.395763	1062.513542	1223.115669	1140.078974	1181.126972	1422.942268	1137.300257	1012.04211	1360.181581	1184.926139	1236.311859	1500.393612	1160.529563	1259.8943	1706.856223	1084.664231	1088.472923	1593.067124	1746.521415	1170.714537	1346.705715	1070.635872	1287.841739	1453.922473	1368.716806	1356.83697
120.mp3	2102.258834	2106.299182	2272.091688	1810.858566	2381.9431	3189.972832	2380.051048	2262.12434	3725.58981	1521.899077	2216.288707	3451.846244	2696.501612	1405.135646	1742.397508	2316.938304	1999.920315	2625.405134	2375.741516	3367.397716	2558.303288	3302.602124	2609.732263	2624.787427	2178.487248	2191.393098	2615.681746	3299.141446	2217.022045	2416.168438	2163.589925	4151.661761	2905.51435	2209.907283	2070.05803	3132.863756	2742.779214	3877.621491	3152.670625	3100.268979	2465.504263	1331.705663	1468.478132	1113.027949	1148.415069	1413.936915	1673.933007	2059.027031	2301.870023
121.mp3	3033.508695	4051.530339	3706.68901	3136.273346	3871.337718	3125.563126	3984.234099	3681.365257	3475.512253	3907.579883	2804.157468	3174.393355	2909.25444	3814.64211	3640.784461	2971.555898	3478.81019	3039.60873	2651.026187	3556.274401	5009.13854	2628.692873	2434.393661	3821.048822	2742.868095	2728.514423	4368.145064	2765.367182	2626.04619	2280.448886	2774.106146	2723.187385	2942.327542	3155.577833	3549.04809	3685.088619	3721.06976	3166.469858	2883.548029	3433.877561	2860.812331	3983.117122	2649.551081	2682.468667	3586.192763	3174.856267	2585.213323	3189.548144	2878.349142
122.mp3	2456.011054	2037.279709	2037.61992	1750.719796	2012.703355	3025.785324	2694.035202	2919.130473	2013.361958	2493.383927	1643.623179	1669.330392	2048.110617	2181.031319	3526.513334	1819.788874	3716.774902	2760.848815	1842.491057	3125.023399	2906.696272	1609.126851	2505.035151	2113.817362	2067.076067	1912.213016	2922.711994	2977.110602	2267.48479	1302.907551	1989.053563	1111.954738	2464.855184	1910.720735	1576.757908	1243.857105	1845.895841	2870.627104	1677.699985	3490.671842	2187.016456	1569.625521	1917.008803	1776.421988	1441.351286	1806.081314	1798.025882	2095.460639	2460.297487
123.mp3	3597.706765	4093.277492	3497.658298	3697.636726	3638.399792	3661.624532	3059.249805	3553.152918	3603.511964	3332.992069	2359.210824	2444.332444	2002.666906	1832.581513	2162.899226	2138.4723	2082.84241	2669.767481	2344.868784	2378.979322	1787.12376	2046.026584	2856.127012	3130.772362	2314.289633	2207.052595	3349.67892	2679.651192	2585.912252	2216.803341	2269.663728	2649.444445	2828.702451	2327.920174	2164.847189	3929.801306	3383.181495	3310.445004	2506.394033	2966.838184	2969.898372	2959.849259	2728.590614	3679.355119	2773.739447	2511.157641	2180.880949	2063.919698	1974.131701
124.mp3	1463.40933	2336.073398	1540.645913	1828.223012	1485.306048	1493.501044	1854.431332	1669.954682	2107.002403	1582.721064	1785.16093	1597.825768	1481.744933	1487.266863	1222.070151	1499.861871	1428.950426	1376.226416	1439.542549	1677.894559	1459.765217	1276.553392	1660.413767	2062.176698	1481.251158	1629.911284	1739.868196	1521.04948	1594.222818	1553.704212	1648.319289	1448.781616	1630.224173	1701.322117	1645.3296	1542.249116	1521.690893	1709.366055	1514.07059	1579.591673	1596.438763	1544.613706	1696.029816	1452.170042	1457.26852	1537.452432	1516.018877	1513.594866	1671.285165
125.mp3	1675.622354	1462.960969	1066.521105	3145.419015	1348.03144	1560.967698	2003.087959	1817.665511	1794.520848	2490.79044	2914.047487	1144.008887	1691.884091	2341.227232	881.0011996	1549.543746	1859.906004	1681.560565	888.6581067	1097.742608	1670.408317	1361.224176	1796.121133	1323.209889	1298.801995	1872.977994	2381.504238	2356.393714	1025.36044	1095.237836	1310.951802	1047.555087	1655.705644	1027.647778	1734.470854	1322.227033	1331.96043	2825.143015	1231.813065	1708.370229	1653.386544	1206.585291	1199.121363	2068.764111	2074.641747	1506.790958	1889.274816	1144.506593	1196.432807
126.mp3	2906.820353	2369.080837	2190.288971	1931.945877	3014.992544	1722.220003	2116.402297	1884.832272	2193.825882	2205.481596	2274.116766	3289.314244	1772.390897	2028.492498	2391.838871	3265.331668	2010.465443	2353.159359	2302.743072	2344.448376	1927.234523	1920.433375	2912.802106	2797.171502	2259.063904	2342.070875	2458.088547	3392.759995	1987.959057	1781.854188	2191.120156	1699.210958	1816.974204	2506.679678	1753.355832	1872.231802	3101.006587	2994.029704	1879.772498	2141.709702	1877.396002	1898.702287	2979.764403	2654.139144	1955.48346	2468.399564	2957.421278	1573.355847	1957.518486
127.mp3	461.6323896	537.2339457	433.7345989	457.8448686	426.1704303	438.2877192	648.5349995	616.5522563	403.7473364	483.0218571	599.3245961	669.1413891	439.6971343	433.8956019	478.1108446	431.3713363	457.8760363	625.0618642	507.7143691	457.4762262	471.7711408	669.7761993	485.68513	591.3349269	484.193627	485.6605075	431.2749433	458.66666	435.4802185	411.5151705	504.1647626	481.7272181	449.5815311	453.2573729	474.8501618	465.6887579	599.0770702	574.6797566	439.1203955	434.7950251	577.8227533	502.2537243	463.7059519	525.0265783	461.2221308	427.7331183	458.2844714	628.9502177	521.3906341
128.mp3	472.2919138	428.4875763	614.2517429	457.5721419	565.6425931	409.0054896	450.0853613	493.5794795	458.0713753	461.0604425	658.5249404	503.2528714	448.1724566	374.8910357	424.1734231	473.7053523	477.593771	481.1106863	600.7367297	469.769344	461.8609312	480.7449523	480.3353826	456.3689951	478.4170267	536.3290009	490.414889	429.7444623	403.6743325	406.6810383	370.2032179	615.1047705	577.5128005	523.650841	508.714843	524.5016382	588.7344798	691.1382811	570.5275559	568.7931791	508.773219	541.3170531	534.661015	601.1830075	532.3133885	558.2382823	522.1858922	540.5926867	592.9887437
129.mp3	4116.74749	1287.008709	1059.424303	2188.274617	2279.47748	2079.56128	1007.686922	2296.027756	1722.989851	1457.858943	1665.184381	4811.214246	1217.061113	1309.214728	2909.126219	3549.119459	1237.016245	1659.895218	3775.339231	1978.960263	1200.211119	2032.406001	4214.840205	1376.106201	3358.662393	3770.367404	2055.050206	997.7297928	2116.26229	3549.10154	1100.516689	1607.912712	2570.683901	4172.131372	1508.815902	2474.070228	2751.194863	3308.302354	1084.54911	1692.166356	1655.212912	627.7621923	3334.1005	2407.225475	3696.464921	3511.566432	1975.671442	1232.673518	2978.021816
130.mp3	1014.252271	773.1567883	1679.020731	4089.548281	4216.404992	3650.539101	769.3254952	679.3763847	732.3198989	710.1197028	499.4644146	707.7752618	906.3806251	660.4115466	582.4144647	321.7294659	1730.877896	3097.177564	3795.067951	3752.763615	3857.261873	725.0911695	1306.727333	747.0164685	482.1655767	591.1552704	893.7829264	1353.744428	739.37016	918.4642989	736.6169057	2190.133085	4427.934604	4145.381406	3686.266294	342.7701949	1082.453607	584.9758044	647.8627878	364.5782233	870.5735362	1261.957563	976.8475494	736.3554914	585.9540228	1201.527506	3378.507701	3947.102032	3641.368836
131.mp3	947.0225598	1117.356836	2124.829287	1953.326002	1754.723685	1395.439749	1595.751189	3104.615653	3181.17532	2745.08287	2509.558625	1361.5919	4084.436243	3274.540199	3237.373354	2333.112496	1625.690241	2458.518224	2394.802679	2798.69615	1680.445312	1824.293309	3090.41285	2456.304505	2861.305123	2041.895181	2198.144684	3055.721127	3162.962755	2973.882085	2052.723093	2015.562047	4098.159161	4072.1952	3187.639273	2275.832279	1280.254097	3891.59237	2749.57022	1988.925032	1367.776639	1396.346918	3347.458447	3111.478688	3328.220029	3548.756374	2366.016898	3048.03587	2711.600848
133.mp3	1119.640882	1158.37669	1139.977668	1205.561282	1452.435467	1463.33319	1436.756048	1438.802835	1492.948906	1724.953704	1781.704688	1736.420944	1977.69302	1905.050381	2034.921375	1888.226212	1898.00162	1972.904356	2018.219641	1920.974529	2065.320057	1774.865558	2141.451815	1760.004725	1829.918529	2195.411856	2289.932033	2077.159886	2070.232157	2311.166492	2194.18457	1798.679765	2094.35286	2111.305752	2133.403611	1731.413024	1659.075212	1682.669689	1525.676873	1683.884217	1631.177887	1480.380243	1530.86918	2648.249547	1757.879818	1849.222945	1509.80634	1303.633892	1407.055202
134.mp3	1852.597966	1596.706855	1470.5239	1438.537937	1334.596337	1435.545417	1593.324118	2217.644813	1444.19767	1352.193669	1233.605251	1428.271203	1531.099885	1460.641105	1441.431646	1406.364182	1376.814323	1348.962283	1454.450408	1802.301579	1108.647538	4729.61015	2629.844125	1053.675745	557.7397311	4846.031217	4708.438275	3674.711914	1268.102563	1044.633849	5715.322498	5988.335493	3727.044516	1190.017727	727.3306759	5241.69845	5501.06963	4106.196563	1387.242936	1721.552923	3199.972464	3464.458697	4144.62789	2138.349604	4365.982222	4336.929443	4441.399549	4576.222422	2054.598701
135.mp3	3695.587849	2600.592384	1436.563699	2274.65418	1613.605954	1649.385092	2124.038578	1875.011554	1321.770847	1236.861633	1772.713529	3742.684222	1773.489084	1778.866994	3709.970148	1785.090505	3059.984662	1621.500835	1780.179152	2002.971205	1840.928188	1621.302824	1546.809437	1552.913826	4061.290785	2363.002516	2486.278151	1811.909887	2043.980098	1622.42077	1283.644429	2040.735985	1467.250606	1603.487314	2253.607424	1586.131204	2264.446141	1560.096873	2788.187521	1627.603047	2468.516884	2434.959543	1948.217228	1627.852463	1471.436472	1775.401633	1625.172606	1616.863475	2611.404281
136.mp3	4933.115974	4252.018458	4852.137203	3005.860214	4240.579685	3410.927853	3313.360756	4327.480945	4619.048116	2424.415348	3144.551493	2515.435236	3159.376732	2188.91351	3640.317452	3160.228908	4389.90243	2419.439087	3929.045316	4153.88747	2753.5392	4766.872059	2646.893171	4959.757185	3019.066247	3576.895957	2441.468272	4313.748411	4591.746871	3409.514502	1740.610214	2867.206242	1839.546699	4658.017522	2482.169406	2908.442462	2364.696048	3099.789557	2192.921913	2808.247576	2644.748683	2857.87586	4892.402337	3205.948947	2194.39186	2603.305576	2120.74598	2957.110035	4386.890846
137.mp3	785.3157067	1107.450032	1357.606897	1132.775322	970.9147816	889.5721859	859.5531958	1111.510297	1028.089872	853.0247587	714.3643782	796.2216183	1003.505942	2824.464003	1075.634056	2122.882853	783.4771629	1342.24455	1054.435818	942.3215161	922.3865339	898.6575216	1206.372329	786.9979579	1307.260173	1075.295978	801.9328259	868.7836146	951.8852439	1020.034649	1051.631559	1080.855845	791.9673617	1023.019721	889.6386046	918.0927608	833.1041158	710.8123396	1008.059936	1007.195439	947.2497306	824.5401001	1051.132461	892.9823348	1145.085508	934.407866	814.6138393	943.0339778	1154.022474
138.mp3	580.1480474	357.8749127	439.3572647	557.0442446	516.1388867	725.8637286	444.9792745	830.3621791	744.4776213	798.4861591	860.4411894	760.8692248	871.9453071	863.1418928	893.6107333	940.9955944	579.2047949	566.0750234	772.8718661	814.083943	994.0051603	855.9266196	1024.764663	777.755838	726.5408422	701.3129984	773.7889111	877.484161	1030.121771	906.4252472	890.8807822	800.2392151	891.4124426	897.1432854	849.5016723	865.4994426	890.807173	787.8225744	865.5725666	1220.424466	841.9913744	945.3150701	1719.247533	872.9081606	963.4459676	1093.185638	1062.315933	1085.4942	913.0149435
140.mp3	1052.472815	888.4557994	842.2255865	1024.211718	920.5520814	872.4708206	966.6700528	928.9315975	960.6386105	992.3468148	875.794003	1091.468752	1023.870103	778.6020494	971.3761305	978.1819816	831.3048612	940.3984269	1027.824967	843.4717888	840.8923163	1101.637854	929.3394849	968.3336211	1010.66343	936.6793085	838.5534616	934.8009801	896.5644066	928.3228603	1041.128113	853.2487469	936.1049187	874.4362663	1012.527756	867.8501303	1077.322875	822.4123097	864.859126	1122.448476	900.1814489	966.9739414	954.741536	1018.452549	886.9569021	1160.898574	894.9104376	1007.289007	967.3842744
142.mp3	1241.972733	917.5298223	913.9132751	875.9973123	1060.963987	1252.286691	869.862173	1168.185406	862.5491111	1030.239887	1220.926415	1032.182296	1025.179495	833.2730957	1074.775291	821.9065454	699.8085124	986.4416052	891.9421081	1074.813011	906.2245998	862.721153	937.1031069	1006.955513	1042.977824	942.7176637	991.4525275	888.7331516	1052.700344	1168.014389	884.093917	936.8359841	862.9891893	964.2560838	1406.392746	903.4693994	1160.730712	1073.899513	984.2392225	894.1484922	898.0324238	1259.782942	892.3169292	982.340665	825.7422426	1116.520325	1334.788965	866.4287676	1024.282588
143.mp3	1187.343539	1075.273177	1121.809886	1122.450588	1002.3668	946.6964845	1261.260994	1443.831579	964.4717715	1275.271466	1779.864478	2374.74008	965.6726228	1060.451012	1097.946639	1073.263027	1054.337598	980.4109499	954.8033489	1086.025111	1069.490951	1131.511005	1555.344861	1406.242875	1125.633867	1039.036353	1378.596715	1367.822601	1133.059074	1120.713776	1375.299471	1465.809569	1359.760488	1366.298967	1320.739258	1140.909558	988.9208895	874.8792048	1182.784721	1067.443281	888.1465819	921.1101261	1577.128681	1176.384988	1282.638081	1257.85308	1464.714749	1185.341903	1460.051038
144.mp3	2553.122118	2071.285981	2474.578314	2169.506981	2134.968664	2591.072079	2043.195852	1404.283831	1547.866621	1654.275935	1363.634683	2123.600893	2392.8278	2141.702391	2131.71897	1760.636216	2456.793619	2151.702797	2702.240674	2534.38209	2413.024205	2921.348157	2681.817192	2387.594663	2484.101723	2576.727034	2346.08701	2196.257724	2278.863883	2093.786114	2321.683834	1728.505549	2350.563668	2074.934402	2317.709035	2070.843815	2150.214176	1617.481669	1651.319372	1282.005145	1546.923121	1589.141606	1351.66592	957.7842913	1376.701942	1501.379346	1678.796723	1486.308942	1596.688905
145.mp3	688.932541	1052.15404	913.396511	1186.735683	1227.889088	1034.331044	991.1783952	1144.843808	670.7096596	635.0431721	786.0932653	605.2126189	992.6094298	935.6039015	1158.253553	1095.164821	1285.061977	974.796881	1262.778239	812.7984215	796.6031245	739.3690361	859.8452145	810.5519079	791.8925311	1212.160175	955.6363708	1107.816814	1055.241108	1119.110513	939.7258132	978.6100894	853.0011525	744.4281715	524.3127999	1070.942234	940.0008412	1239.257662	1446.95731	678.4857157	1158.267604	1378.814177	1034.654749	1034.987216	1032.549484	1767.457388	1279.543525	1202.094078	1544.684314
146.mp3	912.728976	358.2610686	493.248108	646.5970739	384.7205421	563.9363819	708.9497469	433.8623544	704.5976574	843.3297191	426.8958186	629.1108383	1108.997409	369.1569112	400.0662446	406.231385	433.1125307	402.8035619	454.0296255	367.1833609	736.9381169	764.1692438	376.5671911	1175.129466	1034.717498	461.2838028	618.4074653	643.7439519	425.1941833	446.4577975	576.870573	336.7376934	425.523236	580.2336258	334.4727325	633.6879278	792.2912754	447.535379	491.7243014	548.7928004	363.6152858	585.342763	687.6955624	418.971927	837.6769223	1126.111458	549.8300342	745.8177167	861.6772415
148.mp3	3535.777919	3343.096881	3626.520874	3228.574847	3121.769897	3085.404715	3017.876143	2959.235286	3745.430014	3391.813759	3665.465308	3166.536742	3377.993442	3201.102541	3014.704682	2986.634758	3232.278318	3076.07168	3668.418006	3124.902	3283.757699	2739.029333	2866.341633	2969.040711	3092.305504	2912.288865	3290.213118	2767.351895	2729.948367	2685.541005	2772.897979	2998.104784	2705.930392	2719.10687	3364.918516	2795.240296	2601.152367	2644.332629	2984.289412	3134.591938	3413.266664	3035.285312	3554.629482	2967.814024	2663.417288	2554.024899	2549.894623	2650.4838	2768.376318
149.mp3	712.7573293	835.6583205	959.2328726	463.4916652	2197.158976	930.8747561	622.0272	1050.647439	561.7092765	1730.55933	838.516295	564.6322973	851.160587	889.793388	576.0459708	946.2885332	715.983243	957.7601	998.4916285	1298.704045	1152.518586	1255.621714	1331.399051	1471.855469	2169.229309	1744.846168	1104.312351	1006.727787	977.464703	1259.463791	1580.403363	1394.094399	1035.904953	1013.306544	1383.467293	1332.901394	1561.820431	1414.463346	1391.596006	1413.651806	1149.442668	1249.74057	1154.72675	1111.127332	768.1726097	937.0024088	887.8749623	713.9361563	1099.426036
150.mp3	1487.327056	1664.717008	1598.639528	1618.297441	1814.677796	1374.809284	1860.887156	1493.59543	1709.891186	1342.499644	1331.317794	2097.342318	1931.552383	1516.66621	1552.882985	1498.595197	1622.139592	1598.064449	1661.461878	1888.258377	1835.071516	1409.541991	1406.9459	2051.173567	1605.302831	1662.396047	1865.820825	1524.894019	1452.891656	1543.043297	1558.953348	1601.518956	1601.199834	1702.870613	1506.978481	1514.534122	1455.426603	1651.980698	1844.35348	1752.1602	1780.59591	1752.274945	1754.077502	1324.774935	1615.905228	1571.618168	1606.77744	1517.059765	1655.390491
151.mp3	1544.779789	1249.154711	1969.399159	1843.307646	2499.791312	2138.495139	1572.632057	3108.689795	959.1752827	1532.127968	1755.650513	1242.730778	2453.766189	2025.344081	1234.258493	1094.344339	1616.067318	1898.457014	2371.80772	2658.707246	4696.499131	4895.999113	1207.445395	2139.646588	1507.274099	3198.065519	1953.474501	3315.106358	1349.769342	1438.570815	1693.401167	1153.237101	3018.325353	2204.663096	1941.203601	992.0276585	1095.543418	985.3876545	1106.915181	3052.897545	2584.865948	2301.464416	971.96056	1528.374258	3083.233318	1584.695285	1276.083862	1241.886483	1167.299228
152.mp3	2957.666835	3208.402928	2607.200999	3643.960098	4282.110402	3301.758851	1980.567815	4386.443179	4305.371485	3000.519781	1052.433803	1700.69402	4514.220969	2809.986655	1981.108105	4533.358373	2249.424872	2361.799232	3829.143241	2587.856064	2743.955819	1823.776343	3406.758656	4461.774026	2452.66289	1863.616502	4390.204986	2489.237369	2917.881956	3497.477486	1209.815433	3053.556056	2754.130582	1265.783349	3400.239243	1163.125784	2223.653564	4102.666586	2175.475343	2472.368149	2441.695295	2681.16387	3348.031415	2564.8381	2617.787052	3411.587557	2639.201153	2804.886207	3791.768131
153.mp3	480.2189203	494.0779918	483.2028378	534.5798948	484.8442226	638.3978112	463.5455442	531.0924334	550.6873843	498.7688357	625.0227137	479.1154254	481.7859414	425.0513645	494.9185477	617.0939807	489.1393414	521.7162551	454.8968435	465.3194101	446.3570017	445.2550476	403.4648485	417.091664	470.9841621	424.8921328	408.209682	603.8154496	507.3607949	409.7584012	503.8787796	458.4675479	480.688274	399.9305985	418.5399925	384.2263291	325.0871941	434.422009	394.5075838	447.6734093	418.0504153	417.654068	405.0894728	488.3088699	424.0141692	595.9579781	850.8380825	724.3176238	755.3354773
154.mp3	1840.672562	1256.313283	2360.321613	1432.768558	1288.350247	1514.064834	1291.503512	1130.552811	1320.421107	1532.586068	1289.855589	2156.28441	1422.468531	2083.065974	1554.749862	1279.976573	1348.503835	1501.055334	2045.437091	1786.447821	1521.595439	1685.992157	1926.823427	1718.089131	2062.238044	1300.363835	2191.842976	1682.588418	1110.431077	1864.996509	1451.016415	1532.137291	2046.807253	2127.437451	2107.461467	1480.113137	1219.922866	1364.917884	1492.931045	1774.578198	1169.558018	1417.450546	1886.051373	1648.547718	1465.926991	1651.348394	1155.347904	1488.320756	1471.880458
155.mp3	2931.449656	1349.673012	1084.29246	2225.588929	617.8235392	4220.879349	998.6667626	716.8208367	2113.699747	883.995567	3534.03377	2171.33855	1038.579688	1463.674961	3621.738089	3982.117715	1503.475368	3082.460497	1777.809028	3227.498745	1769.34844	1389.627848	3192.846369	1949.012271	3143.846737	1203.377043	1117.657109	2606.118885	846.5669832	4206.722682	989.8877513	758.1374971	1847.378272	776.2200023	3597.367704	2142.513221	589.1985008	2183.17294	3478.047439	3062.315743	1191.265167	2966.87867	1921.366976	2603.202144	1079.490922	2468.888938	3098.756503	4093.863611	2385.931139
156.mp3	4718.647125	5024.232111	4648.430874	4748.889439	5040.06137	4430.336049	4820.950258	4584.544736	4162.192412	3138.37673	3436.064778	2359.522529	3159.761423	3216.265351	4282.747502	4018.372997	2351.459762	2597.312748	2360.633464	2718.758687	3503.498113	3640.05494	2052.659204	2736.619767	3640.65082	4293.824746	3367.081996	2303.787012	2457.331892	2394.378996	2836.818725	3030.022688	4039.995167	3827.146434	2390.382363	3047.195453	3358.822152	3621.689503	3843.22589	4690.728282	2947.626952	2430.407235	2419.507966	2769.056166	2834.95428	3811.225905	3564.224396	3183.591165	3353.342548
157.mp3	1436.806129	1972.18468	1462.494642	1323.532862	1294.182845	1451.751915	1449.381337	1472.64073	1026.079983	1268.515527	1824.479419	1341.366111	1251.99004	1485.624387	1264.172919	1173.987336	1416.595936	1443.292169	1310.344976	1993.841429	1215.850299	1246.014184	1282.514321	1314.94358	1233.674404	1356.729139	1173.51706	1410.151697	2003.18811	1332.615937	1904.045882	1340.341534	1275.902036	1400.70881	1535.747289	1467.97345	1386.813031	1879.556985	1325.579858	2216.963071	1302.519989	1330.087994	1233.837245	1330.123048	1163.390642	1258.444772	1736.71706	1407.828566	2227.356349
158.mp3	564.4498485	540.3019981	618.1593815	585.361255	543.5728651	532.749102	532.3044777	531.2011757	559.5942112	569.8185065	531.7386041	498.2353495	482.798114	573.1747998	534.057381	598.8388743	641.8455521	655.845444	926.9127422	1013.675184	576.6317867	503.9549551	733.299216	541.3424339	823.3638175	707.2770875	589.7794502	392.6102254	1147.455424	1002.602821	1089.205942	545.6512328	586.1427205	1290.15008	902.1615031	412.7338569	605.2065941	709.3143268	1163.05892	1106.619445	1784.986002	1323.287916	715.4374183	1036.779434	1090.99831	1263.162898	1351.393978	723.3970307	632.6421956
159.mp3	1180.386231	1603.68977	1127.36151	1376.945184	1157.815811	1054.296024	1808.284931	1436.204745	984.3917019	1219.35916	1363.038744	1268.856047	1332.741497	942.0552106	1293.217547	1331.204465	986.5327016	1029.637019	809.3127867	1142.671959	1014.665604	892.1235327	1165.672482	837.5145442	904.9189539	795.8283846	812.7836572	814.2448903	786.0562887	923.26158	1116.069006	1084.762696	1125.597866	1295.067967	901.8238173	831.6986581	1097.352241	1089.794465	936.6834708	1076.09863	1084.971011	932.3618692	1036.880189	902.3551726	905.5270876	1421.931875	1181.545373	1120.125312	1069.729053
160.mp3	1888.823095	2100.390305	2463.951669	2218.455612	1874.093519	2221.224867	2017.438036	1873.048385	2416.003437	2037.016539	2409.16028	1677.808586	2039.560696	2301.28497	2434.078287	1759.888475	2196.635252	1873.367882	2446.228696	1625.562969	2487.054816	1899.281719	2155.961486	1726.187819	1971.974137	1681.336023	1962.801753	2147.563246	1523.933091	1632.375427	1714.960114	1998.528329	2016.404108	1666.665306	1797.588733	2046.820106	1348.238191	2163.591525	2374.032487	2561.624804	1393.391072	2269.978485	2267.737765	2139.09464	2359.732996	2213.759376	2199.719151	2536.662615	2473.369606
161.mp3	1778.912762	3791.913188	1657.132233	1663.514842	907.1302047	804.1942942	1078.320443	1801.681221	1648.847018	858.3780198	774.4345545	955.1024448	1614.163358	1552.717584	1164.810691	1556.419848	2880.574715	1408.995024	1374.424095	1485.389971	1533.632136	2814.48314	1822.999227	1397.27036	1080.896437	2960.545683	1102.788902	1426.283511	1429.90019	895.9215199	2353.485843	923.5323628	1417.321411	1283.120467	924.021706	1261.642812	1265.224709	1455.994147	1351.135584	1276.587267	1150.900891	1067.304055	2134.378319	1073.342727	1455.073119	957.7827228	835.2443356	1407.218405	1120.147062
162.mp3	1097.887087	1009.069552	1131.887563	896.5912361	1014.000916	873.5424965	963.2163887	832.0288868	974.0133921	969.3256922	911.4206874	984.4301338	925.1498554	1178.340513	747.2851823	970.2353742	806.7398358	1279.549464	861.1518803	1381.526108	989.7414089	1148.326107	903.3228065	1027.69852	871.0509782	1135.921528	916.3280361	1099.174656	978.3762114	1051.316921	1058.589051	922.8039722	1188.58159	928.7663061	1019.815474	902.6958334	699.7421822	820.3636409	712.9222833	857.3906037	766.4377361	642.1044252	693.032376	630.9698781	531.0987684	535.6079939	534.3656456	512.9491867	545.0243435
163.mp3	542.9335323	1554.590944	1465.545636	1390.865684	1010.112334	976.6887003	1430.950838	1109.39351	909.5271113	822.9112034	875.6790624	1359.168653	994.3474222	917.5075366	918.8877637	743.9490704	1206.729848	1116.274968	1618.690327	1584.811478	1337.551794	1151.769415	745.7505334	686.7046026	603.8872391	1511.418196	1541.235828	1442.240778	1094.357095	901.2069329	1341.972928	1180.495727	1001.451757	798.2355688	811.9533273	1285.192459	1015.493594	984.433948	956.8382507	672.2811564	1201.292996	1080.79535	1595.73823	1620.697063	1305.532272	1208.935613	794.4430287	549.4461364	600.2528623
164.mp3	1027.374362	940.5915769	766.0255202	980.0158054	949.7480298	945.6423665	827.3891306	610.4961316	753.9478952	639.0237007	839.2766431	816.4132095	799.6649746	1010.303612	988.1876856	1244.424016	1319.700104	1214.083577	1385.906581	1343.664514	1029.619975	1306.853467	1196.779803	1340.107346	1437.492533	1473.82706	1602.093123	1692.346683	2044.235254	2384.154283	2258.120984	1918.509034	1581.541938	1513.827584	2010.603611	1494.812639	1341.866063	1853.695889	1198.763352	1334.954975	1377.1478	1471.429991	733.436322	710.7732607	1021.210831	892.6950067	1117.965733	1539.410252	1813.138253
166.mp3	3689.466085	3196.566258	1422.91338	1540.242222	3199.960434	1562.138133	3938.187256	4205.577464	1448.642115	1339.096551	3423.36321	1445.97507	3835.375994	3173.828245	1076.806106	1514.283753	2924.508394	1570.856041	3951.163191	4235.061647	1492.348897	1373.926404	3442.555207	1587.696811	3944.352232	3234.119184	1632.062554	1636.966408	3016.162911	1498.886153	3954.401255	4257.098944	1417.016437	1198.626255	3395.046263	1577.411823	3956.076669	3438.143894	1244.605105	1749.46829	2951.357619	1605.145154	4029.209794	3936.139573	1296.719611	1052.712186	2947.535721	1299.951412	3762.743323
167.mp3	1338.465976	1082.75814	1151.22415	1159.013639	830.2156211	992.7987628	625.9577841	773.1852955	800.9890297	887.3763834	664.5665372	746.6377036	1249.168909	1027.228007	797.8044063	1074.840761	1161.09832	816.4149648	940.2183773	1118.1868	638.1559405	870.9718657	1019.222017	1113.011161	868.8108646	890.5538837	701.8594096	633.438993	699.2783786	1120.195523	1236.084705	847.8339116	1156.433067	924.7753292	989.1848669	1024.976748	967.4715759	1373.171364	851.0431524	1094.544262	825.9224417	909.8738929	1038.710286	831.9529735	896.6615837	850.969678	839.5040842	1047.815422	877.8609108
168.mp3	1199.296084	2028.398749	1091.852481	1833.568659	1816.201737	1788.65863	1676.950513	1782.750849	1663.864857	1738.698051	1148.267006	1152.189097	1199.44151	1143.302035	1110.708096	1187.547555	1082.350213	1104.002946	1161.073852	1746.913659	1533.880818	1342.87828	1795.936727	1229.645349	1929.801543	1266.64297	965.4593966	1226.769471	1047.86275	1526.225176	1064.083845	1005.228193	798.495601	963.5228095	768.1661264	1510.051412	2580.647031	977.7932515	1114.966285	930.2375396	1684.281748	2223.250797	932.2626976	1111.587892	1461.277066	1113.061647	1108.52921	1034.970471	1079.861224
169.mp3	2107.275351	1836.56984	1283.940784	1343.069314	1403.555882	1464.958769	2229.10308	1200.502507	888.4131324	842.6579304	711.118827	1110.413627	2241.614596	473.345077	955.7798861	751.797753	1132.535802	1900.24832	2681.129611	2435.101313	4243.915002	1380.121004	2204.91402	2628.163276	2372.970641	2700.757866	2058.174009	2190.688016	884.416286	3357.632158	1962.1382	2471.21048	627.2651446	1870.927054	2070.642261	1419.243879	2490.818021	1115.993747	901.034001	1514.877599	1237.805916	815.3281448	940.4976131	1051.791373	628.0960619	935.445577	1124.730303	566.3327859	943.1616667
170.mp3	611.0666938	959.0510044	696.5504051	986.7390723	888.3801172	647.4773683	623.1575423	735.9962474	1118.338933	714.2674957	805.9501267	941.7145627	881.1771695	1160.295176	1266.999178	1449.935834	698.8277745	590.7450801	673.5265391	643.0690178	788.7237969	977.7339614	1275.055497	1209.635962	841.5941224	1212.488642	1394.404417	689.0799365	1184.355489	1693.87116	2205.445511	613.2436425	568.081334	669.6605257	824.1466092	711.2113016	1132.629901	1057.292178	1089.340928	1318.188937	1096.149208	808.5767748	726.1493124	698.182377	715.8283684	894.7256076	1010.727335	1243.43778	641.4247269
171.mp3	711.9326601	331.518684	391.1928926	385.1347066	552.9949561	527.9101677	437.4272693	799.861338	511.8401448	731.1722506	608.1901639	738.3909994	341.133137	536.8168914	424.0861005	586.4744893	470.7362104	619.0951429	708.5300498	468.6732812	473.5912974	409.4421521	438.1045848	447.0525389	540.6349228	506.7677452	479.7451061	382.7424157	594.4786518	406.7420932	397.3701485	657.5799592	484.5378448	613.4098537	523.3797816	715.3839472	415.9039799	439.3402085	468.9352724	391.162587	372.3126213	472.4064053	364.8315951	511.3073322	749.8261834	541.4684302	591.8483232	541.5202552	637.4769583
172.mp3	837.7483311	654.1168439	710.2878346	699.3048665	787.1118587	878.9451623	834.0800145	915.9033333	1099.424572	1022.992279	863.6571499	868.9388202	788.7536852	714.0630376	801.9467018	612.4365965	705.8045438	626.8677832	628.8880859	598.0181718	651.3300584	770.2259136	1039.452536	768.3650139	811.7632428	747.5686339	807.1878782	963.6718931	1012.456895	760.6217957	955.2673443	839.2881697	793.4067374	1015.370172	883.4609197	925.1383459	1014.148304	870.8129757	799.9466729	754.2331513	791.4915209	765.0262275	744.8740821	736.7004721	744.602589	636.8899495	628.0865662	805.199344	629.5190199
173.mp3	676.6701053	1509.035322	1225.17028	1352.529833	1224.434058	1258.631917	1361.455749	1504.642825	1319.817425	1475.418818	1263.695655	1262.545213	1363.857781	1217.426778	1143.797953	1189.673833	1018.053811	1463.448214	949.9338461	957.1667498	938.9709597	1032.034215	1023.454841	999.9000151	1379.411693	1562.902007	1574.403277	1572.294567	1645.697039	1762.74166	1611.90463	1772.695559	1869.19954	1651.761648	998.0749711	1027.074477	895.8044325	946.9197334	1141.909002	1186.934643	1407.783407	1510.610514	1259.556835	1418.076308	1242.241464	1412.705643	1269.859533	1259.019787	1496.607886
174.mp3	1764.441005	1661.439771	1892.817337	1604.329952	1899.449255	2062.825153	1835.633861	1961.26405	1563.761683	1471.840208	1365.007621	1762.806467	1500.758176	1591.188284	1307.389448	1689.846335	1379.174567	1934.083108	3118.182595	4045.633768	2807.295575	1926.970269	1267.58713	1339.511968	1808.429254	1067.437432	1790.392252	1595.734311	1225.15629	1450.095618	1774.51922	1262.316075	1340.010726	1836.786348	1251.724981	1655.826729	1802.600072	972.6498539	1596.742313	1715.703871	1249.132212	1298.468868	1985.776221	1120.840593	1654.614166	1522.381039	1058.938552	1216.058857	1275.646986
175.mp3	2094.119684	2288.942013	2423.84831	2195.324057	1973.110823	1967.160426	2014.734954	1893.906488	1761.78963	2229.535691	3170.920342	2319.44665	2050.966781	2102.382508	2421.625845	2331.957071	2259.932585	2051.697637	2174.852486	1816.18575	2224.190153	2227.374776	2329.090904	2177.757882	2070.398276	2039.209633	2964.253886	1936.709515	2214.349076	2323.850631	2375.574344	2226.989293	2292.856134	2355.887361	2129.915025	2100.86051	2157.075457	2218.448641	2208.594569	2282.952549	2407.543697	3994.712209	2608.842222	2055.698204	2244.111079	2207.236962	1737.689034	2089.787342	2037.111275
176.mp3	614.9104061	624.1491933	819.1142005	353.207783	334.5681203	382.2279426	415.9576787	371.5122731	418.4878002	396.4118148	394.8638144	360.2063439	356.4615923	368.0351117	424.7072295	392.9333955	568.7773107	390.6146669	873.0347726	336.8889289	414.9362714	380.7183368	490.8707104	422.3224352	699.3567529	412.8085814	682.7364485	417.9160521	385.6549735	397.9210699	374.1083516	412.0134283	381.5546335	400.5642842	383.1498828	402.9476209	372.8128913	366.0549371	328.9240097	370.9616161	395.6479269	340.276652	386.7963935	374.9959122	336.0802202	388.5958545	371.9030795	352.6645624	422.6587113
177.mp3	2755.353504	3511.587236	3438.684203	3039.399513	4228.015933	3357.005361	3139.247204	3653.997454	3372.808005	4128.487803	3969.134399	3379.039804	3900.358995	2981.493051	2725.438439	4203.37331	3371.612115	3284.444996	3684.544191	3022.654426	3112.830434	3584.003438	2749.832894	4059.161998	2733.634584	2780.283429	3003.206876	4904.18965	3852.208706	3106.981559	2581.526423	4680.504004	2836.341118	2832.241906	5102.893761	2806.521164	2307.276883	4355.166638	2333.225599	4135.513549	4300.167459	2808.654875	3813.883437	2679.490184	2462.954018	3167.750459	4292.308328	3991.951147	3094.402043
178.mp3	4419.9595	4857.983644	4408.596515	3761.154958	3526.509377	3603.918121	3599.550915	4470.341682	4211.70077	3304.605825	3305.063306	4396.996751	3361.539887	3620.514808	4288.838251	3942.070495	4709.541103	4372.876741	4972.459328	2893.248783	4199.963463	3171.570674	4132.481872	4246.100635	3793.500591	4126.817449	4638.607226	4392.80704	4259.710352	3412.550574	3541.255511	3975.273674	4078.372156	5530.330889	4514.248823	3948.342811	4297.110911	4486.469657	4290.542817	4236.583098	3904.663312	3515.78044	3302.854454	3866.024181	3495.13436	4320.737841	3257.979802	3853.052751	3625.448159
179.mp3	1915.125147	1758.77825	1876.995234	1938.637288	1950.620507	1955.762952	1982.499756	1892.798755	2293.085136	2191.931756	1990.558341	1914.715397	2118.265345	1834.150426	2255.565255	2164.19871	2217.261861	2341.121627	1899.79834	2206.159913	1832.824417	1949.997085	1912.958474	1733.73197	2127.384282	1927.78186	2113.481895	1790.293142	1848.49639	2092.028867	2310.858847	2193.816796	2151.659154	1844.610948	1899.647466	2039.331614	2341.909507	2453.422741	1828.216444	1949.316113	1834.141966	1856.202661	1856.464478	1746.301884	1712.893103	1776.570616	1966.802962	1974.111848	1767.852974
180.mp3	513.7815601	449.0418909	689.2017608	677.5336202	824.7550322	848.9238742	449.2390195	482.5677641	688.085976	678.2979895	468.0747961	794.4670992	581.9772543	536.6465857	697.9325811	600.384877	597.6125973	574.1574639	582.7712037	570.9352275	604.2922061	582.6705275	738.6355403	897.8861721	706.4914041	509.8542676	735.7759497	657.6966793	551.5102691	860.5741265	445.8287058	1023.718512	799.2660548	711.1005053	724.3334533	533.3702768	546.6626146	512.6299686	685.8312643	490.5523937	766.6650116	836.9031333	530.3473203	529.7030104	579.6649367	559.6063967	587.276382	666.5369132	741.3226719
181.mp3	1710.325736	1595.519779	1674.317434	1688.610664	1806.55704	1829.313863	1740.064968	1788.614915	1732.152352	1566.619326	1636.344988	1670.105509	1632.887748	1651.628315	1700.51303	1688.684021	1706.701018	1516.479764	2028.807713	1775.918479	2014.1802	1833.357633	1782.402077	1854.564287	1799.127188	1779.111195	1927.870188	2010.601608	1995.14938	1954.967012	1871.575381	2437.357374	1878.19725	2007.520095	2045.494832	2122.936452	2031.803793	2019.039952	1690.501066	1693.953751	1607.167963	1661.780653	1739.53846	1779.245196	1792.177381	1862.620463	2055.857815	2367.970344	1997.28709
182.mp3	981.5417547	1052.983671	1086.991878	1348.544345	628.4092758	544.4874121	1179.784959	750.6700464	2726.710627	492.0778422	950.9158981	1077.011959	1408.179773	1547.271097	1086.843428	1346.431059	769.3648565	1197.770464	1679.690287	2045.142219	1502.747831	985.5375222	827.8301311	949.0397407	1050.309774	1439.999266	641.8248293	503.2387851	1079.331171	943.3539499	970.4761844	979.0974184	2324.851209	808.9091988	1147.95073	684.5421384	1067.045956	1106.413097	1050.621606	595.5805865	1551.298606	1812.849262	831.1781633	684.5424994	1406.452007	876.5241364	756.92356	1402.455859	1767.507025
184.mp3	901.6454219	2034.690822	1397.497323	2004.500673	4638.744953	2883.74903	2658.898922	993.3054916	999.3673769	1002.321653	1379.26565	2043.811519	2468.162103	2256.675397	3066.258209	1703.360773	1108.752893	1139.374815	1687.174809	2814.647971	1580.757639	3670.341825	1989.350231	1196.736787	971.1117827	3651.040432	1576.64433	2069.941964	1843.290867	4297.315888	3505.728463	1195.92341	879.5735072	2130.411225	1447.728783	1929.038291	1972.259083	2386.046652	2292.189978	978.7949714	1275.154753	1695.552758	1771.531739	2278.715184	2840.304616	2460.124426	2673.528749	985.0876885	925.2981317
185.mp3	610.4384256	686.6119007	670.821639	783.9870536	577.2586864	518.0495178	664.5348615	553.490205	651.856499	922.4359858	585.7953632	532.6145419	631.6405999	585.5439955	705.8287333	725.1535553	561.7381873	595.2980338	518.8388072	539.1108964	568.1203132	1062.230405	611.9384262	641.4502593	841.8274448	603.1576407	754.779071	637.8959054	766.7125318	1251.777767	785.2419621	4978.829159	2803.474365	2033.464111	1315.291417	1014.722955	1359.217332	1348.632958	1429.074232	969.3330957	1478.396207	3556.41488	1626.352466	4436.040916	1803.878181	2095.40542	1744.86956	2539.86417	1943.182931
186.mp3	786.0311341	4239.065229	3149.978061	3155.647251	3294.333515	1320.193215	841.332902	4304.257197	2350.770595	1137.712949	1276.391085	2251.660619	1197.867024	5050.224089	2417.920421	1382.81088	4563.593325	2918.006475	1860.075233	4694.713188	3285.951886	1190.563152	2441.904671	1211.142174	1082.033507	4374.324648	2264.718407	1928.69464	2046.595884	2155.306882	4870.472902	5092.341939	2613.761954	953.519068	1464.608826	2270.234776	1147.764367	4973.310766	2525.397592	1669.112461	925.6334346	1248.629266	1140.636336	5132.874142	3878.853048	2392.014715	1249.771713	917.229924	1233.730222
187.mp3	470.4716512	588.7598672	569.8053488	691.1643179	683.2173233	707.2317969	512.9066545	475.3649065	476.9163731	567.2271701	700.235173	611.5876226	755.7141042	899.5006838	1042.993474	848.4928565	946.1722023	575.7119532	880.1349984	831.5555643	1001.679459	759.4183285	795.3400457	737.6326212	743.5924596	805.0413358	697.0734452	822.3933812	968.8613143	510.0767397	670.1445001	760.9216413	1178.176165	850.9525963	1117.229989	482.2898937	987.5700132	883.1948021	552.3739861	626.7667583	850.3924927	497.7226387	759.5907466	941.4246353	1172.430247	739.1876838	933.1462688	463.9672869	699.9428916
188.mp3	2584.572262	2578.963647	2775.663973	2703.566429	2300.137611	2154.815641	2871.52576	1725.977638	2336.061009	2365.662011	2534.544963	2546.953306	2701.634418	2713.767033	2282.924639	2090.485394	2361.365647	3123.540326	3274.768306	2677.749008	2812.55586	3234.43937	2350.705811	2741.413955	3289.565242	2490.765631	2374.646204	3505.831927	2509.87956	2303.939387	2284.518209	2116.091982	2239.258066	3344.051966	2317.970224	2919.891572	3227.866262	2210.81766	2766.754783	3419.17779	2176.235784	3792.029339	3084.959784	2663.846364	2409.155382	2092.703937	2591.570938	2827.574348	2159.45618
189.mp3	1705.532508	1421.358029	1560.816111	2615.995884	2322.557332	1601.890375	1668.040618	1481.106519	1497.874675	1570.807428	1536.051336	1714.29146	1586.304544	1579.870733	1818.191486	1531.964242	1477.305712	1392.934073	1462.713822	1583.954152	1648.03781	1522.741707	1461.464723	1482.827669	1453.818972	1795.240506	1707.037301	2600.964559	1831.91218	1633.790466	2075.548359	1828.128073	1792.034556	2593.499171	2356.349197	2398.84113	2252.15986	2182.236887	2224.530331	2415.252574	2195.836564	2257.635661	2234.829306	2424.656596	2181.502639	2431.089156	2431.104114	2280.810396	2510.63295
190.mp3	1378.690096	1076.646569	1164.193747	1003.996431	1077.926126	1092.443548	1112.243671	1113.446208	1153.117567	1277.173593	1337.635228	1327.483027	1167.996272	1070.061846	1112.274877	1162.258	1120.991694	1113.500612	1273.739889	1163.841987	1044.874235	1038.072901	1107.388045	1164.359774	1042.286184	1372.124412	1338.507503	1270.409373	1197.752705	1485.042673	1428.803728	1220.990678	1024.317376	1076.012496	1584.24585	1566.415026	1236.938308	1468.748599	1656.803527	1633.754528	1555.023809	1583.280932	1475.347966	1510.675227	1350.507237	1528.537766	1521.987515	1626.405502	1649.193285
191.mp3	768.9071317	733.7992906	870.4343277	878.1472071	978.8995611	775.1345719	837.9024402	757.4642245	703.6357867	731.2355541	783.3922746	1210.288733	744.1431543	799.9917091	805.2698249	1058.366052	784.7735993	928.102284	837.9077519	809.3888496	916.6276564	961.2455961	921.3082337	854.6664909	735.1803987	715.8727816	1722.832405	828.9889783	1013.635911	754.6203525	733.2554058	746.8010595	869.2454164	639.890923	733.4455679	780.8075059	704.1345962	675.4490573	755.5778897	754.2684463	924.2407776	741.0893015	835.431938	813.9250318	1044.315665	593.3672099	729.5632985	850.7990882	1355.588731
192.mp3	1875.917652	1691.278317	2007.493613	1959.782143	1748.135921	1991.375757	1966.42969	2135.147295	1825.023651	1813.990965	1428.407378	3209.025249	1972.101428	1860.106338	1701.261799	1849.827259	1888.057729	3093.25111	1714.093066	1845.49178	1996.588536	1795.61431	1712.093112	1713.514862	1617.29646	2831.194612	1782.093601	1826.700335	2081.443891	1674.010676	1652.725123	1761.310957	2003.396484	1600.229107	1573.667943	1676.249487	1981.183901	1778.898762	1757.054589	1624.338747	1838.080732	1718.074039	1776.14182	1591.778445	1634.460346	1519.638028	1732.38494	1975.019073	1770.556384
193.mp3	2705.031638	2924.647114	3099.958348	3212.738457	2976.477264	3250.838656	2871.868316	3394.86701	2838.150683	2990.321619	3069.748478	2905.889821	3199.107192	3444.117618	3342.828002	3542.750932	3650.331813	3071.824789	3337.583117	3109.163729	3361.488966	3005.022269	3425.172493	3624.565488	3540.015972	3428.237592	3087.217726	3569.773069	3103.31734	3295.73964	4144.29074	3091.260226	2957.046914	2892.338358	2978.721762	2882.223162	3282.442605	2637.827545	3059.886683	3087.150669	3036.0179	3380.124989	3210.035176	3152.119677	3527.92838	3483.859839	3253.348732	3562.983985	3475.552641
194.mp3	934.160692	610.0887767	691.0930966	726.8736795	558.3214041	610.692069	749.8103339	652.5749989	767.1865639	802.4869171	713.8667166	563.3995748	497.7319657	578.182898	665.4328233	565.9344246	723.3109391	579.9594412	588.6405035	614.2723036	687.6753752	630.6152449	685.9236323	732.6855241	566.3197241	612.4277536	630.1186255	601.2705445	633.8515972	555.1083869	546.3058889	642.9984273	647.0144369	565.1354948	620.6652758	906.3840034	491.3655367	654.4882171	701.26389	527.4704706	666.7975241	728.3741188	594.4407527	753.2129101	737.4579509	767.2331832	696.1312883	588.6536892	698.5241621
195.mp3	2213.461628	2092.982106	2015.278812	1835.529131	1882.044255	1736.108472	2168.406254	1813.389112	1951.953074	1547.141916	1874.433231	1646.987657	1714.668625	1145.662088	1399.251681	2006.450979	1925.80366	1817.245311	2186.198601	1454.376489	1710.532489	2052.557906	2600.529611	2345.83102	2165.887754	1883.343482	1951.009578	2215.173829	2208.419157	2120.579104	1734.076492	1521.698826	1606.54389	2281.294915	1940.274538	1826.824218	1537.281104	2422.74765	1737.910853	1736.662826	1710.221739	1568.874093	1535.555195	1915.57993	1933.350096	1907.187605	2041.031964	2101.828345	1674.650475
196.mp3	1696.033526	1922.091121	1730.499178	1921.927842	2095.422997	1620.538233	1623.445738	1658.973976	1088.3927	1631.108789	1565.285393	1343.77985	1762.286048	1811.485324	1457.684769	1911.252733	1861.81379	1187.544749	1207.001824	964.2311452	1430.414633	1694.401366	1810.882	1470.314156	1768.255136	1549.451224	1330.499059	1525.587593	1555.288916	1680.417362	1777.175469	1745.745223	1434.239838	1251.895283	1236.651391	3206.816527	1425.65176	1044.034945	1222.862559	1083.14607	1482.98119	2974.196502	1827.329263	1299.783784	1520.942329	1309.191143	1239.007626	1904.524223	1543.359839
197.mp3	374.8323747	543.1413785	519.3126487	359.453047	362.0189857	510.3075369	431.3600747	319.6444155	384.860272	325.5386783	473.6329269	442.1329059	336.2611192	348.604794	290.5654175	443.2899424	319.7017986	313.6614928	381.0296722	380.6587602	320.442105	416.3324299	410.3726865	346.5965721	455.0617232	425.270179	375.741551	324.5934038	326.8654529	403.0301235	345.47264	595.2883217	438.5387932	380.454319	443.8443144	375.1862833	345.0277207	352.6155335	397.5253989	471.5571592	303.753378	426.2529185	388.471424	321.6047215	445.2559738	291.6531492	344.7198337	521.9386827	328.423179
198.mp3	876.344904	992.5484435	1056.204367	859.3802436	1075.035122	961.6030227	887.3681182	993.0419267	1095.381796	794.5314853	852.8392023	1003.633144	1027.040035	869.2813641	1116.491462	1035.528695	1085.949472	1266.073868	1301.288124	1085.641082	1338.478966	1263.511474	1161.08137	1607.98934	1107.080571	1419.743606	1182.582951	1349.498584	1374.387402	1603.59617	1668.109158	1947.972718	2243.381735	1858.102317	1859.211849	2092.580235	1977.608671	1893.604799	1665.53887	1562.700209	1425.731531	1552.653784	1473.702346	1513.690878	1587.213824	1650.438182	1799.986197	1613.341454	1621.586307
199.mp3	2798.887795	2373.635317	1809.921016	1641.21437	2472.635824	2496.042863	1833.392264	1751.303137	2576.965502	1926.547802	2203.354623	1814.751159	1688.121679	2053.400083	2049.654153	2206.51498	2350.711957	2142.966615	2049.298166	2310.200757	2231.90643	2026.322976	1899.813134	2042.957399	1971.475288	2233.879872	2073.141339	1708.094906	2103.89616	2366.952303	1989.419115	1893.937215	1709.782154	2350.34073	2118.906378	2108.530499	1766.388266	1774.981898	1763.771309	2230.290114	2291.76071	1717.417474	2775.99664	2852.657953	1847.919403	2648.811664	2255.282305	2492.346617	2481.910058
201.mp3	700.5513565	880.3651173	867.717517	720.6619083	760.8701985	927.8926694	838.9786217	653.1826085	855.6663916	760.9239645	957.150672	907.3969108	904.5162187	969.8616866	932.6124395	971.4218338	991.3775396	813.2714582	1018.917505	1247.423874	1064.008022	957.5188395	806.3906369	1680.824121	718.7166867	815.1819326	959.4598638	1232.83655	1269.335308	773.9509249	1119.078289	844.6733548	866.5888672	886.414631	844.3707746	1023.617303	1021.964376	1192.60204	877.2346101	995.4926703	1043.391759	1406.976523	795.9179904	971.4499429	944.6802618	1220.980766	1184.926972	972.6906221	1116.990057
202.mp3	1599.902302	1715.526455	1825.007405	1688.349441	1878.919553	1775.209884	2158.088096	1864.23994	1945.400708	1701.513224	1903.354726	1428.460081	1884.746308	1876.64945	2617.302559	1640.512644	1661.77894	1295.038813	1234.342356	1396.930426	1591.204735	1280.672328	1342.86745	1331.011411	1421.122036	1394.08025	1915.569292	1895.262229	1968.794047	2100.615148	2052.918719	1918.152669	1866.868623	1597.994393	1705.648315	2237.360643	2174.241226	2173.324374	1722.214072	1898.751796	2115.869831	1428.361122	1774.162728	1945.576521	2174.586454	2356.211705	2345.124009	2099.219801	2235.300981
203.mp3	636.0003523	1087.748465	539.8005737	623.1685775	515.3788209	568.3791173	683.8938498	549.0004251	582.5233122	1319.853677	953.8234783	525.4169766	732.4618332	538.8027985	514.6485104	597.5200538	536.1601131	633.3219672	633.9840326	657.4207902	532.9253029	607.4097266	552.3700453	577.1791966	679.1102442	562.0519184	572.3624254	653.2072185	642.082724	532.8336354	706.186096	551.1645847	527.9489457	588.918536	528.6366757	650.6978788	637.0888088	665.7500949	532.3672321	622.0458704	524.9719476	570.0158883	689.1931105	569.4840985	569.4733066	1338.887524	648.6244026	520.7651974	737.3558732
204.mp3	1144.469733	1305.713187	1719.109377	1727.634712	1386.66402	1308.055842	1399.961577	1424.746	1496.167096	1909.60186	1004.604013	692.8621614	1444.214799	1481.433488	1239.187911	1387.333366	1417.535118	1486.650258	1411.373568	1449.620903	1324.44949	1513.30321	1176.562843	1303.733254	1843.528243	1743.728113	1386.547457	1358.146947	1701.648042	2185.97795	1563.347272	1433.111946	1573.905294	1378.154978	1759.129523	1398.789103	1197.792775	1063.315733	1493.533674	1965.60121	1562.434396	1058.468766	1765.964991	1300.167533	1366.100925	995.7528246	1498.970355	1311.193408	1441.450779
205.mp3	719.079583	626.7536255	501.361316	626.55229	1003.867293	777.5203501	717.7642882	681.5066977	482.0022353	577.5482001	638.7640426	436.7726702	628.2318325	592.129171	555.0099256	480.8795827	518.5319972	583.4893795	534.6349273	691.2193587	571.693253	557.629795	633.4913727	677.5980068	640.0284657	733.6516917	583.6248966	641.1339418	676.307189	706.4133939	866.2144433	747.9777867	1046.52944	807.0343903	797.5408922	817.9495873	757.7613027	791.3754174	738.4389859	805.0362532	772.0554292	847.2080454	752.4106584	901.6594048	768.0801945	1211.419416	842.7473588	718.4110457	753.0439128
206.mp3	1126.750523	1247.545562	1350.379624	1319.215311	1248.519241	1192.429052	1280.370156	990.8838205	1033.083198	1221.996437	1072.068605	1102.157837	1286.485951	1199.596527	1176.640401	1220.262003	1015.376945	1280.185133	920.3727741	854.4780896	1165.748894	838.5966236	1052.867516	1395.577302	1334.152978	1005.17023	871.7989429	938.5354293	905.751702	1415.018335	1624.040616	1674.902467	768.1291736	829.747042	824.0281938	792.7287798	798.6932222	635.6439375	896.9578544	694.3180532	908.3166069	803.094931	1013.861219	641.3176665	718.4543233	666.730072	749.9456528	842.1010981	807.8621806
207.mp3	1761.672133	2947.082778	2171.913701	1959.631546	2452.101541	2457.303377	2691.212578	1806.137024	1863.875844	2751.400843	1839.509507	1873.600997	2357.835816	2380.262362	2815.18115	1794.466919	1901.455856	3055.693586	2166.310224	1773.126974	2439.259209	2202.727358	2771.524541	1846.321819	1820.091852	2923.321177	2052.382458	1654.987086	2421.198876	2116.667491	2593.391039	1740.624011	1741.781436	2877.340297	1895.190224	1809.104765	2322.485389	2231.830232	2681.337125	1772.926313	1854.022735	2704.719906	2102.986692	1843.259523	2645.538768	2366.694309	2710.601453	1810.023169	1927.523392
208.mp3	985.8432121	2474.656329	454.7674088	484.7047227	4419.423874	3707.624482	3753.468154	2811.649894	3672.764051	3460.273103	3858.370497	2529.645142	2657.459526	1922.417259	2343.673806	3684.955827	3921.519709	3823.720813	3356.37044	2476.882507	3592.95463	2636.825602	3303.536498	2692.230108	3753.22531	3686.994848	2687.006836	3199.661937	2420.806503	2739.902625	3075.035786	3705.715226	4556.706249	4014.795343	4339.886605	3839.480689	3229.169938	3063.788061	2509.060841	3527.393872	2986.634383	3130.001699	3022.538598	3147.955985	2659.698674	3843.35653	3470.383361	4104.231712	2560.000679
209.mp3	941.9664576	785.5575198	784.6741316	636.6439659	631.5581769	691.2957613	781.09255	951.6151539	771.2486177	729.5225706	702.5081704	748.3829592	809.8067684	849.6050566	604.3567895	663.0776973	611.022652	606.645718	770.3086606	673.9975784	853.35167	832.338196	578.090394	807.924965	798.9795216	767.3348923	775.8688553	765.451695	755.8897064	729.0820696	840.1494349	839.0182086	860.490431	797.2979264	661.3282568	701.0573133	667.3143798	683.6991668	656.8496525	670.1749132	673.2784283	680.9921961	780.9801247	682.4998525	775.1880964	685.1267836	681.7145741	788.3935773	744.4984771
210.mp3	1487.004685	2145.137949	2041.515599	1780.488659	2252.210172	1448.891696	1800.531701	2002.118158	1972.27109	1918.927771	1835.269928	1752.141203	1638.901818	1888.210854	2097.046313	2691.615135	2582.884754	2242.432735	2487.735684	1535.046026	1500.449943	1813.173959	1580.457771	1920.162882	2075.754874	1109.701967	1210.230515	1926.686959	2567.72076	2033.610438	2203.671515	2024.395724	2540.077802	1878.550477	1304.271217	1212.039139	2060.965344	1772.811556	2075.552984	1635.640288	1432.876961	1170.888418	1813.797489	1286.284092	1255.443514	1471.873357	1415.013509	1539.849909	1653.74093
211.mp3	2758.24436	1199.61176	2132.611321	2181.280197	1887.138738	884.1518506	1709.162982	1626.062742	1862.060758	2923.036919	2073.626092	1088.167834	1679.712273	1423.683776	1724.424457	1124.64691	1020.463637	724.6922995	927.1556604	791.915481	847.147575	930.1791519	1028.372459	1160.926356	1200.103933	1063.683432	1173.91963	1012.15754	721.1908173	815.2070451	941.416246	1061.848357	1027.826798	873.6781837	836.1395309	1023.241394	1045.662102	950.0246236	1215.677921	1045.447144	1069.068615	1246.385783	884.518987	1096.322645	1025.760856	1002.70698	1104.851098	1177.654089	1125.691761
212.mp3	1884.714362	1972.870827	2781.298492	2888.540744	2500.336118	1627.810186	2304.963509	1142.39723	1723.512863	3239.187412	1797.275588	2713.575864	1162.653338	2259.41665	1482.717927	2355.92662	1296.991006	1617.218294	2507.223198	1665.893507	1913.330186	1226.02187	1347.50963	1179.69257	1664.942228	4280.666507	1531.378585	1950.314507	1401.874164	2244.690472	1500.702733	1709.787441	3328.642586	2456.742415	3143.277046	1836.061999	2208.809972	1285.899453	3694.174558	3072.430246	1862.474888	3798.640853	2547.218082	1740.357889	3541.091255	4617.755514	4352.701957	4502.808244	3941.204759
213.mp3	1113.334373	1369.257875	1505.347175	1390.58477	1252.672444	1230.620232	1584.187829	1303.541687	1285.578022	923.9524544	974.4866819	945.2160822	874.0227958	1053.204097	1154.456815	1336.64547	1259.026414	1315.916734	1212.154075	1123.740427	1044.252535	1274.241636	922.1811451	900.3820614	784.7834606	821.3282586	841.4122966	856.1693342	719.7887632	846.5527093	845.1074787	862.5168257	723.5975994	852.9989572	775.0340993	907.5561437	1221.946067	1303.139168	1309.181148	1192.667978	797.4853657	833.8519726	813.9753874	789.0111175	1161.246342	953.9714406	1014.66949	843.0306751	821.9380941
214.mp3	684.9996072	811.4599906	931.7754	862.1847903	826.8327228	846.7082033	1050.159326	1324.317688	1048.738097	860.6654333	1073.217081	1079.75198	779.018666	786.034733	1093.752361	1100.693294	978.7715394	914.1862775	759.3924381	1058.266553	816.4617801	896.5395783	996.4386792	1140.975536	1101.628113	1046.033961	1076.471845	903.5627389	697.0622642	615.8886631	819.1706644	1093.32055	1374.813562	1022.04586	1432.448361	901.0857937	742.2679179	851.5437456	1416.210176	1194.549393	2032.517482	1961.355613	1789.594364	1801.149677	1490.989409	1205.732028	1564.649703	3775.742511	1049.879041
215.mp3	1322.296354	1130.592761	1648.415452	1478.629365	2151.835583	1127.373549	1367.497483	1295.852173	1215.878899	1794.084141	1791.377087	1112.789936	2161.321763	2037.523545	2948.181568	3083.480161	1534.069177	1955.471336	1193.882498	1059.634241	1046.388416	1120.167828	1119.061066	649.4458019	960.7479412	691.431949	1727.854959	739.618248	781.1131529	1757.74039	1520.064636	1185.058844	1814.521915	1758.26618	2051.863372	2165.753923	1876.35918	1997.63487	1964.346292	1811.203365	1458.650008	1988.903389	1791.901697	1492.041998	1115.285683	1546.809881	896.5115652	1027.321526	1298.363701
216.mp3	1328.764484	1804.265237	1580.301424	1414.750261	1549.665668	1645.573564	1670.690422	1643.803308	1256.484339	1543.992231	1865.199631	1532.886945	1430.146622	1984.227989	1600.150643	2206.98614	1558.407878	1701.031072	1983.889466	1722.591401	1536.611123	1786.609835	1564.352372	1712.067195	1776.532273	1295.084892	1801.835994	2188.980426	1504.342956	1885.459467	1788.810079	1534.693781	1756.562926	2087.518461	1727.938195	2025.419997	1666.896819	1624.883995	1747.541803	2013.233989	1584.56032	1786.083487	1679.931806	1658.684161	1612.679592	1220.749838	1426.328985	1361.753206	1240.240746
217.mp3	1694.406517	1638.909403	1642.691756	1766.307399	1728.89369	1598.069031	1406.612485	1787.044185	1803.327965	1761.007471	1320.114102	2051.043159	1238.165567	1285.951496	1624.274392	3394.963989	2424.23829	1844.596601	2046.409096	3642.600985	2619.466596	2658.413009	3645.181845	2567.045516	4581.959622	2329.033203	1961.580046	2847.010652	3576.338038	2116.412694	2069.594877	2762.914736	4477.110158	1551.932384	1741.807851	2199.380473	3419.697898	1500.754598	1807.585927	2073.72421	3344.890771	3610.085469	1865.944773	2567.756682	2751.397745	3598.633176	3414.78723	1757.193241	2885.737853
218.mp3	663.8890518	1137.743081	653.7058608	700.3230076	740.2864192	609.4990316	648.6176166	569.6115475	804.2193945	813.4976986	595.3714331	739.3002883	612.8452066	651.610161	688.1154798	570.7719231	715.4073606	938.8181202	737.0221979	557.9310752	812.731553	972.5815452	677.3487083	641.1860675	965.7320816	1539.422465	658.6983268	634.8417638	548.0872675	796.0137702	671.9777659	782.2922321	794.0774808	1238.255506	694.3100152	720.6670565	544.9626969	1069.412742	649.441498	605.3819577	735.319202	1141.554125	661.5513652	607.7313625	651.3538405	757.0218114	639.7765047	623.6237247	849.3491564
219.mp3	1599.958443	1580.850016	1584.978966	1418.927235	1375.826396	1616.794656	1528.668579	2882.942567	1718.202792	1550.60251	1512.005687	2328.130641	3464.997723	1419.906531	1571.064704	1480.459344	1494.490092	1632.62519	1383.105982	1416.933123	2419.85833	1511.284071	1709.736816	1238.833636	1591.853799	1419.836094	1511.125604	1766.787244	2127.83316	1534.824163	2512.743851	2812.453925	2077.703771	3151.551103	1759.283332	1528.089421	1240.756641	1272.101801	1287.550916	1360.396173	1530.585518	1228.455021	1246.375462	1206.658811	1214.546671	1111.539458	1275.041335	1511.726672	1427.521724
220.mp3	1198.621329	1678.722447	902.6129134	1331.281213	1674.27173	1568.180251	776.9227053	1281.175864	689.918552	1380.234286	815.5734594	1307.525244	844.5065699	579.454384	940.9878041	529.5346469	1064.147545	1589.343735	1393.00211	1264.690406	1660.492468	1761.415873	1348.354143	1320.991958	704.9109529	763.5564389	825.5233738	1225.907922	761.0236859	1137.642726	826.4230295	716.4282311	1299.988851	554.7732198	979.1591403	1147.326816	727.0812273	1115.553057	591.0727908	2336.370093	633.6071463	727.9078593	2038.886037	1580.314194	1731.23555	792.7581918	566.096603	831.703988	773.3660948
221.mp3	1490.774736	1660.09594	1621.002265	1401.047306	1967.572655	1439.299891	1414.776163	1592.790874	2851.251576	2469.573166	1727.841168	1790.4198	1442.912054	1733.866844	2882.238714	1646.572727	2023.188811	1531.217885	1758.325261	1560.65334	1362.39149	1536.728163	1613.073825	1588.728541	1478.233495	1693.250615	1960.108831	2582.318102	1969.027527	1961.00558	1826.416933	2976.792627	2429.423979	1843.514814	1543.575419	1569.957824	1662.041952	2151.59288	2622.377403	2361.018458	3237.220988	1396.766613	2943.406651	1815.77065	1902.026254	1670.213419	1534.433836	1322.981255	2664.654617
222.mp3	1584.674042	2389.088468	4248.160551	3060.090078	2357.249983	1982.963201	3316.302302	1593.773729	1186.652351	2868.67686	1257.229571	1264.177794	1507.8303	1022.325298	1423.632497	1563.390964	978.150328	4175.119475	2342.849741	2519.920046	3338.581225	1075.371405	3004.803557	1697.684475	1020.178408	1537.349773	1851.576088	1652.589017	3242.294411	1274.356558	958.8887621	2833.981977	1287.963363	1458.955538	1202.471528	4919.631045	3893.434479	1427.576484	3046.708054	3422.347053	2889.92772	2548.143906	2430.740317	1920.184256	3300.913674	2067.939263	1246.419734	1199.095858	1338.422994
223.mp3	346.8998023	356.5809224	356.5983609	399.7134853	342.079379	397.4682023	368.322323	391.8863357	543.9088299	348.5362277	455.6049048	410.1577255	396.7489856	381.6086331	338.0247979	324.887335	355.6461436	371.145333	411.6840517	415.3838616	545.5259054	346.1603804	452.4676287	421.4780742	379.7174433	472.4596381	388.5826877	471.5362433	394.0686574	416.0793279	363.3476965	365.6412782	571.34629	354.2090205	401.3486636	335.8936065	295.9134396	330.1430949	350.0167206	294.0699599	363.9262024	429.3067251	337.5277488	315.1582939	382.6259544	385.3913004	365.463143	339.3785988	464.6817423
224.mp3	3145.093578	3533.832685	3436.05023	3290.229752	2875.2603	3364.744596	2845.581108	2921.022643	2996.454739	3468.89844	3027.311024	3422.019992	3180.428966	3150.880793	2797.324472	2999.589495	2894.194526	2630.732632	3158.465655	2957.299536	2479.798823	3198.852563	3081.476191	3968.361084	2789.723204	3204.725129	2896.762587	2559.194167	2816.671438	2536.021877	3029.439368	2853.941187	3032.300002	2849.786114	2621.238064	3550.551516	3308.711365	2944.391353	2010.391183	2872.902845	2621.26122	3002.810555	2834.423704	2434.937726	2612.03313	3005.25397	3319.108815	3530.734787	3425.275189
225.mp3	331.4752692	630.7496713	369.9862335	790.932668	759.6341158	752.8699086	552.1774721	641.5701005	704.3648106	628.0004801	632.339127	711.2786538	866.519205	498.8600522	504.5766953	528.017708	413.5894725	516.8885143	615.8430191	383.0613221	431.1006468	421.9795893	1130.253742	1246.985031	1367.546303	1667.245655	2136.502587	798.8464315	706.3842493	628.6238518	939.2079239	574.7155773	558.3338143	558.6866057	552.2958215	599.0756963	760.5117526	522.2559407	531.438962	421.9171125	398.0682191	1311.956708	1285.613992	1570.382595	2015.202887	1332.864547	1112.81498	1324.056932	1436.83992
226.mp3	617.4609654	557.8410683	591.6985585	579.8873135	429.1130484	517.7598281	497.5206647	570.173578	589.0194389	649.5943738	571.4409453	592.9525777	599.8493174	766.4515413	497.3970455	686.8603914	672.307529	667.1210002	648.5312427	554.4101399	966.1764525	609.9641687	4025.835176	3983.97032	4099.370984	4249.472924	4461.93852	4158.69289	4227.333022	3826.239461	4072.19516	4318.896745	4475.725361	4513.602102	4250.694162	3886.371629	3910.010002	4307.609373	4714.607104	4378.231147	3999.163419	3935.619791	3968.288121	4347.475457	4841.532374	4385.241522	2191.282074	2654.250311	743.4976604
227.mp3	1957.158703	1241.221811	1648.132184	1645.014345	1859.291682	1556.892153	1241.898722	1593.120248	1801.78583	1777.140034	1785.347195	1875.983394	1913.474217	2234.081411	1282.255137	1655.898737	1553.218064	2242.349825	2471.479948	2359.634192	1899.582747	1738.992813	1820.771493	1882.71994	2036.314996	1321.827247	1472.047747	1708.380764	1797.090644	1871.772688	2033.902028	1989.42518	1840.889103	1809.447934	1945.865256	1900.542254	1595.5728	1556.708254	1234.579611	1669.177345	1714.399145	2404.792231	1373.511243	1604.524161	1571.931609	1434.084787	1717.074537	1215.067827	1427.626945
228.mp3	2683.695828	1773.703998	2038.520887	2883.673407	2168.609141	2105.007833	2583.143913	1881.1502	1950.212006	3493.973057	2077.651144	1984.539071	2496.668947	1879.615523	1916.884231	2466.13731	2003.048406	1780.517522	2490.30602	1996.665177	1902.012702	2787.416726	2018.675798	1886.724725	2696.424683	1851.389341	2032.556703	2749.885429	2068.238411	2021.520737	2601.743992	1956.861896	1887.013993	3274.416068	2035.321841	2032.226816	2245.26005	1901.902654	1870.708597	2530.312719	1962.48032	1656.130111	2482.447918	2120.78453	1933.686551	2699.11477	2075.686299	1868.076891	2658.827937
229.mp3	1605.068732	3039.088745	2887.881764	1897.823726	1802.425878	1586.992403	2733.87668	1591.030634	1482.008665	2136.339135	1684.838456	2570.643809	2464.960426	1705.701559	1690.275527	1982.064622	3083.742509	1224.822909	1530.369305	2044.348628	1686.890263	2739.872218	2603.430674	1798.554088	2016.88325	1692.419964	2742.11324	1632.793989	2453.323152	2283.496689	1903.816955	2819.531692	2548.017041	1622.071368	1817.444152	1658.538894	3274.911449	1095.994904	1738.009233	2289.841775	1562.320852	3038.540954	2850.186754	1763.167758	1343.094932	988.768124	2832.891717	1621.84178	2417.991568
231.mp3	4294.711042	4962.896455	2352.544076	4763.414282	1308.311888	3523.536014	2085.688367	2810.707741	3936.165793	1168.287173	3322.015791	3991.21302	2797.531344	2707.279095	1295.488684	3892.902794	3805.630993	2076.623156	2693.794479	3883.152191	4250.145066	3229.528007	2171.428407	3032.464269	4760.758521	3250.485989	2238.82508	2799.16215	3150.507996	4400.05152	2327.337069	2462.147567	1525.452109	1470.318039	1359.72892	1110.301018	1075.988959	1393.456848	1321.559437	1320.201659	1296.370081	1130.947005	1370.460897	1334.780581	1116.473897	1080.203422	1363.981942	1349.804565	1129.648955
232.mp3	1687.83534	1929.694173	1793.19947	1654.734904	1796.720536	1625.346176	1515.120685	1659.059103	1646.529527	1677.086222	1670.295333	1683.219927	1476.604795	1517.666033	1492.156511	1538.779519	1530.759704	1612.371181	1514.778979	1496.020412	1562.905965	1526.789889	1511.722231	1515.717884	1481.121286	1877.10878	1902.89024	1954.59658	1908.902547	1886.381186	1905.003318	1540.025651	1813.353531	2210.010254	2171.318146	2346.984021	2282.913674	2059.143098	2745.389773	1995.343939	2156.430795	2264.543535	2051.52204	2088.189587	2238.244779	1916.51936	1668.618696	2024.454696	1851.71349
233.mp3	2837.465673	3929.569636	4668.920513	3490.914429	3551.255152	2603.152514	3521.660126	3883.686696	4462.465513	4751.950346	2547.57018	3206.199991	2787.854106	4013.457503	4601.354148	3473.087119	2685.394472	2764.302973	3382.01881	3609.437508	4453.060247	4522.383087	2525.939316	2814.001572	3374.233981	3874.501632	4138.552373	2127.367294	782.9553887	3319.427887	3018.005127	3402.590972	688.2545131	2987.159934	2194.4932	747.9224524	4041.402646	3085.792912	4240.978653	927.9512065	1788.030731	4155.225182	1289.437729	3470.496222	4835.794605	1836.994192	1336.980318	1606.434047	3877.985784
234.mp3	2285.351016	2433.954127	2325.470251	2403.712663	2564.409526	2807.116446	1670.72799	1962.742013	2251.297853	1462.161957	1500.711147	1599.53964	1378.921081	1454.407927	1396.479205	1693.139102	1649.519802	1724.946559	1447.366184	1716.721619	1869.494783	2117.258877	2339.878763	1502.482363	2896.555218	2077.03072	2109.647622	2203.830126	2049.352028	1089.332481	1485.117431	2329.985668	1297.402535	1636.359677	3401.43145	1786.33656	2526.824021	2785.660639	1162.475187	1051.294272	2210.367257	1979.403	1157.856571	2176.850511	1863.070817	1062.967112	1590.473411	2334.57855	2837.437125
235.mp3	1912.888163	1677.043123	1414.992823	1947.809359	1618.686613	1539.845481	1865.180921	1609.953725	1511.405151	1626.617568	1813.464596	1655.738508	2138.082272	2375.583576	1923.643022	1669.93853	1560.277702	1447.626653	1757.992957	1548.163877	1805.055329	1892.113562	2023.61527	1700.373881	1746.867426	1842.822475	1969.614632	1759.468776	1666.736503	1658.905485	2162.410252	1636.771117	1367.94005	1346.924634	1836.081007	1813.745232	2099.168547	1524.626343	1659.129242	2099.004546	1699.228532	1706.897359	1643.404152	1401.077089	1289.227746	1507.402015	1479.655442	1584.587222	1796.507197
236.mp3	1351.446051	1604.459808	1130.510234	968.3155817	1313.690632	1113.880226	1061.980163	1195.633693	1296.046264	1393.238784	1586.732254	1413.842637	1204.854636	1190.30826	1276.18558	1278.685326	1172.36171	1668.136972	1574.364581	998.1551428	1405.918428	1604.328598	1638.486457	1566.084776	2024.709625	1474.214466	1336.377484	1012.483832	1254.840473	1628.305988	1909.564516	2169.540837	2147.465293	2126.159585	1755.488502	2215.048486	1871.719606	2886.691756	2222.681618	2033.117725	1916.735226	2521.40592	2310.827081	1730.346527	1491.785449	1514.918928	2333.593382	1922.869882	1376.006843
237.mp3	1819.3595	1902.473408	2065.323427	1770.606536	2003.673375	3008.38713	3706.243673	3840.578255	2638.694321	1783.023366	1846.359429	1877.29119	1891.23013	1987.748032	4152.985901	3231.069018	1603.279352	1908.555703	2038.011762	1918.456886	3239.044557	1610.895075	1896.158185	1643.270264	1969.110098	1906.819458	2107.310256	2060.039251	2133.043443	2014.906867	3218.664098	3319.775173	1787.679508	1778.180755	1868.379021	1971.490583	2055.06697	1812.700057	1776.148652	1711.463384	1573.110965	1488.49151	2395.291761	1862.905222	2015.263912	1767.43723	3918.625855	1782.061368	1721.905811
238.mp3	471.0855816	528.2426686	450.8952358	383.2729713	492.272098	416.7297848	456.0845231	515.4987326	464.0625788	572.9368824	529.6696493	448.9284246	486.0437587	486.2885406	582.5340832	636.010909	453.6620087	476.6182411	434.2139901	429.2626785	554.6261642	490.4208844	478.450078	532.032841	475.8738707	487.2152897	523.1935169	458.0584882	509.6087032	410.7588635	511.1781435	554.8146721	424.2675242	535.7872073	655.1702476	552.9834651	486.3871159	462.3870867	429.9398889	568.045258	561.7865409	485.7499075	563.6239185	505.2414856	470.3316145	572.63431	461.1952445	487.7683697	498.1542006
239.mp3	525.0256769	325.5445987	440.8654947	582.4375339	680.2292714	278.2952592	358.8667808	263.8394096	290.0680101	359.8894373	445.1987129	325.4261284	477.7052465	365.7229732	447.836277	480.9638991	335.8775549	475.0512875	696.6526796	291.7527602	336.1842261	640.1704953	390.2077999	536.7658389	617.8221453	385.2801588	451.7194061	590.6426969	394.4184693	477.4372351	329.4287562	487.7692594	576.9706495	789.5839731	386.2970634	470.4754077	358.0463769	507.2774826	759.214856	1151.7474	386.8102444	544.442165	315.7095748	433.2065312	304.3638123	381.0889262	570.9083887	660.2564739	318.406866
240.mp3	3219.282781	3351.526975	2913.242216	3286.880248	2752.403466	3215.468213	2653.050786	3035.203014	3036.178413	3218.383861	3236.161238	2915.766865	3279.248394	3290.455165	3212.196227	2969.899541	3125.734236	2876.452905	3148.494092	2815.535817	3012.997321	2964.419259	3141.46532	3297.335866	2738.230701	3334.416754	2487.090016	2083.983342	1501.17827	1780.477647	1578.538777	1206.532361	1878.008058	2094.301471	1965.768006	1983.406412	1534.572682	1769.857433	1781.681562	1808.055373	1529.081264	1845.943696	1803.757292	1664.870619	2714.784591	1767.20541	2085.75849	1758.203054	1886.13597
241.mp3	1252.146169	1517.84246	1438.945776	1407.124262	1295.689955	1341.135399	1385.345883	1177.15038	1501.918565	1272.804354	1391.759606	1414.601525	1512.485278	1283.378662	1476.620146	1473.373685	1732.970065	2074.996603	1904.570568	1738.390382	2004.185248	1952.150164	1837.369464	1919.747296	1885.12125	2126.622929	1799.75782	1929.658775	2270.401239	1830.176762	1943.441878	2001.558147	2041.102019	2059.95857	2134.339804	1973.707058	1986.769825	2024.941527	1792.884813	1901.957201	1975.962508	1862.187646	1956.426573	2141.028492	1912.783074	1864.941897	1858.79944	2068.416505	1572.456486
242.mp3	1221.50604	1061.157276	1021.144535	986.3787031	955.0000317	1319.502696	1278.459139	1188.498199	977.4554218	1258.241763	1117.145992	1225.220365	1117.851959	1136.088592	1042.965924	1110.474975	1051.729375	1296.429972	1035.031029	963.8834836	1021.172015	1075.212697	1083.235174	1136.499933	1959.884506	3553.323626	3443.530399	3368.101768	2145.676974	3065.084951	3080.355107	2228.995678	3451.329769	3090.030818	3159.98215	2704.516771	2902.378586	2825.205893	2825.83132	2555.986406	3458.404794	3459.74997	3680.323163	3385.718519	3396.839473	3608.73642	3776.825611	3705.517958	2783.306481
243.mp3	1453.212954	735.5813049	982.8709774	1392.619288	1139.982652	2536.157867	1154.257922	1418.335382	1214.223398	1257.354959	1212.302354	1173.252199	1471.792402	1422.528269	1305.204441	1243.484895	1199.099855	1382.741613	1117.551456	1247.348188	914.1752127	1371.034587	1227.725187	1219.989606	1217.566245	782.8678006	1319.096228	1332.326573	1196.02455	1129.096414	1169.09344	1252.552023	1411.999501	1237.071839	1410.846823	1164.074062	1264.255356	1242.977622	1364.526334	949.451829	1312.673755	1223.23776	1509.598001	1342.72709	957.4421733	1022.944697	1149.186631	1112.089765	1196.163487
244.mp3	1966.74428	2021.811034	2570.936686	1837.148264	2040.633537	1636.145133	1937.737067	2041.232269	2228.089041	1610.716806	1965.987907	1968.145428	2159.930721	1630.594293	2246.434659	2235.098164	2049.270809	1914.964273	1990.200674	1926.700488	1913.501442	1736.581251	1698.462641	1842.945939	1863.867883	1683.143604	1942.484117	2044.531359	1870.784753	2089.472001	2228.619713	2311.674187	2193.433377	1791.404413	1728.971563	2055.045485	1916.643832	1999.665943	1545.730428	1755.802572	1743.711584	1690.717464	1747.328251	1874.926005	1956.855426	2011.950409	2166.197877	1774.111831	2101.320854
245.mp3	2146.893801	2297.375401	2658.879959	2109.589857	1878.731613	2328.403556	1922.066388	2247.569836	2647.730442	2633.22638	2360.37122	1851.638871	2607.854184	2119.037178	1979.767184	1604.616181	1716.254419	1211.282953	1696.299529	1832.371384	1247.735332	1228.158678	1560.659266	1320.932319	1818.888128	1660.342178	1284.116101	1452.159031	1508.102843	1634.088027	2587.165459	2777.065442	2444.506479	2402.960033	2450.774807	2709.483233	2269.921694	1893.364691	1821.593185	1195.974069	1234.196108	1400.255435	1194.722984	1137.641561	1701.288218	1505.575318	1486.87215	1513.005691	1274.115469
246.mp3	2345.347783	2277.41587	2375.875026	2342.77775	2357.738964	2388.326907	2404.886081	2338.198762	2553.034109	2769.191711	2740.102547	2308.131473	2334.744172	2473.000266	2304.204231	1930.88717	2286.424806	1944.27369	1661.809595	1775.826456	2188.564964	2298.979326	1919.81508	2322.668625	1851.418786	2236.495563	2275.770341	1924.001474	2011.06264	1930.557239	1991.891882	2005.760472	2147.993085	2075.235135	2170.397879	2091.922334	1846.95818	1687.044894	2234.979343	1874.608091	2283.855388	2115.955162	2525.834641	2265.026794	2265.143342	2279.377078	2264.28211	1856.293106	1649.880153
247.mp3	783.9964663	746.42789	3288.238785	1575.473098	2677.413217	3774.437212	2010.541068	1058.819351	3077.919329	2587.513218	1724.962826	2818.358863	3780.273451	2473.178703	1307.033664	3330.205781	3578.587277	4050.174674	3773.087833	3655.538281	3454.817678	1558.28967	2618.619886	3526.977967	2007.693326	1078.09275	3036.725057	2605.040048	1702.715577	2988.735191	3842.935388	2524.901086	1341.6937	3068.753779	3486.096566	4166.535564	3755.53104	3546.253293	3903.002601	3321.817843	3652.665447	3519.285275	3561.769047	3971.009145	4216.738583	3758.358128	3781.085088	3983.400013	3932.556585
248.mp3	624.946398	781.7795107	1913.834023	875.1819426	1098.654748	726.4361979	631.8059902	605.458532	559.4867424	651.2016489	701.620885	818.7097107	1558.403839	2033.681497	1092.908645	627.2052071	649.3653914	603.6696097	631.6736253	566.0126513	613.8881077	1099.204637	1444.82439	1803.774983	926.8453952	1022.980445	2365.945303	1673.249509	1574.34125	1234.963491	1027.137655	889.9588731	2050.116878	1227.791691	1170.196603	1022.644908	1260.092262	1109.462734	1063.353024	993.0902789	793.3213817	849.816577	1234.144153	1686.992454	1139.298508	1250.256206	1315.005288	1427.73018	1804.047081
250.mp3	1587.480856	1556.06835	1724.844642	1537.714754	1426.293729	1805.067637	2059.176643	1969.14816	1635.978529	3007.923524	2571.394017	2022.01668	1809.907831	1707.011417	1677.917412	1445.362564	2813.927327	1915.692915	1953.829988	1856.640209	1445.7761	1467.758511	2136.723186	1505.895274	1681.380537	1814.637684	2606.706224	2582.621458	1863.991825	1752.90119	2065.128128	1751.009726	2867.063498	2049.435065	1954.132777	1704.721488	1518.540536	1475.655993	1154.882516	1387.097539	1360.010231	1616.945292	1517.376462	1763.372536	2408.31681	1826.22689	2117.989269	1650.768586	1982.536927
253.mp3	2430.954328	2659.218871	3118.317397	3196.558994	3477.601321	2496.290241	2866.308323	2743.077174	2644.040029	2816.985915	2730.795416	2626.607246	3277.720941	3381.119648	1248.15846	1781.177394	1268.953586	1444.275007	2638.209423	2838.280276	2787.029035	2571.640199	2038.724967	1530.623439	2239.14792	2091.633324	2918.366023	2860.001251	2850.53934	2538.408885	2569.064096	2723.007391	2461.803671	2690.63613	2931.06426	2711.086531	2641.145866	2407.515329	2133.802303	2441.009462	2326.764197	1875.256075	2448.683908	2460.815775	2799.362998	2601.651475	2823.997402	2459.022537	3332.997417
254.mp3	670.909658	688.5960132	706.4414139	689.5914147	777.4898628	757.6093254	669.8259624	700.618631	753.2019274	656.9036617	656.3506217	742.1174806	736.13682	696.609688	732.0694506	663.2760403	680.3662614	716.186404	679.1465745	674.5235118	753.5670886	680.0132026	688.3032605	696.4791636	676.8443214	684.6194719	758.3327525	715.373736	718.2138914	706.9352754	710.0321182	724.1778397	739.7367709	652.5237862	697.8099618	706.2082071	662.7964493	739.0702129	712.1606991	722.5580945	727.3166969	710.5493458	661.2922618	692.144561	668.1922092	657.4542646	639.2901299	656.244499	649.9054106
257.mp3	2837.325305	2478.764687	2574.957562	3007.319015	2532.00009	2355.196623	2750.689977	2176.570217	2212.827121	2548.043199	2369.114525	2423.204393	3123.923207	3109.609863	2895.397213	2538.816259	2694.186659	2221.525378	2841.722718	2919.560366	4019.02334	2719.083958	2758.525092	2868.304068	2392.07472	2502.267215	1813.737928	2394.196042	2967.130578	2430.881672	2916.191063	2491.12248	2695.751187	3055.662726	2287.589884	2440.031912	3338.070076	2484.928252	3189.923796	2363.117021	2638.328081	2591.4389	2799.045536	3094.581998	2198.912474	2940.799746	3467.650128	2153.274029	3018.21981
258.mp3	3412.071498	1227.929677	2420.432924	1740.418186	2867.980042	2672.31593	4042.683457	3468.837989	1789.492892	3796.515106	3832.899473	4344.551314	2684.982192	3447.518406	3799.842982	2433.335134	3549.036421	2531.781239	4006.88052	3989.347554	3178.020301	3647.997042	3483.655336	2274.910594	2781.306753	2727.549121	3482.345179	2809.871898	2510.416649	3157.240473	4015.734188	3628.432528	3812.526451	3187.106666	3279.980056	3876.23541	2849.071575	3509.048511	2810.687808	4103.24993	2758.776147	3333.136008	4416.683399	3373.151607	4509.07931	3537.060517	3188.23268	4090.401666	3580.750052
260.mp3	2362.329375	3603.820338	2233.441203	4000.673404	4024.665419	2492.679903	2110.17785	2002.178655	1996.131998	1379.485318	1036.808122	1421.285968	1625.76555	2768.290718	1989.977858	1465.047976	3257.12632	5178.168855	4879.038546	3766.454665	4478.186911	4470.992854	4320.094891	3292.087593	3188.700897	4683.81558	3818.427912	4846.41822	3461.941267	4645.835714	5210.786397	4473.38823	3213.108756	3780.127073	4859.916474	4768.876779	4128.062576	3833.76466	2896.279208	4560.542527	4314.625414	3781.641011	2649.160809	3642.874925	2887.746105	2946.489117	2307.824702	4278.543824	2622.064113
262.mp3	1214.163925	1353.076334	1398.176988	1165.698554	2104.825499	3015.688304	2130.689722	1556.835133	1599.897466	1515.845456	1999.202564	1108.787686	2005.064042	1569.263372	1647.267742	1597.58712	1207.103426	1371.856798	1171.129427	1423.840456	1903.906966	1800.518418	1514.770594	1539.329666	1413.676211	1342.285695	1149.287105	1442.306894	1424.938684	1325.083748	1150.196057	1303.524898	1461.488764	1260.131868	1221.510108	1480.252668	1703.254038	1903.236068	1399.106157	1128.926521	1296.316501	1241.428203	1607.109209	1067.46086	1035.743014	997.6055272	1069.662729	1246.806875	1333.873156
264.mp3	2106.399899	1625.019838	1294.578015	1871.029327	2888.871825	2204.022047	2397.245933	3975.590139	1966.393272	3592.807798	2462.130382	4539.875569	1877.301977	2081.377645	2475.490226	1995.935741	2577.703189	3482.026451	3250.629112	1558.998993	1753.642952	2243.556882	1808.83471	2775.268425	1621.452718	2191.98554	2116.022168	1940.80706	2170.467596	2288.035367	1488.886448	2002.062555	1856.447205	2272.232605	1868.667089	2016.949731	1419.965896	1125.836514	2238.334595	1036.022304	1976.637516	1313.54284	2324.751767	1622.610415	3369.481868	1475.919775	2008.564319	1922.040914	2113.696952
265.mp3	3751.191421	4270.780487	2897.902803	3077.888887	3124.770325	3660.484995	3126.193359	2971.694763	3544.830235	4233.431248	3139.084999	3603.71731	3065.911822	2991.069219	2998.26586	2647.657207	3574.63809	2917.49884	3341.717849	2252.111424	2935.608199	3170.020621	4038.018207	3010.738828	3300.901097	3073.857789	4286.493428	3119.2301	2947.14674	3172.656782	2815.979193	2951.321336	2945.948137	2997.430703	3143.63759	2326.779075	3188.391786	3647.708867	2795.946983	2779.203131	2485.406434	2843.710757	3218.532939	3317.350821	3171.403161	3239.146348	3708.199818	4544.178368	3723.019536
266.mp3	1528.818943	3740.181789	2438.62238	2161.158743	1858.609001	1993.569133	1968.034559	1731.721252	1733.873075	2715.625492	1104.626529	1235.927142	2905.69374	968.8752646	1663.843873	1356.828894	1016.13245	3207.914269	1296.258788	3428.9298	1180.947944	2109.112562	2914.72241	2932.018835	1367.712653	1862.679644	1440.062322	1424.35616	1153.110889	964.8721141	3201.485499	1006.840937	1753.770902	2031.810626	2398.606265	3116.919753	1321.592688	1311.555786	1654.389213	1063.834444	1431.4934	1790.001099	2336.090731	1812.149091	955.9403881	2145.465963	1193.091229	1085.691711	1947.741869
269.mp3	3466.812525	1885.407878	1897.092088	4212.90271	2368.668249	3262.789037	3759.845767	3984.875125	3263.386691	2995.976908	2270.619415	3193.043477	2613.315741	2040.530876	2660.419787	2936.104814	4362.484882	2831.098753	3760.072805	4416.277355	4182.210918	2516.958303	3275.417079	1420.652819	2207.401882	3605.016411	2797.498071	3410.860124	2862.380161	4421.490517	5162.372488	3765.900473	4686.590114	2570.418467	1755.314483	3324.884266	2183.541637	3443.833127	2319.521091	2747.306153	3403.628215	2920.249099	2703.46393	3602.343941	2627.977236	2955.090651	2062.374326	3199.135305	4567.291801
270.mp3	820.5588148	719.0853077	995.8060447	1011.00512	587.3384449	975.3095568	766.9921292	723.1268122	697.3374269	664.2019937	1051.696889	781.0330165	868.1793448	929.3131152	837.5015178	682.2597309	809.3500719	830.2263349	786.1581748	822.7243395	654.0791106	954.6657335	738.8334921	709.342697	686.8376852	769.628117	706.8779771	752.3418642	754.8817494	756.3551194	798.0988482	791.4851152	781.9911568	920.4753017	871.6806247	789.0334453	745.930069	844.8548476	863.5464714	802.2339945	863.1480908	971.7754599	817.2406388	736.7509025	932.29033	715.8379007	833.4697438	841.0231619	870.9392008
272.mp3	2756.451569	1542.230775	2258.873189	2557.320399	2284.85788	2185.950255	2788.724093	2474.001293	3201.35463	3665.449969	2389.26472	1491.745088	2489.558626	3069.1394	2508.272569	3003.817599	2304.209425	2393.242535	2353.325191	2677.818308	3083.131637	3930.336213	3599.542818	1274.707582	2520.745619	1782.12695	1763.809374	2783.189136	3250.147518	2564.558441	2753.759709	2602.019939	3667.492237	3520.098912	1718.937984	3089.125634	1724.330257	1556.313613	3148.390572	2403.082364	2693.819071	3397.806229	3213.639674	2924.820426	3409.386295	3741.541968	2675.702211	1722.487111	1353.918509
273.mp3	2105.249011	2034.509719	1487.324286	1626.113638	1843.352249	1922.99082	1876.961795	3010.065785	1960.562664	1608.192338	1910.126111	1413.834525	1907.791659	2220.956923	2315.475746	1713.107313	2314.525939	1646.289694	1464.605908	1757.024038	2358.392702	2107.648538	2023.534136	2309.885622	2041.144877	1650.421301	1450.635483	1673.397404	1706.499598	2178.509368	2282.269819	1725.779319	1903.988554	2109.924399	2258.559911	1883.469743	2072.005313	2082.744589	2230.723523	1955.158649	2451.601852	2095.616363	2145.230206	2125.824552	2383.076698	2453.104698	2251.794167	2360.573577	2229.958458
274.mp3	2489.72928	3319.660677	3198.979482	3175.15031	3295.180118	2705.625391	1716.287468	3362.462167	3904.633772	4786.072496	3390.81632	2456.999373	2752.25907	2756.528323	2630.128738	2583.540703	3609.870124	2133.617263	2410.792218	3906.970819	2719.309325	3126.905985	2204.932184	2599.996925	2473.006184	3307.34556	4425.685851	3322.14375	2789.978532	3896.50102	3586.287052	3088.859845	3143.329888	2363.153922	2720.156812	3921.891065	2327.317454	3214.914727	2202.891373	1395.935368	1491.714788	3185.934845	2007.434831	2654.479523	3599.345822	3580.316717	2576.038039	3634.270131	4159.734642
275.mp3	3502.465074	2776.067582	3614.483313	1470.669021	1550.92932	3552.886192	1738.090364	2612.554975	4153.089246	1547.582932	1698.420845	2745.801929	1713.720389	1832.446738	3507.565832	1715.717778	1750.492762	1210.120817	2196.76512	1745.416887	1389.194074	2006.839695	1695.494632	1543.239293	3274.008704	2770.758388	1857.654288	2139.610928	2010.615427	1222.288563	2573.000835	2082.977747	1412.857832	2730.35989	2134.609732	1217.580931	2372.055087	2049.714467	1180.381346	2430.829786	1913.859058	1163.749	2581.317419	2149.701574	1455.969558	3026.523891	2127.131271	1314.371266	3646.016354
276.mp3	3345.38935	3988.950042	3005.055749	3260.20976	3681.656618	2691.48843	3802.690358	4451.358055	3258.951719	3496.38309	3315.981034	3338.687716	3551.980935	2601.888793	3082.253938	3890.975058	2137.01425	3544.598534	3805.104286	2417.722425	3366.875319	3564.588887	2060.487024	3547.367549	3968.313159	2616.175804	3525.174704	2023.777595	3678.342384	4451.500949	3176.677052	3266.694317	3820.84961	2084.212852	4384.473673	3079.703273	2416.23875	4041.237452	3321.059901	2173.423525	3089.189332	3451.382385	3820.447325	2809.962578	3346.386807	3341.948963	3463.841082	3101.488046	3524.001896
278.mp3	2922.22464	3256.742739	1688.63819	2314.766605	2479.41042	3462.075145	2797.355631	2252.610429	3340.03969	3803.457151	2501.829898	2610.421806	2015.610139	2832.134971	2313.025996	2866.517585	3428.72534	3432.363971	3062.650174	3911.887702	2821.38287	3334.753399	3997.914059	3077.197578	2538.157382	2985.735221	2766.075362	2073.124241	2234.45689	2036.608929	1892.067956	2616.723888	2219.376544	1946.313292	1826.72783	2358.485719	2184.846963	2377.717762	3153.082524	2460.948535	2001.496375	2033.046463	2747.702491	2413.689591	2024.353263	2271.150968	2110.046861	2097.373596	2029.040841
279.mp3	1744.746212	1011.379559	1669.768195	1705.65581	2221.208761	2427.763692	2465.923409	3053.441015	2451.907575	1072.274529	1908.498746	2198.829449	2561.766505	1835.261506	2414.171168	1705.878678	2051.424167	2157.61414	2312.540319	1686.457508	1750.686185	2582.211341	2178.671402	2494.988624	2651.501211	2320.426697	2095.102274	1059.307618	1806.479823	1978.614171	2221.388028	1399.240063	1218.609137	1792.615569	1287.283967	1448.447437	1470.699849	1949.589596	3662.879786	1384.065464	1304.473507	2394.877087	1311.722635	1914.018191	1419.699146	3160.599509	2137.934027	2189.388124	1487.329069
280.mp3	739.3715375	610.8114916	713.08357	805.5407853	652.8754166	758.0419403	720.3109583	676.8546171	624.7991754	627.5034979	658.4717043	652.3266767	817.3640472	886.877039	714.5399671	676.0705767	692.3559255	778.694111	687.2844618	687.3678771	724.1340072	657.3148677	698.8420092	721.0866737	658.0830456	704.8269815	673.7237071	761.3075635	657.5226928	710.8546764	738.3690838	737.8008903	775.3709259	734.68879	770.9298101	643.9012432	640.718232	654.4230254	644.8384585	657.7580459	716.7791676	703.8803764	640.0523803	651.270956	630.2903013	615.1249096	619.5192526	629.3182635	618.7486141
281.mp3	701.3703726	719.0626137	914.2442192	892.3922145	483.4918196	560.0146808	758.8651461	658.1996703	540.3652572	702.3734709	894.2624133	703.19624	676.7504681	446.7717212	689.5112904	539.0397312	890.9794799	770.7552648	764.7068148	781.414742	727.4243728	943.5397973	1002.645705	847.1722947	871.4117372	828.2171234	706.4388601	740.5203938	731.009098	835.9754442	866.9336815	922.2138186	825.8062051	1009.676417	543.6481215	771.5712037	655.9487412	819.8125678	661.8002432	849.4991847	495.2870233	811.2139017	828.741302	820.1551878	621.7949372	794.8099915	960.4883667	762.8223035	1280.080616
282.mp3	2156.138778	3902.011508	2215.603453	3106.233898	3595.958183	2482.790177	2706.269684	1751.192243	2107.561416	1865.402372	2414.683987	2708.280819	2262.329711	2625.722312	1935.994705	2057.898849	4008.557355	2301.183665	2342.546179	2581.619452	2182.305543	3629.894911	1926.384156	2314.387734	2362.57391	2873.942675	2272.423724	2326.622963	2573.560229	1941.96813	2123.259587	4088.781577	2185.674074	3394.159779	3518.850286	2324.072769	3771.825513	2086.653256	2319.436149	2084.187517	2559.009752	2346.187489	2341.865534	2282.682134	1852.533178	1976.521897	4121.503634	2427.890916	3860.550855
284.mp3	1306.259778	801.980289	1127.282735	861.1771495	1270.221594	829.4765705	598.1382963	1143.798294	1151.492481	784.8628734	1220.93646	487.4426626	1157.747566	1085.754292	1014.711022	1139.582346	1292.901749	363.8441908	865.4249749	1268.288179	2060.495888	651.5820457	1146.551096	1129.040569	1007.690494	932.9729446	1304.322111	730.8652307	1046.746076	1067.848384	860.4950281	1250.145984	939.6392794	726.1868063	1236.991476	385.960487	692.9274959	1137.063628	1265.771799	970.8135706	1030.061148	1066.88225	979.3633962	1122.714106	1010.827221	788.147562	1111.691286	555.0483662	649.8570013
285.mp3	2421.872532	2705.697081	1710.055	2489.649496	1450.935414	1016.582198	1103.858231	1943.611229	1884.634851	1934.604916	914.7205122	1447.296127	1295.562251	2889.08426	1846.358517	1041.803901	1330.242525	1455.849369	1629.181128	1432.182751	1398.365978	1339.688035	1813.010041	1234.329583	1338.633839	1480.36864	1545.025864	1495.46163	1547.602411	1481.476061	1346.227059	1619.233979	1466.289356	1733.262772	2223.778948	1869.56517	2146.472072	2816.933449	2858.218574	2321.537933	1830.138969	1504.485225	2077.089686	2765.964155	2750.559114	1923.763842	2060.80451	3184.118438	2879.266653
286.mp3	791.7270375	683.1571887	677.2409462	714.5373409	671.4214477	791.7065153	971.9887882	692.6133127	885.8252338	1287.43601	763.3184405	848.0104681	811.5799926	800.0718388	740.926306	762.9571485	669.6767121	722.8166787	703.6210102	726.4073801	781.4241301	777.4984033	832.6562631	802.6294968	802.4933639	951.2875455	789.3182248	705.5226615	717.2473365	639.8900653	735.9503285	804.656444	736.0616573	923.208693	679.1979425	717.4399793	719.6487225	822.8043664	788.4189612	774.152962	730.1910051	787.7469777	655.6912815	696.4855095	670.4899684	878.8213277	855.0983039	647.7491925	697.2514396
288.mp3	2289.220223	1504.789076	1015.257366	3510.071568	3318.920777	1850.074991	1075.493387	2320.696372	1515.000528	1166.277067	3713.584279	1664.192222	3797.368556	2732.081997	2155.557222	1150.774362	751.4145422	848.194383	1127.000089	1445.211109	2295.420813	1646.536944	2121.252948	1398.80236	1613.916067	973.069772	667.0809725	1500.303405	1725.496986	1522.292892	1015.329278	2773.362553	1440.029558	851.3128453	2606.380362	701.9825593	1773.689455	2583.340495	1814.733906	1593.388365	1374.7403	2202.80744	912.720883	2456.841048	2716.621549	2125.821941	1747.193966	1158.279311	1398.139373
289.mp3	552.5444632	813.1314932	641.8276829	936.9762652	688.3974569	674.6714655	700.3279829	698.5176177	798.682813	930.6367057	781.2847618	905.7313965	728.4523623	1052.831034	748.1717366	734.577013	829.0563904	782.0005318	738.4929674	678.9727918	647.0761531	616.1643824	616.9825427	746.4975864	851.1143411	725.1902109	941.1079674	709.5721106	811.1862847	612.1675988	818.9732356	871.6478232	719.0373943	751.1527852	670.8503967	668.9842545	849.4485042	651.0010184	739.0956713	735.7339042	814.2776239	670.7264965	780.1212681	617.9014407	535.093752	537.4958301	532.6400877	530.6926181	550.9400991
290.mp3	1132.730134	1043.764452	1223.205586	862.0284017	845.4671868	1263.541764	1473.175919	1664.497684	1737.500773	1466.491941	1097.879173	1114.56596	1129.893841	1006.725893	923.9734307	944.2278137	1037.734873	871.0678629	1006.707773	765.8109713	1060.678625	981.3031714	887.2062156	897.5638987	740.6517212	664.5336729	1075.883066	712.4899336	680.5632004	757.4222401	754.2030651	887.7070787	1411.65637	777.3337918	680.5578185	705.3802645	889.3235327	1337.365778	932.8034873	834.3312504	631.0416073	770.2413977	849.0676054	839.3889877	1629.625516	1386.156176	1073.336902	887.1555876	923.7573341
292.mp3	2374.157307	2176.68533	2735.72316	2871.264976	2261.147592	2551.43702	2382.275783	2659.47428	3301.258811	2479.771938	2400.977757	2126.597779	2578.196525	2309.487779	2609.515659	2249.511417	2149.434007	1964.488778	3425.554272	2516.687105	2240.348478	2932.649915	2541.018491	2779.35036	2309.682343	2528.942257	2999.110093	2606.107716	3443.582579	2932.992174	2346.817925	3079.830578	3203.242532	2153.172296	3326.910925	2533.374996	2832.44925	2686.22628	3504.030337	2655.780261	1944.282474	2742.496852	2136.629879	2183.608474	2072.718021	2291.27154	2811.377962	1811.833289	2514.076319
293.mp3	1744.130067	1989.511806	2245.176554	3438.759545	2102.878257	1939.418025	2253.064842	2942.043257	2670.153488	1927.614852	2284.932152	2013.081364	3200.183073	2963.030666	2497.930497	2426.087822	2023.592649	3330.106594	2718.668507	2243.691063	1584.237868	2115.019261	3730.254052	2787.787549	2706.294152	1862.135882	2621.764171	3423.20683	2743.14984	2660.612342	2104.305615	2791.95076	1740.056231	2737.045446	2984.529057	2263.239494	3365.16081	1360.436404	1531.823147	2632.667585	2489.210543	3518.801273	1372.032242	2527.872842	2265.254587	2594.023436	3505.787673	2382.764569	2879.558145
294.mp3	908.6959125	986.8300308	988.3138539	689.9090519	752.4894975	622.8609051	664.19546	674.4044414	793.005243	751.1278655	716.3290901	724.5269327	636.9636741	646.9670732	702.0708613	740.868964	794.9226271	792.6683313	848.3294146	731.1202208	807.0054595	780.9040545	682.0309945	818.194266	815.752637	727.7634482	727.2888486	693.3474053	795.7928776	863.1155285	714.8027185	701.7344259	712.945027	768.6189636	717.6323803	885.2035116	739.0982674	731.3768019	876.6933891	761.9674002	821.4942816	638.7720877	862.9197577	814.275396	872.0348498	733.3817325	795.3875855	1062.696756	797.6772365
296.mp3	3460.469223	2114.759335	4327.65394	3682.857297	1948.783802	2247.833988	1904.146945	2491.593412	2411.82193	4199.388497	3326.439738	1754.36588	2416.471328	2219.142327	1364.076376	2018.126493	3493.079514	3082.589197	2138.866242	2418.167892	2263.856032	3802.700914	3850.839795	2268.662391	1909.617939	1685.008466	3573.679178	2585.707902	1933.437309	2018.782842	2260.89197	3317.492113	2948.820955	2561.37868	2265.399229	1746.071816	4378.158742	2522.496818	1991.526128	1899.955763	2389.818256	2807.929285	1607.427618	2674.506235	3802.892438	1836.337033	2294.117055	2139.772278	3321.537691
297.mp3	2328.899613	1926.553927	3110.088258	2282.444408	1623.598985	1028.592099	1436.761053	2908.296705	3203.912119	1611.549218	2020.321083	2792.444967	3416.177912	2029.556172	2334.173472	1038.111567	2643.500021	1454.467136	1589.191867	1129.502551	1650.944861	3964.536745	1701.875733	1363.269376	2240.686434	1209.907722	856.875999	3290.767446	1394.142302	2733.192209	1255.650565	1237.993965	979.513887	1677.930192	1201.358652	3962.528378	2763.055476	1150.958077	1413.186193	1487.958871	3030.71038	3131.04683	3672.757543	2938.962237	3686.613882	2444.686389	1780.248552	1129.355491	1011.949832
298.mp3	2212.185866	1940.036574	3847.828737	801.0408513	3733.338178	2124.509842	1675.692086	1721.419757	1937.23639	1974.734821	3199.931744	1644.890606	1320.514591	1144.080964	1098.815612	3502.832457	1982.286855	2404.841559	2779.358414	1875.544694	3654.891591	1719.602523	1381.039627	1863.151272	2047.443986	1623.800059	1335.914028	2027.715839	1476.819451	2184.554891	1367.696434	2096.966831	1964.467569	1604.18554	2404.866029	1355.771531	1562.572985	2004.626152	1451.802754	2978.490833	1027.063926	1006.509779	1587.996521	1988.561843	2723.76663	2603.0465	1865.717893	3342.054547	1416.228393
299.mp3	697.3722389	886.1968126	1676.041605	761.5526202	784.3068475	1165.700354	757.1904574	882.6093921	1458.612908	685.370149	841.8182721	856.1232386	1658.890742	896.369157	1031.436057	2635.178084	773.8102483	1125.447718	1479.008523	1790.55459	1880.947423	1611.201221	1013.512429	1033.044103	1454.102086	858.5089222	957.7190109	1295.411347	838.1880843	1131.109149	904.8782204	828.6785781	1195.125361	641.149462	1281.156094	662.2274177	1346.660766	987.8907555	981.086366	2724.775426	776.5960984	958.9263638	1176.444338	1255.142077	939.2308733	1596.508067	1179.95477	969.708893	1354.918551
300.mp3	2954.702138	2757.119293	2601.089434	2769.837096	2954.092162	2901.186798	2545.232428	2536.590544	2427.728513	2145.358843	2665.260946	3044.492654	2492.233064	2610.133705	2964.413772	2359.858502	3131.678593	2407.839532	2682.06794	3252.751073	2891.104289	2559.968665	2999.796064	3106.929354	3048.427367	3748.355412	2952.988489	2759.940916	2713.09955	2632.044445	1996.162925	2697.182355	2832.2191	2153.222683	2979.87924	3188.740489	2893.689405	2560.237577	2794.284845	2887.299354	2236.766316	2188.031059	1973.103172	2536.131885	2856.298585	2798.51207	3094.873848	2809.781016	2772.604352
301.mp3	2152.591971	1608.20141	1728.535051	2778.150409	2189.530008	1986.948654	2121.362603	2312.127747	2320.202105	2207.055231	2658.44962	2549.919574	3857.247249	2436.469441	3251.141671	1271.126271	2679.204563	2502.369855	2046.576662	2946.525514	3858.556253	1853.026147	2175.566868	3281.299128	1176.543767	3801.414696	2243.074975	1057.035313	3086.620185	3109.6625	2139.239964	1729.332507	2061.538147	4151.331836	2302.601927	2544.519661	4384.617211	4994.823386	904.652255	3155.687042	3280.976098	4422.080428	2494.327269	1841.62218	1480.160063	2059.895258	2097.850248	1509.832195	2207.989277
302.mp3	2524.304612	3805.456923	4000.3521	3228.919071	3098.069426	3179.851651	3010.992484	2902.976607	2773.428279	2030.436321	3066.031512	1571.663081	1729.159822	3310.47959	3031.061038	2500.125629	2667.949366	1948.892258	2104.899374	1594.870906	1360.185181	1655.378713	1513.609892	1300.376652	1409.170474	1708.683036	1205.068888	1583.456418	4569.818946	1341.764509	4468.738019	1215.678125	3583.821364	3261.741127	3793.905169	3524.434645	4096.294005	3337.610024	2829.027117	2767.823384	2945.67344	4517.329017	3852.020052	3787.166124	3742.068055	3547.414483	4072.551028	3184.637613	2997.684365
303.mp3	2999.881074	3225.762345	3397.751609	3745.098606	3899.50968	3476.280326	3302.315672	3085.628063	3706.951547	3109.606636	3943.330734	3830.038573	2702.327649	2840.619128	3104.367861	3523.127129	3226.018026	3144.431547	3669.843886	3377.10704	2860.715105	3611.100863	3500.147895	3198.301065	3380.340875	3576.760234	3031.44226	2868.665037	3186.355516	3293.770172	2979.133955	3525.486376	3312.879274	3372.654287	3204.108336	4047.198383	3220.735651	3266.303331	3180.02812	2727.883454	2290.933154	2000.252278	1647.285202	1655.094628	2608.256456	3136.217968	3709.551623	2989.34772	3520.784248
304.mp3	2019.124631	1667.976761	1962.202846	1707.598858	2414.693798	1530.592202	1467.773516	1200.321268	1684.414224	1449.766863	1701.300316	1588.210336	1508.4266	1476.003579	1786.372134	1530.071608	2179.833212	1858.23683	2505.916596	2449.452761	1850.295033	1909.79042	2582.046227	2238.926176	1960.163868	2012.493837	1785.514588	2358.497508	2319.600779	1701.499341	1320.29885	1230.555679	1394.567216	1672.087908	1405.046401	1453.59059	2126.977	1854.632202	2083.772812	1830.238424	1807.814485	1636.415213	1573.036943	1655.376707	1518.221576	1491.29763	2062.574064	2626.830069	2405.225421
305.mp3	1973.696683	1734.586598	1587.213522	1233.530703	1186.948338	1331.930242	1320.743514	1298.525641	1565.303757	1255.321917	1428.069342	1514.38379	1237.871788	1341.204035	1376.09702	1428.243108	1389.695988	1404.892361	1604.485591	1314.535189	1240.376216	1593.716053	1680.075372	1125.776287	1148.970862	1111.595325	1178.841796	1321.96799	1181.546855	1239.380511	1362.001697	1396.355191	1380.445565	1681.033571	1672.836666	1422.919471	1472.775437	1230.477654	1204.562018	1056.532677	1424.940749	1948.843951	1773.105023	1482.545038	1614.376668	1296.688849	1471.379746	1463.442067	1328.20409
306.mp3	813.3392328	837.9187304	805.8197646	853.8364319	830.9660807	848.8793654	882.6581772	810.0120315	850.3793201	799.6015853	900.9637809	782.9936635	752.6777027	748.0254981	903.5934164	760.2217105	800.7224709	829.3875927	900.0069459	878.6220431	714.1209682	802.9846065	788.0177655	785.6398981	788.3642441	715.7136297	795.7491753	949.6608512	757.7553288	751.7541167	817.5477152	866.1683703	750.5720978	792.1933154	779.9013684	835.5506799	768.3652679	824.3961208	790.2849475	834.3507389	692.7116324	677.9391713	779.5752287	820.7762877	818.5106729	804.6470606	718.0044625	848.067685	903.1701322
307.mp3	1714.438795	1972.834869	2639.344437	2722.532601	2348.316353	2518.561895	2025.695303	3037.871246	1841.497589	2276.965145	1912.526109	2441.789852	2719.300663	1929.623924	1874.553938	1972.329365	1534.582441	1803.399251	1983.300531	2609.948367	1897.020852	2619.559646	1708.30499	1876.265396	1545.592381	2109.728421	2212.466729	2464.748974	2033.960177	1734.487352	1778.885892	2183.57572	1875.443818	2091.971432	1967.889189	2720.052188	1786.58087	1702.058762	1689.478679	2102.749066	1441.711339	2093.949899	2199.290875	2262.589121	2267.145374	1614.832545	2146.228513	2424.640104	1921.160317
308.mp3	3871.323826	3236.93608	2748.005085	3249.228142	2765.116179	1383.177411	3723.107542	2465.687666	3628.324281	2984.189338	3049.783156	2410.450599	1305.97609	2933.933012	3400.404731	3734.084479	3695.865246	1463.837523	4540.93383	4228.83086	3451.627596	4108.5099	4244.55014	2319.36317	1789.285343	4122.388026	3958.736472	3778.181264	3204.270589	2371.429791	2546.903139	2776.857923	3624.915987	3556.76222	3464.341802	2379.113968	2053.451494	3375.409429	3122.361312	1268.792787	3830.362598	2641.305879	2795.423464	2199.88872	3821.093201	4184.328941	4059.772145	2284.096465	2119.398349
309.mp3	2429.271628	2546.301175	2839.455595	2165.757974	2552.620782	3831.363542	3981.013498	2975.251884	3282.061955	2611.277661	2620.247208	3586.365305	2725.543492	3288.380861	4018.890394	2757.581958	3882.987457	1959.626777	1498.082579	1358.255341	1825.203704	1477.226929	1322.450197	3268.774066	1588.238681	1603.759564	1664.310336	1357.100483	1630.488551	2045.75022	1475.926601	1355.054432	2790.812002	1456.624307	1690.112257	1503.503587	1263.604312	1545.017264	1893.896381	1616.970562	1473.31816	2656.928697	1432.982383	1417.719877	3059.481505	1626.70339	1634.991195	1645.679677	1590.450742
310.mp3	2227.541535	2360.45843	4977.044424	3187.57772	2898.641029	2953.50319	2518.149076	2691.315337	3200.354225	3039.175405	3685.486569	2811.98292	2670.11413	2763.479235	3287.121118	3614.597281	2689.00894	1709.641968	1903.59502	1803.022695	3463.594282	2373.663773	3700.815971	1900.778129	3403.743556	4198.894962	2769.137233	3151.797536	3549.393394	2026.657489	1693.262029	2177.665582	1320.853762	1673.179292	3861.175914	3926.217867	3035.859438	3344.780268	3229.177153	2356.5491	3067.767936	2977.808358	2984.382448	2520.032566	1578.973894	2015.268974	1579.002135	2977.064374	1929.832029
311.mp3	1853.499584	3698.971079	2689.610639	2339.099433	2027.45144	2703.764983	1802.795169	2350.86757	2348.625686	2178.616734	1947.878133	4212.960719	4155.54814	2928.443659	1863.017107	2871.019338	2128.957818	2271.325763	3037.184282	1929.438275	1851.125463	2352.895712	1887.518264	1742.703157	2015.13058	1862.444509	1753.969822	3912.784052	2209.483816	2563.649462	3435.227512	2323.670946	2818.143332	2009.937847	2718.669924	1825.196848	2279.611079	2095.325624	2116.398173	2680.630467	1185.061051	2305.668736	2390.266292	2971.651375	1747.586405	2517.729039	2968.367058	1735.721932	2085.824207
312.mp3	1852.162269	2423.403174	1585.583178	2490.466508	1832.429055	2807.793513	2155.054101	2758.323309	2370.739852	1911.949724	1841.03617	2112.806421	2096.986404	2705.273126	1902.001423	1980.992648	1425.800261	1632.932917	1500.030537	1960.969835	1781.680637	1598.265031	1549.391754	2108.546237	2981.06786	2147.911226	2242.735378	3153.815737	2830.957615	2203.761736	2875.814024	2988.123299	2511.542613	2583.706183	2820.603961	3120.44926	2450.280281	2302.437397	3461.113821	3363.313849	3381.054171	2769.966087	2903.526856	2450.208713	3253.391283	2951.56158	2424.149914	2430.101175	2829.926372
313.mp3	2370.287514	3198.752774	1619.681389	2783.336264	1876.240352	1734.36244	3358.973747	2825.895495	3610.717902	2223.363408	1839.206556	3291.752435	1893.082499	4395.831809	2387.640629	2920.086666	2569.914892	2708.681288	2920.554747	2973.230129	2373.85122	1778.097164	3200.136546	3599.072969	3445.811555	3555.691997	1856.6476	1555.104986	3492.58627	3983.463184	3108.79726	3182.220125	2534.310822	2335.678684	2080.220777	2328.007347	2437.272179	2073.525991	1381.661631	2462.015709	1881.964514	1676.497559	1221.435595	1908.738704	2732.850972	1882.701662	1301.787228	3864.7852	2053.409764
314.mp3	3300.665163	2471.627244	2950.986531	2497.504819	3563.568141	3012.141724	2696.938548	2579.521475	4162.484417	3716.861958	4381.446663	4363.91983	4362.692681	4162.087042	4205.066778	4451.75312	4496.197069	4469.690631	4211.51047	4208.773702	3297.097518	3176.721295	3107.744449	4388.110181	2375.868706	2750.249662	3506.244325	2781.403816	2583.439825	2775.382918	2896.584756	3852.514648	2133.264597	3145.116719	2952.275552	2678.103769	2893.734717	2260.845681	4059.613347	2627.595573	3890.087208	2470.864822	3675.952189	4330.308304	3963.992201	4319.234606	4458.447769	4419.617252	4574.828723
315.mp3	2256.514263	1811.711268	1959.503129	2024.491413	1982.209377	2185.547622	1914.257191	2109.047011	1874.158891	1956.120916	2130.067839	1971.999546	2123.053661	1773.511139	1794.849239	1807.870044	1942.427301	2331.704097	2006.243517	1964.469615	2881.494935	2222.497101	2004.069602	2358.568917	2601.783849	2227.406202	2045.982904	2458.885802	1652.527019	1857.471286	1941.958509	1972.942258	2123.67148	1879.067695	1868.95065	2462.078526	2056.086495	1983.431004	1787.926252	1791.192137	2296.244159	2474.066309	2046.135859	2100.842969	2183.161878	1778.599672	1611.156102	2435.302682	1669.548987
316.mp3	3203.585883	4044.975947	4513.342659	4771.301611	4629.798748	4512.651176	3738.177657	5824.912202	2923.126162	4238.535513	4424.74304	4335.277873	3395.183351	3698.079505	3091.326833	4650.329184	4693.631809	3767.761448	3436.464163	3071.327762	2568.705614	3013.209692	3659.55304	4082.884884	4128.608355	4972.287606	4139.38106	3383.867404	1975.69814	1399.730415	1385.974518	1391.750359	2473.147437	1782.295788	4539.639155	1221.023245	1014.630418	1195.620181	1516.084681	1848.925342	1323.761048	1153.329114	1703.859488	3337.558828	1657.743277	3338.294364	3654.459727	4045.284569	5068.22102
317.mp3	3359.521745	1935.476167	2623.568045	2194.640545	2359.974687	2046.696834	1740.642594	3133.634303	2061.324707	2384.05122	3676.55045	3423.936995	2699.284929	1823.30668	2833.596185	3760.039294	3256.754219	3528.713985	2978.322669	2559.998777	2230.950234	2455.427575	3120.310119	3197.472659	2753.399646	2433.058198	2507.954215	3646.392173	2130.153621	3043.613369	2835.351323	3293.095852	3312.085045	1905.234761	3032.674744	2291.650556	2003.478872	3881.737743	2957.838692	2649.807538	2142.227306	2793.434962	3632.514307	2907.307822	3313.99507	2981.615568	1732.868923	4041.470728	1899.228521
318.mp3	2666.303171	2035.316504	1807.246374	1857.759855	1978.969922	2552.027161	1844.497163	2379.534001	1905.348984	1890.504031	2854.53937	1756.436889	2766.006515	1892.261976	2023.02874	1847.857742	1782.263438	2995.649246	1758.657038	2106.03284	2187.109453	1886.838532	2156.02246	1760.638748	2105.83526	1902.250565	1945.076849	2239.559179	1884.000036	1886.793898	2489.472491	1801.242206	1823.406232	1887.902603	1895.44681	1830.507111	1844.591653	2108.154378	2006.297252	2457.836347	1804.540261	1924.817313	2205.172819	1867.438995	2932.212182	2184.095697	1701.496016	1603.81355	1811.757412
319.mp3	882.0116797	980.2336074	2065.119517	709.7475411	564.766098	2230.618574	1134.660211	1334.082898	1693.338455	1370.198106	2605.360673	2059.606204	714.7747243	665.7493821	3143.727757	1507.612602	1064.217477	1666.632486	806.3795078	1868.638262	1197.298474	1888.756591	1970.853436	2990.559461	1633.006282	1129.142841	1321.146182	2310.026793	3363.03935	1525.853154	840.2497694	1111.141424	1016.535657	3365.645001	1696.625156	2277.133304	1970.160178	2595.785744	1303.156831	1242.900975	1557.578763	1437.975243	1440.781562	1638.534325	1926.763692	3222.315851	760.1880518	874.4926509	1285.758156
320.mp3	2159.669002	2186.871528	2116.129086	2670.602539	1920.980688	2216.036309	2151.03156	2241.076611	2751.769862	3278.75684	2639.792241	2807.563721	2771.613244	2024.934229	3785.759698	3402.689123	2684.454846	3127.917135	3140.51987	2616.107778	2869.999338	2338.624151	2053.579591	2174.153321	1862.698758	3542.16622	2904.186463	2157.470943	2954.277848	3272.679917	2350.839565	2833.528867	2487.171252	2415.545286	3044.358225	3488.712197	3310.672926	2672.469733	2517.902588	4023.056041	2497.491264	2283.44884	2106.223639	2374.912525	1862.787475	2470.56995	3087.652562	2586.092866	2270.345102
321.mp3	1979.924738	2471.891787	1694.916171	1862.745106	2102.833545	1818.32698	1876.998721	2648.142247	1854.297484	1861.285658	2098.112432	1921.266774	1986.7694	1916.73636	3102.523167	1767.144381	2131.141671	1707.444193	1941.792807	3076.916302	1755.312244	1869.801097	2324.74894	2036.438532	1888.408789	2192.347022	1760.348057	1845.065196	1905.27609	1950.849396	2039.2989	2226.052895	2610.432025	1971.661384	2060.702359	2674.287977	1893.696145	1970.95673	3166.414802	4092.325715	2939.47299	2939.413148	2262.209563	2175.972582	2991.280414	2201.729893	2304.172226	2347.917748	1753.621357
322.mp3	1827.263928	1661.885346	2180.952378	2312.173549	1913.282902	1620.411111	1861.457174	1650.911715	2193.505173	1944.079797	2106.968135	2633.550121	1628.544217	1613.677267	3359.342273	1975.388879	2018.208687	2019.832776	1787.414144	1940.780737	1686.892175	1407.921708	1352.595487	1718.427706	1943.54081	2396.74919	2049.020672	1625.094335	4374.045283	1776.317911	1282.725674	1287.454229	2619.380594	2041.131504	1875.648551	1524.646323	1915.184314	1821.378782	2042.514037	2050.04029	1527.797415	2057.764338	2798.031222	1995.508152	1394.393793	1587.999055	2314.167714	1984.059072	1888.788378
323.mp3	3529.849327	1234.719851	2055.979821	1765.986349	1397.613814	3542.889195	1326.426708	2198.87049	1442.356819	2729.554126	1434.036406	2619.405147	2694.160395	1589.081613	1484.013374	1134.938382	3481.171926	1102.075942	1934.146161	1184.646304	2412.312278	1371.352185	2507.514283	1519.460016	1636.019759	2282.66544	2071.198422	2089.390298	1363.00223	1438.706577	1087.717598	2517.451889	2245.149262	1119.101172	1935.829736	2024.211669	2004.091811	1832.540733	1826.753578	2524.479965	3003.085819	1786.721695	1618.887176	1507.818749	2866.888042	2297.426157	1522.070475	2298.475967	2772.17878
324.mp3	3232.857229	1901.210864	1876.275332	1255.075886	1094.537547	1784.598704	2688.98517	2485.181871	2395.822455	1401.868668	1921.743768	1221.340004	2253.209746	2490.54417	1873.545298	1049.136962	1155.639392	2910.113093	1603.610419	2138.206303	1690.46303	1260.746259	2593.229691	2433.931719	3048.111577	4053.449651	1540.058839	1211.017472	1438.677147	1226.381723	1579.401926	1708.650804	2793.39631	1599.99492	1166.883466	1910.022995	3194.396664	2457.167339	2620.092159	1412.786114	1300.752336	1670.116237	2797.042104	2503.229853	2191.577809	1243.931884	1757.5533	2558.160209	3925.957797
325.mp3	2494.80877	2268.352328	2616.53741	2105.11474	2014.620103	2161.422386	2370.637048	2332.648874	1997.446346	2037.302852	2487.942738	3178.594406	2709.965858	2896.131112	2356.787324	2334.361475	1932.915304	2082.582971	2033.763505	2605.906533	1625.194779	1608.977808	2005.157703	1457.944735	2042.8266	2919.948361	2009.693633	2552.93199	2387.919329	2461.506654	2583.920344	2213.246946	2532.850181	2330.048545	2267.458141	2035.971441	2998.55289	2483.939369	2243.987065	1970.241868	2210.876217	2146.555291	2410.303015	2935.93674	1977.335866	1677.140046	1763.140158	1752.370062	2163.255196
326.mp3	2774.876122	2336.224455	2661.786595	2056.695651	2008.03845	2896.137081	2783.73874	1300.420482	1835.261235	4138.797023	4320.45037	2854.894204	2987.662517	2879.344429	2239.544313	1867.896448	2226.058558	4042.496662	3810.898244	3570.481181	2424.189996	4428.211689	2966.935748	3249.769896	3286.998039	2185.604984	1999.909489	2215.821244	3788.803464	2676.290887	3290.591981	2005.262129	4392.298797	3019.292267	4611.430396	3954.294163	4247.589828	3109.817132	2841.968263	3545.759849	2318.40499	3052.458276	2211.056522	4316.740864	3124.983713	4443.215377	4161.568538	3984.879702	2185.528225
327.mp3	3467.072068	3741.74924	2828.711002	3699.115025	3051.636607	3161.146141	2918.296159	3576.274016	2594.289292	2713.46875	3660.317962	4555.173701	4111.749382	3463.26829	3683.113119	1786.334241	2299.602409	3584.978697	1912.289943	1944.606028	2510.381441	3857.772478	2417.336385	3078.985083	3200.564932	2419.154493	3339.255428	3507.740118	2827.630363	2975.336919	1617.276864	3544.235199	3971.866638	2149.963285	2098.427679	3614.007248	1978.122598	3013.587879	3278.356531	4178.834784	3412.628963	4380.115701	3799.036511	2973.638691	2314.650752	2504.282281	2596.90284	4794.952091	2507.701703
328.mp3	2543.169467	1802.50318	2546.117711	4418.647607	4829.185459	2409.176372	2409.018789	2046.778058	3253.371928	3318.645357	1802.881322	2041.873118	1684.788112	1950.348077	2487.381397	2328.260491	1583.393036	1996.342383	2033.589381	2235.59976	1490.046263	1866.557691	2379.807401	2479.261665	3041.85265	2320.705956	2670.187577	2955.445438	2487.791594	3096.991886	3207.214678	3224.782979	3535.372771	2390.330434	2581.068032	4210.726933	3121.763908	2951.430352	3471.812682	3940.618113	4409.190995	2572.528797	2768.639292	2260.059476	3283.135435	2404.904288	3904.167458	2916.66942	3188.57878
329.mp3	2541.377827	2614.470053	2949.097173	2667.242582	2382.651144	2514.965055	2633.179249	1959.164433	2159.232982	2388.056848	3043.418048	2743.493977	2454.778666	2705.474446	2580.304547	3020.243358	2906.795218	3035.675422	2224.906575	2619.930274	2514.185498	2439.115597	2853.168754	2266.967026	3205.511011	2784.093596	2917.702017	2870.599679	2623.859342	3028.538169	1808.674812	3139.121426	2511.9295	2722.628937	2481.571192	2981.088983	3007.609826	3244.285305	2731.795409	2443.672621	2777.921413	2525.308957	3587.728344	2493.449073	2882.679211	2613.740093	2649.960981	3518.270681	2574.166946
330.mp3	1588.916681	1505.275276	1611.932183	1547.971401	1562.64297	1549.599735	1560.924194	1575.663488	1437.283054	1597.316778	1563.239301	1678.723942	1529.736056	1617.178164	1597.158759	1466.656052	1534.730595	1514.498383	1536.419104	1609.59042	1614.503521	1574.137643	1522.24594	1783.540406	1483.142815	1624.430334	1610.014397	1658.034612	1680.138641	1545.312911	1636.15476	1627.270331	1557.627616	1547.35385	1509.387295	1623.773551	1457.884261	1550.22227	1413.101784	1532.38297	1579.30005	1465.991814	1563.112008	1656.850807	1551.146131	1585.979218	1502.58537	1600.874727	1529.234739
332.mp3	3985.575446	4013.485251	3802.466176	3301.985427	4037.469348	4094.869959	3898.07776	3625.61729	4065.075913	4365.424305	3817.562595	3522.236468	4271.486428	4188.323722	3826.123838	3597.146888	4038.92995	4333.695928	3880.160239	3788.926636	4219.743393	4129.375789	3771.264463	2875.850676	3978.116899	4255.315968	3925.579823	3531.91102	4070.05975	4203.833682	3812.556789	3026.247388	4156.481864	4189.685639	3626.663974	3466.224656	4028.457739	4319.414749	3844.204127	3605.132981	4027.259938	4184.166064	3878.024476	3939.77955	1533.662345	919.4279703	1194.815388	3681.699778	4009.230044
333.mp3	3042.690865	2458.149126	2547.922357	2330.431538	2366.008512	3071.258635	2269.325666	2915.51254	2253.299335	1823.63983	2339.796999	2429.324074	2671.183058	2287.249481	2920.138024	2570.500815	3023.211973	2909.289236	2244.273443	2716.780071	2320.300636	3406.814866	2610.37414	2729.052378	2693.017234	2611.113979	3533.211351	2351.114163	2858.124644	2221.446998	2752.306856	2325.880504	2395.157345	3056.857527	2350.945721	3135.155464	2621.779167	2627.48647	2334.759075	2583.382449	2483.605089	2225.88813	2077.855067	1515.151303	1427.750747	1535.310689	2367.491635	3019.103688	2440.366423
334.mp3	786.0460912	886.03457	775.4737389	863.9482492	756.5014343	858.326728	699.295772	957.846672	845.1544035	732.4848441	807.0170906	674.3733706	735.87908	608.8344771	725.5681402	883.2442226	843.6169119	805.6192739	828.6912252	836.24879	740.5989609	756.9452705	824.8415021	797.2765387	810.6049744	784.0910988	777.8093144	875.1557864	748.7841962	800.5345234	671.0040473	805.2631456	740.9915014	824.8228482	856.5015298	742.1775392	666.4934888	678.0910491	784.358455	845.0740505	810.0816626	807.9154883	835.644528	734.8534062	734.3356997	769.5366023	845.7608234	825.9915067	737.7568413
335.mp3	2352.599194	3143.461851	3231.911696	3522.437566	2729.873012	2145.830202	3462.93169	2977.200588	3116.406705	2781.078642	3504.726459	2807.505428	2560.467559	2750.060757	2100.695988	2581.40192	3787.477391	2816.093562	3003.615563	2195.187259	2335.195065	3200.05772	2858.69498	3343.658531	2353.891266	2476.567718	3233.932798	3379.930055	3419.558468	3172.124504	3631.972149	2723.837673	2353.116419	3069.59871	3525.912676	3756.676062	3235.79798	2619.281246	2816.716278	2550.403213	3282.373177	2838.040741	2862.600552	2626.106535	2752.004033	3005.393616	2839.848732	2926.028521	2629.475829
336.mp3	3670.631725	3156.219349	2685.822387	2713.11088	2839.733675	2165.084912	3490.764547	2284.0562	2404.833861	2601.065493	3927.427777	3210.328617	2239.751725	3886.321353	2821.530023	3603.50358	3338.286548	4241.963507	4268.494927	3005.304392	3175.537277	3778.761441	4146.862657	4124.536721	2747.34	2874.193856	3623.824129	3225.892173	4629.518735	3775.405531	2653.325721	3752.452449	3624.469641	4001.351104	2808.613428	4358.537683	3460.549526	3385.324629	2621.068507	3867.225454	3218.618398	3153.314091	2583.068747	3356.252347	2891.93449	2803.98792	2763.177644	2840.518138	3144.656897
338.mp3	3087.823439	3165.524153	3348.22548	3640.681233	3064.460491	2400.00852	2133.81446	2348.221413	2618.939537	1829.33099	3637.736083	3090.977703	3111.947143	2540.876654	2028.824851	3175.394636	1518.459594	2417.686329	2006.351003	2623.953182	1954.980838	2856.177797	2260.51461	2384.258328	2245.690887	2548.260887	1885.890682	3154.176997	2116.882371	3173.203802	1947.911874	1878.112883	2473.871936	1330.124269	2027.888208	3168.543828	1404.96636	1771.111112	2396.88865	2111.9016	2552.099819	2066.620038	1870.130793	1548.467401	2781.869015	1765.206384	1925.583571	3126.899899	2754.993787
339.mp3	3151.927042	3436.222186	2502.120455	2305.232443	3728.686204	2550.238144	1821.006212	1962.811102	2260.231004	4139.297349	3276.605448	2829.082116	3207.557095	3529.952484	4135.717073	2798.482381	2996.854367	1781.912479	3359.849214	4118.76082	3678.295541	3166.752101	2323.198067	2887.71173	3673.123987	2357.229018	2072.543616	2760.280307	2082.229139	3855.857656	3460.764766	2796.472554	2468.228147	2427.774604	3181.409561	3150.042277	2299.728986	2057.095083	2960.952696	4077.392582	2999.454099	2491.66433	2469.429229	3617.68454	3784.65425	3549.897362	1754.928144	2639.353541	1967.84975
340.mp3	1813.029135	2274.465103	2343.288977	2640.608965	2799.838126	3656.887271	3621.779797	2263.205206	2289.820211	2850.123168	1636.994919	2592.302832	2111.66434	1692.531218	4015.125393	1725.510786	3612.61095	2085.267908	2594.495325	2097.150012	4437.095915	2318.671497	2262.280394	2023.588918	3987.183775	2795.743974	3352.635516	2953.367177	3640.609347	1395.882355	1270.660195	1904.105051	3210.423833	3739.228037	3747.181684	2920.992982	1695.638471	1454.490738	3344.304813	2024.688518	2344.504523	4087.586441	2318.441815	2933.080665	2335.82052	1134.482771	823.2740611	3034.774255	3991.811691
341.mp3	1091.80703	3980.17172	2293.531233	1248.227558	2309.605593	1789.936975	1417.467765	1612.528578	1807.959788	1060.55523	1449.451148	1677.235562	3059.153818	2011.61215	2131.204511	1875.553309	1025.173952	1416.216334	2758.083359	1018.85648	1891.279221	1955.470016	2264.464178	1564.643072	2384.335382	3081.4418	1903.538425	1826.380891	1488.318257	2020.374553	1843.387364	1033.424429	1171.744292	1639.855302	1715.146875	1569.254902	950.5477001	3783.830811	2409.489819	1447.457953	1620.810901	1571.56839	1740.017876	1208.55583	1448.141172	2292.682662	4343.222228	2871.408811	2144.535434
342.mp3	2709.297799	2171.980844	2178.24721	1548.06511	2830.347804	1703.191916	2185.914278	1590.409309	1854.248294	1513.229444	2561.093149	2172.353775	2344.159306	2081.429378	1919.611724	1559.524084	2449.916933	2042.730065	2118.434907	1862.994905	2589.648473	1936.076812	3287.741995	2882.316316	2962.766043	2529.791852	2521.743481	2040.886126	2545.162078	2143.088332	2115.776294	1879.472262	1527.699466	1261.721779	1456.603612	1490.260788	1425.475237	1077.898882	1916.125444	1467.042861	1218.587661	1141.8867	1245.773916	1205.492953	1563.132972	1336.716712	1629.974723	1119.777072	1040.853225
343.mp3	1898.557015	1860.278286	1811.226593	1956.091419	2183.847944	1559.297212	2077.242504	2432.195034	2148.767741	1741.40909	1872.019414	2419.719746	1646.07038	2354.306077	1366.479079	1402.658332	1804.97523	2259.736224	2665.360807	2834.933046	2229.454621	2176.941674	2161.995649	2256.206512	2240.54097	2567.920724	1601.458982	2383.388893	2274.349349	2149.210651	2081.388895	3135.273234	2414.806659	2615.115636	2343.233502	2431.621852	2736.946095	2341.585707	1699.777759	2265.691409	2242.357058	2207.366771	2159.403959	1613.455199	2546.543453	2029.721153	1790.707313	1803.439317	1591.623299
344.mp3	2506.565069	1694.893838	1375.839003	1363.964756	1867.649616	1803.903417	4250.420216	1231.354575	1717.03242	1447.571641	2153.627402	1606.873453	1515.996004	1697.421422	3086.481305	1713.011929	1699.448183	945.2773957	1192.393886	3809.158387	1404.989549	1558.299674	1955.442175	2826.612966	1066.816786	1166.388684	1801.64552	2845.720806	2077.207853	1791.960936	3694.474572	1426.947065	2157.806957	1383.606674	1691.039672	2073.712318	2814.09176	3233.804871	2339.326185	3030.080112	2012.643253	1596.169958	1339.864953	2915.895764	1739.780864	1917.776036	2161.509587	2256.990949	2844.798346
345.mp3	2756.473178	2525.555225	2139.631686	1821.426212	2761.157032	3700.287283	2100.260496	3097.05716	2803.232905	2797.576628	2386.185664	2014.437009	2157.552044	2442.602357	3392.997991	2505.768449	2475.12508	1886.791393	2903.52346	3604.712059	2235.800299	2450.097498	1991.424942	3166.347073	2160.917804	2059.903117	2512.070917	3041.733106	2927.723421	2915.38579	2617.606857	2531.121885	2614.335527	3028.419242	3419.63806	2863.214806	2796.309894	2659.716944	3462.224129	2355.990781	2434.825267	2700.113491	1868.433744	2030.932268	2468.081759	2702.752501	3207.007888	2248.61258	2552.416916
346.mp3	2764.167889	2722.421066	3107.883073	3197.242486	3014.473489	3024.484468	3746.046844	3209.604934	2794.997057	3430.043557	3414.132389	4343.71962	2390.56135	2831.961006	4149.513422	3306.020415	2704.697796	4413.477814	3158.555389	2396.417877	3382.021441	3667.120856	3417.714955	3011.828843	3330.735308	3190.333769	4261.786203	3715.413308	3303.424612	2595.226651	3308.275092	2849.655828	3851.973228	2901.69193	3609.034475	2804.166159	3063.605288	4119.556525	4107.237685	2837.067223	2512.389152	4522.507384	3658.048169	3869.218628	2400.059843	3878.900682	4378.500162	3911.224842	2846.970634
347.mp3	1448.643713	847.0349135	1257.049902	1740.266132	963.3057952	1475.287258	1415.874689	1468.583567	1449.656198	780.2563047	1945.161926	1000.933021	988.825394	1478.1276	1152.754844	1233.446526	784.8411139	1334.07566	1203.900892	1543.219964	1376.267562	1231.584784	1227.0454	1224.736679	1812.726305	1431.734701	1667.115801	1604.423328	1558.203279	1691.41871	1531.826955	1449.075069	1164.029616	1375.980456	1573.349887	2596.554663	1894.544086	1215.166739	1540.866777	1234.06168	1122.154719	1635.819616	820.9175097	752.6231202	1685.403626	1241.694291	990.0145559	862.5073503	1329.330496
348.mp3	3730.283676	1993.703924	2180.608387	2325.939641	2646.499307	3059.314032	3927.585368	3475.21611	3249.854524	3580.191395	4455.462823	2774.61084	3487.344026	3011.083544	3298.145	3666.551405	3161.850518	3444.586756	2899.327438	3022.136057	3463.26764	2649.004866	3622.327037	3286.128624	3406.853516	3461.84649	4055.481874	3001.126727	3322.636594	3452.179384	3874.067402	1867.913217	1716.602024	2569.324671	2732.317012	3352.69341	3536.095707	5130.064763	3696.05226	2965.275954	2038.642835	1820.959857	2367.909021	2086.750815	2990.287553	3124.593286	2942.803882	2919.534501	2923.841683
349.mp3	2253.016647	2234.548013	2901.830805	1950.319818	3712.808636	2641.409985	2552.45351	1486.248925	2122.072495	1981.079113	2000.764265	3157.249644	1880.491237	2443.825547	2372.698161	1993.428142	2120.496902	2518.307118	1556.470984	1549.080099	3051.966182	3215.592951	2778.323859	1962.086317	2362.538343	3065.302529	1691.121854	1813.328403	1497.088176	1787.869483	2168.984949	2298.560526	2392.855592	2729.128655	2102.257249	3738.176828	2107.891859	1732.678521	2312.308091	1863.676838	2257.599624	2012.335905	3556.242539	1838.631701	1877.420873	2405.824188	1767.39216	1337.362587	2417.219017
350.mp3	5011.998685	4364.312897	5695.402876	5097.813587	2182.389314	4214.881003	3627.320131	4357.082417	5395.982065	2578.956761	4511.598727	3462.257105	4705.469982	3553.97537	3591.114762	5226.873914	3307.634096	5137.848312	1629.958171	4711.563535	3154.054807	5345.937704	3970.673464	4083.687043	3282.476618	5373.3517	5155.670175	4577.50681	5271.411988	4408.41257	5025.963234	3529.539627	4483.64735	4128.919213	4027.098396	3316.609835	5011.08873	4266.17407	4700.806486	4373.687295	5425.669508	4140.244704	3592.456482	5028.278886	3421.757203	3392.342803	5199.760382	3073.038434	4626.916721
352.mp3	2131.739898	1440.79842	2547.065463	2731.271486	3116.966444	1803.483423	2970.362882	2178.529723	2774.080869	1844.733258	1741.555489	2628.962246	2227.761804	2246.642342	2125.197904	2189.311984	2356.112317	1674.378039	1384.660365	1509.8823	2160.333881	2356.311117	2609.726077	2639.330311	3496.102728	1962.323297	2315.960126	1603.610886	2002.164594	2309.096405	2302.509923	2262.471064	2193.469666	1831.232213	1947.318462	2060.91372	1758.933135	2143.360711	2173.438497	2481.759381	2569.974258	2543.772327	2366.321157	2575.060729	2468.073932	2296.454967	2632.355115	1937.762342	2198.529385
353.mp3	1227.51032	1090.984131	695.1661065	855.4385367	777.1907645	624.5814	885.7316343	1338.071569	1403.311152	1909.261787	1309.38988	1661.73696	1646.864043	992.9433997	1471.908559	1675.186341	1549.441288	1524.770136	1444.012042	1340.73607	1670.065291	1543.26517	1601.728423	1621.761745	1633.123838	1737.6485	1424.082323	1458.837868	1445.238549	1325.470719	1357.706234	751.4774408	768.9172717	797.3077818	1377.538467	1719.551925	1646.607141	1411.094062	1510.873408	1463.596503	1162.878111	1464.190713	1292.99189	883.4433226	1050.717775	1291.886401	1302.686662	1531.457286	1078.017964
354.mp3	3784.683182	2128.957866	1490.246091	3458.315826	2808.501958	2730.697035	1916.138994	2718.126834	4652.339519	1599.999049	2169.176587	2758.386309	1920.113619	1841.49091	2860.433035	2462.252838	2166.547903	2200.208038	3275.09267	2232.685779	2926.357791	2804.922863	2989.96606	1612.623357	2384.167578	3721.355501	1811.045683	2478.974494	2911.23739	3041.374636	2443.484406	2286.781804	3202.05707	2257.710554	2813.864252	2376.190205	4146.811509	2259.723172	3293.66336	2641.739951	2023.43671	2127.703723	2282.079825	3548.605342	1993.001487	2799.742247	3099.58698	2155.262381	2590.886302
355.mp3	2008.619621	2077.451461	2139.002711	1604.670437	2728.846014	2305.439248	1400.587988	1390.909227	1333.413158	1252.115653	1440.021575	3646.348462	1474.58202	1569.294686	2998.994468	1867.461763	1355.296061	2029.393847	2004.626577	1867.517574	2045.690437	2606.382673	2479.16046	1787.590396	2807.715707	2207.362941	1955.748827	2789.688695	1611.000948	1714.004403	2535.338763	1935.908662	2118.885592	2072.358293	1721.36988	2471.693075	2081.416105	2358.928003	1912.414919	2064.626648	1750.531373	2407.939236	1937.707494	1657.242936	1691.606381	2229.816119	1899.116606	1747.065005	1744.051528
356.mp3	2353.76947	2552.464614	4025.642955	3908.065184	2675.847252	2392.112354	3748.52926	3810.005555	2543.969703	2268.786896	3870.50095	3584.991685	2362.228985	2341.679164	3888.688521	3418.546962	2372.529557	2119.595345	4086.486166	3849.719535	2365.881154	2126.442633	3808.66837	3876.779336	2374.583268	2332.440722	3532.683075	3744.434656	2581.731431	2329.656844	4231.83391	3551.380857	3144.319884	2572.087926	3493.263845	3990.487528	2444.750644	2302.668059	3670.757728	3490.211067	2490.867486	2248.05598	4025.16999	3556.473396	2433.128071	2230.687149	4096.218059	3580.289949	2793.147433
357.mp3	2192.51011	3955.193836	2850.34609	2405.755924	5935.761533	3366.683049	2531.390183	3304.163939	2645.060618	1847.864236	4966.164855	2588.965343	1512.919951	3472.501403	4109.518316	1843.452221	4341.906143	2580.903742	2243.96741	1843.083233	4768.225981	5035.138089	2171.160028	1728.756536	3833.304613	1817.161656	1937.42623	4299.739994	4181.850034	2771.05094	1648.559283	4468.906265	1763.875548	1987.257385	1756.409361	4652.30239	3119.831908	1373.376657	5331.242	2403.753192	1974.90259	5162.442588	3412.402367	2167.949096	2154.781827	4550.460407	2407.917465	1614.825582	4133.016029
358.mp3	1849.647261	3253.648078	2766.334462	2319.726029	3019.365575	2569.419671	2185.947708	2124.835898	2303.037067	2395.323	1838.340529	2250.255901	2898.955312	2278.784667	1753.682605	2366.374319	1939.276434	2324.355149	2274.624645	2139.799078	2021.73463	2496.563699	3220.681085	2455.187414	2659.663771	2607.19934	2316.718068	2557.308116	2360.292796	2338.452703	2003.837769	3371.870428	2219.325623	2585.999486	2992.696079	1939.714471	2355.86991	2458.263348	2668.192845	2617.146584	2305.924472	2274.129418	2403.159654	2161.557128	2778.09195	2768.649343	2580.679693	2436.192506	1969.522723
359.mp3	2190.875389	2992.415107	2461.667517	2262.767548	2136.477008	2869.643524	2495.36018	3214.259726	2852.303574	2609.909268	2228.649867	1481.924778	1779.242755	2512.858443	2517.722857	2208.477915	2165.375426	2731.115777	2305.775014	3117.222288	3073.576927	2513.843422	2502.590503	2353.212127	2626.138791	2002.721649	2162.63438	2711.508086	2702.065797	3075.828731	2571.215937	1439.017743	2578.977937	2679.671871	2989.936149	3136.424343	2301.360854	1449.149256	1931.967634	1543.719908	2085.1113	2149.650011	2447.732777	3153.478001	2074.15635	1520.32581	2074.273626	1939.867337	2352.980309
360.mp3	1368.293586	1910.735963	1982.805283	1465.04339	2893.888181	1540.763422	1887.8738	3100.274817	903.8737223	1248.072157	1295.683188	1694.369779	2224.694117	1965.133772	1722.656377	1800.580724	1061.165534	1371.036891	1155.333427	1870.376302	2345.772069	1788.921787	1690.972108	2217.534535	784.4566093	1872.737494	1192.208037	1354.95469	2071.949306	1345.127307	1577.445696	1843.204853	902.9138083	955.1411476	991.3384025	920.2470294	1798.714515	1013.931534	1488.827911	1968.351267	604.5102434	1008.160285	969.0259949	1147.284664	1584.807709	1161.714222	1779.231288	1065.366819	715.814286
361.mp3	2589.940277	1761.925307	1960.047679	1762.187735	1521.82538	1798.306995	1635.878551	1707.891659	2566.268254	2348.595015	1842.562233	1948.220784	2661.484041	1834.779459	2167.685294	1852.665263	2707.238035	2116.704345	1526.75102	3930.105272	2306.007877	2214.137049	2283.842033	3238.801804	2372.42898	2040.286586	2538.851883	2617.692741	1934.128268	1589.540927	2762.49424	2938.748523	2679.324937	2242.87916	3264.120057	1922.982648	3396.791345	2964.148798	2697.011018	1786.756856	1457.979915	1883.308995	2548.449431	2422.894788	2534.621962	4029.883338	2586.107292	1612.545436	2102.482309
362.mp3	2152.039679	1868.562085	1642.520378	1903.604046	1572.192595	1281.105273	1598.150387	1826.555296	1938.393218	2789.566275	1682.260391	1907.71845	1650.91644	1604.554322	1661.570674	1808.423045	2300.932371	1610.969599	2069.970689	2138.315417	1188.415741	1159.06992	1365.568933	1709.341133	2241.527203	2040.335177	1858.331003	1743.092262	1325.037984	1225.565587	2088.499218	1890.576193	2867.68588	2135.950338	3358.590544	4040.383646	1724.50202	2294.116156	1699.251264	3380.052109	3030.760254	2178.91069	2088.678214	2108.003543	2988.660028	1402.422524	1784.943943	3852.404645	2480.255783
364.mp3	1834.775286	1675.020021	1262.459385	1690.578142	3138.969253	3998.34239	3661.775222	1869.216112	2392.833505	2211.902852	1994.413776	1934.09469	1731.412062	2405.516346	3997.856884	2570.471063	1930.870466	1791.565254	1503.551182	1822.525501	1284.22645	2031.157088	1839.739113	2508.975038	1631.980804	2175.588849	1626.257389	1636.79359	1465.337011	940.9431635	1622.969906	1732.751116	1175.800749	2373.268211	3297.204549	2441.206884	2473.100517	2496.90883	1714.40566	2516.141102	2156.86772	2314.109716	1720.073447	3348.81439	1938.401147	2057.584607	1995.485192	2641.262414	2315.07279
365.mp3	2004.378676	2272.43034	2130.654664	1607.212801	2421.130723	1768.604096	2305.719049	2238.119783	2336.514772	2505.338188	1591.135509	2246.23641	2094.178023	1878.862852	2105.991373	2033.1457	2647.89145	2511.966569	2961.917874	1721.871208	1676.676694	2128.121184	1540.16918	1846.743405	2292.493615	2629.349892	2327.776809	2121.192306	2432.795621	2506.054976	2181.571015	2171.686811	2446.563319	2061.450302	1721.521766	1926.061108	1915.667864	1776.230928	2289.01805	2531.907674	1958.166653	1963.355587	2558.876585	2550.968138	2357.067189	2195.653465	2172.800304	2273.460098	1882.745958
366.mp3	2892.948244	2519.521878	2638.254705	2384.58437	3233.186253	2857.063266	3215.464929	2590.626575	3288.276145	3309.508383	2547.839552	3372.305779	3189.848481	3072.300666	2960.133531	2529.900231	2879.187231	2875.902312	2856.913915	2232.709275	2621.313922	2147.497114	2235.98886	2262.160145	2063.570046	2286.739538	3280.340546	2083.070955	2363.835949	2890.532618	3147.566152	3017.272851	2938.577338	3137.799114	3054.652147	2838.342893	2853.331994	3207.806415	1821.994189	1989.100624	1971.618227	1833.746527	1875.463477	1914.733448	1968.511226	1732.973349	2252.095662	2153.658724	2275.08232
367.mp3	983.8416614	1928.702698	1538.891316	1830.007601	1768.602345	1615.40625	1227.056804	3833.309909	1897.429236	637.7956749	917.1053627	1199.513321	3986.044215	1798.422962	1451.807448	1792.586676	712.8762622	835.5343473	1648.500545	2004.579853	1535.191234	1926.476275	1500.879055	731.2365111	646.8475124	919.1823598	1075.885453	834.8732759	1591.261257	724.8504739	1449.967857	1406.607659	903.3064862	923.0974011	2087.804969	650.455099	741.5463709	1108.233453	882.7646945	909.1519811	955.0754896	1442.780374	1788.127853	1412.2264	742.696462	721.2292258	1796.424553	1289.907761	674.6689646
368.mp3	1699.751379	1385.342332	1416.008823	1177.519049	1213.757267	1631.946129	1399.332274	1620.965756	1487.030598	1388.911803	1803.926609	1557.670946	1452.694207	1412.39515	1260.751803	1317.84613	1449.460537	1526.531606	1556.585013	1444.513285	1627.630442	1669.210745	1495.30147	1502.862925	1881.176785	1376.179081	1465.048841	2030.18891	1466.57825	1192.025415	1823.108087	1819.02383	2036.022698	1395.895608	1452.015127	1614.004239	1407.393788	1073.144928	1576.905528	1479.674727	1916.220613	1627.7972	1823.428403	2013.411783	1483.614204	1943.333093	1330.79743	1763.473818	1734.167754
369.mp3	3235.209919	2039.6168	2460.009908	2529.407948	2929.782539	3252.333685	2007.291705	1948.444545	2118.161412	2486.226615	3026.572226	2497.460096	2289.023391	3102.099712	3447.725837	2973.081817	3248.762479	2694.220829	3039.345295	2918.030922	3174.994404	2246.260691	2192.260679	3858.274695	2237.966215	1264.293799	1499.795078	1230.649704	1339.054185	2807.361779	3334.021535	3521.900162	3094.441591	2184.803962	2879.942839	3351.097195	2859.144692	5489.867621	1614.398035	1566.443016	2473.673045	4040.871369	2551.394248	2390.656353	2064.228631	4308.964269	2130.982339	2602.849765	2362.034315
370.mp3	897.6811228	867.2648636	664.4032081	703.8934405	715.2527582	832.8792331	966.5537171	669.7805574	803.7871618	825.145421	881.7795793	565.5294984	887.1455113	844.3031422	626.1089913	796.8620027	865.7538091	739.686051	950.294719	783.5549725	753.7125359	637.9384204	659.1519308	786.2163915	869.2307946	1008.016328	788.9630685	785.5947804	701.2200873	1053.614351	813.8782083	720.7645809	742.6917787	738.6980919	742.0972335	702.466694	985.3228938	783.9972886	776.5237353	685.6748544	993.2125489	829.5921887	911.349424	731.0651318	959.4843673	813.1192637	817.5016707	911.9380052	802.2702124
371.mp3	1728.627413	2160.22282	1901.754614	2350.58367	1910.840822	2270.334561	2249.200154	2824.401812	2972.085136	1755.693587	2003.646896	2116.548143	2133.140116	2763.609447	1767.706855	2109.393952	2493.7853	2241.23428	1659.204922	1871.022301	2824.105955	2183.948493	1925.497602	2248.378639	2197.217431	2870.012042	1657.744608	1965.594668	2196.568837	2027.350876	1814.547681	2229.183879	2176.039657	3025.996126	1920.871556	2200.147631	2088.534762	1988.704054	2143.424917	2396.118966	2233.205448	2943.154589	2045.643452	2087.487306	2480.814896	2572.80565	2182.904175	1983.684344	2320.39059
372.mp3	2753.149147	2749.285746	2952.782571	1669.188075	2669.778766	3020.734104	2209.187013	2964.60609	3059.031813	2644.700303	1650.616842	2616.455022	2743.301122	4112.346068	2076.645279	2079.119256	2512.176273	2353.788442	4483.181241	2692.47837	2764.154496	2216.546015	3006.591259	3111.105691	2495.014822	1892.260747	2409.39358	2101.532415	3347.209041	2128.52493	2191.581374	2739.821857	2083.414209	2787.551109	2588.696409	2416.36144	1884.416436	2490.001927	1949.65828	2948.119108	3399.742314	2428.0373	2320.519427	2279.285351	1873.339219	3214.379465	3007.496028	1723.956205	2999.044437
374.mp3	3533.33796	3252.342839	3457.315705	3527.889933	3088.220047	2384.935967	2744.045231	2573.753405	3652.812112	2403.706665	2716.186198	2154.640331	3038.610787	2254.135308	2554.422228	3364.727751	3461.390869	2528.19795	3067.470315	3253.062776	3432.631957	3053.29748	3013.854985	2463.033005	2788.053758	3075.982353	3149.201344	2899.288624	2908.335521	2978.177765	2863.345405	3745.542766	2423.629866	2508.504302	4595.083192	3056.499743	2273.565111	3131.886987	3262.831047	2796.941784	3017.414742	3185.308331	2509.109337	2642.320947	2856.957869	2989.658822	3230.766255	3901.295913	2333.632617
375.mp3	4613.256722	4528.18362	3708.205531	3528.649496	3196.146874	1796.690168	4015.694365	3835.726344	3877.840494	3776.418697	3518.925702	2982.910254	2850.379631	3586.041512	3920.377218	3640.329301	3434.760135	1770.999958	4491.220566	3613.976236	2591.907942	3532.501294	3008.89029	3139.879405	2957.658918	2927.781959	1770.501939	3902.302961	2218.043813	1239.975258	2921.419848	3530.598836	1922.795997	3498.178756	3591.727247	3525.841215	3836.382464	3026.443579	1661.852323	3433.671658	4276.368606	4390.192586	4052.521859	2579.708393	1932.730797	2933.799084	1944.349523	3537.953042	1973.758823
376.mp3	4475.730414	4043.146806	3598.391877	5914.489923	3359.104337	2227.915828	2534.164585	1769.096672	2879.541289	4472.259805	1018.040521	947.9257518	1232.594065	1417.476114	4426.418738	3677.005772	4836.111095	3347.201176	2678.586833	1507.824127	1712.515245	2069.780684	1183.246461	1339.055673	2107.104595	589.6766899	1068.650438	814.7530784	2246.143064	1247.032441	1295.881103	1677.524274	2485.238291	688.4424281	1304.839179	1185.25089	1500.536899	438.8814131	1816.676472	1615.019373	707.9567293	401.5382576	1725.54987	3192.378815	2075.984964	967.0969635	1318.639623	2295.590833	858.0033485
378.mp3	4271.627273	2664.847799	2680.040655	3441.400596	4056.389938	2970.896041	3018.454311	3386.295643	2872.025134	3302.696994	2974.399508	3359.620146	3702.639393	3940.674981	3862.482332	3974.167924	3870.998626	1308.106572	1147.641786	1044.834553	1246.683581	1253.982068	1058.642607	960.340163	1320.34372	1054.807589	1030.951555	1025.848204	1231.416004	1142.12763	1149.45151	1064.251056	1147.647228	1213.623871	1032.693413	1001.1403	1182.005175	1297.100328	1341.064649	872.4437657	1167.242306	973.443424	1022.502998	1037.18534	943.3955657	1033.727508	1066.381744	978.2193792	979.8750615
379.mp3	589.2804556	635.7528433	592.8642714	606.6640599	589.3394366	595.956354	577.894042	601.5773437	650.8453955	574.1622665	640.3538944	583.3136619	586.8088579	641.9200153	663.1400158	660.071339	698.4480703	637.8763145	587.3304784	602.8568197	599.6853849	670.0583922	657.1158401	649.215426	640.5531822	623.2179795	680.7486951	569.0937126	661.2975503	765.1166561	742.5930802	782.4277331	664.5646749	671.6643326	597.9762234	629.2342534	573.6594039	596.3692362	616.2504812	706.045785	617.6123532	549.1120701	621.9789997	641.9338989	628.9657313	621.2727449	627.9869144	713.1410421	666.4322932
380.mp3	2223.769074	3114.583198	2500.527484	2511.759783	2287.285792	3727.668551	2905.336999	1653.928029	1678.906096	4362.504949	2104.007335	1952.707513	1884.102036	4392.128739	2055.489226	3437.24579	3977.936356	3376.584146	1473.837847	2021.544893	4149.634974	2928.440949	2605.17299	1634.434275	4371.959425	2674.890588	2685.533526	2201.548348	3500.77799	3018.612729	2656.604978	1402.783379	5070.771536	2546.459284	1859.375377	1833.234551	3492.87285	2439.888831	2276.680249	2537.841505	4745.377985	2629.78495	1736.178248	1826.958263	3688.189243	2222.196667	1710.103156	3222.470372	4336.599191
381.mp3	2767.124431	2832.20807	2378.331322	2953.130618	2652.922268	2488.334925	1962.900589	3378.671783	2223.757201	2545.191571	2950.860811	2753.560004	3224.391834	3269.445502	4238.096461	3238.564332	3511.229456	1926.870744	3342.149814	3732.963309	1605.332208	3148.971066	2794.11471	2939.851742	2682.432803	2788.928568	1884.087597	1643.583826	1324.874952	1390.871824	1495.589567	1385.883848	1337.379179	849.943918	1118.677352	770.0476489	247.7064361	1271.311895	1588.657193	1614.473575	1359.507627	1202.27379	602.9560524	1241.974107	1283.815782	929.8568392	1263.012364	1111.217547	1018.473356
383.mp3	1061.407506	889.3289338	1045.280998	954.1448975	818.2324748	916.2425872	994.9716714	894.2523772	780.3851078	947.225685	716.8314914	556.102767	570.8030775	2406.507425	2412.470703	2120.539954	1989.35453	1348.137082	1328.51101	1195.862827	1139.058277	1030.187826	963.9001516	1004.611923	1014.169449	972.2985344	882.7178236	844.0094811	786.1326221	894.2040103	783.612697	692.8196447	810.667498	796.2691242	815.3913015	920.4559942	1004.282793	973.4980188	1039.631373	1075.505455	1116.787247	1100.239923	912.2986154	874.8277094	710.6647123	850.162735	734.9940652	617.7507908	650.3524165
384.mp3	3758.74911	3372.217875	2536.362279	2086.600727	2710.396788	4558.114076	4890.837649	4565.386736	2741.303807	1474.013485	2419.957877	5026.928792	3581.082394	2825.337184	2044.933225	1889.565921	2445.173098	2984.50599	3665.467893	2789.387557	2190.070497	2930.236575	4735.270602	4417.82203	4450.922389	2745.130109	1646.911062	2560.582055	5229.23259	3932.578426	2723.713182	2177.802759	2212.843178	4201.302962	3915.531672	4050.380701	2934.986134	2296.323159	2914.314061	5097.743157	2529.411454	4699.842854	2630.024569	2289.32868	2352.568857	2697.042937	2673.216762	1802.912854	1386.776934
386.mp3	1398.878096	1901.408343	1653.145218	1401.722578	1274.720512	1436.822424	2232.200189	1465.821755	1813.507445	1150.418568	3083.436965	1958.725641	1509.903476	2004.473751	2589.777144	1270.471008	2071.374356	2092.522695	2203.575385	1695.38463	1854.533607	2593.600963	1311.812654	1457.246919	2656.751641	2119.340011	2273.782697	2877.76068	2878.069139	3840.144055	3409.235048	2492.523226	3359.365856	1881.631109	2358.580959	2690.930908	1823.380496	2558.873411	2517.706237	2742.500972	3162.234128	3151.503184	3324.736505	2923.319917	2771.496312	2589.086987	2732.007446	3068.818851	3041.478505
387.mp3	1611.424257	1660.14427	1969.42556	1729.337957	2027.045075	2786.566835	2334.259405	2338.175011	2656.737662	2340.333565	3190.547582	391.6029284	2269.48863	4495.190895	3777.110917	1298.298449	1470.59305	1350.982273	3461.21761	3908.29708	4046.138262	3108.568197	3341.216967	3266.730369	2548.649084	4578.635302	3566.700795	1543.450148	1257.856137	1149.604111	907.6492095	3782.674627	4153.600746	3615.474423	2576.225499	3240.558306	2331.242448	4592.8824	3877.041804	1347.96545	1461.510004	1090.346636	3419.961185	3933.631805	3951.686585	3105.231059	3346.623035	3347.880729	2493.823781
390.mp3	1785.297576	2544.557107	3113.713477	2522.363789	2038.365321	3441.111417	1911.666427	1870.539622	2484.153281	1834.363408	2575.514407	2032.107349	2263.808064	2540.786478	2848.286079	2063.719475	1954.047416	3602.223757	2291.448709	2304.037809	3171.697941	2000.379456	2570.172554	2547.394399	2114.499745	2394.290951	2546.09486	2116.701017	4135.064602	3717.7329	2232.982312	1994.754025	2751.453803	2677.758033	3663.667949	3789.073549	3170.090473	3960.987962	2768.410501	3197.199492	3053.687371	3494.862409	3002.989254	3488.690187	3454.87339	3679.147536	3295.740445	3271.754882	2683.81939
391.mp3	4444.223789	2846.744432	2943.198059	4589.038964	3825.315584	3789.807786	3739.912159	4152.032273	3009.028831	3486.953501	3745.176117	3784.992588	3457.287585	3284.821355	2934.447489	4412.399362	3252.366463	4372.659562	4275.525159	3575.564744	2220.92924	2414.364831	3372.731276	3585.422574	5083.517454	2609.339652	2515.211357	3448.539546	3173.899737	4073.091862	4525.138611	4261.603711	3669.948926	4301.950843	3726.715622	4367.456302	4561.114318	4159.803112	3263.491876	3602.595268	3816.510802	4481.168874	4402.165332	3190.771284	2725.970352	3389.213576	3766.554994	3906.323352	3012.58957
392.mp3	1559.100326	1174.01078	1390.339287	1420.0341	1800.696238	1632.949319	2212.448858	3179.598158	2492.969991	1365.578206	3985.196405	2985.637998	3965.94677	2437.356689	1614.360298	3212.412337	2263.389243	3056.02289	2656.465041	1738.857878	2452.722757	1558.922229	4426.49594	1763.077188	3762.408285	2411.561762	1484.025925	3906.434669	2483.355856	4363.023723	1843.310019	1416.482801	2778.981695	1636.683224	2195.457503	3050.182997	4470.938651	2648.070277	1769.946281	2531.840213	1460.656957	3488.481754	2756.772429	1314.512279	2812.811504	2500.306539	3284.326133	2012.08688	4662.308293
393.mp3	4304.537321	3694.156471	1178.774468	2121.84966	3032.236999	861.7490987	1048.784328	851.2596453	3327.023915	2701.110287	2060.449298	4736.472035	3587.19664	3068.36152	2137.629381	1681.690924	1430.218678	3029.369471	4352.108887	2602.029464	2268.091709	914.2560133	2335.959802	2588.920188	865.377583	603.998955	4057.209631	2890.262776	2037.666509	4361.968648	3671.00347	3708.615176	3478.773291	3862.130153	3533.58477	4498.217095	3357.973126	3240.864855	3977.893868	5022.395729	3660.446792	3614.421341	2713.921315	3379.183678	4606.618759	3295.657258	3807.796456	3015.182589	2771.047241
395.mp3	3312.88197	3742.181309	3987.368986	3356.292001	3372.504131	3493.675803	4225.281452	3459.493269	4015.963083	3903.17074	4598.600697	3810.198645	3496.270097	2802.504319	3039.706113	3225.524257	3013.774245	3059.697084	2060.70622	1558.185251	1307.267356	1413.632056	3038.851857	2495.357385	2500.3876	2475.738381	2793.236639	2771.761666	2943.10747	2337.962897	1570.400884	1333.616919	1532.608008	1632.972241	1876.595285	1703.53778	3434.416331	1010.533522	1674.743043	1237.278637	924.689361	836.9227115	4290.183866	4070.101754	4093.236132	4231.556317	825.1068558	3354.876033	2887.861035
397.mp3	3706.438725	4248.065264	3347.347027	3503.98929	3493.496846	2694.881495	3569.698579	3453.04423	2831.611392	3011.186368	3043.202792	3509.699012	2232.623592	3954.505671	3853.902362	3309.017895	4055.409674	2797.829398	4090.35091	1976.721266	3437.850774	4149.53178	3122.807578	2966.229339	2218.688047	1815.203669	4471.114044	3050.028501	4116.817273	3040.093334	2502.267657	3240.805873	2459.93541	3427.298834	3721.08068	2198.177875	3939.71291	2869.378154	2708.491289	4667.221431	2754.899812	2490.897591	1346.796355	3397.621305	1698.311777	1747.369691	4272.036608	1603.038709	1946.374357
399.mp3	2881.15342	2858.61608	2803.522169	3816.966867	3359.999996	3306.117597	2966.605819	2700.51355	2736.272396	3312.623358	3064.720003	3588.018492	3420.627196	3124.045643	2998.44142	2730.362618	3206.189621	3696.899851	4152.732459	3261.362126	3630.221656	2956.834669	2968.255119	3487.776624	3677.799875	3040.443734	3661.242007	3578.957086	3097.179443	3380.663163	3149.239474	3147.372918	3491.466217	3406.148913	3383.602285	3823.249602	3644.101432	3356.541643	2896.946609	2906.96171	2801.951103	4925.28206	4700.026622	4022.249158	3715.182209	3068.329097	3337.792911	3094.570589	2582.245264
400.mp3	865.8313302	875.4475051	835.0486084	1061.46763	1177.575943	971.4046965	887.4518853	884.873693	819.2294514	815.4976088	959.6527418	958.5727306	1166.563924	1031.08002	985.5000403	882.5775373	865.4496596	4473.258872	3487.789457	2769.188293	3211.491422	3637.294286	1899.018672	3870.496966	3820.28924	4458.134186	3549.881221	4261.917823	3342.08714	3361.727177	3395.657595	2850.220479	4401.494048	3446.983775	4792.812158	4432.840793	4645.116057	4140.777174	3868.880889	2757.067416	2900.531553	3339.122339	3901.159	4418.952507	4519.249446	4537.613492	4392.251672	4788.915486	3595.651667
401.mp3	1592.432117	1851.803891	1787.715316	1900.560952	2008.414329	1958.796807	2239.100502	3413.59313	2753.952097	2348.938984	2014.925203	1831.456191	1671.811792	3258.957298	2346.942604	4056.65999	2488.079459	1721.391184	3361.301698	2629.305187	2890.009787	2775.540822	2201.170214	3738.608954	3190.154726	2603.569504	3721.673663	1554.710447	2057.527878	3026.987481	1701.273852	3022.120466	3230.896498	3485.224079	3520.82906	3517.854009	2734.24438	3766.802063	2253.885108	2790.208355	3292.007814	2971.566321	4262.858633	4652.241656	3958.997491	2857.991425	4272.757549	3213.852399	3482.476984
402.mp3	1732.336861	2095.736099	1858.332842	2411.379894	2057.756109	2146.139527	4101.231879	3971.690663	3436.068973	3170.756419	3542.177388	3246.421648	3193.856222	2072.834284	1945.735048	1797.818667	1447.997968	3255.78233	3689.120026	3025.834885	3849.69502	4345.994536	2788.403587	2144.603314	1880.723042	1821.401123	2083.541447	1601.152016	1571.077674	2439.907354	4605.357597	4284.844245	3821.68152	4164.089153	3494.217189	3816.6499	4413.164611	2897.316128	2205.058477	2023.857291	2683.044319	2442.153766	1723.49081	1280.341293	1728.842385	2222.290107	1911.023433	1665.827117	1813.907753
403.mp3	1619.778583	1692.142819	1590.20065	1545.822292	1240.933792	1724.660854	1491.424074	1545.84151	1558.818023	2207.31645	1566.955806	1660.497709	1633.602983	1622.313164	1721.650493	1722.250686	1609.323152	1610.450669	1750.643183	1498.027646	1996.709907	2408.569885	1448.390021	1547.916428	1555.827163	1512.20043	1691.847729	1692.767794	1813.314051	1713.240557	1676.496824	1597.260919	1739.893842	2302.675671	2095.627389	2071.261128	2209.059347	2322.435055	2077.309356	1482.996696	2275.353809	2101.248461	1984.80898	2547.569136	2424.626473	2298.166782	2712.830008	2411.601711	2941.307502
404.mp3	4083.04102	4408.118956	4581.366705	2695.834807	4734.999872	1970.743756	4529.935323	4124.540724	4378.691041	3524.548965	3007.645401	4225.862071	4403.053156	4304.298266	4695.26398	3938.506999	4290.492521	1755.724552	4135.108677	3959.108304	4126.26546	4993.534171	3810.309891	4277.002057	2167.22281	4978.110899	2355.026132	2736.972062	3216.986761	3090.322412	4533.153187	4299.429815	4326.689544	4863.853664	4948.804922	4273.533087	2301.049292	3960.621011	2171.378892	3857.764465	3888.581632	2461.697388	4408.76915	2567.16219	3272.497766	3040.9083	2515.828933	3232.904204	2784.379764
405.mp3	4563.383618	4921.694541	4222.443886	3650.678339	3742.527931	3972.02372	5141.478913	4409.414173	3417.162374	3516.73389	3557.339031	3599.703525	3563.131363	4833.34323	3825.953221	3912.049864	3460.498903	3589.173858	5651.303098	4444.272511	4535.766061	3799.596358	3534.906431	3476.851744	4607.983607	4614.410936	4428.313669	3689.980397	3858.650969	4047.707513	5447.419075	5522.931965	3952.115258	2856.864698	2855.740516	3648.927956	5218.058382	4527.81204	3209.85557	3419.165044	2468.72426	3789.430547	5157.516678	4442.169794	3148.263662	2380.851796	2520.940646	2928.217092	4891.4199
406.mp3	2649.928202	3044.761335	2396.378524	2511.833416	2906.888412	2608.643399	2353.030176	2675.969416	2896.795364	2660.062954	2813.34936	2934.693688	2729.446151	2744.367533	2208.133628	3226.272684	2217.542758	2715.711349	2957.244069	2316.421812	2659.564932	2360.678687	2425.080002	2977.494021	2299.857633	3058.315362	2717.045927	2510.232842	2918.815383	3277.066336	2220.044682	2132.803273	2808.082429	2723.764384	2380.526986	2732.795351	2524.754458	2609.705547	2745.214824	3232.565311	2232.457213	2184.227052	3298.328307	3337.714964	2152.224066	2973.76718	3289.799522	2475.068981	2079.238276
407.mp3	1772.671322	2396.35257	1866.34181	2495.145457	1738.732833	1798.056067	3170.918183	1728.988869	1703.906863	2158.141886	1933.787557	3617.982195	2851.55481	2007.530361	2868.783601	2457.753216	1914.805516	2332.957679	2053.671194	2550.915336	1835.681339	1790.497215	3024.574626	1848.387223	1837.193245	2295.321803	2360.191535	3744.546349	2712.228342	2166.556576	2226.118687	2773.704058	1853.79642	2311.984603	1871.662828	2673.020447	1724.877179	1806.00719	2998.938217	1597.64928	2286.241183	2505.44539	2164.006903	3670.128593	1149.066518	798.1722078	2208.545069	2388.1191	1522.54209
408.mp3	2465.825516	2579.0954	2492.913462	2387.053515	2499.76386	2735.899237	2745.209483	2491.651701	2485.318041	2910.620864	2889.845913	4324.838161	2911.512556	3036.703057	2924.227902	3151.130322	3271.0866	2841.545095	2808.660444	3069.061504	3027.761126	3224.008987	3099.487529	3047.725483	3476.867808	4068.436219	3874.94307	3739.576049	3808.455417	3659.088826	3392.773283	3937.968734	3410.386956	3388.609551	3236.434019	3186.528352	3153.689691	3543.572489	3337.51091	2849.120957	3488.027204	3858.904707	3342.907023	4184.545448	3899.743585	3772.337337	3731.181632	3254.524884	3633.326709
410.mp3	1785.435762	1823.55648	2003.605821	1996.550907	2341.160846	2452.357356	1883.309704	1478.659909	2273.616133	2445.358614	1539.003899	2615.242279	2060.148408	1589.058706	1422.875822	2489.762657	1241.926675	1149.391447	1506.607388	1501.356853	1903.878425	2493.608411	2241.639002	1702.4534	2547.832295	1564.167018	1908.51752	1798.656747	1748.096091	1388.788953	1403.513446	1611.693939	1888.227207	2986.422921	1670.332059	1853.14807	2810.890522	2494.004936	1844.921652	3271.311246	2437.822818	2271.989616	3329.948509	2113.428572	1990.52859	2599.668865	2010.676076	1783.997259	3310.139774
415.mp3	4099.047255	2049.89854	4241.873143	5047.217215	1383.79985	3466.728182	2348.144149	2576.391666	4676.688337	4998.764589	3365.444918	3836.426825	1944.146087	1657.457834	4648.162417	4498.766435	5014.154351	3818.582485	2786.268792	2508.228747	3872.507826	2178.351469	3095.682504	4206.111591	2248.775599	2065.442701	4196.995492	4740.211458	1509.04567	2100.839992	2393.327748	1394.680384	4786.423983	4997.748657	3557.64848	3765.011461	2247.303431	1570.914376	4830.594603	4779.451308	2850.890877	4755.077175	2805.820475	1523.106894	4607.412886	2148.37428	2434.432088	3769.207718	2154.048506
416.mp3	3936.016352	4267.002339	3756.812516	2725.905207	3905.339971	4756.413418	3015.77271	3086.940465	3284.152032	3132.137141	2221.966052	2995.388296	4258.516987	3043.007805	2180.335969	3756.642033	4017.607838	3348.582698	2667.001884	4014.932012	4346.33316	3705.176981	3559.631765	3047.145929	3862.684705	2044.463714	1927.238102	3711.598947	3148.500245	2769.26623	3145.35092	3772.794432	2169.090518	3131.469349	3599.038761	4051.181912	3748.003397	3205.645083	3226.940176	3879.822818	5146.817119	2362.141862	3680.490067	3514.125757	3073.337526	3646.658705	3774.041265	3547.468989	3626.729344
419.mp3	1262.177424	2068.33291	1415.997662	4132.119721	1957.219154	1592.254916	1416.900084	1570.825921	979.6023054	969.4311147	1135.272498	1060.556253	1458.559085	1127.841496	1120.972125	764.3147387	683.3706783	661.2934106	591.901464	478.0298879	512.8916912	468.8392123	613.1795789	579.3322208	572.9224288	519.0762158	518.6974413	602.939883	552.4888128	1449.653998	1799.432988	1525.818799	1340.75453	1889.240021	1690.22243	4215.398876	1941.300736	1555.014205	1418.65066	726.9386353	612.788376	579.3382103	555.8906452	550.0607039	499.2571031	1090.942483	1155.67297	801.7143935	678.1446418
420.mp3	1162.553893	3641.477129	3911.548681	4152.034556	4531.347037	1154.782733	1746.770128	4216.221481	2418.482669	3880.169948	4420.04636	3967.596918	4918.021896	4709.955331	1164.00564	1407.396085	1080.648861	3848.661085	4895.409785	4517.031139	4630.287832	1107.369805	1727.15215	4681.123157	1675.422986	3808.36666	4568.857655	4927.959344	4898.653254	1731.346234	1076.597485	1315.620129	1141.767265	3570.76525	2920.613457	4458.889023	4351.671093	1183.79298	1394.973895	4692.204641	1001.575391	4054.062463	4438.415147	3884.766553	4919.123966	4757.01163	945.3954742	1550.94229	4895.378383
422.mp3	2581.259028	2672.492303	3162.939302	3874.304739	3737.478661	994.5097171	991.539924	1256.90675	1481.120135	1771.631438	2337.030957	2890.246683	1876.119375	2317.684915	2950.970491	982.441925	1046.566697	1011.280488	1242.511302	1491.702115	1237.030944	1322.954917	2051.206373	2312.321041	2884.393063	2112.87119	2540.576656	2990.77413	3245.332383	3176.881853	3791.920223	913.5842467	980.1262285	1292.187445	1651.631914	1979.908681	2413.385031	2615.666104	1103.229092	1108.451405	1165.689477	936.4516497	956.5843841	939.9652489	1020.201411	1264.271592	1430.14799	1613.581401	1827.814386
423.mp3	1934.965142	1353.034904	1314.751037	1322.659702	3472.660573	2893.459868	3573.588632	1712.078385	1469.685832	2054.723041	1356.002247	1388.256826	2530.309218	1442.677713	2038.055436	2551.647544	3327.368639	1776.619234	1559.936751	1430.589271	1836.458667	1824.093775	2436.346418	2556.607446	2126.874184	2375.415821	3356.399125	3067.322851	1229.810237	1324.590181	1042.804137	1188.654474	1779.997818	1728.722256	3019.73032	2532.157113	2810.867223	2907.803388	1149.523429	1487.373219	1825.608937	2029.277708	2483.144015	2782.233461	2798.334934	2642.724267	2803.040777	3013.108656	1782.693405
425.mp3	3977.828614	4013.545517	4071.424959	4202.94303	4009.10265	4139.76291	4060.408366	3989.969903	4112.605671	4040.581604	4077.640096	4186.640729	4031.077907	3890.859066	4127.363883	4001.806468	4211.304116	2980.491866	2987.933612	2894.433553	2922.325983	2945.335947	2874.472436	2811.61073	2970.427444	3187.557943	2976.576897	3010.542399	3062.832747	2957.08479	3017.927865	2927.577752	2771.651278	2915.89424	3101.364941	3040.387497	2984.660707	2991.741246	3137.981747	3044.72868	3017.689042	3028.465328	3186.427587	3035.914463	2978.180045	3007.485917	3195.715698	3116.457743	3154.187898
426.mp3	2939.952627	3215.028549	3181.242535	3106.835832	2883.380334	3330.545566	3162.016743	3084.565757	2964.506905	3140.461926	3156.697563	2021.780957	1909.00106	2063.984386	2685.30585	2079.728253	1927.125569	2249.806786	2406.775499	1930.819445	2177.264385	2079.007561	2273.029993	2014.341016	1756.918682	2126.239728	2319.605544	1335.352488	1441.247624	1381.111096	2306.454461	1509.495584	1501.977984	1425.908247	2509.217634	2158.957035	1977.704471	2110.029679	2555.342807	2045.79053	1685.542525	2287.751688	2245.982676	3048.338568	2693.414193	3151.06712	3186.06829	2970.465646	2495.57289
427.mp3	4730.949886	4892.610003	4635.051951	4610.715994	4951.088716	5021.777799	5062.659985	4915.411768	4554.426321	4738.06935	4664.273815	4804.367698	4652.59841	4686.864748	4638.400762	4842.182855	4837.094819	4598.087791	4744.729139	4598.973251	4791.946258	4830.184725	4780.231097	4803.697588	4848.485351	4829.379414	4428.655536	4681.969495	4660.462406	4507.003002	4630.174136	4665.559827	4579.609018	4481.404364	4582.341758	4456.30063	4694.02249	4376.515471	4563.240115	4195.345189	4132.542218	4578.878651	4498.60102	4775.907814	4857.760627	4653.890347	4944.231366	4678.472156	4724.522627
428.mp3	2253.840318	2406.327586	2043.812103	2488.918953	2270.893754	2091.430635	1887.49308	2501.106641	2161.567617	3029.019276	2805.709228	3573.255722	4047.045643	3511.72955	2559.42737	3605.38668	3830.334693	2562.000737	2664.47373	2709.652215	3134.256699	2361.345321	2952.681139	4433.374852	3547.94617	2798.540595	2765.931982	2360.490374	2856.324545	2191.51874	3758.432159	2546.475931	3385.052313	2659.947971	2562.097786	2465.761046	3391.346782	3448.935325	3570.330014	3013.748732	4291.61603	1407.536182	2627.909815	4966.178411	2897.156482	3635.515575	2701.38106	3505.002064	3035.615374
429.mp3	344.0471395	380.7811109	288.2806023	322.8321069	287.5758905	314.2659614	282.795913	337.8286289	655.6724241	523.7236604	362.4741727	334.8246729	347.8611751	289.2407033	324.3282041	264.9160233	274.624596	305.4415626	572.2816848	675.6386704	276.8346221	256.7118281	253.2177783	300.3165576	249.5236609	279.5900328	276.2728385	318.710855	586.3842496	567.68948	341.5437727	282.4069384	291.8519643	266.6038209	286.6562113	264.2646241	271.3622029	312.7533996	521.3829314	623.951981	333.4888627	293.4463873	266.1826033	275.7137193	252.2231999	318.2320276	269.5772912	305.6278224	642.6499117
430.mp3	2376.666232	1444.475638	3086.852254	2091.446255	2376.189965	2343.14408	3078.984684	2081.121399	1932.331273	2759.072003	2726.641947	2144.549683	1906.811319	2728.12872	1791.458529	1821.700578	2334.576176	2791.532498	2047.184697	1709.00734	2302.998293	3345.373561	2001.562633	2081.619916	1873.057363	2713.028558	1802.217521	2340.812608	2182.930107	1783.963408	2260.361944	2597.691813	3300.863691	1636.552721	1668.530085	1746.082086	2130.628704	1959.456513	2338.267123	3296.535401	1794.089163	2203.040113	1148.204229	1307.365281	1037.221726	1041.634483	911.6890148	1233.984978	1304.13255
431.mp3	2842.462716	1957.25744	1803.576068	3383.02238	3103.826085	2691.824637	1858.123019	3711.077954	1852.697154	2950.447527	2527.158775	1674.650969	3009.95396	1866.640989	1283.810897	1530.642939	1443.323055	3362.204535	1697.825943	3026.170626	2797.066745	1702.688456	1428.958087	3280.304791	2824.764385	2692.475253	1730.321916	4097.534663	1806.844944	3535.079403	2725.692083	1964.570554	3716.592925	1931.469032	2278.783779	1696.930447	2272.715427	3294.708517	1596.409223	3250.986069	2558.985528	4999.491599	2931.901327	3213.626448	3582.462383	2782.227893	1823.246783	4440.003416	2031.962941
432.mp3	3196.538735	4531.324835	1104.626296	1872.070091	4433.734555	4856.084776	604.4042372	912.445847	3802.194542	3931.721078	1401.789602	2170.646439	2602.056423	4538.478443	4865.027167	1688.82051	2784.31927	2057.932868	2698.901743	4786.044031	2298.498641	3562.503428	5374.023992	1529.073499	1131.253385	3165.394456	3176.365307	3036.243745	4884.15208	2303.271305	4003.337294	4958.614099	1231.938468	1551.756775	3853.100709	2897.255991	781.1334598	4805.930464	3253.236096	4055.521568	3679.650813	1403.670632	2766.583843	3553.743802	2872.731714	901.7717055	4243.405241	4194.511201	4322.288634
435.mp3	3397.703984	3035.233868	5045.714469	2136.612123	2475.043337	2087.358058	3790.968081	3996.667133	3723.395157	4846.207305	2379.452311	4489.996702	2658.471695	4306.843296	3987.852571	4591.047013	1786.116158	3217.089805	1713.635816	2062.146431	1387.02678	3478.322365	3630.321869	3766.207841	2978.826669	3684.091493	3830.099652	3605.530642	3719.613996	3659.073036	2646.294851	3459.769084	3528.164298	2675.492265	3297.338541	1331.202308	1775.659563	1541.895493	2425.826576	4238.87111	2286.268506	4008.117517	3498.19391	3717.373095	3095.354942	3677.190392	3341.519866	3499.983576	3397.110732
436.mp3	3170.742457	3327.471588	2772.994035	3362.64229	2457.748612	3069.779237	2391.502979	2860.651728	2133.449047	2699.115344	2719.96331	3300.257765	3899.144856	3114.376462	2816.97871	3193.90571	2705.332713	3053.969954	2639.217166	3918.317244	2837.680283	4019.710224	2680.293061	3055.455648	3104.976956	3102.07847	2973.546884	2989.556831	3069.677515	3165.446845	3466.985459	3281.889142	2911.084935	3561.45535	2955.101752	3308.252234	2783.698503	3161.501591	3302.44732	3116.82592	3267.628728	3350.923171	2926.187879	3295.251885	2348.712031	3027.882684	3280.248014	2940.456689	2729.534273
437.mp3	2291.38996	2506.822407	2668.659324	2601.056239	2645.148294	2633.291444	2421.202662	2530.744231	2413.276702	2306.637774	2178.333069	2263.964292	2304.730165	2226.430458	2197.150849	2217.280556	2193.399434	2288.831788	2207.390625	2160.011878	2251.299386	2100.355154	2142.995088	2130.309806	2075.144651	2070.925962	2035.440712	2069.58209	2029.89068	2006.62808	1902.78427	2007.125038	1971.709256	1990.1234	1931.23568	1975.366029	2002.788936	1966.419939	1897.283747	1972.865955	1900.893302	1918.454678	2077.135478	2091.664095	2030.582454	2222.9856	2163.963124	2197.285031	2032.250452
440.mp3	2691.948598	4034.627399	1723.557364	2063.083021	2100.615027	2544.716535	2738.87719	1456.830789	4066.791862	2042.191022	3871.475621	2779.238076	4526.248071	1861.887519	4674.963018	2120.495326	4650.939081	2135.788649	1403.109053	3494.646137	1870.029442	2653.322405	2394.669556	2639.145711	1555.804769	4320.740436	1976.253581	3955.500465	1896.829535	4656.484908	3203.65043	4182.894953	3982.778303	2365.579525	2065.843514	1663.821876	2940.980747	1780.050884	3976.523414	1672.393995	3347.14825	3261.889919	4561.748466	1680.2003	4328.736803	3276.982017	4495.073648	2255.793189	1949.651175
441.mp3	3468.061095	3779.650853	2813.095822	3208.770915	3306.485283	3097.310678	3327.749121	3211.390906	3947.425034	2987.00546	3872.568504	2885.551935	2950.540962	2362.899177	3750.350914	2878.954605	4155.316325	3938.909008	4080.492284	3195.402299	2758.322644	3295.290454	3506.357388	2568.663764	3305.303914	3676.066776	3321.292965	3442.391158	3291.736113	3136.914474	2730.554506	3578.864123	2908.302157	3205.933553	3287.953078	3774.18117	3417.105749	3480.436708	3980.883473	2986.982433	2845.849039	3203.303248	2999.318843	3193.494394	3396.810961	3292.034645	4159.568966	2850.776711	2969.782304
442.mp3	1602.81201	1537.893241	1699.085282	2004.862102	1627.910147	1631.87451	1432.779452	1473.051298	1433.017768	1354.749786	1769.608551	1742.04951	1582.117549	1500.167934	1412.971936	1472.017935	1237.929585	2600.882207	2007.395912	2237.472179	1662.631847	1467.291082	1554.987564	1351.45689	1236.729701	1306.847848	1424.776794	1680.452695	1596.363844	1291.26245	1895.544996	1592.596908	1529.804111	1297.815707	1430.94957	1480.989005	1454.530255	1322.386518	1448.633849	1416.151206	1417.144594	1356.911651	1599.601837	1604.200413	1548.967315	1597.668157	1931.187093	1525.577589	2113.761354
444.mp3	1102.913778	1617.591907	1499.280325	1224.385853	911.3723409	1275.823721	1276.705089	1841.592151	2085.256162	1594.946493	1978.465577	1421.7768	2065.349965	1623.151481	1614.545685	1354.309694	2146.554214	1851.082415	1273.050181	1471.660604	1521.250121	2292.615523	2604.943838	1453.809769	1245.530611	1051.282041	1203.472668	1108.359939	1492.205533	1723.96066	1501.798338	1339.772417	1375.480478	1885.613599	1663.339052	1138.297754	933.069957	1282.541657	1768.362479	1157.01659	1017.180704	1509.153886	1505.807041	1517.935128	3108.973722	1391.63948	3494.463791	1763.054402	3470.543687
445.mp3	297.2964965	322.3422185	388.3847933	732.8698252	336.6409579	413.4707837	451.2371124	399.5903765	487.7555605	517.1934572	591.0701366	397.6512594	703.6423426	430.626852	528.3393366	390.3246547	446.4767299	372.4951387	756.1909464	417.9046881	364.5156792	347.1843593	497.2798445	424.1917836	574.2977612	509.4137329	447.6807058	459.1845543	337.2438724	329.2527845	422.9704994	475.3900331	399.6983632	333.6772513	360.5571487	409.1459584	349.2521296	456.0673065	375.4692252	373.6118798	449.5975319	748.9129751	449.4852065	354.613318	398.1942668	816.9723195	465.7902927	376.1220952	537.871941
448.mp3	3544.730198	3439.59967	3027.73711	3439.284442	1380.758187	3361.437403	1987.801842	3537.202907	2828.264918	3387.553015	2840.86817	3087.013246	3701.888451	3867.236973	2803.148421	2987.708952	2523.160676	3115.902503	3356.013146	3251.651697	3486.475872	3498.612852	2114.573858	3498.309966	2594.978661	3261.062027	2850.925434	3699.045313	1729.640699	3246.752835	3229.815735	2880.905751	1497.339757	1147.47473	3084.752162	2807.304732	724.7677531	2168.720481	1524.484208	3235.168531	441.609362	1965.203639	1443.394922	2896.064828	2365.5494	1187.171824	3350.866259	3029.106445	1439.797208
449.mp3	1140.790301	1036.132744	1133.347546	1331.738116	1227.206577	1687.137556	1363.016601	2013.982748	1888.84707	2202.661581	2024.668016	2219.539326	1947.936415	2701.951332	2648.235206	2440.671211	2986.298191	2785.170727	2762.882208	3012.093807	3104.921767	3388.43967	3113.288808	3311.10909	3174.422323	3560.646633	3533.340088	3657.842493	2856.50668	3356.494768	3019.841597	3818.851171	3328.825967	3588.37828	3245.549447	3759.790791	3245.833608	3631.767108	2646.290981	2929.749101	3117.210651	3537.20697	3613.575792	3956.438023	2348.99729	3265.529382	3024.235821	3237.257474	3679.637959
450.mp3	730.9591692	552.2775532	868.2603103	1268.099313	1010.179498	942.7057049	2804.98858	4483.026078	2876.505883	1988.561928	1990.576395	1827.795218	736.1675571	628.4957221	666.2560174	701.3551529	681.0840686	545.3148368	564.0000102	436.9032124	677.2069887	381.7201417	570.5233303	687.1281196	532.9038129	573.8200533	624.111152	689.5862463	640.0609322	636.7206628	578.0752293	650.001894	728.6941005	564.3075782	647.9784789	554.2946875	650.2518179	892.6560027	818.3871334	689.0991068	525.8692239	589.2920346	1829.968396	2554.115884	1164.506735	1300.708443	556.5512893	711.3313098	542.8956639
451.mp3	503.4349773	557.0862672	568.6109968	488.9222288	1139.476145	1654.49945	789.980999	2403.255463	1364.671493	1209.974136	1489.256014	1509.926539	1109.765172	1603.762206	3195.088994	1026.081156	1640.595421	1586.253671	914.2348582	2296.170404	1592.509096	1210.031896	1763.854011	1681.982153	1141.057929	1554.811852	3090.204309	1106.440571	1298.191534	2382.574825	769.2813399	1487.60513	1332.805222	788.2857583	1236.505681	1652.890597	672.2887628	1598.13052	1300.425573	1210.325951	2011.947138	2025.004093	2294.959974	2466.584545	2631.85141	1820.398168	2594.409356	2501.429758	2225.820792
452.mp3	1624.844412	1157.003306	2490.892243	1569.052019	1780.925365	3108.881272	1320.01246	1059.057979	1588.966941	1196.898776	1004.075283	3165.691452	1071.127535	883.757383	1674.598609	899.5185799	1653.719982	3450.38312	735.7292301	848.1880274	1667.465045	1375.627969	892.5304063	3346.025962	614.1441543	811.9349427	1730.462307	747.8742894	1739.320111	2943.064298	626.9130208	958.5762046	1793.908317	831.6172123	952.6597214	3390.806619	915.7520134	749.2971811	1748.098287	702.0183513	1610.431269	3414.660383	649.1054392	780.3848134	1893.392382	1336.415994	895.6658876	3527.257835	548.4514638
453.mp3	4478.571308	3859.078769	4429.186993	3211.893528	807.1731544	3347.964318	3406.959258	2965.115639	3142.753605	3722.96726	4421.012534	4597.238601	4538.395152	3831.336501	2851.486142	4483.389922	3299.445427	4307.432871	2745.429094	1881.135985	3671.377687	4015.882509	3407.130908	3172.758324	4066.648394	2244.131882	3849.786969	4512.869407	3417.61793	1362.977397	3873.499567	2828.590057	2475.52872	3472.690248	3229.566748	4524.176287	4081.073869	3662.68071	4217.436852	3065.993272	4350.534877	3354.269847	1210.136506	2706.414112	2346.610525	3705.711125	3838.035305	2994.300152	4640.673292
454.mp3	3723.467138	4109.002421	3919.441888	3017.301116	3436.723605	3328.650459	3389.430758	4101.77931	3336.934873	2983.70963	3557.720844	3496.670928	3464.01934	3914.347903	4019.625853	2881.424844	3675.412332	3679.613126	3022.670265	3912.800721	3302.949297	3378.456969	3242.545756	3273.660296	3591.321322	4082.269871	3877.204364	3156.807309	3461.149341	3465.668367	3429.351866	4036.812789	3616.722618	3025.108368	3563.797345	3525.755074	3564.76308	3984.236452	3975.237773	3182.650766	3223.628905	3089.723928	3329.198011	4093.069051	3646.112693	2788.985551	3366.258158	3318.996121	3756.225735
455.mp3	2986.291807	3066.088797	2830.745228	2572.686195	2547.898567	2713.712665	2725.963102	2502.263534	2323.264823	2987.117437	1986.345437	2583.965952	2383.440238	2351.615597	2798.110158	3190.336153	2969.246089	2935.557264	2628.53997	2528.110006	2201.452852	2972.585576	2808.479441	2875.5533	2731.49417	3222.009652	2263.497774	2323.252745	3993.365158	2197.597521	2621.95235	2479.513585	2977.475041	2810.864296	2617.043571	2592.212852	2089.376282	3118.840086	2852.822693	2713.419289	2353.124402	3276.200649	3160.271397	2648.726793	2338.53302	2165.66783	2683.776929	2280.467783	2874.306984
456.mp3	3360.843149	3676.242515	3661.400718	3721.319234	3747.946259	3475.330181	3791.43101	3662.703948	3465.552203	3559.59733	3550.794038	3603.787559	3664.300102	3682.191239	3608.263717	3468.446064	3285.357058	3167.523959	3201.646638	3309.976132	3265.089983	3386.142728	3611.622691	3372.492319	3531.296057	3368.963064	3431.91437	3432.561744	3387.033148	3453.797317	3833.322544	3597.233997	3536.513079	3668.866917	3724.253754	3671.121246	3494.226074	3570.862283	3883.544374	3641.656179	3428.723561	3476.743711	3586.501538	3534.103273	3680.604613	3331.208241	3553.527366	3239.374198	3392.324908
458.mp3	3339.087451	3231.889258	4253.99638	3092.985793	2439.950191	2236.05863	5069.225154	3512.323612	3042.87385	4116.448578	4724.242688	5325.199604	3390.02609	4215.258246	2648.017591	2572.803661	3155.621575	2988.241596	4334.960546	3336.690875	3290.215646	3795.829522	5131.711861	3098.594161	3222.543964	2950.576611	3770.84455	5122.988991	3638.077524	4629.732876	3649.072226	2515.584163	3319.952235	3271.637757	4277.882906	3064.258269	2360.916843	2005.150821	5204.304364	3177.230122	3105.346342	4157.015816	4686.736021	5365.499668	3509.709591	4575.699952	2763.970703	2501.759327	3113.184287
459.mp3	1209.059645	1217.945821	1198.763986	784.4679438	805.7473505	1091.489493	1372.828005	1973.883364	1248.298936	1802.968552	1043.585498	1266.136567	1499.741062	2468.661308	2116.934508	3525.938265	2650.433725	3240.043139	3782.348855	3869.344412	3467.817733	2657.114647	1860.408563	1213.695528	1460.2242	1381.747034	2359.275919	3923.802918	2449.851028	1609.852672	1545.789574	1208.267807	3159.070335	2475.817954	3084.67978	2572.869891	2608.059546	1976.848416	2138.627123	2159.00585	3180.617283	1922.610655	3390.738465	1469.119959	1246.905216	2073.147559	3664.372468	2524.879415	1879.500413
460.mp3	3913.805015	2036.718238	1767.600179	1847.917167	1968.157257	1782.680562	2197.104354	1904.941252	2916.809363	2632.588619	2021.645562	2016.722234	1699.159356	1499.198334	1510.185858	2863.758922	2116.120679	2760.670162	1996.33416	1959.296127	3057.454129	1531.680617	2691.95914	3140.628276	1242.03334	1338.379261	2198.769815	1976.089736	3635.559644	3958.347565	1214.82343	998.8395455	1047.568748	961.0755073	964.567985	850.0286359	828.72238	798.8845457	707.4044967	568.06318	560.6403623	518.5616318	535.6623272	536.6919517	580.7084889	511.9385018	546.5026087	560.0857236	551.9967965
461.mp3	1977.131857	1914.611821	2035.885095	2158.862257	2008.372323	2015.376402	1942.066717	1992.025182	1996.484993	2063.461036	1980.189049	1870.489814	1935.398314	1995.667744	2024.688985	2157.920896	2091.142029	1946.702272	1952.860609	2086.821389	2391.613289	2211.042866	1947.067832	2299.235052	1876.032486	1933.505515	2567.644586	2448.463633	2132.145802	1900.677894	2597.990836	1855.973647	2003.40277	2668.588002	2396.280055	2194.204174	2371.826433	2545.753472	1736.629223	2016.016699	2212.848473	2448.374408	2074.186089	2599.012279	1887.022376	1850.174749	2695.855657	1888.974133	2081.556157
462.mp3	2672.231606	1466.115199	986.9232551	1847.510266	2062.068568	1941.706513	1373.12137	3012.633863	1171.419826	1644.472251	1507.068723	1936.781104	1609.382657	2353.437995	2742.580083	1630.980564	1480.431527	1390.533299	1840.280428	1104.881256	1180.873745	2357.422719	1243.498321	1338.457844	2309.536789	1582.874999	1018.612127	1664.663165	1671.70802	1284.787117	1724.998582	3071.784341	1321.396307	1021.06842	2057.514115	1087.868086	1590.618651	1542.186907	1071.269322	1538.219502	922.2881192	1577.846364	1603.149213	1744.794972	1780.516067	1843.346417	3400.714137	3669.445651	2941.611638
463.mp3	4113.388046	5052.795945	3081.834781	3388.832929	3797.129644	3166.459077	5073.536888	3231.613128	5273.895658	3180.304907	3423.821526	3886.661685	3652.99307	3721.273907	4368.651227	5157.843072	3266.200495	3189.245349	2999.434606	2863.849603	4712.009363	2915.360987	4565.946461	3147.06886	3075.634918	3273.610507	3329.855174	4114.658113	4820.846506	4434.399438	3302.066543	5181.739957	4720.346041	2844.884538	3782.810356	5127.19362	4974.749283	3345.333511	4232.466015	3065.656989	3306.480769	4081.938655	3454.556772	4662.76144	2902.209942	5067.043724	3006.651945	3325.255376	3620.147308
464.mp3	1494.303411	3869.484986	1596.292769	840.9407136	4005.220844	2545.631411	933.836071	1405.188098	2893.030123	1142.529584	750.4995929	4020.592388	1647.528275	763.008861	4821.137353	2117.025524	1063.986791	866.1705573	2609.741271	1548.957197	863.5452877	4147.289687	1356.406633	1038.172092	4857.9707	1918.237997	1181.884455	724.7884632	2701.673529	987.170244	1143.725212	4544.563385	1087.901371	1197.954182	4659.442533	2039.390204	5144.142315	5249.548484	4860.299308	5056.956227	4807.449477	5604.235613	5143.02474	5019.15735	4836.301984	4964.932121	4875.559643	4814.731494	5012.317337
466.mp3	3079.962262	3401.847725	3761.151047	3025.565445	4087.878654	3136.262042	2914.5484	3385.131217	3194.052951	2500.740609	3348.809821	3647.232417	3594.364555	3190.941523	2744.160576	3538.564733	2447.44866	4041.108212	3048.80066	2510.156459	2511.293829	4882.051767	3352.123492	3742.87153	3508.10487	3101.187828	3788.980277	1712.423295	3151.683375	3123.769328	3550.339138	3228.662297	4593.353401	2883.737938	2756.727621	4149.641328	3089.423522	3738.531555	3301.800096	4986.637916	2896.01072	3990.841288	3108.190372	3119.764834	2679.40654	3250.711518	3095.950504	3196.207125	4085.267273
467.mp3	2606.458549	4178.750516	4838.573438	4388.65875	4079.639976	3462.623465	3972.19057	4676.413475	4472.525096	4472.649686	4549.693975	4225.945478	4167.02295	3628.676835	2378.141295	4343.54707	4867.530393	3061.648582	3213.646251	4436.985746	3986.857071	3917.974896	3762.29441	4150.364203	4525.836205	3762.943476	4285.21018	4312.102398	4073.014436	4548.668878	3865.429969	4354.327472	3345.757013	3606.177978	3673.059793	1379.08732	4774.472734	4510.605875	4025.365836	3525.644967	3842.002676	4491.326633	4126.624484	3015.598909	4045.564204	4075.707705	4047.711204	3919.395299	1750.83245
468.mp3	605.174249	890.672342	942.0562988	973.0182735	953.7611106	805.8655641	540.3387908	477.6332213	396.7053565	374.5677883	415.1094728	493.2232565	466.9973084	503.4996328	599.9419596	767.5913167	884.5171097	931.8397469	946.7913282	991.7826141	943.4433838	907.1118694	850.2322779	771.5092814	744.993122	791.2254039	621.0981571	493.4292932	893.2723773	544.5229572	360.7062701	2106.815515	1617.154484	2420.245972	928.103251	1286.832126	1389.414745	1822.909689	1461.8189	1863.715264	1065.621447	989.8259127	1382.254326	1482.1909	1147.506079	2103.992705	772.1679748	1063.342847	1198.31836
469.mp3	1441.663734	2359.420534	359.1269559	598.7885692	783.2506671	2824.752209	4522.795936	1816.549254	4092.628475	3041.898297	4932.325037	877.0529022	425.7111586	1806.406588	336.8164303	1731.001936	4414.952386	4772.901403	2631.237515	4569.216929	1644.901819	540.5830123	3579.699536	1360.361109	4843.495961	940.1386252	4157.456072	5199.473745	4150.94665	2189.421114	3326.628562	743.4448535	667.1281395	4136.106685	1090.436031	4015.483273	2504.766443	2056.536749	3914.477559	5318.509563	4565.080411	2376.844499	321.9442493	2719.336604	5439.778928	5154.157292	3843.169612	3636.779386	3120.858582
472.mp3	4309.710066	2851.827093	3643.945814	4153.493217	2617.76797	4046.196585	3884.199529	3750.972701	2358.278591	1809.620581	3849.871142	4403.010915	4396.090748	3872.232696	4628.656519	3906.789949	4118.974422	3871.57978	4359.303982	3931.26025	4369.430942	3245.647589	3731.186933	4251.256257	4469.901749	4819.089716	2295.232412	4048.321077	4218.814568	4255.459319	4601.410004	4103.486872	4451.348081	4084.915788	4475.565607	4297.280088	4314.109206	3065.592896	4159.370337	3774.694313	4326.130342	4250.673553	3890.3736	4337.266077	4463.591298	4566.583253	4054.614054	4009.570726	3722.98026
473.mp3	4858.496195	3957.180383	3443.184028	1833.138482	2997.0937	4924.047179	3323.584703	4935.300138	3520.432731	3641.296046	4619.853781	2254.48386	4027.001109	2324.390511	3768.312119	4843.336371	3071.796783	3387.699964	3737.072324	4654.582092	4999.079035	3151.214493	4555.268288	3123.244265	3145.869642	5045.228377	1268.586137	4826.36092	5375.616399	3216.080456	3957.862462	1558.413885	4843.362384	4648.08649	4558.365937	3055.008751	3077.532914	4276.151925	5315.444345	4306.217529	4415.172563	3287.670029	827.3666149	2361.841489	2996.111026	596.7104346	4249.346654	3972.531179	3232.999298
475.mp3	653.0384901	2382.269186	2917.928685	3070.164628	1966.672261	3292.951178	2108.362088	2584.57596	3870.289918	2558.33093	2243.380988	3976.916478	3224.462252	2200.519515	2590.967123	4013.076357	2560.309201	3414.177034	1819.412418	3751.532383	2024.35891	2714.438497	4011.336296	2570.706575	3778.57576	4306.366983	4221.051712	3695.314905	3281.400625	3724.882855	3048.724935	3293.082153	4076.869283	3691.153102	2199.853971	1496.505592	3636.356564	3171.793595	3238.183584	4087.599482	3639.057392	2511.242747	1531.445648	3809.586415	2881.780098	3094.088488	4062.671803	3733.973586	2800.703087
477.mp3	4075.185636	3419.598422	1074.611775	2527.414192	847.2735268	2970.303756	1313.698479	1760.178118	1158.127415	1121.582045	1314.953853	4837.255459	3841.462301	3446.320793	1283.045554	4324.596526	3653.919386	1084.237983	2502.591145	790.1049594	2986.263773	1329.097525	1685.308578	1157.992241	1116.855876	1494.653801	4426.636987	4037.449964	3003.461566	1297.792776	3974.692012	3140.428622	1075.711391	2191.256701	772.7223085	2611.085929	1297.077429	1585.237692	1112.305513	1116.723201	1601.724125	3669.894064	3688.530711	2938.08433	1245.044996	1330.383516	2935.155168	1035.652006	1074.346556
478.mp3	1145.707637	2145.323249	1582.43074	1712.39838	1548.324475	1206.036414	1272.93911	1073.702805	1127.127962	932.1795161	1969.15196	1182.803752	1133.384788	889.9547951	702.5719229	607.7934901	1043.577252	1085.941797	1022.652617	967.7998402	779.335195	511.3564999	591.4891361	590.3854925	621.9652509	1594.109785	1346.384801	1152.817943	1193.689985	674.1166135	674.8564632	645.370605	616.2294186	1592.618121	1264.523049	1470.878056	1310.321619	1276.497707	1000.511088	1723.849566	1745.089512	2162.403814	1539.722644	1497.456158	1241.435988	961.1813589	936.7241703	1022.594535	1697.651871
479.mp3	2071.977402	1899.070125	1807.031283	2014.193415	4444.399017	1919.781825	2145.651097	2899.264474	2464.80898	1508.684347	2360.894654	2215.554928	2470.273704	3093.044826	1644.43294	1375.16042	1262.217466	1454.022932	1066.297784	1196.613432	1129.364924	1070.986011	2730.393967	3358.339823	1669.542066	2615.221261	2831.658833	5099.550491	1573.533696	2272.616477	2408.745179	3073.956556	1056.72253	1756.025341	2143.105779	3167.350721	4523.822988	1455.050816	2816.464084	1612.828081	4717.628576	5114.906274	1220.213953	4480.189148	3069.767716	4919.322639	3568.210457	2075.375545	3411.775641
480.mp3	510.9113281	460.8482657	516.7338961	494.1274137	557.9340962	589.0849869	504.7518887	626.4867992	594.6680555	595.8521035	446.3568069	496.6105269	447.2995228	440.2698291	417.4275358	463.2704021	441.7069799	446.3072941	390.2072953	424.7421731	373.2800397	516.1792122	456.7424484	498.064974	385.5269014	328.3717508	327.5231681	324.4232361	364.7279512	408.9677172	480.7897204	532.6832446	502.4912052	453.3446809	554.8806117	411.6136026	533.7116644	640.004312	634.6027459	658.9155984	915.2563801	888.210429	704.8062944	737.5289394	833.9057108	891.7029968	949.6560495	1022.158127	937.4954508
481.mp3	1320.738577	693.621463	758.7996318	670.975802	943.4207521	1189.092905	1151.577373	856.2650279	1009.530897	1246.297336	1763.20147	1185.192517	885.5682053	981.6617985	1214.961689	1005.702552	807.7362203	1076.25777	1203.052681	1198.349221	1125.311656	1886.83014	2004.747858	1868.483639	1554.237359	1752.322249	2058.402244	1970.751	1760.571801	1593.39686	2002.927264	1988.598021	2038.255716	1773.64764	1934.611206	1889.924052	1975.833809	1649.216474	1749.924136	1837.73182	1887.204107	1489.491145	1686.456475	1816.768149	1936.891601	1826.643739	1555.366059	1837.951844	1672.884342
482.mp3	1239.977068	1341.719477	1509.883041	2013.701249	2468.379176	2766.504758	2551.967393	2705.864218	2982.915581	2921.549153	3043.020652	3611.919714	2906.47825	3358.363303	3222.417796	3252.627401	3082.643326	3307.601283	3932.274535	3338.433503	3611.310258	3372.493825	1471.083751	1529.44592	1947.139409	1820.768314	1762.579509	2560.992296	2497.409095	2529.689167	2665.465521	2682.912514	1460.469785	1434.188936	2029.221498	2284.520546	2592.317695	2406.542451	1981.080705	2588.251325	2646.045332	2483.264352	2548.938104	2041.771662	1431.426617	1566.938739	1790.047454	2301.056991	1675.950547
484.mp3	4438.853743	1545.51178	3447.786869	2700.96464	3810.135617	3455.491525	3549.996789	2391.94285	3238.413384	1728.880262	3233.08301	4078.248622	1896.091144	4456.7994	1920.586836	4341.596882	1605.357976	3879.679843	2995.935233	4160.447032	1923.303636	3568.027344	2612.594673	3461.471719	2100.02234	3223.373286	4157.260762	1940.775477	4145.712161	1862.328882	4181.234879	1554.12505	3890.932918	2996.491703	4172.962397	4894.716988	3587.741971	2436.140642	3371.75453	2291.585354	2912.900849	4191.651109	1893.251858	4289.56913	1890.39367	4656.298124	1593.223448	4007.59133	3548.305786
485.mp3	946.44379	850.5900224	645.8871101	599.5148195	565.0348857	639.8223341	632.0427331	591.9838678	598.1491226	628.7976491	702.2039834	675.5316038	751.298167	627.9766105	552.4004799	560.9706777	528.7854076	531.7883279	566.6743868	551.1151574	559.0847808	561.9090579	623.9734167	513.370813	490.908961	541.45926	583.1361452	555.2266163	570.7679486	531.4663209	555.2367209	505.1803029	459.3395607	543.6183894	616.1854264	530.4704621	574.5357288	542.9586258	540.6000559	564.9699005	621.9039667	644.190594	532.1674524	529.7070376	608.0462752	504.9367362	504.5051934	417.1188812	463.3005647
486.mp3	3491.046986	3473.802465	2789.066988	3165.799953	3146.864583	3547.491883	3241.086353	3214.683399	2708.673369	2826.898261	4122.438582	3032.500361	3462.57183	2702.537758	2941.653958	2984.90302	2834.769213	2852.889608	2375.051189	3067.30748	3491.358787	4005.679817	2841.851551	3329.087758	2600.095561	3168.122394	3233.492411	3148.964195	3126.843018	2767.892702	3446.443914	3705.503793	3207.725444	2443.261442	3879.443826	2458.658611	2979.570867	3085.787208	2660.110169	3042.050702	2856.562901	3040.551596	3438.907842	2897.726177	3005.756833	4222.961997	2598.520159	2920.36157	3248.040218
487.mp3	2323.213909	1934.51503	2214.752512	3299.391636	2552.185668	3693.553696	2451.913154	1936.256005	2276.496813	2495.991283	1856.128283	2717.382267	3608.613128	1830.224491	1290.022989	1701.644282	2407.029639	2462.607795	2806.800578	3759.294189	2419.651093	2355.517148	3036.062227	2607.638291	3250.973773	2684.272848	3474.043473	2059.443404	2450.714357	2314.024123	3099.732859	2184.413708	2509.204632	3214.399079	2355.081179	2222.587036	2677.862209	1892.920047	1624.807891	2580.876019	2088.360852	1494.647807	1644.80842	1416.448719	2731.901152	1883.581521	2463.433239	2176.190106	2873.488531
488.mp3	1935.967224	2234.833129	1968.158469	2035.103669	2075.951894	2277.551036	2452.722601	2152.378899	2085.004469	2118.281888	1971.29607	1812.130624	1909.496161	2112.234977	2032.633167	2208.19174	2105.55279	1772.072246	1809.202693	1869.148599	2255.651816	2311.000778	2184.924765	2443.733566	2101.170781	2071.068548	2248.789731	1922.052481	1982.045529	1915.280158	1956.127455	2582.375674	2073.355923	1949.014557	2267.296697	2515.003797	1898.26316	2179.647853	2351.612724	2415.574417	2135.161402	2240.23782	2146.098408	2589.760491	2513.591376	2601.943067	2663.147768	2804.750122	3221.574509
489.mp3	2581.737196	2567.468582	3071.662661	2145.71478	3206.754753	4735.518269	2692.477132	2646.639612	2791.62047	2837.706419	4783.078328	2318.378869	4933.114249	3582.594275	2771.34228	4156.963277	2866.417625	2634.300163	2498.805293	2944.022438	3067.554763	2906.987931	2874.256146	2229.259537	2877.034062	4127.42258	4188.142053	4707.612437	4022.461107	4413.943069	4725.691676	4084.404017	4094.053466	4813.870155	4822.909901	1732.952449	2879.753138	3420.718181	2518.324321	2407.733896	1949.812774	2012.714706	2039.582606	2059.47092	1851.363976	4187.439511	4359.34639	4700.78305	4205.641465
490.mp3	1562.501335	1145.909227	2747.714866	1453.461886	2005.481426	2313.458518	1887.068598	4094.070899	2243.818251	3970.738472	2757.374566	2149.802808	1261.885507	2335.86648	1219.196346	1612.31599	2176.258022	2934.810474	3864.198533	1543.133401	4035.283599	1684.744584	2207.444217	2057.078951	1529.899363	2596.739032	1879.74976	2064.528829	2678.92137	2375.661827	4095.047307	3033.528845	3821.183658	3181.199638	4045.985157	3732.553702	3096.153406	2368.193152	3089.670472	3055.591375	3652.693695	3003.749465	3701.257241	3175.345608	3645.76092	3223.593114	3733.285514	3287.439343	3770.709633
492.mp3	1104.167042	2641.282714	1949.568067	1629.856354	2408.360842	2215.0922	1671.107086	2646.555774	2931.776938	1740.979477	1682.469525	2808.620926	1966.12239	1654.687487	1942.540032	1797.731473	1383.025954	2064.099958	2070.982137	3610.294548	1803.860708	1768.36315	2412.00769	1601.943328	1438.657442	3295.718184	1621.613198	939.448211	1974.083362	1743.83548	2491.80057	1959.823242	1643.60033	1346.024582	1107.017243	2413.142094	1997.25163	1446.478418	2498.983005	1646.154241	1336.189371	2567.204625	4177.776545	2983.444662	2824.751536	1923.40688	2065.588284	3643.415198	1481.970617
493.mp3	1861.177946	1730.29494	2078.632565	1783.98262	1745.065168	1660.354264	1833.381288	1434.180177	1433.811564	1742.249971	1639.218857	1665.040625	1690.390412	1634.526146	1290.101785	1160.132219	1152.292172	1180.677044	995.2236502	1134.25205	1085.164934	1400.87545	1124.155868	1461.062557	1691.150685	1442.665635	992.6868149	1419.836301	1619.31877	1912.676884	1989.878491	1752.833423	2037.27539	1898.647038	1301.73692	1380.510349	2322.092098	1659.578126	1435.337937	1573.398541	1134.277827	1281.990965	2366.563048	1577.473139	1106.18356	1615.860496	1354.961031	1378.370932	3710.073512
494.mp3	1700.673831	1337.145114	1152.353027	1344.376386	1245.052097	1993.776021	1473.075788	1870.937859	2137.312301	2015.973432	1671.80299	1641.131826	1771.289489	1574.684629	1563.477183	1636.939844	1533.374063	1416.499383	1375.316527	1520.973113	1329.460218	1388.391529	1179.846731	1381.779171	1244.939329	1178.205259	1339.824404	1343.050157	1335.597832	1343.588229	1539.348767	2433.820625	1072.905366	1177.165475	1212.093893	1108.179754	1234.809527	1208.439856	1033.274046	1157.273488	1450.897426	966.8353384	1122.374399	1445.344011	1336.820105	1357.549331	1285.693729	1221.95128	1269.68039
496.mp3	3458.345477	4298.219792	4171.564947	3760.273545	3964.885026	4166.984159	3287.862717	3387.326147	3938.816764	3041.322584	4540.752002	4005.199586	3645.995333	1951.496795	3963.038504	1373.58366	4586.837689	2392.691715	1451.182796	2703.659124	4079.41357	1405.506733	1446.37336	3771.663072	3489.085151	4221.273718	4137.218249	1588.824009	5460.575752	3952.536727	2928.351346	3263.173307	4067.055459	1634.370227	1675.340797	3728.464116	3325.452733	2314.555494	3964.463041	1831.735474	5329.146218	3624.454281	2750.342558	2192.304944	3942.412442	1447.042747	1938.348011	3979.400369	3294.140783
497.mp3	3960.891966	4242.787198	2652.906007	2596.659542	599.5130391	3106.393571	3109.971963	2944.352956	2692.969048	3376.672489	2960.560176	3676.476583	2621.113645	2889.350586	3527.103464	3644.513717	3827.920048	3071.16966	3342.209805	2904.033442	3905.431076	2774.610279	3312.423324	1980.852832	2993.834866	3490.447051	2894.126013	3696.471371	3145.88918	3216.425353	3816.39699	3416.926052	2635.653814	2033.040648	2088.782032	1823.495711	1872.315848	2336.554485	1318.919693	3889.530858	1035.005192	1834.267392	3438.49277	2288.873637	1772.995401	2262.01393	1999.519599	2260.162806	2332.978651
498.mp3	1441.152432	1427.61966	1787.613285	2842.88385	3240.862597	3344.986599	3278.280717	2971.466841	2849.816005	2866.052014	2612.635034	2318.960723	2277.223479	1970.148822	2342.754636	1760.654831	2203.903682	2520.663875	2731.968166	3453.706653	3139.765985	2959.421399	2910.706794	2910.764816	2579.237799	2490.733401	2320.05678	2578.245468	2326.862533	2138.379301	1956.811349	2062.558549	2218.327985	3075.997931	3357.505032	3192.912712	3148.338495	3300.2331	3081.350428	2862.15343	2916.237083	2832.40465	2878.223539	2445.938192	2567.958458	2734.272333	2098.437233	2339.974871	3057.345762
499.mp3	2349.260616	956.705886	1588.395136	1007.679707	3942.980091	2029.333451	2953.125305	2185.208919	4609.938805	2914.794705	1655.00816	2137.816282	2105.213343	3711.948785	3620.785771	2375.681375	2577.437323	3358.420367	2717.455371	1989.86005	2714.880326	1940.696007	1806.754822	1978.010056	2230.158664	3067.80282	2382.863523	1872.612561	3331.331276	1584.677586	2236.970049	1755.544134	2921.325467	1944.402094	2047.278673	2578.58402	2737.753876	1879.088954	1560.110251	2144.272151	2312.857692	2008.62705	2284.223006	3300.992499	2112.337292	2767.306512	2182.324891	3585.402206	2171.013163
500.mp3	3531.100673	2983.943805	3830.85831	3551.091129	3573.830358	3500.198224	3629.999636	3076.430558	3690.300171	3453.906586	3637.072962	3776.7342	3543.966554	2965.678614	3787.765031	3671.549988	3700.838839	3553.735953	3708.787083	3045.848915	3624.386296	2562.20199	2626.14821	2448.583797	2540.432078	3437.83718	2676.304821	3509.394749	2193.215711	3421.8733	3673.584961	3105.449165	3689.603487	3546.427877	3817.710781	3700.793215	3506.529482	2939.636233	3737.770447	3617.046755	3782.00516	3459.580077	3746.9425	3021.728852	3734.274676	3418.918369	3783.216542	3696.650033	3796.387966
501.mp3	1210.934802	1511.145461	1280.155809	1680.235303	1241.616046	1917.421266	2493.277411	2295.33052	2633.201352	1760.983824	2587.400389	2568.139812	2124.205078	2444.402593	1288.962085	1474.479935	1231.438441	2811.907923	1632.072157	1419.905743	1856.202978	2640.903694	2307.424476	2006.770406	1882.555508	2092.342982	1490.137614	1716.018084	1348.318976	1607.216585	2141.399285	1676.58734	1582.405074	1528.278421	1856.80494	1463.757954	1558.190396	1612.863984	1916.647957	989.7371409	2472.680712	2707.728451	1763.843953	1220.094877	2106.146785	1830.29567	2034.226324	1711.839794	1671.620853
502.mp3	2728.292474	1436.510457	2380.439303	5017.15045	4941.170279	2921.528796	2661.279766	2455.391435	4547.007535	3209.282679	2504.677252	3125.095224	3210.860904	3277.442757	2867.010645	2765.31822	2502.59427	2794.112981	2195.925609	2372.657548	2939.067451	3060.03856	2609.520119	2614.187084	3947.763642	3143.727734	4049.080777	4614.260881	2368.112899	4327.650809	4143.293285	3590.362064	2388.063848	2739.304092	4303.318405	1821.218454	2714.754254	2805.176465	2648.475546	2690.501198	2704.473508	2721.897326	4632.914064	2805.579387	2608.527306	3221.020357	3568.56705	2784.686121	4504.456493
503.mp3	3904.231529	3159.978967	3861.616343	4269.03542	1571.958696	4366.323687	3997.837567	3028.539809	3891.970717	4768.580892	3989.555243	4267.763195	2762.1233	4008.070988	3909.804281	4459.203676	3988.405587	5083.216697	2974.340342	4241.284577	4304.360032	4763.090347	3043.528462	1961.183565	4392.370769	3730.552485	4197.336283	2782.021079	3871.7132	3549.422945	3453.523851	4089.605558	4097.230755	4104.119017	5184.75811	4624.08005	4123.973509	4017.461857	2605.634811	4163.688429	3828.229895	3745.684313	3873.955388	3647.509303	3457.6511	4005.277925	4216.841895	2665.716416	3903.315426
504.mp3	1728.353728	1645.067888	2070.979304	2406.457656	2743.967952	1222.91228	1484.184134	2062.855364	2092.092613	1675.48701	1742.27221	2112.616744	1699.779393	2156.654182	1974.654165	1422.066364	1850.105144	1468.391045	1492.663521	1959.471074	1672.786654	1726.961912	1382.967226	1486.861903	1427.275173	1631.691164	1625.036063	1531.393804	1440.182972	1417.890888	1507.203874	1944.821896	1414.368979	1364.398184	1494.153127	1598.346174	1504.213418	1444.62592	1550.290885	1395.083201	1535.401401	2198.499922	1401.649786	1510.52827	1418.787752	1521.269248	1558.978167	1634.421373	1486.897814
506.mp3	2724.343571	2308.537819	1557.310015	1810.504101	1762.38733	2235.689207	1524.306173	1748.742766	1439.379491	1504.278832	1515.2777	2022.763021	1700.22172	1710.933645	1854.287325	2119.875343	2363.508785	2227.52923	2728.83853	1704.299071	1656.774955	1710.266677	1488.599829	1445.989124	1617.638665	1725.468162	1568.186422	1504.282542	1736.863363	1782.646305	1875.481284	2429.812706	2437.69343	2549.924458	2596.479048	1456.404508	1436.669409	1597.811856	1370.336761	1496.051494	1360.101431	1662.321408	1780.560865	2032.354742	1944.371528	2177.217525	2065.988031	2453.994568	2377.658292
507.mp3	1699.084769	1631.310738	763.8001998	1578.435754	1477.616939	1095.350647	1508.382246	1513.678064	854.7999784	1144.061475	1238.790407	3238.836804	1729.054689	1568.992251	1084.746263	3910.429635	1631.094034	1520.282117	1411.114283	1413.938934	891.6613578	2957.876585	1004.026831	859.2304491	1543.157719	1278.634205	2645.459228	1755.158932	1485.89827	2117.368093	3487.704367	1013.386739	1786.083435	1182.189543	1335.646638	1450.018589	2287.199963	1791.868599	1134.099617	1176.683043	1181.987624	1594.58313	2678.179831	1039.512449	1443.480557	1022.841865	1441.958673	1483.809316	2621.010072
512.mp3	3932.287292	3753.11042	2184.436944	1781.974484	2330.601127	3049.318585	3349.840868	2525.876915	2080.958428	3607.914847	3101.477769	3722.174946	3082.301106	3575.660764	3758.777285	3153.012352	2981.668816	3815.226037	1853.27046	1697.818248	3613.882778	1550.19176	1922.703619	3160.317143	3852.614346	2972.679075	2117.273708	3095.022159	3840.054933	1008.069448	3604.422748	4013.972098	3382.756252	2200.348348	3960.561139	1166.924543	2411.928913	2644.691619	3163.743242	3848.651498	3555.200557	1723.322074	3356.475955	3489.489625	4052.11701	3073.481189	3483.878708	2739.595618	1613.472159
513.mp3	681.1468463	782.8182853	606.1614634	656.8451193	773.7138065	642.8095665	716.4344894	669.2519923	749.043594	697.6916515	671.4511597	797.813381	860.34008	733.789251	670.5735907	705.978914	725.7100345	633.5624632	674.9299814	798.8250505	915.2441422	717.415841	837.1222813	762.0586125	799.1330915	657.5980318	663.8339113	776.4146029	697.5979334	634.7185054	716.6236676	643.2694541	779.9197472	636.7531414	685.3802825	831.4983522	739.838272	732.5589773	620.9810664	740.8913644	809.0222898	672.0961117	665.6532666	848.7016923	836.8913482	992.7972929	860.5236676	839.0148866	836.8397423
514.mp3	3874.538141	4393.80217	2173.710635	3701.694094	3802.683275	1956.384253	3345.74437	4236.791273	2635.510592	3293.174182	4001.891556	3274.652656	3476.57037	3842.289652	2789.279107	2732.975501	3860.997312	4258.681743	3076.578465	3325.655997	3063.998788	2120.0521	4069.711963	3679.013916	3781.105292	3441.231331	3245.693337	4433.598858	4054.398118	2680.74176	3807.494067	3921.616711	3780.442895	3794.247644	4123.032245	1709.712739	1178.445198	1400.280414	734.8323687	782.9350926	632.193349	2598.471172	1766.248674	1644.692983	2246.379822	1486.092072	2770.506965	1394.660794	1776.004379
515.mp3	1983.069669	1670.692315	1414.505609	1783.18011	2078.807453	2654.167721	1892.726023	1841.305405	1485.803174	1327.037266	1411.43575	3984.040183	2250.122348	1673.653823	1648.355494	2259.025044	1951.220889	2514.665182	2673.108535	2305.261776	2142.301559	2092.399689	2090.266407	2215.716839	1736.013234	1356.337834	1667.356583	2905.730359	2444.210308	3041.950026	1711.958735	2230.453165	1589.584132	2068.222028	1645.431614	1269.755812	2647.440399	2169.564027	2052.931375	2601.445957	2234.26892	1476.313187	1813.445491	2428.645383	1806.7175	1797.195628	1824.571934	1646.260655	2022.975485
518.mp3	1230.477581	1702.313739	1468.69591	1381.155634	1204.856706	1240.326539	1237.773448	1729.960923	1213.272612	1301.949744	1807.313413	1269.665841	1127.228353	1234.849546	1416.582838	1263.544511	1069.297647	1124.290049	1234.017969	1164.41475	1140.465104	1534.417114	1180.595995	1174.10014	1138.302747	1530.508559	1208.817401	1214.964833	1035.834547	1230.662789	1223.423929	1100.240333	1411.655947	1586.665085	1691.742571	1138.763415	1425.526279	1374.013637	1294.849342	2025.007272	1524.347565	1298.686838	1431.092028	1203.543156	1610.055778	1344.512628	1194.501539	1198.01635	1307.830204
519.mp3	2937.549234	3000.936678	2551.329578	2649.998382	2328.363303	2327.688362	2271.0516	2535.73386	2628.912672	2796.258913	2187.940906	2349.518811	2211.645645	2575.018914	2407.658997	2484.157344	2594.605623	2413.728603	2384.899542	2537.493673	2013.402494	2697.400175	3158.267069	2711.130412	2784.143693	1814.477648	1872.730625	3259.301248	2421.630117	2794.166924	2687.906068	2295.324051	1840.114238	2845.565892	1819.488426	1955.807338	2151.740361	2261.204578	2085.43205	1976.202335	3044.126708	2809.954837	2093.671466	2478.542694	2347.024629	2019.310901	3042.041948	3022.593573	1862.306889
520.mp3	2313.441685	1120.845328	997.1575069	981.2886026	1573.208386	1251.130284	1719.653548	1576.000244	1353.439606	1619.582837	2312.5519	3850.468064	2628.625929	2122.632741	2085.573029	2439.39436	1257.723243	1998.362905	1609.893922	1785.506288	1683.576205	2736.961994	3028.508855	2591.434925	1992.131629	1817.118099	1900.330206	1384.087326	1912.255484	1392.912338	1876.144723	1484.605133	2928.23022	2344.587109	2268.417795	1948.387615	1950.647251	2864.422304	2028.709297	2223.966919	1050.020474	1208.354879	2001.059328	1915.574735	2192.921076	1268.604662	1416.076465	1046.545742	1954.717138
521.mp3	2071.70448	2153.102957	1972.198161	1990.094077	2804.939902	2193.142886	1996.543488	2030.383171	1988.688759	2123.193876	2106.010398	2126.0622	2499.490114	2294.005641	2226.92099	2204.253477	2023.706482	2094.155946	2202.502084	2189.193564	1802.207375	2395.955675	2058.35035	1882.057728	1935.642833	2686.210776	2406.638923	2049.881447	1890.276071	2503.925103	2512.292826	2025.104309	2396.5291	1824.820864	2422.060095	1956.342165	1985.181873	2182.38886	2326.303579	1843.866508	2084.391039	2247.496173	2150.917514	2070.799635	1808.282521	2345.608566	2043.014773	1811.949958	2411.050506
522.mp3	2766.709065	2324.859128	2594.550172	2322.711813	2761.843979	3797.198959	2204.65291	2020.636603	2597.285796	4477.607519	2614.170944	2470.110137	2132.175492	2490.47529	1854.322739	1915.173309	2275.156178	1426.429114	2057.564784	1868.77321	2222.207452	3619.941433	2409.205515	1680.151628	1860.419519	1272.864571	1659.179624	1873.38508	2315.430922	1932.96664	3177.692661	2702.977414	2376.36808	1915.672337	2508.595063	2180.219557	2591.404611	2378.4604	2433.638411	2226.109242	3106.769356	2244.784432	3647.09714	2578.484447	2326.460305	1773.652865	2396.893612	2082.21991	1522.268752
523.mp3	1258.591528	1497.367871	1460.492376	1740.126372	1769.841899	2585.284731	2349.216672	2788.288654	1983.153302	1481.250803	1511.720281	1520.095751	2843.304564	1468.027097	1828.621004	1644.459706	1752.547476	1716.515745	2902.318013	2693.128815	1569.64599	2009.422013	2081.190577	3093.583389	3127.441706	3547.628114	2102.119123	2151.822359	1689.816623	1781.334634	1885.650476	2998.127496	1450.909575	1727.244575	2233.397017	1343.55029	1475.821688	1363.294052	1440.522674	1490.858954	2086.571313	2844.892229	2408.247023	2618.469388	1739.030777	1534.372491	1597.164439	2409.845822	1455.631021
524.mp3	4967.079052	1945.441225	2955.290937	1449.372865	3912.823353	1886.833258	2677.111702	1545.71459	2781.927503	3122.123176	1790.326964	3894.520153	1979.206558	4131.705495	955.7290805	4557.380196	3039.454874	2712.466432	1201.626001	4418.035228	1375.355161	2292.041521	3406.077492	2900.255885	3759.771226	1864.077887	4818.95945	2152.31394	2626.084728	1799.513943	3928.122261	2041.221704	3527.095451	1156.324844	3919.106677	2895.578968	1889.021028	4700.895598	3009.809204	3461.840422	1626.321577	4638.027985	1433.511718	3540.011026	3341.698966	4755.454702	1982.812389	2983.852614	1744.197886
525.mp3	1362.354557	2175.804233	1467.24242	1002.070365	1013.702576	1735.776244	2023.278943	1150.891359	1642.387974	1697.257205	1341.109387	1999.24963	1280.343114	697.1024662	1323.808771	850.6053281	1910.840563	1388.474318	1594.433586	936.8719112	1112.259126	1384.852627	994.3323988	2213.104791	1870.272415	2597.593908	903.9197698	1770.328977	1643.682993	454.9926262	895.4084874	1404.261171	1868.872983	784.6685315	1251.102065	1766.967381	1646.207809	1632.886048	734.3817919	1059.910379	1322.757404	2303.562962	1502.762783	1608.002963	1559.297667	2182.036496	1149.431358	2336.438634	1802.655793
527.mp3	1563.312175	2536.473726	1905.11688	1418.424571	1525.000712	2616.195626	2584.957885	2482.276685	2920.724113	2614.573065	2500.269113	1689.247549	2080.405622	1630.674989	1400.823832	1472.483262	1696.473636	1524.507342	1870.846177	1878.45871	2068.257207	2030.823286	1726.070298	2652.333155	2176.317656	2551.306596	2511.341137	2661.193054	1927.40327	2740.354487	1933.3974	2919.434822	2521.431606	2535.197819	1487.129064	2816.277018	2036.814974	3771.500275	2101.620293	2317.731824	1898.652891	1997.732622	1331.69074	2653.617834	2680.598819	2312.777149	2461.739753	1915.363926	2060.261402
529.mp3	2599.862649	2663.092799	2831.936159	1974.362741	1215.021629	2239.726321	2879.227844	3438.796215	2163.426713	4762.810734	1771.349427	1559.100221	1802.27005	3268.163444	1427.181293	2165.858649	3682.34389	3027.299563	2089.469107	4258.439569	2177.240149	2556.624557	4886.089972	1966.650755	2148.805362	3219.861863	2341.529965	3857.661475	3712.01301	1945.254714	1361.300166	1748.887957	1862.763238	1692.514474	2782.907122	2821.044236	4354.519842	2424.039353	2324.244222	2746.879332	2006.52093	4980.073954	2403.576246	3936.386106	2691.283413	2287.041637	2513.396208	2540.703659	3140.385274
530.mp3	2613.220859	2330.613946	2086.11092	1996.544233	2609.257376	2727.863125	2838.32141	2682.59416	2553.229569	2023.729773	1824.082744	2331.580646	1835.817589	3007.560534	2584.255348	2865.796895	2117.543311	1757.676432	2796.709193	2670.477821	2738.789603	3061.061112	3670.660903	2131.536987	2324.656483	2277.112636	2955.113706	1904.804729	1733.28479	1723.168796	1476.416904	1493.484119	1754.056281	1844.607343	1975.151194	3329.189603	2685.988636	1926.049305	2278.180677	2857.075316	3716.142307	2342.152214	3004.741297	2505.767662	2102.785638	3062.084828	2148.219556	2397.455583	2408.77365
535.mp3	2399.321003	2247.503473	2214.599258	1857.429933	2151.971068	2286.504461	2090.316002	2448.986973	2383.515971	2801.658128	2372.644006	2092.240859	1698.090608	2674.289812	2521.741213	1954.200317	2054.988599	2849.267972	1633.579011	2362.241266	2320.329075	2154.445321	1909.389775	2142.019687	2458.24874	2552.126116	2212.292815	2021.745389	2070.253556	2549.347074	2163.168084	2285.633594	2959.40377	1993.514555	2081.094997	2394.370997	2671.612146	2201.45093	2004.471109	2151.329242	2719.046543	2855.515219	2658.859122	2411.663141	2449.260235	2115.928429	2710.739069	2471.176148	2355.578443
536.mp3	2206.658972	2298.289165	2206.596762	2125.803348	2112.135592	2209.399291	2001.45536	3250.512578	2044.669993	1927.283427	2071.090067	2354.220021	2171.123342	2314.179471	2228.454324	2267.978093	2379.741011	2072.852272	2112.075848	2056.28182	2097.80802	2323.527663	2358.851957	2171.149841	2187.176404	2322.973954	1913.099934	2088.10476	2207.734893	2212.667023	1687.789366	2327.047635	2423.388284	2230.94102	1972.014016	2384.199994	2028.30957	2145.282524	2091.295262	2314.77276	2128.363666	2034.898668	1766.531735	2211.176514	1948.09764	1949.21026	2013.279711	2099.069818	2216.084286
537.mp3	2786.996857	2607.704819	2449.397834	2671.703064	2636.434323	2710.934251	2847.032518	2718.082261	2787.149505	2487.717018	2667.791771	2658.190327	2839.292927	2835.260074	2764.923031	2761.297287	2494.616641	2828.106548	2426.773988	2741.846645	2551.279001	2852.304181	2641.750588	2804.155039	2881.906667	2542.890588	2786.599068	2472.84922	2723.082151	2637.008179	2755.103394	2593.459143	2630.484605	2715.216784	2602.289682	2619.689732	2667.581108	2723.423602	2585.320071	2465.307055	2526.415703	2217.392748	2662.930485	2534.789794	2618.689117	2602.426955	2400.330928	2686.632728	2536.290626
540.mp3	3933.008355	4272.310112	4463.248681	4241.534374	4023.982189	3575.22435	3147.062284	4261.664185	3972.511413	5214.71961	4083.243535	2802.015876	3709.590831	3929.451271	1962.215528	4507.868757	2990.33654	3504.089874	3125.734933	4268.237794	2180.002271	4270.595501	3853.031609	3801.141889	4467.070316	2796.17437	3804.158263	3466.286583	4479.846941	2774.717853	3502.595595	3386.057139	4390.227342	2767.443649	4126.878174	3928.650695	2719.989806	3741.715109	3847.629044	4490.201494	2932.247777	3820.498617	4438.084259	2566.551366	3631.618751	2030.646059	3402.292967	2681.187266	2443.704995
544.mp3	1268.551615	3165.275208	1303.758633	3806.239992	3295.127508	2769.342026	1694.324426	1679.348348	1426.163344	3537.296675	1250.233678	3218.604525	1081.997661	1532.002109	3142.610879	1582.469989	1671.613081	1450.820868	1963.923833	1188.754042	1169.015395	1166.611482	1104.496232	3404.993036	2131.640604	1966.287695	1306.110613	1867.505757	1361.575297	3379.134363	1690.789381	1301.777927	3175.028968	1367.728247	3804.974764	3024.018645	2321.454362	1548.044336	1549.956674	1507.41935	5054.003008	1466.286621	3183.734703	1142.706721	1550.950686	3814.145885	1678.536762	1769.332342	1454.449782
547.mp3	1441.098112	2221.107313	2485.764495	2413.759282	2498.007433	2117.259606	2040.537251	1680.674672	1928.75955	2972.434803	3201.81758	3431.533055	1813.09697	2451.098885	1540.87091	1505.671119	3026.989835	3309.201922	2461.74158	1719.41564	2046.150752	3166.062792	2000.762448	1807.435561	3056.617004	2513.607645	2865.095394	1975.467816	1975.268659	3837.089542	3568.573714	1985.492868	1370.468443	2437.485815	2944.82065	2605.241474	1964.159953	3095.350435	2303.993098	3310.274061	2472.608142	2101.873015	2719.234295	2383.755053	1994.698651	4853.1615	1838.168604	2295.525515	2466.252186
550.mp3	2591.771157	2181.820677	1952.268469	1947.452214	1792.150127	1403.544048	1691.469726	2561.916528	2013.827417	2414.018165	2623.427528	2969.949391	2190.171235	1932.539008	2568.131269	2666.348459	2551.961093	1596.110407	3183.884593	2413.988195	2704.626356	2427.670814	2534.468268	2675.220307	2593.646277	1828.083777	2510.620453	3332.515329	2078.069515	1715.476532	2125.409637	3798.03615	1974.214766	1987.113481	2309.378894	2351.612753	1867.636703	2110.36396	2502.05239	2897.668212	1783.44537	1820.268366	2994.947443	2951.51615	2303.695785	3331.069281	2992.457211	1962.63058	2482.535213
551.mp3	1904.221864	2090.694154	1632.699043	2799.892092	1743.03969	1931.697957	1224.361039	2611.540709	3697.864134	2286.102414	1801.354109	1540.829519	1355.081328	750.5057978	2194.72932	3057.093563	1926.467091	1485.506145	1227.846543	1997.598258	1030.986117	2653.801262	2294.271487	2220.814861	521.642558	1341.660021	2320.748643	844.0480225	1858.257151	2427.231777	1880.491724	921.9234283	1510.493117	2301.694534	1547.689186	899.5866253	1215.091811	3787.260539	689.9373956	1634.461134	1191.776256	987.8280685	1362.536436	2352.325325	3579.631867	1022.096959	3070.308281	1980.274673	810.9010958
554.mp3	406.0985724	444.5860888	462.5485126	453.2070759	422.2952983	449.2945112	437.5589069	487.2991107	465.8079813	466.5141168	471.9531832	466.0335935	488.0718131	475.3932662	454.140591	425.4430403	451.5647153	488.0745004	472.1707426	430.6749994	466.3781712	497.1286205	442.768442	445.5003597	470.5694583	510.3326336	495.3838011	501.3035151	512.8725703	494.5975287	494.933203	537.7752973	501.800336	458.6558565	473.959184	502.9998885	466.2408256	457.6252975	466.9552574	459.1805794	473.4586028	471.4254512	449.9243311	431.9929	459.4388342	457.590152	457.7419944	418.2011028	407.7461677
555.mp3	2921.881723	1629.194189	2674.220618	1839.403273	2900.765049	1441.938658	1961.761928	1306.7703	3046.078835	2040.957477	1422.207293	3526.951896	1775.617162	1965.707447	1335.913927	2224.792014	1752.167524	1623.291162	1742.176838	1855.52952	2494.016843	1879.939124	2132.748872	3381.60242	2082.403808	2548.153366	1912.309643	2592.415203	1928.264901	1973.863842	3102.155556	2651.256977	2793.039127	1586.045917	2690.337628	1297.107134	2095.983612	2176.928014	2463.981058	1658.279961	1384.934533	2688.483432	2098.007779	2030.71902	1629.06831	2912.312707	2247.847548	1964.779425	3124.082704
556.mp3	2613.117472	2673.484411	2219.848328	2524.269036	2615.379741	2932.731029	1837.363025	2581.469134	2547.381639	2127.972161	2341.644786	2463.618162	2752.525362	2670.135684	3145.941083	2421.07533	2382.595069	2592.016189	2436.402473	1908.919585	2105.636359	2664.000543	2219.227468	2388.086535	2773.119963	2485.18666	2462.66162	2934.28461	2779.894219	3596.790386	2217.287171	2192.797042	2960.069518	2205.074007	2465.099384	2691.722077	2374.630173	2302.235624	3068.520908	2829.958754	3036.457674	3568.531743	2524.839178	2394.508533	2713.345867	2293.389391	2177.496689	2289.343836	2340.104975
558.mp3	2613.481493	3322.730343	4633.277712	4929.215954	3981.049457	4200.264351	3822.503627	3097.621915	2455.547835	3542.806196	4038.095195	3791.432619	2744.498144	3886.014485	3916.560878	4441.62972	4388.273292	3392.984901	5000.060675	3172.675012	3475.935469	3948.917832	2701.934769	1933.499999	3730.33477	3036.259629	2832.858358	3585.027647	2321.146108	3732.036941	3180.297575	2744.603267	3677.714437	3985.760515	4710.468384	2757.720183	3982.849854	2500.398269	2852.923449	4035.597817	2673.101529	2652.300558	3580.895404	3761.119459	2834.631591	3747.635456	2013.775861	4634.98854	3375.182437
560.mp3	1420.725232	2571.363985	1533.600081	1657.435493	1871.424406	2768.284377	1911.989186	1615.35554	3083.586044	1729.911665	1150.13374	1938.787329	2127.496772	1836.72864	2663.78173	2307.937965	1525.672246	1406.810521	2304.22124	1408.752679	1208.876015	1384.693646	1612.019579	2702.823067	1684.809355	1863.194017	1891.70602	1400.541727	1781.260527	862.9958853	1190.490575	1440.174244	1782.256976	2229.48317	2017.764886	1415.741886	1834.44827	1870.3211	1962.78688	2332.793631	2242.197709	1240.077961	1826.420918	1900.132082	2204.035777	2499.839408	1630.60164	990.63949	1649.77635
561.mp3	2505.462661	2027.425437	2477.100549	1742.684624	2732.221217	2028.644527	2398.508364	2491.989101	2221.034	1916.936876	1773.761123	1766.963397	1575.032486	2219.161328	1747.586001	1994.666305	1931.743325	2367.559552	2011.808492	2547.593386	1982.978481	2567.576287	1871.132854	2625.86695	1937.671686	2873.562416	2370.077577	2561.592945	2028.270932	2101.088427	1905.709177	1744.546497	2452.622881	1750.019485	2510.149087	2486.3304	2297.058228	2700.81389	2662.220322	1898.942348	3461.225509	2187.818917	2178.560478	3138.047455	3027.738227	2043.203974	2261.77928	2220.340419	1462.154997
564.mp3	2879.344525	2608.334884	3422.332184	4387.560632	2477.629903	2606.164142	1602.514915	5036.017811	3546.181912	2772.697312	4322.121988	3577.411144	3263.581969	3096.023192	2286.123683	4114.226167	1632.936683	3710.71541	2704.340685	3117.318178	2245.703487	1935.475586	3734.012984	5134.870971	2304.706958	2393.591276	2952.057608	3276.30468	2590.473872	1996.047087	1890.659773	2906.935357	2377.840012	1831.589956	3090.57604	1666.009292	2948.284489	2519.60258	2438.017123	4538.796044	2286.884651	2866.135172	2078.817081	1477.909573	857.8499735	3784.608637	2601.845417	4892.074617	3965.271349
565.mp3	2669.558556	2844.643235	2233.222318	2451.710213	2705.601737	2213.958843	2384.964921	2963.305334	2093.242604	2146.313729	1976.930683	1419.810253	1636.581335	2749.079218	1185.244165	1900.371348	4212.438055	1893.63287	2101.873071	3657.597845	1826.934432	1591.833601	3807.992201	3028.732717	1710.7223	2736.632259	2037.904761	2230.183139	2434.11592	1945.678334	1495.764393	2355.7146	2024.624133	1798.294876	2906.370789	2601.714713	1951.044636	2012.50141	3093.982189	1221.045479	2826.194512	1077.756102	1832.148309	3099.775169	1826.779427	1087.990468	1479.207003	3087.669807	1364.547752
568.mp3	1012.816425	1209.403152	913.9167861	1508.969861	1497.193023	1407.435011	1127.567955	1350.294421	869.8313175	1309.838092	875.9866645	1534.76787	1398.636601	1595.477982	1494.871493	1198.144244	1658.395027	1390.569283	1354.196872	1060.554763	976.111692	982.6200219	896.0911504	1228.091296	1753.661386	1231.833826	1044.98656	1171.880471	1286.636925	1675.337183	1310.157277	1202.677065	1752.618942	1346.941402	1579.442657	1084.496628	968.8680071	1499.444027	1174.119334	1397.680355	1189.425501	1064.968513	1316.258472	1391.13415	1311.44709	1214.756316	1254.842658	1559.733004	1739.301963
574.mp3	2219.176807	1886.663895	2196.510528	1898.556821	1603.209493	1703.510314	2437.76221	1602.568638	1709.147799	1868.44701	1724.948551	1778.36678	1856.560679	1904.848844	2775.032692	1827.332835	1860.516723	2080.191139	1434.504797	1230.100261	1399.236212	1750.159512	1615.258863	1549.273291	1654.200055	1803.462087	2302.434491	2442.887733	1989.236772	1485.584008	1878.073592	2472.850557	2013.61221	2022.834348	1753.518071	1571.259457	1631.901	1499.541423	1327.885377	2231.597656	2804.192893	1748.32062	1499.743515	1389.92663	1512.473677	1419.257605	1602.090852	1689.551678	1689.348015
577.mp3	4652.797831	2021.2168	1619.336582	1447.204285	1644.082626	3240.436735	2255.761713	1151.800357	1295.524172	2415.933519	1402.79604	4382.342673	1632.663275	1633.284882	2296.313953	1949.939076	3313.149215	3626.334101	3301.3155	3168.02481	3415.437864	2125.825972	2734.865845	3517.50227	1877.097025	1721.957419	1756.027326	2964.357588	3633.225206	3862.563721	3349.978294	2597.169462	2710.411093	2186.717432	3955.243359	2903.615867	2337.324117	2145.43688	1697.629258	1685.196906	3022.151391	3125.562007	3119.88571	3027.996114	1306.278452	3313.123787	3826.568704	2849.06162	2584.957839
579.mp3	2431.596398	2651.930528	2544.938347	2504.366904	2100.137181	2425.104941	2375.856589	2351.137154	2252.920854	2798.709581	2290.5925	2867.021713	2741.381744	2308.882266	2288.608863	2405.926561	2368.839586	2602.094163	2249.595869	2430.677956	2346.174988	2923.00312	2348.0058	2401.238753	2645.866361	2429.38363	2283.456296	2454.450469	2398.538906	2305.04524	2888.746365	2464.030232	2609.368064	2520.818947	2746.892237	2429.371304	2434.147148	2201.393482	2332.791608	2419.8655	2273.058708	2347.933273	2687.228254	2442.785091	2293.519322	1993.427076	2282.315671	2258.698814	2091.952681
580.mp3	1449.95368	1674.17515	1427.650241	1338.654645	3292.387041	919.9209706	1469.850232	1103.479096	1081.562897	1062.472735	1155.381062	1251.511404	1440.251877	1325.044474	2855.176364	842.6585911	1392.462704	1347.313594	1352.362707	1891.865986	989.3937007	1081.714245	1163.038578	1722.311469	1070.913922	1390.621948	1000.975166	987.2518913	948.3173105	1110.23735	2095.439318	2365.705912	1731.659758	2016.215202	1735.160705	2130.885877	1921.851112	2536.664568	3143.173568	1673.672518	1221.741096	1526.238881	2198.760576	1139.505565	1134.257353	1116.092526	820.6136658	1095.066165	1185.278754
581.mp3	4105.790697	4572.266061	4640.804311	4255.483792	4304.078243	4389.26638	4547.188929	4391.74355	4244.386321	4207.415981	4278.993562	4517.662429	4131.797218	3511.012839	3952.931956	4138.966283	4044.826232	4234.882845	3977.782885	4135.488585	4342.250616	3897.756104	4329.852431	4185.602693	4095.592522	4382.332367	4294.377818	3503.747135	2754.719528	2690.043354	2653.269624	2587.640945	3370.488022	2442.661243	2880.147249	2586.645922	3049.298789	2241.831416	2643.809311	3026.121755	4488.141847	3403.382566	4456.41195	3326.456446	3732.281462	3145.767692	2599.821275	2221.778016	3800.626259
582.mp3	2146.325035	2080.384578	2588.531995	2042.287546	2172.630241	1902.687548	2664.490042	2104.376848	2386.377748	2050.326702	1951.135382	2046.440271	2658.20177	2087.156762	3292.124846	2023.66975	1973.679335	2286.162347	2556.80618	2158.844523	2615.123485	2118.149564	2135.650393	1785.956957	2052.360385	2404.787947	2780.912863	2150.206073	2325.007375	2114.213858	2416.68416	1911.019269	2026.79677	2037.31736	2190.764312	2458.675797	1909.315036	2326.808723	2166.182673	1923.304365	2204.323516	2282.574839	2799.008907	2119.186805	2206.221346	1842.643976	2327.163462	1958.134446	2305.73901
584.mp3	1105.323465	1386.109823	987.2365989	1171.394858	1142.191012	1081.166958	1024.896171	1080.193933	956.6536578	1595.499307	1049.347571	1159.232329	993.2335848	1142.302705	918.9617816	1097.501705	1262.697048	1328.535392	1305.547944	1294.479286	972.2825227	988.1191196	1003.78992	955.2241997	1027.091559	1102.971689	1113.170766	1060.054764	1496.790731	926.6359213	1265.587024	1238.112099	1131.55028	1097.646601	1109.690083	1176.783818	1203.923933	1295.304572	1417.908922	1044.120843	1102.192271	1077.522018	1053.336239	1064.652046	1063.758046	1280.562528	1398.073977	1560.794589	1146.112268
585.mp3	1898.988713	2517.218542	2531.598497	2132.778506	1821.017835	2527.964144	3695.322255	1906.16987	1689.393535	2151.177493	1777.752503	1746.745378	2324.31151	2365.635018	2112.149548	2378.912829	2074.767053	1731.79958	1620.183452	1340.318872	2028.349256	1592.187986	1965.979745	2115.685145	1968.228114	1805.829583	2649.158598	2389.275515	2428.315838	2587.168317	2415.032037	2066.39215	2427.92884	2346.015068	2854.879547	1877.967555	2023.070434	2255.8686	2314.032667	2251.590542	2027.548193	1748.98042	2394.192716	1968.54549	2818.325791	2029.491768	1955.801886	2103.203629	2018.529427
586.mp3	2449.239294	2984.29822	3563.926891	2971.75947	1638.163465	1940.6089	3812.568181	2386.329501	2126.836709	2130.847434	2550.546774	3423.978419	3024.061454	1680.324355	1992.892828	3962.543445	2637.808975	1772.635476	1779.727096	3791.047133	4450.007744	3457.121437	2708.297449	3859.067604	4547.873563	4532.34577	4803.953788	1742.440567	2342.806898	3773.431456	3952.213112	1929.404593	2185.097768	2380.113053	3200.683115	2250.178927	1913.113455	2117.088695	3243.1712	3623.203927	2264.675361	2242.856876	4239.171427	3457.284643	2378.234284	3644.185053	2190.534294	2998.055888	3730.52348
591.mp3	1326.029249	2196.730994	1478.462777	2902.896319	1974.763738	1613.888523	1676.629241	1270.748267	1692.608543	2248.833886	1632.90105	1854.87905	1460.53808	1638.135206	1278.384539	1918.834332	1598.667111	1671.167069	1461.65651	1275.108424	1958.576166	1430.649313	1221.152092	1592.468558	2066.301364	1476.986814	1907.857456	1910.001364	2084.66839	2138.432821	1724.250648	1464.307809	2031.438842	1632.685385	1307.863237	1308.136774	2080.073923	2022.660785	2046.741375	2068.515175	2072.298284	1786.642543	1498.034886	1787.210333	1678.271096	2004.960031	1433.47148	1499.195486	1737.32913
592.mp3	1075.613742	1822.886763	2510.574071	1593.567431	1172.229265	1817.713502	2099.941617	1964.498373	1270.582677	2023.83445	1488.576268	1659.688242	1744.277673	1800.291249	1743.608661	1883.341925	2118.175852	2122.659707	1402.363634	2679.938728	1964.407272	1602.704915	1905.529827	2196.723582	2023.013452	2112.015767	1744.154604	1449.724307	1875.645924	1756.670818	1348.346051	2482.766512	2625.966891	1539.242392	1879.417171	3413.998192	2095.722826	1911.295963	1738.886506	2259.974495	2032.104445	2138.571919	1591.043002	3161.097382	2331.198029	1817.712559	1743.684496	2065.774151	2009.222871
594.mp3	2446.802518	3335.283683	2615.40366	2440.002082	1441.60545	1919.646656	2105.793348	2865.961217	1678.889897	1693.312398	1389.805362	1521.572388	4939.489066	4553.963951	3213.399614	2911.107766	2948.572147	2600.063637	2306.564921	3893.121887	2713.34907	2029.286001	4000.080997	1991.14433	4378.242292	2861.404738	2157.408289	3411.940578	3752.321564	2898.223285	2181.768999	1855.327039	1936.052545	2599.95491	1955.63364	1578.437563	1869.982804	2286.948188	1915.780841	1285.261059	2094.310058	1765.74413	2002.144072	2549.860097	2750.825266	2040.493488	1936.572811	1757.830775	2481.714409
597.mp3	2983.027981	2415.961694	2357.978056	1906.135128	2340.223956	1471.757802	2022.559018	3666.203933	2352.522807	1906.746976	1567.403366	1374.632298	1894.170377	4704.350058	2071.04803	2138.910159	3953.820406	1595.162535	2972.458646	1281.137963	1980.479334	1414.578446	2028.307285	2203.705044	3915.984652	1452.317317	1935.183816	2349.658568	2137.475903	2308.943585	1740.180075	3702.116863	3873.601565	3722.578101	2001.091698	2943.131139	2248.081714	2549.468943	2157.770937	2762.095486	1858.315149	2039.555925	1933.397708	1781.538185	1979.555972	1898.700066	1994.094639	1777.920399	2452.276532
598.mp3	1589.169834	2560.109761	2109.829389	4017.864093	3231.258309	1688.455851	3679.090166	2515.629008	2410.170495	2558.78942	3143.542734	1646.353613	4135.5368	4685.04981	2187.462951	1894.768622	1938.982524	2510.072884	3941.763666	3472.631898	1595.357583	1627.617311	1481.957333	2032.702257	2720.327542	1958.92319	2527.998862	4227.181041	1676.026708	4717.107982	2741.50916	2554.313687	2591.961982	1461.481825	4356.35047	4744.193618	4974.874679	2722.055647	1784.03127	2167.118386	4640.425499	4916.979338	4453.580729	2292.60178	2097.541067	3571.732405	2472.292658	2519.127475	2192.878758
600.mp3	974.2433358	1433.581005	4673.560277	2689.397199	1221.757231	1107.962544	1319.933466	2859.713444	1480.476119	1030.283858	1908.241538	2336.959568	3592.455783	2254.412109	3660.05691	1322.081968	4703.795796	1875.11587	1301.124731	1281.601379	1310.850429	3537.792974	2333.721945	2049.317227	1647.959024	1315.759367	3328.98033	2013.903718	1431.204696	1372.46414	5033.672399	2413.865339	2634.192253	3133.978355	1177.073621	3806.876538	1941.139267	2663.069682	1535.216421	3185.138507	3261.874822	2002.937918	1244.431175	1371.941796	4867.833892	2947.432813	2506.963676	1306.747953	2063.221411
605.mp3	1408.633154	2899.337883	2181.720306	2824.860038	1195.822857	2920.321348	2566.890799	2939.506898	1152.755217	4124.191185	2351.386575	4536.712977	4060.008671	4212.646169	3659.575284	3827.486734	4435.001376	4262.770135	3483.327931	3211.490496	4136.851638	3677.171338	3379.590649	3217.879161	3191.122924	3372.739988	3165.008672	2785.238516	2579.280904	2677.027552	3292.302942	2680.379853	2617.363627	2578.591097	3024.798981	2951.23055	2454.156821	3134.645566	2849.314115	2386.438449	3621.971375	2404.882369	4250.836845	3672.381988	4538.480574	4016.632668	4573.782372	4176.123689	4179.704631
606.mp3	1589.618471	1637.814386	1675.85423	1728.689992	1775.374118	1511.044142	1509.028409	1177.858623	1604.808127	1586.417775	1781.383419	1084.781624	1810.331501	2060.389186	2156.906499	1829.134577	2250.200146	2117.457097	2116.991673	1712.330895	1481.842642	1900.287437	2056.472888	1511.299443	2017.043859	2412.538628	3368.397059	2797.860541	1710.223568	2104.263955	1762.454763	1991.298469	1969.113876	2024.774327	2771.130672	3197.886015	1668.550172	1756.130375	2000.786345	1848.809548	2172.230012	2467.155432	3455.286526	3000.334696	4065.944433	4289.917831	4492.240721	2150.379793	1922.591675
607.mp3	1597.289625	1957.780113	2217.259728	1843.473155	3037.336703	1489.733039	2467.847049	1959.107512	2381.659938	2549.390709	1430.883591	2483.939926	1810.96522	1644.189663	2261.545457	1807.119722	1619.741523	1817.360176	1907.972809	921.6400567	2104.92442	1744.981571	1687.170063	1911.160692	1495.266361	2160.030902	2064.391055	1871.901477	1765.347457	2302.879996	1518.019381	2165.434151	1571.991869	1461.603599	2121.998925	1572.937488	2309.37622	2420.315065	1905.662225	2509.751652	1623.605898	2400.490346	2231.239623	2807.781223	1763.86685	1608.744651	3133.498658	1631.303518	2065.23488
608.mp3	968.7533036	979.174042	949.0288681	1149.467477	1100.186598	1280.092778	863.2372657	993.1212783	867.2570595	912.8996154	896.5808846	1133.525983	1102.076611	1259.311101	1243.081026	1060.707365	919.4667588	925.4860227	894.6793327	934.6737312	985.1455577	976.113293	869.9568209	998.8191624	872.5687873	915.4063121	893.880494	1139.261557	1101.244466	1246.847041	1276.29734	1074.036196	935.9539962	924.2514592	913.0301313	918.0376551	967.9856243	937.8246269	1245.214623	1070.552866	1130.778734	950.2714182	1001.690001	978.4801918	930.0739111	939.9452334	963.5200667	890.3517214	971.3901098
609.mp3	2862.604656	3097.123329	2095.48601	2318.910973	2257.263089	3214.79349	2867.512523	2542.143255	2712.352297	2892.22344	3575.208039	3626.996657	2536.165656	3004.197393	2637.52876	2462.470553	3466.57014	3796.309815	3638.084819	1984.156582	2253.513184	3307.910731	3266.662356	2288.146482	2728.315524	2781.817322	1839.713566	3256.990962	3115.885201	2316.204888	2026.785854	2226.143458	3575.18906	3554.172474	2136.292369	2726.761047	3508.225037	2020.437317	3657.906804	2836.672934	2715.045919	2590.872941	2485.79048	3061.584576	3567.913081	3687.198313	2229.154662	3219.619972	3007.264971
610.mp3	993.9860414	1032.872675	1162.930522	873.026655	1036.410106	876.6761775	4308.856755	932.1870792	1099.602208	978.8945928	1032.009419	888.9202073	826.9819475	961.6955616	4147.477365	1023.194761	1185.869152	1039.006046	1130.341603	1019.971716	1018.176812	1005.838811	4055.525696	918.5527535	855.9091827	991.3132615	1038.412251	891.2356397	1088.256599	876.8568256	4164.417776	701.2625283	974.9987446	1024.796681	1113.368117	718.591315	949.5084434	840.6782502	4213.218408	827.989044	1049.354005	1090.086327	1051.407807	866.5009429	908.5089275	988.875125	4180.979086	909.3200214	877.9118962
611.mp3	3062.299631	2757.102323	2914.890854	2497.630427	2740.557302	2279.099436	2501.484869	2667.58014	2721.772044	2706.949216	2717.329111	2279.926059	2183.125941	2177.191213	2096.765157	2135.80158	2127.111646	1983.238659	2043.726148	2173.702215	3222.45406	3129.599132	2897.542276	2887.661021	2661.103761	2761.440915	2705.073447	2547.556895	2515.355368	2655.655098	2426.492974	2203.326626	2245.961819	2426.09386	2259.348172	2243.919939	2277.890801	2121.162996	2185.822407	2141.256253	1951.842893	2041.164038	1555.620236	1589.089396	1593.340821	1666.126621	1602.664069	1638.164076	1594.275247
612.mp3	2762.482761	2333.801722	2436.482598	2541.798688	2716.121795	2827.877051	2692.705358	2768.119517	2509.599825	3278.561229	2725.21273	2816.515638	2802.057675	2217.513019	2899.622701	2577.514577	2636.230482	2952.325379	2661.352653	2900.34101	2395.263404	2235.9595	2298.60354	2399.412816	2413.157334	2463.283205	2312.946483	2347.46254	2363.106453	2598.49195	2243.532655	2425.064575	2498.56866	2364.025066	2227.004411	2349.604621	2332.205563	2382.355548	2991.721433	2653.396472	2791.530586	2777.172194	2956.328192	2691.251316	2683.194033	2730.317275	2982.933569	2791.824917	2762.346158
613.mp3	2073.512053	2134.236312	2179.490476	2434.441702	2661.12989	2766.841722	2313.075267	2098.417484	2348.927142	2164.704746	2119.653377	2302.660424	2263.461014	2229.767047	2251.248868	2242.224363	2087.179277	2274.717056	2115.516443	2342.350448	2318.437594	2620.802516	2055.552653	2324.892096	2469.580095	2446.218179	2689.066766	2193.454192	2117.782892	2371.46988	2153.707774	3137.872576	2676.491772	2021.66052	2292.332126	2137.601704	2581.179993	3051.83458	2201.519218	2766.915064	1997.245679	2606.517336	2353.122283	2627.770373	3296.51299	2358.24352	2790.129885	2323.218086	2271.74922
614.mp3	3025.635296	2466.678969	2764.677542	2891.060123	3018.563859	2645.421228	3223.43072	2764.634949	2216.249339	1960.991471	2364.73599	2226.908347	2671.344781	3131.429111	2851.664888	2583.638457	3486.798189	2840.283079	2857.033594	2280.02193	3288.481616	2909.870375	2504.84221	3190.375344	3189.824638	2628.48946	1981.104326	1434.785191	1210.678966	923.9646012	845.4440742	770.6397321	3808.326168	2621.959915	3424.61316	3494.805429	4389.262128	1258.931462	3885.382137	3329.378445	1139.135646	884.242781	795.6939434	930.1612184	898.5351942	3671.410305	3052.615456	4704.098309	2979.540031
615.mp3	4780.82584	2057.998255	4266.916788	2967.242742	1781.08242	1867.325629	2689.402257	4050.721828	3090.701921	1789.898779	2329.974976	1819.096966	2793.184591	3239.337585	2994.993102	3279.511992	1668.104176	3393.513235	2297.95548	2381.275284	3361.177	4936.333038	3686.329268	4581.290818	1203.694287	1819.909506	2176.732941	2208.941285	2853.738791	3259.97951	1873.159276	2673.953581	4242.641157	3554.375691	3571.17847	1014.070935	2330.184763	1937.519838	2092.137055	1364.906388	2802.25472	1699.085979	2430.744421	1619.900029	2810.982291	1764.701428	2044.209348	1515.22012	1772.855534
616.mp3	1550.799671	1393.388213	2060.430687	1693.391946	1358.822438	1685.349085	2427.366907	2095.581149	2286.264055	2734.182067	1630.380429	4583.713474	758.0464744	1409.62326	1666.130211	1904.193418	3150.39473	1155.027059	1396.660226	2142.759723	1958.741338	1515.652853	2490.385195	1651.302715	1596.836392	1498.534052	2092.962678	3259.879542	2387.104961	2003.263541	3288.034116	2951.557514	1090.317436	885.3285155	882.3730006	1173.190615	1212.49025	1396.204149	4281.186903	3619.786187	2763.03936	2852.443816	2222.595135	2556.235953	1944.374644	3190.564032	1994.301719	2909.580989	3112.972275
617.mp3	3332.725993	4655.475955	3789.657652	4657.906391	3659.033178	3616.460751	3354.789921	4404.808482	4874.59855	3577.11911	4104.268993	4009.925576	4967.438684	4046.941326	3415.859397	2996.923851	4702.685306	4059.27056	4738.488695	3885.469964	4297.256544	3765.92433	2981.26561	3404.095662	5095.712528	5082.235162	3218.831997	3776.43474	3241.193196	3103.432648	4592.502389	2982.919108	3741.007446	3749.330012	3234.943793	3608.077099	3583.504977	3387.858854	3822.293755	3043.465882	3198.022078	3981.772476	5187.625092	3664.506128	5210.533642	3696.57432	4468.30875	4711.241726	3850.413192
620.mp3	1636.683885	2914.672905	2627.123574	2108.902942	5310.852731	2765.953261	3631.076207	3658.703336	4020.015149	4557.928968	3319.66332	1938.785654	2704.295876	2586.83145	1315.925165	1595.024106	1397.167753	3847.600102	4136.136972	2949.280981	2750.842442	2294.642866	2581.015971	3668.98036	1951.660317	1425.355153	1803.648845	1885.668557	3308.142393	1536.797358	2331.136421	5199.656775	2647.265007	1898.476037	3831.482685	4167.224014	4090.143693	2801.734642	1839.911912	3413.463042	2745.646251	1603.732412	1856.373861	2032.546253	2538.820264	3802.585149	3314.95731	2814.888212	2311.854771
621.mp3	1889.835799	2533.9682	2005.820815	2649.120578	1978.426506	1822.72775	1479.676113	1910.803474	2473.005481	2610.265118	2309.564727	2308.942571	1917.986173	1742.344181	1635.98991	2602.581401	2148.282067	1863.933277	1914.815168	1626.137917	1474.125242	1925.916461	2204.063069	2172.153571	2074.314939	2464.593868	2772.228065	2125.468156	3121.231095	1902.616234	1738.570572	2199.4835	2152.146051	2282.244525	2112.036107	2195.904222	1803.398075	2310.57899	2403.714724	2555.773949	1908.910476	2411.739438	2392.438009	2477.640081	2179.121045	1874.241046	2551.249282	2094.917667	2638.118953
622.mp3	1539.299923	2258.073244	1043.990714	1515.075556	3677.726814	1831.305725	3450.784032	1786.152655	1499.973394	3337.074301	1877.002884	1868.912285	1553.490783	1830.116115	873.5374329	1265.469451	1406.504154	1524.395922	3202.268686	1129.436891	1480.976426	1110.844625	1701.346082	1100.644419	1645.911727	2264.48904	1369.570405	1317.101017	832.015329	1414.033643	2765.515293	1478.175178	1359.181788	775.8305727	1325.792727	1025.717244	2015.689261	2965.767787	2766.266013	1361.875128	1176.117584	1382.070548	3260.669718	2348.80552	2441.468462	1431.413544	1288.18732	1727.545269	1778.086859
623.mp3	1915.995904	1882.718839	2265.073299	2091.999347	1994.582035	2438.749496	2309.571526	1889.692135	2277.840622	1853.436721	1832.158606	1943.458838	2074.015172	2035.964472	2379.066086	1800.735408	2231.622224	2059.060205	2364.139931	2082.67276	2578.628666	1973.86782	2912.006351	1768.906193	2170.040716	2045.419782	1949.1883	1795.015367	1992.920911	1820.770521	2085.00959	2371.194232	2320.896692	2159.84484	2869.019154	2461.523371	2037.210061	2230.786606	2314.654088	1681.169434	2110.742513	2268.952087	2364.408066	2064.160717	2140.275799	1772.828036	2042.866317	1979.30646	1974.45002
625.mp3	1531.996186	1384.43156	1673.796879	2637.164728	2334.551588	3935.261766	1591.615779	1891.822373	1422.614485	1434.882378	1551.111358	1999.664627	2549.312976	2640.565621	1531.266077	1839.793565	817.87154	977.7113872	2027.509025	2197.513016	1533.974309	2107.342065	1315.275432	1403.956642	1592.204942	1969.471361	1586.475684	2097.527827	1946.385206	1977.941133	987.4230569	790.1114438	1002.153239	1851.094567	726.1571538	1329.886114	1605.585438	1584.313257	1433.90155	1486.038527	1283.426222	1404.221097	1179.506852	1422.899994	1008.825706	1002.268817	2449.549188	1403.849209	1368.531107
628.mp3	1859.653425	1227.33837	1112.781265	894.1960311	840.538941	1659.682111	1282.713975	948.0695686	1328.376654	1009.309984	967.9115849	875.6633337	772.2230733	1430.977414	1220.135939	1034.924816	1135.192351	1093.845517	1045.663375	1132.119128	698.5178268	1350.017679	1466.093852	1140.279056	1005.982312	1199.894779	1005.561271	1174.878754	1501.107919	1435.068136	786.8753654	2581.326474	1572.148005	2174.939741	1971.194587	1066.288682	1072.531068	1771.7251	1454.018335	1169.405018	2060.900385	2688.161976	1608.944847	1155.580408	1204.438796	2894.127402	2330.865226	2250.382521	2324.425796
629.mp3	3184.933666	4247.207289	3783.294913	4425.537882	3348.265704	3138.337751	4458.746973	2586.129904	3474.512737	3170.267357	4924.638381	2602.39322	3107.733455	4401.338886	4173.126462	2686.58563	4075.735333	3158.200018	3742.441956	3856.62126	4097.607886	4150.820555	2964.17056	3637.628428	3750.412621	3708.707185	4809.034476	3782.929838	4054.183303	3070.079948	2801.741913	4035.187211	2959.601567	4701.070936	3827.546609	3932.881688	3991.330072	2965.619576	3760.702064	3776.082466	4771.077044	3923.021349	3681.034899	3815.13923	4038.001439	3493.410947	2566.720698	3016.096169	4629.426154
631.mp3	4313.940454	3095.627028	4196.018191	3482.439928	4403.955208	4672.825388	3780.764202	3704.177938	4464.852477	4284.227537	2710.000091	3991.202579	4264.823003	3925.380487	2804.559889	4133.699385	3908.729637	3592.310335	3553.416541	4340.868092	3513.937703	3519.95854	3742.618906	2857.723331	4700.187994	4051.074395	4430.816274	3971.225037	4600.138666	3122.095725	4376.351557	3816.794259	3230.265061	5147.909673	4725.120668	3756.507091	3166.135122	3603.726604	3812.744173	3395.852772	4079.449435	4451.973731	4737.452832	3950.728276	3052.941386	2796.728116	4415.013515	3973.547567	3787.844725
632.mp3	2983.201296	2585.344991	2479.949618	3224.5815	2447.22266	3295.072986	3171.421762	2888.591603	3967.184787	2764.42293	3391.623266	2050.836451	3281.626764	4246.969637	3747.817539	2940.947878	3668.67955	2828.233669	2914.612455	3484.28409	3376.880445	4166.303514	2658.203523	2443.506847	4012.256648	3622.899853	2993.782674	3681.590838	2798.018132	3246.422938	3802.533958	2470.750032	3176.801273	3394.923243	3054.376159	3048.992776	3537.740451	3588.29977	3044.685255	4040.639044	4388.58459	2110.504283	3433.033317	3792.395773	2684.797172	4158.961927	3163.675762	2492.304251	4217.17916
634.mp3	3688.989476	2723.461291	3587.558891	4413.847463	2570.050296	4460.720614	2678.991068	3141.383697	3200.521285	2458.847702	4582.305316	3949.344572	2680.316287	2073.368146	2325.851331	2482.748408	4383.651594	3975.232962	2743.216336	2294.363588	1703.681183	1463.172628	3216.95765	1091.084733	1080.114976	2603.24917	3324.648476	4235.918808	2686.66857	2760.594381	2324.629987	1926.271962	5307.886332	2673.831565	2550.748755	2347.328556	3052.44682	3747.597842	4396.164181	2338.514669	2260.497165	2884.051593	4258.993425	2861.182017	2924.728368	2358.943912	3744.627428	4263.519441	3235.554829
635.mp3	3316.543989	3159.00807	4049.368745	2960.610535	3609.913476	4075.610087	3420.596489	3799.843797	2817.343811	3913.948793	3383.114106	3014.387386	3034.622108	3980.23016	3772.41177	3517.568563	3780.078112	3221.998767	3698.228912	4635.645989	3681.075708	3313.089374	3205.064271	5189.418203	4006.223221	4296.945427	3460.13205	4793.771254	3167.282356	3293.411778	3036.038912	4542.867974	3512.919181	3126.534621	3966.23874	4885.770073	4081.743086	2998.68176	1726.183709	1680.450786	1610.630723	1241.159934	1397.291206	1144.111837	3618.804853	3733.868425	4162.719735	4115.734328	3104.517637
637.mp3	563.1708929	422.2697949	538.134011	541.8543496	511.1153341	624.0727179	527.9289664	614.7458001	436.5786316	451.1134576	555.4942055	559.8369186	670.2780846	641.256261	565.3953492	430.8702722	510.3960843	501.0034179	518.5207238	635.6256604	671.4922779	572.1395547	435.5709968	485.2644238	485.1432878	602.4230645	613.5935583	527.6447862	533.9184629	487.1878009	543.8830476	473.9470304	767.6044792	544.2556556	538.9135416	502.1946951	448.2474993	405.1936234	555.5940558	576.7291238	577.6662789	654.3729285	430.6099858	457.0246368	573.6215744	517.1736464	581.232624	706.7054258	675.7168843
638.mp3	465.6480827	450.2701527	432.7943151	376.181785	462.1330872	422.7047863	466.3490274	467.7690144	440.3797209	429.9830752	473.6606204	448.7812073	403.7462663	441.1815595	453.1401676	442.5910091	484.7642846	426.8375231	451.1221616	493.6869581	497.3474612	500.6803844	471.1450465	415.628495	435.6643766	412.8083299	441.774136	499.9191831	443.5426696	420.809981	430.230407	442.076289	462.4215858	407.7108835	428.7923443	386.5308286	418.5646629	437.4986403	472.4309858	474.5764538	452.6035137	427.2791587	403.8140767	439.392276	471.8397378	420.8535762	373.7787275	400.2604314	478.6266235
639.mp3	3591.725512	3538.501341	4690.90234	4546.822534	3799.971767	4282.587504	3900.57374	3473.286638	4307.228584	3999.334162	2945.310842	3214.099824	3859.407763	3403.449539	2672.419637	4006.682257	3566.755482	3938.239946	2341.941455	4018.367837	3678.266807	3595.594162	4181.50034	4171.47324	3632.15841	4183.469374	4005.537351	4785.49594	3080.142653	3790.789735	4240.255618	3725.275022	3756.455284	3731.672646	3943.800799	4209.074511	3444.000823	3554.902406	3820.488946	2517.384262	3495.570634	3866.931825	3696.482703	4005.137329	3476.900775	4256.799661	3649.859487	4077.484525	4153.514154
640.mp3	3352.521474	2684.535694	3263.558059	3004.793852	3311.822757	5148.228798	2586.682299	3272.956421	2686.425668	3807.573084	3083.102118	2926.552967	3227.207426	2365.330213	3530.036566	3295.147474	1356.860271	3306.04193	3191.093228	4721.285386	3048.919055	3663.965399	4028.529184	3076.850144	2970.842861	2690.990154	3056.526677	2844.461109	4252.702539	2582.608897	3464.103584	2539.410518	2853.832597	2590.555399	3798.938056	2815.769211	2936.75461	3223.396715	3381.194821	2894.015536	3049.33874	3321.82794	4863.537584	4810.149687	4794.355672	1133.754991	1205.882674	4870.301159	5593.668864
643.mp3	3489.581801	4082.055571	4114.639701	4372.679269	4160.822855	4130.589519	4099.576046	3968.903413	4827.277652	4836.303297	4573.115389	3876.130545	4716.905473	4681.65728	3845.009974	3518.889654	4220.401771	3550.648683	3879.529434	2585.125315	2939.051332	2683.614513	2676.253619	2956.031269	3512.134571	3381.288561	3781.168677	3967.663407	1882.79509	1828.461027	2035.90749	2069.151324	2203.767749	2342.616395	2836.649472	2822.976915	2672.439844	1959.459375	2298.950399	2753.655075	2480.234475	3317.527024	5166.019589	5369.428329	1932.376471	1841.287482	2810.995436	1941.302617	2296.445049
644.mp3	4439.50902	2846.187443	1651.044065	3995.667281	2276.003052	2485.925698	4215.351397	2743.124965	2099.892962	3035.655381	3020.895841	2822.360535	4821.314008	4075.974327	3766.797721	3549.707739	2441.87243	3941.57691	4124.246518	3163.510679	4589.131228	2708.195192	4182.542691	4636.29426	4566.408438	4314.393667	4118.465221	3758.54739	4079.992894	4381.35911	3852.308127	3222.234611	3881.375187	2973.26529	3669.590555	3000.424089	4307.042169	3732.903199	3823.312986	2638.269524	2897.208586	3983.937849	3521.479934	3084.836562	5108.73945	3329.158827	3741.262142	4104.115029	3388.117315
645.mp3	2022.642071	3747.437343	3120.473273	3861.558011	2102.100562	3246.819465	1957.501737	2011.739324	4192.54981	2750.457622	3287.340901	2440.870988	2570.258775	3639.919912	1971.301048	3732.253013	2071.735	2231.45764	4008.738793	2559.188517	3791.654318	2487.61472	2105.25073	4072.767037	2227.937472	3942.239222	2155.213516	2366.373301	3926.724682	1962.75196	2460.734914	2626.871749	1995.10966	2457.418636	2570.0736	2033.54431	1973.432739	2073.721835	3229.981587	2859.443642	2630.416452	2612.301862	2492.83579	2376.684032	2231.281022	2200.807753	2257.613941	2776.081633	2551.769922
646.mp3	423.605386	484.1017509	430.4088744	409.0434984	360.6617297	280.3271822	411.5384213	367.6442353	923.7231006	329.5808406	374.9713957	741.4202094	933.3004468	701.9791488	467.2919217	825.0438088	586.8126623	588.6322838	506.4091795	457.3994006	477.076848	339.3247918	554.1297353	281.1308017	546.9822381	776.6191654	523.1679742	626.3904704	697.6762979	715.2280225	845.9599646	419.3692032	370.1331301	407.8189749	516.4179507	353.5675969	808.2106264	286.9679105	389.3030651	583.7173883	577.1899672	854.7652064	623.8558849	420.0353164	632.2473302	705.7901841	509.2741114	331.6732075	420.715501
647.mp3	3246.423295	2568.542872	1693.617013	1723.52106	3711.416381	1131.132232	2229.439365	2645.913006	3822.892716	1019.827868	2031.848498	2830.731288	1750.809271	1377.0968	2779.458423	3101.213084	3051.13485	4005.906255	2926.222244	2944.665227	3336.888349	2687.115143	3461.662174	3886.918476	3112.516684	3703.715129	3502.406917	3803.717568	3257.611284	2971.041166	3201.110442	3028.969561	2929.456833	3284.323233	4012.37533	2714.945686	3136.027526	3014.553895	3965.230636	3278.704932	3812.372824	3860.848975	3244.754898	3079.915971	3446.472775	4290.45049	2500.450588	3033.756206	3846.044904
648.mp3	4316.493901	1504.977518	1251.910926	2623.287553	1215.138806	1526.502296	2341.742477	1400.349555	1233.008132	2181.171627	1694.366596	1228.951875	3373.501925	1495.387258	1353.655369	1814.199343	1461.859316	1186.075928	2189.983281	901.3614294	1110.801455	3262.719426	1614.379195	1691.840091	2576.846893	1274.905446	1290.103701	2070.369856	1151.567839	1800.493345	4128.457101	1502.958494	1450.165118	2321.232532	2677.323724	1346.885952	4048.661228	1415.280182	1697.563585	2203.200613	2012.197029	1483.710919	3025.945243	1035.981571	1155.172432	2950.344184	1364.716832	1181.30217	2811.083066
649.mp3	4883.308135	3760.213584	3099.710185	3998.373088	3753.083074	2662.522583	2600.098661	4895.523017	3165.082987	2920.972583	4503.831175	3701.051456	3390.326001	2884.549587	2785.477627	2847.255436	3147.777073	3081.723945	2752.025216	2776.060265	4909.184539	3451.318074	2894.488735	4238.037547	3538.792998	2022.357542	2836.720428	2713.020661	2894.163745	3286.377553	3024.063702	2698.076998	3550.342421	3399.897852	4231.186233	4862.043611	3146.327129	3555.077231	2920.536882	3076.639266	4079.490115	4056.588423	3632.806551	3870.349304	4282.696104	4424.682591	3478.103344	3743.323523	4052.263032
650.mp3	4018.647672	4256.740358	4117.040766	4016.346854	4039.331388	4060.800125	3593.995684	3577.734064	3885.178289	3677.28076	4027.882585	3941.746087	4128.050788	3097.346776	4307.220892	4277.483886	3823.474053	3704.554503	2835.392624	3411.047627	3595.961886	3687.59612	3257.989701	3331.412916	4024.101505	4063.270751	3800.35404	3885.813783	3602.24991	2804.285224	3791.177355	4159.751386	4209.395263	3451.865896	4351.987381	4469.570588	4136.112178	4528.370619	4224.7104	4322.22294	4346.533504	4640.622207	4359.99826	3860.78766	2600.995328	3230.747748	3436.300444	3474.629404	2694.72896
651.mp3	2700.067192	2631.449528	3826.238135	3260.984356	3388.266135	3857.944735	4045.71658	2952.895528	3147.257004	3973.544391	2879.626853	4069.53216	3431.04898	3192.255994	3116.201747	2831.612822	3197.978608	3114.114136	3248.915486	2622.049693	3905.703712	2557.216345	3286.852797	2617.937255	3240.98387	3068.497579	2708.061928	2264.997306	2872.84007	3973.390112	3132.240599	2898.076744	3382.860752	4498.695976	3113.456758	2840.905286	3781.327298	2093.187171	2613.225631	3167.382979	1889.122418	2845.172736	2609.090397	3807.244625	2963.648707	2431.226801	2932.680269	3070.848802	2667.512105
652.mp3	3828.474326	3008.681129	1936.848474	2020.695002	2944.166546	3601.773875	3183.635266	2934.526858	2654.493685	3234.401844	2597.264679	2403.986413	3060.702373	1555.78038	4991.666273	2337.554101	3259.938177	2802.693095	2578.567632	1512.218515	3456.880713	2070.068412	2071.568334	2449.606702	2619.879119	2560.309501	2022.611732	2721.361654	3912.054587	2688.099735	3778.516115	5159.988592	4108.06235	3401.992577	3770.798143	4639.874617	4595.588752	4532.50327	4215.304931	3062.873916	3416.476226	3450.731035	3308.90418	3217.079917	2522.507248	2820.827133	2341.499519	2347.220031	3226.255108
653.mp3	3998.661679	3707.30536	3824.711574	4061.492555	4018.895416	4232.956558	2625.469044	4823.756998	2145.583817	4191.184999	4327.58277	4977.067924	4542.397063	4294.908599	4393.990999	3166.484907	3222.752676	4157.065849	4068.992984	4540.055062	4170.566969	3605.126802	3952.831599	3047.244029	3528.955435	2636.888624	5915.095395	2455.02191	4546.727553	2289.363121	4817.012834	4868.417959	1960.749424	4280.896133	4261.116536	4230.756283	3221.650233	2917.368916	4907.944049	4374.9117	4387.247739	3983.969039	3547.874288	4034.856158	3034.887695	4140.564132	2739.406522	5049.039283	4288.349147
654.mp3	4296.074734	4010.126184	5305.60581	3108.243115	5503.636169	5398.586538	5308.81679	4143.455976	3511.345291	5361.472207	5447.734293	4698.835239	5581.106766	4816.966149	5005.261419	5004.092108	5572.02418	4163.38877	4802.316913	5025.328783	4679.524157	5509.469592	5716.37963	5066.471772	5402.074546	4387.731533	5397.396171	5151.991498	5135.361602	5241.472607	4369.381334	5377.682499	5077.03519	4861.741419	5032.998153	5349.393407	4077.120049	5580.546588	3655.14705	5131.784798	5026.044644	5509.9659	4249.548613	5401.57169	5223.392759	3947.74621	4866.634181	4605.843608	4103.7868
656.mp3	641.45466	813.3055666	761.3379416	799.7449725	650.6264704	962.6401406	800.1784796	712.3632124	711.4832341	704.7995403	811.907805	796.4803992	699.4419321	800.5742424	833.7800878	579.5396357	760.9712694	903.0557818	767.4355279	729.101657	619.2699472	867.3259846	896.5629313	589.3267814	674.6875138	713.1517388	629.7316383	652.4598372	707.7403054	572.7646835	647.1178832	693.8342321	1014.522764	921.5718548	674.749782	597.247561	600.4986331	632.8407713	632.5464667	636.140718	720.5342598	803.3133315	528.4706226	748.8908385	603.8534823	903.417252	797.4023236	630.5389695	802.4386193
657.mp3	2926.643712	2736.556314	3430.418622	2430.588368	2695.723487	3782.396218	3257.231837	2926.146465	3461.668029	3761.12098	3393.108709	2977.735446	2810.623319	3722.271736	2934.048579	2875.871165	3434.295389	2343.701379	2488.666123	3113.0483	3166.042538	2817.43998	2566.706858	2636.635922	2537.023687	3644.625019	2848.16036	4947.872944	2904.393102	2682.50456	2569.252813	2913.251029	3104.051772	2749.16704	2196.973251	4142.905058	2717.947794	3388.252384	3564.055707	1925.997101	2539.673072	2433.484848	2952.735531	3886.060204	3359.951821	2268.632883	2066.015478	2238.081263	2395.932135
658.mp3	2883.447062	1866.620046	4343.69629	2448.850818	3300.252058	2521.502442	2292.659331	2518.967525	3292.841005	3874.377339	2607.336694	3246.144233	3154.960091	2813.971497	2229.580315	4661.475972	2343.358687	3109.434739	1990.448621	2799.468612	2900.738634	3623.760435	4131.083109	3349.752531	3613.479058	3331.259668	2673.802283	2500.868815	4513.71025	2659.421225	3141.39457	2204.662292	2649.550271	3106.248656	3577.182063	3348.628965	2836.626643	3277.392742	3050.119517	2562.434857	2374.203208	4746.967813	2300.619979	2994.253958	3772.346793	2874.065938	3443.4095	3690.211713	2944.054225
660.mp3	1491.767888	1464.434137	2068.695245	1730.920593	1712.06469	1824.664844	1600.01524	1489.750372	1417.097933	1922.866016	1448.753983	1464.683262	1679.686462	1479.319851	1349.795923	1672.467974	1561.865851	1608.107205	1545.553095	1994.219854	1622.326822	1432.612456	1466.743863	1489.121022	1853.685067	1747.495007	1703.853419	1560.230266	1416.425655	1289.014509	1886.681493	1559.234898	1479.485885	1510.394381	1367.808656	1214.335361	1382.90446	1452.137491	1581.138994	1533.265788	1962.038813	1634.756979	1218.765748	1488.831634	1329.54442	1626.97545	1476.949817	1437.479405	1405.335912
661.mp3	3454.441307	3492.396602	3562.011372	3535.534807	3744.400821	3271.894449	3203.373127	3292.426732	3560.639811	3202.346331	3485.197524	3296.339473	2937.003698	3236.770805	3786.927145	3797.49929	2954.766265	2830.874236	2846.597892	2776.39202	3239.427774	3233.133214	3413.990402	3479.377612	3592.24136	3222.421535	3348.722418	3624.988425	3636.4371	3594.043272	3714.974603	3894.336985	4026.38064	3917.41834	4093.073088	3685.556897	4131.199557	4050.098087	4133.732906	3967.618916	3864.115627	4014.96688	4177.617936	4128.918174	3952.662764	3921.78063	3730.554463	3204.315775	3105.077359
662.mp3	1212.865607	2409.247461	1518.128851	2451.834345	1645.248566	2777.256265	949.1014748	2029.035568	2043.281849	2098.742965	2867.036415	1816.428336	1027.801229	2177.259672	784.0906335	1170.498568	1713.543135	2017.290604	2522.960224	1472.321611	2860.129068	2426.155972	2393.251517	1821.212255	1907.168149	1907.057246	2247.815861	1647.173196	1741.333966	1864.203228	1657.554775	3011.111515	1257.089969	2491.709433	1735.927237	3264.316462	1782.292313	2405.491303	2232.56602	2336.003507	1678.497953	1266.717957	1600.870865	1927.12974	1258.690561	1454.516583	1753.559928	2187.162687	2900.482557
663.mp3	3322.328882	4918.472132	4454.863397	3125.679562	3535.376593	4030.028044	2140.186934	2726.914383	4139.914883	4544.721752	4361.976136	4433.032604	3579.920247	4454.527841	4582.873721	4643.276539	4671.463393	5402.146902	4439.1354	3203.251265	2688.081268	2561.169796	2988.721564	3372.880374	2618.526471	3465.398655	3003.367347	4546.014936	4083.62961	4571.536119	5160.681846	2645.499739	5495.56068	4777.286604	2736.088995	3770.532053	3301.13389	2377.158014	1779.030051	2788.528406	3985.655563	3032.880208	2835.00133	4777.063787	4300.818063	5088.846241	4636.73548	3140.815346	2627.956447
664.mp3	3662.579065	3947.575508	3894.223489	4016.021368	3432.770669	3977.25262	3570.111752	3229.82499	4014.367906	3290.517998	3622.529956	4354.085865	3906.654848	4052.84479	3348.974521	4566.475038	3464.748977	3278.060591	3860.29163	3732.368607	4623.653526	4378.906676	3954.581401	4056.511055	3410.809587	3927.805209	3978.626192	3846.760439	3289.248495	3235.075541	4210.244996	3632.987586	3605.931857	3070.852447	3679.666171	3941.836054	3615.893177	3754.556364	2992.55339	4390.093181	4175.317111	4235.628668	3555.665801	3138.640448	4442.338235	3727.958558	3953.782073	3750.327889	3532.601526
665.mp3	2181.692582	2143.950882	1904.955688	2306.34243	2734.76598	1766.646137	2059.864717	1934.617972	3053.26466	2085.910078	1653.854522	2429.927316	2148.108144	1796.81612	2936.072087	2037.365636	2293.536337	2478.278646	2817.803198	2203.570637	2095.236647	1658.235811	1680.60922	1641.703018	1791.160413	1424.5848	1568.182419	1548.621729	2072.476293	1652.222483	2164.34544	1982.543364	3090.159051	3796.413628	4118.783361	4530.668775	3185.907462	3242.059273	1842.875637	2034.488386	1617.790874	1412.307774	1135.906707	1604.132522	1374.679191	1424.42433	1574.654288	1599.700553	1466.557084
666.mp3	3280.917486	2165.499843	1834.367614	3481.812636	4951.567441	4089.676608	1842.984467	1622.505879	1302.104	2576.96859	2944.619182	2465.460044	2867.292818	871.9410208	4890.749931	2901.124712	2756.233524	2380.383464	2601.761745	3901.793271	3160.98572	2255.702704	2281.937793	3733.526906	3345.388826	2848.401357	1866.147681	2355.082759	1371.795847	4338.002976	3344.918991	1740.230905	2049.274919	1341.507365	4257.150484	2543.79823	4319.742574	1821.218313	1853.012905	3305.599946	1975.108053	2146.718722	1812.257506	4218.387411	3988.621627	1219.575591	1350.71855	1115.726866	3434.138815
667.mp3	2390.937178	1833.928525	2652.595996	2387.190856	1743.119868	1622.662673	2406.291953	1750.010507	1995.749815	1719.17692	1615.35581	1868.855679	1778.76194	2896.596706	2305.605229	4056.229945	1876.850594	1418.984623	1435.622536	1949.033515	2054.413704	2505.157628	1968.413516	2121.486699	2377.490578	1957.028737	2179.356927	1936.035717	2082.528299	4211.819026	2167.34795	1859.18818	1987.094021	1947.232655	4738.765672	1821.152483	2682.810213	2072.383548	2290.767236	2300.584423	2320.57663	4103.913644	2550.026242	2110.59631	3086.886147	2072.516033	3722.962387	2082.811412	2457.506372
668.mp3	1829.263154	1518.45012	1299.305234	3235.688674	3142.931076	1446.903444	2980.013429	3838.735899	1623.045782	3451.777755	3399.433273	1582.027864	2708.020772	4158.526597	1408.135555	2417.258685	3379.538496	1389.042472	1642.063169	3721.809222	2529.30104	3755.342666	2297.083653	2554.6395	3937.088965	2349.900537	3220.964272	4003.235865	2458.86324	3707.064726	4542.824616	1692.86121	2481.221751	3666.352284	3724.958563	3351.457913	2111.02509	2592.234883	1561.182092	1565.383711	1690.503348	1561.948363	1425.446565	2590.08719	1749.694405	1827.251707	2650.135887	3262.062917	1685.235828
671.mp3	1101.804833	1149.292571	1269.022979	1994.114792	930.6737602	2482.39888	2232.578109	1966.323033	994.4899399	1480.317171	1193.279834	2415.584829	2246.71073	2013.520147	2794.700041	1405.579828	2126.166474	1046.041715	738.9691334	702.9285775	1567.557734	978.5626825	918.4004655	868.1173157	952.0672476	807.0316354	911.4159475	1357.086669	3389.542234	1230.577845	1229.771266	986.8249025	870.9297882	744.5889346	636.5273732	1586.504979	1351.599559	1106.065387	815.848491	1154.762194	1122.736493	1469.347252	1050.297275	760.8574249	962.7755018	1385.3361	2141.960941	1481.867908	1265.872841
672.mp3	1135.968249	2085.430687	1872.555209	3145.093702	1124.413637	873.3801193	1350.268842	2433.620499	1257.655864	4051.407733	3587.91018	1354.628301	1939.176258	1028.67936	2160.164343	1916.283848	2173.097077	1049.681394	2004.67463	789.7666422	1415.737934	3215.515401	2459.303361	3305.89226	2233.269037	1717.412378	873.4121103	2052.99599	2063.492037	1100.108357	1034.144713	2052.796151	1126.301635	3540.88999	3299.235231	1378.227949	2568.610641	465.4463386	531.3684779	2603.223857	597.4582764	527.1510817	759.0328456	647.7368125	363.0023286	1573.725496	503.1007741	401.7368006	381.1182993
673.mp3	3671.366904	3945.508164	4158.026917	2924.380142	3740.542221	3387.741913	2881.652222	3902.364516	4168.327162	4753.903739	3786.811395	4059.490713	3549.509309	2764.431251	4007.190062	3375.710464	4389.132211	4112.094995	3876.730413	4483.472763	3606.972798	3601.023853	3709.632751	4690.425808	3971.61469	4146.299338	3808.87103	4009.057948	4223.211455	4291.145183	4541.329122	4353.000967	3500.119446	4394.370382	4292.092134	4934.478825	3836.894928	4699.951677	4758.06756	4908.827501	4751.776426	3000.122483	3967.419093	3545.971052	3059.644959	3962.658383	3979.461865	4082.223671	4554.562233
674.mp3	1291.184225	1583.031115	1471.457894	2806.997677	2009.255889	1778.983995	1236.652618	1678.787331	3046.806864	2183.123026	2172.152361	2108.631409	1529.015234	2969.342786	2025.779535	1624.684118	1612.669306	1763.395629	3444.174596	2418.111353	2056.22876	1234.863722	1749.100933	2121.352886	2305.252674	1847.152169	1101.748258	1636.611256	1982.165612	2893.714451	1584.588681	1637.540564	1725.65235	3030.68131	1422.601557	2014.175792	1590.740148	1843.394988	2614.560698	3101.042675	1695.330245	1272.497288	1664.575733	2441.532955	2229.115077	1248.41975	1383.101986	1605.29649	1877.674351
675.mp3	2579.503796	2998.055516	2294.934462	2089.678036	2635.83546	1605.638446	2043.049406	1973.770222	2883.780498	3479.062109	5141.986819	5434.659955	1947.468945	1966.035087	1260.454394	1912.814319	2312.390687	2215.839425	1918.963941	1729.12918	1040.603427	1331.053683	2125.611219	2230.814485	3486.590098	3146.081898	2000.414228	1475.190654	2154.201184	2120.166299	3065.047399	3137.169635	2171.709855	2708.993292	2391.032524	2450.788629	3012.165627	3706.634038	2162.283077	2162.436411	1733.905462	2621.234705	2103.992501	4154.441257	1522.599939	4420.184165	2817.820717	4910.692638	3797.359195
676.mp3	3359.028619	3520.057243	2727.371005	3370.652082	3766.930918	2501.764784	3330.517731	3691.922394	3191.829582	3123.591294	3771.27517	3563.927003	3433.170019	4212.977338	3060.805468	2852.206032	2042.948896	3301.575511	3688.511463	2862.539675	2761.661345	3962.969551	2713.273047	2440.08754	3384.692285	3874.345831	2827.795115	3510.476905	3348.514592	3005.626456	3768.80348	2559.355911	4064.292471	3672.591254	4183.952735	2762.682896	3499.544198	4213.440106	2972.116155	3219.22914	3898.315759	2727.883549	2452.989491	2290.937412	3018.037503	4142.812789	2090.793754	3587.085259	3163.271713
677.mp3	3679.143835	2738.73301	4741.439433	2867.305307	4936.981333	4844.603885	4993.473464	3442.547256	3356.983626	2007.064811	4523.024092	4916.390431	3494.683309	2327.649915	2093.217656	4885.663089	2959.788789	2018.788117	2943.26429	2010.450971	2140.0673	2321.606495	1980.132722	4364.96707	4309.054387	2332.031775	4846.959756	2789.965502	3152.94529	1755.480765	2938.119744	1965.983323	2534.153481	2911.045757	2574.580271	3363.083038	3579.429749	4508.966718	3556.941796	4715.025276	4549.80601	3027.113129	2504.491707	2791.588649	3250.314071	2705.2877	3304.971945	4920.432319	3128.453519
681.mp3	3808.529733	3194.855006	4179.100341	3752.615189	3941.508195	3157.67343	3961.601757	4178.721971	2445.77529	2205.125615	3701.614894	2304.182329	2259.884205	3223.382404	4480.99282	2104.830889	3030.718816	4461.634726	3638.015817	2504.976198	2127.121658	4409.595894	2164.236446	3003.384762	3370.193626	2579.479608	2081.403144	2662.327662	4011.940372	2797.644098	4088.843108	3168.487767	3816.480373	3252.97686	4120.07312	3500.34699	2691.680569	3636.328432	2549.134973	2081.210624	1960.312542	3254.188367	3619.046706	3144.238088	4284.41854	2888.957362	2594.900066	2427.243033	2431.536762
682.mp3	1744.355557	2529.264514	3149.158685	2586.661975	3065.541543	4296.981316	5261.040153	3909.124836	2309.998352	1762.350166	1515.174952	1821.498859	1222.143558	1787.131562	1128.844405	1153.382499	740.7956409	1958.53876	1961.986668	1555.086832	2590.771597	4926.397501	2820.896423	1312.155799	1226.340613	1324.375377	2035.257136	1905.363587	1703.470312	1979.128682	3162.161772	4761.484702	4727.97133	3483.756674	3301.851623	3879.218758	1443.221622	1142.706974	1376.944297	1170.65271	1378.530454	1325.3456	2402.835792	3077.809248	1425.952262	1459.486778	2523.806317	2863.990867	3647.221126
684.mp3	833.1997608	1178.409043	843.9045117	940.6152737	902.6878243	1098.213618	931.1931595	1376.632674	916.3770672	1339.609865	966.3848525	1179.442371	1410.532273	831.437729	955.1300452	778.72263	1654.796538	1517.283327	823.0717899	960.7824217	1069.324919	1556.147265	859.3903772	1316.396559	1178.249062	1421.633298	1072.001457	1200.231519	729.1482421	914.7985284	846.7977856	1306.326676	819.1680133	1183.067079	966.6759444	919.7111306	796.9500745	1708.755472	1086.816098	1700.474528	1130.441719	802.5946296	841.1377337	1184.658575	1916.317781	1772.706126	1885.866168	1771.822848	2444.659459
685.mp3	1452.33651	1398.508217	1420.32685	2327.679807	1675.049248	2266.364724	1111.659641	1686.041776	1545.743688	1728.628977	1768.841855	1415.974787	1522.909332	2047.184984	2173.340868	2010.140955	1424.250101	1298.901366	1468.309091	1536.47653	1725.585066	2105.676734	1783.547711	1458.74057	968.9244346	990.1073724	1336.032501	1714.317074	1445.364666	1054.104723	1212.209082	1318.51493	1234.849724	1411.348142	1644.314469	1568.775523	1183.463592	1301.650997	1137.421215	1557.047654	765.6290277	1197.436523	1351.784693	1476.804868	1308.743678	1167.864401	1253.75655	1053.282673	1112.991829
686.mp3	1315.281723	1461.811141	2788.366934	2126.751049	2946.303599	1214.432059	1178.441431	1208.640203	1467.563141	1515.731524	1517.648599	1385.127363	1363.910924	2300.520662	3224.305873	1714.431786	1239.069381	1194.53817	1121.951596	1494.766913	1654.974395	1224.219413	1146.301604	1698.736009	1435.471739	1503.45196	1411.419896	2810.51931	1257.002677	1189.441134	1503.483506	1542.32866	1075.413587	1423.002203	1080.876108	1067.694631	1691.152493	1822.929086	1459.11907	1478.973783	1215.666201	2404.031885	1169.849009	1617.966578	1255.697833	1746.440252	1184.553313	1722.936427	3319.467797
687.mp3	3691.173073	2445.348025	2881.446652	2492.936276	2731.431092	2787.301988	2962.68934	2526.888606	2437.25818	3965.804405	3103.652011	2199.836941	2191.275346	1421.24877	2574.219396	2380.424468	3046.290512	2808.305425	3214.328644	2055.285146	2521.498085	2559.50619	4446.689915	3402.454319	2786.345135	3285.472146	3119.411616	3719.873958	2634.57075	2459.956311	2467.980402	4045.846069	3120.89791	3335.134558	3488.409875	3226.524423	3867.971956	3505.972864	2984.249539	2947.814541	4073.413633	2827.178237	2734.999034	3605.936608	2943.841687	2834.771774	4296.247388	3114.249922	3083.85995
688.mp3	1305.441696	1636.522827	1799.848995	1385.119504	1186.419223	1244.176759	787.7470073	561.4849684	1389.223728	1251.260428	1604.063978	1285.60199	1395.168196	1467.894369	1841.980458	2158.11929	1723.935826	1451.315095	1264.831015	947.8652605	885.5138662	603.9138327	1565.939252	1652.280197	2000.473858	1869.606995	1407.249284	1061.797551	1178.010584	975.0187829	995.0980584	1705.343194	1675.679419	1798.355635	1328.73414	1376.243125	1526.508203	1413.7951	1248.664809	1858.63534	1970.945592	1102.410828	1420.646418	1236.060557	1514.205649	1271.387025	1234.378422	1143.620319	1595.8328
689.mp3	3429.109051	2723.714971	3214.505189	2995.328656	3284.269506	4041.030829	3557.693873	3415.62941	2489.095989	2836.595476	3983.473222	2462.456794	2755.484442	3418.123428	3108.935667	2649.453456	3621.668359	3292.189199	2927.589679	3055.623768	2813.24128	3003.989953	4198.111821	3470.762188	3300.290341	2164.274748	2765.387817	3931.614538	2373.16372	2858.524183	3907.208503	2823.09622	3059.916755	3641.162766	3321.850781	2516.702811	3440.131313	2970.773892	3326.449323	4259.100979	3817.67536	3336.74733	3064.315063	3342.889525	3506.731779	1962.489868	3065.392332	3905.776801	2713.023859
690.mp3	1362.442021	2188.823673	3548.077198	2866.565129	3021.783546	2386.260687	3994.045713	2164.222431	2098.25451	2208.989736	4654.58625	2049.306951	2639.438473	3015.124691	2644.698191	2956.136754	1968.20279	2413.300194	1990.576594	1797.425313	2483.86807	2184.291971	2868.762201	3033.48894	1197.613021	2060.638579	1759.756918	2425.763241	3049.497087	3109.252473	2149.11625	1503.528322	2547.155585	3259.172535	2128.251814	2236.059232	2407.398619	1660.714677	1542.877211	1533.680486	2470.183606	2824.540078	2978.279854	2420.559086	3160.839105	3030.933081	2915.923979	3551.597076	2676.456013
691.mp3	1557.286204	3323.834715	5309.66768	3987.435401	2903.474943	4182.662234	1982.952009	1382.643789	4304.682172	2526.447966	2647.760405	3070.922827	2804.76372	3307.490976	2788.489965	4144.325285	4046.662977	2854.313933	4981.982999	1201.989594	1047.872349	1739.505184	3748.739725	4250.147962	1765.747117	2380.67531	1914.685338	3819.515928	3827.867527	2843.285722	1377.255517	1413.24414	1673.790092	3421.857266	3117.241897	1480.540297	991.9653652	2242.538284	4258.950667	2757.318832	1656.822685	2181.678652	2352.183391	4405.621557	2082.495307	1878.319069	3275.71553	2427.427684	4350.239165
692.mp3	4170.50088	3656.039422	3885.520719	4181.899307	4040.113166	4237.791887	3344.831597	3525.675603	2660.306665	3500.841596	3643.89096	4043.167917	3638.581614	3567.275976	2594.851888	5091.6455	4120.816662	3427.889715	3075.608062	4509.102805	3149.169841	3315.808624	3117.011572	3734.509652	3848.940363	4460.9227	4419.422076	4438.08245	3663.125143	3707.025368	3642.035834	4419.604446	3799.011878	4148.287561	3606.111824	4027.630358	4218.987645	3386.537135	3357.840267	4115.458677	4376.759969	4503.150945	4826.187484	4572.342198	4862.379489	4686.092918	3902.689884	4110.342924	3680.691185
693.mp3	2703.562591	2771.801673	1782.480689	2128.718443	2667.421607	2454.857314	4312.820392	3975.894109	3757.278631	3182.372069	3245.829719	3275.57879	3522.300136	3510.930231	3250.377925	4059.98001	4412.663988	4852.046878	4774.841914	4660.261624	4632.894702	4809.33907	4584.773018	3793.620476	3962.212941	3461.041995	3042.71164	3653.721364	3738.997144	3483.496391	3215.887671	3261.877355	2872.071683	1610.249062	1234.041055	1011.634828	1860.223431	1913.829663	2356.430502	3135.744537	3351.590039	1916.921026	2127.438745	2134.37634	2315.411671	2247.636197	3027.313707	3930.582304	1978.551194
695.mp3	2975.653838	2465.485868	2349.629434	2779.358673	3056.107051	3063.539607	2946.738358	3207.44701	4266.261337	2854.987051	2782.13076	2762.180934	3199.768384	3230.1452	2603.10698	2540.75015	3649.452692	2850.971866	3482.933668	2957.133597	3394.177469	2419.477711	3245.495705	3965.651872	3088.255311	3668.758727	2645.928021	3527.310674	2418.621607	2303.843396	3609.604206	2589.59058	3060.707719	2717.160774	2884.18953	2504.710431	2543.008588	3050.755127	3521.809762	3922.611073	3102.8379	2936.534912	3013.169836	2947.519989	2567.141745	2682.554391	2760.989084	3100.980167	2776.069143
696.mp3	1051.961957	2753.575835	2633.159888	2258.908201	1584.661778	1195.727155	674.1009759	550.2467217	404.6398639	409.8694392	2468.658252	3247.520972	3777.132178	3777.189832	413.4434216	1860.926789	4011.350087	3194.383109	629.6635149	493.26201	672.9514337	650.4816818	336.5002217	627.2861011	758.8441344	754.3116011	522.3931409	803.5409194	671.2501035	3483.974889	3728.558206	1149.380031	550.9357172	468.191162	765.7172127	508.2818739	1232.346028	529.1750566	2908.321467	2920.230147	2899.638998	3395.675462	2250.740911	2048.693592	2521.706733	2709.156532	3209.38116	2337.000972	2103.387943
697.mp3	1439.233172	4240.382537	2288.155551	2968.736538	3871.677879	1909.041208	1936.684556	3985.44303	2726.168881	2977.901171	3324.829028	2006.345407	3790.041944	2742.895078	3171.257056	3261.797899	3387.188347	2852.438072	3728.460924	3003.06477	4498.913194	2730.414337	1980.308923	3627.266771	2854.996711	2111.977725	1999.637291	3033.292528	2189.223817	3434.784145	1414.782051	4064.83731	1758.539103	3371.417345	3608.350048	1623.649569	2655.275106	2076.932132	1998.991099	1918.269052	2399.718699	1404.02897	4145.981005	1363.492917	1803.761856	4052.049202	3240.387141	3953.384584	3369.86228
698.mp3	3657.539349	1830.32245	2827.331827	2126.491696	2590.830787	1921.631411	2587.026051	1477.83086	1193.943735	3475.572705	1448.603364	889.3081341	1435.545501	1164.073345	2013.056163	2248.335155	2565.294913	2637.162116	2367.13421	3549.607306	1867.642045	2590.29022	2626.448887	2019.489039	1183.093196	1143.83194	2212.093248	1062.346335	1297.258482	1135.985569	3749.585923	2855.562485	3108.602066	2649.080089	2033.541416	3016.3736	1619.409474	1829.729158	1942.912498	2840.486874	3432.290241	2212.708359	3376.567089	2051.52095	2216.80703	1849.655642	3931.983768	3636.764664	979.0085651
699.mp3	3184.582697	2533.710178	2309.616317	2025.611332	2360.119136	4249.893201	3356.005209	3377.858733	2673.696207	4135.114721	5018.652013	3929.370855	1715.175269	4563.30948	2786.39232	2470.781461	3806.552623	2853.402214	2473.521493	2364.873694	1525.452488	1992.322366	4707.0834	3329.688223	3087.489682	2767.967663	3055.098476	2983.998277	3166.504613	4613.401983	3769.09034	3773.180869	2176.206163	3609.401274	3018.044569	2540.328206	2241.206968	1614.890698	1571.077756	3837.272345	3538.766696	3072.779734	2631.210532	2157.594809	2601.497494	2960.694458	5026.662698	3935.923305	3271.125667
700.mp3	1732.641354	2360.918211	3515.522227	2082.528882	4435.160573	3787.699261	4216.609935	3590.80027	3681.060459	3959.009657	2296.847679	4772.090422	1491.833004	2758.238836	2123.739512	2068.619268	3359.2649	4009.426349	3504.026106	4242.310264	3617.152054	4172.529829	2017.399188	1891.193774	1679.14026	2280.165008	3527.830589	3932.219887	3398.219896	4206.970692	3707.980428	3528.57166	3809.902934	4157.2631	1840.20439	3803.082735	1879.537482	4558.938996	2477.796108	3853.187682	3235.506681	3602.271258	2362.083677	1699.130074	3567.556228	4292.80915	2231.482237	1704.86888	1939.683855
702.mp3	3747.197496	4691.969556	5398.968651	4818.244176	4441.033078	3321.085019	3538.949007	4154.702141	3141.781706	3868.550765	4012.398652	3841.828357	3723.983911	3150.094969	3654.134449	3777.297681	3528.852555	3979.719942	3683.698413	3340.204149	4531.304377	3452.401333	4895.215246	3221.675118	2796.291507	3654.16367	3522.903993	3572.702211	4279.278331	3374.708382	3171.564991	3407.461203	4985.018345	3229.787765	3929.479017	3137.760683	4979.605052	3357.057326	3652.600595	2513.418774	4988.326506	3963.669097	5063.135139	3875.724007	3764.805654	3638.327571	3772.694406	3643.500433	3750.345624
703.mp3	3805.915406	3199.350949	3470.217829	3202.440891	2024.208685	3136.559472	2415.578189	3746.57238	2891.135982	3943.494609	3457.290437	4100.361136	2276.205762	2154.05809	2270.80433	2033.501925	3273.905802	2734.094679	2942.478953	4545.934674	3042.500889	2513.435377	3067.103597	1553.528295	3395.612168	4436.736059	5379.694275	2329.139126	3436.031396	2738.155963	3428.329338	4151.695428	3259.508597	2473.49852	3286.646795	3714.393775	2875.527296	2949.070571	2458.753827	5261.23864	3272.62038	3336.676731	2474.12535	2679.92265	3327.286301	2919.731678	3507.550077	2935.774539	3601.026651
704.mp3	1485.540511	1517.36334	1720.371443	1449.498848	1565.740732	1415.741205	1603.92771	1549.756883	1580.113696	1548.440757	1697.643007	1417.949071	1724.238136	1384.479703	1771.430744	1627.881463	1556.841908	1273.15837	1901.157001	1404.365326	1847.105471	1430.31551	1770.018452	1567.041621	1590.851763	1417.971245	1469.217574	1401.482538	1464.353256	1370.778402	2498.31113	2096.291516	1175.170972	1362.186491	1835.741308	1483.474805	1482.408479	1493.784775	1485.717949	1420.761258	1502.848361	1736.001602	1771.077999	1555.463752	1861.819039	1539.007112	2289.104156	1881.112163	1455.796863
706.mp3	3994.98295	2492.460593	2732.055695	2884.890358	2246.41196	2994.841657	2027.543736	1540.4931	1903.538796	2707.578357	2303.664696	4227.993678	2276.250323	4225.096217	3157.77129	2726.754902	3899.164516	1677.805982	2843.771883	2554.253026	3307.459126	2299.536522	3338.064494	2291.870275	4111.07769	2751.759846	3379.326446	3861.406491	1914.561093	2286.765596	1809.738789	2348.790905	2476.543252	3829.894908	3057.878479	1764.551863	1972.124092	2201.94072	1435.618459	1941.06443	2777.930086	2061.650217	2028.888239	2991.18121	2538.624837	2290.716326	4061.330787	2321.651877	1815.139552
707.mp3	1288.789203	1373.961254	1441.232705	1484.247345	1365.203458	1404.876549	1452.97493	1560.988731	2284.907186	1991.9829	2243.866513	1964.898463	1988.486456	2062.454095	4382.446313	2708.435576	2554.766555	2701.301628	2805.000339	2463.139464	2055.504373	2650.968116	2603.132484	2343.118071	2617.972636	2979.617563	2231.523155	2262.912086	2484.980157	2312.641429	1450.569896	1560.28188	1409.774248	1542.578779	1453.887974	1365.791606	1281.222173	1390.017247	1192.749407	1104.204307	1315.065566	1172.836536	1174.986397	1182.130558	1197.738994	1143.084192	1202.407933	1293.001257	1365.721415
708.mp3	5648.060562	5580.550768	4943.105031	4650.600845	5265.155694	4990.080801	5169.625398	4560.046131	4696.671756	5473.743182	5532.167942	5831.971539	5452.588716	6408.268731	6204.442448	6281.982395	206.4690125	1268.686011	1180.873525	1371.489032	3906.217918	1305.992399	1653.489213	3762.899785	327.6887905	320.9900035	611.603463	210.659091	332.9921038	144.0212497	269.0334675	270.8461474	1169.111514	6458.590492	5217.3765	5109.07835	4808.873643	4725.779092	5222.45951	5464.761378	5655.806292	5110.585685	6183.328735	6222.919959	5408.261708	5236.369245	5242.916411	5194.516233	5322.92651
709.mp3	2176.053014	1730.976622	2096.806992	2050.770987	1899.947363	2915.344264	1725.865419	1744.97129	2028.098668	1768.62464	3436.020458	2090.649327	1389.792564	1709.524393	1555.370713	2165.664297	2201.050727	1813.302054	2504.628126	1880.565706	1564.043946	1930.073398	1972.303165	3576.458784	2343.733885	2340.46563	2487.558111	1877.130684	2022.944017	2161.495944	2449.016952	2698.412496	2319.442206	2488.677885	2418.961614	2607.076019	2551.546535	2420.543128	3337.544116	2674.719083	2941.988573	3071.436418	2521.598313	2225.705815	2597.466132	3711.438092	2767.287242	2570.339886	2658.133451
710.mp3	3343.426335	2500.951737	2224.838131	2887.407453	3515.12818	2997.359092	2778.832255	3335.24727	3375.28384	2819.612917	2320.978846	2513.694514	2338.810153	3396.16304	3176.480097	3161.074837	2938.955968	2516.815392	3491.566342	2177.592552	2203.599774	3067.200303	2578.571604	3678.859686	2749.29654	3504.640671	3684.53792	3117.050442	2162.243708	2587.10272	2412.334869	3440.863293	3174.928127	2877.548679	2533.670146	2610.516102	2646.096481	3035.128959	2838.228281	2937.762747	2812.918735	2390.434795	3444.281193	2941.979572	3671.772594	3264.512053	3669.788912	2985.632667	3268.146364
711.mp3	788.8670403	1301.630944	2563.988062	1166.09982	1740.895701	2631.971021	1222.152411	2357.477252	1276.891993	1741.172923	2904.34263	2068.149151	2966.835401	3870.417474	1219.14752	1735.611135	2387.988814	1279.436907	1639.586608	2319.598387	1237.805503	1845.651932	1596.395697	2259.46273	2345.335638	1764.689234	3030.921591	3933.459437	838.7262596	1729.924772	2218.47926	1266.168985	2231.744916	2673.732365	1166.87634	1979.746259	1473.883918	1942.125212	2387.451096	1516.870982	2553.300378	3672.127134	977.8628341	874.2495569	2139.411603	921.6142631	2003.970318	2686.428114	1153.989676
712.mp3	3197.688143	4739.05811	1124.347376	2568.812061	1509.388299	1604.733048	1050.032705	1723.808517	2901.115726	2883.043964	1575.06597	3284.36805	1489.167221	1600.822839	998.865498	1673.401253	2976.470998	3391.69064	1271.296118	2072.628578	1695.233689	1591.400551	931.3976597	787.6027135	1542.591142	1365.104322	854.3648393	2251.711329	1235.140631	3886.281318	969.2567918	2709.331931	1605.484062	1752.59512	1082.379638	2548.829352	1474.067169	1425.269446	1070.341198	2718.012591	1241.337786	3838.882714	1011.24828	2124.128901	1586.684467	4026.545981	765.7274823	3299.080972	972.6659029
713.mp3	2557.286703	3712.697009	2113.243889	3689.100298	5260.48801	2560.623449	2572.759713	3239.473312	3722.02585	2332.158698	3372.485758	3252.552358	2893.029185	2908.264437	2158.281405	2918.901319	4940.314243	2003.250337	2488.83952	3259.11321	2561.366402	3506.874516	3200.489271	3051.800818	2640.865344	2907.515495	2465.583807	1845.691218	2616.240528	2636.432555	3259.190783	3193.96686	2747.446963	2832.168654	2713.493186	2364.969447	2361.406967	2395.730677	1991.629584	2769.599512	3080.043861	3328.132291	2230.399015	3070.876748	1908.139914	2289.784131	3004.930099	4476.910391	2977.76914
714.mp3	3367.599737	3382.993272	3750.225065	2620.101202	3424.273575	4667.533746	4409.886601	4181.274358	4171.590521	3287.735643	4304.982155	2552.484097	3218.520817	3218.548153	2416.929041	2812.451312	2178.405764	1944.88786	2113.192358	2490.311757	2802.506023	3732.439121	2687.822566	2099.764215	3170.293755	2098.315754	1422.792742	3461.039563	2648.729505	2064.956036	2984.13722	2579.87836	2034.865347	3014.34725	2140.367602	1647.775007	3430.343118	1002.828268	2543.326916	1959.092526	1607.883631	1581.014786	2620.706526	2779.844379	2965.480262	2759.224513	2590.277703	1597.138813	2262.846058
715.mp3	529.3612692	537.6968185	571.8109206	831.6703847	430.236258	542.8767354	394.5081856	479.7424145	482.3754645	575.4718897	497.0259126	574.5019611	698.7822634	409.4722489	567.0202296	594.5361399	439.1741952	447.3288208	529.0921776	432.2760189	544.431638	807.3254108	428.8839781	539.1010877	329.8525642	489.4709512	474.406971	562.8892184	482.8580154	567.4999001	700.4571079	407.4357557	586.0879852	680.1972517	414.3970298	458.6092858	531.4077292	513.1907036	550.3147254	838.4092609	435.6171165	535.3089438	485.5707419	549.3373982	556.8202953	550.4166457	478.4828551	453.9750041	581.6711161
717.mp3	2388.275011	2027.551433	2339.940122	2465.582771	2997.370033	3873.890466	2260.780096	2826.689646	2164.321737	3247.211245	3119.991085	2293.298077	2102.469926	3440.675042	2691.568576	2655.823123	3044.685552	4248.204165	2233.678144	3740.028558	3556.56777	3554.194458	3641.183026	2808.980452	2704.611344	3323.546254	2669.160758	1906.670233	2546.838741	2929.770827	2809.134274	3485.432468	4066.451301	4779.608002	4285.063393	3618.360768	1500.097881	4806.674413	3385.312152	1980.78561	1329.419274	2290.100155	2296.177901	3704.020972	1672.680679	3177.619964	5031.469338	3780.88143	2670.500297
718.mp3	3455.070894	2905.843366	3646.562567	2085.836798	2425.046823	2965.397512	3260.620887	3784.837924	2539.870973	2577.787401	2950.076921	3534.063376	3429.177052	2352.404115	3750.95954	2548.362157	4402.96643	2817.515998	3504.137488	3033.534882	3440.737173	4889.4445	2134.826314	2992.591673	2525.608831	2570.438931	2652.675594	2136.730245	4005.367417	2764.729044	4012.886627	2338.19129	2926.253336	2506.145254	2944.040172	3486.047258	3199.664153	3945.830529	3085.800467	4183.718928	3616.205964	2990.282183	2637.208642	2683.521355	3119.222172	3502.926513	3295.095025	3406.949729	2950.726311
719.mp3	3883.984303	4065.697648	3406.587831	2512.22176	4709.477478	3001.207221	3649.148873	5078.280904	3367.497144	4129.530981	4763.657254	5019.658974	4632.139709	4029.517248	4785.194394	4335.861523	3878.436062	4702.923033	3638.482482	3540.002725	3511.829608	3306.97657	3663.285926	4239.334892	5114.926275	3294.80847	3868.28259	4379.065091	4304.559765	4381.729559	4386.675663	3615.350906	2588.816793	2224.777138	3932.319663	4562.456834	3102.731282	4638.167305	4755.247836	4409.088156	5068.381308	3980.914812	5388.134422	4512.053354	4335.851489	4580.643298	3993.062889	3689.82041	4098.538798
721.mp3	2443.694741	3352.548397	2271.809566	1746.837899	1894.287073	1356.989597	1168.563299	874.7237194	1099.157236	1838.058508	1363.657433	1027.927674	1248.166658	3207.473482	4011.155115	4171.491718	3413.671845	3813.787003	4221.21467	2960.825523	4399.463468	4429.292461	2980.238397	3759.569514	3027.627329	3037.026942	1649.917898	2113.176095	1329.660242	2111.644108	2161.846948	4057.148576	4273.505764	2865.660789	2247.298001	1980.374393	2240.36674	1558.058534	1146.474657	1156.519448	1319.078936	1267.043381	4497.097804	1435.17782	1557.70249	1191.359695	1705.396629	4517.247141	4562.440115
722.mp3	4717.72885	4975.383628	3521.42861	4398.297045	2962.327731	1232.221267	4681.255414	2428.389949	1174.808862	3710.8086	3681.448115	3792.310945	3972.234667	4173.61874	3455.062341	3370.572364	3905.73748	3868.828308	3784.987891	4943.634955	3737.347256	1763.058845	5072.267958	4657.679915	3515.737046	4447.071615	4470.892652	4586.132086	4021.411496	4364.208579	3890.664495	2833.00901	4213.805938	3202.24904	4448.867242	3870.199505	4786.935489	3954.599946	2725.293962	4943.364624	4733.699727	3960.560177	3833.694328	3128.848011	2924.97421	3860.998327	4457.514888	5122.454765	4651.536737
723.mp3	5002.802263	839.5438922	2782.289813	5101.404923	2243.826611	1387.465595	1798.525333	3286.330607	892.1981605	5199.999928	1016.94507	1747.406239	1592.04556	1918.575003	3497.67525	1862.630556	3914.026694	1318.503144	4014.525141	1419.091957	2358.005292	2193.823954	2583.078943	4948.126823	1472.810327	2688.124387	1305.99763	2658.597181	1511.592446	1467.924452	3662.541117	1452.978651	5025.395908	1229.751076	1423.00797	1189.435909	2734.191832	5297.680124	1546.838153	3258.070212	1422.847907	3383.383539	1233.965857	2297.248413	3307.299266	1377.883585	5308.991457	2050.479356	2675.954133
724.mp3	3211.868822	2850.891584	2279.773504	3051.889569	4056.76006	2889.485257	2783.520729	4096.59404	3365.797352	3399.674887	2902.036069	3248.611426	3041.872817	3850.067629	4020.12284	3808.933468	3506.27933	3739.437726	3372.103493	3127.560917	3235.252712	3624.745503	3704.580026	3929.867274	4418.893319	3389.443416	3875.990078	2602.002634	3774.349369	2808.163601	2990.631582	3530.793489	3863.321252	4150.053714	3798.573496	4267.139955	3527.260049	4373.917412	4102.266224	4066.548348	3973.003856	3870.49997	4000.994506	4259.804736	3422.605159	3125.475333	2797.156417	3131.110983	2810.41046
725.mp3	4378.861697	4361.501582	4545.398278	3561.825796	3666.102519	4815.022797	4511.915571	3421.166638	2998.4445	4939.888101	3151.435556	4402.836597	3951.672278	3811.947194	5268.462073	5130.7099	4033.876735	3712.15303	4055.706789	3308.832005	1962.467734	3223.457329	5142.203014	4721.315832	5011.178628	4526.029344	4635.201168	3034.174271	4917.930579	2097.600013	5098.136828	4817.807296	5085.350571	3874.181927	3687.836409	3610.107035	4043.137636	4245.211095	4775.169101	4460.166071	3496.06834	4466.099529	3335.43684	5093.966028	3321.754797	4034.079625	3475.352437	3175.253983	4264.468009
726.mp3	1840.516881	1779.214416	1890.84128	1880.334547	1864.382144	2053.732606	1534.039427	1689.583663	1555.626035	1872.857678	1600.580282	1999.558905	1497.732345	1681.317233	1689.099797	1681.382116	1615.361209	1749.037493	1720.425867	1321.653289	1664.647158	1476.172435	1803.359349	2133.19898	1443.571484	2177.224472	2042.054469	3422.012034	2215.819107	1484.66854	1479.465829	1675.758868	1650.332762	1526.299237	1225.559301	2189.702018	1597.88072	1495.970614	1467.070724	2118.880506	1329.69872	1606.831939	1639.953293	1903.621914	1897.849584	1703.395455	1984.060427	1523.68754	1906.905822
727.mp3	536.5327349	551.3162479	499.4450509	581.8092815	492.3230176	535.5929056	489.5567595	523.4066954	502.6375627	476.3383634	557.6355774	451.8801137	544.7687494	486.6610302	539.892495	493.3135131	510.3999983	493.5455879	483.9411528	554.4052418	464.0351515	501.7772191	499.861179	468.2764106	484.2350447	480.5205796	507.279505	506.3339996	489.0697416	543.3489143	491.1537123	550.6678614	455.927235	487.6432021	475.5148009	514.3556036	508.1661085	490.0959896	541.787661	491.6247589	546.3778218	556.6323972	751.8523885	2226.582858	583.6661642	632.5273304	670.5858387	509.8184355	539.1441176
728.mp3	2585.29057	2839.94696	3104.40642	2068.413826	1764.343384	1611.212953	1493.067794	1659.96052	2052.661073	1554.074493	1984.266866	2728.042959	2590.090435	1707.334112	1988.180121	2124.416627	1746.945857	2088.332237	2873.954456	1891.34103	1852.669317	2079.600926	2668.865586	4140.805752	1966.750756	2414.152908	2014.253864	2246.988956	1980.32346	2671.025682	1898.381914	2408.111142	1961.580822	4201.174035	2115.30647	2087.389787	2326.980714	2479.21129	2010.930041	2708.265063	2359.830266	2273.835853	2957.624096	2454.970235	2282.660384	2310.371286	2404.673375	2555.937291	2080.575049
729.mp3	3276.521428	3541.541445	2725.723519	3263.921016	3223.228456	3008.595941	3241.148829	3727.251494	4108.609724	3712.47633	3965.631201	3114.782413	3360.207103	4438.812639	3364.566212	3070.015095	3683.069795	3389.037806	3887.173533	3431.172038	2672.941216	3249.712203	1590.178056	3298.733651	1936.033837	1360.594573	3555.056636	2164.114314	1594.883682	2370.471799	2187.293556	1872.868558	3743.155848	2229.100268	2666.761457	2037.785558	2620.330249	2182.697666	2364.474218	2387.911969	2479.093824	2837.315821	2891.240038	1792.166256	2271.838121	2889.098397	1442.266007	2169.645781	3017.005208
730.mp3	2875.200391	4108.511858	2968.274934	3910.669041	4191.470291	4172.6998	3725.613506	3695.313597	3795.184184	2693.488306	3456.530865	4305.958248	5055.584925	2826.46884	3252.835398	3636.260773	3909.332497	4340.034153	3798.697755	3657.651685	3859.885778	4119.022397	3840.366143	3048.743113	3922.839884	3866.523199	3830.937742	4653.787118	5553.784597	4018.820567	4054.1473	3898.234807	3223.109533	3876.321634	3674.413232	4069.763072	4299.864518	4034.084239	4001.467695	4116.795873	4190.867032	3193.939125	4007.11894	4054.740575	5121.530187	3743.627003	2905.524783	2916.083499	3927.498551
731.mp3	3434.532487	1817.989519	1316.305372	4274.935159	2288.857504	2851.297867	3922.203353	4384.506652	3468.894926	4430.341767	4787.787845	4561.057212	4680.788959	4019.950171	4165.53869	4563.913055	4409.635062	5197.225316	4335.238603	4951.522366	4221.517211	4350.642688	4934.945793	4617.161826	4021.133007	4487.057232	4307.735362	4319.419659	4565.208541	3903.218989	4711.274002	4106.654131	4238.317656	3567.694796	4449.653844	3929.098542	4338.024699	3104.526585	4143.257634	3236.593768	4325.306303	4551.07447	4350.897863	4343.018483	3102.284262	2606.307996	4882.305891	3203.932073	2842.541559
732.mp3	3302.753027	3665.942585	3966.071682	3296.24657	2147.759371	2276.789492	2296.493852	2136.188222	1852.018067	2052.913094	2404.784387	2234.044051	2310.991573	2665.586706	2012.014754	2539.318386	2148.442829	1898.827825	2000.366525	2988.27991	2548.494989	2765.726813	2509.655001	2580.896016	2658.053511	3104.494011	2117.314056	2986.593904	2737.274479	2143.165413	2253.861984	2221.817079	2889.674341	2593.212322	3165.356714	2593.266022	2585.937638	1715.477802	2539.042618	2283.358128	2459.23707	3000.731881	2259.148222	3558.625895	2822.1813	2333.047796	3284.331696	2423.031271	2693.880432
733.mp3	1634.583957	1767.483656	3334.700752	3022.534732	2356.763	2365.809861	1773.340115	2207.491997	1953.636841	1991.396296	2434.500516	2810.661365	2237.506424	3861.395424	1981.296448	2588.724625	3344.49952	3095.829519	1668.653077	2541.844115	1666.48926	2282.773576	3070.614318	1878.916705	2228.931939	2135.12517	2076.391514	3593.616902	1898.941677	1660.995957	2357.928716	3485.093767	3239.797731	1875.728892	1375.657236	1591.183554	1854.124209	2355.34043	1692.260009	2298.472471	3115.753391	1971.971771	3469.28259	1830.11977	2844.704416	2985.471063	2143.847974	1736.582936	2313.232183
734.mp3	3737.500702	3466.145287	4248.94779	4346.052801	3588.491525	3825.277172	3386.392961	4558.895961	3861.672296	3902.820942	3338.259921	3252.886755	4533.568523	3286.593172	3037.103674	4723.286331	2621.430785	4184.587594	3284.108144	2855.257741	3369.177382	4560.897192	3109.527696	3358.404721	3597.269433	4159.451308	3767.2545	3380.170058	4276.916059	4618.722912	3220.047998	3091.505681	2833.488974	3204.32511	3736.529061	3199.47438	2819.259366	2297.94367	4331.310936	3496.355683	3212.149701	3510.549629	4645.180028	2910.728934	2849.3248	3892.37837	3485.772733	3249.34011	3505.026587
735.mp3	2616.430261	3390.025253	2903.357546	3008.676206	4504.557402	3421.510172	4369.796353	2085.399636	1107.656607	2569.68472	2162.676878	3704.737038	2404.444568	3371.864776	3219.829708	3425.48323	4002.388584	3702.255213	3787.37306	3284.081685	4378.733331	5060.485554	3840.819311	2395.071995	2465.083753	3856.094397	1601.742658	4241.781994	2566.514266	2688.915665	3654.429168	1440.591015	1244.698882	1292.36079	3006.340953	1664.730799	2538.090465	1214.549766	2409.040344	2425.370783	1804.05439	2803.940228	1637.323392	2592.537171	4038.18028	2284.303717	2529.011914	1947.414548	3488.069993
736.mp3	1594.712022	1057.66725	957.3071953	1026.253892	1069.255726	879.5914725	938.0026822	866.6850358	883.0608714	947.4770013	788.0177012	767.6999322	673.4944116	671.920185	727.4973075	765.7037743	554.4010807	696.565738	543.0354384	507.1748632	502.7120412	460.8458486	680.5154843	1254.942595	820.5826937	929.9741938	1108.286775	1045.592736	1516.439938	1027.514875	922.7342581	1210.107236	813.4503446	807.5055448	693.1097543	1944.628725	1179.630085	896.5623931	818.8571055	826.9963353	730.5778454	753.6802103	843.0898808	1934.460391	455.5676835	506.1609369	569.5724891	590.0739968	1305.086551
737.mp3	1913.499133	1176.803121	2384.358513	1545.445724	1217.48421	2207.765603	1412.216761	1835.981481	1904.869569	2625.291205	2405.396968	2489.088521	1058.532275	2692.517041	1090.720445	2354.58029	1726.91455	1714.596701	2208.55553	1179.077157	1211.694154	1353.071712	1002.468131	2443.387375	1528.30075	898.4909197	2286.737032	839.9141871	929.2572202	1059.803166	766.6545243	1642.546535	1129.048494	1128.80959	2551.929626	665.3783961	1639.794517	1527.20993	808.7454001	1918.069282	1018.124569	623.542148	2850.68675	635.4586089	2024.466632	1156.603098	2554.797787	1616.999634	1742.811055
738.mp3	3237.351361	3914.145405	3840.565282	3626.767408	4965.462533	2555.004278	2258.556595	4582.845164	2692.829483	4044.750719	2353.520148	2268.82944	2368.88058	2690.809656	2265.645678	2153.147499	2856.982492	4042.154281	3114.719945	2780.816119	4636.357734	4231.634522	3144.645923	3266.732148	2597.558618	2607.87876	2669.484052	2200.947652	2802.16079	2344.072463	2250.081605	3308.077564	2638.969055	3640.76836	2551.093199	2152.34622	4025.670548	2808.398358	2765.409519	2546.46544	3824.306496	2731.913998	3500.552043	2840.295099	3510.808707	2311.03163	4190.58181	2977.006176	3112.098052
739.mp3	5270.944617	4696.9496	2710.517861	2925.821757	3827.808049	3787.245711	3745.639573	2800.890697	5292.067985	4499.083925	4587.001715	4001.331007	2831.95422	4855.037306	1727.820468	1631.558454	5330.185096	1544.134327	3852.776974	1622.588962	2923.91366	3243.779459	2963.68002	4161.111324	3561.606797	4079.597962	4963.053811	3648.835928	3350.999498	5148.924948	3449.407128	4129.481855	3416.838898	3192.021951	3858.527661	3696.48204	3981.711768	2901.530802	3093.762126	3298.806624	3791.180271	3910.042193	4306.115951	3940.332897	4286.534117	3704.223097	4182.163552	4152.685043	3906.41381
740.mp3	3466.187633	2172.783763	2888.905061	1628.046529	2655.010044	2862.327814	2696.727514	3423.57909	3281.684356	1351.385513	2061.373422	3621.019263	3072.893629	2810.495029	1967.792433	3473.833076	2247.632826	2687.860027	3487.890153	2511.245612	1136.611845	2119.784962	3277.524159	3300.253079	2699.065437	1994.629746	3464.13612	2018.394922	2516.303287	3262.350581	2318.950449	2253.82431	1634.908759	3494.570006	1975.561809	1655.12285	2253.218621	2092.776577	3432.091363	2625.766196	2235.14329	2693.828857	2220.04852	2256.980203	1624.059126	2488.46768	1566.314992	3155.254576	2908.394361
741.mp3	4281.151468	2644.333232	2124.714784	5449.657823	3205.196405	4186.401698	4674.441502	5011.980412	3929.337125	4185.258003	3949.942408	2349.105448	2360.278825	2627.675845	3427.188991	5073.898978	3519.694589	2406.100472	2045.676582	3144.199932	1439.696227	1169.5499	5616.47239	3164.960064	3743.916587	2891.298934	2531.133208	2226.104868	1917.686657	3242.001987	1998.017663	3341.565092	4531.095793	3314.550999	1878.777261	879.0697218	2532.454937	1148.558671	2046.569869	4080.126387	2732.372303	3736.971974	3757.118983	3821.789247	1516.815185	3119.074393	1705.532423	3216.603313	2006.745442
742.mp3	1290.145589	1532.030907	1634.253401	1840.484541	1061.806454	1441.898602	1580.004678	1474.224264	1659.540723	1576.746072	1555.658051	1519.785654	1586.288778	1454.35552	1582.771933	1466.366461	1109.403087	1701.832443	1784.284955	1490.561289	1753.67857	1368.57798	1514.523022	1719.633106	1922.112406	1440.289245	1536.693543	1659.748779	1786.51382	1478.117086	1321.444571	1846.236756	1552.38479	1653.061388	1902.452464	1772.939948	1459.406538	1475.942889	1729.412848	1684.735202	1731.026392	1431.737819	1716.707982	1549.452421	1803.854443	1666.471235	1802.586471	1974.374562	1497.838967
743.mp3	1625.904727	2890.766338	2866.882262	2721.180058	2929.105654	2162.161639	3174.959036	2511.449864	2285.489891	2704.363367	3220.684845	2955.120578	3403.048413	3007.569745	4034.697709	2274.167972	3023.434822	3410.630625	3407.100668	966.8323589	2780.976804	890.6706452	3131.667105	900.304734	3113.063126	4041.93874	3873.210006	1267.779238	3075.634345	1002.15674	3264.292595	952.0939368	3115.453852	3319.403272	3061.182628	1129.473333	2958.68516	1000.709287	3784.330033	976.9818527	3136.204576	4221.776295	4150.128645	1285.505576	4181.896111	1234.958702	4350.452308	3789.485463	1493.855175
744.mp3	3246.575745	2939.171026	2755.673676	3500.509226	2676.445621	3411.394723	4051.455013	3366.91558	3073.142514	2182.959218	3856.567421	2892.727662	2832.590504	2956.049312	1912.376135	3976.533249	4434.58173	4274.60872	2676.667476	1859.923071	4317.831605	2639.615642	1987.384821	3460.07368	1199.768891	4374.166982	1920.325764	3459.652025	3610.013746	2215.227648	2943.26243	2581.314336	2309.821848	3707.838602	1456.238803	4403.552823	2287.032674	4461.064444	3792.843349	2232.152593	1800.19263	1973.222334	3554.073043	4457.310237	2590.704012	2664.339855	2324.474316	4234.54798	5021.440382
745.mp3	1989.618824	1751.406328	2192.434154	2581.251945	2029.5316	2510.197152	1985.642532	1973.193018	1847.831351	1985.108408	2426.793572	1454.48488	1970.509029	2385.733937	1358.011089	2456.013065	1923.363857	2073.872812	2455.453733	2552.514714	2117.947379	1891.638915	2221.43144	2855.450384	1347.637635	2370.158652	2287.131356	1461.456368	2508.673618	2128.471062	2422.812411	2282.167118	2458.352334	2635.817513	1751.108354	2752.268893	2164.497041	1372.376169	2336.472875	1551.531728	1307.257801	2553.315571	1760.820584	2080.057462	1665.849934	1976.41141	2285.759885	1802.997263	2711.215526
746.mp3	2023.547147	2796.993043	1884.509664	1517.036194	1669.846629	3904.590818	2413.821278	2269.928336	2553.008244	2088.091813	2907.611669	3178.965804	2350.006842	4170.616804	2240.995024	1428.603356	2383.57004	1503.937635	2669.556949	2582.957479	2524.69507	4329.415473	1862.617997	1612.014747	2401.747659	2374.761943	2158.599197	3811.158351	2464.621552	2271.036006	3807.32051	2540.134375	2545.519916	4508.135088	1961.213942	2511.140169	2413.087465	2297.122167	1953.301106	2321.698109	2479.211713	2389.98419	1970.779528	2388.71005	1800.441437	2521.182341	2224.194225	2026.677467	2773.397419
747.mp3	885.1690681	747.8572606	698.9855479	602.4183912	803.4049728	1044.425261	1458.733718	1765.787246	1145.155336	1913.984694	1723.559095	2471.944776	2717.883634	2881.868301	1161.097398	1064.404392	872.4085282	715.8033427	696.0880901	1049.765209	1178.869613	1064.453541	753.6528415	814.9860071	740.7579971	743.3641879	721.7017296	1091.500013	726.0902821	756.283311	760.4375907	743.195402	945.801721	750.7045913	847.2700841	673.4098792	757.2173449	819.7975941	901.9173716	698.467978	719.8328938	696.7809918	677.605337	666.4452892	704.7987857	907.8850302	1304.311887	1638.283627	1580.837112
748.mp3	1401.637205	976.8083767	934.2333018	1185.774562	1407.682446	1180.597454	1197.809631	1129.583272	1157.303043	926.1721096	992.141623	1098.558882	1218.653978	1069.49505	935.2989145	1169.370001	996.6248361	1413.858421	1196.563539	1000.354256	911.1838817	1082.208517	1167.794473	1311.243973	1258.697298	1169.124043	1385.880561	1079.102212	1022.104038	1201.700475	1440.431873	1266.680801	1409.701753	1153.34445	1088.299899	1010.936519	1114.815961	1205.388495	1281.435886	1060.993075	1063.878633	1319.153307	1021.49907	1456.752472	1274.691946	1001.055797	936.4821466	1095.2166	1146.393688
749.mp3	1973.555369	1398.219655	1420.704522	4639.514507	1233.484137	1346.183801	4045.813888	1779.347301	3890.860886	1951.582434	1615.589594	1845.283389	1331.239203	2273.013427	1463.092216	2451.424087	1692.256111	1473.385278	1940.561667	3538.091892	2420.688551	2699.114438	1548.486894	3907.126035	2302.711557	1795.711111	3887.644594	1847.600833	2265.621587	2831.137657	2674.149542	4040.506379	1969.529779	1806.678639	1575.498385	1540.686176	3102.000106	1719.432164	1750.998442	1091.634449	2186.82781	1322.18519	2417.905255	1052.167332	1583.256164	1482.819007	1445.64009	1502.157166	2877.063726
750.mp3	1785.865938	1792.692531	1945.596023	2118.849777	1956.986867	2253.360345	1953.655963	1896.856653	1956.701781	1871.173953	1881.49642	1532.268666	2126.087492	2245.725434	1705.197041	2794.333078	1742.849126	1681.241448	2380.624727	2061.105278	2367.356316	1952.878135	1455.971415	1727.814509	2094.251426	2433.197329	2219.280574	2049.65263	1867.721669	1536.705467	2089.233676	2408.461077	1555.590675	2053.76203	1919.162866	1950.149525	1729.213614	1474.985266	1786.204966	1883.741069	2126.698323	2022.126089	2392.527791	1615.799565	1498.907238	1449.60609	1424.863474	1535.739392	1382.235384
756.mp3	1632.863217	1847.408405	1847.504997	2401.849555	1802.014437	1889.290295	1783.751578	1724.953659	1475.536397	1750.46217	1638.390347	1969.302938	1797.650173	1952.934241	1505.177559	1785.272731	1621.829941	1555.491075	1713.888211	2165.274322	1752.863508	2028.056433	1709.791749	1772.172231	1478.874809	1799.084081	1691.694585	2174.672347	1888.34666	2109.458432	1753.783495	2289.241019	1859.785062	2394.192277	1867.887363	2520.703215	1862.054575	2292.526081	1988.513007	2136.041636	1606.215435	2562.475118	1560.523154	2402.602627	1945.929981	2255.556491	1820.111205	2215.945207	1880.700852
757.mp3	3366.785547	3048.717767	3820.893309	2199.278344	2132.114167	4044.019157	3813.241806	2957.236985	3291.4998	3402.508369	2099.140244	2098.326291	1730.649841	3039.58087	3733.23597	3182.690197	2856.721134	1379.395141	1743.83454	4285.274259	1935.163695	2566.611093	3679.153467	3833.235495	2284.640015	1234.306352	2570.453119	2205.58045	2982.739895	2477.560206	2970.105035	1784.773103	3679.363719	1684.782128	2466.45197	3446.952128	4399.890025	3579.849258	1562.66433	1992.378243	1614.802819	2610.089069	2278.845482	2943.450961	3085.371892	4117.304637	1573.909535	1792.239864	3306.540961
758.mp3	2260.988852	3406.554614	2959.65395	1483.084713	1163.997096	1618.417267	1600.542067	2240.46771	1978.215788	3835.064181	1558.145795	1288.741037	1796.011078	1848.935976	3068.980919	1819.063169	2193.981686	2120.801911	2374.381657	2175.890502	2655.960929	3045.503639	2696.334651	1158.33611	2704.613554	1639.215213	3173.448571	2732.212415	1641.924912	1669.368867	3363.766438	2410.739702	2342.460171	2719.965275	3573.954749	3212.066717	3303.399669	1646.270298	3527.114453	2570.893741	2316.038698	2918.241975	1770.796222	2263.784581	1850.194977	3250.599762	2526.965289	2361.983492	2992.343208
759.mp3	4136.596697	4667.173903	4151.149579	4435.070737	4487.105348	4384.28151	4104.896756	4689.385748	4089.362651	2219.595218	1738.240025	3464.671083	2513.827504	2051.149157	3692.803591	2891.422701	2558.053807	2002.970034	2747.896701	2697.040357	3814.374915	3965.647076	3960.515947	3838.096952	5089.282982	4204.262494	4736.725966	3445.750735	4620.09734	4214.933085	4365.873079	4755.413384	4429.814081	3367.544806	3580.22846	3418.323402	3523.578268	3602.21179	3279.274063	3666.206879	4290.052324	3565.436684	3518.445306	4112.826859	3768.572808	3676.507598	4028.18173	4288.399689	4224.052142
763.mp3	2886.794448	1440.403261	1208.612284	1411.866168	1300.404355	2760.830197	2576.433539	1513.273698	1341.40665	1211.179686	1587.023978	2241.698222	2702.676821	1342.705739	1385.482913	3842.540021	3280.346992	2893.139954	3209.282012	2679.140387	2433.383374	2294.231932	2442.980694	2494.609697	2916.599688	2376.188539	2431.869155	2254.919099	2277.025682	3053.256201	3840.172486	2652.519663	2588.311493	2436.454951	2443.202917	2401.221776	3044.403842	2252.435979	2367.437898	2500.993366	2552.843223	2525.799778	3125.34516	2580.796658	2231.718339	2586.982144	2660.586276	3265.86423	2485.77934
764.mp3	2678.199363	2862.197476	3310.889921	3077.417455	2565.337621	3161.302576	2901.231964	1666.243815	3358.86548	2732.147756	3272.484706	3158.584981	2998.274783	3279.206328	2758.552642	3406.43207	2111.068415	2891.850624	3945.129388	3311.30542	1351.82461	3775.811475	3499.182316	2733.206426	2677.890711	3441.210596	2009.658192	1841.574649	1825.347907	3722.322587	3415.141712	3251.315027	3266.75887	3471.254596	2245.230473	2672.724999	3339.121987	1850.626684	1800.349775	2950.977924	3586.835873	3398.48091	2755.577762	3036.179002	1935.762613	3130.993649	2711.423037	3575.700978	1700.927604
767.mp3	1083.57519	3709.647778	4434.538207	4305.698756	943.8347818	4421.865221	4425.371725	4212.985011	3726.588227	4104.861961	3097.196044	4488.992826	950.9654357	2769.4107	2883.271434	3759.997064	2935.87706	3110.571515	2636.630471	3380.46729	2560.568217	3128.025872	3542.823321	2826.109071	2991.073526	3661.907599	3246.531885	3410.691226	2993.717798	2455.996617	2677.903729	2488.314875	2360.469895	2684.062724	2487.258924	2883.519943	2511.95461	3009.670728	2836.933155	2331.345121	3283.036008	2683.82123	3176.169453	2354.494485	2756.490268	2809.614159	2798.1456	2373.554713	2441.938909
769.mp3	3506.771131	4231.787804	4691.007408	5195.570035	3603.069022	4669.193389	2905.326629	2662.865609	2160.842153	2043.073047	3235.023779	2113.85526	2066.162978	1907.146945	2409.301824	2659.354966	1880.695783	2482.301856	2475.652604	1751.602757	3015.044644	3514.489311	2580.362952	1999.226072	2108.626564	2306.404752	2333.205184	1922.706612	2359.181448	2692.791362	4443.993947	2482.654143	2185.143309	2233.96487	2134.756255	2700.562022	2398.121832	1837.821059	1823.411554	2200.186897	2800.40887	4928.652341	2497.662578	1702.248796	2329.505011	2468.490769	1928.104034	4736.683563	1715.598928
773.mp3	783.4039941	635.2208729	795.1998565	513.705102	1545.2328	511.0278734	2129.221167	833.6533445	653.7840189	758.4215662	525.7391197	1456.443851	601.3148764	2221.010079	550.2270295	963.0377394	872.7346729	501.6429855	1387.191334	602.3474735	2129.670704	525.5205002	2064.884891	782.6696225	521.9492223	1357.986572	548.3225169	2056.642187	499.3213408	2288.274491	669.8441146	1315.462368	1379.359132	1323.477758	2064.805027	1627.359504	2163.513898	1194.27206	876.3204956	1007.793003	1134.210903	2014.850279	1793.008843	2246.879107	1749.456876	1684.463312	1786.995955	1372.618984	1663.353684
775.mp3	605.6026743	737.6942754	1796.199118	1644.538826	5263.585226	1619.198596	642.5402685	939.2791021	1395.05282	1870.35852	3663.39159	1870.234232	628.4880614	1081.249709	1756.865117	1622.181969	1999.945103	1416.666454	675.4638631	1255.197964	1392.602104	2082.491423	1630.348561	1689.35478	733.867203	1331.984322	1501.312968	1816.925547	1849.324783	1391.864504	738.1571585	1504.422238	1374.241811	2545.018097	1611.342512	1416.43262	800.3370913	1377.763907	1513.300614	2735.56279	1805.661073	1255.704774	859.7863278	1535.236787	1284.632849	3647.481427	1548.680417	1464.131834	964.0684923
776.mp3	4276.728368	2539.777524	2499.219382	3423.829156	1570.951779	4553.453085	2464.302799	4383.446722	3379.303823	2922.50822	4079.146902	3523.657377	2647.09502	3735.322561	2329.903376	4114.358923	3074.82558	2407.869676	3417.342832	2715.522799	4087.885684	2304.410935	2680.001405	3018.605345	2316.73505	4257.366857	2901.118755	3254.709441	3542.922718	2534.104492	4017.761401	2954.901911	1870.46993	3320.549939	2224.820305	4393.415386	2670.382484	2520.241379	3247.938914	3253.972158	4035.469157	2554.446331	2703.428488	3123.963106	4789.53657	3105.244762	5050.420821	2389.90922	2301.380451
777.mp3	4112.142087	3063.953213	2525.746097	3143.400018	2243.602246	2307.175436	2999.829077	3206.530697	3340.760033	1961.508977	2960.870892	2424.443747	2650.03892	2297.413062	3486.182962	2818.099647	2478.994597	3581.500232	2844.61644	3038.733685	3236.598829	2496.951318	2868.635705	2830.958074	2650.175274	3071.645014	3613.623185	2040.995449	2748.458297	2237.081101	3580.951067	3230.210356	1467.534725	1550.400234	4080.123284	1634.832982	2156.89483	1649.882309	2431.330223	3015.425826	2950.814918	1869.491186	3262.972164	1814.628648	2130.074439	2795.988156	1831.719978	2639.180055	2210.259788
779.mp3	1309.887198	1181.024897	621.4790332	1176.658655	871.923125	893.2392895	875.8581956	815.9163335	1448.197387	500.4859928	909.9961165	1672.67261	816.5240627	1065.675547	2894.412664	850.3813284	1431.932734	4417.382582	1090.057485	1120.473923	1366.659262	808.0584487	3497.178362	1301.801157	1034.827973	2889.010592	658.7346704	2561.878626	1182.259563	1216.78986	3366.061474	2143.647494	1873.385767	4883.83176	3809.053923	2731.399692	1472.70122	4366.6581	5292.031707	4326.179223	2251.315962	5666.646779	4177.795943	3362.622206	2769.648426	3219.858657	3661.148572	4435.971219	3518.556688
780.mp3	4026.022511	3945.923234	4554.559457	2814.486887	5068.606378	3363.984882	5021.73376	2612.548515	3813.684301	2750.307845	3511.359544	2877.277821	2635.285245	3933.574883	4081.60987	3566.772506	939.5393067	2258.43134	861.4218619	3337.361106	1155.275689	2369.259766	3300.967472	4433.11987	3172.3249	2280.153145	4562.309447	3987.385416	5096.859894	2751.652407	4758.384559	3886.847695	3528.457165	3843.933612	2087.403818	3480.94008	4324.37541	4439.806811	2379.102741	5061.696139	4127.106439	4535.102847	2495.621188	3248.700292	4055.497599	3942.489292	4723.508782	3478.105436	4399.743996
781.mp3	1964.532311	2382.12551	2140.135198	1927.442734	4103.253757	2503.389805	3598.240119	2250.220274	2707.448747	3629.359748	3178.894851	2520.080056	2175.738191	4038.740324	3095.178409	2383.771336	2218.826702	4213.119825	2893.504594	2646.718193	3432.03519	3985.826991	2419.10327	2902.74317	4573.655082	3079.723438	2298.480105	2006.742251	4005.179379	3794.341155	2905.154062	4064.906629	3682.788887	3603.166499	1323.710537	3733.462529	4150.245549	3256.791018	3788.142463	3640.575316	3999.977185	2941.135223	3955.80427	3872.23952	4353.934393	3819.95602	3407.784616	3800.976341	2811.169603
782.mp3	2569.643697	2729.381226	2603.988931	2707.893553	2670.590003	2414.881268	2665.095905	2590.179512	2356.091419	2868.658082	3049.747609	2534.655561	2804.909361	2716.446407	2836.516275	3120.81945	2897.848672	2836.351689	2716.094795	2525.281928	2560.661249	2512.692598	2676.184871	2740.767966	2631.544842	2209.523727	2729.986699	2645.826154	2264.610505	2778.999328	3101.49801	3484.483267	3970.064694	3278.083702	3330.722077	3221.357403	2533.120129	2086.423211	1451.009596	1261.322694	1928.172888	2329.177664	1932.470069	1166.187985	1809.900403	1655.243764	2146.817378	1433.778761	2404.020596
784.mp3	4871.671851	3918.219745	5023.503205	4620.695571	2528.58713	3528.310944	4894.283316	4832.206542	4307.539776	5279.305656	3465.013311	5396.720512	4687.830713	4946.880466	4690.122016	3762.851381	3901.213766	3644.614478	4692.128948	4673.510515	4596.532345	3429.898891	4365.679154	4382.338259	4648.849521	3295.59398	4698.648865	4575.701623	4808.176219	4118.231469	3600.374422	3800.625237	4395.618268	5180.794391	4719.454174	5186.425688	4189.900739	4355.537196	5035.228084	4733.25287	4757.795734	4232.807236	4902.210684	5033.395347	5123.881729	3432.051909	3276.436812	3946.261715	4952.096015
787.mp3	2986.423477	2374.996079	3395.599441	4317.022934	2679.428721	2407.388587	2617.021615	2760.219099	2340.41425	3045.305086	2460.356218	2720.91137	3318.92638	3162.646685	2987.935951	3271.3822	2759.478629	4084.593419	3413.739949	4058.486377	4283.597094	3424.93425	3638.962327	3120.791252	2618.461398	2336.887784	2337.24854	2401.033664	2816.726341	2800.158352	2369.096139	2675.256604	2599.421946	2716.08545	2326.715331	2875.524307	3689.573438	2388.480336	2717.906101	2833.125313	2808.722828	2855.771872	2951.417494	2915.431722	3028.420767	2749.276947	2850.172649	2994.152998	3293.833918
789.mp3	1991.582693	2091.327138	2126.328605	2885.695947	1935.565724	2139.900255	4647.71813	2805.530372	2069.31731	2314.598046	1951.599312	1899.677651	2380.990597	1976.218849	2706.684184	4482.794764	2626.387968	2082.572996	1640.00925	1717.640558	2117.020038	1828.308103	5036.465004	3451.899984	1886.46509	1993.292169	2502.430185	1813.972568	1857.245096	2284.952941	2890.085174	4895.681161	2225.449525	2229.22651	2144.084731	1934.785721	2152.096536	2267.378257	3324.991261	3672.75898	2347.870889	2367.158004	2602.757176	2784.080656	1980.303228	2164.704664	4938.067787	3088.138467	3272.505738
790.mp3	3829.687598	3804.652023	4228.864846	3809.092051	4665.910245	3932.107544	3597.08887	3949.045283	3626.418348	4984.652328	3561.874921	3295.257148	3762.353414	3866.247298	4206.879505	3736.940835	3722.940914	4024.453828	3329.747714	3806.125775	3757.732181	3625.214126	3913.734726	4520.533526	3961.386108	3979.725473	4023.53768	3978.707959	4515.541711	4592.085415	3740.745861	4112.89207	3848.29996	4720.899039	4843.527457	3931.47136	4970.40577	3949.689495	4066.138579	4482.07702	3606.592741	3846.016265	3616.208885	3407.669323	3821.453243	5049.598801	3755.290982	3546.158297	3952.86988
791.mp3	704.8245971	898.7537483	756.2581607	822.6319459	927.684186	697.8380081	836.5983751	748.4790434	743.8945823	644.5488093	679.8893298	735.3898937	709.369477	644.2274589	772.553729	858.2065236	759.4328225	991.8928751	736.7264601	839.4671448	745.0494042	667.7412602	968.0887865	858.5666478	643.3145372	839.6530145	956.8789975	886.1622931	784.592405	763.306265	820.3880647	915.4430866	967.0506994	833.7000248	833.9882232	673.7438469	889.7105459	883.7884436	813.6223531	816.8782924	721.0533589	797.4138044	920.8467471	791.6088058	793.271325	719.2018801	745.8171764	806.4417885	745.3267464
794.mp3	781.0879007	775.7992206	700.6119678	692.9276397	839.6320044	809.3599626	954.1975049	847.9138687	920.0813359	746.944179	861.638918	683.4804847	676.9451361	841.6950314	822.8548918	831.2529752	788.5952267	770.4559484	787.4910655	727.0326864	700.7787522	757.2624077	711.8160134	696.7286821	641.2804508	761.2795143	886.5737485	946.3627506	1117.640629	872.3611493	1118.03383	769.8804967	824.1698813	778.9299158	837.2849927	935.8455349	909.4114186	897.0689282	906.917516	760.1114759	755.7778937	839.8597614	770.9052272	769.5581731	739.2092059	785.3369118	792.3341019	829.0800366	790.4555313
795.mp3	1693.042424	1563.725212	763.6863689	997.4786199	886.6361291	1013.486031	1142.142376	1082.266393	1174.605644	921.7245381	1300.212722	1202.433265	1061.722686	1130.350869	869.3789263	1374.524629	1815.688741	934.1952089	606.9735808	2591.518276	921.8526896	1830.480088	858.2389137	1995.026208	1286.25957	776.2134627	2151.507383	2174.44549	608.8670232	2019.825195	1822.541464	793.167861	1112.127368	1381.332253	903.6760433	894.3418012	2511.514395	1090.261167	2043.561392	955.0395186	1541.723015	1134.44111	1234.672657	1069.701244	1144.584287	698.1789552	2527.627563	1513.244953	1053.951548
796.mp3	2060.642701	1897.570095	1380.591895	2562.57872	2702.817027	2624.415144	2177.15886	2494.232756	2686.356634	2432.569851	2369.746588	2494.074791	2785.229125	2831.241925	2476.132092	2644.392563	2739.624408	2515.239278	2524.411239	2744.047456	2506.93333	2541.759989	2482.145104	2812.706447	2444.991444	2857.371444	2641.436433	2788.496036	2535.459296	2175.022153	2345.752149	4355.68195	2613.403518	2014.164354	2546.984104	2743.29822	3391.695261	2198.000396	3346.561912	2343.019798	2549.287506	2526.867278	1881.64543	2669.679639	1999.37222	2400.014003	2840.045977	1819.009846	1732.957793
797.mp3	844.9280891	896.295404	3822.403781	2548.71356	3158.314002	2285.963465	2112.627338	1596.483517	2215.522637	692.1107397	1588.462602	1320.122851	1254.229831	1418.119511	924.0431431	941.4001141	742.2778457	670.9318848	3769.923903	908.4571124	1728.038665	1395.742375	2112.97302	1031.163932	1053.818522	4077.125297	4627.522605	3659.411316	3096.92735	2280.27102	1824.638732	1779.949012	658.9257751	1460.541899	1222.85974	1346.595737	1340.477065	1035.862581	1060.475263	909.9824583	613.0318387	3552.477558	816.2929517	1696.292166	1204.66164	1539.44099	914.4785894	961.8360409	1085.758285
798.mp3	4964.85546	5107.127385	5336.255271	5119.432125	5006.839468	5413.551696	5363.31131	4936.351606	5121.073557	4322.893389	5399.910772	4818.202673	5059.487426	5211.564375	5751.244165	5064.147577	4824.047965	5165.486077	5529.301379	5243.571797	4847.829515	5492.255357	5427.011637	4844.794074	4961.307583	4556.918526	5306.177689	4882.253769	5150.659756	5120.016647	5373.414093	4898.123961	4193.716326	4318.757392	5329.092241	5155.960015	4170.041335	4840.18611	5265.473705	4285.966086	4364.034765	4176.849349	5187.223297	4081.501168	5049.524078	4905.249552	5640.838439	5193.181824	4075.798081
799.mp3	2300.803301	1999.649668	1550.545768	1892.225294	1592.493331	1781.853177	2021.555391	2250.822365	2262.712435	2227.040018	1761.984721	2164.878997	1787.013105	1760.594232	2345.25324	1983.70059	1648.769858	1785.350005	2169.237186	1644.196476	2058.03033	2146.509783	2038.568609	2218.563782	1914.626303	2165.41956	2216.340456	1888.430066	2048.011674	2111.378767	1757.457253	2275.009828	1855.221992	1661.272522	1762.751443	1907.655312	1688.296847	1920.21238	1854.963686	1738.6464	1901.042818	1670.326353	2192.026243	1776.809284	2025.127465	2060.519644	1909.481838	1705.743959	1798.608124
800.mp3	3086.666335	2749.425181	3111.04998	2764.210622	4353.277352	3160.855931	2405.653693	3748.340863	2158.987702	1488.917927	2492.592744	2397.622188	2392.408742	2071.571963	2577.010501	1555.62382	2566.017229	1987.182557	2346.79671	3950.732945	3558.242044	3507.246668	2920.059635	4475.35426	1855.969881	2159.873525	4492.2139	1417.861658	2236.108608	2956.094154	4832.462946	2733.173846	3073.763352	2744.852757	2733.415794	3595.703354	2516.006792	4023.98213	4225.819927	2893.570525	2838.559773	5238.964551	2944.975455	3516.064986	4914.767851	2574.06053	2344.743796	5010.240631	2834.658694
801.mp3	3021.507678	2457.670258	2542.027738	2262.696253	2319.723666	2208.937424	2131.264195	2454.265774	2503.860263	2141.726576	2069.562215	2224.86505	2045.378314	2282.40451	2529.936183	2290.593818	2221.608905	2162.088587	2147.547744	2217.795337	2375.309248	2093.846503	2050.90757	2009.19024	2078.320525	2103.650995	1974.907375	2038.89981	1378.989751	1439.381044	1651.442708	1705.184964	2077.946462	2098.34104	2137.257535	2454.800651	2422.116538	2541.952286	2535.516718	2374.102264	2220.256866	1393.203769	1334.584416	1782.971912	1550.181019	1983.255558	2065.337315	2045.657305	2468.574438
804.mp3	3714.556921	3466.924114	3683.77593	3460.687878	3131.111427	3290.022054	3460.929869	3342.315243	3282.378909	3297.337046	3539.217429	3488.772027	3300.276092	3802.333553	2920.74633	3416.934908	3105.216496	3344.540193	3423.217046	3338.173153	3181.317388	3316.645251	3391.509554	3337.085082	3896.859398	3593.72927	3436.759913	3162.890185	3505.690371	3524.644349	3490.139498	3527.294125	3370.088281	3477.172048	3580.890415	3270.75528	3607.967488	3057.45324	3656.188423	3225.933836	3324.591197	3292.968438	3233.635497	3360.790013	3222.695614	3134.726785	3157.675024	3527.97443	3306.005024
805.mp3	1926.662735	1689.963512	2041.870736	1996.134512	2133.04862	2068.953616	2932.138173	1434.816736	1429.954205	1253.820311	1617.516601	1514.640777	1753.159519	1216.01595	1665.149242	1603.881176	1984.1148	1782.417631	1619.180455	1468.68997	1584.080412	1429.240797	1816.951128	1056.179461	1589.594291	1427.638349	1553.451249	1515.269611	1560.901477	1863.786424	1195.452363	1701.631767	1922.390021	1616.696668	1650.928756	1021.811977	1211.275471	1458.094556	2036.44742	1883.425359	1707.856726	1947.484214	1274.49153	1076.794805	1434.327727	1474.082894	1400.974412	1651.003771	1593.036649
806.mp3	2187.767172	2336.878253	2727.673451	3762.709846	2324.104702	2538.154006	2046.246068	3852.944933	2944.546648	2700.295505	2352.860697	1878.29742	3579.824844	3430.509802	2533.879565	3625.464564	3897.611587	4496.475276	3002.142786	3138.757045	3625.051991	3210.086665	1711.719731	2506.608909	1698.913418	4011.54703	4844.854403	3362.414607	2878.503168	3209.601786	3226.653772	2150.795866	1832.627079	2107.996787	3528.413882	2716.623879	2715.494152	2455.35386	4629.405602	3347.111467	2334.619622	2090.380394	4871.212605	4112.063158	2378.814333	1867.996057	1968.162438	3450.683771	3125.501
807.mp3	1384.026755	1600.122084	1141.497523	1307.655645	1374.484106	1088.905971	1547.445448	1256.284142	1312.302312	1760.014542	1511.692204	2028.087363	2851.286181	2538.272801	2840.009919	1861.660524	2362.34554	2688.243923	3049.946402	1953.797382	2910.249113	2786.051447	3047.161161	1878.354706	2489.201323	2911.931246	3189.236806	1869.10274	2853.412447	2896.057105	3175.175664	1972.725656	2640.091565	3113.356263	3316.328462	1923.525132	2701.128857	2857.175395	3216.945346	830.342728	1353.75962	905.5025569	838.7733658	862.2065234	2048.048682	2665.185852	2708.917984	2706.002253	1678.127543
808.mp3	3196.808477	3132.929891	3876.428403	3192.514036	3301.676854	3954.878434	3225.386455	3070.952532	4015.113263	945.2781682	819.86592	4550.80567	3300.899948	984.1647259	3542.588007	3814.696151	2262.515108	3852.174111	3030.899649	2457.413979	3450.482356	2533.03399	2091.643918	3528.312705	1941.049433	1411.157948	3787.754558	1260.337085	728.762607	4039.93404	869.4192802	1234.484363	4019.657314	1143.659396	1420.069237	3855.905785	3693.473798	1570.58755	3896.703551	1092.756774	2990.871632	3877.336539	1657.756705	1522.011482	3521.110472	2627.99588	1217.043123	3855.888349	1007.201028
810.mp3	3559.272175	3254.195949	3106.474178	3661.55384	3013.463684	4185.89183	3949.377835	3537.088766	3563.959519	3338.046572	3188.95711	3640.606515	4233.493694	3973.833306	3370.455096	3768.353149	2443.76951	3228.532103	3745.31333	3040.398561	3813.777609	4195.695007	3448.194531	3689.451909	3386.967826	3622.707273	3258.517833	3905.465165	3940.553665	3772.928989	3455.896677	3042.602071	2921.565569	3091.869404	2810.025279	2289.185066	2083.78241	2177.502137	2097.830475	1869.728744	1922.913982	1848.95533	1561.708162	1834.329741	1734.451717	1626.912088	1558.016142	1739.003169	2253.50679
811.mp3	769.9863191	1298.802097	964.1082841	1095.301841	2750.376453	582.0603422	1424.461346	1053.338408	1284.270523	1149.479123	1071.127945	904.8311018	2664.195184	2210.891636	3746.179405	820.3213666	966.309323	1026.741959	3074.086656	1201.210164	1254.063336	955.4959513	1491.603959	982.2562634	981.4844948	1144.678777	2251.83298	4060.558306	855.8347177	757.308247	801.5107787	943.737529	1316.026199	1118.845027	1168.898791	1181.708071	1104.2075	1128.310305	1102.170889	1139.462503	1109.696502	1090.813066	1131.428004	1224.335234	1176.743026	1136.57349	1187.237583	1198.142194	1290.010588
813.mp3	4230.246123	3177.552527	2679.688596	4264.659568	2628.01574	1316.84814	3268.600277	3498.099291	2749.592964	2952.303046	3040.677013	1660.711609	3046.455074	4320.862685	3008.144299	3073.717059	3390.383875	2909.113648	1318.758581	3119.497212	3557.774919	2785.894576	4416.101588	3486.624938	2680.509913	910.8442697	3731.559801	3013.826675	2436.921029	2103.808158	3221.255931	1618.14455	2788.920435	3883.981823	2829.689136	2576.836524	4230.605422	2647.466192	2369.869561	1135.392778	3879.449801	3864.040887	3043.041799	2605.420364	3750.023497	2608.747604	2237.217289	3642.276798	3143.843809
814.mp3	3191.347362	5569.007046	5236.775219	3303.130766	3354.744687	3219.967937	3938.171541	3273.103719	3266.313206	3044.802685	1365.094608	3168.282247	3769.654018	3220.854834	3313.961194	3453.52602	1740.285786	3847.819993	3701.56372	3295.175065	3399.700039	2866.124014	3739.322648	4381.377475	4458.622412	4535.492931	3270.108135	3147.868762	2891.805713	3961.035616	3748.460429	2370.410715	3575.119351	4403.660083	3749.610885	5356.27216	4919.935749	5581.769885	5450.333372	5808.455395	5284.201465	5714.985826	5934.821548	5417.135089	5780.567169	5508.972662	5719.398973	5578.331507	5549.207273
815.mp3	3911.648331	3287.819851	4636.24167	3993.763226	3336.092757	4843.290979	3979.827087	2993.316789	4752.902827	4158.341782	3045.003281	4620.905095	3844.841418	3288.84311	4865.53805	4276.203347	3618.105701	4744.286855	4111.576616	3678.819311	4830.283529	3870.184882	3556.175995	4750.816248	3882.381923	3234.956642	4602.123535	3886.340891	3124.514142	4800.276695	4132.784048	3242.580976	4709.589094	4086.42958	3471.401133	4681.12352	3940.35315	3602.965136	4776.894364	4195.361528	3509.606881	4775.937634	4133.402933	3831.415323	4628.655003	3972.269016	3727.161079	5015.789137	4177.458912
818.mp3	1515.278533	2499.697218	2659.716083	2583.746221	1866.030978	1446.833547	1431.512975	2440.424045	2395.343407	1999.261287	1884.297171	1419.315592	1637.741124	1792.029277	2419.21485	1753.4976	3522.517804	2233.444919	1393.40219	2280.340145	3332.686739	3384.462806	1935.324352	2531.213263	2888.681277	2506.773967	3070.183509	1804.630454	2920.369245	2091.58428	2261.275049	2858.55738	2343.4579	1742.52645	2906.096307	2722.639718	2505.550185	2632.496076	3176.243396	2007.910344	1820.504555	1853.04063	3952.592434	3299.288721	1982.301718	2605.840922	2516.899235	2458.901357	2654.537201
819.mp3	1027.313452	1145.995953	1018.904776	1032.763657	993.4299755	968.0954906	1077.145833	1001.484293	1081.324108	977.4667282	1030.225766	994.2787623	1020.538274	1008.587136	1041.667929	999.581803	1019.221667	987.3160502	1050.045315	1003.022638	1021.95838	1044.887792	1080.607422	1000.535659	1055.044712	1044.298837	984.9463399	1004.057929	1135.389418	991.3204211	1100.941282	1071.311896	1032.800849	1034.772713	978.0636776	1033.416006	1008.636087	1088.346553	1031.367914	1010.265477	1046.701687	1064.992624	982.2092564	1103.074118	991.5790604	1028.599399	1001.110269	1065.749799	1057.842851
820.mp3	3686.781768	3472.021275	3806.974477	5077.489766	4459.277196	4605.964989	3848.1854	4055.117766	3908.274377	4629.099995	4347.700076	5190.059299	4693.057089	5457.541803	4114.7634	2837.097598	2249.42906	3079.222553	4742.529388	3525.144012	4256.909534	3311.652711	3277.896476	3460.392527	4547.038874	4142.405379	4299.631089	4414.474246	4439.11916	4370.206781	4654.142831	4335.768243	3320.543367	3652.134068	4021.943202	4416.35037	4718.259561	4789.320954	3937.198627	3563.923824	3359.623471	4801.505151	5304.646523	4874.31719	3744.45146	4201.262107	4485.553213	4633.78205	4776.267537
823.mp3	2349.631601	1406.080439	3175.485911	2452.684514	1716.808723	1833.979063	1633.621163	3959.781107	2833.698549	2413.552376	1444.609637	1689.318993	3803.479098	3414.529015	1699.823409	1372.7323	1299.101773	1819.051168	4222.869633	3297.831153	3153.10764	2819.483701	2507.74979	2359.200116	1740.179507	3440.766743	2151.398994	1759.782535	1658.826844	3061.887991	1740.914555	2325.811364	2906.655757	2735.928633	2218.917127	1765.304279	3657.146276	2134.821211	1607.490973	4039.306725	2763.495029	2463.168521	2395.918311	3526.190952	2316.791139	1888.389133	1705.616486	1916.679043	1613.031804
824.mp3	4480.842994	3857.710122	3719.911373	3881.866313	3590.533616	3921.024252	3352.054357	4490.463958	3856.099619	3827.342208	3946.240858	3936.968775	3769.479572	3397.119632	3851.627505	4533.728893	3696.626889	3374.143425	3674.086031	3884.94576	4462.467336	3880.458319	4343.043615	3597.872424	3368.185038	3838.1178	3821.080703	3900.711483	3789.352419	3896.663635	3602.394205	3515.181097	4224.210655	3871.107297	4052.109143	3406.23507	3509.781103	3816.76764	3467.498678	3773.228459	3688.545943	3865.217152	3790.455961	4324.276792	3898.52914	4744.572283	3838.977487	3695.87982	4017.817709
825.mp3	3626.920646	2419.795075	4528.204353	472.02233	407.4754793	5012.504513	4187.236337	2473.338092	4587.923591	334.4165759	452.9698232	4669.217956	5109.852556	4402.317939	4715.587138	400.4601933	368.3717761	5315.608567	4445.96317	2592.191305	5106.547088	2201.821375	878.7689818	4609.41793	4837.625557	1967.457004	705.731347	405.3630903	4312.875378	5118.629063	4060.192396	781.2774592	964.2043462	366.9101591	434.7723286	4404.440338	4267.053136	612.0124981	439.4000185	4743.752905	362.8084246	5090.702089	3190.863474	2317.705809	4895.407923	4184.510434	423.1548791	4727.68129	4432.435259
826.mp3	1822.539075	1883.110538	2820.91824	1755.801966	1569.273699	2197.201178	2322.466991	1747.198973	2005.804716	2176.057162	2249.158765	1535.967013	1084.975076	2219.722668	4413.601269	1671.859552	1774.190735	2335.652572	1833.915045	2031.416894	1340.563197	1438.413478	1689.753399	1065.249532	1153.837058	4160.269367	1432.810529	1675.56083	2706.314878	2163.121478	1454.376366	2037.553912	2086.02921	1978.524073	1781.993098	1400.845437	2144.824391	1514.351485	1599.223704	2407.655149	1518.711046	1552.310233	1993.622928	1966.420812	1986.360364	1445.205916	1914.209776	1042.638672	1887.895255
829.mp3	1551.449174	1786.680302	1555.393378	1956.448998	2233.957712	1317.079901	996.5559625	1337.718935	1653.543006	1368.913124	3070.170209	1815.833597	1611.175401	1335.248742	1718.928193	2269.597505	2372.890736	1766.274299	1916.924415	1685.190081	1278.475147	3528.072971	2019.664052	2085.344213	1719.735373	1813.003194	1544.793386	1967.30354	2606.099487	2906.502657	1532.941973	1157.860946	1553.760323	2830.980805	1834.594056	1076.34177	1781.651899	2056.6495	1922.223991	1756.908078	2647.809971	1695.08303	1314.374312	1478.467267	974.1210931	1800.272119	1517.853646	1619.047104	1638.427112
830.mp3	3246.800061	3503.392388	3069.214126	3524.849874	2887.100428	3643.761366	3157.160518	4124.173209	3468.527796	3689.118792	2841.651157	3515.310024	2837.115995	3750.406554	3299.64811	3928.782975	3022.94583	3644.814371	3188.948672	3882.049117	3107.15116	3554.637041	3226.272297	3923.780947	2953.677017	3679.293934	3080.563379	3573.711039	2915.333833	3751.611288	2867.902464	4063.016386	3223.763679	3570.976984	2744.942027	3759.833672	3066.792062	3470.456445	3292.303221	3894.028455	3237.621605	3738.915151	3084.631511	3665.73554	3186.305685	3524.394985	3090.043338	4032.942375	3456.704181
831.mp3	2872.764011	2703.489371	2616.335138	2393.473125	3092.242122	2547.349611	2145.866555	2321.885679	2770.171248	2511.778961	2609.744234	2385.005609	2593.012418	2582.15202	2528.775562	2620.131287	2759.353087	2870.922965	3134.369514	2554.890106	2629.767511	2479.522549	2284.185902	2325.36863	2642.601553	2384.207873	2509.271126	2405.513901	2873.523703	2723.868588	2500.088869	2262.376648	2813.482791	2929.396011	2819.585817	2470.844993	2817.948655	2543.4568	2264.130846	2481.737244	2564.996159	2588.535157	2466.092706	2328.868797	2658.950556	2541.777005	2741.466936	2391.902067	2577.904994
833.mp3	4190.933967	4273.147275	4722.086269	4456.939555	4394.791731	4072.95075	4428.605357	3923.631601	3817.226449	4408.069651	4363.312202	4425.773458	4309.032519	4488.116234	4185.730161	4209.385832	4334.148951	4036.093248	4569.475344	4404.169771	4494.192969	4511.300519	4315.283922	4520.79537	4225.597688	4524.55976	4602.190158	4635.154193	4213.892713	4193.014823	4117.370944	4418.05657	4415.194087	4470.254004	4554.727197	4879.554584	4529.238697	4060.032318	4655.323338	4699.235956	4296.572616	4525.592332	4428.03896	4465.763113	4006.68862	4455.922806	4307.771702	4147.891947	4368.329491
834.mp3	2420.015417	1927.315884	1789.971365	1560.840206	1735.667092	2289.596346	2213.481255	1852.630778	2781.173151	2910.332115	1323.292944	1512.069298	1541.26602	1436.959533	2420.991802	1485.297938	1799.190924	1721.396436	3012.561645	2794.4111	2577.962228	4890.044755	2824.23229	2091.247993	2827.226523	2308.088231	2022.687799	2788.514258	2988.58983	2857.064931	4150.765418	2140.828829	3335.460679	1961.863457	2410.552281	2780.50901	4501.691405	2468.485119	2394.915453	2451.526102	3663.385552	2731.674879	2234.001517	2909.832428	2687.704926	1882.873049	2642.164713	3042.449767	3601.412705
836.mp3	1655.390876	3852.151129	4366.436319	2605.576351	1677.625137	1399.552474	2710.108298	1208.439903	1022.315592	1561.234481	695.8136213	593.9907524	3923.938076	2255.775944	1411.360387	1171.170938	2342.683903	1174.99463	1445.813954	633.443459	2549.409259	2940.066878	2051.836595	1427.677314	1376.201304	2510.542096	1243.393723	1594.665627	2353.598168	2948.143346	2685.497076	2014.877634	1602.773567	1338.437596	2309.866113	1223.170828	1656.200653	4016.966568	4301.794818	3135.828724	3023.32598	5143.599307	3750.332046	4691.993962	5156.0249	2762.518605	2691.307683	4428.497125	2636.328926
839.mp3	647.385167	698.5608424	1127.374195	1208.398788	1152.460408	695.5220807	1020.037589	968.1465602	1148.586457	1221.646073	1468.221908	660.6028473	659.5132009	609.6176277	1145.229391	1196.52421	1454.895733	1498.739827	1570.784543	1573.149925	1154.800228	1192.133692	926.9900698	1524.888043	1568.079035	957.8173649	1175.349707	1149.042281	884.5305269	1543.024741	1594.04157	939.8029325	1213.652836	1190.258039	893.8082767	1499.731189	1589.398863	1559.101981	1158.312379	1205.938066	925.3125688	1503.741186	1577.660798	761.2959462	1157.572295	1192.124424	983.3105531	1511.605167	1564.295968
841.mp3	1545.551696	1720.864858	1901.829508	1608.631187	1132.689963	1888.997406	1280.211618	1109.246363	1682.123155	1253.729752	1404.548616	4148.810854	4678.294853	1169.90872	1821.015749	3462.286495	2126.514082	1766.685868	1617.422538	2021.71659	2169.158417	1857.86557	1529.606558	1887.062369	1855.418683	1772.171818	4228.660899	2389.53818	1923.936121	1974.597927	1723.578874	1766.086304	1049.037227	1085.5883	1347.21479	1463.499375	1305.75527	2508.726764	1872.722097	1077.919125	1359.528791	2061.137153	2318.800427	1920.542584	1320.494691	1168.043458	1301.288224	1693.149358	1651.360074
844.mp3	807.8443856	853.898845	774.5513816	731.3170446	691.7690118	612.2813262	601.2680911	597.7739561	616.6609822	760.8296621	740.9898393	1002.454112	1242.461101	1181.159776	1351.210925	1545.137654	1483.637568	1561.828161	1904.435366	1641.319569	1562.935786	2182.970582	2133.284444	1671.927042	1896.303324	2394.560758	1659.172986	2543.006739	2285.705411	2471.932079	1944.864337	1850.763561	2296.822645	1833.957085	2170.657094	2976.240883	1789.340521	2004.118951	2445.229194	1866.801603	1870.989284	2032.49279	1973.641653	1743.807589	1866.309768	2456.445281	1752.28277	1747.696616	2016.413805
845.mp3	1141.275896	959.7464869	947.8487127	888.9249502	939.3486596	781.9888415	901.0433697	1671.453706	1214.132316	1160.845746	870.8398822	1136.060709	1019.615517	1068.70616	885.1185055	795.3295812	751.6907429	1215.355218	1315.36354	976.2441965	1000.289558	928.1709473	868.7559386	797.9162035	672.0649037	1025.341897	1099.070568	1216.462055	849.8050834	923.8149936	874.3650444	811.4642226	823.6055483	836.6525664	1079.599337	857.4928726	965.8222083	1142.826548	982.1865644	1251.691052	1017.696104	1092.143927	807.6743031	740.1642699	893.1835202	879.4168187	763.8888682	855.2335844	897.7925299
846.mp3	2791.416002	2483.617398	2820.486825	1791.954313	2652.608745	2131.790777	2230.431813	1234.510098	3447.815622	3716.234329	3897.558256	2413.381125	2294.320314	2542.275236	2499.436317	2855.140534	2564.011929	2844.973877	2135.686579	1618.718464	1724.881254	2576.617102	1779.973401	2957.049089	3142.459972	3392.247122	3660.025468	3475.690119	2473.545349	2087.210036	2496.980363	2933.209161	1549.688939	2599.670581	3033.356792	1679.102952	3057.296894	1483.747911	2507.061956	2616.209966	2386.452926	1685.235827	3458.362988	3841.979378	2604.120586	2527.799907	2634.466861	3110.581647	2597.610871
848.mp3	3372.337752	3278.904071	2867.717653	2830.456985	3376.201015	3030.977254	2737.677324	2857.396721	2815.651493	2873.565497	3177.684378	3240.25399	3350.335601	3306.222091	3370.673482	3124.414724	3596.301599	3174.997725	3551.210824	3693.875827	3562.546937	3427.52768	3177.372284	3590.803108	3650.926239	3420.109104	3263.360737	3580.165053	3344.998684	3207.310598	3318.701218	3153.428362	3551.661304	3106.177595	3305.268469	3155.551363	3361.450612	3448.406409	3402.302527	2874.16771	3322.487101	3141.268462	3192.542523	3146.484424	3077.3629	3255.117195	3153.985912	3566.937292	3351.056702
850.mp3	2436.863472	2827.930527	2097.428443	2943.447704	2194.846276	1744.376572	1960.730915	1994.2953	1802.800149	1979.549095	1902.345776	1420.032397	2731.573417	2034.652617	2007.85813	1753.761099	2174.076433	2399.619687	1982.826986	1966.833492	2146.300779	2212.675081	2297.958182	1967.813897	1446.418632	2290.798435	1896.150796	2033.436982	2140.368052	2025.213052	2397.322149	2000.797464	3234.493285	2631.495528	1817.020142	1860.7189	1999.491712	1726.370552	2350.188494	2192.398392	1903.614152	2444.708495	2209.879178	2195.924344	2149.405542	2851.001645	2077.438901	2291.758489	1461.013766
851.mp3	3309.609415	2067.042438	3502.03206	1591.471091	2250.374561	4095.812281	1863.617341	1873.791528	1891.973719	1721.559576	4407.198652	3804.822069	3509.220484	1727.068932	1682.38605	4493.880239	1831.676473	2116.636973	3174.727984	1437.148206	2981.212835	2013.911783	3729.581433	2619.625329	2416.297788	3077.457744	2330.777423	1768.25125	2660.218571	1602.363614	4129.589399	3284.038	3588.061289	3093.125341	1536.347553	3890.251047	1880.728097	2508.517907	3029.718716	1719.623713	2794.889541	1931.664231	3707.953947	2550.765053	2529.168631	2588.734848	2314.757866	1848.996863	2383.82458
852.mp3	867.1072238	604.9404615	528.9519708	454.0686546	586.570291	694.845744	991.5509023	638.8396787	626.1038205	527.9135499	415.2684237	679.2520243	837.4624571	717.3358164	636.7432883	569.6086782	557.7344418	496.3706213	558.7628748	688.5245373	500.919507	550.7896759	562.4014599	842.4701105	622.7448205	439.3564886	434.4443912	622.017575	565.728492	599.49017	567.1606641	613.7966474	576.4726861	729.730779	642.5483365	659.8430055	632.1685552	644.6263665	680.8571071	797.7862653	587.9750975	544.1232088	552.8041654	646.2989143	578.3343714	600.0816496	546.0009509	1191.210924	932.0929862
854.mp3	2487.773976	2296.849722	3323.140192	2707.132576	2695.970167	4167.94483	1843.780945	2621.854805	2616.407739	3464.320588	2535.840735	3326.763767	2175.892123	1765.439239	2533.874528	2717.902957	1993.519921	2731.233132	2652.351136	3656.702162	3265.926541	3790.176731	3342.419427	3315.781	2689.89283	3369.367708	2724.544042	2734.252203	1399.224197	1589.808652	1551.5911	3542.511285	3429.283387	4296.228514	3190.463503	1810.127492	2792.322522	3355.86247	3361.179184	2900.994439	3085.275668	1648.666458	2463.620093	4511.917883	2859.933294	4213.683104	2439.120076	1572.820385	1946.765526
855.mp3	1398.314428	968.7069447	923.4729495	1139.766174	1180.820461	1416.091319	783.3201082	937.341276	1157.43142	913.761295	1065.866237	1067.450234	1208.955599	1338.432019	1344.474858	1393.755964	1658.02649	1157.248397	1585.903103	1122.106927	1178.035106	1527.042929	1282.132488	649.191129	1147.455718	1373.894742	1398.215919	1312.925328	1108.272992	952.7532978	1235.351897	1530.116137	1747.783391	1627.013674	1766.706229	890.2099366	1207.2727	947.1005334	1076.472673	762.0614135	798.7117819	896.291265	963.2570399	1171.148502	1302.12676	1248.314855	1161.215933	1297.384593	958.3172677
856.mp3	4312.061274	3182.298455	4154.668986	2313.029146	2692.93506	2750.586097	2618.210032	3216.647086	2994.802049	2909.160814	2892.424536	2708.568673	2993.855199	3092.632896	3293.456388	3101.105519	3066.073708	3048.025267	3086.30846	2996.266416	3699.527709	3190.510871	2491.43478	2918.971382	3307.995238	3460.792392	3882.117017	3910.472593	3112.543285	2783.362408	2909.171984	2920.029987	3503.438313	3319.936065	2540.23706	2624.67302	3683.756017	3425.947701	3738.302409	3412.125894	3027.279099	3505.13641	2658.30093	3514.652081	3541.958903	3237.725023	3643.521931	3317.738584	4084.270661
857.mp3	4213.998786	3497.506405	4036.041033	2761.934904	3204.29982	4107.788553	4222.966276	4253.218361	2769.79717	2891.021049	2349.241077	3601.071625	3002.622765	3699.015951	4083.681048	4351.48145	4238.975025	3370.091328	2960.210555	2302.283296	3243.345457	4047.29801	4634.378947	4516.245031	4628.419864	3669.988857	4385.93511	3801.232932	3396.983895	3312.344068	3520.232187	3619.276857	3142.460814	4338.65252	3146.136033	4205.532365	3821.667262	3488.29968	3504.266294	3294.485225	3522.89526	3231.872639	4027.265773	3732.684637	3533.262205	4241.3241	4300.18911	4420.882041	3742.386299
858.mp3	407.0243141	3239.600394	2604.270361	3587.086762	1329.186028	1249.755382	3610.059372	3563.575934	3510.825925	4168.649747	4489.799393	1386.061773	1250.61333	1273.776555	1192.773072	1198.240707	1303.044009	1378.532874	1447.462126	1322.480658	1576.597569	1282.767722	1388.880811	1295.575343	1318.616995	1164.699949	1232.859502	1378.921031	1316.893926	1410.232199	1245.560339	1169.085532	1298.822363	1586.0808	1061.19137	1099.561056	1302.335058	1278.600649	1390.382381	1220.796788	1103.568883	1190.869164	1110.031264	1219.756418	1109.721746	1379.036428	1360.765128	1373.416769	1204.3324
859.mp3	1937.684929	2046.110201	1474.986181	2582.738976	2569.663856	2262.349772	1945.8182	2066.208183	4247.475827	1603.03392	5517.43882	1936.705523	2295.118902	2332.181215	1800.129079	1729.287773	2165.878603	5872.664375	5455.390252	4223.199278	1678.96835	2211.049523	3453.837282	1781.112724	5090.259465	1580.07073	3058.609322	1551.597551	3080.985427	1754.916196	1941.712076	5300.428482	2069.762107	1687.928391	4498.445319	1952.588692	1543.979232	2800.3136	2667.896931	1907.546863	1998.869545	1675.546254	1838.399599	5636.905908	1415.275357	5403.451283	2061.82926	2116.383534	1716.142456
860.mp3	3428.785147	3570.445871	3385.682773	3198.845123	2962.614395	3706.567955	2907.547438	3035.2077	3452.460484	3404.062199	3306.981666	2954.642915	3113.193765	3156.945757	3084.379925	3021.458847	3274.036844	2893.678096	3460.337793	2713.069441	3097.595446	3236.327357	3099.58784	2989.073429	3243.54298	3056.471055	3115.686907	2683.890547	2766.573298	3649.513767	3345.30784	3825.719098	3114.278613	3029.828313	3694.025929	3772.470167	3185.270481	3590.758471	2914.718261	3625.66816	3047.750467	3330.15675	3455.539933	3576.3283	2818.904487	3296.999463	2901.676609	2908.287435	3469.484264
863.mp3	4518.660475	3551.546378	3934.143826	3615.993632	2879.869224	3649.993909	3564.099612	3066.2212	2781.053901	2799.939993	2755.731796	3100.630898	2697.042085	2202.070765	3007.31137	4015.111646	5020.215696	4957.275988	3830.269295	4792.543759	4839.646625	4857.005533	4131.16137	3685.063909	4221.925973	4483.092573	3609.176639	2705.233854	3485.58088	3066.051954	3327.984273	4432.871024	3311.840269	3245.08273	3694.424194	3592.900302	3738.093543	4793.445606	4406.848961	3074.756356	3544.917153	4041.606392	3481.387866	2756.215714	3112.243007	4539.687484	4127.825988	3854.259933	3467.427149
864.mp3	1483.545043	1951.591388	1617.654126	2605.090944	1814.777923	2032.846923	1688.531259	2127.827591	1461.926867	2310.174649	1698.159141	2632.32717	1542.844929	1977.378272	1874.592326	2099.114695	1625.517725	1954.960207	1798.98873	2585.604388	1564.633698	1925.51755	1815.871255	1984.461921	1549.193489	2334.765422	1492.869795	2420.144015	1664.793507	1981.767184	1689.071239	2015.437224	1377.202371	2016.960102	1779.398138	2416.021258	1538.038057	2154.677675	1987.44534	2155.283198	1531.336377	2520.319839	1633.364586	2345.134142	1717.511529	2035.75527	1790.751303	2218.072274	1666.891089
865.mp3	2252.621319	1776.182216	1458.905521	1280.594437	2279.149099	999.1379323	710.124085	1259.276873	777.7743705	2442.035488	1136.529865	3141.673672	1104.294845	846.1295357	1294.031141	1089.055607	1575.971039	975.7147388	3303.093383	1072.605586	667.6727808	1469.177501	1720.223142	2492.536349	1997.83883	3408.953227	2342.120011	2458.156692	4229.550749	2133.384257	2419.759707	1593.27299	2527.558192	2403.896522	2134.791856	1545.683485	1600.69426	1753.640365	2331.734345	4814.618857	1673.835021	2630.442178	1953.644443	1817.166093	1596.752654	1948.906512	1584.201081	2314.881006	2107.152452
866.mp3	4496.702707	2027.673751	2293.664593	2139.751973	2464.988176	2290.739217	2742.431379	2483.037471	3112.158093	4315.911427	2399.293266	2510.723951	1983.518212	2795.062734	2534.217594	2502.602141	3100.12989	2315.236495	2408.670491	2864.550647	2280.665533	2958.466562	3763.799896	2363.935745	1893.212855	2319.262944	2014.457125	2115.882871	3236.77824	2597.323799	1709.437944	1743.973528	2332.271415	3845.805777	2021.14673	1558.369838	3724.460131	1750.21624	2534.832604	3580.651471	1970.887976	3154.482456	2905.198568	2532.833403	3381.943628	3136.002581	4123.330933	2977.81275	3934.839419
867.mp3	3593.191631	4338.137801	4554.734949	4223.467614	3564.54178	4643.61317	4941.650841	3735.48996	3799.101313	3655.644369	4307.728899	4297.772423	3417.016662	4369.275742	3914.3624	3898.114357	4136.324072	4436.83106	3517.279763	4788.400813	4779.022134	4310.240467	3395.091862	4520.466081	3415.05323	4240.565806	4762.697561	3360.093835	4253.67447	3971.475707	4454.676864	4310.55939	4744.48124	4182.644701	3608.335588	4656.129981	3516.802325	4368.694537	4610.687771	4598.84542	4184.541094	4343.396354	4932.533619	4369.32627	4497.510583	3964.224224	4004.699487	4368.31496	3270.475425
869.mp3	739.9977368	622.4002614	689.3402729	707.0931457	635.0926444	746.7463212	750.7347418	775.5096814	866.951883	1556.924971	737.6578801	729.6204802	842.2479219	826.3802778	748.524978	806.599906	1470.667497	688.9585528	825.357968	944.0569234	894.4769032	1024.505657	3897.911006	709.859363	1600.571476	677.1055458	657.555946	356.2061549	731.3492586	941.0130426	720.5751832	774.5207872	806.1993037	783.9241897	751.2522703	864.1818628	843.0756368	1017.677807	1065.183506	1295.713784	1341.209369	1593.163776	1305.209301	639.3687391	599.2577272	586.2516978	531.8574783	743.6039458	796.5850631
871.mp3	3848.564114	3867.116037	4624.481361	3892.713265	4828.682309	4895.995239	3705.420095	3989.333553	3669.852932	3856.030363	3694.715015	3688.425724	4580.846421	4897.971911	3928.11111	3729.757097	3905.49199	3699.493219	3846.216506	3902.433049	3763.253414	3742.48869	3889.810545	3751.853054	4284.1957	3603.56808	3791.373358	3699.813208	4819.93932	4036.121026	3960.150989	3951.598939	4191.584272	4100.714993	3873.669805	4252.441052	4020.483151	4032.555988	3912.614405	3999.535524	3694.904617	3740.579791	3959.744646	4050.961191	3842.774239	4137.127026	3917.509339	4128.009834	3903.814843
872.mp3	1138.757514	1185.497631	1159.746386	1137.419488	1262.035275	1529.901911	1525.328809	1284.016324	1510.405829	1423.087718	1592.072739	1476.272887	1107.999412	1457.549362	1021.014499	1519.838633	1602.064676	1504.632989	1551.082098	1404.327076	976.3049961	1607.016982	1890.047662	1280.261285	1584.644259	1424.945956	1334.689036	1380.511289	975.3025745	1402.243769	1123.038895	1128.319151	1351.315857	1262.783606	1329.893674	1262.068889	968.6244886	1346.943126	1228.42636	1184.409261	1603.349764	1377.25888	1689.045715	1227.097154	1023.002222	1406.460647	1287.977856	1474.369725	1533.075493
873.mp3	4413.672364	4574.740422	4268.820056	3709.851939	4855.480013	3854.240668	5276.801884	5241.835369	4953.252665	3179.375271	3572.691532	3991.761878	3878.065023	4494.517675	4268.275165	3796.542432	4326.070223	4179.427151	4903.243626	5165.916597	4778.267715	3013.001263	4288.066023	4443.619234	4301.85285	4235.392137	3221.588811	3758.204868	4778.941264	3822.967378	4114.169017	3576.087076	3246.608266	3975.128706	4087.543954	3711.266959	3835.352456	3675.722285	3447.243897	2765.541578	3027.968284	3301.393777	3240.73165	2807.617894	3368.605979	2154.299456	2517.236921	4059.348746	4140.128099
874.mp3	2020.704989	2124.901507	1864.071708	1869.7929	1862.624362	2194.905149	2174.143737	2147.24682	2037.231372	2073.554498	2064.128922	2009.738615	2053.455569	2203.910699	2002.373323	2077.812493	1952.465981	2147.994793	2102.418851	1911.14735	1969.584036	2211.885287	2165.106231	2118.85953	2107.156111	2136.189191	2105.337422	2036.709299	2033.455173	2113.923816	2082.321049	1976.297734	1876.076955	1917.890135	1909.393084	1919.50044	2064.968343	2254.160886	2155.893612	1949.501058	2064.342747	2126.140173	2055.876014	2090.243951	2086.659886	2146.142513	2155.559502	2010.069685	2097.768147
876.mp3	2682.065987	4977.267179	3321.425607	3889.715443	4371.391529	3624.09551	2591.33235	5013.451717	3747.352723	3257.507373	4590.054252	3830.296716	2610.103571	4919.401156	3789.444295	3118.814412	3422.85807	3580.782069	2809.201503	4080.203562	3692.665911	3119.616506	4195.573808	3620.284507	2408.358325	4778.359517	3945.074449	3448.872804	4463.472596	3462.885098	2428.81229	3868.529721	2648.07511	2145.3576	1793.258332	1701.006617	1787.804356	1757.453611	1791.276034	1804.894261	1719.63256	2296.584132	2696.41461	3761.072673	3674.410453	5204.194969	4851.268092	4570.511831	4889.276194
879.mp3	2073.284197	1655.521732	1426.067643	1834.31515	2453.766589	1949.298302	1693.426407	1884.941097	3390.673372	4033.751854	4539.320385	3409.740112	3544.356575	2869.409358	3122.060253	2973.20065	2761.911441	4246.615869	3504.17308	4379.216699	3600.253127	3014.005915	2190.094966	1960.937594	3593.6174	2759.169042	3489.158955	4212.043633	3705.984376	1614.231026	3262.684312	4016.507573	2792.215878	3150.357427	3722.591041	4054.752966	3024.378301	3270.662719	2850.462391	4165.797094	2786.593231	3098.533742	3557.600586	3496.382936	4307.467158	3069.841778	1766.477413	2088.28981	2130.931997
880.mp3	2566.46828	2316.879531	2470.183726	2393.20989	2239.41521	2526.241788	2327.705288	2467.889841	2602.623791	2469.80502	2434.045632	2481.534169	2459.881567	2509.085225	2559.433498	2390.161796	2527.822544	2528.24005	2345.092842	2442.855736	2561.615372	2529.754575	2384.687677	2457.491699	2489.6504	2468.228664	2399.73501	2344.945279	2613.218861	2451.86924	2875.940352	2487.549716	2730.442347	2545.949715	2526.443814	2588.891342	2505.729539	2387.723157	2477.109061	2578.990354	2405.208155	2289.605342	2576.124675	2420.257203	2501.16154	2490.253709	2257.804012	2544.25523	2462.193361
[truncated: 74 more rows]
[truncated: 12 more columns]
