# Supplementary material for: Music-induced emotion flow modeling by ENMI Network
Source: PLoS One. 2024 Oct 21;19(10):e0297712. doi: 10.1371/journal.pone.0297712 (PMC11493256; doi:10.1371/journal.pone.0297712)
Supplement: S1 File — (ZIP) [file pone.0297712.s001.zip › minimal dataset/Emomusic dataset/Music features/spectral_centroid_features.csv]

Unnamed: 0	30	31	32	33	34	35	36	37	38	39	40	41	42	43	44	45	46	47	48	49	50	51	52	53	54	55	56	57	58	59	60	61	62	63	64	65	66	67	68	69	70	71	72	73	74	75	76	77	78
2.mp3	3667.601793	1731.260638	2641.877426	1803.983198	1647.587926	2683.952309	1548.999169	1294.263923	1843.568179	1551.291053	2395.85736	1829.478287	3042.876136	2050.369225	1823.357248	1747.900591	1914.637523	1642.23003	1476.668193	1546.480422	1397.478783	1883.555421	1871.501921	1679.8525	1896.432288	1554.902239	1405.571495	1801.394165	1236.523526	1764.200501	1713.72987	1497.590938	2083.577	1725.741031	1385.796437	1177.589131	1617.340045	1566.083405	1322.27095	2094.577944	1907.020356	1612.356343	2218.769295	3861.592096	1791.349571	1149.705493	3001.627473	1422.009773	1839.400762
3.mp3	1508.403175	455.2220661	1531.565619	642.9736483	541.5279839	908.5363598	503.3560478	1541.954253	571.7489447	575.4604011	534.6294618	615.5773411	2001.583637	928.8897824	1039.692809	1601.108885	818.9158431	1779.378842	706.7144254	798.3495518	967.9575924	552.0867593	1486.211439	710.6850476	661.2131789	924.0130566	329.3699915	1071.498222	572.2681554	1004.711095	563.5003588	688.0556432	1006.073084	565.9014869	996.0421958	741.1449721	742.975182	1579.485053	479.7694358	952.2829432	2876.304015	483.778642	1533.835861	720.6929238	673.3506453	975.541549	430.7737438	1187.686044	334.8032292
4.mp3	4757.610596	1029.059224	1222.821494	1898.537922	1534.907947	1495.336139	1706.983179	1452.353965	1589.936015	2541.757179	1753.772172	2998.692699	1573.385767	2527.976345	1611.366171	1184.88164	2404.071382	1776.885998	2058.58264	3392.391304	1486.473447	2644.60945	766.5834314	1580.148045	625.6923158	1412.680449	1871.801294	604.6703262	808.3869709	777.7779994	683.0779521	1409.040989	1084.643365	1063.176535	999.9497187	1209.4619	790.9175942	718.3967229	1909.749085	1957.370872	1720.477485	3344.626129	3885.962598	2711.586323	1455.941244	1974.473875	1673.915924	2351.519708	1963.124042
5.mp3	2279.756344	1533.175684	2816.574111	2572.991979	2222.694742	1539.248697	893.3737159	988.2621635	1355.871572	2068.997694	1454.849074	2377.885496	2085.361842	1849.723357	1905.740447	1857.027217	2543.080024	2278.90448	1018.980472	1715.916961	2208.855641	1488.233336	1879.71647	1933.201657	1965.644466	1841.567019	1799.721421	2042.436111	1099.401395	1851.24856	2009.887985	2204.541295	2030.460066	887.6115903	1856.475348	2030.106786	2097.270554	1911.902549	1520.00409	2424.160913	2379.834935	2303.710038	1819.258496	5488.257058	973.0227831	976.2155678	657.4288918	849.1840551	776.5912686
7.mp3	930.6115522	1456.743269	1093.536829	1038.585571	743.6592307	1498.236256	1060.607519	870.2967901	925.3231372	1607.989794	1104.653042	1143.602501	770.9250532	1487.961994	1242.699561	810.9184858	843.8609631	1538.302966	1080.619451	885.4601871	503.0395611	723.1174002	610.6532065	1329.029995	435.7715062	663.2935731	1829.388067	968.4553364	599.3124015	1503.181704	1073.686286	954.640831	919.8383978	1666.411281	918.5132681	1047.20007	639.8377273	1423.139117	990.5768717	1164.203253	945.3882632	1618.830476	868.7169528	1002.37813	686.4776776	1722.529522	789.3682131	900.5296447	956.5869444
8.mp3	335.2743665	5360.093397	214.597881	830.261332	1958.961384	178.0822001	367.9990393	518.2175278	205.8591477	2971.864417	540.4134285	238.9548821	6187.399577	448.7756076	206.8921455	5399.501532	327.5906728	324.951711	953.3156545	2343.172096	5058.345747	778.5800462	850.2708232	4771.208397	612.6387794	572.9345911	4525.297389	1254.987891	511.3934607	2961.067814	700.3414266	5531.673199	5007.203376	719.0481349	1545.69852	6102.68846	806.3618066	208.1844821	2007.755671	1063.619711	188.9023583	325.5062099	3760.071189	215.3753144	315.0103217	622.4895433	164.7168429	290.9178325	236.2662736
10.mp3	1360.441268	909.617327	528.0094161	3648.812855	694.9701688	4597.753721	1355.085028	1213.658198	706.0704574	361.8053851	3890.131529	401.6620972	3096.536288	726.1548368	1818.000704	774.9712854	3694.987672	1050.470213	1022.691841	2828.867696	1985.128604	2362.185661	993.9463478	1377.376397	1025.773271	1668.655516	2968.53233	591.2220836	3083.643423	677.748877	2340.118929	1196.798171	1096.639188	1176.532111	635.1331302	3829.217667	662.6006147	2814.517811	677.5172294	2907.681091	1150.313218	809.5240934	4199.631203	2725.913928	2359.72893	1040.995538	1763.479201	1372.662671	710.2574845
12.mp3	3509.475985	622.0326939	2993.008873	724.4504169	4329.48984	652.4021754	558.285456	683.5250237	4189.093816	567.6505126	2959.284289	362.6800683	4657.278264	4754.513403	4700.299734	7085.390863	3711.11058	2277.760677	1609.183368	1772.86163	1222.93424	1584.025401	3671.57238	970.7293224	772.6746642	1899.754226	447.8686862	4631.984714	1017.811214	1830.147492	2708.405333	4703.156693	3724.501761	1185.628128	1669.373248	831.2281725	1105.51154	3487.30024	1043.826994	3614.250683	1076.917995	2160.670133	1607.835546	2505.186935	907.9559988	4868.050178	1389.848569	900.4911509	3548.575722
13.mp3	863.9224225	1553.974678	625.3076808	1459.200642	727.6090285	1963.888468	2321.394567	2959.149247	2780.1569	2069.745361	3290.773111	4537.284352	1655.206785	3053.005032	4049.521655	1345.373322	2223.488297	2286.697037	2117.034887	2432.831466	2205.248681	586.5339049	1797.846758	931.3456199	970.391162	1028.885182	712.3465251	609.7346278	2163.183764	1134.139013	2335.927137	2352.852664	774.1342775	1056.545482	1845.242576	2412.131566	2289.154509	911.3114071	1133.900574	1675.240782	1983.407705	2931.621201	2342.46686	2380.456371	2734.79239	3258.320229	788.5773184	1163.186224	1104.20889
17.mp3	1466.978887	2914.754153	2477.168006	1125.438008	2280.54442	1712.076672	736.1092178	961.6689773	1552.250555	1848.816308	3528.243921	968.0876009	753.7484056	893.9498732	1939.885147	1215.468226	2408.046328	1348.140911	810.1826708	1056.891127	1128.918481	1855.360923	2224.947398	1056.814262	858.0179255	1975.518437	1318.152552	1205.476412	2846.401327	1067.777943	649.5133505	2050.610562	1765.847341	1836.752113	3050.299417	1006.794881	636.2960422	955.3778731	1698.9051	1024.596474	2551.041168	925.4525408	818.2048482	1066.746105	1714.710816	2506.743226	2726.194751	2478.763012	1313.493268
18.mp3	1430.706152	1551.409318	4677.087035	5203.540712	1991.933908	1265.581659	3041.638591	6692.447097	1608.463147	1369.432458	2969.225648	2786.542435	1822.268364	1933.614201	1924.572064	3944.46842	1891.955348	1927.293953	1167.980456	1548.824331	1637.34945	1399.09896	949.0986849	2099.556786	2857.787209	2254.963129	2411.122337	2612.394724	3052.830614	1795.713189	1971.664991	1438.94266	1758.169676	1856.424933	1857.405513	1949.457378	1904.197546	2071.894514	1525.880975	1365.929055	1901.344052	3225.506817	1544.031774	1442.647829	1716.167152	1683.567011	2511.522584	2678.600717	2279.815083
19.mp3	1353.256005	1698.83524	1306.587818	1283.754594	1190.874966	1087.355939	1092.924857	1029.268682	1734.526029	1179.019563	1188.45792	1630.643335	1069.153118	1063.126174	872.444739	1290.57171	1559.032828	1071.013485	1009.035859	996.7095341	960.8184155	1100.619862	1064.656217	1380.846045	1548.886965	2399.9449	1632.620189	3074.97081	2318.905742	4667.168406	2975.315043	2962.415006	3187.583812	2673.986461	1366.354295	1232.655378	1082.209762	983.6649574	1260.483392	2348.07752	2795.350644	1465.637545	2224.915278	1783.196441	1830.860802	2713.86813	2191.282067	3267.013835	3144.462444
20.mp3	2374.971563	1693.261992	2656.059775	2084.700326	4171.309938	2778.256109	4712.699254	4404.975513	3935.469245	2096.255278	1407.096223	1519.520523	2849.552779	5171.921397	912.1155287	1523.047649	5211.771963	3573.110861	2718.630927	3253.957913	2895.313758	4924.332186	3259.630464	1480.431156	1470.19917	3025.650887	2850.013715	1219.643283	2141.88523	2182.867444	4156.765669	2687.861584	4741.751747	2546.814822	5649.554126	4143.073723	1198.871842	1241.07416	1247.467475	3290.931446	1517.873218	2833.417381	2049.593157	2719.419028	2409.838289	4606.971151	3263.635966	3590.453773	3243.345692
21.mp3	1851.63345	1889.885026	1360.225734	1600.534709	976.5086598	2144.183511	2503.763779	1042.790081	2490.642184	2377.676382	1257.006773	1216.468218	2734.732734	1538.355742	1771.718569	1894.008265	1132.569275	1812.939702	2343.237259	2425.60031	1614.320522	1893.943464	1580.909936	2613.578279	1696.381436	1624.492293	1342.846399	1601.370886	1958.633535	2757.178611	1941.54854	2110.554437	1514.968572	1806.536901	2934.638075	1725.028689	1854.962929	3277.934537	1699.962553	1753.767707	2113.704143	2368.945858	1535.392234	2000.615635	2282.812453	4088.866149	1329.990989	2390.062115	1618.508623
22.mp3	1282.145088	2941.870705	1719.351705	1649.816788	1773.991021	1476.805371	2183.655046	1580.190739	1543.187471	1630.571345	1402.269683	1931.434958	1160.056104	1722.122455	1556.744368	1492.233428	1679.509255	1516.576544	1332.661722	1711.673146	1656.639338	2433.977985	1539.006448	1751.539141	2010.017742	1570.354035	1836.380901	1590.749732	3244.628072	1583.306135	1086.386673	1864.055162	1501.232868	2183.782035	1541.879374	1157.96275	1642.956507	1386.586062	2787.310093	1994.744349	1226.673197	1420.804098	1631.749454	1699.852776	1979.348974	2441.544106	2358.172498	1876.963826	1121.900038
24.mp3	2376.267829	2539.226918	1706.659582	2033.387886	1830.038495	1854.961485	1910.030078	1924.458253	1969.109909	1638.778892	2515.93257	2391.328685	2356.538446	2462.525266	2492.013043	2345.402464	1765.766452	2170.259726	2804.511952	3190.415252	2359.197752	1662.385246	2142.637003	2422.04005	1766.108281	2777.941438	2911.30619	2653.881407	2285.160345	2568.29256	1805.679721	2593.38317	2284.328724	1550.562841	2977.525658	1835.876287	1708.613536	2571.023639	2589.398788	1650.561355	2065.117245	2206.567975	2541.552456	3002.71432	2692.608649	2348.488329	2543.465187	2775.848419	2610.019415
25.mp3	3147.277176	2909.743166	3400.326772	2909.840662	3453.848776	2949.823787	2484.735969	3184.414871	2645.616457	2564.001522	3462.099647	2941.984418	2972.704261	2920.631785	3235.404372	3980.867403	2961.333685	3163.235815	2877.438445	2194.053929	2943.436387	2105.60622	2333.789133	2930.767909	2162.454616	2985.677005	2152.063128	2433.448766	2033.147153	3141.309832	2343.702145	3435.40433	2762.223871	2193.40334	2285.620213	3524.4654	2650.321303	2182.348815	2571.955781	2578.401999	2668.380795	2531.241803	2728.13914	2650.202476	2481.404877	3523.639048	2707.438367	3305.538726	3060.03024
31.mp3	743.6510627	2575.202167	2119.022093	2052.765105	2172.401001	1854.52277	1664.814665	1195.905065	1644.702249	2175.752205	2520.065862	1911.760616	1779.450889	1682.008196	2212.943674	2060.792151	2566.464789	2206.471206	2256.049959	2987.516051	2803.832285	4080.460881	3943.355404	4822.273292	2581.118053	3172.681324	1620.039567	3112.006764	2890.462126	2075.99073	6837.89382	2807.785121	1628.652491	3960.998415	3966.022394	1566.749858	6135.130669	3698.411961	1873.677376	3971.986444	2827.23979	1583.102329	5047.910155	3513.913805	2635.095661	4262.463748	3205.329505	3384.208985	4016.649044
32.mp3	1224.22517	1743.97649	1791.913963	1605.445349	1496.582761	1678.295995	1452.457023	1951.554157	1684.07131	1572.21809	1286.670952	1555.179161	1624.736478	1211.604635	1807.417426	1528.448041	1550.363576	2181.444322	1253.690881	1671.537857	1773.942566	1664.955699	1858.183848	1685.832638	1707.423807	1767.083161	1742.716686	1642.956143	1538.320282	1849.965412	1549.937686	1946.11785	2055.230494	1762.622037	1451.315834	1697.321584	1984.958784	1898.938734	1682.945562	1748.632751	1519.721476	1729.23001	1551.271074	1782.578958	1528.139104	1785.338973	1906.637864	1476.002715	1734.256988
35.mp3	1445.555486	2521.189405	2683.022028	2880.703516	1516.359349	2780.095632	2673.653607	2255.065972	1478.853982	1628.405087	3026.357852	2479.823746	849.07303	2898.823401	896.0147592	892.5435766	1444.325549	1314.094771	2310.786097	2389.121571	2107.652082	2487.475916	1820.634681	1488.369215	1670.574992	1206.174835	3172.493831	2830.900682	1786.481042	2550.884363	1015.114287	1087.804612	1275.919448	2199.308289	2236.956335	2508.919589	2350.421327	2589.704786	1580.729022	1952.458539	1502.769461	641.1946449	2337.461387	2186.384347	1284.345156	3131.035617	1263.211783	2654.055287	1489.693605
37.mp3	2506.510921	1399.365555	2059.333018	2391.718356	3215.651848	3071.875968	1683.088426	1630.1268	1214.49941	2401.731367	3034.27989	2939.41802	2612.038093	1949.248272	1396.721411	1429.642876	4550.57223	2766.959358	2498.828292	2192.423657	2051.110316	1393.422674	1820.184602	3277.482305	2195.650305	2030.466817	1917.009297	1789.483553	1535.699141	1872.845321	3786.909231	2888.498305	1518.40419	1768.281204	2220.771182	1369.999524	3868.252153	3339.892146	2475.875613	1662.036479	1810.704733	2222.92421	3429.719952	2860.104368	1539.231285	2344.228921	2220.254193	2032.693999	3715.507532
39.mp3	2865.391466	2827.429105	2549.308009	2757.895282	2725.943867	2598.256712	2417.846911	2436.922303	2569.080209	2548.90395	2410.075262	2452.670772	2449.113259	2119.227548	2581.97999	3239.57727	2801.143989	2862.196946	2668.942498	2801.404656	2656.470268	2796.505684	2935.473523	2750.758501	2410.050266	2573.093458	2485.154893	2497.7144	1961.726503	2757.882724	1636.566578	2622.361147	3359.359091	2175.705482	2869.256958	2460.386923	3227.977417	3430.897522	2449.505587	2541.789993	2591.02886	6920.739239	2575.380022	2576.180335	2354.500208	2347.701237	2778.262586	2301.011821	2762.943262
40.mp3	1535.782909	590.5164277	3452.677519	4094.963435	2564.157139	1690.162281	704.904575	532.594783	868.9415589	1505.584435	901.2020271	949.9214956	926.8628121	1385.006114	1271.044713	870.1228124	705.1815491	970.7597036	723.0625321	1077.79904	1481.012346	2707.241446	2602.706583	5089.590685	2077.240702	2014.948801	2246.520594	1589.31801	2215.167284	1716.572199	1507.936151	3229.571641	1693.304801	1975.208351	1747.711173	2331.077612	2437.866887	1965.213067	1360.648955	1621.222757	1044.85669	1390.941901	1272.816182	2868.442389	2518.971218	2727.565449	2597.914509	3215.614764	2759.91877
41.mp3	2128.443441	1927.922607	1611.351908	1557.869222	1361.800364	1319.022076	1486.097497	1679.668363	1627.998587	1760.097409	2048.2535	1602.458781	1574.68258	1796.973406	1452.637777	1611.376235	1376.705444	1944.802446	1871.491179	2504.59334	1947.132218	1702.317853	1343.90601	1319.360745	1492.678719	1277.298022	1523.688877	1620.602005	1461.133163	1940.146021	1166.142805	1134.921415	1297.857385	1385.935327	1975.663253	1544.989233	2430.506184	1638.424078	1651.619146	1250.020089	1417.323824	1458.718098	1343.348966	1791.046857	1826.749811	2456.360303	1534.300991	2121.023812	1902.983413
42.mp3	1669.164629	1938.206696	1719.763309	1891.894711	1551.10036	1350.586923	1442.944717	1495.739253	1496.348589	1815.785119	2081.658879	1334.14342	1652.421158	1553.864209	1655.580949	2856.248369	2094.691142	1529.629211	1896.992631	1810.570153	1803.455755	1622.289191	1890.237988	1457.1232	1373.606606	1640.795241	1485.723003	1709.296833	1567.015958	1925.250029	4907.60681	1852.930918	1711.042053	1817.973262	1972.737188	2228.741549	1734.830501	1878.230268	2235.463994	1497.044186	2100.548837	1160.119143	1766.707119	1491.651671	1599.212819	1761.084159	1529.793656	1115.587833	1771.70919
43.mp3	1700.614101	1573.528601	1876.122555	1543.748483	1490.215424	1984.255365	1756.446409	1680.473007	1578.81491	1562.805008	1826.140644	2605.622455	1592.420614	3549.921914	1312.719388	1978.100367	1571.021772	1378.836291	1568.489217	1458.960535	1503.137458	1578.291873	1279.656709	1379.204655	2245.14706	1742.63665	2986.840494	2172.308215	2842.163462	1417.720763	1537.729852	1563.496548	1723.761338	1420.174814	1566.947748	1715.497546	1549.793137	1661.164438	1554.577941	1738.996092	1817.508732	2714.449453	1931.929047	3632.11921	1734.207862	3857.707326	1405.802363	2181.227573	1445.842577
44.mp3	1033.850251	1176.995088	1297.824612	1136.848543	1071.33131	1246.6626	1567.299818	954.9053123	1230.430918	1601.109868	2456.844932	973.230068	2687.398378	3644.423155	1519.980144	2731.281746	1208.214945	1323.655339	1393.790718	1012.062347	1247.652683	1233.061903	2075.603326	1220.282489	1153.845136	1019.524267	2056.010718	2666.576396	2101.656198	1912.968349	3200.404593	3528.290752	2370.598061	3684.851066	2827.270088	1937.812849	1290.15198	1524.305321	1279.928595	1153.360987	1421.181837	1082.058565	1195.425504	1420.127022	2189.133404	1457.133257	1753.293379	1954.96913	1655.985357
45.mp3	1055.704035	1057.184811	1036.200069	1446.169995	1445.599606	1186.829214	1400.107572	1349.567354	1291.957862	848.6358848	1085.405355	1119.33366	1079.282299	1029.561508	1097.761131	1288.091421	1020.747729	1139.448828	1713.897222	1587.833697	1384.261181	1185.811289	1006.27179	1352.977645	2089.66255	1453.818937	1837.019699	1292.134462	1711.443715	1735.023111	1593.276517	1160.254268	1037.40284	834.3090431	992.6847594	1059.650371	1358.063135	1551.692059	1443.329019	1710.738462	1220.725154	1677.957768	1570.202488	1800.932385	1768.552493	1632.415756	1510.518709	1163.157193	1787.792779
46.mp3	5843.108906	1222.854884	1649.588689	1860.805686	3106.134544	2532.764533	1634.088787	1792.337437	5842.818026	1297.608484	952.1023346	1437.707437	2425.860783	712.7151931	1436.724351	1291.621317	2772.32583	3869.055113	2145.604301	1213.107791	3522.413678	5169.758286	1417.188768	1606.68006	3943.042182	982.9641361	870.478503	1357.645245	1636.018013	2716.169684	1102.349047	1712.173296	2247.404973	4366.715457	1342.479089	1562.718471	1403.101058	2324.803562	1180.789625	1427.541276	1401.026775	2418.18478	1381.502173	740.3544107	2070.791184	2888.416417	4923.511246	2258.038315	1282.543757
47.mp3	1810.597625	2135.107118	1117.351703	2647.029596	1893.765945	2365.545567	1684.432318	1861.497487	1134.563568	1911.784228	2359.917052	1967.775772	2129.253057	2577.101818	1373.211359	2441.730264	2385.206032	2206.754008	1229.543305	2232.8326	1013.765899	1919.974071	2146.980433	2396.491061	1510.907965	2466.12138	1392.133483	1888.3087	2340.201318	1547.069247	1591.09761	2593.301737	1146.925129	1943.785907	2020.819446	1872.991477	1704.757382	2438.591599	1524.710166	1716.487751	2013.984401	1695.592635	1205.447497	2320.789424	1042.188098	2300.377833	1827.898546	2624.964863	1442.880482
48.mp3	1904.059869	1249.213117	1493.929796	1678.36334	1640.99933	2419.421139	1696.212374	1998.792876	2074.739351	1315.724193	1921.054688	1333.607166	1863.155995	1905.940019	1659.403015	1394.951529	1529.289002	1446.980945	1875.058464	2707.162441	1913.397361	1915.461645	2585.195968	1436.339242	1835.627497	1906.281205	2668.551574	1788.634124	1625.143341	1942.239647	2505.939639	1926.978355	3480.287158	2221.365851	3249.702637	1980.694407	1864.229538	1785.335005	2230.792266	1527.327375	2284.566237	2003.459496	1560.137144	1873.525026	2340.430065	1902.722627	1886.555586	2645.272305	2390.110775
49.mp3	1011.94533	2360.234925	1367.053737	1461.418301	1416.314535	1404.470299	1531.987476	1204.992169	1310.444774	1040.278792	1549.48929	1388.557807	1437.376217	1584.085829	1456.037785	1081.560927	1113.578896	1177.789063	1554.817937	1485.227019	1290.206779	1310.049369	1530.545898	1427.263313	1102.243244	1196.373975	1465.597359	1335.833253	1506.750589	1329.207496	1416.843948	1107.390422	1204.882291	1222.40324	1262.496433	1261.349836	1157.453571	1267.140772	1198.205104	1328.920445	1091.045965	2974.430516	1000.309925	2226.860926	1236.224427	1319.073845	1476.516963	2060.954588	1273.567821
50.mp3	1402.16122	663.1414349	131.5117354	352.6721438	223.5770705	1263.839668	1068.95607	148.8151623	278.2051898	234.7065285	770.0099991	1121.61793	248.191023	285.778716	448.119921	950.4476976	1811.963328	230.9874115	286.9655345	405.418745	1737.345968	722.152474	144.9510603	273.6630396	181.203773	1208.832539	184.9616695	156.6114784	2917.272954	2854.757586	4078.779027	1314.627017	143.608278	1385.370197	517.6920816	1847.942179	321.6839315	181.8070802	1001.046784	434.0994225	1450.213621	1845.73961	314.6566632	1227.487568	731.7569759	239.4911848	421.3933864	218.914896	994.4507174
51.mp3	1026.219157	1528.298457	932.4528739	1495.147014	477.300694	894.2575622	924.5696216	607.0781336	713.8534863	1078.470415	963.4765989	872.5498066	1128.652325	1839.792105	1776.334029	1626.494885	1040.38076	1286.171771	1311.859455	968.3141742	1068.397037	1224.698516	1087.821854	1391.826822	1599.107533	2225.930347	1540.419801	873.3091266	720.4269099	1184.575527	992.8987386	1157.836526	1010.543624	1343.628789	1307.197011	1634.557733	1644.962342	1745.456765	1689.056438	1735.691181	1920.666733	1269.155551	1378.206557	1632.141024	1578.02577	1251.817168	1760.640242	1437.045769	1503.827037
52.mp3	2439.807289	2594.568867	1741.431559	1571.897428	1684.132056	1692.607744	2013.092664	1686.230583	1171.47383	1706.818227	1668.307716	2453.730999	1763.980662	3012.171391	1646.384635	1908.71325	1679.566948	1445.241085	2025.347202	1672.373718	1657.738807	1684.018672	1356.808741	1707.28814	2370.513954	1992.120277	2330.696655	1573.116228	1847.266933	1662.562436	1600.269936	3202.32273	1158.90513	1442.66851	2000.994671	1810.303342	1433.610068	2822.943623	1027.749337	2563.096118	1191.451306	1195.843718	1478.637518	1519.099993	1798.37932	1223.373113	1665.21992	1495.357662	1360.847272
53.mp3	1522.18957	1468.201864	2042.851816	1789.485795	1900.757409	1264.218899	1436.646024	1526.334582	1176.599458	1599.471725	1924.735163	1288.23121	1401.311956	1487.060985	1672.431186	1559.095866	1847.302056	1616.216986	1834.3838	1905.865347	1384.892672	1306.907496	1221.269345	1745.074467	1347.180453	1851.758997	1613.494803	1431.971647	2266.976907	1451.146525	1354.149472	1516.011954	1504.317664	1517.608499	1252.040794	1439.901131	1282.519738	1059.918566	1095.251996	1393.212434	1417.266054	1393.531191	1567.838729	2020.02404	1675.115368	1989.961069	1675.063005	1686.91111	1540.056232
54.mp3	1021.335438	736.2124324	659.9333948	645.5631371	715.1937197	679.6633423	1275.237009	1520.760963	859.1993836	1288.691952	1101.782064	1618.331742	979.7329405	2287.589166	3588.594166	734.0036801	392.2887425	263.4552613	3826.630442	952.4266516	1358.997716	1261.785337	1496.036086	1212.611576	655.2064497	720.4437675	703.6537771	1374.150696	2787.976728	822.7338495	1934.008854	1033.602215	1805.426037	1138.31721	3301.659307	354.5083065	3675.226243	671.2549404	1625.261587	2100.561007	1579.498976	247.1516031	222.9651638	946.4573572	1393.038354	4646.138617	1086.965704	673.2451357	859.8349737
55.mp3	979.5449931	972.4809462	961.0518034	904.1531162	932.9527367	1295.661552	1469.629782	1290.55966	1540.081462	1009.181144	1231.553566	1536.238833	1435.67979	1268.138396	1227.821351	1439.165465	1387.834266	1411.85333	1082.114258	1467.054177	1333.35819	1599.79928	947.3163233	1459.500337	1422.634309	1336.360742	1159.646997	1441.205352	1496.591909	1586.698709	1449.146516	1497.223989	1666.885507	1479.275765	1187.759095	1286.522062	1526.661982	1152.76422	1166.015259	958.8057588	1383.620341	1434.16247	1518.867331	1317.16206	1294.745175	1307.499796	1149.419629	1215.492082	1112.124477
56.mp3	3002.805374	2322.791916	2805.463379	1583.428737	2016.033941	2152.368795	1432.09037	966.4405275	2145.764613	2210.712356	3262.219791	2371.655796	2672.096337	2169.126456	3041.033883	2946.669446	2506.264925	1643.829455	2352.977582	2494.323395	1926.330995	2824.150615	2140.772088	3121.589738	1907.834383	3054.995872	2919.467892	3273.322087	2618.839795	3261.934057	3588.476837	3748.808998	1891.617211	2807.706329	3404.957176	2420.141942	3478.664546	3360.3832	3025.65533	2862.429147	3163.497923	3049.196109	2518.142748	1933.827687	1632.218506	2253.507063	1906.304544	2585.473176	2077.707475
58.mp3	3921.520966	667.7080147	1547.001574	3791.125609	1593.066036	3500.389722	1856.627011	974.4272268	2695.571243	3345.852952	715.2180401	1223.427911	621.5879554	1772.053015	838.4534654	594.192662	1759.31133	2394.537397	4959.968304	2256.174843	1530.801576	1127.002771	1530.756868	507.5886334	2058.868962	1686.678641	1374.731179	5753.855783	3075.484149	2254.192568	2040.350437	3146.502863	1726.286532	1101.731817	3335.816501	389.2361033	3949.806521	1073.859778	1623.737533	948.1570628	1710.44276	1285.440329	4541.613084	2811.723742	1851.182703	5432.745315	2357.002224	897.7114225	2594.570266
59.mp3	1410.401611	1651.733497	1566.875744	1776.236491	2325.048769	1807.911661	2840.303433	2498.077229	1305.09306	1439.21929	1890.283225	1966.996198	1172.25932	1853.729501	1910.215036	1628.233579	1756.238471	1235.509071	1714.248917	2235.915601	1326.335112	2183.734739	2395.74229	1556.738262	1196.368934	1745.690415	1603.651683	1531.66791	1532.065242	1393.662961	1416.147545	1524.976306	2137.476606	1344.774909	1739.443832	2853.764173	1624.874152	1235.0133	1653.254609	1462.134358	1438.800226	1455.456804	1933.552928	1653.796507	1618.308054	2000.814704	1405.630435	1573.781177	2117.782881
60.mp3	1887.633971	1836.263734	1756.052408	1422.588747	2090.642408	1446.190126	1412.978896	1901.625448	1583.412996	1689.674442	1498.687584	1574.458373	1710.367253	1155.210735	1786.700948	1500.251167	1983.23591	1338.236301	1757.68878	1337.550526	1798.700904	1867.559225	1335.195978	2358.548918	948.1448049	1524.363939	1371.053795	1634.316238	1654.987205	1085.695517	1346.046924	1583.605286	1393.148393	1291.846315	1611.72496	1509.023004	1271.208686	1489.111961	1196.596972	1609.397755	1398.399836	1101.669841	1449.201524	1561.754096	1401.224123	1600.375556	1597.158381	1213.537658	2039.374294
62.mp3	2600.550134	1994.252351	1206.834254	1781.096113	1520.192688	1129.288815	3716.929016	1749.425872	1741.776896	1725.752761	2361.6858	1450.922561	1468.621684	4012.145763	2262.241521	1612.111003	1827.691785	1468.474844	1560.245609	2096.849653	1539.331948	1995.182908	1688.312313	1264.858394	1384.517314	1904.463048	1901.188232	1705.79391	2266.374194	1728.925317	1667.293252	4158.333552	1722.533398	2286.180562	1559.480356	3533.458479	2554.801954	1903.180135	2522.348291	2201.891815	1709.139465	2018.179124	1055.289413	2011.622591	1828.540545	1773.62	1565.353626	1763.765293	1534.04066
64.mp3	2370.653335	2398.501971	3014.758306	2301.246776	2621.666102	1515.246892	1922.776892	2468.946403	1882.609147	2592.374538	2754.844716	2223.296924	2204.930031	1879.940524	1259.096838	1510.327201	1839.920626	2688.230352	2119.133364	2495.69704	2745.217559	1998.446736	1923.048201	2173.581479	1973.093005	1991.753061	1946.666767	1672.132113	1906.959837	2525.174298	1602.401281	1310.829268	2818.039316	2196.861545	2005.002648	1763.014786	1524.004428	1413.955233	1561.216989	1906.566767	2726.377098	1555.051877	1704.220737	1592.468176	1989.267921	1686.7157	1791.836139	2173.688736	2586.068373
65.mp3	600.9349553	829.7490988	969.2847715	2741.168359	1992.086692	2127.806638	3900.62448	1193.270332	2551.894819	2499.601679	3122.338283	2057.254386	3112.787576	1632.135702	2849.778003	3129.205407	2764.201278	3565.207565	5381.644998	1783.218574	2775.208899	2023.275773	2113.393435	2028.562105	1958.7662	3192.184803	1917.222907	3587.982853	2945.286726	4396.404504	2125.7787	2328.213867	2952.813588	5253.513155	1776.520223	2750.649122	2437.28893	3122.06873	2203.701686	2753.192339	2223.628513	1891.38912	2269.077833	2959.254098	4000.758134	3225.721009	3014.608847	2672.651679	3033.556903
67.mp3	3005.249872	2550.106452	2075.652052	1812.282513	2141.43724	2787.798157	2048.267151	2523.065114	1758.332985	2891.647029	3279.230175	2495.250733	1745.177816	3049.24507	2856.820372	3194.386128	2218.000731	3308.621529	2879.066863	2903.805843	2148.027558	2937.253893	2619.451867	2429.173162	2314.511073	2291.840847	2664.145446	2608.925389	2316.233575	2684.727278	2476.043947	3091.175072	1870.722478	2133.36941	2317.826738	2287.132594	2022.469629	1972.931211	1862.415391	3337.633224	2983.171386	2806.507301	1864.519332	1978.017182	1028.814905	3056.811585	3197.375385	3526.544892	2591.09011
68.mp3	1604.081237	1551.038047	2710.120217	1585.711197	2013.759904	1139.900777	1314.777219	2121.472921	1459.188107	1639.713983	1082.50357	2126.413091	1967.391641	1609.45416	1473.569038	1647.676824	1190.809657	1276.523679	1419.445607	1654.959769	1428.972724	1795.866123	1365.179372	1457.293429	1017.07573	1597.165656	2493.961864	1381.474286	1752.260772	1090.410885	1695.849542	1122.726554	1440.810769	1442.653223	2537.471446	1829.755502	1996.88442	774.6857176	1864.784415	2458.190169	1459.595142	2421.064215	3851.587806	2510.341554	1638.388479	1307.895035	1262.856291	2442.213639	2033.598581
69.mp3	697.2186539	882.3042657	996.1673315	560.023101	709.3589087	728.0403726	734.2477231	781.7280528	860.5297967	589.1423215	739.4978603	1321.547585	1621.505519	1250.738404	1540.945169	1319.422458	1308.067756	1644.252027	1289.313618	1325.149825	1416.720107	1024.690768	798.4824708	1363.878146	1509.312943	1814.961801	1348.089096	2207.107149	1521.405892	1131.812423	1436.581695	943.3812483	1013.139164	1403.718059	1223.768342	1268.022847	1200.291109	1327.040912	1163.791755	1325.642561	818.4274081	1232.637013	1344.612348	1125.325527	1216.321203	1375.394306	1407.279617	1247.184533	1327.070273
70.mp3	2960.089684	3130.034212	3146.627201	2403.565494	2454.765131	1806.061069	2265.329627	1559.871141	1927.390393	1625.761002	1585.528193	3237.492203	2141.491601	1548.423024	2661.588274	1735.301874	1874.775869	1805.245632	1893.991638	1915.117787	1649.005959	1482.022076	1811.204735	1637.638488	2086.493945	1753.579264	1692.017888	1806.97919	2004.08507	2115.359101	1799.256706	2251.68572	2268.566566	2789.088808	2454.687575	2181.80375	1395.647601	2368.879415	2807.144701	2644.428438	2857.159357	1800.973122	1944.874382	2830.497857	1614.91207	2800.036276	2872.636254	2237.389426	2778.405237
71.mp3	1505.716951	2011.552753	1337.237712	1624.140994	1296.788521	2056.746777	2224.063261	1738.281897	1882.823858	1888.175109	2065.584312	1942.520845	1737.44177	1791.599621	2002.469784	1697.073267	1990.884048	1903.433874	1785.278969	1660.996258	1488.312031	1229.483022	1279.619626	1494.648448	1686.498933	1463.695288	1608.807527	1733.865505	1802.094295	1426.706854	1666.182758	1866.203639	1825.243939	1558.530379	1587.123851	1018.4234	1742.642037	2084.175613	1812.158317	1958.169801	2346.142865	2200.331266	2399.619764	1343.132984	2137.019508	1497.748217	1871.491223	1105.614937	1567.742909
72.mp3	2457.713536	2011.428404	2035.698874	4663.19937	5646.663701	2235.817506	2657.326061	1961.337025	4742.452469	3014.398515	5652.872697	2657.861723	2626.129186	3645.633576	4809.909852	2193.444133	2512.336585	2775.826339	4000.533546	2394.501805	2922.821452	2246.232357	1827.724171	5424.512775	3781.754641	2954.988374	3105.759887	1785.719232	5342.02905	3967.734469	3555.076099	3157.438062	3977.436637	4550.840552	4599.979605	2727.800771	2452.137788	2761.783375	2654.46763	3393.414455	2091.989397	1741.448294	3240.43677	2479.360908	3270.652386	2880.467517	4201.80269	2382.43618	2441.476396
73.mp3	2774.5943	1124.714623	694.9008974	1665.550239	1599.155395	2526.536109	737.0131211	816.0410121	1054.097089	1249.07646	847.6100565	1491.594448	2146.777281	2630.121315	2335.509385	1301.417679	2426.090424	1544.344486	764.0198948	918.3360674	2477.808279	4169.808848	2438.464148	1814.788436	587.2472763	1320.538314	1520.891762	1480.639945	1396.569915	791.5898666	1105.943587	1396.929142	4381.790819	1278.099784	490.655765	1787.332414	1308.690238	985.5044498	761.2329183	2793.887563	2413.479137	2552.81897	1211.087733	2204.691274	2407.965273	1914.201774	997.5083972	557.4521035	2581.402929
74.mp3	807.1005231	4278.066654	2626.729851	3483.700959	3039.226571	3467.600813	1732.754173	1449.983415	1344.958085	1204.704068	1157.982201	1534.482604	1097.514172	2749.54348	1230.662547	713.6795518	792.4945624	3265.776321	5393.753037	770.724109	2532.421383	1397.280872	1284.63309	5115.220196	1189.890527	623.8578665	1197.407074	892.709585	570.1232898	764.9409696	2590.43806	2722.080762	1455.62451	1337.229964	1051.197581	1665.603778	554.1190818	1111.618447	2121.178645	1315.445967	3839.044325	883.025098	1396.671494	6199.40113	1324.359465	1499.609517	3528.521625	1389.324828	1671.414776
76.mp3	355.1431052	556.2722509	643.8963032	574.1777227	402.0146981	345.3781292	493.9561468	676.328003	471.6099215	380.7238344	898.5930636	1137.010905	862.0060057	1003.043753	549.4679312	2027.347147	858.6307973	568.4320006	904.6028609	487.4171676	1711.90242	862.4621942	551.3153555	566.6696936	391.16924	1171.406471	988.6997916	700.7740319	539.1931419	416.7635879	1616.239731	885.5100749	593.1636253	974.21122	692.7208567	1823.888443	1069.063756	583.0673225	880.1317772	752.5213087	1943.668159	915.2569031	453.8741582	489.3508826	412.0367293	2067.85744	343.5565847	491.0211412	516.4126101
77.mp3	1907.255856	2449.46703	1550.888405	1402.354422	1685.953166	1375.500471	1931.894236	2172.722619	1689.297686	2180.837891	1234.413828	1245.9499	1381.613397	1885.653153	2499.754252	2113.304008	1857.336552	1765.648161	1798.189108	2163.620767	1876.264035	2239.369347	1982.077171	2082.25995	2387.694063	2217.067142	3112.405708	2746.235692	1927.686312	1966.440832	2788.543184	2266.330638	2863.843129	3465.207096	2063.513296	1972.908349	2121.935871	1824.342519	1917.498384	2444.807506	2272.251772	2236.974223	1847.482483	1874.203489	2228.769642	2434.725755	1970.684027	1706.671031	2329.786426
78.mp3	1193.519994	1268.843626	1766.940815	1277.917988	1319.24382	4739.253737	2102.781884	2851.755001	3453.881372	1595.758475	3416.907006	2114.046726	2208.37196	918.4784344	2597.361943	2323.055674	559.2609109	1085.05098	5489.427885	1362.47855	1077.389158	4191.027639	2160.789131	1109.363904	1451.773458	1391.427873	2745.267379	581.2740102	2239.14102	1771.248923	1606.80833	634.5725809	1293.602481	430.2617074	851.5228366	591.5148525	2462.599634	1684.392798	1530.663274	723.6565483	756.0367036	649.947191	813.8298406	663.1534808	1755.077804	1893.710585	989.3446498	2778.539199	1771.27487
79.mp3	3079.818155	2965.100786	1392.34848	4925.592862	2976.514094	2852.951067	3347.690839	2935.194372	1972.664802	2484.990703	2327.629292	2790.349563	1692.071847	1690.928846	3923.139138	1906.182875	1612.271794	5779.768601	2424.556046	3320.623197	3032.636178	3071.66534	3141.399398	1602.533144	1806.309373	3070.539533	2161.669797	2309.383154	3426.268471	2655.659685	3881.676552	4617.123949	2773.776109	2631.701834	4070.467834	2778.357953	1890.846615	2261.7194	2212.342941	3839.042095	1996.571387	2145.742589	4902.576022	1242.948087	2069.820964	2975.465059	1835.653381	2640.924949	2507.113786
80.mp3	4185.777402	3289.412296	2023.325274	2759.152982	2651.465441	425.1317996	574.3239898	1734.94097	1384.774488	931.7347434	844.0718215	2011.821482	1880.114582	2522.103857	2168.268767	2586.526591	1633.114743	4694.397048	4252.861366	1474.811728	2174.075191	2599.702954	1734.573124	1920.224441	2292.223745	1893.961007	1631.660865	1382.348379	1980.626046	985.2807229	5241.749408	2818.009561	1841.029331	4259.201333	1477.68489	779.6347008	1916.016957	2023.768099	4050.176172	1402.931057	479.7723741	3153.964542	1284.33231	1747.633276	1795.06096	551.1461164	465.6809618	2703.425297	1474.948826
81.mp3	2022.039751	1973.906187	2019.628225	1829.930453	1886.334734	2034.655281	1695.852715	2573.955846	2013.325124	2357.578239	2969.146393	3013.137495	3149.265705	2364.905944	2428.094536	2968.521324	2832.193917	2037.154006	2089.158495	1966.81299	2031.663554	2118.120602	1766.975787	1618.850421	1996.644287	1787.935491	1692.50606	2202.554612	1654.012813	1752.651307	3133.437355	3019.046628	2625.923253	1777.851417	3268.184582	1989.087024	2061.06936	3276.22485	2184.942882	2100.460253	1891.515874	2768.459937	1711.949237	1631.475909	1366.647317	2276.81349	1990.160432	1527.819728	1028.828932
82.mp3	1806.775757	1392.039614	2192.94919	899.7107957	770.61741	765.7166849	616.2016828	1114.494781	1622.644026	1923.609238	1651.256592	1475.639245	1575.267017	2228.816181	2100.064277	1504.081531	1239.082547	1829.944408	1335.219277	903.3566637	877.9335125	830.2774433	1865.738592	2383.513704	2809.511802	6773.636295	2295.724512	2393.213715	5573.333305	627.2825006	2777.217258	1476.344193	2319.848204	2221.485039	2511.746519	1677.919915	957.2477869	1307.153444	3051.776527	2427.62185	2740.976226	3857.636299	1673.681627	2456.636351	2045.381736	4419.228473	1668.038862	1665.336815	1601.940354
83.mp3	2327.774686	1987.439106	3256.300589	3650.213232	2437.266364	2039.431886	1641.203694	2051.321822	1700.830118	2306.008213	3622.276072	3997.574534	3369.129165	2463.906908	2561.431368	1742.027053	1802.841126	1824.889612	3335.848967	2316.564556	1868.514139	1843.542864	1936.843372	2242.207146	3970.479655	4698.484193	4511.107087	4793.838434	4361.86316	2989.661146	2504.835172	3209.676682	2347.911495	1765.152909	2720.92938	2177.708508	2049.074129	4012.77638	2592.94531	1778.715181	1723.511736	1418.740131	2920.695573	2063.254393	3346.557722	2993.316667	3008.180588	2916.393315	2665.833663
84.mp3	2237.71233	1851.763437	2019.745862	1774.870919	1594.104777	3081.569557	2479.286731	1757.458338	1822.322309	1342.26235	2449.384051	2545.195592	2573.471071	2093.532776	1838.521554	2228.816292	2074.262475	2524.312048	2135.684109	1926.277363	2320.431959	2518.059501	2531.779673	2180.592808	1842.620672	2127.873916	2008.1953	2321.470833	2791.936171	2183.081761	2225.251452	2404.631447	2592.36701	1677.816113	2730.413536	3044.908151	2626.243954	2735.07748	3001.538997	2676.05754	2564.061866	2523.377815	1903.449144	2007.254338	1914.776117	2376.453689	2441.484306	2312.901039	2932.638322
85.mp3	2918.297174	2443.7326	2659.100004	2355.752354	2587.073353	2648.851912	3749.067265	2576.048788	1389.864989	1201.648457	819.9220234	1936.366257	3248.070947	2632.387331	3196.251355	2016.607837	2985.45642	2095.783998	2045.842915	2825.933862	2070.13966	2585.836487	2372.867129	2654.30372	2487.117624	2859.076569	2006.750176	2487.792236	2383.162351	2161.148677	2941.233307	2455.11667	2355.610931	1964.088438	1997.799893	2345.014529	3059.639701	2680.718262	2388.058034	2438.579071	2261.999046	2324.192448	2616.516443	2273.337714	1998.306841	2129.495019	2338.005457	3124.198394	3232.959404
86.mp3	4732.77795	3965.801604	5279.653341	5125.113843	3791.075277	4156.949131	4700.764824	5085.89415	4342.747546	3537.06869	4955.825348	5035.540766	3982.242896	4027.924049	6142.546541	4442.94048	4716.713107	5403.924377	2864.258307	6232.747325	5628.899683	5939.425351	6125.452004	5465.832704	4105.093212	4205.191259	5324.623242	5380.579532	2493.301843	1341.57914	1977.964326	1039.379358	4468.816944	1514.39923	533.286585	2601.015896	675.4857074	1449.417302	3639.761585	565.1003354	1098.877147	6548.919322	2605.30164	1061.786979	2877.551902	4741.0121	2222.869753	2841.842947	1968.190086
87.mp3	809.3797012	965.9983205	1105.823637	1030.340404	1208.913225	1047.384412	1527.379546	1036.752795	1322.239302	2949.340297	1351.039691	1567.151747	1707.208811	1163.361206	1325.52088	1258.875118	1865.141629	1238.610489	1343.722115	1164.097898	761.153444	885.1443803	1208.422103	1031.135687	1283.472454	1149.661368	1149.435397	1518.386889	1148.647899	1396.394466	1285.404438	936.4985927	1090.655415	1172.069436	1354.055389	1282.017097	1273.346518	1009.800473	1253.188567	1352.569077	818.0668658	1028.351695	1130.349988	1100.756913	1106.608057	1116.333461	899.3421469	665.3805167	570.2448796
88.mp3	2321.162809	3032.135296	1267.134339	2867.398049	886.6789159	2167.432398	538.591285	2263.539576	2494.713884	5679.387795	4066.981707	778.7162883	1930.674214	2979.477103	3037.370921	2098.151292	2340.620948	1161.678129	1361.53896	1427.038892	2852.053841	1312.772565	433.1200401	772.864331	1267.29795	2907.674823	2700.272852	1152.331223	1976.437365	2142.959944	901.0160685	3229.086375	1544.397021	3138.825273	1467.983613	2720.850734	4249.25274	5409.508539	3275.321205	1928.501898	2795.55962	1825.994869	3671.554856	2614.585439	2246.71957	2090.838405	2596.491828	1492.933671	2439.378965
89.mp3	1798.034172	2638.365159	1595.153794	1863.478679	1728.664082	1512.468966	1751.139627	1532.053122	1644.246948	1017.582563	1266.68955	1480.439682	1380.373744	1586.861776	1801.430467	1432.022085	1572.581287	1714.782504	2177.92139	1620.453267	1333.256356	1504.862568	1349.482117	1452.627735	1568.018314	1549.432418	1464.03578	1517.200921	1873.718494	1404.651001	1546.477628	1469.592825	1597.868917	1178.490636	1438.459181	2057.940262	1417.346064	1299.27595	1758.139228	1678.912727	1710.406662	1655.097094	1217.575518	1277.875161	1458.234706	1397.389852	1560.292418	1445.531111	1855.748861
90.mp3	860.3110917	3014.500253	4738.586621	1314.296485	1141.271786	901.3013987	2176.175114	1778.594566	1805.162634	987.6162022	1252.272767	3273.03064	1748.335582	1669.89439	920.5723732	1267.672839	1199.053211	1585.346376	1811.233758	984.3711507	1938.844541	1504.284838	1640.13648	3449.791477	870.3353219	1197.244801	1964.973265	1349.660749	2407.410609	2529.186426	795.0296237	1508.78228	546.6091059	2285.771479	2391.746026	1130.721526	3523.368025	2347.173954	1840.807518	3385.524659	2403.584416	1981.405042	2380.784127	2859.453631	3695.952124	1710.837114	1457.635914	1781.014372	1688.593076
91.mp3	2273.867744	4492.333245	2654.364058	2741.660516	3113.043358	5216.826598	7127.75623	1022.621602	976.2321674	1037.95974	1321.524252	811.0301117	963.6357391	934.9362653	630.1596869	5590.427823	1037.897873	1015.371054	418.6833156	6440.737556	1682.254757	2757.839775	1842.28354	4176.467623	988.5958305	3406.988958	4091.198299	4943.733628	1808.866042	4207.399342	1825.902866	6250.990685	1832.480226	1293.544898	3674.654031	1383.051972	1343.060062	4717.035786	2508.003555	6223.388863	1710.485355	1136.416852	3883.018161	5804.684187	1689.504173	5805.029331	1176.73017	7025.49064	1472.11937
92.mp3	1741.097326	2304.120831	2343.387243	2689.883466	2685.182139	2207.792127	1706.229583	1469.666203	3959.009599	2385.039187	1871.206361	1660.384367	1637.869151	1485.50924	1943.202717	2025.446435	1927.601802	2220.764359	2097.933744	1978.837779	1592.114664	1927.963523	2514.458483	1640.771202	1342.003727	2367.147884	1614.582676	5798.916268	2301.500344	2002.473688	1809.785948	1626.316038	1909.837103	1804.149112	2041.209528	2375.366508	4777.684617	1650.073029	2077.807989	2331.081044	1728.283488	2428.853388	1962.015973	2245.958039	2029.398263	2298.388416	1858.35851	1769.276462	2413.576864
93.mp3	3769.14118	2537.949886	2403.790253	3378.622123	4645.175601	3000.221484	3137.359063	2183.06021	4090.464938	2310.60754	3273.873549	1655.158923	4405.352378	2393.391849	1953.667768	2930.306614	3281.514248	2250.177398	3072.540227	2690.08979	3225.568419	1810.309684	2560.614091	3061.92353	2775.931637	2793.104147	1715.714618	2687.055353	3391.349568	2637.623464	2058.132497	2983.094283	2256.963206	4038.629643	2651.003618	3071.356762	2080.21644	2723.188635	1340.541539	1881.765375	2258.809655	2567.199734	2312.294525	1633.999369	3080.359723	2816.906281	1587.993234	1905.243355	1478.88457
95.mp3	1456.970572	806.1207188	2733.12469	1506.028158	1910.053516	524.9585347	1952.778564	1225.686818	756.9644029	900.6112669	861.3977949	837.1599206	1107.565905	1136.842328	1171.853078	1117.493259	1241.840767	2713.673485	1090.107514	1006.142462	1254.861854	1448.657828	1157.971502	1704.283952	982.71969	1030.184568	565.2848348	740.424826	1267.651714	1523.071023	852.6827282	1358.900766	921.1989229	1234.845908	1240.654948	914.6314526	1506.451039	1257.095148	1500.433061	1670.166711	1523.494032	1050.098477	1087.432669	1301.158315	2114.300419	1538.081339	2150.141477	932.1728326	1202.731569
96.mp3	3152.186277	2638.2398	1079.459068	2433.287164	2429.752214	3389.075649	3079.547309	2696.68444	4500.467001	742.345441	4805.058655	1766.350039	4354.223992	2288.047226	3802.108957	1505.941011	4126.251694	2555.817223	4844.903974	4159.793953	2917.970767	2451.776648	4584.282509	4583.269609	2800.758377	4411.732505	3035.884705	4690.274004	1659.855568	3275.602623	1623.56441	1905.848367	1332.650355	2114.906432	2523.507651	2282.753984	4800.034489	3809.868338	4066.353216	1376.689923	3252.975445	1699.369953	1477.05318	4088.198181	2335.604324	1623.229399	1622.119586	5802.60669	1465.655767
98.mp3	1754.30144	1738.673663	1827.294031	1381.018914	1486.638274	1551.30269	1580.933398	1688.615635	2010.990708	1621.575067	2003.657847	1738.41669	1626.681743	1626.305193	1656.928893	1345.468898	1779.451164	1717.678732	1639.804645	1539.792344	1693.712571	1856.816731	1452.788338	1627.679143	1737.718316	1830.317602	1715.562204	1752.16832	1691.358077	1729.760898	1668.797704	1864.033826	1542.846466	1565.03545	1427.094605	1544.153982	1855.572712	2003.731192	1466.533149	1718.079754	2028.708674	1978.327072	1562.349811	1547.615675	1632.365883	1756.386753	1705.28153	1501.605226	1583.537645
99.mp3	1468.16373	2407.721375	1221.547376	1421.466705	1452.18092	1377.621158	4346.349985	2022.709355	1706.978423	1417.238685	2298.091277	1286.661169	1779.303388	1554.367721	1485.123071	1820.456281	1484.96096	1975.590249	2058.60574	2180.722735	1734.361728	2185.654786	2443.696375	1645.820265	1756.511469	1604.96897	3959.833609	2063.324998	2095.330254	1769.259897	1771.568456	1517.092244	1672.803748	1815.707638	3968.156555	2161.160502	4009.322954	2193.186787	1538.876684	2129.993466	1883.387014	1894.170181	1823.310848	2456.076613	1796.925931	2215.398283	2057.966222	2099.072597	1998.093391
101.mp3	1073.859551	747.8338476	825.8134212	520.5746156	630.5025135	1265.463464	572.1801408	540.3919486	482.7535849	851.7938542	613.4790509	1002.721727	856.9182924	1314.383952	579.4146826	727.7468474	694.7250172	500.683781	826.4335489	567.2440501	1253.992217	1762.436058	1589.460193	1018.097334	3532.030911	1662.217213	1760.962006	836.6007888	2168.186308	1297.169024	1385.613016	3878.219615	1769.151291	1172.495214	1417.548045	1212.999911	1868.365304	1049.586643	1377.576019	1626.09854	2679.640049	1417.295944	7349.461786	5290.085662	1642.735462	1690.747688	482.9723357	2233.069798	1425.891188
102.mp3	1379.297604	761.7461119	1745.364951	1758.013335	1423.055999	1854.928702	1576.889754	1369.932941	1521.770016	1042.259397	667.674726	697.6318977	651.5830995	559.2297112	901.834532	497.4660974	531.4001384	570.4192135	911.3286799	355.5600174	794.5015605	820.4129849	328.3872755	1081.61134	961.2910064	892.5447369	933.2571959	869.7818673	592.8706427	1017.482516	724.6486757	885.415216	1194.014428	1362.601613	840.1285336	709.813629	1035.701821	1004.958379	809.6247572	1085.075598	850.9067016	1221.217706	2019.654411	1580.00364	1337.1693	1507.49068	1786.234256	1510.498363	1479.685397
103.mp3	986.3460695	1022.773676	1405.934235	965.2949913	1075.914359	1492.365718	868.211469	1473.794419	1070.774567	1123.647261	853.7834565	840.5601238	710.5440442	1941.298845	923.7336533	1939.573594	1917.498502	1010.599095	1031.909453	983.0960231	896.2599017	1459.319951	1087.208477	1052.78079	736.1985349	892.5068505	1242.873962	1280.97829	924.3483131	1429.94168	1325.424185	1205.790464	947.4271377	922.2737969	877.3477308	1700.938557	647.7956722	1731.767206	609.4636428	663.3344634	531.5367389	402.843465	640.6475432	2144.821401	510.3172969	2049.331158	351.368861	889.8868702	925.8031746
104.mp3	1746.754633	1597.186808	1345.617795	4034.908041	1775.393208	1188.471451	983.1020921	1156.281474	1927.661598	913.861384	1182.455272	559.0898043	916.5454126	1390.895648	1300.618011	1738.490936	852.9468829	1488.937983	941.58654	2101.142175	1798.51648	1521.209373	1398.260114	1776.203176	1968.236869	1271.608525	1137.450831	1027.06291	1058.837076	2842.477155	1927.427001	1362.539959	2423.408699	1993.460021	1365.947823	1175.861866	1365.823111	1579.862631	2491.842875	1687.007432	5418.81347	970.2382255	2117.960233	1525.207026	964.9551081	1118.642907	752.9872989	1891.740919	1464.878659
105.mp3	1606.164867	2491.368243	3137.643727	4261.593392	3046.838618	1174.897004	1159.604265	1865.144625	2843.999871	2669.282193	1789.484293	2025.847452	3090.455915	3046.310214	3298.653429	1426.662306	2160.230266	1971.067072	2633.626601	3572.442225	1777.663408	2187.162238	2164.803435	3243.492638	1982.006533	1845.585324	1916.894411	2045.897049	3056.995012	2108.466062	1649.36103	4610.812231	2958.977284	2716.524022	1472.876636	814.2927927	2622.925019	1272.986005	2982.13955	1372.375971	1781.044727	2160.47113	2286.39183	2556.745124	940.1047486	2532.545325	994.9900746	1342.601286	3028.849341
106.mp3	830.242568	1028.522338	3040.873216	1858.67023	4708.019896	5912.436185	5262.317685	3931.015245	2147.55515	2214.427128	1552.961703	1750.859056	1456.457674	1650.037506	1811.576901	3392.742321	1636.928473	2247.89803	1618.95011	2123.551987	2277.35761	2518.802699	2217.981442	1800.146133	1820.42211	1606.844483	1743.969632	2252.065785	1453.541698	1799.06175	1163.853698	2495.611999	2508.250305	6847.223346	1147.595836	1896.548411	1719.80269	1930.221605	1312.843963	1495.826133	1381.630834	3438.198478	1640.657559	1225.981002	1407.727931	2798.388312	2069.514499	2551.700621	1602.676316
107.mp3	2048.535955	3273.722489	1405.004882	1968.817365	1466.152225	1513.962323	2055.856006	1842.238703	1660.27686	1985.87479	2006.487243	1756.951198	1676.20226	1880.263045	1871.633943	1718.079422	1657.339177	1825.765734	2574.71451	1381.170908	1610.18669	1970.759755	1293.512691	2119.640273	1792.045814	1421.103675	1080.750223	1823.745355	1260.598612	1289.137952	1463.111465	1753.322547	1263.164612	1926.286833	1508.86579	3114.878028	1244.55308	1046.6571	1493.414446	2497.465894	1295.537315	1991.103176	1437.912448	876.9083902	1670.468732	1982.431118	1198.301998	1795.489894	1573.002366
108.mp3	4372.628815	3460.253663	2915.005521	3325.572832	4139.34628	2883.959138	2738.780111	2703.702179	2011.391608	2001.382152	6247.695715	3237.432234	3899.83871	2807.514785	2870.42671	3396.487456	3568.098058	5001.24194	3103.012789	2657.941738	2946.668964	3091.619813	5421.550127	2791.25199	2553.081511	2118.796743	2722.86276	3987.013589	3242.149946	2711.321327	2901.387084	2330.221522	2704.953902	3255.546444	2819.009717	3045.147163	3806.216909	3039.205702	3079.023627	3308.398409	3016.709723	2542.750001	2470.756963	3134.50557	2566.956514	2937.219544	4248.144052	3603.206652	3398.344039
109.mp3	1383.826056	1518.592984	1070.44276	1596.342524	2635.15691	1924.475996	1257.212426	2558.711841	2891.113235	1586.453958	1343.60754	1925.193119	917.2818443	2688.80815	3522.914256	1397.189354	1118.526216	1406.195566	916.1100304	588.0349612	649.6739732	947.7210074	790.5596778	1445.181012	1025.841054	722.566896	1045.094599	1154.980723	553.719456	958.8797496	705.0730369	481.2786053	1186.403885	751.3296592	574.1658012	1338.965072	682.0545245	417.2849478	881.5612088	848.062828	498.7638454	517.4590001	448.5814327	591.9222446	851.1353279	599.9749881	478.7723972	1107.710165	813.2604164
110.mp3	1016.227202	1185.002189	1202.211375	1374.904487	1211.360281	1151.102192	1314.436708	1338.619746	1159.773722	1085.579576	1138.42965	1230.613953	738.041969	863.5812659	1392.080664	1557.021982	672.6205903	2220.137565	520.383806	997.8475346	1413.697728	1206.099039	1154.732884	1024.467778	1332.462055	1273.740303	1566.570865	987.04271	1294.096558	466.0488574	1004.414967	996.8395935	817.8867585	1738.741352	1171.29911	722.6337728	1472.808635	580.5154464	1434.607895	1338.251585	799.4504816	1297.892259	1415.417803	1067.191393	1364.069993	764.3383981	1278.631856	1192.434363	1724.379541
111.mp3	1277.031692	1195.27689	1208.044709	1248.272191	1301.305174	1136.070649	1244.617539	1145.620143	1295.916633	1128.88316	1297.730461	1311.2584	1434.065487	1610.764309	1495.608956	1180.763772	1321.278002	1169.561412	1266.351592	1148.029173	1181.852021	1164.580627	1413.831348	1654.721904	1278.476058	1331.509198	1247.313152	1460.674541	1081.920173	1113.16625	1390.455133	1330.484492	1617.477163	1752.542185	1215.40438	1219.508128	1130.970351	1402.133191	1066.149531	1231.974688	1165.739937	1169.246755	1639.458166	1435.553021	1269.710169	1105.763938	1477.539536	1157.643544	1120.591592
112.mp3	2701.87146	2528.405057	2140.428712	2573.479121	2222.725607	3022.783709	1883.557677	2808.287961	2186.299803	2238.405936	2243.060735	2316.227179	2183.210942	2127.624269	1888.134925	2168.531856	2624.858384	3046.796661	2313.348765	2726.984287	2690.097479	1864.010028	2688.537534	2019.484481	2699.67803	2714.657347	2449.712686	2357.912269	2450.689143	4248.482523	2639.730767	2529.061887	3176.194841	2561.553474	2476.818339	2876.781216	2382.469397	2611.123659	3048.780552	2697.667323	2156.569737	2311.419576	2610.044699	2053.270474	2710.481392	2451.827785	2367.584395	2663.553167	2450.012288
113.mp3	1460.275622	1602.514082	1823.236106	1371.155464	2122.824438	1695.723397	1977.727636	2713.792843	1384.951071	1623.068736	1586.794516	1798.632385	1685.430012	1123.655246	1561.165246	1874.673901	2158.572995	1726.470629	1761.431222	1907.226374	1350.92565	1997.126737	1674.757881	1331.292207	2532.942357	1505.501371	1721.40738	1272.836855	1614.886246	1811.965804	1241.482035	1339.78954	1457.899788	2517.12081	1844.553442	1737.74078	1705.444094	1459.713677	1557.595397	1429.575316	1686.60666	2241.65399	1401.943831	1534.200889	1565.432638	2056.388301	1815.100524	1899.103257	1442.513832
114.mp3	1062.487773	2076.891251	1470.71335	1639.948272	1806.724022	1849.341835	741.9280538	1104.583613	2948.115155	1789.757028	2048.025494	1231.333561	2041.24541	3150.110929	1924.336614	1203.507083	1196.24393	1461.040729	2167.130886	1290.033903	1699.873849	1606.073971	2419.640801	3496.361339	1708.585255	1645.752181	2158.066992	1972.949	1069.08316	2228.181223	1961.338333	2187.327791	2282.365324	1854.229065	2590.907726	2521.432496	1840.541523	1157.994783	1201.360204	2451.554166	4161.285601	1638.902244	1365.610721	2546.350371	2514.4802	2196.906239	3513.577283	1549.991811	1583.776009
115.mp3	2286.115873	2539.164476	2855.041415	2599.567345	2804.519811	2519.535291	2575.651098	2234.848919	2863.465019	2909.758192	2605.523268	3354.422146	2544.538676	2744.045495	1879.239357	2547.236679	2750.723821	2310.657724	2093.131512	2151.378784	2785.538101	3119.784361	2969.004765	2567.39309	3093.111871	2588.384094	2539.255605	2384.788605	2917.084303	2527.916873	2827.628283	3151.573239	4047.451346	2230.529554	2047.072454	3334.810745	2679.734486	2313.698478	2412.133886	2657.560182	2286.816776	2107.484238	2696.85629	3160.0646	2806.087593	2473.403475	1985.987686	2192.568324	2207.642065
116.mp3	1791.52268	1745.863752	1659.113616	976.5891265	3279.326315	1928.996745	1389.793919	3729.029483	2276.626988	3111.946684	3287.419868	2540.276059	1692.081143	2051.030517	1306.172854	1727.833029	2201.009861	898.4734724	1066.379254	617.4545274	1525.333999	1832.99872	1397.058907	3555.775021	1697.039207	1859.266957	4712.533701	2376.48661	2153.104545	1767.264978	2190.719714	2005.347813	1145.253688	1227.019364	2565.081758	1190.062109	1378.979413	3533.355603	1477.533406	817.3030812	1528.679956	1963.488031	720.9957158	1113.290228	1554.489626	2847.2682	2111.914045	3614.728945	2029.900852
117.mp3	896.1796072	1107.360063	767.618582	889.7939462	652.0435152	1044.631302	801.2478678	776.8947279	969.0999673	963.4861664	701.6160588	807.6026327	754.7457056	877.9419694	821.6612582	892.3069193	1026.856186	871.3622105	939.82711	972.9606299	1051.183811	1224.871671	2603.345132	1701.717022	1518.416739	1166.876535	1368.827759	1400.379135	2160.97228	2561.9156	2858.93955	1851.210268	4546.271947	2436.448472	1646.133007	981.3698884	2537.924102	3169.99948	1792.426109	1488.265816	997.6045959	778.8795232	1024.885407	2120.434786	1511.336212	1622.803006	2083.420657	1618.94161	2303.524345
118.mp3	1713.37284	1686.382425	2675.349772	1691.723327	2402.137544	2164.396026	1799.427	2562.956861	2198.773663	636.1486949	1538.664166	1596.986288	4863.097816	1215.703967	1457.256486	1600.636927	2663.045634	964.2076064	1857.272014	2610.370474	1804.735276	2407.946642	3200.422556	2516.144422	1590.861664	1026.535831	2843.235268	2191.582594	2237.853767	1440.348104	2100.162683	924.5693356	1164.838766	1978.632473	1898.588063	1710.79599	2224.949451	751.0477781	2187.320757	2403.219927	1526.379207	1707.906405	2460.253462	1009.992723	852.2809571	1767.980809	4274.936913	1621.549736	1670.777307
119.mp3	2236.124823	2040.930452	2171.436483	1957.065123	1589.535933	1748.17069	2058.027152	1852.377265	1840.862786	1905.550232	2024.212792	1795.003546	1919.018106	1450.916486	1836.485104	1589.780323	1453.876032	1818.23373	1630.062312	1851.037409	1236.195047	950.102296	1720.906995	1019.947054	1760.317005	1773.971534	1686.765837	1391.989412	1629.677997	935.0855326	783.098779	1807.161377	1561.472657	1308.289681	1221.782543	1313.623791	1084.831696	1532.326194	1380.891994	843.0056188	1521.127008	1966.276186	1387.094219	2040.352428	2011.745089	1260.515838	1854.54884	1932.925487	1710.456442
120.mp3	1103.399331	1291.729047	1489.790619	1339.508279	1129.211841	2386.884376	1679.845153	1539.817349	3176.745072	1434.712068	1967.452883	2698.541947	1751.778967	840.527911	1031.346578	1708.135267	1691.432615	2208.729697	2112.726952	3152.185908	1829.326667	2246.175852	1625.97212	1993.591639	1625.753325	1716.403096	2271.789777	2896.989058	1604.288994	1806.55373	1414.131357	3443.25577	2337.009641	1927.011586	1557.85525	2711.735033	1814.513611	3698.239669	2362.749069	2436.66973	2148.160656	829.1719016	1012.820974	687.1873757	552.6699512	719.6764213	816.5726257	883.7107478	1087.569534
121.mp3	2036.845323	3546.111235	3060.681198	2303.952805	3120.96403	2053.986607	3249.618487	3333.936003	2387.844189	2910.472612	2329.037969	3434.200053	1932.637976	3950.348187	3061.280272	3862.494069	2554.761921	2800.586756	2086.727688	3852.33583	5190.661253	2514.556711	1848.501735	2904.214572	1968.520477	4723.920492	4187.990935	1832.357316	2230.28952	2268.303616	1809.873755	2730.459601	2149.615391	2116.272389	4561.076237	3372.166885	3429.564056	3522.122853	2418.559993	1953.715327	2298.65618	3475.36114	2406.671966	2999.810665	3568.805891	2265.04791	2401.236228	6929.151926	2029.396885
122.mp3	1690.060599	1732.942258	1575.425499	1689.323397	1343.389738	2761.298883	2363.816941	1923.106506	1710.793434	2083.138435	1135.76099	1218.403673	1732.928579	1879.973983	2434.988015	1054.749413	3818.460198	2549.864078	1344.49815	2519.171804	2829.217829	1171.556928	2187.335161	1891.344367	1648.081322	1768.478126	2149.009037	2723.620285	1905.708028	928.6074057	1495.13422	628.6594184	1689.443075	1650.244707	1373.966359	997.7933953	1630.760766	1964.518624	964.8133955	3251.726675	1820.207702	1403.68012	1663.815906	1437.150369	1055.798171	1307.907303	1532.272418	1861.343254	1803.966177
123.mp3	3098.473787	3329.769282	2852.485849	3082.117138	3447.867846	2796.516414	2903.212544	3050.173546	3909.886593	2353.81853	2141.705719	2311.800146	1539.29044	1866.061633	1926.353568	1656.221648	1688.266895	2432.768044	1880.486406	1748.620977	1859.478348	2598.488255	2348.929661	3428.923356	2045.003711	1985.385761	3604.061439	2022.091717	2318.863581	2227.716175	2296.541348	2383.365803	2697.92661	2225.086267	1743.022698	3224.783396	3109.379515	2963.18557	2155.475786	2728.79261	2817.58292	2165.548172	1978.586957	4405.77886	2657.881892	2862.459627	2312.604346	1981.913278	1884.397689
124.mp3	1131.380964	1728.893045	1279.614841	1069.045078	1151.50102	1278.013896	1313.12012	1357.621231	1592.651845	1158.394181	968.1454024	1114.442381	1200.3379	1230.754492	998.4000192	1049.949064	991.50086	1095.806383	1336.699475	1432.443728	1257.221866	1056.365994	1416.774629	1456.93579	1235.356993	1256.466488	1318.658987	1214.090965	1250.967785	1443.779801	1245.878215	1246.765133	1591.735577	1531.840714	1470.970174	1199.906054	1280.130417	1384.162618	1187.831026	1470.826767	1367.263208	1325.419664	1281.371262	1220.531805	1410.260813	1183.217965	1283.199675	1266.71057	1332.876425
125.mp3	1051.221199	1026.384296	533.8934169	3271.875524	932.1425946	1167.393832	1292.354904	1046.639975	1053.271796	2363.51381	2722.03218	1235.324865	1504.354662	1630.548348	396.6574387	1133.031962	974.6658114	1412.334464	615.9241032	920.5938984	823.5529766	882.8224728	1332.303574	1177.668176	1197.230448	1414.18051	1385.717906	1250.712543	540.4606473	624.9836927	710.0615473	889.2013099	1127.550194	594.9611174	1146.408851	1068.637445	1046.860491	2300.495484	1113.8459	866.575361	1006.024756	625.0078261	629.5261887	1435.735151	1998.67479	1608.720673	1706.860336	812.4478276	938.1671748
126.mp3	2153.098076	1427.045237	1616.738705	1089.084689	1797.785209	1190.62044	1330.395575	1301.014445	1578.317083	1329.655675	1611.51912	2442.674157	1258.750799	1460.6388	1503.813963	2238.791376	1447.542211	1689.886609	1705.651818	1754.587622	1385.293339	1233.616168	2004.20965	1926.084876	1789.500474	1750.486251	1932.713151	2259.64001	1452.674777	1342.387057	1349.097862	1030.341013	1111.537674	1682.731097	1156.660326	1412.148344	2425.628334	2107.675624	1198.48785	1561.587813	1486.736738	1413.294607	2196.292688	1817.420006	1531.455288	1733.285656	2012.04415	1002.078993	1226.285555
127.mp3	734.1640661	686.3422703	650.0664878	649.9472815	644.3250429	564.2759746	764.4196607	799.3322712	815.2755443	657.1223518	751.5329467	770.7993297	785.7518563	840.4426958	682.9329825	692.7920702	696.7254878	739.8086813	735.6250871	612.8748664	691.5264265	785.6733435	635.8197386	747.6445737	642.7756578	593.2050688	610.2479922	614.0635539	637.3617379	602.4499296	623.2327515	570.3907802	647.2209287	607.7043937	612.0963197	623.2025943	690.8331071	731.9550047	664.1231608	631.0072487	695.5168528	641.3458035	643.1102692	608.4457603	650.7748897	610.1477744	592.7307556	690.8449943	677.5624634
128.mp3	494.2030595	472.185478	555.0277036	501.7508587	570.0395005	452.7670582	478.5340798	487.9589434	544.3386007	515.9259255	558.3308536	511.319938	444.6948083	397.0352494	454.8295742	505.7681922	506.6556414	511.349903	527.8600758	497.938643	452.2320266	565.4636066	501.0731366	534.6346247	458.8407332	519.8008699	530.6376563	482.8276567	453.0798409	424.9810624	364.9307643	669.7543038	693.3530104	675.7393042	652.1493926	623.6236343	719.9977938	772.995664	664.4785333	656.8189465	627.0685894	693.9304239	616.6405156	647.2877364	664.6982971	647.6036111	733.7504469	668.2800985	747.6298837
129.mp3	2690.023133	533.3529492	803.2646258	1427.211459	827.2121776	1181.36766	404.5730597	1155.101459	610.4669462	1162.204716	966.9111499	4353.264189	511.9708284	651.1438516	1518.745042	2948.259491	913.3135092	833.7128877	2475.327058	1209.721658	804.5406848	819.4464814	3460.364501	575.7674509	2230.698285	2375.458919	1213.63729	685.5840161	1242.9054	1935.407901	474.5076017	1056.273608	1077.229164	4034.222642	850.305441	1535.890527	1268.596446	1921.809963	716.140416	642.9096313	1076.893451	173.251528	2595.844402	1437.988037	2851.933978	3030.528704	1288.369855	794.0814198	2360.760382
130.mp3	764.5081533	626.916083	549.9826872	2237.156844	3173.648419	2046.68098	517.8021769	730.0375907	704.4515112	533.8245375	276.976176	556.5707171	689.0211779	464.628805	430.3724399	194.7394214	480.3681933	1099.57136	2358.820163	2341.424556	2363.226765	560.1201977	518.1879304	641.6674444	297.0279064	381.0032698	650.6845182	507.5756995	543.3143467	924.9525755	623.0216364	902.6820512	2807.073377	2931.441657	2129.202633	177.1916895	1031.73312	435.4769761	486.1966885	193.5381899	738.6033207	1022.354719	660.0138008	481.1272694	416.5242364	473.205823	1430.871433	2528.320601	2184.255691
131.mp3	821.2361537	1016.972536	1304.714769	1208.861486	1009.420726	971.1663974	903.20966	2492.611272	2344.151595	2099.956914	1505.076939	1096.138531	4411.141125	3335.1119	2610.033101	1666.764221	1446.941115	2074.633205	2193.336096	2832.858099	1337.786822	1715.369963	2704.712588	1863.635535	2650.095983	1009.060597	1668.831728	1941.684003	2694.32341	2386.312288	1215.225961	1312.401412	4309.508322	3921.686735	2519.147278	1902.027078	1054.494799	4122.411248	1754.550529	1026.963596	590.1435905	599.9204616	2007.357799	2263.900329	2065.077499	2800.195776	887.376899	1799.827649	1006.749982
133.mp3	812.7085104	819.0225182	806.2568792	835.3600332	990.5646716	1060.68886	1015.119045	1028.565377	1111.824885	1237.053661	1316.112909	1292.467102	1498.322138	1448.311281	1571.702859	1445.597052	1391.782847	1508.753739	1567.909225	1447.940351	1603.008265	1233.210317	1638.156319	1236.063389	1282.604806	1597.18462	1879.408489	1508.296677	1532.043063	1923.370869	1623.924126	1308.134912	1566.262638	1683.079454	1559.739028	1183.380341	1274.845588	1236.782709	1076.994283	1181.465337	1173.567541	996.0245784	1113.944099	1582.482544	1303.266135	1218.234343	1110.389053	867.2831777	931.4779411
134.mp3	2236.724328	1752.777774	1409.777528	1103.449389	922.4720703	1361.996814	1800.677712	2608.244741	1554.801863	1075.130834	1370.469494	1233.499251	1079.382576	1057.358543	1031.162797	1329.108098	1252.163676	1005.364467	1029.450053	1476.070522	1201.664493	3683.963827	2056.651935	1038.826394	179.0768896	3115.747371	2505.910336	3735.40046	1091.733595	303.3657531	5786.502978	4713.701974	4205.589105	565.6696724	215.1469862	4733.622339	4313.605755	5666.340974	433.4893249	792.2904416	3737.050637	2194.600261	2445.821597	1632.536303	3250.121082	3060.096765	2812.592204	2955.428037	1282.328636
135.mp3	3211.034226	1783.871984	1455.522353	2043.468416	1151.242438	1476.88908	2007.237414	1451.602081	830.5439934	1377.404393	1990.773476	4291.131478	1572.379491	1956.606552	4485.743591	1347.32014	2349.282551	1242.849362	1697.441615	1564.288644	1636.705196	852.2188853	979.8547368	807.2264637	4566.611464	1416.884661	1587.21916	1053.129362	1298.978294	706.9313375	473.0188017	753.237159	648.4704321	822.9018307	976.5709708	748.2715819	1735.343337	717.9647049	1908.118029	976.2766241	1308.694056	1623.612929	2023.823945	1046.61574	662.9606458	1314.368888	1041.311629	1621.60827	1564.304528
136.mp3	5228.48462	3047.387805	4792.36315	2015.67099	4083.587284	3655.70442	2630.472686	3920.442575	3668.231909	1695.99373	2046.305133	1942.238816	2366.877167	1528.687997	1855.078993	4465.521139	3478.637526	1799.61428	3113.095358	3411.991838	1533.814921	4408.749669	1536.406942	4976.109218	2787.587837	2649.75396	1334.186988	2597.813861	3240.945027	1892.8678	692.6733918	1671.425599	806.5736249	4099.387228	1725.39097	1936.863295	1608.042074	2442.892023	1647.283561	1896.074069	1695.309353	2321.090699	5651.928783	2203.83957	1030.435148	1624.919781	1137.492205	2318.023264	5258.392854
137.mp3	672.3193197	992.1036423	848.4181211	945.7990707	859.972503	836.9857476	874.2975386	906.4776113	892.4785363	720.2448812	683.3499054	753.2873397	868.0345724	1322.469085	971.4860523	945.7691854	682.4470172	1107.662745	946.5815399	1029.734683	949.2220194	782.1759026	1150.013163	653.2969855	1235.159544	1172.502504	692.6599001	695.7274874	799.5031031	1000.236286	1277.523899	1155.323603	746.3439994	922.5235473	814.1215222	867.2904998	672.1547821	749.5236014	898.6080272	911.0108899	818.2714295	762.1418546	737.0285567	883.5472661	1187.051753	866.9829521	822.939177	892.6882182	1040.223075
138.mp3	316.5418353	272.8932284	274.3260288	330.3091212	403.1698849	463.3662556	383.3462465	485.0414634	606.9311261	684.9531325	612.0332989	609.8648002	768.2955283	687.857642	748.327242	859.9029401	425.1423482	595.9012413	749.8198748	794.6204672	886.2730962	756.0058551	853.6232068	692.5985756	659.1526543	718.4795293	820.9207689	968.8883473	895.3660371	1074.022187	897.1927015	819.4482492	1001.136189	771.0775046	862.4090858	941.6691614	1085.993003	810.5782736	914.7221082	1193.61802	823.8817521	1127.224843	1236.184509	1053.153024	910.6119091	1092.772407	974.589776	1024.478005	960.1558459
140.mp3	825.9908067	633.6662279	636.6749804	796.4007104	783.1536764	650.7081273	809.4760034	686.2958266	694.0352694	861.7596982	634.5288232	952.261905	827.397374	608.5306936	771.533726	806.6546465	620.1144783	712.0672031	845.7208111	698.4584707	671.9085884	985.7124672	707.6151101	704.6468256	807.63338	727.1331399	607.3523989	860.6598799	786.7098524	739.0612792	825.5149874	669.4260196	767.0833543	701.6542795	870.0848414	795.9243875	933.3930491	645.7042013	675.785537	902.4172979	807.6528409	757.4102152	878.7500728	905.9402937	664.5605445	1015.18912	696.7306624	882.3947539	841.1299576
142.mp3	1124.99617	862.7657423	909.2861118	897.8452652	1118.734675	1223.138718	819.5911051	1037.142233	867.9820724	939.4312613	1180.540723	994.6655748	1011.858928	846.6276616	1028.283161	859.5733481	737.2297028	1119.970452	833.4001575	1078.420703	872.7802974	942.060636	897.755599	935.7780363	986.4378434	818.4783402	938.6172569	819.2073652	916.6143976	1120.579415	865.0320006	914.6194983	808.2030168	942.6916656	1286.037601	941.3378183	1168.967116	1008.892086	975.054283	893.5474798	908.4617697	1213.824585	929.016404	948.8631896	853.4213941	1131.41707	1269.329013	914.7796334	995.6118271
143.mp3	1089.340232	1127.365399	1224.51738	1154.422603	1033.872599	872.5378346	1320.37934	1241.024678	848.6621082	952.7899062	1387.878496	1485.677789	874.0029258	1170.734582	1010.094303	998.0819065	1069.341885	885.288086	784.1985585	829.5541495	1000.501613	1121.482797	1636.430232	1641.076008	1078.362902	1036.046294	1440.275373	1291.370295	1204.259093	977.8164966	1303.208001	1489.068377	1240.952102	1291.052666	1313.663708	1456.243928	1063.828692	787.8198308	1267.45557	1241.065396	1060.640269	973.6211167	1240.443873	1019.458405	942.9783552	1190.074707	1484.983914	1098.826579	1510.172729
144.mp3	2301.121446	1564.813318	1979.842267	1643.204324	1586.19838	2478.942233	1912.649433	1016.713294	1179.457585	1137.307646	892.2554228	1168.343718	1649.98811	1821.813203	1834.812485	1614.839546	1880.805076	1427.430969	2162.310417	1768.465415	1816.148717	2630.760702	2110.149308	1736.813676	2210.150161	2316.658843	2138.085007	1400.439648	1528.89025	1705.787909	1963.465614	1527.953435	1871.075988	1355.974074	1719.15297	1468.989168	1500.292414	1467.922351	1229.565309	829.781818	1115.814661	1092.331284	887.400513	548.4635818	928.3193327	1324.813394	1307.041852	1378.082782	1265.89753
145.mp3	682.9783921	864.6458346	864.7899468	893.9286256	880.0499409	712.6257905	724.9045749	897.9313002	597.926845	627.1701552	684.5650528	581.1879822	771.4267382	699.0907801	1026.178259	828.1335156	978.7017323	740.5590927	956.46485	753.5702388	763.0277841	771.7375304	686.0424068	854.6288526	743.0845014	944.752584	867.865334	946.5554681	994.1607806	925.6597688	864.4386049	891.1137273	724.4539776	721.1454397	475.4176528	689.8233003	630.7242088	845.5356626	956.1898342	514.8377205	617.5098762	1048.980032	937.9794088	958.7418734	944.135697	768.2938483	949.0293324	755.7539093	1026.420592
146.mp3	622.3046429	478.4311772	454.8313508	496.3522807	490.8837951	596.2689487	550.6282833	529.3835645	502.3609254	514.967622	511.6071926	507.2851767	578.5409709	526.6592048	496.6153801	534.0032649	538.0121592	509.1693688	507.7498879	619.9292406	608.2126473	614.728263	603.3689748	790.1103296	661.9113482	617.7301517	657.5085476	628.0784661	522.3138328	523.5534789	535.1600937	511.573679	507.3561637	527.4096249	509.6207437	522.5508626	558.6191806	541.0446361	537.4206637	521.5310846	455.5026339	538.5850577	502.9022719	520.23945	530.9152715	573.4013408	573.3690134	511.5825371	504.5898673
148.mp3	3002.031456	2490.481026	2934.672697	2202.642868	2353.363015	2239.996202	2259.729128	2015.122168	2956.120528	2420.423563	2938.412195	1911.077131	2640.552386	2271.797106	2024.793353	1912.661425	2458.996091	2308.376399	2915.521031	2165.716399	4649.292841	2486.892187	2164.258047	1857.330138	2414.898422	2083.167746	2399.206331	1809.063586	2412.636973	2244.631335	1962.408183	2192.899601	2188.286496	2250.469046	2778.211166	2017.252827	2042.841938	2245.882591	2326.957677	2220.142517	2573.245898	2255.431397	2783.818289	1865.025582	2138.144216	2030.665799	1817.59673	1792.875422	2030.921413
149.mp3	550.0793842	670.1961283	651.0497953	323.7637872	1409.228766	656.6167096	512.5787041	779.1475923	366.3730277	992.1727306	635.9448794	533.5589187	625.670091	706.8946389	444.0902582	668.579662	551.6818688	751.3087863	864.148393	1066.101535	871.4536776	917.7955463	1030.049587	1146.3887	1729.433941	1039.744556	648.9781472	436.5382429	585.3149898	786.8468862	1170.256427	914.1443653	564.7880049	439.0558845	716.5704749	588.9332479	856.8101779	827.5002878	691.1450755	718.3336507	607.5219108	646.1049355	602.4747308	635.7272612	515.2062498	626.1089333	672.9045422	565.6657545	683.9374049
150.mp3	1764.87711	1764.32823	2012.215648	2362.202588	2117.897498	1762.853021	2256.001064	1907.377673	2216.544076	1765.06286	1720.044932	1916.812316	2006.427084	1931.370007	1954.948253	1899.297715	2002.006375	2024.330669	1927.954481	2218.036282	2321.725982	1772.948823	1902.715874	2552.598296	1906.283491	1877.433202	2401.374148	2005.047567	1867.323923	2009.694782	1881.352595	2100.804694	2216.87058	2399.215716	1904.466198	1874.983759	1809.609254	1990.644505	2209.108353	2056.58561	2151.544583	2151.688476	2228.596737	1868.050762	1979.887231	2061.692833	1969.303935	2028.220487	2291.531895
151.mp3	727.2928914	718.6713175	992.1278536	1075.272119	1051.057008	915.7718394	565.0997341	2093.601737	715.0974215	678.1333442	715.2053477	632.3145244	1361.393827	1011.923493	688.3420963	514.7352805	560.3547861	682.8289617	825.9460055	994.5902929	3242.916881	4392.205789	966.8068658	879.8994842	535.5327085	1415.853003	831.1307368	2676.912827	1077.798947	702.6123391	1020.252823	705.8397411	1333.069009	1271.546522	1235.287705	600.9248048	884.480645	628.9436829	844.9112318	1541.393376	1112.995282	1211.107909	741.9668758	1073.114503	1602.886318	892.6731723	822.7326558	573.8950462	705.2157395
152.mp3	1681.502775	2415.168742	1955.988062	2329.693434	3248.782061	2240.861461	1154.609008	4058.513899	3422.797678	1811.683483	843.0212999	1550.783829	4039.512889	2181.073485	1434.770133	3557.78387	1368.645215	1704.732832	3443.358211	1383.18917	2033.559864	1241.160629	2581.688478	3436.7847	1474.790219	1084.375921	3152.662202	1669.326928	1909.264116	2906.546132	914.2490246	2067.611832	1664.155784	1045.527839	2351.957688	962.2521841	1501.388438	3903.639458	1291.484476	1481.238209	1713.557865	1518.803637	2233.339728	1492.490067	2058.635607	1942.871768	1582.778793	1925.505537	3021.80366
153.mp3	564.317188	683.4665123	614.6202678	637.6363825	617.4604152	746.2759741	565.2184597	669.492121	668.8599789	619.0704891	696.3896417	640.6904692	582.575332	571.8772914	719.8261707	740.6897994	582.7758778	641.471946	620.8215127	569.8211637	568.4154387	586.9223669	601.301482	566.3845941	617.629415	605.8312004	678.4331374	863.809274	598.8847571	621.8444098	650.700898	744.7887441	760.4620991	585.6462232	592.3159402	609.6563431	813.796359	680.578277	596.5451274	681.349655	658.2330255	642.310931	787.2912438	644.3711517	641.9915673	611.5043761	675.8133692	587.7854443	542.0399249
154.mp3	1106.114338	829.9158166	1371.747915	898.8770886	867.5615725	1047.142024	846.6911424	706.5508023	984.8486257	955.171678	668.6231804	1220.206826	1388.004672	1308.617453	1182.152031	1024.238577	1163.38176	787.5860663	1440.420874	1367.952962	1385.220444	1365.450566	1539.167793	1075.794234	1681.485104	884.0542919	1596.366781	1201.186178	960.1969124	1343.142785	1148.186789	1304.416256	1813.222118	1653.304858	1566.311158	1121.546772	779.2652619	920.9739067	799.3044768	1241.959919	519.644985	855.3074425	1141.515878	1330.163352	798.4877402	1299.855441	760.8361656	1056.452322	846.7524319
155.mp3	1805.041154	922.7139011	587.0306878	1360.678587	405.4508818	3413.292578	722.4818267	552.4347645	1216.708078	790.0469518	2456.519572	1239.951445	602.753245	959.6845791	2346.80347	2821.837558	832.4179926	1845.762001	1096.139579	1695.408184	1115.945681	995.4435353	1780.633593	997.1468355	1734.757813	814.2211005	622.1239753	1518.535381	612.3401333	3482.183919	816.3081237	490.3681969	1374.244356	392.772112	2744.560907	1296.526342	376.3498361	1384.413982	2187.29543	1845.122502	826.9219746	1837.250698	1284.156189	1386.581245	750.3517744	1274.347757	1697.353409	2205.850906	1223.263069
156.mp3	5810.776073	6825.293094	5547.798949	3828.633901	7128.818441	4509.141258	4887.114517	4213.57185	3302.053946	2282.746438	3382.393535	2028.765948	3483.205785	2903.234966	4172.772743	3262.851715	1926.307479	1864.121095	1667.174068	2179.506581	2698.953772	2534.278008	1909.07219	2505.726583	3512.765305	4239.937334	2581.875368	1872.965475	1925.84747	1892.891695	2190.185591	2254.563889	3697.735443	2843.410511	1990.144886	2540.825011	3050.713553	3301.336034	3683.470223	4788.361655	2905.990739	2124.247904	2092.644493	2134.812316	2327.881591	2985.016758	2757.643076	2654.854959	2810.620076
157.mp3	2090.192536	2606.757876	1366.773449	1299.299567	1301.993437	1171.010979	1215.857633	1534.75357	847.0238766	1357.5218	1850.80172	1050.035145	988.2464967	1349.641194	1023.856871	1059.261117	1100.091278	1496.845857	1418.107158	1907.121519	935.1381799	889.5291639	1066.909876	1058.609537	849.3183586	883.1472251	915.5299476	1568.848417	2029.820405	1046.871517	1482.673862	1129.990551	996.0290261	1250.512568	1268.211679	1395.474275	1281.751588	1880.025003	1120.112812	2936.660756	1188.93322	1180.428515	914.3372332	1017.006141	904.195665	1094.99243	1539.686461	1128.417779	2533.556184
158.mp3	892.1047615	753.2354576	911.505778	877.3164233	756.9399036	548.8391884	657.9301686	561.427669	642.5975234	636.6671031	800.5771896	644.0448098	896.8660879	675.4425378	866.7533524	838.0740164	714.507169	653.0270306	687.7412245	703.9700042	564.3768381	732.0695737	912.7282298	765.0341689	746.2878809	901.2984577	878.7274221	778.9800489	903.4270997	643.7363879	622.2131165	561.7840939	657.4973078	758.7014079	656.6056081	773.2539254	874.3283688	907.4835478	1124.894166	726.3513423	1270.207817	1307.580939	589.8652592	727.9047194	694.8205186	727.852957	701.3390737	604.4826165	774.7608842
159.mp3	513.8735566	584.0810378	537.5342526	583.243743	517.1874015	506.8882179	862.1864805	674.6122679	464.7674399	559.4703385	667.1713673	608.6372126	567.5795555	479.0294269	690.3985613	757.9379487	561.3517203	621.8496072	519.8484655	819.0763222	703.2060272	667.9586786	753.8443379	637.25089	745.8431096	562.3659072	593.1208197	610.6432878	480.5144253	714.274477	767.7080494	772.4192951	702.5858591	830.4440683	611.468532	606.5986217	691.2551853	826.1041465	583.4031731	779.126444	799.7038296	696.8967706	783.0139015	665.544939	628.9802483	846.3825213	570.5951576	672.4441358	669.7601224
160.mp3	1718.217704	1705.289515	2004.556172	1852.848655	1401.118894	1498.507797	1564.905965	1422.327706	1908.791746	1554.97016	1849.13257	1322.684404	1003.871833	1867.282336	1902.201373	1527.592076	1673.202801	1378.919403	1866.630242	859.8618561	1952.989236	1498.462554	1625.883103	1154.935985	1541.878741	934.5375673	1585.004197	1528.792539	1221.616539	1078.339949	1225.705445	1369.118485	1492.911306	1169.039993	1326.506316	1480.721279	1077.305604	1546.761273	1644.343315	1723.134676	1107.383139	1737.429515	1591.539368	1592.219717	1662.90533	1680.53302	1713.36158	2038.608753	1885.884982
161.mp3	1678.58773	3269.758286	889.4358305	1138.18956	661.8305439	526.28874	462.5632522	1016.655448	958.347237	589.2335271	535.8398239	446.4985233	1096.722158	984.9764141	781.7681947	1087.422382	1767.021051	952.1186288	967.1057326	1009.739058	1096.349655	2072.058932	1123.674871	1222.32336	864.4846262	1836.487736	909.886866	1243.123216	1330.162331	652.1758461	1265.573185	521.8872554	1020.718386	1044.241125	786.0882784	1077.125817	1002.88124	1217.345996	1051.918484	1048.023999	958.7531068	694.2233815	1276.015074	811.9289679	1123.444838	680.032128	573.1334391	836.8788239	839.1266003
162.mp3	983.3982923	908.1390436	1119.222178	875.1618243	1081.9969	909.3201539	1101.549484	817.9506965	970.0309955	895.6924072	883.4009476	828.2413029	981.0370762	1361.746492	874.2791358	855.8731502	792.0115648	1172.646561	851.0527827	1216.781356	1003.257827	1167.151212	939.9092811	976.9762411	799.3090881	1100.293543	808.8118443	1045.590233	873.4888426	1034.805216	1145.303666	886.7310966	1058.306677	900.4194553	981.6863151	877.4925494	716.1156942	766.3663161	746.9618713	797.5924509	811.1395726	677.9257398	665.9555278	622.4549896	537.3634613	520.7750764	506.1842855	516.8443127	544.5431565
163.mp3	295.094844	1193.510781	854.5946779	792.9601679	542.2070552	566.590875	1166.802391	993.5918733	493.1357308	569.6607389	750.3935593	899.9028392	675.3736691	698.668315	572.7125794	449.1469017	877.4108432	774.5245219	1151.871529	1488.663708	945.8443206	735.0137534	388.5686597	340.8399164	314.0406911	1093.98201	972.7160275	860.7961594	572.5768894	649.6127894	1110.944712	1018.453467	558.0084113	496.7934403	716.5212449	889.014493	664.7377034	701.6220393	615.4964342	385.5766968	891.5715152	763.4789462	1086.031093	1444.160383	903.6294773	703.3026342	439.8816589	280.0172139	312.2024824
164.mp3	614.7182892	461.1986311	436.1849713	599.3090925	720.7005385	647.6453793	539.6481409	406.7327295	425.3102601	394.3057105	470.9019823	502.8899437	574.4338975	641.85102	896.7509263	1016.352182	955.8112877	936.2393991	1378.864027	1420.284803	877.8806963	1266.427127	1081.414564	1208.841173	1287.08371	1169.290313	1125.909802	1137.877127	1029.846716	1164.333026	1001.727471	991.0014455	765.2369232	786.8545267	1103.007779	901.401929	928.8071892	1104.700913	899.4391129	798.7264632	820.4756455	983.6053318	468.6884404	468.7634383	575.9871075	686.4494843	711.5456743	788.1449567	908.5366558
166.mp3	2931.517963	2579.388572	1203.151162	949.1487876	2951.214342	1061.121732	3859.969271	4889.344242	854.8558557	796.5786066	3194.913737	1113.959241	3607.255299	3010.414339	741.3424252	991.522384	2652.029193	1162.42765	3856.659728	4677.267605	894.3046314	832.9282002	3322.348721	1255.341305	3659.498269	2867.871486	1391.85699	915.7604107	2669.454116	1019.123491	3536.639387	4781.229486	754.4301433	746.300673	2883.12927	1185.177081	3949.752434	3438.131791	706.1726609	1074.128307	2664.887965	1260.046139	4058.798497	3624.405536	861.2150667	716.3835787	2425.725901	1096.823245	3192.564408
167.mp3	1268.302924	1100.343785	1267.199749	1153.0487	798.537974	997.8552494	689.5970266	752.9486252	817.207367	900.4425694	686.0817063	603.0216672	1251.718874	1054.233153	825.9775596	1069.776465	1102.292666	853.7319137	940.2657753	1152.360779	616.6993722	848.408822	1016.520677	1072.03804	786.3902876	744.3747684	728.8314283	693.4430112	757.8148613	1081.95689	1259.737986	738.074178	1192.218616	974.5132562	836.7940515	918.896803	891.2871628	1251.066721	793.8762443	1028.036708	731.2032361	945.5905183	1056.889263	849.5867549	923.8136001	734.8268866	719.9328118	1042.821841	814.9131942
168.mp3	1390.437771	1498.660385	1272.190092	1503.473	2032.818345	1760.175733	1610.923431	1622.349582	1740.860446	1676.092876	1200.0211	1222.681275	1299.06147	1331.455526	1455.021386	1562.646294	1231.889893	1262.841903	1264.006766	2177.908677	1629.023498	1672.899103	1655.111517	1499.617025	1554.984821	1472.851893	1124.531568	1520.807468	1399.279441	1793.047	1365.785968	1244.096722	1119.925877	1097.173918	944.5897165	1105.366293	1738.856455	1217.39772	1411.247253	1193.228468	1339.7122	1914.1948	591.1843618	707.9953264	780.608403	796.6332405	732.3738052	715.3276773	747.4305365
169.mp3	802.8058351	977.7512703	674.6481935	470.7923217	442.3988723	549.5155876	963.2553826	393.9330924	276.8785515	290.3164096	252.7660635	383.6138846	1216.764928	145.751098	316.6044878	214.6385064	339.5203564	925.112823	1892.07869	1043.769719	6136.986544	1546.524285	1118.88173	2115.990613	1277.524868	2300.150922	1100.070486	982.5113516	307.9423355	2949.397047	1758.501892	1520.246632	355.0925064	1346.479137	1741.387913	659.5080981	1589.533058	624.6658984	382.7563834	686.3964723	419.2700205	284.5872548	355.2601072	346.3844885	207.7874402	309.8766681	404.633306	243.7969765	395.3136304
170.mp3	611.1163901	701.9588559	782.5005364	964.3206412	881.00828	655.1488746	628.8697268	635.2110469	718.871591	670.5033905	676.9272728	660.5935144	665.6351947	751.2224405	760.8692682	728.0429153	666.8450632	660.1962712	703.8835171	660.1904516	665.6234942	673.9350141	764.4992538	706.604969	706.8576937	728.4744874	749.2768063	612.1343838	760.6250369	1019.300368	1260.684858	562.3991649	640.6214251	746.6834598	808.2754573	684.1211977	744.3369623	727.4584323	670.9081986	800.0312968	1120.50765	832.1358555	802.8523295	700.9242538	732.9483381	753.9490712	1030.439735	1290.039907	686.3679707
171.mp3	347.2653037	468.0592107	523.6226646	453.9356775	430.0473966	457.8170191	361.9417439	367.473833	395.2719397	326.9603646	360.2379138	404.1489311	416.2181921	461.0633768	433.4305589	376.0252262	367.2401136	371.554681	342.3393468	411.9881994	507.3886981	452.7378665	371.1611387	380.477341	413.6960667	422.3379407	476.1441414	411.1888003	389.5518486	517.4193578	465.1677609	477.6600207	399.6215335	413.1717278	354.7001682	369.7974302	577.451568	507.9748397	427.0810682	482.3615486	439.3203259	460.7328092	409.5658039	393.4410212	405.4262726	352.9325003	383.127723	500.5871525	417.0001943
172.mp3	681.3875824	488.3959436	572.7208575	522.052684	555.5746462	596.5333575	671.4402169	730.1505581	799.8096897	752.8048962	605.1800479	610.8715242	626.592845	546.8042071	703.0617666	476.0432707	646.2280752	542.6511066	498.21514	459.8379339	562.957298	707.8122634	754.4930685	640.9575183	663.5007627	608.8465504	577.1939033	694.5923749	896.657943	572.9501745	769.2097097	588.5328425	731.0915697	692.4057992	694.165369	785.2213402	765.9254097	635.3695523	642.6569353	573.0981151	652.1061504	586.8560862	684.8046616	583.5711098	616.1689645	507.163169	453.2852804	704.6580856	537.7009244
173.mp3	601.1470565	873.540861	731.5558693	750.1005104	1014.913249	1210.714068	1012.610994	1269.255604	1081.821895	1344.92712	1006.922031	1066.672805	1055.68644	1059.227628	1004.236231	1156.416287	869.3282516	1166.292329	955.1244582	923.9316205	900.9743889	1057.223154	980.5967151	958.4220083	1219.513264	1513.445536	1288.932057	1462.102906	1375.627951	2178.475545	2398.435026	2164.575427	2196.825777	2182.456385	1003.462113	994.2235388	900.196839	870.0259993	957.6350552	1069.756895	1212.062755	1344.24838	1396.225703	1695.326153	941.9144012	977.3131952	764.8809258	798.5785178	894.5949659
174.mp3	1578.067147	1398.738648	1623.32942	1209.792108	1563.017574	1467.092986	1549.327965	1418.295684	1108.758787	1122.26079	1119.95366	1438.58051	1266.299443	1467.502788	1014.940981	1386.171109	1047.088518	1436.987693	2347.873584	4059.050422	2036.788892	1479.722176	1115.229282	1249.466924	1433.060421	877.0028747	1271.702614	1164.924691	1062.836235	1033.139483	1230.675273	854.7043164	1113.992318	1530.672097	1086.457311	1069.151226	1326.920002	866.8884227	1315.332848	1389.321293	1040.134475	1161.602033	1635.805226	896.810408	1125.12304	1140.119845	933.1991616	989.2860868	917.4914513
175.mp3	2285.66215	2300.838284	2305.982168	2256.740772	2606.804536	2522.382073	2503.027216	2393.674484	1766.639479	2422.052826	2475.554027	2680.475761	2629.663174	2532.495755	2329.586124	2521.753169	2344.54235	2313.4774	2415.931312	1822.986022	2559.849666	2589.010781	2449.599113	2070.924866	2261.909393	2452.706339	2058.340717	2321.73049	2449.207345	2580.941206	2933.783998	2674.956839	2504.860209	2391.528765	2262.572651	2301.761179	2316.514011	2370.33613	2434.816291	2406.98529	1790.787686	2076.746232	1529.198699	2635.506796	2163.850135	2478.247446	2162.127581	2539.288559	2485.362308
176.mp3	420.513997	547.8046499	565.1665364	274.6653887	287.5757078	354.8369231	397.5048446	466.3867353	452.6759699	500.2096028	530.0889051	321.3842351	299.1224102	409.5482189	397.3238837	446.4418608	412.7978976	460.3823006	497.7565208	274.7655054	246.0667243	345.9167513	339.7741652	497.9476375	441.6065995	555.3817857	492.437873	358.5545824	350.24967	435.9884047	497.7703944	530.3082016	501.3051122	540.078066	525.124213	325.8758402	398.23487	435.6904197	471.4747259	506.7883416	523.2043948	594.4947222	591.1393988	382.6994357	404.4733039	463.5004202	511.3407906	531.8149263	514.7620425
177.mp3	1616.762831	3466.058358	2962.043147	2423.636109	3712.324678	2159.512884	2809.099372	3228.984383	3190.949049	6169.389381	2933.198167	2482.151603	3148.213315	2299.484235	1798.825038	4018.604233	2364.908768	3274.577083	2665.745054	2342.730854	2288.78138	2433.889401	1815.552159	2647.068379	2001.521398	1803.191464	1931.542255	4809.246243	2767.662049	2191.605254	1684.371196	3490.322573	1569.760555	1516.965537	5160.464145	1971.127833	1529.549344	2868.223012	1317.347954	3512.804391	3153.2602	2237.091598	2748.650637	1847.383201	1999.431584	2256.026081	3766.012754	3820.379253	2377.699644
178.mp3	5192.69754	4585.815278	4094.942586	2319.99619	2534.490416	3384.555434	3324.69776	4890.18447	3828.897733	2341.546315	3534.022377	5062.877402	4066.909588	3530.556592	4182.958641	5214.066177	5207.767353	4845.505264	5205.400835	1927.994608	3388.116393	2295.986047	5064.467936	3989.244136	2909.336402	4232.767445	5575.748917	5025.487352	5095.657427	2725.984481	2453.520093	4377.304985	4247.056863	9000.102749	5032.663773	2847.990712	3582.383527	3724.388017	3533.703279	4822.650511	3697.573248	2556.234748	2570.364625	4192.030557	3980.530243	3514.583571	2558.314504	3457.686352	3056.24373
179.mp3	1377.250269	1323.516318	1399.676658	1547.607825	1533.113886	1563.104624	1425.674645	1410.115481	1743.783393	1622.791718	1573.663046	1431.563603	1625.911541	1383.198097	1718.097124	1761.01595	1552.261139	1722.213206	1438.214689	1642.780884	1603.372819	1594.41403	1508.835763	1331.679831	1528.550164	1490.992333	1705.93339	1446.944145	1396.775688	1566.411647	2040.359957	1679.099595	1559.643678	1382.350612	1513.069127	1711.331918	1715.572247	1860.439085	1406.895219	1435.963191	1372.403519	1435.695582	1440.471139	1388.411059	1283.346439	1331.658317	1590.731291	1470.543157	1460.883074
180.mp3	336.7732443	292.5940435	520.6402502	893.2229775	662.3096968	597.9129192	315.8220956	322.2427602	351.35597	474.2532731	442.1224459	559.0515074	527.022736	332.5116644	496.2916438	537.4849842	497.6565634	515.6047124	348.8564506	440.2701424	373.2858489	487.856845	534.5272856	619.1899378	798.8827012	316.5614648	569.4914753	555.5850001	440.9482506	581.1140079	251.8847833	597.2764053	561.667212	530.2417487	521.612212	437.8186215	402.6925038	318.3689934	395.8985169	472.0369606	551.2986581	610.6591522	280.6292131	383.9590923	431.5900963	533.4370367	465.4861587	599.6113712	456.8277229
181.mp3	1584.028138	1420.931057	1128.430387	2066.695837	2186.093592	2070.281055	2136.859393	1944.928977	1775.499823	1208.195278	1570.439065	1548.062998	1521.720646	1532.741536	1398.746154	1436.636471	1247.223721	906.0155474	1434.12007	1373.810617	1969.845085	1689.111867	1928.184098	1967.921195	2188.417313	1409.457166	1667.451739	1478.534579	1602.817506	1550.693383	1363.326853	2064.180649	1836.322689	2099.933596	2004.835755	1615.327059	1628.684505	1664.863823	1456.872325	1402.760752	1522.381357	1639.375768	1807.858192	1993.659064	1925.486193	1792.435353	1960.329507	1736.823334	1748.45031
182.mp3	954.6546679	1002.746667	1006.743325	1076.730402	480.8519652	665.5259459	856.926485	538.4391351	1800.008148	389.9586505	698.1133182	1074.197918	814.1802486	930.0020231	773.524639	1155.424307	796.8872903	967.0338316	1104.267332	1653.390695	1115.320463	855.7286775	741.719438	909.9745136	1327.146723	1312.347707	576.6312066	568.0030785	1162.008161	1015.255829	1046.481175	1046.202215	1335.967313	785.5508424	867.9760632	691.2109419	1006.539145	1328.088123	880.8557257	695.0734965	1153.40279	1405.733216	870.2920374	658.0012986	1110.642046	852.5969589	655.217931	947.6455193	1292.38393
184.mp3	723.9925689	1235.129376	976.038117	2360.095567	3670.63268	2649.868425	1771.883645	907.2392835	658.7985062	765.0265475	945.8688268	1715.594695	1929.62912	1738.648799	2053.153614	1178.172267	674.1616364	837.8387427	1702.687387	2517.737285	1450.745589	5821.118329	1310.773641	963.4440938	624.313801	2673.126168	1506.056985	1506.476193	1633.125439	6047.294842	3253.753039	912.3855116	691.4602503	1132.094601	1238.063117	1589.796231	1581.398035	1385.189612	1448.599343	740.1955386	770.4084306	941.9751701	1319.101402	1662.629734	2030.643059	1717.701134	2106.498925	662.6172548	726.220468
185.mp3	754.937598	817.3928264	797.1634932	620.8838782	519.9117888	534.3650812	640.5818526	674.3197004	725.8018304	654.8243415	591.6758836	494.35166	607.3766087	622.8982675	828.5315835	817.4184611	547.3637273	529.1602155	508.3693557	566.4645037	638.2744176	874.3418501	674.5583611	686.1181684	555.3903934	553.3418786	692.6512638	603.9298004	855.7793474	1053.981973	759.9174696	5397.788344	1885.359598	1375.463078	817.0517606	685.9095647	938.49225	942.5589545	801.255164	586.4727679	1196.772047	2335.450744	1355.033921	3482.714139	1632.731323	1184.942369	1297.738007	1656.315281	1353.114611
186.mp3	526.1742037	3360.308548	2042.560753	1620.658113	2591.500067	976.7527124	595.8444812	2499.783049	1628.986089	911.9237235	819.7008238	1332.847589	858.5280498	5376.276922	1372.822442	856.6444925	3430.000787	1495.519543	1023.383029	3173.41192	2350.6492	793.9771583	1445.86325	900.8899043	728.7231832	4089.055458	1025.681833	1106.574994	912.9623399	1357.290794	3604.874052	4881.797026	2097.234756	632.847857	651.8747995	1374.712777	804.9563941	4097.308165	1562.294965	1190.127993	515.5960275	782.557146	617.5591867	4810.620924	2411.790821	1353.430736	983.7931623	539.4520634	800.8308743
187.mp3	875.3235924	1181.675296	927.5914058	918.8119659	985.2687355	931.3652555	983.124372	986.7398699	999.4711538	859.078656	841.8017276	839.2172703	816.8785464	935.7431682	910.5194569	1020.609007	938.5169286	853.6914891	791.0806278	728.5939751	705.5341914	737.4611035	813.7290719	868.3342371	691.6284465	839.9983324	806.4101367	979.374842	956.7837737	870.1179969	724.5741889	741.9068037	784.8594074	1009.124452	1039.045714	934.3372841	847.7889959	1008.650073	1004.688783	912.3000744	1036.180824	1032.631013	853.8761096	845.4320097	933.8544757	892.9134299	976.023613	907.6854359	725.7368864
188.mp3	1898.360141	2131.025708	2181.865323	1727.752917	1819.13954	1703.382982	1948.328497	1429.003937	1714.940007	1394.458105	2138.47238	1812.535753	1771.518309	2137.132521	1914.687378	1405.777612	1605.353354	2464.830773	1755.88638	1771.064859	1869.387271	1804.924416	1556.960609	2010.218168	2147.112049	1888.731964	1653.951367	2146.397849	1591.156302	1545.115384	1092.321704	1372.145221	1544.102316	2222.670312	1612.713581	2030.327536	1972.627611	1453.351463	1912.671099	2093.373879	1166.653815	2557.928947	1805.187545	1799.686166	1830.260443	1219.119183	1748.560364	1948.198814	1056.82295
189.mp3	1705.53898	1565.668616	1552.659658	2978.900143	2556.829096	1709.789727	1719.807892	1587.514887	1355.646618	1530.690525	1510.435223	1670.145176	1644.778104	1797.863397	1835.18232	1429.414296	1386.586903	1422.723274	1400.436892	1608.45905	1678.191695	1631.727341	1609.58691	1590.906777	1458.013882	1662.09166	1625.635057	2290.288008	1570.909611	1431.183353	1996.755419	1823.132209	1700.718832	2568.744092	2505.688806	2704.128645	2603.456006	2480.532034	2678.491844	2749.808568	2522.604726	2601.297925	2586.487243	2700.645375	2586.124909	2526.180441	2709.643466	2663.492998	2888.508789
190.mp3	1287.061526	889.9829571	980.7396287	995.1900599	1051.933116	999.7295478	1031.922264	1041.124255	1109.596899	1225.480337	1311.092877	1282.101535	1215.094256	1060.302056	1033.80947	1084.603204	1006.424826	987.3022909	1065.795223	1086.508541	968.3897147	1004.893457	993.6415083	1045.115501	886.2293897	1353.312933	1317.532908	1099.311895	896.8977787	1516.510691	1323.031157	1141.623346	906.475861	1002.847123	1382.92869	1577.274026	1031.023	1423.415617	1726.139032	1788.753692	1570.156841	1676.923775	1382.200245	1455.980135	1496.946082	1565.382323	1603.064848	1774.142262	1692.986218
191.mp3	1050.488398	877.0660742	895.0315815	874.9294319	988.5207387	729.8214959	714.5676429	672.6750957	594.5863564	856.4097212	791.7740312	1019.75435	826.5802527	834.9866368	810.804864	961.4080356	836.0958694	896.5972899	810.3563466	772.33225	922.5406323	908.8828678	831.373942	833.8022754	717.5443016	624.5461535	1170.109633	790.0854312	931.5538041	856.7989769	817.5240208	815.3874378	862.851748	669.901092	776.3255773	747.2935582	627.2657586	759.8391021	821.6152109	832.6732449	976.0266199	808.6529899	836.3126293	807.3706229	909.1522361	786.6410349	764.3396094	895.2436502	1061.071993
192.mp3	1773.074773	1762.699666	2198.622268	2102.162398	1771.053141	1991.509792	1653.847352	2231.355996	1606.391029	1868.87902	1796.967258	2498.547228	1800.482701	2180.510601	1933.968048	1839.181927	2122.136704	4202.250911	1700.51464	1855.260663	2248.367782	1843.215027	2175.790538	1890.03098	2019.576096	2905.321791	1295.444021	2170.008709	1957.429848	1520.083656	2017.256092	1826.437434	2046.673721	1742.422593	1724.536128	1941.632787	2011.02915	1973.403447	1786.339054	1764.462881	2077.88915	2009.787232	1825.182357	2040.480956	1735.837297	1539.665523	1924.583854	2052.120179	1834.853175
193.mp3	2090.270756	2442.722833	2607.178163	2899.412262	2472.625209	2886.299159	2228.155922	2673.662687	2314.522667	2585.861041	2466.529196	2348.755828	2646.206349	2984.166428	2997.22445	3046.59793	3263.3881	2367.924138	2793.100843	2868.356623	2895.128286	2497.018806	2679.631101	3374.623153	2869.186592	3050.478048	2912.489402	3273.489528	2596.234174	2581.911427	7184.124296	2502.08415	2381.380699	2399.193856	2542.744022	2320.349718	2807.948006	2168.786611	2660.886804	2406.809059	2263.214417	2571.758697	2425.258517	2424.852833	2815.676202	2983.546765	2828.911668	2991.855017	3222.415756
194.mp3	890.2683649	677.9519242	723.2779205	727.4377252	570.7782497	614.6001052	790.302642	778.4000295	758.4392451	773.0692558	615.850922	598.7007064	572.1368551	674.3968974	709.8081457	607.4738627	711.381996	601.8505115	773.504134	760.1341213	645.6861207	667.6107751	840.4397019	791.6578644	569.2099305	620.7544795	589.0070638	688.2787425	759.6500128	581.2427558	648.1876603	685.6878804	613.5815015	537.7454785	548.0007517	889.0714636	588.2630059	674.7472586	543.6423699	553.4478483	651.9383309	829.2489728	714.196871	783.3536836	683.1897311	834.6440186	746.8457436	620.7124104	819.5396037
195.mp3	1265.517579	1288.333381	1539.632962	1409.183812	1514.160722	1331.220263	1306.943392	1027.870185	1397.077591	1127.501967	1120.02109	1231.859733	1497.341857	923.7277424	1145.736483	1454.302113	1296.383997	1481.816932	1596.562188	887.8732469	825.6412277	1191.686224	1417.70757	1283.71918	1240.685466	1104.386113	1095.047497	1124.799263	1034.204137	1245.191455	1718.451334	1031.09915	1293.606271	1617.921204	1383.716615	1257.090612	1253.971722	1589.298836	1006.599041	1415.677264	1273.320442	1204.083208	1053.971071	1406.811202	1244.004673	1506.88335	1467.500245	1373.785621	1286.524068
196.mp3	1430.296734	1553.810461	1381.38002	1571.478319	1732.020782	1195.911842	1191.025772	1250.126834	913.0309408	1243.097736	1391.39367	1202.794347	1519.735344	1428.455463	1214.038148	1659.350512	1430.334339	913.8008152	880.838182	664.0684346	1222.424898	1360.212237	1551.721961	1264.363992	1489.266205	1224.501395	1253.044412	1315.20166	1245.732827	1349.648203	1478.130956	1217.001991	1364.522459	1119.577534	980.4382317	2124.090484	1208.558821	920.1745552	1104.828496	1004.899724	1046.317641	2006.219495	1482.84478	1130.011389	1401.444466	1129.44048	1170.59346	1488.666065	1444.125831
197.mp3	502.5253436	481.2601496	486.5503588	470.4908963	508.1930023	534.0120394	498.1789116	431.0354224	423.5450853	455.7462069	497.4360038	441.9589137	457.0061944	496.9720952	384.1339575	448.3256403	458.5151046	392.7432565	446.4152184	527.7963733	433.2234762	468.4241007	475.9467917	460.3583263	438.2741737	437.9662528	487.1764998	406.9062591	428.4295996	472.3318167	413.2943415	449.6203351	443.3197906	510.1357682	516.3966419	478.9986102	541.3065954	470.3802965	464.5233277	466.4637521	431.4794198	467.7255856	536.922241	469.011552	488.2734889	541.9292864	462.9570285	553.1260191	447.0348386
198.mp3	477.8987436	623.5136657	522.9755505	459.109804	526.2870169	608.6085341	470.7184035	514.259952	581.7545167	391.1236974	442.048217	496.3741128	515.6076443	417.6193873	574.5548701	530.3852737	588.6611454	580.2427475	693.2986337	564.6833108	673.775751	702.0726076	670.9087249	771.7862691	665.4196029	738.8906799	641.8036178	788.1489324	677.4084872	786.9142846	828.1138959	952.6704654	1108.649914	808.7730656	852.0500166	886.3139457	782.6238353	841.7305444	769.8936234	855.8931783	652.5201118	888.8072108	861.093942	874.5279387	935.8121935	1015.808134	1244.775935	1031.871601	1058.554963
199.mp3	3255.515645	2125.385226	1588.994173	1496.798781	2551.939416	1993.402697	1692.687078	1350.91247	1932.367081	1983.662702	1851.937023	1918.628755	1297.966213	2314.595529	1867.898946	1991.013928	1980.232573	1807.639587	1797.993464	1907.539947	1824.678606	1952.895506	1300.479847	1744.220068	1832.003591	2106.247981	1621.837635	1246.258676	1526.805265	2278.588777	1835.536335	1778.006631	1186.201459	1897.130542	2200.152846	1519.856688	1764.042789	1315.136225	1350.472377	1577.31743	2208.528691	1531.906168	2588.631971	2259.186695	2210.032598	2670.027956	2217.780066	2193.679471	2409.193223
201.mp3	794.6725593	1056.001859	1029.974294	834.1105874	813.6773311	971.0079455	890.6796448	685.5223727	799.1959776	769.9193817	882.2639258	952.6716363	896.4046267	1023.503541	950.8724824	987.0341423	1061.497993	861.0593664	1035.677033	1172.135132	886.3760484	1087.208462	933.9493558	1095.387526	760.7929287	856.2792419	987.9121813	1183.197571	1193.38462	770.6618702	1061.671266	832.2066445	885.2770875	931.3232064	953.2324326	1199.016318	1147.034678	1326.51121	1011.672748	1097.824463	1214.636943	1381.157383	759.1524643	968.9108839	1024.737961	1161.92294	1065.036402	985.8738002	1068.446873
202.mp3	1567.324883	1613.32362	1613.88447	1379.843391	1752.65664	1650.206575	1859.808974	1596.563913	1697.710252	1656.919185	1780.56056	1177.00998	1771.396882	1683.766793	2930.460876	1459.124	1613.867667	1118.733198	1242.370263	1182.529264	1520.437705	1259.464265	1309.150793	1270.019302	1398.450465	1159.334367	1794.461595	1675.634388	1682.662384	1929.043932	1722.84819	1863.263123	1861.114572	1319.131956	1472.216384	2101.641857	1927.218568	1998.988336	1425.095287	1902.68183	1723.843827	1042.612923	1427.808368	1562.274693	2058.459637	2349.476525	2322.39362	2558.793972	2161.673631
203.mp3	830.0071603	1021.428841	740.5061252	813.2644668	734.8312569	773.9274012	937.6821001	698.8030145	806.2767432	1219.62251	924.3768707	725.2034268	948.5161032	836.5371909	783.2059523	887.482571	843.3144258	905.7489451	809.9884685	861.111779	742.2504032	808.829868	741.1887689	790.9758936	920.8593723	701.8954806	807.5791213	1026.129613	808.311246	716.9919151	921.9419858	840.1728209	803.3877925	898.7065636	850.0974368	918.728884	803.8536022	870.746187	742.5464041	815.9277479	733.1841885	781.1473024	926.2740927	697.4935619	809.4533178	1221.705082	798.8856745	727.488662	933.30281
204.mp3	1062.904196	1081.174047	1933.403045	1764.014281	1011.368268	925.4530391	1195.549801	1141.176448	805.7521796	1108.947112	430.3771922	394.8963763	1020.548901	1094.825101	716.4716368	1029.800611	1110.61937	911.9955957	744.3086033	902.0122746	777.2650631	933.3743482	444.5753864	591.5931158	1312.720786	1289.848931	802.9646308	781.035539	1066.143028	2519.52042	841.6847966	988.9143444	1248.052634	794.2982762	1657.926766	934.1957396	618.5031968	626.6266507	963.3501779	1430.74467	911.3813579	504.8522551	1139.702641	589.2134144	780.4648764	427.4262039	1168.752877	658.9137712	1145.034078
205.mp3	789.3284453	620.7895516	593.3501582	704.2356728	1036.100605	915.9171479	791.8424795	743.6121996	626.9484733	666.7478211	732.9888528	548.4769499	647.4628911	675.1241788	714.3243897	647.1302824	656.2957048	740.1219558	617.9121638	836.7342897	675.2971307	699.2235437	673.5287327	745.2123508	660.3167857	793.2306972	670.8978767	736.662834	733.2799857	769.8384581	927.2871592	706.0585948	1069.974115	746.5761797	791.9713579	769.1768886	716.2823229	767.2392364	734.5985784	798.2393322	792.7169544	855.3058923	736.9168025	907.0372255	777.4148373	1058.229326	769.3186913	740.0583751	775.3209384
206.mp3	819.17937	1032.366814	1104.290422	1109.105196	1011.707244	900.2639464	1058.749916	649.2164351	802.7920108	1032.825767	835.2993815	895.0265242	1050.922184	804.6216008	938.9136484	1044.579638	751.067413	967.4407479	659.4135214	637.0286126	917.1596123	703.0802538	794.9148667	1166.394699	1089.847679	970.2507264	941.1137976	926.2661723	893.4735616	958.7328559	1167.241066	1053.939649	917.7923107	867.7153445	864.3967481	851.3196199	860.3265299	724.9057385	790.1978883	804.4012947	1109.473882	995.9980914	1124.637998	818.2049537	896.9159188	929.5929221	1011.000894	982.4370343	934.1413126
207.mp3	978.4235043	1484.060732	1371.101216	860.3600049	1447.531317	1143.804183	1982.46609	757.8120179	1004.080297	1317.107233	964.7843019	843.7388395	1321.34803	1028.00498	2184.023672	754.369685	1184.569852	1545.018885	1224.797757	797.1608029	1487.801485	1001.292307	2381.229004	885.4868344	1265.972921	1400.140859	1299.732891	838.916871	1566.433842	993.9419277	1977.207747	861.7948645	1310.567844	1486.635136	1163.374766	859.692916	1490.049244	1081.390249	2073.546574	809.6115396	1174.379943	1447.529704	1252.113609	905.4501087	1634.987158	1141.66722	2243.155563	830.0782804	1256.068801
208.mp3	591.4846701	1129.26557	364.5473588	387.7575468	4169.523838	2821.8245	2562.789903	1186.170554	2569.170185	2238.81895	3043.957514	1727.620666	1533.104938	1215.153842	1452.987936	2824.43907	4965.020172	1874.862745	2948.292542	1002.109528	3244.853166	1079.779788	2069.542442	1159.013462	2802.985768	2372.461467	1708.299062	2249.120485	1284.436393	1840.381303	2167.184799	2469.092911	6281.78487	3211.214727	4314.78311	3147.267616	2587.684745	2523.094664	1164.855376	3050.072979	2475.195355	2529.478231	2327.745353	2482.699399	2337.736536	4034.489726	2478.700008	4640.115452	1267.767888
209.mp3	482.8662675	447.8407802	468.0923539	503.4078754	585.7333389	492.20527	586.3138066	614.9377126	553.2787367	537.9565919	509.707522	496.0360203	613.9038543	578.8879134	443.6912092	453.4171123	412.8238367	506.0118442	565.501809	471.6847535	606.0760407	729.1056562	642.108208	620.5321186	582.2263415	504.7147399	537.6826354	567.4408501	520.5337532	489.0288994	589.7864681	623.069126	673.2963216	500.9095957	372.0576826	425.7204126	376.3565948	373.5319806	382.7928426	444.7177446	515.7378476	470.7990451	515.058786	437.0096207	482.6081368	424.5043326	465.823009	491.6226624	539.9592741
210.mp3	1359.891295	1641.609729	1534.21352	1415.146008	1921.423381	1064.778111	1373.270811	1470.253339	1539.886894	1395.818813	1130.679748	984.3764455	1027.976762	1370.801371	1760.296139	2208.816147	1869.423489	1846.009556	2328.754694	1264.722458	1123.735916	1554.336572	1244.274437	1979.072778	1722.035468	961.9158759	792.0104619	1506.413745	2215.015607	1684.174157	1617.717996	1690.432317	1851.646258	1634.224051	1076.259331	1023.09244	1494.003071	1089.855158	1071.674144	1062.505925	986.6651717	809.7167755	1303.747114	1046.155147	903.0036698	1219.838625	1049.182136	1016.764345	1050.067509
211.mp3	2208.980386	930.3962049	1222.959742	1506.219228	1178.879795	775.996698	1162.536425	1031.013606	1270.207958	2425.360596	1375.956973	725.8886363	978.3834438	885.9267911	809.5250421	654.368094	474.5876221	316.4721486	423.5490115	444.918884	562.8434799	618.8016843	726.240708	832.2843672	813.2873927	782.2117412	822.1120636	764.0141867	606.3466288	646.7710857	685.5425314	926.9090872	865.4448837	673.3230697	582.1811992	700.0187001	849.9963874	655.8199525	1135.173893	699.1409342	713.4279775	942.4838335	633.7064894	880.0511718	728.9409288	669.5138479	802.6872593	998.5061673	777.7344725
212.mp3	1782.064027	1509.63429	2050.208244	1979.964906	2050.362109	1370.17483	1606.556634	1150.660532	1407.490603	2151.416896	1528.11977	1759.769062	1070.846011	1611.642563	1255.88133	1701.727941	1171.375863	1248.768433	1657.519977	1366.555751	1393.841367	1126.563204	1171.47256	1159.490991	1413.772034	3464.784148	1231.085877	1401.827059	1184.525286	1592.992689	1412.136426	1248.258428	2241.312361	1513.975094	2142.052367	1418.471513	1595.545663	1216.96734	2293.186406	1982.476218	1384.657538	2247.046968	1649.803469	1357.801114	2178.152296	3409.951564	3628.255217	3892.691232	2981.88497
213.mp3	757.7764285	971.7029793	901.8528399	1054.712892	1009.569472	896.9675722	982.973828	928.9640678	926.3966672	698.9194604	818.2033542	727.1728945	756.4665689	831.0399245	783.9135521	858.6865215	765.5725291	948.4327893	988.5005346	919.7483023	886.8973298	1150.184715	899.2780271	665.4412853	623.3279204	757.0628404	871.1513652	975.7738023	825.0945932	780.8913712	948.5816943	788.6705285	650.5243471	664.9707264	741.4606908	632.0514353	992.4643457	1026.064225	970.2559852	795.0576405	647.5526202	813.1077059	728.105417	740.102712	1159.796166	1027.844547	947.9946782	918.1251793	954.0494931
214.mp3	560.1920001	592.1991693	710.4339523	619.531793	675.0289248	626.1514079	875.3855508	755.9337791	962.6216953	1079.645088	1039.932969	758.6493513	660.0133084	685.931855	732.6903939	718.0942536	626.8887334	827.6406917	772.1503443	746.2715526	666.5810319	751.8827414	979.8997566	797.6031361	808.2927054	860.7285174	853.1343706	698.8233475	571.7510538	639.3281115	647.8228799	762.5015383	713.6394555	767.4107757	804.1234887	865.4157615	579.423229	797.5474024	800.5740233	876.1017722	1473.460156	1117.875135	1614.420624	1372.591314	1232.119745	895.5854172	1451.391836	5759.750541	1017.050534
215.mp3	1279.983157	1439.667555	1127.293844	1163.864607	1511.057816	806.6999246	720.5242538	1044.226138	1112.822848	1949.938667	745.7787654	483.1734563	915.5611589	1006.229145	1715.042383	2314.881367	783.4607468	938.0876093	695.0787682	598.4009413	615.056381	754.6093629	607.6537588	279.0804321	434.7400712	405.6771726	972.9762089	508.4069935	553.9582941	1343.707469	1064.330201	870.224407	1357.374607	1042.634267	1068.755712	1403.307209	1540.015259	1555.313877	1202.828691	1398.185541	1263.70404	1462.793578	1290.644419	1334.144548	951.1494719	1071.836634	852.902779	954.6575329	1175.262506
216.mp3	1270.325433	1748.50404	1299.031283	1080.717323	1251.763602	1521.396305	1548.181744	1361.343895	1007.341393	1337.486182	1752.713674	1452.022708	1467.030353	1962.086805	1585.054767	2144.527413	1045.36067	1143.004044	1604.659239	1300.822036	1026.625288	1287.211253	1100.997505	1310.68747	1493.120451	756.2979206	1176.081772	1793.29052	1084.152718	1422.859843	1368.851134	1114.874702	1303.220805	1685.457312	1423.094299	1459.312035	1097.014302	1089.887545	1420.699299	1635.035906	1035.270061	1399.657918	1307.756464	1085.711016	952.3943184	835.886683	863.837597	868.0455046	788.9040798
217.mp3	1307.280233	1179.346633	1242.295529	1393.138711	1261.262344	1208.319188	1049.111362	1279.684139	1318.338612	1306.967689	1099.819695	1256.415088	988.6492984	1045.954179	1314.422106	3600.017812	1878.679402	2423.27121	2717.760236	3994.997641	2407.085498	2251.064676	7450.801086	3427.349883	8105.526954	2850.045878	2321.512911	3305.572044	4732.082493	2037.45047	1896.824287	2804.417992	5924.342031	2312.933362	2110.456427	2820.483647	4075.555938	1991.347851	2529.8198	2776.809143	3640.691539	6488.11215	1971.65515	2185.833647	3609.508483	5295.71433	2657.31986	2072.07533	2728.029697
218.mp3	629.8762533	853.5613606	575.8901611	600.7385006	825.4108821	589.4245098	642.2803992	766.3029562	596.1531495	550.0822408	569.8824657	658.8473199	674.6542041	601.3862287	797.6967272	868.7969356	817.6964845	784.7377436	801.1043512	822.5789497	711.3452375	892.7865804	745.5936061	744.3878225	693.6476822	901.999964	766.3547067	720.8788957	732.0593985	678.3293888	749.6218828	720.2302815	603.3299074	712.5922152	758.8406129	763.492433	816.1845	830.1346421	776.8856207	692.2240426	607.6378806	674.30735	780.8737361	686.5508533	864.1676445	753.4438436	779.2707632	693.3854954	653.8503942
219.mp3	1044.347989	1182.787117	1083.55013	1128.541036	1034.041358	1194.118671	1034.981056	1803.48093	976.5362619	990.4852136	976.0931787	1673.73318	3247.376851	972.4052839	985.4864915	890.5836595	1062.117685	1215.023902	879.2266816	969.8388556	1718.870658	791.7780006	1076.251824	849.4719955	959.6275647	980.789093	832.8905844	927.3453661	1074.202795	753.848974	1221.963759	1154.256342	1025.10557	1495.168608	708.2712753	803.8610986	1264.347756	1113.660106	988.3631088	1050.718538	935.2879353	818.7186131	1117.086495	1072.739616	971.0548756	990.6705383	892.3941187	963.345707	917.8941196
220.mp3	520.2757117	1125.063175	545.4119341	699.3815324	727.7213749	958.0487784	506.9721166	901.6081483	533.9066211	1014.791629	534.2869873	915.3768827	527.8559853	411.8321301	609.8936435	441.5651341	556.6029876	1271.329901	789.1678093	713.1957973	785.494837	781.3207146	957.4551535	744.7057885	386.7714464	621.6893642	717.8856178	924.1503155	643.0555988	716.2488202	790.424333	755.5009901	1190.795214	331.7716374	874.1984745	922.3596801	761.165316	946.9966782	306.8771569	1554.111554	421.5950578	791.1349742	1207.261895	1483.565233	1342.480033	767.8900041	550.4563286	655.8818869	634.4990654
221.mp3	1352.346771	1338.537932	1175.158732	1113.032645	1499.73727	1097.453772	1046.058402	1164.785151	2459.072717	2236.958104	1464.00644	1539.27519	829.9582199	1115.160543	2512.617908	1231.090759	1897.121244	1412.679288	1454.514393	1473.403309	1289.894062	1446.696009	1306.058719	1265.432925	1281.008708	1258.474825	1639.829328	2198.24123	1562.213909	1753.866218	1494.71601	2727.664463	2066.903057	1553.512364	1359.152913	1477.302537	1380.143605	1886.37489	2364.565963	2008.359771	2985.126093	691.5258642	2069.546143	1164.910688	1355.708788	1278.223324	1011.674297	593.7501096	2229.115163
222.mp3	970.5635903	1516.986021	4357.190658	1937.985178	1555.088825	1130.50733	2427.760097	1067.842682	726.1994909	1558.808543	691.3148362	824.7011481	794.142663	688.5750513	964.1342833	905.9474277	712.9308922	4868.145659	1276.139159	1353.528495	2167.238058	670.0313458	1718.234387	901.6071289	613.4037505	781.6889268	1104.320956	856.7568811	1902.63435	757.8040088	615.9401974	1563.139197	697.0968569	819.3434216	710.2847634	3848.7486	3130.683079	788.1583394	1702.032638	2115.615805	1688.300293	1441.866402	1232.165613	1124.970609	1956.640679	1090.142613	788.8670097	698.2611587	676.2563848
223.mp3	438.4879855	451.0192241	437.752647	448.3392145	412.415064	396.7816144	434.3726845	414.8883707	423.1303716	426.0077258	432.4839535	465.6233832	414.4021234	460.5183868	457.8734445	461.0368671	465.0293899	421.6064423	488.742987	415.8168711	470.4581312	457.052421	478.5345589	504.0784921	435.4451773	483.8921839	449.0060554	440.5326448	480.9865349	476.3017599	453.666184	408.5410517	454.5301011	398.9819186	464.1773922	474.9519787	520.6466088	414.6618	413.2456959	517.3133133	466.39758	454.8015243	418.65046	428.5876122	454.081801	431.4584395	428.0398704	416.4674816	428.8589002
224.mp3	2552.051905	3231.183153	2963.1515	2607.820751	2707.168765	2873.364781	2077.087487	2524.95678	2350.687322	2648.481503	2658.006552	2604.043804	2448.006502	2633.928559	2360.423752	2540.772116	2971.709725	2271.92926	2501.401585	2502.626331	2053.926633	2821.231219	2656.548319	3472.954631	2706.436478	2724.508268	3247.708241	2048.815505	2970.106445	2604.750884	2299.637327	2895.767031	2316.322253	3049.224819	2368.428076	3167.334574	3177.496365	2269.991352	2358.354366	2205.08401	2418.93911	2312.880034	2108.203269	2379.378946	2142.051432	2458.980616	2806.164089	2746.501937	2746.439843
225.mp3	732.3650322	738.9461939	687.0871004	676.8186045	646.8485887	512.7945162	479.4905969	499.5878584	701.1376278	550.8874438	480.5835571	515.1872921	741.2943407	458.9075715	382.5554184	485.201186	394.6709712	466.344539	592.2330955	549.6879172	601.7113636	614.0523061	837.0753621	925.0061568	1086.062255	1527.690839	1390.902264	670.5690941	559.9376147	510.4880632	587.6262329	636.0921683	450.7632329	501.0657694	481.2469094	491.3929967	602.44945	516.5702409	583.6008244	704.4649664	477.9851632	842.2196176	1039.441665	1169.593288	1739.959067	1000.47099	769.6147409	926.0736119	1165.536604
226.mp3	989.4501649	959.7832988	1015.594352	1023.779145	927.1611397	871.9526829	898.8400209	1017.05812	889.7757904	1216.980353	1018.288507	1120.656239	917.8187117	944.637849	902.8059892	933.5662561	953.999065	952.3891409	1033.490141	1003.260178	1019.538802	888.244183	2886.68545	2596.908567	2931.430014	3109.778048	3465.251744	3567.67512	3121.002657	2467.091087	2922.821485	2952.816194	3311.811218	4150.575307	3245.348965	2503.477164	2655.874864	3139.215116	3589.006902	3925.673456	2844.896001	2627.897931	2648.837801	3167.031259	3785.737477	3855.036953	1196.769018	1458.353505	407.930083
227.mp3	1712.463745	824.4624821	1387.0192	1194.552907	1440.842126	1202.331466	987.161845	1254.497094	1621.22407	1510.572921	1334.170221	1700.888348	1853.652409	2078.392422	874.662557	1189.209838	1224.642898	2054.884824	2217.489389	2241.299159	1517.281726	1317.895455	1739.523702	1862.719831	1961.637394	865.5391281	997.1592536	1351.65436	1659.566557	1863.403908	2073.103808	1767.311422	1541.028278	1619.568821	1753.552312	1634.995908	1399.678331	1867.776621	1261.67501	1886.994344	1764.841536	2413.073695	1534.798822	1637.528185	1790.132656	1501.622727	1756.853818	1231.717604	1828.939342
228.mp3	1911.867172	933.5619824	1486.97066	1999.930467	1039.951155	1781.167749	1885.894585	1028.436881	1464.898536	2832.620624	1167.984924	1785.604496	1927.634758	1018.988071	1323.43666	1436.132727	1020.603746	1039.258094	1725.59951	1168.105869	1525.488403	1878.192924	1116.545266	960.4022741	2004.229832	987.7338859	1518.893768	1960.530702	1090.070536	1758.385164	1901.966641	1102.700657	1462.804497	2689.724477	1189.818613	1822.481251	1725.798457	1065.409203	1302.018639	1445.335828	975.4953134	965.844346	1727.95578	1245.700502	1530.361742	1837.180724	1168.863038	943.7316612	1953.802554
229.mp3	1630.084045	2455.200903	2950.167486	1990.535817	1763.17383	1410.567586	2666.398632	1300.736715	1575.235694	2000.78903	2196.214407	2705.976703	2085.115793	1806.095495	1490.649542	2132.196468	3012.175289	875.9250239	1706.756073	1776.061611	1432.52914	2827.57096	2375.43196	1944.557391	2143.043449	1507.660555	2868.502656	1394.336205	2191.364998	2230.049297	2216.394333	3083.655854	2299.619688	1342.557767	1481.03004	1257.344734	2943.072606	391.1531328	2492.950434	2144.673176	1078.084125	2574.152671	2696.082492	1412.474591	810.6677763	723.0089856	1843.348227	1187.96574	2433.059693
231.mp3	4424.714311	6094.791348	1341.710491	4753.219072	798.6309911	2986.739296	1342.039635	2678.072695	2552.311544	841.4022264	2693.13668	3257.810046	1684.104691	1682.802315	953.6262125	3532.97632	2446.533314	1080.185363	1595.738652	3621.91893	2825.413517	1627.08972	1550.050635	2106.463165	4528.001343	1945.532032	1018.54479	2618.67936	3035.417872	3878.891586	1161.416372	1163.321913	1010.095519	1359.586307	1383.285007	933.2189421	936.0999671	1121.995044	1253.076988	1276.339502	1160.12754	872.3721213	1098.779506	948.4686806	952.5613655	917.2567715	934.264619	1197.598334	968.3144708
232.mp3	1579.589029	1631.70437	1350.743319	1214.836158	1742.568791	1396.070322	1502.923707	1441.032527	1272.330736	1345.211544	1288.395651	1155.087327	984.3400405	998.3645094	924.3824983	1060.014387	1184.196525	1681.913319	1650.314814	1616.374695	1649.330888	1640.048562	1513.254586	1630.160635	1358.922322	1605.404147	1568.239949	1668.10735	1609.036674	1596.090541	1471.536845	1051.786075	1559.438045	2169.093663	2395.665124	2326.808732	2700.753471	2037.091346	2359.290312	1781.966354	1984.176159	2172.326356	1845.962621	1827.611276	1674.953116	1504.880463	1308.145865	1920.97921	2099.927976
233.mp3	1520.257647	2834.911782	4261.401103	1802.856389	2460.430867	1454.07089	2678.448996	2591.783616	4326.235978	4033.139418	1503.297455	2064.644428	1392.66673	3917.045436	3630.592754	1822.380507	1661.401425	1582.820523	2288.736143	2082.469539	4280.585198	3548.972873	1523.262347	1714.86131	2013.351894	2979.187549	3510.040668	1154.103545	415.8695685	1763.598774	1668.905104	2172.157693	470.6690395	1737.759127	858.2442909	700.3730655	2959.137525	1486.214208	3596.650459	517.8528832	1022.6802	3250.636882	711.7732551	2481.590259	3541.84696	858.3464672	649.6141025	990.8624038	2918.467141
234.mp3	2058.483666	2173.999298	1898.723642	1960.836487	1913.504601	2322.103412	1546.079684	1663.278867	1410.421378	1171.660367	1166.476796	1222.535206	1176.245768	1280.054543	1288.110766	1347.700097	1320.112308	1314.945784	1380.759734	1280.107826	1138.744691	1391.700818	2381.138566	1084.125918	2748.813227	1496.771597	1156.096785	1326.186167	1455.258013	558.7545886	1301.195247	1567.620052	875.3321994	899.7525202	2087.441178	1274.46777	1448.942198	2121.963336	826.9159543	790.1812048	1156.196313	985.408672	868.0537246	1388.573854	1077.580091	1030.358347	1039.589893	1250.209486	2554.626947
235.mp3	2196.604257	2042.417405	1807.92744	2061.246901	2033.063267	1917.146882	2451.008517	2191.096472	2208.611389	2037.199882	2178.521089	2043.907668	2064.608877	2267.701206	2382.400889	2308.738642	1812.982663	1725.435337	2106.350815	2111.915025	2070.355543	2301.33265	2381.353571	2055.924715	1923.045781	2126.110797	2064.19464	2051.328335	1980.936086	1974.029394	2375.475417	1929.549462	1810.389007	1933.163484	2044.6065	2003.99008	2163.717424	1871.256125	2040.290063	2398.558971	1934.13118	2119.554811	1840.165726	2064.189909	1941.377139	2092.509038	2119.095441	2068.734857	2097.90594
236.mp3	843.5961596	884.1426579	572.8105812	482.9978258	651.0938595	636.0956765	535.7922083	545.297226	531.6486996	655.8105066	735.7527496	690.2849482	740.9287756	717.2221324	804.753039	723.7861174	575.5666059	852.0505206	728.6612033	741.6271893	892.4864451	1031.813059	1069.544516	1028.019762	1380.387385	934.4147692	786.2249703	647.9949896	769.9581552	1106.213089	1233.024278	1250.077711	1207.594144	1026.95174	1025.9403	1142.607118	943.0089204	1633.599329	1183.464016	1384.630632	1186.508427	1568.516411	1459.367769	1004.572641	1095.769568	1074.812303	1442.821171	1234.713309	1057.233918
237.mp3	1335.447951	1781.574093	1832.510488	1453.140859	1313.944325	1692.336472	2699.180235	3203.243671	2224.089912	1897.238739	2038.637787	1957.924945	2079.583904	2463.78651	6124.1974	4556.011312	1402.586121	2108.999019	2502.093306	2477.461838	3315.478589	1793.38621	1711.537074	1537.601117	2146.590267	2278.288449	2240.044646	2203.621842	2160.234063	1801.676165	4834.958743	2751.123069	1535.720076	1772.498168	2084.656088	2032.634957	2371.28601	2058.780227	1680.270097	1816.952231	1637.529801	1456.948904	2518.117702	1517.584293	1900.424728	1564.109434	4378.624884	1611.681009	1638.505623
238.mp3	574.1435995	552.2136247	404.2101451	416.1193525	466.4569478	495.1214487	493.659078	402.2837388	514.4650408	546.1831002	580.5813102	493.8086711	395.5005795	461.6451701	548.2844988	566.6811149	495.2829878	359.6516689	419.0108743	458.0604711	530.6273049	515.2446697	387.0026192	474.2071597	471.8576496	488.7122578	471.3285039	537.0722675	543.4111759	485.7783379	515.5218258	471.4441782	468.8994378	600.1830563	545.7064446	581.9626057	449.317075	466.2649204	490.4712298	521.3664114	537.1789906	376.9428218	506.0181609	508.2699268	570.3899173	604.3724938	426.8918167	499.3479698	506.3889085
239.mp3	522.2423762	442.674655	480.6183044	418.1737062	444.2520564	451.2924749	466.0340187	515.5184926	486.328231	490.61278	500.7802456	481.1991277	507.4500657	481.2494598	511.3283913	460.1956927	456.0871766	433.2963802	429.9713676	485.9666261	447.0033512	495.9856779	443.6617986	478.9100713	452.9178808	498.2741577	473.4482369	510.0864275	491.1356621	438.7092322	475.7915245	485.3522482	460.4098282	456.3621097	468.255923	441.3088729	465.8689313	456.9269465	441.3943836	593.743181	485.0650955	503.8720224	514.838186	481.7743679	465.4642094	491.4397005	471.5240287	461.363344	464.0772391
240.mp3	3342.698084	3314.930706	2287.568713	3180.713899	2095.264158	3537.941482	2537.218165	2605.911465	3206.30458	3121.338426	3483.978828	2645.792864	3912.260961	3850.953541	3450.186957	2690.381233	3077.016747	2167.610877	3531.112724	2554.93755	2619.958662	3017.162813	3454.363567	3873.251796	2331.483335	3504.308313	1892.199432	1751.994584	963.2542737	1444.568842	1293.382044	910.1614959	1626.577872	1691.681108	1691.958473	1738.200821	1478.954122	1176.448003	1608.64923	1308.485838	1435.016691	1621.201318	1551.933435	1516.018834	1950.533673	1543.679663	1489.141601	1542.246985	1193.342124
241.mp3	982.1003002	1125.699259	1125.303646	1036.413907	1057.228934	985.1857959	961.3571295	886.0978859	1361.032609	1005.200883	1148.376313	995.1476476	1190.793423	912.8863227	1034.676179	1019.541498	1273.797778	1548.010812	1396.00703	1235.073739	1413.745611	1658.684899	1318.035855	1474.835272	1323.761148	1478.471653	1277.041808	1503.923619	1761.622605	1381.618658	1312.136927	1456.549393	1430.686303	1467.5058	1576.049115	1606.965328	1535.602902	1378.280196	1142.363394	1388.190939	1418.788137	1316.843061	1450.640715	1455.085039	1262.647063	1325.179799	1387.714152	1575.713321	1086.255297
242.mp3	1199.241414	1025.016359	1064.260631	869.1312492	867.2267687	1327.096725	1423.100241	1263.541832	764.4819438	1228.686091	1067.557924	1180.892929	1154.890097	903.1552491	979.9138086	998.6092514	944.0288532	1061.929771	747.5182673	621.6069504	808.6663296	920.9862772	840.1723443	904.1760523	1159.665274	2554.281365	2534.02904	2354.447931	993.0554197	2297.568856	2235.234211	1358.169891	3205.625059	1776.197259	1753.692993	1333.338683	1751.729035	1804.338615	1767.259914	1557.537376	3216.322987	4022.887473	2722.176039	2439.244506	2417.57607	3704.35163	2847.867508	2600.087562	1592.345297
243.mp3	1011.371689	611.9851063	748.5839973	1087.622911	860.4102739	1328.683588	840.3267352	1107.825704	983.3537087	933.3349434	1051.653084	1055.547007	1227.938007	1080.54028	1007.138214	1043.88929	919.1097512	1255.361609	905.4947063	1074.677711	836.7760432	1009.521676	1017.476451	1028.670805	986.7847294	534.0033868	1085.443071	1080.53578	917.9738329	797.2871244	765.1855629	958.4222176	1117.905735	944.0165865	1112.943816	1020.467678	1182.692953	856.6058286	887.1954861	687.8254061	1005.548115	910.8304434	891.0843276	998.729317	775.3775273	734.2382799	944.7026386	851.1396941	948.3591203
244.mp3	2538.337312	2183.055873	2789.545664	2086.455193	2067.311866	1955.008735	2228.151413	2142.189735	2226.710943	2045.058845	1878.159414	2111.063808	2020.526157	2058.153443	2036.478083	2254.599174	2101.978489	2091.584047	2157.099317	2064.644932	2071.299419	2058.290994	1648.154392	1931.188122	1838.719259	1616.231898	1755.608314	2056.643281	2128.628772	1942.871482	2128.253192	2346.08484	2236.834811	2021.097944	2095.152813	1990.170303	2154.370507	2261.836704	1896.003605	2126.16185	1617.892909	1978.546288	1956.489657	1954.702066	1740.869735	1971.93646	1943.286388	2106.517242	2222.675559
245.mp3	1521.316321	1583.216473	1656.265157	1859.718812	1671.954829	1573.614256	1469.783439	1657.737407	1786.472809	1932.664663	1555.013553	1215.739953	1779.842397	1400.566317	1187.556103	941.1199627	1033.084663	1337.599637	1082.356669	1561.9882	1230.635457	1549.586573	1662.520351	1488.907508	1793.165569	1288.751064	1561.066822	1385.485386	1564.186976	1588.250938	2015.699127	1772.357786	1422.391966	1510.041716	1611.07766	2022.064071	1491.989406	1189.709285	1130.038957	1369.122109	1393.812608	1365.70104	1254.413491	1282.044992	1614.113505	1484.942287	1450.385295	1495.992937	1456.07634
246.mp3	1371.534602	1351.431785	1157.851288	1279.733845	1614.929329	1536.463491	1831.226275	1224.94034	1388.605845	1608.905157	1549.000448	1498.967517	1579.838109	1342.257724	1479.093729	1128.511319	1182.732921	1223.383935	891.1452191	925.3770504	1366.916184	1196.721313	947.4035318	1436.84555	1048.804487	1676.180439	1467.693336	1019.557553	1161.675581	1061.127521	934.3489809	935.5670411	1276.372034	1296.282141	1300.93125	1075.463172	967.6115369	674.5213069	1018.885857	964.956552	1080.513532	1265.005767	1394.518383	1421.171881	1314.966641	1176.213251	1390.057027	865.2573725	920.7808754
247.mp3	991.7579258	1155.960668	2529.206172	1318.174443	1895.07979	2631.480839	1502.675013	872.6815894	2054.857206	1597.282714	1462.360371	1831.073698	2782.174405	1794.850261	975.1547895	2470.280944	2543.70491	2997.503669	2836.987628	2814.501551	2598.520935	1487.947941	1905.855454	2383.674302	1470.552121	851.1214801	1988.21464	1580.241663	1405.284574	2016.168812	2825.715672	1833.139255	1041.464949	2138.908174	2495.8664	3105.298328	2840.531975	2696.051383	2892.945456	2507.88305	2887.799911	2493.687081	2813.796706	3422.216296	3694.904059	2717.145136	2933.06752	3034.716049	2766.318846
248.mp3	829.0665993	955.820795	1089.016964	791.3021914	855.2320258	879.9120561	759.3729253	738.0191203	702.161454	850.1712508	775.2911559	818.6590073	1051.372126	1097.749859	742.1114431	730.4687918	765.3164623	701.5913707	713.4972532	748.2620913	754.8880054	1027.971451	1002.059897	972.1547337	871.4168641	915.6378522	1752.739044	1313.496957	1220.31109	1099.135924	837.9514706	873.3445018	1095.731358	879.1573001	902.4498849	961.4470548	1135.458892	1231.058168	1208.603289	1159.397689	995.2807845	1011.280698	1088.935122	1838.636549	1051.703041	1138.565341	1003.085873	1240.62231	1299.772665
250.mp3	1172.095368	1248.129408	1255.75361	1180.60005	1039.937917	1226.400042	1503.016832	1302.057351	1355.054141	1774.774591	1510.030924	2358.861287	1698.222545	1591.793022	1597.779816	1278.102238	2840.1652	1846.778279	1600.419742	1676.19238	1064.170371	1083.532586	2544.495142	1511.735328	1059.101873	1611.654544	1555.168503	2513.931169	2250.879752	1519.247491	1712.76637	1294.689603	1706.76551	2170.581631	1892.199175	1395.00643	1280.519697	1116.258816	809.997397	912.7101569	937.2418148	1024.024299	1473.92199	1863.450424	2669.667446	2095.784258	2058.126881	1649.030989	2056.41295
253.mp3	2314.925143	2057.166498	2576.997529	2482.101448	3095.846206	2474.159779	2674.149819	2482.184263	2102.418063	2355.970943	2287.280569	2315.541257	3152.145769	3548.002258	826.7815264	1123.876003	1276.614504	1487.850928	1873.725745	2497.863028	2896.594038	2109.868554	1658.575918	1234.705933	1853.392887	1648.82985	2525.195835	2491.337838	2909.538626	2547.15608	2405.469448	2282.371179	2083.379916	2337.955571	2237.115013	2755.222225	2534.678199	2131.7867	2014.89263	2322.875712	1882.117076	1417.398231	2302.264822	2144.240815	2390.64165	2569.353224	2567.509123	2198.179142	2695.744528
254.mp3	1006.845849	1045.466291	1045.298685	1082.015038	1039.365045	848.2432306	878.0312863	1284.45268	914.5739691	1409.434046	1538.608288	949.7211003	843.8425028	1251.964399	992.3737577	905.1116031	754.8772875	927.9253071	1150.630826	1133.205968	831.397149	876.976938	1091.28719	921.9916822	825.1712973	767.4721531	1205.414848	1241.895493	1190.115164	1021.01147	800.2724234	1054.774543	936.809367	1254.6323	699.9189817	883.5652121	1076.717377	922.1093074	1144.779085	1013.739116	1057.806049	935.5551851	773.437546	882.8812435	1044.361388	839.8722162	1183.209684	1078.899428	922.2559103
257.mp3	2612.445354	2546.306179	2057.795457	2980.940985	2386.800872	2376.517095	2445.567277	2122.344689	2264.166514	2498.060551	2277.510995	2019.685021	2599.613232	3206.089497	2636.776335	2282.394925	2397.800457	2024.24605	2514.79349	2374.736051	3858.947384	2863.727337	2507.856721	2841.421236	2299.446766	2219.101274	1731.088224	2138.836389	2352.023726	2516.748144	2579.238713	2227.933679	2522.121763	2784.036881	2002.227396	2233.790482	3042.896083	2340.895388	2865.106991	2061.053643	2026.240897	2205.734051	2556.720893	2725.200119	1832.526736	2526.329294	3063.916357	1818.275604	2466.048624
258.mp3	2486.259062	617.369245	1256.751879	772.1781303	1493.844245	1899.198679	3548.578231	2437.677306	1654.985039	4421.117497	2282.358982	2783.190623	1275.101258	6593.758854	2943.85289	1181.321231	2601.928663	1207.614446	3300.827117	2814.078866	1633.441783	2561.157229	2416.758731	1080.666295	1674.836971	1525.201	2552.838546	1558.178018	1291.621745	5962.686832	2650.285487	2517.078414	2481.441826	2463.556171	1807.300907	2980.46983	1793.25994	2542.370529	1501.636781	3037.659478	1424.91057	2536.11835	3053.657336	2390.594112	4772.447671	2574.636516	2217.017447	6012.797765	2207.801141
260.mp3	1965.768365	2564.606889	1685.3286	3040.555268	3102.709861	1768.677199	1432.175358	1480.096031	1514.06808	871.4641388	1092.479935	1119.020507	1193.311943	2174.009791	1342.940201	817.9291046	2956.702351	4571.463458	4204.745828	2465.155648	3908.819011	3742.742814	3408.881082	2480.721188	2161.626446	4221.944245	2900.148818	4139.527919	2833.057362	3062.748174	4906.944406	3538.756142	2387.254102	2793.288468	3588.453198	4181.504574	2975.333137	2930.247271	2221.594144	3554.859296	3498.403407	2674.995922	2307.148803	3267.703638	2621.048959	2684.451785	2024.105907	3814.269717	2254.801212
262.mp3	1229.660917	1300.364252	1520.427179	1294.133631	1067.305568	1617.023916	965.0600767	908.5958026	952.6147435	821.5151273	993.9170192	872.9138166	953.3050038	871.639865	831.5162165	1395.709024	1120.462673	1065.097972	1034.101958	1043.434077	925.8739547	862.5774758	800.7884059	952.6483307	661.2424609	880.6892994	746.4135889	796.9889795	739.4291284	769.6793895	992.4687173	1148.634374	1421.815675	1289.858322	962.8935168	941.3930034	878.8919283	992.0939606	1485.704241	1143.78559	1156.250822	975.9399372	1537.735371	961.6666464	769.5784043	890.4317167	962.3150411	1013.67945	864.2740445
264.mp3	1885.168103	1429.431396	892.2751173	1391.756857	3437.956277	1810.751585	1229.154063	5367.010422	1333.500965	2430.039325	1878.122648	5539.937215	1934.667703	1483.348081	1955.988779	1758.227011	2028.750885	4163.186251	4250.935678	1021.631534	1379.589465	1912.299323	1469.98056	2297.42642	1160.967789	1638.517783	2205.912089	1525.588877	1690.383886	1888.490321	1033.812073	1496.550412	1231.65299	2204.803266	1800.437127	1756.891473	1164.287979	818.9981176	1706.333269	832.4167139	1923.82619	884.7340398	2064.806288	1447.773783	4018.592795	1043.124516	1696.464604	1397.308138	1493.384538
265.mp3	3492.957155	5902.772705	2502.916001	2277.504044	2493.329283	3664.740766	2784.835559	2534.280012	3217.690897	4662.877326	2485.646846	4381.198714	2472.894881	2674.971005	3526.759733	2400.397114	3293.634938	2596.685674	2839.375428	2138.362052	2564.730579	2784.380007	3986.369556	2870.09724	2743.346281	2418.889122	5366.322811	3066.366909	2615.17714	2783.162466	2806.023862	2645.602077	2548.287889	2526.066006	2626.631381	1917.453094	2445.837716	3491.649076	2765.868341	2277.685522	2249.020916	2223.720142	2637.574385	2723.403014	2468.821269	2529.606365	2930.06105	4609.076101	3090.162457
266.mp3	827.6671081	2706.361664	1257.16638	1415.980152	1067.777408	1253.344421	1216.20208	1085.439116	1273.77328	1609.63039	566.954476	768.2169215	1706.409646	486.7191368	1106.524924	619.0230685	530.3541377	1955.554735	565.0217783	2172.62031	632.5253865	1130.866906	1903.269724	1467.320595	722.038112	832.0642563	644.2845288	722.7075122	602.9601944	457.1265223	1823.022446	544.4706388	892.3260716	1290.351473	1559.386722	1748.212693	659.6704824	679.7653435	865.2297735	523.729616	997.5874512	876.264727	1183.47626	749.6556724	473.6319672	959.242464	527.7427658	534.7047416	1028.694565
269.mp3	2006.185084	960.3425458	1076.032783	3032.752501	1185.040795	2194.836414	2967.578544	3326.77565	2211.58233	1871.030992	1341.709159	2074.585227	1440.988067	1039.617528	1416.669448	1624.801912	3842.269869	1589.920847	3980.329353	3670.129179	2940.791559	1301.907455	2010.189452	708.6078815	1167.268927	2269.42206	1528.407457	2138.227822	1671.669834	3325.709774	6323.766021	2543.289032	4925.18507	1622.92876	1041.971003	2448.353387	1105.91037	2044.724676	1310.639657	1423.143931	2399.000617	1829.880343	1979.025876	2772.691845	1493.667776	1647.593428	1134.384605	1946.58197	3402.765695
270.mp3	929.3879533	828.5876101	1039.815053	1005.545683	485.1038163	1179.158049	849.0898213	701.4964145	624.7147804	739.9006861	951.2637918	919.5841961	943.1839022	1112.399363	1060.270739	662.4575225	953.6563806	833.5080012	923.1334626	907.6013903	625.5092045	1045.950019	742.108932	766.0421382	651.6882226	912.7398586	786.0935355	825.9298006	763.6315893	734.8931448	869.7180438	900.6299729	947.09768	906.7927932	898.6182793	850.6398237	592.3330133	976.6923248	871.4566312	873.5107116	858.3748298	1070.870808	878.2070408	742.7316477	1096.770742	723.0121624	872.2559957	885.1696486	927.9688636
272.mp3	1583.797282	805.3578987	1030.764899	1383.551762	1417.737793	1227.10486	1685.862246	1717.75803	2759.805445	3392.696811	1321.812873	964.5927931	1370.054591	1921.766739	1075.007598	1450.762341	1614.863703	1890.595619	1611.530502	2148.595829	2900.460288	3430.058938	2488.654856	608.6388915	1804.253937	880.1937342	819.8856506	1524.315801	2269.49111	1646.134932	1602.52023	1682.523835	3117.490617	3357.699122	986.1818419	1962.278113	970.7302767	1005.539175	1710.244887	1354.115336	2124.42983	3074.099049	2606.272687	2460.692798	2894.558619	3392.363	1904.877262	817.4378969	714.1046595
273.mp3	1367.414831	1311.052672	1029.65845	1170.537036	1367.941651	1471.139443	1288.035935	2254.442607	1405.535606	1188.946463	1288.003956	1061.912417	1311.402748	1544.543869	1666.198686	1280.295168	1750.677046	1220.197702	1087.233529	1346.939682	1437.487119	1412.854696	1473.001608	1479.711914	1531.41834	1272.614978	1046.148982	1271.816448	1197.751931	1562.773294	1689.463469	1241.140004	1619.514738	1563.892198	1727.324092	1515.137231	1701.211408	1598.799417	1630.582438	1441.71269	2098.591821	1544.298026	1583.3187	1750.667115	2051.518703	1925.780486	1820.655807	1841.978262	1786.542651
274.mp3	2018.909693	3694.067812	2611.328117	3105.81206	3194.25551	2011.504743	963.9436894	2748.305805	3156.767143	6638.36208	4428.671295	2081.27861	2411.605717	2572.298952	2646.356439	2132.948097	3323.903403	1374.060272	1834.444822	7542.044279	2275.507705	2742.1631	1278.330052	2353.457647	1690.350591	3365.688053	4087.896551	2700.634423	2391.995271	3966.038622	4116.014777	2438.943345	3013.301104	1528.377687	2752.528138	7432.007356	1727.659731	2587.472294	2098.054471	1033.688053	935.3577153	3042.542995	1842.421406	2056.138433	4071.427343	4205.969558	1957.246203	3898.209808	7263.336782
275.mp3	3401.915392	2271.409049	2844.233304	761.3700835	764.4932303	3066.482362	1257.525373	1821.077836	3299.606699	722.0641017	827.370926	1606.840823	1523.357406	1481.454939	2401.293949	871.8786491	888.6568219	669.7031042	1715.89964	1240.309083	953.2895654	1496.531733	1108.317215	1135.946758	2840.580736	2303.3137	1266.90513	982.4305662	1106.253901	647.4614731	2025.182892	1680.324855	965.964666	1369.4702	1156.213863	586.978799	1618.956014	1527.133952	695.4098817	1609.135637	1025.222999	638.6026252	1439.222784	1089.634507	1121.73905	1861.527509	1197.551495	675.4015755	2794.56976
276.mp3	3379.317985	3517.623091	2454.824932	3230.910008	3233.889459	2516.190051	4007.095987	3588.130677	2922.915696	3824.282934	2659.726596	3284.812712	4180.363375	1874.179693	3028.466025	3748.456667	1951.658893	3763.109925	3328.799046	1398.738843	3480.177767	2701.919088	2153.274272	3681.134145	3265.416785	1762.878698	3789.427736	1465.161909	2898.641471	3931.263635	2486.752739	2650.904418	3270.66657	1742.473987	3587.103	2430.51369	1847.513483	3035.302776	2844.849897	2053.172495	2473.070024	3423.909774	3104.656707	2418.446281	3454.907412	3536.144461	2795.485199	4382.003023	3384.534763
278.mp3	2403.819879	2391.850766	1005.964268	1508.76002	2123.32405	3126.18637	2030.858942	1532.575158	2423.190994	2756.46153	1609.398478	1757.013863	1454.940829	2063.677794	1712.564716	2213.269698	2877.706568	2479.812322	2269.564959	3320.597694	2008.729818	2511.998629	4179.71974	2180.915198	1394.76112	1927.904346	1712.078421	1295.044878	1533.401338	1437.646507	1255.276346	1535.712983	1401.971069	1274.456197	1158.893156	1546.608989	1427.473046	1477.248586	2136.244189	1647.862876	1436.401815	1349.73524	1897.6399	1530.42613	1248.52985	1185.81398	1111.100233	1193.729147	1100.905826
279.mp3	1574.725329	981.6023089	1415.042117	1375.025127	1896.735575	2503.451823	2432.878013	3240.760767	2424.532721	929.7969802	1640.237728	2143.405791	2677.643781	1327.406262	2339.515444	1391.05811	1805.282965	2472.552677	2494.905063	1718.221059	1840.823079	2587.459897	2286.353865	2754.171183	2968.133893	2339.932366	1677.572269	897.5370733	1545.739205	1927.617457	2186.387087	1476.193085	1432.763924	1510.427516	1517.498086	1523.583359	1484.130327	1574.297608	3921.142358	1490.271728	1460.17395	2159.502109	1618.422667	2068.110785	1407.868383	3155.189968	2195.710941	1625.556618	1332.08568
280.mp3	840.2195081	856.8335326	920.5769372	962.5471094	793.5170415	889.0024716	862.6581232	954.5761309	822.2252011	867.8328566	917.5138682	780.5047063	1140.89985	1108.457769	970.3095242	873.3640481	855.7052894	959.607925	845.7562364	932.3369914	906.0142366	868.2532275	740.3189809	758.3829717	761.5305342	858.3120878	812.3367925	978.2866757	899.3914208	872.1363863	833.8899695	872.6374123	1087.542608	866.8938463	948.5332608	838.7104741	1022.965173	850.911909	808.6818813	803.8602736	870.8793064	881.6549836	837.2115306	799.9910537	779.5860995	788.8299573	800.7397245	816.0534834	784.3512729
281.mp3	1001.93312	1269.515675	1130.445361	1482.538236	641.4001285	703.4531695	1106.749888	869.680045	511.3965105	855.0724279	1344.573887	1029.243123	946.7221954	699.2484793	859.2337653	758.782689	1209.824835	898.6716364	897.7555422	1085.965307	1070.574482	1231.911449	1242.19827	1040.162507	1152.681444	979.6144994	919.5814623	933.5836859	1013.859239	1174.51859	1337.051255	609.8010683	1223.600825	1480.401983	849.7036204	1147.698768	876.8986857	1031.630907	933.1556294	1220.713138	500.6993209	1017.207934	1055.36665	877.8855047	797.4324935	919.1183127	1260.00489	900.8543689	836.6903518
282.mp3	1879.250192	3148.008197	1579.532815	2371.130108	2827.781496	1802.557401	2402.666067	1421.757219	1711.720046	1614.440391	1970.085814	2021.694257	1940.77529	1778.486164	1979.978359	1642.799474	3484.96638	1995.55788	1885.777633	2202.886486	1937.834182	2409.209045	1490.482032	1920.290092	1986.320181	2344.835611	2365.768027	2099.029744	2444.585386	1741.782768	1848.197162	3245.404243	1757.95303	2568.668099	2825.333049	1841.683403	2411.221233	1798.038304	1779.60354	2046.64139	1759.616473	1572.948921	2012.402062	1605.381067	1663.395564	1630.885559	3269.394764	1820.521033	3121.325845
284.mp3	1392.639811	357.8922349	710.9499448	658.1698226	1410.252871	304.4982486	367.0231762	1293.184099	921.091889	500.7689051	1289.440388	257.5722587	1001.669656	737.0594247	895.3448457	952.4797502	1461.870047	168.005433	552.9652168	1421.422047	860.9644568	445.3680021	1155.962758	1069.317982	805.7031088	560.2409454	762.7388335	505.2401351	822.0007503	694.1688219	549.1325684	1323.849789	923.2134839	512.8069131	1204.310507	203.2912178	397.6359319	1134.51689	727.0640904	780.3333256	594.0276999	1151.061585	739.012876	992.2093128	641.7760545	603.2849742	1226.345391	239.8567652	320.8648918
285.mp3	1948.385145	3384.99254	1291.517786	1567.855321	914.739367	645.1826352	741.5126787	1104.588375	1378.947906	1086.196015	562.5358998	735.1134836	663.0676839	1937.069395	987.9210695	445.5273776	666.6250904	919.0423709	885.0252716	801.5705528	773.398754	658.0383749	1001.530676	729.5054003	812.6138495	739.2285844	841.523445	811.6987465	850.201476	853.9577366	736.8720834	829.6610923	827.7194658	1049.972275	1903.774524	1202.564965	1581.066487	2955.504803	3360.727404	1546.69438	1160.727357	860.2968001	1471.869297	2925.399914	3125.154708	1257.541428	1218.216344	3075.326499	2871.606677
286.mp3	884.5515217	688.579811	695.256651	711.7753579	651.793722	817.4950077	904.9697106	684.1062189	807.7106025	1216.169169	868.9983624	832.4022849	911.9113586	894.5954416	812.6337103	805.9849268	724.1154556	699.5553431	719.6393776	734.2789492	851.0396027	797.0432981	934.7258876	909.2724194	804.6267383	986.8695753	863.0774265	773.7945019	732.648658	667.6478806	778.0617578	788.3297432	680.8800345	914.4691983	753.3011959	776.1041152	699.3057789	860.3257671	872.5758642	836.4524276	678.1057692	861.7730711	682.5016237	723.971083	645.4340855	900.2015629	935.3121476	741.315537	739.2223913
288.mp3	1050.76034	550.0735083	341.5998891	1990.494588	2159.047994	628.7776735	453.4679118	873.7924165	574.1425015	516.0436776	3823.84818	582.3562093	2995.699856	1340.966881	685.7962056	382.5471321	290.9175002	335.4400004	462.8484624	880.9554063	960.226353	682.4783613	811.0793788	455.1712582	726.7714736	304.1657317	259.5078323	718.1102135	511.989695	627.9962867	397.2848483	1121.184466	584.3274804	314.6299879	1253.768194	262.6424689	828.5658276	1047.499926	635.3787933	537.7218532	425.1911102	964.6432263	311.1949391	1415.789449	1241.587813	1158.876036	582.1791989	433.3164344	424.3182708
289.mp3	785.8425488	903.0556372	696.3569714	956.9794134	749.6959056	682.9918268	677.0347891	889.161161	802.8213152	959.6402198	959.5794357	875.88278	736.0850402	1152.978918	873.4318008	795.5949481	747.1579306	856.5546332	714.4256651	731.976907	984.9863939	752.1841434	701.4185477	823.4638917	786.0861459	874.7755064	1048.927684	808.2623119	912.684851	672.0839821	1012.749393	870.8579693	739.6586152	844.2004885	854.9544952	706.2495375	851.4170108	749.6619572	820.1248924	808.5019933	899.9466507	865.6120134	848.3075531	892.5848974	602.7020724	635.3688705	559.3719275	594.2821441	594.1349307
290.mp3	856.1710013	814.402812	737.9872336	654.3571633	454.8315003	759.1489906	969.9963108	1085.193059	1323.606499	1159.498115	573.8374174	791.2527923	874.9096657	626.2987799	741.4024194	725.5625253	903.1790514	603.3401248	658.9874327	414.8409036	739.940047	724.5366057	629.3019592	664.7463568	579.0324373	372.7957893	601.4033196	429.2021729	465.82853	522.873468	528.1019956	551.0939743	795.0872753	361.5932707	350.7050657	461.5195943	581.0495523	729.048474	853.7064963	452.5507703	609.7986287	651.0159496	655.3555432	595.7961454	983.3177573	980.0497844	764.6927338	699.9572419	693.4920929
292.mp3	1831.015291	1404.141918	1964.491377	2323.287846	1990.384439	2183.899766	2109.571986	2326.686902	3227.262163	2041.385338	1854.474853	1779.233525	1931.450886	2000.700379	1858.020819	1562.903008	1745.084039	1821.368686	3677.991141	1917.134171	1652.438664	2528.206492	2119.63296	3091.130552	2275.149101	2385.128689	3283.303653	1913.28336	3711.538176	2308.983467	2089.593492	2433.16743	3633.669067	1763.334266	2543.542193	2059.438474	2335.499849	2121.225794	3465.635975	2152.70549	1879.429282	2180.410091	1768.800524	1663.613933	1631.405696	1893.57292	2192.402743	1274.255487	2245.809853
293.mp3	1211.441152	1558.331504	1237.422771	2777.618546	1603.004782	1869.471313	1484.763407	1811.922095	2306.615637	1560.477313	1848.449739	1379.362526	2333.966808	2750.104025	1786.003272	2068.393118	1683.782369	2519.620248	2504.658862	2066.015056	1397.498118	1716.215976	2757.640943	2200.612391	2137.163293	1914.31454	1945.436518	2605.197197	2307.385941	2387.559174	1457.714979	2210.938802	1710.967312	2303.205113	2641.205303	1295.00926	2689.055968	1187.515166	1544.114936	2338.690707	1772.533528	3097.975482	1272.009083	1936.764373	1802.977292	1913.511463	3114.330239	1568.667405	2314.396212
294.mp3	1232.698904	1214.179802	1501.654589	959.1500405	836.5152381	667.3688787	781.4446809	609.4700104	786.6229248	830.9860421	839.1572087	687.3057612	824.8611581	701.6509173	749.0110051	652.0846522	858.9813173	768.6707647	844.7062189	805.6744726	903.8846175	806.8520135	764.4635208	832.4965841	849.4585703	774.5412239	794.8753017	773.7272393	808.5377552	993.6592995	827.196663	776.4506943	763.5688772	855.3227757	765.9375795	985.313996	861.2885535	896.6745592	879.9816822	861.0054098	835.5824241	720.1476353	946.555064	837.5959945	945.8104878	847.1969693	902.6425171	1465.256604	779.8889412
296.mp3	2258.254626	1279.227957	3269.194691	3000.720954	1034.207234	1567.664138	1288.335705	1340.929104	2043.52266	4096.576071	3029.180113	904.610234	1463.591664	1668.469168	713.0206753	1341.949375	2221.787985	1736.792518	1120.796464	1345.092776	1236.17558	2188.148673	2817.289459	1478.946011	1087.175462	917.1519634	2247.114193	1674.193838	1005.554034	1306.646854	1307.436593	1688.213703	1484.963124	1373.255164	1339.239932	848.3628813	3317.219363	1618.035455	1245.763602	875.9220527	1453.931058	1484.465256	778.5240314	2069.891022	2655.670272	924.2483006	1512.708678	1413.315791	2065.11754
297.mp3	1414.854362	1060.96226	2481.389602	1354.62357	879.2012579	619.9331211	741.6634256	1529.514068	1795.175367	1020.751755	1001.653095	1879.798104	2113.964186	1010.746914	1195.562531	546.3320699	1435.649512	685.1092845	549.9993623	671.9637742	846.7765503	3085.293972	811.1785177	757.5399188	962.2794056	637.9025048	423.8144364	3074.129774	599.0392423	1453.184953	709.5124384	777.1925805	539.1083908	920.7633379	601.5294659	3374.076177	1572.496996	783.0762801	939.9492516	801.0776168	2314.059952	1943.082386	2351.216882	2204.744766	2094.065861	1478.598079	689.8583368	425.5495338	563.3934098
298.mp3	1630.353739	1036.54109	2836.980384	420.7631465	3840.685575	1409.966343	759.8590302	1403.385467	1262.373907	1177.949247	2109.31202	1012.117092	884.7501901	703.5099691	733.8652058	2559.957207	1266.203412	1725.765473	1881.73447	1139.493154	3427.432259	1142.83523	778.0768411	1081.044592	1003.067363	780.0030011	682.8805834	1172.598764	1085.049093	1334.841912	767.264263	1311.528872	1238.811297	776.1765645	1335.95603	671.1818526	1001.063911	1362.653059	967.0765989	1906.304931	619.3489088	505.8345408	778.446719	1284.145477	1785.216936	1575.751465	884.8273084	2837.724047	1122.766975
299.mp3	347.1037108	372.1760443	871.22776	265.0275448	321.2804263	615.7340571	375.6849895	449.7268758	679.0302501	302.5886203	420.9161378	331.4887745	705.5818698	490.9420631	413.7557154	1348.810621	354.9246646	577.3452377	818.7934033	1114.812158	888.3236131	1066.969656	452.8142149	596.0741752	849.6698317	444.5093026	384.8900654	556.4475195	380.1086162	564.6992655	322.5555796	340.2314734	427.672842	244.6673568	652.8405258	234.8380577	597.3348629	434.3133166	436.0236676	1659.791025	431.1155291	422.8359588	499.2218581	521.9424412	380.0869844	898.7254038	580.143296	446.772323	722.6358405
300.mp3	3382.263273	2399.873114	2309.162563	2728.859879	3004.600561	2925.924423	2373.803785	2552.597735	2173.926512	2156.120059	2748.909841	2500.740506	2182.048552	2612.380121	2820.791474	2275.918341	3530.697372	1902.939274	2696.355301	3245.131729	2549.263167	2059.906769	2520.01639	3255.503412	3558.322751	3862.291445	3003.517023	2671.491973	2462.760468	2301.585682	1823.044434	2532.351207	2807.184168	1892.419336	2708.039959	3340.88928	3095.934841	2514.990792	2356.320222	2844.830972	2033.491681	1834.881486	1471.684858	2226.471702	2517.230498	2317.507107	3244.026696	3016.501238	2532.345538
301.mp3	1212.485282	662.0699166	1505.752423	1571.612393	1182.518599	1272.077352	1787.138691	1397.429685	1149.181734	1344.381147	1506.489783	1394.460428	2508.422381	1223.248817	1733.154465	576.4272529	1392.085154	1156.795961	1479.233602	1471.613577	2551.97471	1213.995038	1078.683989	1754.787562	495.5557046	2358.496095	1034.198785	471.7062104	1485.266028	1850.050114	1177.615625	1093.267723	1232.470276	2678.954014	1534.943793	1582.221137	3040.411134	4128.54027	489.5373395	1730.642894	1763.168403	3066.85819	1201.074777	734.4501551	720.5847373	1044.88848	1300.545555	675.5256474	1339.698241
302.mp3	2210.010153	4073.936048	3341.879603	2679.107652	2681.412446	2454.913866	3005.625256	2535.129165	2499.276828	1458.919356	4919.473453	1202.582756	932.7518803	3231.309761	2735.266996	2150.553498	2154.733183	1736.640936	1701.873205	1396.03619	1218.275571	1230.683094	1361.305738	1091.533126	1182.222543	1069.648462	1143.175743	1452.81983	3729.58894	1598.826719	4204.248154	1096.177056	2457.214104	2370.743104	2880.360911	2746.70763	2842.303638	2282.897703	2085.326013	1724.034793	2262.694514	3694.354169	2926.429479	2796.465889	2994.197505	2704.894394	3056.243716	2283.867114	1973.385512
303.mp3	2514.26642	3125.298388	3301.121413	3621.345406	3874.991462	3279.845642	3238.534869	3455.426805	3916.624755	2920.325116	4522.502852	3657.121801	2609.670054	2752.721184	2980.269551	3866.898002	2985.708034	3007.652569	3432.325826	3126.115792	3107.781952	3495.444877	3360.581818	3062.811885	3260.476673	4137.806472	3252.947647	2269.348199	3199.842561	2973.524524	2540.444235	3202.20318	3428.534675	3321.3856	3163.206768	3944.997328	2893.108274	2924.368554	3335.194684	2665.911076	2466.298799	1674.397516	1305.776543	903.2128066	2458.639158	3123.760889	3729.196752	2966.5002	3370.16328
304.mp3	1816.304495	1688.888529	1961.799896	1638.809391	2877.801831	1211.136851	945.1272661	630.5161319	1046.798781	938.6833038	1407.424961	1648.989534	1312.988549	1300.085145	2333.299063	1164.469214	1913.903935	1837.712903	2053.324471	2216.525935	1710.078651	1405.371349	2732.926431	1955.862122	1681.959049	2204.683878	1621.379465	2437.767326	2136.862209	1243.863103	765.3813222	742.5749805	982.8616403	1411.356518	883.9942956	856.2410071	2018.695993	1590.648617	1879.002706	1889.822135	2075.039597	1306.110911	1041.90446	1188.945613	988.6292595	1202.582684	1780.947706	3034.467174	1991.559382
305.mp3	2601.808454	1990.279121	1543.325771	978.7714498	1183.853287	1168.589551	1295.342683	1225.707227	1257.773086	1268.157168	1350.088777	1551.053123	1193.48596	1087.37942	1356.718407	1223.06059	1483.581176	1327.835451	1292.783844	1218.562189	973.3231242	1726.576833	1640.728013	1075.423452	979.5728892	1119.336588	1381.986351	1517.91251	1412.914186	1452.255294	1608.532492	1753.769355	1189.367427	1773.522769	1735.184173	1572.545044	1724.737055	1326.588088	1254.634992	926.5064004	1408.225719	2142.83267	2025.671777	1502.790096	1691.463284	1202.016328	1307.029561	1634.016719	925.9567025
306.mp3	879.9766347	848.3154153	874.4724877	961.1053948	894.1072074	1033.43242	1042.896007	935.8021993	926.030275	868.0652254	808.8654654	905.2783345	858.782924	774.1576543	1049.860147	899.5468579	935.8088459	933.228931	921.4279416	852.8181751	750.6685958	989.8861664	778.0109307	900.0595833	874.0209633	780.7359282	888.9584783	1202.507182	842.3214472	819.106288	977.2375044	946.0225453	817.5547804	836.3628466	839.3173648	879.9935401	940.587518	779.7544345	785.6603302	983.1026681	832.7410053	944.3717237	804.6087627	850.6295401	820.4202001	913.6964167	727.1087055	918.2933983	994.1908683
307.mp3	1498.987446	1651.262057	2093.252954	2436.363572	1916.869141	2081.323021	1589.131287	2430.933169	1540.271068	1550.809286	1707.594952	1835.574118	1989.188424	1395.02843	1387.491332	1422.117687	1110.209119	1352.662839	1561.2352	2085.233341	1670.784854	1974.723781	1252.95086	1388.381073	1222.673179	1689.829984	1872.845735	2019.574052	1776.768613	1401.234554	1269.174344	1594.304478	1419.489687	1568.077891	1685.975245	2434.280746	1540.105512	1254.033086	1267.414165	1708.099722	1144.951162	1519.620232	1940.286223	1907.612507	1796.178835	1254.832515	1855.548429	1752.92613	1823.506471
308.mp3	2178.467426	1825.775226	1452.583698	1966.468596	1434.840397	666.4657788	2087.530666	1250.220913	2618.70298	1651.519466	1721.818844	1085.526047	619.2184936	1623.815003	2031.892077	2333.066574	2759.231735	735.3263771	3977.911868	3385.052095	2315.071092	2743.346999	4145.746893	958.0397825	792.2164666	2778.659567	2579.207833	2274.394453	1545.407991	1010.07581	1156.640443	1303.399103	3248.058895	2049.190148	2405.525305	1184.722516	828.4004955	1887.743631	1691.589709	414.0283002	2411.181176	1203.909277	1533.276405	1069.250137	2992.396453	2809.22253	3194.687437	1149.890792	916.8034726
309.mp3	2417.915513	2653.300535	2582.460801	2735.557695	2454.526267	3290.525884	3696.554623	3172.335674	3213.385384	2656.987278	2818.494913	3240.633983	2684.164454	2692.474235	3256.842263	2564.243683	3881.933406	1654.055489	983.0387644	732.803249	1595.933344	1306.202331	864.4490355	2878.913228	705.3776788	1760.293165	1159.555402	749.3145781	1107.127689	1544.356054	1345.43402	988.6931782	2140.210049	1139.54638	1743.147882	1019.106936	709.9183449	837.6391281	1795.987456	1120.219018	867.0636036	1927.397937	831.740058	1075.379426	2657.907467	1535.824556	1263.197587	1759.066566	1374.275629
310.mp3	1157.453492	1388.514679	7955.699665	2467.996716	1445.531435	1671.89764	1148.817752	1326.756307	5300.483181	1734.593265	2540.832093	1476.246716	1374.705451	1473.479467	1831.140492	2547.326769	1345.533344	696.1992691	771.7875112	663.792339	1991.03245	1197.896552	2650.470613	859.4362708	2003.433397	2569.032093	1573.54303	1673.94107	2479.768485	836.3710135	766.0834512	973.6136392	544.0778274	679.3853768	7649.746431	2648.982538	1931.279494	2124.654038	1922.816818	1093.901105	1687.542966	1415.466425	1548.372438	1197.771427	710.4158315	851.9117214	701.7970617	1465.019849	833.3748181
311.mp3	1383.628253	2600.831501	1650.527062	1044.322908	1956.077091	1640.965403	1195.792069	1369.42358	1590.646216	1368.834716	1152.019008	3275.838472	3575.18382	1585.777622	1124.057331	2222.836332	1544.13071	1214.447862	2018.641273	1121.534396	1212.805702	1428.136251	1356.717187	884.9536878	1239.690746	1189.060991	866.0875312	2496.714003	1977.864576	1396.185239	2683.978577	1211.039021	1825.476154	1026.674795	1713.618323	877.8740084	1050.889062	1199.384449	1344.062065	1402.128167	496.0070816	1382.957331	1413.45243	1519.59348	838.3956211	1320.634557	1540.871435	739.8746932	1038.104731
312.mp3	1263.501473	2098.80194	1142.02918	1970.707835	1214.00738	2556.534737	1792.222305	2650.742594	2064.080459	1798.438214	1371.828997	1915.149628	1648.393678	3207.142793	1744.594788	1621.15776	1011.647824	1180.017087	938.191269	1219.454256	1127.079797	1144.14829	1113.790392	1706.306073	2876.619935	1489.108925	1809.683785	4072.472622	2240.642856	1697.280589	2526.765033	2231.519076	2158.124172	2227.783302	2469.237864	2504.248387	2099.471852	1843.431698	3183.472063	2707.106305	2935.605298	3256.275966	2482.236995	2214.763977	3696.453668	2589.316337	1881.923626	2115.852451	2233.549933
313.mp3	1549.349151	1804.943088	668.3620558	1511.799192	717.4091249	728.0174492	2669.827431	1902.998951	2821.534966	1419.085278	806.8050418	2066.868094	1037.858414	3590.494718	1249.114539	1533.898298	1342.908608	1569.066371	2001.876095	1642.609303	1178.785929	915.7541366	2032.118792	2385.084351	2852.706385	2167.346662	829.3196337	623.1030307	2324.779667	5709.664093	2037.372342	2056.466633	1624.324222	1282.282828	1054.869081	1516.204926	1108.184686	877.6340925	596.7131925	1546.532766	835.1287941	1147.602858	553.164163	841.2204167	1430.821817	731.5575253	656.0772762	3116.680277	798.856306
314.mp3	3473.138032	1418.509329	2024.445389	2132.544338	2584.908726	2394.197524	2009.868272	1944.857597	3606.121076	2862.701815	4110.749925	4015.137327	4437.383224	4468.331373	3667.689357	4108.16162	4441.178918	4224.986092	5006.574541	3639.702138	3087.847748	1797.178002	2056.01376	4276.893168	1294.035778	1644.068905	3449.251187	1692.725007	1470.927802	2101.489367	1729.667268	3991.064248	1078.841638	2603.873834	2344.624843	1785.244802	2344.622736	1175.317915	5299.935652	1932.875489	3063.739694	1704.475193	2972.581359	5145.081116	4479.391918	3930.0915	4701.633369	4005.898491	4044.901563
315.mp3	1783.813061	1367.096538	1736.670269	1535.874423	1579.448336	1916.583947	1468.58754	1765.574797	1479.663731	1581.20767	1664.492195	1633.735416	2261.620104	1471.355388	1651.748427	1519.374456	1408.330816	1951.71948	1635.311529	1556.831094	2550.882781	1591.399896	1627.371234	2132.634767	2136.710397	1902.0438	1598.578167	2330.584571	1275.098396	1444.953304	1413.935203	1539.850149	1673.805356	1541.335962	1435.948983	1970.760911	1771.576468	1512.866381	1547.255224	1576.624123	2032.031422	2002.282658	1906.700638	1800.272689	1791.8702	1551.853726	1414.373533	1936.125856	1418.990064
316.mp3	1881.065304	2659.866818	3051.752666	3606.066888	3738.935793	4272.09203	2482.126564	7692.429976	1504.373539	3662.201373	4047.176946	3950.800023	2440.920683	2329.594086	1490.169777	3870.346628	3830.497844	2899.671461	2608.63275	1937.607215	1495.14579	1729.767087	3355.303546	3276.884964	2625.434771	4170.1564	2719.303039	2224.540477	1260.133416	1198.459627	1053.903348	1115.969547	1418.504106	1059.895319	4026.030814	1149.593481	815.8140498	1034.386618	1124.90196	1282.943866	1139.36377	686.2255995	1522.648521	2576.133529	1441.867556	2232.213529	2423.10898	3996.559396	4587.048028
317.mp3	3867.881291	2173.471243	2998.124619	2373.713964	2852.174164	1933.154961	1448.589894	3781.110406	1905.652767	2544.705838	4184.298114	4223.176234	2193.2668	1659.692001	2784.56264	4220.985549	3592.489119	4788.082349	3318.62156	2507.964628	2015.83534	2266.287667	3394.848703	3317.929343	3232.676129	2402.601621	2089.525835	4778.884896	2120.111011	3425.253457	2839.579846	3706.6468	2873.787273	1784.957758	3385.566706	2213.082659	1891.620351	4444.844047	3420.994	2832.350174	2190.625559	2750.922182	3669.034502	3018.167092	3599.208436	3147.948042	1664.840031	5110.778519	1996.648369
318.mp3	2858.651585	2187.683343	1532.946442	1971.203461	2280.489378	2879.679293	2171.569075	2722.158249	2006.747833	2160.85085	2783.845679	2039.142335	2699.898938	1894.090223	1938.574484	2093.085062	1532.283343	3168.237742	1919.514644	1997.336061	1901.078846	2046.802549	2720.985912	2027.181939	2171.069328	2189.90103	1798.490448	2456.619739	1816.838513	2223.548795	2689.388454	2347.676785	1803.090095	1622.179485	1921.9052	2267.3036	1975.819775	2432.391177	1610.610726	2132.971815	1723.51831	2108.295146	2122.605134	1665.337596	2871.944031	2282.575859	2143.101158	1747.273177	1805.848964
319.mp3	610.9235105	672.6136841	1680.611011	629.9476698	445.8822932	1725.619961	974.3778435	1206.441013	1525.362489	763.9855075	2055.939715	1900.348523	710.6347947	564.0723361	2486.926296	1180.619585	1035.736825	1292.271864	773.0977454	1635.624742	847.0055537	1405.757189	1027.420227	2435.49198	1291.481974	1111.981898	1178.155729	1657.194341	2586.258817	767.7777706	507.6564909	713.0019129	909.4264989	2612.171165	1455.22153	1797.72876	1463.296963	1969.225646	1120.20279	884.4764054	960.3586748	1001.502617	1489.706477	1268.186628	1463.235205	2411.989917	450.9373959	586.147705	1018.807893
320.mp3	2063.875111	2034.206261	1775.723398	2282.988834	1755.267833	1665.930335	1631.107016	1901.61542	2431.34146	3528.992765	2386.00409	2268.145531	2286.356383	1390.064273	3553.27991	4002.930906	2600.902706	2973.153046	3038.051514	2160.046156	2883.761288	1751.53293	1692.665535	1792.488375	1357.660244	2831.777764	1988.019474	1553.818435	2345.954482	3664.901337	1890.940617	2952.316163	2063.150524	1885.065602	2965.836446	3776.992261	3549.553362	2216.837043	2139.473857	3844.113118	1958.781611	1656.365669	1556.292302	1921.36096	1724.606003	2008.834981	2245.763387	2126.879462	1696.818453
321.mp3	1830.498735	2617.67419	1523.052588	1933.242309	1996.370398	2261.956452	2086.813014	2801.340779	1554.366928	2062.280276	2253.968201	1550.906029	2206.658985	2198.711478	3088.471877	1825.511889	2166.993696	1492.320239	2187.877509	3075.194514	1799.325816	1950.835473	2311.319322	1908.799231	2173.742502	2258.318934	2058.246594	1924.26732	1911.349878	2010.385801	2401.298345	2121.027041	2613.933831	1810.452489	2135.26204	2079.315099	1558.77783	2144.661617	2976.7059	5547.751798	2514.852262	2657.041004	1616.063043	2112.281831	2732.489949	1490.143405	2272.780013	2682.175813	2106.709689
322.mp3	1437.668746	1143.164929	1933.472977	1791.257477	1341.890251	858.6477602	1214.097721	1099.812898	1838.318181	1618.831038	1730.694736	2168.407797	1248.911273	1618.034679	3292.82337	1722.810972	1602.292249	1539.633001	1615.126717	1417.852279	1253.531879	696.6463427	1064.956571	1298.485614	1408.490073	2017.444981	1567.324977	1091.053831	4852.847086	1508.897113	856.4072924	857.4619158	2075.993599	1715.830659	1588.710396	1100.813182	1395.428273	1451.057289	1548.373472	1690.846642	1146.965892	1342.668293	2354.125602	1645.00863	992.2637127	1419.776174	1720.001124	1657.799641	1546.16597
323.mp3	3066.544377	890.9522666	1496.954343	1239.298564	799.6830271	2333.109556	1417.717446	1378.486118	1051.996658	1752.686223	1051.787631	1759.494439	1785.909906	1068.883229	1163.160018	825.5054258	3174.705163	818.4615319	1291.884613	791.1005384	1497.221788	1082.565578	1300.020565	1060.322295	973.6948666	1711.142555	1782.140356	1793.977743	992.7473977	909.4240043	556.1650804	1737.597558	1613.50025	992.5778319	1327.052572	1440.643385	1142.351009	1321.036308	869.393275	2422.072887	3044.040207	815.417268	881.5580684	801.1881338	2165.332164	1421.232383	903.8355387	1877.511732	1521.820845
324.mp3	2301.381261	913.4183043	888.3662237	633.4651056	514.3712309	833.1045423	1490.244917	1380.187036	1555.866162	687.5769153	929.7970258	541.3923831	1170.151967	1384.588218	945.2109264	523.5752991	435.5853319	2005.180025	674.0353145	1512.086528	1002.009553	690.3358522	1479.916078	2037.801681	2575.318949	3999.585691	895.5722973	595.67624	788.7327851	542.0238068	636.543175	881.0551501	1647.598705	701.1488683	450.0696105	1074.460018	2576.780908	1686.287792	1566.831958	634.6776654	531.4776041	920.6589274	1581.680317	1471.425124	1411.53865	776.9896256	1019.678711	1863.892752	3951.955992
325.mp3	2431.809912	2248.368535	1918.717778	2205.273444	1843.013192	1792.967931	1987.695451	2389.205394	1730.856567	1950.167138	2091.325224	3162.881845	2387.673441	2564.192126	2189.064054	1762.307156	1546.322369	1495.487801	1513.532481	1774.797731	1101.183521	1231.288063	1365.737423	1107.70715	1460.827009	2748.761393	1821.273301	2622.062026	2407.575786	2009.197668	2105.566498	1947.437877	2198.547701	2350.562321	1856.967794	1669.364743	2917.158176	2168.079422	2146.69879	1658.557781	1924.542537	1552.528627	2304.567087	2342.938704	1863.143177	1482.031168	1427.06056	1668.119912	1326.282872
326.mp3	2130.018212	1460.978254	1995.239255	1426.050285	1653.016496	2390.777434	1884.441154	772.104545	791.2470416	3421.998981	3984.563634	1635.777291	1542.362393	2312.811453	1233.262116	1039.058258	1499.971914	4944.515518	3065.002564	2486.277866	1285.239992	4659.642148	1869.610541	1947.487336	3055.784288	1019.242523	985.4595554	1523.864003	3113.527874	1866.14561	1856.497309	958.3747247	4563.223712	1753.363188	4887.603988	2904.451691	3393.459033	1699.483487	1986.578646	3195.310689	1371.164995	1997.274907	1141.305433	4510.896912	2024.250652	4574.423114	3546.080525	3042.703251	889.0877094
327.mp3	2521.356839	2799.086951	2338.124755	2982.408392	2279.02337	2608.415103	2160.287649	2571.069893	1680.820871	1780.790298	2834.521594	6264.124114	4120.649415	2975.190446	2925.805173	686.8571424	1287.223663	3767.305079	1214.801844	834.9115361	1225.373863	4138.575974	1568.387481	2089.611957	2245.503083	1740.428788	2380.604998	2445.10721	2072.76339	1979.040369	794.5456911	4870.058427	4342.710742	1013.48065	893.63183	2575.215673	1546.939042	1763.965363	2327.764669	4000.722768	3057.898553	4145.354976	3093.744466	2250.313973	1807.625183	1522.111162	1440.248836	4289.37887	1564.871519
328.mp3	1654.305075	1193.701687	1758.368614	3149.554727	3836.533133	1875.825488	1864.470787	1755.443418	2323.419985	2346.434443	1417.201445	1601.278629	1392.477566	1226.272487	1660.90459	1475.854117	1619.016236	1465.26733	1519.25183	1448.315689	987.6405634	1621.453471	1730.624037	1949.834479	2003.24353	1604.99511	1851.800596	2202.312032	1760.025363	2259.509973	2461.554126	2039.889868	2798.473628	2037.347923	2019.209164	2881.938189	2362.825785	2145.484831	3463.808273	3692.398525	3936.333821	1797.879711	2022.866829	1631.039293	3119.933314	1696.360564	3053.604046	2060.650138	2338.780405
329.mp3	1143.483223	1235.21302	1754.528726	1287.283687	1482.823365	1273.385112	1444.539786	1009.292604	1324.708557	1391.600775	2037.143167	1284.354437	1118.610741	1322.920611	1216.323794	1584.202618	1402.763064	1924.922728	1186.720523	1423.642316	1436.449981	1273.750649	1485.647843	1080.434929	1768.25836	1485.975293	1608.851656	1627.442064	1324.930504	2414.798649	941.8349023	1976.432993	1159.863303	1555.47153	1163.184441	1815.60584	1675.413814	2061.056221	1450.638953	1411.457184	1854.301528	1674.288915	2741.838331	1224.125959	1463.747392	1767.589307	1496.345364	2280.766699	1238.445578
330.mp3	1968.112612	1584.649068	2150.380253	1659.777092	2043.062206	1792.504599	1825.124159	1832.441029	1694.930003	1992.255427	1987.568012	1972.086063	1871.7475	1877.491045	1917.332114	1646.756033	1712.674758	1703.354379	1734.466935	1862.741053	1933.564379	1938.736026	1732.377368	1911.227049	1691.644047	1816.570013	1741.534316	1834.867011	1824.063725	1892.098988	1986.491189	1944.415197	1832.247615	1716.551762	1727.340639	1975.220994	1800.783251	1835.458467	1653.153503	1687.869538	2086.641102	1694.520018	1749.67055	1705.213408	1784.724742	1829.693662	1618.848897	2057.166957	1735.547594
332.mp3	4311.490324	3153.434224	3654.605665	2078.397604	4371.612692	3446.466557	3938.847286	2378.420516	4540.571028	4004.534097	4098.971654	2660.568209	4330.861787	4430.963181	3946.507434	2238.533945	4082.35724	4153.228096	3931.558814	2721.126575	4549.373613	3225.956004	3725.424031	1799.029534	4257.677249	3548.318817	4249.837243	2638.265207	4417.028944	3629.356016	4054.855134	1640.538639	4575.978945	3493.348236	3508.527934	2131.033093	3954.598654	3829.875682	3717.722033	2558.58372	4062.865829	3320.090951	4226.883653	3496.35566	912.6577999	454.0236719	426.5958053	2768.489922	4908.27417
333.mp3	2668.049584	2357.154085	2453.979239	2174.019972	2368.040628	2048.474462	2059.373832	2443.680546	1960.895886	1925.464787	2197.456493	2420.282579	2339.915432	2391.049324	2545.865608	2402.918895	2720.936137	2564.578123	2243.186646	2234.328955	2115.694254	2876.294608	2278.795359	2371.399247	2314.137345	2282.054941	2467.625347	2147.141659	2597.437341	1998.641608	2887.367487	1683.482552	2418.255469	2562.331362	2318.737522	2898.483199	2545.100628	2647.286547	2193.335872	2517.922329	2116.199256	1916.029766	1663.592796	1365.724394	1319.549563	1394.989907	2186.652929	1907.320201	2136.110897
334.mp3	914.071805	880.4754758	822.0410953	1064.421561	1322.199199	1414.141348	863.605938	1042.290049	1154.470797	827.7739446	750.0737468	673.8079194	1377.822744	1230.554578	1222.349796	1380.599303	1181.50247	960.4141458	963.9941647	1273.539556	871.9474783	1093.431655	1222.404183	953.1625502	1133.215898	1071.921663	1024.00929	1021.689168	945.2515566	955.7558145	810.6128845	938.7043498	829.7823799	1239.120345	938.019636	1031.858905	968.8228995	914.3176072	982.3539822	1129.977209	856.5391881	971.3895842	1046.676352	911.8494124	976.9749799	1018.799789	1316.717785	1125.919212	1059.989162
335.mp3	2112.519216	2691.880258	2957.032039	3043.2115	2088.747635	1457.20789	2745.432335	2163.831777	1969.299406	1782.752968	2300.708832	2309.361836	1910.883824	1838.326897	1552.759854	1787.093067	3698.029934	2420.432546	2112.909877	1634.63416	1629.356014	2438.565112	2207.687036	2432.828936	1430.803496	1660.376728	2405.657657	2772.252012	2641.865765	2749.923324	3377.943606	2088.980022	1559.391717	2584.93418	2959.00972	3533.410829	2587.210314	2170.922163	2293.333474	2450.379917	2669.389559	2363.666553	2159.706816	2074.480323	2485.707452	2769.469457	2525.556	2173.98807	2237.545684
336.mp3	2919.247707	2253.12959	1748.434366	2169.420748	2084.252189	1498.64802	4214.945508	2575.697521	1827.715953	2551.350088	3531.964349	2344.646384	1403.623913	2609.217142	2708.438221	2761.755169	2754.165582	3737.65035	3632.048799	2420.264778	2311.485981	2876.527988	4059.326111	3315.390856	2577.432701	2322.700551	3210.524257	2857.460773	5449.76656	3298.800012	1856.697861	3533.59277	3031.519888	3312.00619	1880.187257	3753.789234	2388.548328	2568.564045	2089.164217	3243.015029	2481.853402	2350.815418	1684.988583	2245.0774	2948.310365	2613.607974	2399.039464	2122.851616	2417.903092
338.mp3	2740.806165	2636.895687	2842.393517	3594.20154	1952.734859	1664.328543	1409.578213	1660.672688	1797.352793	821.649069	3752.353026	2420.270564	3568.857647	1545.674012	1108.954826	2280.695936	686.1713103	1486.261129	982.9276958	1414.49323	1356.893957	1805.603854	1500.070136	1655.200823	1392.022035	1595.699994	1087.754334	2367.734346	1417.501727	2168.136255	1051.188616	1131.257465	1769.181106	629.8235972	1037.046953	2104.939182	620.0513425	923.7036868	1229.659376	1081.574183	1739.41242	1055.113276	934.0490618	761.7621187	1647.452769	1056.901957	885.7976494	1695.808252	2048.664772
339.mp3	2562.175188	2318.551101	1565.485559	1444.468829	2476.305414	1688.565396	945.6899212	1258.315117	1076.575273	3539.179643	2619.388749	1980.949394	2215.873247	2281.069671	2864.167487	1653.199997	1727.662144	1059.893206	2165.487876	3539.205561	3259.338493	2223.992263	1409.029488	2061.738992	2327.682249	1295.042776	1242.39774	1778.67699	1114.630045	3460.771921	2955.744053	1970.967069	1882.930602	1530.72042	1733.183218	1996.171911	1268.173179	1185.921659	2059.40314	3492.775443	2093.136978	1671.160276	1729.03023	2532.688341	2351.214755	2169.521594	1082.62778	1568.738298	1032.625822
340.mp3	1444.403597	1885.814903	1932.727811	2081.413038	1713.816722	2258.115307	2284.147045	1738.488935	2378.734983	2538.622209	1675.986125	1890.603822	1296.785204	1319.387632	5229.129005	1169.011499	3244.128556	1685.385286	1432.791983	1915.150187	3921.478703	1538.784441	1930.833422	1555.065592	2614.87089	1852.593589	2402.841789	2015.49964	3255.628439	836.6836555	524.0484882	1584.21249	4823.069762	3370.412408	2961.698234	2007.912655	998.4295091	679.381169	4017.120997	1713.875497	731.9736274	2965.325359	1177.008847	1424.011988	1164.993372	624.0739673	442.3098155	1385.950218	3252.659755
341.mp3	597.476699	3573.553063	1485.325534	785.9922876	1674.51418	1205.062059	981.8017217	987.927161	1193.001096	513.9201407	793.7848581	838.4883043	2604.645614	1813.421093	1427.272409	955.3789664	570.1140065	569.5352407	2176.297147	534.5322516	1098.76942	1050.965077	1498.519427	572.6523702	991.2460411	2036.678521	840.0776871	687.5305746	752.4767168	1481.936059	1144.919309	520.2211316	597.8378073	756.7256502	876.4397364	725.6588952	450.5853881	5841.269501	1653.806873	653.5607275	1077.885187	796.2063545	1148.141367	493.5426479	736.3679471	1307.632918	4363.580613	2416.167174	1333.458246
342.mp3	2267.373427	1201.252698	1626.246073	814.5373319	1723.737632	759.0591621	1610.3365	952.7879364	1343.330429	832.3080457	1948.270689	1260.159361	1680.203221	1232.049366	1098.753658	794.569091	1972.762759	1319.381683	1766.002462	1248.994502	1446.022572	901.9704137	2967.309389	1975.48746	2406.95174	1422.781658	2056.912526	1130.204787	1569.512646	1083.476969	1770.921458	1197.20938	852.6665654	623.9777929	728.7243249	703.8237805	697.7916252	468.6518395	967.9437736	639.4278877	679.1609888	572.5294443	689.8495605	582.1128651	1019.085695	655.5126343	1068.975512	533.5556885	545.5459
343.mp3	1293.509221	1154.243052	1457.365116	1460.898041	1659.263451	1038.113042	1616.990267	1881.186267	1680.83573	1133.28443	1487.363094	1751.107726	1279.34655	1701.404172	968.6279533	1005.925586	1410.011407	1908.063382	2002.715467	2418.703337	1804.207134	1644.250477	1643.657514	1577.660008	1903.887904	2070.329299	1047.506016	1993.859814	1745.471174	1685.779919	1634.705226	2971.172686	1987.61932	1993.428913	1472.331526	1886.667823	2449.092652	1905.917555	1110.587744	2107.893004	1479.224662	1767.302469	1769.860463	1108.203434	1804.05874	1515.219337	1021.450485	1251.114234	1027.836852
344.mp3	1394.427351	885.2134599	755.8987498	605.3819055	851.3323337	701.6816456	3363.613679	806.2534235	940.0279567	1046.237869	1393.952044	921.4030917	833.4229287	738.5902738	2009.061059	950.8901635	769.1755568	533.7883805	497.5982388	2757.000187	703.0994454	722.4212771	775.5237302	1426.344523	401.1745991	505.1362888	991.0595755	1860.380209	1076.414015	752.3479669	2165.268753	605.630568	972.5760164	592.07243	819.066878	1383.124044	2120.744634	1998.263042	1367.253527	1611.344222	1215.652752	895.6539495	778.8378909	1744.513165	1106.609148	1016.776968	1091.413886	1136.365582	1555.16415
345.mp3	2146.163302	1919.392459	1637.020418	1489.321491	2169.084675	3025.09208	1476.676539	3256.855444	2491.987201	2390.574533	1782.851095	1473.044736	1727.823833	1934.284875	2383.230353	1991.390327	1699.842987	1477.444657	2764.912854	3627.628592	1813.44278	2404.683042	1799.51556	2759.248376	1817.500449	1705.912896	2081.007696	2583.614944	3260.769218	2561.559708	2484.641239	2367.911591	2158.930392	2764.616992	3530.796175	2510.823941	2683.384611	2255.560732	3955.611027	2034.92853	2269.714105	2054.064965	1504.362392	1606.17476	1934.684937	2040.821425	2549.607782	1782.741344	2052.81769
346.mp3	1664.234441	1279.000267	2034.016223	2077.629034	2428.745685	2272.318096	3454.608072	2266.568089	2252.468799	2856.965044	2277.158665	3458.313768	1397.310193	2108.663139	3847.341635	2700.515527	1801.269612	3962.277575	2119.585911	1274.643848	2337.860428	2497.16874	2382.970543	2301.956341	2356.154435	2128.05959	3784.578469	3139.90687	2205.352258	1526.220442	2574.186364	2046.857299	3255.626983	1917.35499	2658.708093	1924.25644	2143.676412	3697.251157	3782.162843	2053.914223	1565.786142	4575.520028	3110.168937	3370.814945	1380.94867	3484.594819	4194.271439	3652.831596	1849.035274
347.mp3	1470.164342	798.6384668	1271.006106	1510.483839	976.2913645	1464.01554	1145.683805	1319.718469	1243.082556	708.905065	1694.218963	892.9239146	961.4244149	1618.607294	995.1931807	1128.438175	905.6265805	1182.622535	1221.479474	1471.918894	1405.429517	1098.248643	1115.165515	1142.387116	1851.654139	1386.219602	1701.190341	1564.006031	1659.670629	1546.959457	1615.292784	1661.892571	1229.00062	1440.803101	1231.860996	2453.518709	1484.822486	986.9335414	1419.392546	1172.794175	1056.116992	1534.373017	833.4600701	726.8037274	1492.769405	1221.365409	877.0698591	880.1898569	1102.760933
348.mp3	3136.059026	931.7789381	1174.86283	1475.102491	2100.162722	2368.790086	3268.983827	2323.390543	2057.352697	2432.467206	3348.932989	1722.206802	2742.002469	2339.391559	3068.311998	3759.377682	3107.255691	2189.029273	2020.881218	1951.717832	2889.086981	1249.048828	5468.733931	2413.009155	3129.241966	3110.635264	3926.416628	2049.45187	2215.585602	2570.135181	3375.40241	896.4295336	804.5623458	1481.901742	2052.581136	3711.782784	2950.721427	5943.208874	2816.474788	3927.28091	1375.065822	975.5280852	1353.980161	1610.278951	2211.540728	3088.022852	2223.557454	2246.264919	1784.257289
349.mp3	1740.613584	1645.121551	3208.284496	1255.009402	4301.502121	1917.453812	2277.005994	1143.805856	1450.10685	1213.15699	1293.547447	2991.848604	1258.532844	1905.632335	1522.153764	1391.991407	1489.022769	2008.889195	1207.646123	1070.908219	2363.777798	2951.698608	2310.083425	1149.48657	1478.042677	2824.46786	1057.60617	1183.147041	973.7397758	1000.862976	1431.992887	1745.781895	1663.41271	2235.209335	1400.681404	3681.679035	1422.517092	1073.732226	1468.034059	1215.627316	1507.6379	1509.907278	2938.995237	1196.354779	1350.191473	1899.082005	1064.832951	897.0709652	1824.343056
350.mp3	4964.283314	2932.681552	5807.60814	4815.293775	1165.808693	2773.325498	2085.551394	3552.342059	4617.862481	1271.686332	3343.311704	1926.684044	3439.985451	2231.364771	2635.295036	3951.491545	1652.125605	4142.190108	750.0256333	3402.034609	1552.235869	5041.658155	2295.319341	2558.105039	1826.580553	8092.903076	4387.560944	2980.320357	7116.70319	4373.086542	6530.236478	2093.536324	4201.999576	2592.331694	3113.965333	2157.527252	4314.385071	2810.060525	4058.026672	3313.905621	6745.654048	3281.975367	2455.029718	4677.71547	2207.819478	2295.211388	4761.042384	1755.786297	3228.728939
352.mp3	1592.918574	1341.148755	1832.715396	1933.895451	3109.160466	1287.837962	1937.944065	1706.74289	1930.543561	1850.447714	1650.404303	2272.605611	1617.794407	1456.275426	1348.50781	1568.62758	1448.651767	1103.552902	1045.258836	1189.079087	1487.900151	1721.662058	2005.235703	2410.169182	3664.290437	1607.328406	2283.297374	1164.571882	1849.019104	1545.712924	1675.261679	1633.688226	1516.794332	1397.319337	1585.72107	1114.917182	1220.259765	1234.526545	1416.225447	2308.465633	2696.288496	2405.306687	1764.857363	2373.98273	2108.928908	2277.295805	1897.010766	1880.097107	1934.050381
353.mp3	991.9584422	1048.142336	616.3025274	786.8865261	721.2013705	569.9632632	971.3877005	1374.383191	1368.689382	1763.962708	1300.411639	1984.958879	1608.39568	1013.593877	1152.766274	1866.634435	1732.660039	1606.462071	1371.673094	1376.332797	1434.065995	1438.432283	1601.476689	1894.903247	1548.449578	2092.827515	1744.470073	1415.145868	1552.006707	1520.28719	1406.338569	642.5765006	656.9046796	765.7948932	1284.526374	1549.247271	1656.167551	1200.679562	1506.010061	1493.800334	1239.359219	1325.0884	1213.534097	745.8578895	1122.695181	1062.691535	1273.366247	1530.952097	1151.606907
354.mp3	3763.890716	1467.718838	1774.59304	3381.545277	2483.959941	2070.267946	1596.789691	2218.648911	3804.64642	1849.456363	2225.354432	2509.707117	2046.874374	1892.466688	2696.556304	2620.570287	2523.683392	2588.848442	3081.007403	2426.682008	2937.055531	2543.835235	2748.749806	1890.342049	1948.942272	3260.34883	1657.796939	2132.71393	2763.586193	2490.397656	2552.210404	2487.958522	2544.804281	2519.417889	2827.648982	2182.080982	3661.449353	2323.361902	3232.322391	2631.337987	2304.763229	2124.606314	2211.295964	2624.363695	2163.282089	2736.047878	2338.802303	2065.734007	2436.656493
355.mp3	1451.039347	1890.748787	2283.402211	1428.556065	2925.618728	1747.411083	1205.331228	1210.699445	1044.681501	1098.197004	1091.881936	2724.193679	1587.911843	1586.323664	2098.889146	1650.466826	1258.469023	2015.090463	1974.939458	1766.926175	1597.29634	2802.384793	2489.053241	1627.365281	3336.562861	2378.829147	2043.655329	3669.853826	1377.989076	1445.541407	3658.002391	1447.36824	2193.480927	2032.222155	1773.547236	2434.507664	2217.224749	2447.023876	1590.388467	3617.248854	1802.644813	1839.444158	2096.318972	1390.835064	1469.710584	1324.899703	1694.590326	1557.869933	1904.496785
356.mp3	970.4640223	1065.273358	2099.002043	2018.470375	1113.023244	1007.657433	1872.525777	1973.467667	1068.89706	906.2716164	2136.150275	1830.642794	961.3083965	949.5291331	2141.970469	1627.445255	1037.321247	857.2777526	2301.576755	2000.758244	952.7086539	882.3524968	2040.598147	1997.241433	950.1623816	991.5938483	1745.507413	1949.271982	1076.825724	904.4454527	2253.383027	1718.979801	1451.619271	1122.95951	1674.553071	2140.645288	1001.049881	931.3347812	1965.899051	1695.568891	1075.130506	884.9650374	2277.697769	1828.074668	951.2782117	877.9904492	2139.098455	1755.692264	1268.002283
357.mp3	1831.566446	3078.684365	2219.733186	2009.873169	6811.206834	2628.83059	2174.335001	2992.574293	3217.536775	2501.890585	5894.248804	2527.716344	1859.455804	3386.147063	3606.568596	1543.791956	3785.900016	2077.237096	1904.476132	1284.75797	3786.316974	5286.118702	1205.293249	1248.692502	2684.739301	1143.003468	1863.506413	2983.996747	2647.56136	2161.399818	1098.447851	3626.491768	1533.837299	1273.885295	1219.408441	3554.081813	3263.764591	865.4506292	5186.433601	1210.743372	1015.5194	5244.803856	2232.154545	1284.594452	1104.394283	3191.896905	1666.157831	989.4927921	2597.954061
358.mp3	1679.588298	3002.283373	1817.376951	4569.153036	3044.087692	1851.151595	1932.109714	1610.480189	2320.046727	2200.193237	1309.685738	1501.615719	2911.797181	1546.998832	1789.966565	1958.301809	2009.289814	2347.957187	1763.056618	2109.779656	2001.28268	2529.179143	4034.471426	1732.578496	1878.12694	1880.764245	1610.097179	1788.958477	1699.543112	1777.644356	1811.31215	4875.612562	2107.283398	1898.60203	2056.477755	2065.310722	2210.650463	2068.928132	2381.176775	3003.098435	1910.53	2236.887498	1945.554343	1692.055508	5077.218151	1889.900343	1753.937908	2055.145626	2262.539682
359.mp3	892.0818888	1607.688996	1908.981486	1231.392488	1017.317197	1751.90062	1474.644747	1914.242499	1821.298706	1518.943428	1351.762576	558.9480762	690.847905	1125.644599	1126.963123	1007.33369	1056.647664	1538.576167	1204.064373	4444.603681	2018.456678	1441.526879	1281.846322	1499.305566	1504.253739	881.9005755	1458.760317	1373.261552	1437.041979	1784.312505	1391.041126	640.0093018	1441.994627	1913.013646	1992.537544	2260.659852	1311.068212	664.011684	873.6034463	558.232203	822.611842	904.2748523	1119.178644	4152.208827	984.7135608	620.1696571	798.6212775	831.9955656	1052.86155
360.mp3	491.9974268	1023.205371	992.7191099	698.5986167	2162.517807	820.3732821	1104.534198	2347.311186	383.7220056	700.1464672	576.6699578	964.5518792	1163.760058	1026.034567	930.3652777	1008.908522	394.3686208	804.9524946	602.2797491	1130.446146	1558.900172	1149.968523	1004.72254	1445.382432	295.7369471	1170.481571	732.7636221	658.2245794	1114.148547	807.5109036	958.8544149	1063.861254	362.9783572	506.6181394	505.0302183	552.6654329	943.9089282	612.9214866	806.5364605	1103.131897	278.6530816	635.8552164	467.5745871	587.2843762	663.3315439	748.1032019	1178.845459	455.2461736	374.6230969
361.mp3	1133.412462	890.3580156	878.2509105	775.3835884	604.5857764	876.3824923	735.9466719	642.9357633	1667.397613	1494.947871	967.982804	881.4495637	1422.677405	813.7415023	1017.680376	863.247443	1848.758036	1170.803977	649.498411	2532.697631	1042.870962	1101.739708	1097.296627	2345.106682	1464.627928	1248.649448	1257.436127	1455.822004	895.9560852	636.0937493	1595.298926	2107.594064	1388.750192	1103.700525	2156.153737	834.3571026	2100.94898	1498.866272	1740.030424	1011.000864	646.2775967	869.2923356	1315.217528	1119.904966	1194.540224	3162.178564	1536.933203	824.8993665	1002.214218
362.mp3	918.129025	721.9669409	835.5103764	973.1644434	650.1727734	580.6551431	700.616105	627.6784345	774.244635	1470.278255	771.4049362	884.5720454	689.8979057	686.0528858	676.4325619	663.1385995	949.3984349	704.2603787	987.6640615	1205.23141	481.8572695	453.7218862	491.2388868	730.1008916	976.5869377	1250.598698	839.13219	811.2265099	419.5953114	486.7678903	826.2494839	820.9942468	2012.420217	1095.59548	2135.276977	3187.010273	612.3675585	1005.776295	721.9630159	1936.0146	1727.19702	1127.324875	975.4448244	1101.52459	2411.905951	598.6479594	667.4048004	5253.292746	1327.521877
364.mp3	828.0730753	775.9031653	500.4953528	746.262749	1854.170362	3470.734087	2535.302964	973.5468383	1026.486654	988.5908246	644.0743973	956.7558205	615.6228958	1564.916707	3942.204538	1275.754731	1038.031752	778.7475842	606.080336	711.9400809	681.9340547	934.0139248	1086.913539	1435.76343	957.4697969	956.6337299	969.7465753	840.3466842	741.166854	392.4668911	800.3343269	873.9015836	529.3750596	1273.156225	2055.864061	1369.388301	1035.804113	1287.956525	782.7107969	1408.356066	1043.323608	1267.04239	794.4978276	2290.566225	994.7814106	948.6985751	638.276354	1574.562301	1184.241994
365.mp3	1313.070577	1692.506251	1361.629158	1139.182181	1891.880144	1319.111759	1688.843683	1721.169616	1905.858439	2123.82955	1172.792151	1774.949935	1552.882815	1265.449724	1522.027845	1348.690019	2366.722639	2217.048763	2279.898092	1332.897217	1233.796657	1892.320366	1202.226705	1371.011897	1638.697869	2173.870371	2078.250527	1857.384249	1864.111048	1963.797479	1790.826445	1688.181356	1949.527659	1432.581537	1260.125869	1495.012121	1323.294419	1406.595874	1801.136886	2039.728368	1541.006311	1531.329494	2397.842085	2272.247539	1975.537044	1645.777841	1501.747821	1541.975928	1390.43574
366.mp3	2518.7136	2323.959357	2423.439068	2519.573737	3031.420646	2599.959756	2823.038667	2145.005858	3017.236691	3125.234861	2217.916602	3135.200933	2666.781964	2384.937445	2796.079231	2157.864397	2435.570398	2391.762253	2315.707629	2105.238339	2740.322305	1919.462477	1905.280347	1760.004087	1962.562518	2194.933097	3132.598118	1975.160495	2178.378949	2691.808202	2690.269435	3113.05661	2336.912966	2823.179013	2631.280256	2589.385365	2527.713645	2569.129958	1457.800791	1707.492949	1570.105598	1623.57306	1541.611055	1667.714006	1511.085738	1483.55599	1983.54641	2007.094672	1797.881952
367.mp3	596.5345035	1381.295702	1203.780127	1331.557034	1271.323845	1096.090007	789.9416987	3739.572967	1322.687587	533.110501	687.1295538	992.8162405	4736.957929	1252.020336	1037.945991	887.700176	726.7741718	786.9599106	1220.661995	1361.816535	1031.607643	1066.065837	751.7099831	586.4705559	589.6222247	656.4158263	685.4282219	521.0134238	865.2163854	582.5600323	614.8484845	784.3889416	603.0832549	548.7704248	1055.963594	643.6798635	636.149152	980.7409185	804.2271907	929.6649086	922.8184066	1292.647697	1135.099693	918.2890854	809.3683392	632.4787968	910.3367822	613.3980469	492.0176648
368.mp3	1818.102297	1091.094434	1268.207097	662.3787779	922.9047728	1682.745652	1005.769495	1575.209412	1086.727011	942.114661	1655.958371	1365.116854	1392.750657	1035.642612	1265.256823	992.8937751	1269.013683	1422.163452	1424.046899	1050.768462	1560.067289	1508.353826	1107.351871	1089.21244	1126.715109	1339.800132	868.7966011	972.6710824	1560.446992	805.9647658	2057.807954	1100.565091	2146.797966	1751.150981	1010.11673	1406.794187	1625.287484	975.8773645	1849.638755	1305.546801	2166.562132	964.8884858	1879.589974	2283.310716	1726.846687	2034.651502	1300.39801	1630.347236	1787.313111
369.mp3	2095.942682	1399.911566	1172.178127	1334.2846	1726.01689	2273.168687	945.8732592	852.0247796	927.7742059	1040.6074	1572.824916	1275.413025	1040.765784	1646.554063	2330.797083	1885.051863	2411.882755	1437.319539	1539.478975	1569.189375	1972.285235	989.1330061	970.5476081	3436.077044	1100.169117	461.7877574	607.1876715	494.7258241	510.8357579	1393.023278	1816.600365	1966.152082	1490.087169	841.6176895	1697.351323	2171.50388	1677.043947	5446.140437	668.3899084	652.9200152	1295.490511	2374.813604	1592.211512	1025.439229	1005.289932	2830.306781	1206.278708	1394.299675	1613.627646
370.mp3	931.982964	985.2064629	475.9210855	643.4773828	613.2866738	733.4151685	768.1843738	565.6339284	753.8448474	696.305618	444.395976	445.4051613	788.8372316	928.8812408	914.8632868	690.2834893	770.5023552	533.8847796	611.1899683	633.8101951	645.5852227	479.8054612	431.2092196	586.8196108	799.1746416	675.0472831	872.4089722	896.5660206	859.3052561	1302.833665	712.6493688	702.9109971	700.5247656	819.719581	675.6739045	804.4526949	1178.262118	691.2813296	649.5427069	438.5670222	622.2336656	708.0801465	1382.943522	1017.083714	1265.798805	1337.866802	921.887995	1259.10138	670.5281657
371.mp3	1465.222615	2021.973258	2399.420854	1336.810638	1793.84821	1496.203705	1973.325064	1757.148581	1882.272064	1270.642944	1409.649439	2062.017353	2312.672512	1720.646603	1655.383054	1792.403417	1496.688474	1590.808136	1894.945776	1405.061543	1805.863274	2086.716421	2198.70716	1585.629775	1412.110487	1981.011955	1154.539901	1560.168322	2130.743747	2293.712211	1957.4235	1567.245401	1551.001311	2123.232371	1336.777926	2047.837657	2400.363111	2254.99385	2175.506251	1969.848076	1915.463419	1889.407743	1323.461802	1809.701848	1785.966139	1494.658485	1794.287977	1593.556623	2019.819462
372.mp3	2143.35073	2151.496239	2110.520677	1144.077744	2174.188039	2892.074516	1423.828657	2265.573669	2547.135068	2072.359094	1188.846354	2027.867664	2201.551047	3353.073859	1447.56634	1687.867419	2080.176648	1642.197392	4027.469142	2488.679614	2323.661716	1700.337364	2352.665026	2997.703088	1982.869385	1419.698169	1939.696425	1645.087589	2568.172395	1575.966104	1782.308899	2437.603223	1444.980045	2403.522694	1940.015688	1986.564466	1466.18987	2056.326256	1673.263468	2233.589674	2432.864616	1769.947541	1726.41608	1812.0804	1166.029963	2715.50839	2475.354797	1527.465736	3090.252057
374.mp3	3178.812409	2922.509203	4028.744404	3384.713124	2865.248836	2461.396427	2151.753043	2682.210775	3388.592605	2778.746727	2618.1786	2500.732266	3115.606553	2543.583475	2392.449259	3352.060322	2717.44142	2526.390652	2529.933189	3023.755678	2846.233305	2972.192539	2686.545329	2707.240184	3238.277467	3238.901743	2999.430449	2976.169347	2508.499882	2832.910269	3042.82632	3602.959922	2506.216966	2507.860237	5679.688381	2879.950825	2437.730218	2795.02114	3126.985609	2409.870254	2875.498564	2830.825343	2765.973408	2319.476674	2823.691035	2577.271886	3065.220917	3114.034043	2605.004776
375.mp3	3269.248651	5326.706827	2072.316748	2089.105341	2376.292231	724.743839	2678.386338	2244.708972	2623.428179	6852.332951	1692.887073	1556.050879	1580.540666	1685.748568	8008.506925	2061.650128	1844.344503	786.5157596	2921.01076	2204.487167	1251.063274	2048.216494	1484.393933	1619.793761	1678.043967	1715.039037	953.9048911	2442.024008	1066.401513	542.7243377	1262.684626	1939.216477	814.1113151	1816.297101	1749.640898	2375.595758	2370.808155	1983.090508	819.4982128	2125.997677	2864.65778	4748.518218	6500.304565	1204.943094	726.4385169	1560.011288	743.6058222	1751.857029	1050.499973
376.mp3	3647.158187	3671.591064	2652.14601	5666.25616	1991.73668	1207.991734	2296.485384	866.6579322	2255.818977	4295.554134	475.3862033	510.0525572	873.6462321	860.1611265	4888.846529	2692.325357	5307.476727	2914.986844	1646.750041	635.2873733	882.4948887	1839.499917	548.5374335	679.356917	1116.56041	241.2111328	514.710125	548.4011027	1000.992596	1103.339617	618.5318157	738.9624464	2383.156131	343.4288943	451.4369397	388.9031334	778.5479191	183.3672694	800.2749681	676.2876704	323.6832743	233.9628203	1144.487731	2615.122321	1065.630088	356.080694	483.7829942	2230.330812	358.4532867
378.mp3	3094.972031	1483.014358	1578.931025	2148.598657	2909.413695	1833.325004	1619.140907	1949.143616	1543.183109	1785.009108	1546.437863	2171.472138	2608.494356	2923.903798	2782.209889	2831.241186	2694.870874	770.5566184	945.1069726	899.588297	1200.674835	1187.986965	1038.196104	889.5233752	1496.147592	1049.934352	1064.475374	1024.214772	1210.104758	1206.950748	1109.05054	991.1145582	1096.206892	1248.195372	942.379325	957.4617629	1205.405849	1380.232288	1435.918052	763.9130294	1094.785485	883.056635	1048.188631	997.1899266	1004.273798	1020.240395	976.0631553	838.6994389	861.2075629
379.mp3	512.6343495	553.4073982	535.700674	574.8147546	604.4809477	562.5451347	587.1058263	503.8897405	563.8643625	628.3442913	667.547666	631.3173577	672.9050561	730.994826	764.3358647	732.7366998	675.4627381	604.1831748	520.7136277	580.9147313	567.4804978	668.7542757	711.4367312	644.0276283	575.8479479	627.7694483	638.3343819	552.4463019	699.007949	899.0100326	876.1828098	872.2799674	597.7930215	586.0287565	523.7087445	577.5153412	576.165246	663.2460708	586.5907219	715.4562434	596.4555712	487.2498711	501.4051996	579.6371944	619.0266575	624.0503669	650.0894513	776.0481053	801.6000608
380.mp3	1718.685361	2808.722376	2559.83733	1718.144096	1755.341519	2711.931943	2280.313485	1233.694132	1341.666043	3344.942296	1765.27118	1330.125729	1302.150375	3160.271952	1616.853656	3811.921917	3016.717588	2191.558242	879.8176138	1380.184732	3423.150822	1784.136152	1701.973663	1250.321595	2868.262227	1589.178764	1233.891544	1435.7137	1919.698044	1652.216029	1500.093794	927.6469084	4579.369084	1421.628584	1119.916586	1345.191476	2543.725893	1599.005652	1474.943867	1486.763703	3894.20473	1628.339378	1097.633179	1210.267605	2854.251433	1271.835316	1009.10475	2438.172856	3364.095748
381.mp3	3870.175315	2826.348119	2857.287019	3882.680427	1885.038099	2875.521991	1600.6992	4356.581191	1545.848909	2383.572813	1855.712785	3127.107234	2446.823797	3113.04803	3763.868048	4013.829377	4390.685442	1575.961873	3265.730475	2722.092272	530.990244	3458.529571	3343.409031	4786.529773	3814.847043	2435.389998	1416.38953	1351.240666	1714.599082	1088.123568	1524.459656	1818.150438	1838.740108	362.3402027	1598.871465	394.0703452	133.6266426	965.521534	1352.996181	1090.682183	1638.772763	731.4676461	263.9087426	1733.329857	1936.869902	610.077639	1354.585872	1668.225026	721.3176121
383.mp3	993.3025608	839.1278458	595.3512061	795.330788	484.5481313	423.5848176	732.3617642	758.0605305	459.0990047	459.6995658	263.1767606	184.2141467	165.0399277	852.1579923	962.4130252	858.3246433	723.942255	1378.939861	1445.353683	1269.140236	1049.121606	1076.380385	1072.305283	963.0185481	1002.624689	1207.036351	810.1671801	832.7752621	673.1769336	788.0308812	623.6725466	530.3627942	680.549789	463.3670697	398.27737	793.9311422	909.638761	915.818158	680.1590856	938.8432983	1013.812918	981.0715938	702.5305959	772.456733	552.3409411	721.6715824	575.4284784	420.6619034	420.6579401
384.mp3	2189.899758	1552.626722	1297.91896	895.7555113	1029.990183	4826.610419	3643.488641	3253.580286	1598.853719	553.3318122	1113.907833	5276.846542	1815.868945	1593.709352	894.0380136	769.6826817	1938.192734	1421.172222	1902.664276	1634.522464	1052.857057	1307.291502	4638.994384	2708.143995	3083.160961	1807.176122	594.0072401	1467.353237	4653.941863	2223.206297	1784.877792	1100.822085	1052.655891	3106.379859	2109.536036	2371.360275	1759.405677	948.402089	1194.341025	4816.511179	1182.691029	4087.344241	1664.657425	1279.783857	1176.724749	1434.806938	1262.922008	867.2978199	496.2570479
386.mp3	759.6852397	758.7037574	1272.642809	991.6857435	884.5085448	1042.391568	1204.800028	1071.843598	1600.865153	727.3980616	2496.525694	1511.66245	1001.906645	1338.844138	3397.124727	957.3243098	1660.791374	1603.848412	2073.632963	1188.415731	1297.668977	3508.488428	1071.33585	987.929102	3533.171089	1414.331419	1420.99378	2826.342199	2675.309048	3224.241054	2626.662344	1514.023063	3359.289869	1094.202085	1447.139649	3180.942327	1107.924215	1318.340569	2577.796423	1571.850305	1932.712918	3196.435018	2058.251408	2832.499723	2717.906236	1248.173887	1629.294722	2588.942229	2311.757128
387.mp3	1148.9929	1524.878699	1929.144244	1022.683918	1628.485326	2049.152682	1736.381096	2397.670518	2532.026221	2027.379685	2494.482527	520.8879284	939.1707565	4845.624119	2278.997355	611.2011781	505.9068054	531.0131359	2045.017119	4357.958584	4161.101948	1704.903861	2881.806041	1811.570109	1236.148414	5133.763736	2459.279102	490.9267922	603.9253094	345.457832	308.9151703	3938.084294	3353.976237	3697.641319	1264.64197	2071.575019	1016.125769	4323.194978	2511.788455	669.8259683	514.8972091	426.0523144	1921.897912	4246.714308	4077.827591	1813.898639	2974.118221	2398.736316	1218.78605
390.mp3	751.1531106	1480.699592	2081.168064	1647.743182	1764.973205	3145.443936	1853.930159	1641.928277	2280.48207	1627.008672	2115.375782	1847.450471	1965.838856	2225.956365	2501.933668	1927.150409	1859.868897	3532.993002	2006.852044	2118.265911	2781.20506	1748.214611	2254.127552	2128.788775	1908.356438	2178.951191	2090.84996	1893.104137	3124.407576	3519.64804	2063.5655	1726.417026	2599.854474	2275.081757	3486.798146	3932.529146	2184.725715	3361.42905	2672.137631	3138.14375	2619.38544	3176.110952	2725.591285	2718.089084	2727.072315	2450.76338	2921.836532	2646.46521	2481.239649
391.mp3	4791.638428	1845.228255	2365.515083	5108.4825	3470.954782	3569.988795	3233.919075	4578.979262	1987.046638	2555.935154	3078.274822	3027.718011	2490.082603	2268.972393	1914.826653	5118.922279	2680.024864	4407.511349	4696.660227	3119.950238	1336.495118	1747.104401	2690.960408	2396.710844	7212.833852	1868.320046	1371.564137	2992.554047	2263.121327	3185.341662	4336.859275	4152.661396	4782.25766	4308.421244	3275.968713	3638.69808	3095.593297	5828.323521	1686.386946	3791.555678	2794.497693	6350.952063	3534.488162	2332.151446	2355.620308	2652.040122	2492.655341	2961.665311	1426.170546
392.mp3	579.3724675	468.7642216	723.3828154	612.7057747	835.8742285	952.4135831	1121.081303	2538.359216	1521.772758	751.6818515	4922.192086	2139.196542	2132.778463	1552.105109	723.5322724	2248.879396	1503.743688	1223.09567	1633.005061	1026.186302	1965.858347	726.8445438	3291.423772	859.8636686	4085.501094	1792.925045	828.4429099	3235.4635	1604.430886	2537.683072	1104.31194	648.055535	1811.751484	965.4415219	840.6468944	1815.824912	3460.793012	2026.930806	802.9892547	1433.352733	717.1337675	4214.800089	1868.861503	789.2006071	2026.105232	1976.320336	1549.845505	1227.890572	3652.482213
393.mp3	3430.499874	2458.750432	732.8937768	1531.437665	2105.507739	603.0265828	633.8358922	143.5683293	2119.526162	1486.72782	946.36723	6311.203834	3582.351187	2138.920877	1180.968738	902.7115998	781.8097341	2229.147711	7600.943502	1512.891981	1072.440386	318.5801978	1153.242603	1273.800352	470.4764273	245.5319236	4672.677857	2475.22985	936.0540786	5233.807708	2951.043349	3130.710364	2532.435302	2764.923391	2714.921168	4618.197728	2515.471776	2087.651438	2741.253884	4840.481286	9501.426621	2398.769263	1628.383943	1826.72268	5102.141262	2102.964997	2955.7768	1711.77284	1565.691403
395.mp3	5154.857507	2506.391797	3331.351276	2564.010198	5129.696658	3747.199483	3324.266183	3685.549754	4348.882736	3063.3987	5012.765059	5769.712738	2595.365098	1960.425658	1695.582787	6015.645712	5312.916744	4881.221953	1830.225793	1677.541943	1374.512856	1212.404504	4595.979348	5875.013306	6245.039036	6364.520994	6695.236012	5763.775155	4841.028564	2228.836125	1700.577904	1346.585815	1194.215503	1211.618931	1278.53016	1053.230048	3294.00789	675.7503308	837.5990519	907.3559919	769.3784577	731.1090952	4825.994186	4506.286612	4281.05309	4864.021804	778.2825035	3241.4859	5147.334933
397.mp3	2389.280655	4114.305801	2283.128422	2275.26785	2627.534139	1733.536058	2690.950891	3153.908335	1867.922475	2212.649622	1918.96249	2412.980788	1043.301288	3688.586475	3815.600284	2915.791563	4237.733189	1807.952827	4160.982981	1402.939281	2391.855926	4058.36141	2366.118242	1710.640489	1528.380958	700.4389789	3275.429662	2386.886975	2856.706814	1945.704716	2065.432988	1906.526824	1648.403993	3139.876088	2970.463747	1344.09229	4068.070797	2392.63162	2286.129394	5605.101335	2678.732003	1044.859378	783.2584317	2822.428564	816.9024046	927.6881945	4074.278595	741.2817254	1008.459573
399.mp3	1771.476913	1793.567891	1609.574857	2775.463455	2509.672914	1979.698497	1761.125136	1518.609082	1566.678081	2063.192465	1905.266074	2853.660285	2200.108285	1945.501883	1868.225584	1426.913672	1727.999182	2545.709602	3270.923936	2058.42587	2274.781087	1834.443924	1744.817205	2580.125231	2799.520313	1827.242968	2668.795491	2856.873377	1646.215005	2577.571164	2301.310959	2010.178904	2914.674698	2850.131781	3455.971257	4019.871529	3530.64315	2520.894099	1913.587554	1787.73361	1450.490887	3826.976723	3783.737814	3150.442685	2566.654873	2118.98976	2073.391694	1872.385348	1426.981389
400.mp3	1374.586528	1429.359714	1436.307749	1458.107212	1485.628761	1443.836742	1434.097154	1425.978799	1414.069739	1350.726691	1506.087665	1401.51809	1563.611543	1413.706167	1517.063812	1408.238332	1523.139056	4466.323544	2922.859962	2418.839913	2053.192417	3098.834724	778.3792364	2512.187178	3124.858882	3938.699425	3523.711594	4405.892878	2860.373814	2986.494435	3129.164942	1738.011585	4103.211537	1921.067548	4844.275224	5168.925105	4950.012163	4186.595222	2997.096059	2150.79776	2539.644683	2771.298102	2797.553002	4616.680689	4302.163427	5046.628906	5744.55288	5051.942066	3211.246773
401.mp3	936.0365294	1040.373106	1737.224845	1039.957378	1823.537409	1387.172018	2071.542163	3119.278245	2001.916215	2106.117537	1975.156109	1068.979987	810.9024865	2052.96338	1317.553148	3786.016339	1626.657913	766.6137445	3060.671369	2168.018105	1688.90961	2450.943031	1676.096236	2831.324701	1908.224587	1730.208088	4254.849555	683.9913145	1037.410671	2654.802983	1046.316354	2004.111417	2242.066329	2267.548742	2408.160658	2860.292708	1873.208601	4116.294735	1024.829111	1664.179425	2893.601621	1516.970426	3433.112308	3923.217617	2929.990741	2337.725669	3842.119301	2469.327993	4083.375888
402.mp3	1694.697576	1731.904196	1722.550623	1279.201942	682.7286381	703.7637497	3877.59701	4393.354397	3256.164053	2639.616757	3065.510262	2638.768782	2501.777742	2029.489634	2120.014761	1950.927006	1709.157721	3206.679954	2946.941684	1840.751177	4148.046924	3783.377395	2201.22281	1833.20827	1493.891218	1471.832781	1712.667402	1356.513954	1514.317885	1312.419203	4234.103903	4873.267471	4692.665838	6073.608084	5210.848729	3691.039192	4476.977999	2478.751324	1765.768515	1764.787241	2020.106424	1755.771521	1521.314937	1538.902598	1482.687714	1582.808917	1730.60025	1203.952955	1049.555421
403.mp3	1428.658561	1674.297399	1558.950579	1529.483097	639.9075521	1162.528609	1045.433035	1169.250169	1268.54248	1590.957729	1266.218445	1371.943345	1404.759875	1433.748388	1481.117315	1526.069638	1609.698752	1520.804784	1533.390807	586.2302001	1262.087385	1483.767261	1082.013186	1171.131132	1282.981633	1255.464374	1410.53642	1586.621971	1607.420236	1644.437301	1634.862382	1359.435054	2158.777201	1686.929194	1545.952802	1529.88114	1855.330864	1783.328358	1806.608612	907.9618135	1815.831054	1961.919573	1746.208996	1967.612586	2250.564847	1622.511903	2431.081414	2160.38166	2455.358519
404.mp3	4060.865998	2659.167006	5434.926176	934.0943107	5144.089122	801.738179	3199.830423	2597.553138	5489.163958	2569.110929	1832.632872	7604.036551	8635.754414	9172.58451	6284.500962	2763.091745	4020.268137	572.4800499	3869.921729	4697.873996	3732.223997	5252.425133	2308.03594	4319.483223	1045.988077	4367.835448	1561.705664	1661.969205	1980.450024	2184.959004	5727.892581	7793.005365	9150.95595	8818.109708	6198.415712	3812.528881	972.6104248	4141.297472	646.1334797	4683.618696	3721.113513	940.5376484	4628.182816	1050.25165	2752.661232	1528.719157	2038.890473	2344.423605	1846.13684
405.mp3	3849.524692	3744.708017	3645.918125	2490.113486	2602.212904	2977.592426	4460.746974	3265.116852	2225.323919	2262.440612	2100.367722	2497.378446	2282.674245	4997.852187	2672.605663	2893.964612	2232.043992	2376.446578	5510.886077	3511.710243	4259.235577	2875.115345	2467.008226	2204.819907	3854.725539	3995.564117	4116.505624	3513.309452	3396.133306	4015.025718	5106.654618	5066.675746	2867.672044	1809.561732	1901.782686	3383.375159	3804.849065	4919.092493	2054.446538	2492.524705	1790.087418	2950.639595	4230.880836	3347.024701	1934.014373	1695.278406	1617.333182	1980.219663	4406.941072
406.mp3	2456.913745	3170.394726	1692.692818	3213.398579	2177.698162	2803.639375	1478.262653	2606.722573	3045.463414	2389.70557	2295.334671	3017.964901	3147.410689	2399.242235	1120.379268	2581.81996	1334.080328	2113.577587	2960.15383	1642.155883	2583.731055	2092.397302	2236.409905	2975.923128	1915.48619	3475.172197	2704.284512	1840.529265	2438.706042	3953.598832	2051.689635	1410.923632	2689.357014	2472.33495	1860.308603	2424.775251	2674.009703	2258.583365	2299.266196	3576.435185	1533.409504	1924.431764	3135.112245	4069.298	1166.981763	2059.946809	4390.959506	2139.793687	2480.644985
407.mp3	745.3043586	1104.840196	754.6733835	1313.797976	734.1309448	680.4275649	3269.665494	765.0321445	830.9218474	1530.071406	862.1486719	4798.476477	2579.704182	877.152408	1945.160474	1674.228613	814.9260594	1121.600986	949.1256295	1386.619703	971.651913	811.4241991	3112.410621	782.9157975	852.5679391	1660.046858	1981.035571	4913.427533	2417.153869	1077.749164	1826.692413	2149.566229	799.4504926	1039.160098	775.943126	1375.142781	704.8626803	696.1614335	3053.22217	671.8800322	1971.303779	2510.962187	842.6706921	5269.11085	1072.422649	208.2590947	1233.523082	1258.982042	493.7572716
408.mp3	1644.230361	2087.248131	1623.464928	1886.850967	1520.497122	2335.618979	1981.651696	1951.183871	1648.666968	2732.463421	2355.867363	4260.844788	2192.200813	2791.165642	2161.938807	2508.036331	2487.50611	2391.534158	2077.002224	2262.972288	2291.798875	3004.163131	2512.507815	2451.211155	2760.443455	4531.342406	4165.488831	4219.633445	3731.99666	4232.504694	2801.371093	3529.470267	3120.457418	3047.578885	2581.444518	2623.267648	2444.240783	3243.720331	2648.460844	2268.124198	2991.26332	3633.400955	2651.513511	4081.151448	3394.333097	3528.384016	3343.907381	2784.816272	2958.454419
410.mp3	1323.597007	982.898084	1561.571862	2148.282129	2592.423953	1631.387923	1747.295942	801.0402416	1395.695108	1470.549832	849.0671282	1555.993679	1455.430951	788.7591078	932.5682412	1715.093834	1023.340577	635.3823199	1105.588784	964.2139769	856.560619	1432.792253	1290.265359	795.9584263	1945.120048	1011.885482	1373.026922	1373.787868	1035.879163	876.7948361	1014.423023	896.2173819	1205.81811	2176.899918	997.6331435	1154.513943	1695.598232	1426.595248	1150.980534	1745.814259	1485.285005	1267.057552	2237.032603	2231.08374	1682.024231	2050.418729	1634.852648	1332.406027	2510.81582
415.mp3	3476.075975	2027.108229	3552.464212	4651.810915	1442.252255	2151.248661	1420.760643	2192.075439	4257.483234	4778.939584	3238.757677	3137.876058	2199.372212	821.4816043	4189.726393	4078.929175	5896.66624	2518.703552	2061.716798	2084.816721	3158.074653	1694.751235	2176.854135	3097.529137	1974.182102	1661.146828	3274.636238	4063.819123	1841.835548	1447.163487	1316.094255	1004.298505	4466.783799	4719.337068	4516.196761	3557.145244	909.2888744	464.0025826	4300.199141	6192.435473	2083.804962	3849.000721	2299.160837	826.9751888	3545.989876	2167.489382	3220.822184	2917.185114	1696.492024
416.mp3	2265.752771	2652.034976	2153.217992	1760.10718	2457.694547	3449.845528	2200.646802	1868.813833	1960.476843	2263.357281	1060.698546	1573.810188	2577.517385	1355.72223	981.1020253	2029.294623	2167.901905	1791.263838	1545.597842	2689.724961	2638.858982	3509.605885	2240.595606	1796.345301	3807.50263	869.6281442	979.1717372	1809.209587	2211.899785	1376.622464	1406.143466	1881.495898	1195.009319	1652.238205	2054.647431	2290.589573	4071.545945	2085.644412	1975.211058	4521.258823	4785.173291	1326.26778	2723.33769	2612.746618	1874.762781	3037.117264	2939.081164	2462.496507	2628.034961
419.mp3	1116.471062	1734.314059	1273.827602	3257.549073	1086.490263	1159.5069	1192.128898	1299.532429	913.9225477	1066.266521	1002.934966	1040.899296	1091.120557	1080.32762	1130.486755	1136.11245	923.5263499	986.118	901.6748949	877.4449418	852.3940391	876.2355615	857.2297214	830.74727	809.0564028	779.202403	819.9764131	782.8143878	666.7006109	1101.272641	1257.966319	1239.22412	1204.238735	1536.39311	1284.153735	3253.401496	1062.062961	1056.549051	1073.531375	738.9231564	683.1035553	712.7223301	748.7092631	672.3935443	685.8424393	1068.929197	1066.602362	1188.623064	961.1537024
420.mp3	916.1548845	4102.348839	2930.520468	7174.240573	6812.732228	761.1869311	1211.235458	3670.91819	1679.832668	4561.353561	6751.113356	8289.454499	5580.58718	6044.611919	852.8974523	1074.167848	881.4941933	4704.417238	5954.533708	7160.473116	6658.518821	623.6862136	688.8139098	4574.932431	991.5189059	4148.475034	7047.234573	5955.599557	5892.602042	1778.846687	932.2260617	944.0468017	927.8818249	3961.478563	1749.450742	7306.692017	7178.902119	677.282693	569.1188676	6417.753378	839.1573708	4719.862999	6969.984019	8312.466403	6178.217964	5904.643213	898.7409625	1131.357156	6551.476356
422.mp3	1407.976133	1506.575332	1842.623075	2541.045093	2745.456725	826.451088	692.4812028	742.8663674	721.1371669	780.4560238	1060.644153	1313.174084	1198.815792	1497.881915	1595.670219	842.551614	952.415502	916.135847	803.2435227	870.3313776	791.2504407	757.7648418	949.8613421	1077.300311	1331.243853	1249.119679	1555.983982	1943.036618	2366.622739	2314.342686	3083.958181	776.0535959	708.4898848	748.6531573	838.5912191	1030.441108	1243.553004	1366.159638	839.7909493	843.3498629	1103.2365	729.6918643	763.8325132	684.8067996	711.4148324	888.1675505	931.4875056	799.2429372	841.1470361
423.mp3	1196.183854	631.6294282	843.4183813	687.1545558	2690.837781	2233.741745	2039.529707	727.635071	682.0611161	1077.397055	683.0201857	571.4241634	2087.244965	819.7113535	1450.891676	1737.266177	3471.21924	895.2505433	767.9377273	830.3651693	1201.64623	1125.06552	1671.823763	1301.457091	1109.682986	1897.037672	3262.726654	2266.528929	491.6601969	627.652598	531.9512973	461.3313223	793.8397555	814.2743634	1842.201236	1238.040797	2840.632291	1999.576512	457.9178701	561.4214575	925.5074267	1200.397527	1506.244731	2098.549727	2276.813186	1643.119483	1995.673818	1960.882824	928.2302357
425.mp3	3799.111974	3634.110686	3985.174234	4094.722174	3721.898593	3984.472726	4086.70407	3847.20727	4056.959992	4282.806747	4378.107261	4561.832143	4024.581034	4577.448702	5080.656897	5305.261699	5252.198604	3155.768975	3269.79152	2601.432962	2469.254922	2718.677589	2420.017789	2401.182252	2608.447632	3135.915243	2869.598551	2932.815977	2828.776712	2750.199063	2720.381137	2516.339203	2477.17806	2566.026757	2734.434742	2834.543164	2489.507244	2508.00502	2820.091811	2523.123616	2499.322174	2607.48328	2576.540068	2686.980515	2739.305682	2707.846867	2889.908436	2805.584366	2770.51844
426.mp3	1778.924964	2402.541154	2064.1773	2263.065433	1838.765409	2641.368599	2081.081108	2214.963554	1917.394287	2316.939688	1996.734908	1238.466786	1216.565889	1255.208727	1672.360632	1163.273447	1101.346213	1246.812995	1401.785927	1210.723693	1308.924466	1273.127445	1445.444552	1021.018001	1017.673341	1237.214759	1312.37744	842.989754	1003.978308	922.7038477	1294.558284	997.3406143	968.5301912	984.8241937	1433.257002	1296.170978	1265.822842	1289.283046	1576.054788	1045.612359	1004.90006	1313.227239	1277.992501	2279.372249	1785.904606	2428.198969	2128.021723	2080.689308	1583.736235
427.mp3	4122.289884	3959.958188	4616.160532	3536.206589	5056.535915	5485.790165	5269.370785	4747.577726	4382.360214	4272.09047	3915.701573	4463.95791	3694.902141	3600.654284	4785.732125	4107.577705	4382.622711	4708.08001	3795.859205	4075.188	5160.854035	4244.716639	3998.035251	4815.167514	4021.378077	4550.740888	4110.691829	4001.594844	3930.764499	3995.283565	3482.00763	3881.60115	4454.539238	3517.827599	3395.847371	3819.388466	4032.903185	3847.363326	4122.010506	3245.000554	3462.45778	4377.634392	3470.311216	4316.135234	5294.271196	4390.498049	4569.455301	4454.763431	4304.702023
428.mp3	2095.76191	2022.155795	1172.893519	1245.756822	1762.897317	951.2339387	1119.874101	1242.372764	1306.797084	2333.074294	1753.299791	2833.568073	3008.514121	8208.009164	1198.048283	3041.14065	3081.073786	2081.696844	6447.843112	1313.037914	5839.095834	1040.067843	7574.682601	4790.376034	8221.867389	3038.886948	3137.679003	5824.894593	1880.399102	966.1201375	3113.626383	5617.284225	2674.52792	2728.626011	2527.720144	1788.065933	2206.11131	2635.496144	2246.201866	2302.549272	3113.71743	1281.23505	2934.558543	4359.334944	2538.17307	2974.108831	2807.418646	2943.37327	2112.590463
429.mp3	279.4173554	283.6523366	258.0220024	271.9976349	335.2014742	355.379075	311.4096908	339.0733711	589.0196296	393.891563	270.0830565	293.4220496	262.3295329	219.8681953	234.5255323	245.4085473	220.7999256	270.4721513	499.5999268	521.0218598	275.5985091	264.18859	288.2410834	270.9918839	257.1680503	263.9086758	321.1042854	355.5430734	559.8689533	458.3194859	318.1325954	291.4028403	249.764313	253.900946	286.4364199	282.2031208	285.6219883	293.5406158	434.0058671	452.6068007	300.6942754	255.2821999	220.6323248	233.8511756	219.5627773	255.1643604	244.0660788	266.6191882	534.591363
430.mp3	1095.214394	550.4840362	1926.946048	912.7413186	1193.51851	1006.918532	1657.911035	840.3368845	971.5585947	1186.723592	1418.667503	976.7396693	1115.018994	1146.855889	628.5587612	867.890917	909.8524412	1322.297372	826.3482439	796.6906427	1142.515484	2557.040264	825.9675198	1365.676464	799.9818356	1383.387391	908.8688965	974.0362677	1010.088267	633.9800057	1233.261045	1073.869507	2058.90231	769.5374593	773.0908816	681.1912722	844.1501738	851.564876	883.449567	2006.884824	635.6321181	992.6259221	385.7983188	575.7642212	412.9724406	475.4778734	324.9208505	531.7260989	585.9229214
431.mp3	2633.45535	1302.586847	1287.182973	3679.149613	2174.806486	2445.55903	1532.132642	3894.079133	1711.537201	2704.352638	2308.803527	1645.023985	2783.644673	1584.134712	1079.335472	1594.272906	924.8724566	2836.874637	2015.813052	2619.490273	2352.991129	1412.061986	1444.596323	3356.378516	2804.695616	2530.604086	1292.917005	3761.259872	1837.763833	3801.572773	2430.891594	1487.078519	3925.283012	1277.341778	1733.098143	1431.159438	1559.575745	2926.530171	1903.340275	2957.051385	2817.07695	4892.873723	2818.693562	3132.217132	3378.58796	2380.055343	1349.432554	4383.926207	1781.810327
432.mp3	1380.658149	3206.290151	483.1068888	1246.402687	2841.443886	4675.200134	212.0380633	527.8503647	1877.494725	2083.100483	814.1610809	1643.907834	1375.685635	3227.354149	4715.006741	1034.830528	2085.723998	1146.686845	1592.43958	7637.320558	1184.201604	1654.956592	5081.855162	611.1628767	642.7797902	1591.520365	1797.763804	2020.513225	4358.059551	802.3105358	2276.424757	3998.611192	600.7801624	824.8331037	3087.562688	1466.682187	281.0983997	4724.116239	1644.089538	2914.143518	1625.82144	598.4144548	1734.934926	3027.233677	1651.641556	514.6292458	3000.562595	3318.957534	3020.429619
435.mp3	3760.574065	2007.447983	4036.678116	970.5174917	2166.669289	764.5038501	2110.076205	2312.640328	2492.636789	6873.089695	1233.42641	4662.91899	1107.994977	4675.740434	2835.056862	3686.064955	654.8192007	1617.385149	722.8966212	785.9165008	1081.752849	2974.945198	2586.408187	3463.790515	2166.090108	2423.164865	3701.015794	2215.681113	6514.584419	2327.732876	1246.272964	2031.11028	1867.379954	1305.571956	4564.686801	637.4580344	676.8970902	544.3253907	1048.44543	4216.587446	937.1005934	2822.11909	2303.08031	6653.57158	7120.799067	7504.228601	7415.313875	8244.098232	7368.339455
436.mp3	3674.701054	2690.133977	1901.119192	3028.876797	1488.305952	1926.6366	1340.662259	1870.938625	902.5700579	1599.636326	1478.26465	2398.80015	4739.636624	2347.30476	2208.087183	2693.960791	1952.76649	2044.009162	1682.165251	3952.608575	2049.283997	4602.357403	2442.455422	2199.706603	2189.43491	2867.187388	3179.634722	3716.492914	3229.086959	3175.466283	3983.441628	3427.075196	2265.849175	3494.692163	2010.37185	2902.739098	1928.111283	3690.000057	3191.404232	2365.335794	3856.919653	2961.390768	2555.038584	3467.77577	4275.706745	3199.170316	4794.82407	2794.254468	1884.854664
437.mp3	1707.140836	1961.205106	1946.517313	2039.995228	2273.926187	2206.540783	1983.576172	2071.158128	2116.814934	1858.108801	1731.318644	1969.362099	1956.666413	1865.645458	1966.627352	1786.148382	1766.441867	1894.485222	1842.244566	1757.90778	1825.036932	1707.591223	1907.279297	1651.217711	1778.117386	1686.202644	1644.649941	1699.374624	1685.667775	1749.900408	1741.198519	1792.490968	1749.928133	1642.366157	1562.866602	1734.179066	1729.043339	1752.811741	1408.174312	1490.667532	1743.366735	1539.483713	1731.853063	1832.778438	1806.505565	1874.84916	1873.159548	1663.7108	1577.282291
440.mp3	1639.554343	2729.620274	1098.871982	1399.301351	1619.081136	1952.273353	1916.632025	1026.034127	4154.752101	1674.306272	3031.794768	1888.387633	4363.210711	1366.60868	3722.683363	1544.16372	5116.287745	1469.129744	953.0346695	2782.953031	1382.160592	1711.651908	1634.918156	1556.120736	1020.64287	3118.889586	1438.825939	4652.147486	1291.699963	3618.135575	2375.448168	2956.998933	3421.027377	1589.028106	1542.015901	1199.747661	1805.082544	1312.923309	4633.376351	1237.595067	2554.054838	2534.308279	3279.26041	1170.051987	3862.50121	2295.021651	4883.63672	1757.00429	1543.583617
441.mp3	2979.384722	2834.270967	1889.769114	2525.763089	2640.723172	2659.022995	2721.648375	2499.26182	4827.4477	1921.575308	3043.20047	1889.092972	3211.991894	2033.118812	3204.975954	2025.316502	3973.504362	3533.720227	3229.5233	1831.827562	2083.780197	2467.472994	2556.103986	1552.028994	2852.760043	3416.460956	2963.938331	3890.282582	2553.962263	3055.373989	1971.909489	2869.827245	1956.690161	3680.839313	3025.024226	3707.798986	2735.253759	3702.622615	4474.032144	2016.295694	1867.976866	2572.406438	2098.621986	2237.690873	2450.351257	2682.518197	5065.850607	1935.268374	2664.110859
442.mp3	1324.405942	1110.968593	1219.086078	1285.222532	1344.778981	1084.987532	876.4000207	1086.051194	1188.084219	1053.687585	1535.469151	1565.574408	1304.380044	1219.999743	1205.26617	1446.35208	1154.341059	1882.134979	1613.654656	1823.436923	1586.195876	1518.358064	1534.155004	1341.847178	1288.70047	1498.485615	1581.601072	1955.459568	1942.564908	1594.297609	1230.155717	744.4664643	843.7609958	942.48483	1218.625779	880.5924733	1368.703567	1005.688376	993.2849923	920.3419399	1204.102388	1014.068881	1294.223657	866.080765	1357.03581	817.572333	1421.378387	588.4369568	1553.841919
444.mp3	486.3577708	710.7144171	661.0268064	545.7604089	497.4441711	754.4095487	708.3218492	1094.735004	1265.121965	738.9128149	802.2626261	582.2102848	1040.663557	891.6650047	659.2040402	757.3611078	954.7776128	877.4556887	686.5285808	658.2381766	801.6710395	1205.299092	1253.310715	754.1365349	675.0777477	550.055844	719.0554754	745.5472268	841.5110598	917.0294799	730.5911923	592.8407147	585.091791	740.1600786	710.8010458	567.2181019	539.3342753	600.7023629	759.3907506	529.1232141	491.4740313	763.2912145	567.2758715	575.6557534	1308.694862	756.7563312	1646.03231	823.2375976	1606.636548
445.mp3	409.5334469	423.3309139	383.8334825	694.8225989	389.2946352	373.5601185	346.4038414	344.7834844	337.4024484	340.6296143	344.1422853	540.4249692	1046.121145	597.5879282	527.8601397	408.9323196	370.4266483	530.6420615	1026.52772	565.8749567	427.4171512	375.9441536	716.6856544	699.2089797	841.5739742	723.0387276	494.357306	637.3235372	453.004634	391.4783004	522.5134348	657.7961225	546.8058969	450.5968704	423.5005799	560.5045628	446.1201046	625.3220586	426.566306	345.4713487	337.2369282	620.4556249	566.8510418	439.480738	420.1083795	776.8788447	630.8048986	570.607811	562.1638727
448.mp3	4513.616355	3458.627303	2136.082662	2738.392567	479.6675898	2107.718914	783.4473391	3040.986101	2240.505421	3109.472277	1568.868941	2708.88541	3303.755012	2497.914678	1789.706405	2527.069935	1799.073894	1931.078668	3223.540178	2449.502897	4296.118017	4157.657786	2291.161039	2722.932871	3137.262047	3358.474756	2632.909463	3379.754322	807.4750738	2388.294053	1916.292066	2493.033047	1260.291781	625.9585558	2356.755862	2058.604652	427.1447542	1071.824892	599.7182501	3192.887472	187.7338468	1599.341475	619.9726707	2664.73039	1607.37142	578.3032792	2095.277034	2603.344735	604.084997
449.mp3	1199.700565	1051.953526	1062.170428	1198.250334	1251.882426	1406.716753	1179.637326	1431.809874	1365.544044	1739.109819	1549.923674	1684.998843	1435.59038	1869.476594	1874.280846	1808.471479	2303.492958	2171.433828	2190.144627	2490.633032	2636.157835	2828.206186	2273.790275	2724.016941	2569.853297	3197.993373	2988.366349	3317.966521	2611.531295	2764.792229	2883.389081	3529.713223	3009.553133	3060.160741	3190.054032	4202.382471	3095.791507	3075.973452	2442.111853	2736.063935	2193.084929	2879.544444	3321.394836	3572.758955	1894.516008	3228.045528	2657.469025	2482.013073	3279.656157
450.mp3	347.1314576	492.5722778	401.8318117	903.3239832	752.5352365	682.1681163	1403.965159	3983.553219	1435.763245	887.0093791	1081.59561	1238.179868	199.0235242	173.8260931	164.9880604	116.7241172	139.8763419	113.3587954	159.0743333	204.8719838	167.9756735	114.0096878	108.4539629	170.6865447	106.9302726	101.0803803	91.37056499	124.1992456	106.6016679	116.0165192	107.162471	115.9445386	115.6638513	109.0175471	112.0748105	100.0972136	128.5991216	190.2268259	217.63264	154.5781134	165.1263824	234.71931	596.7522634	970.4932321	317.9959151	571.0705474	225.0948932	313.98768	197.6942345
451.mp3	267.4467906	373.2064327	372.2308739	221.3339702	772.7232657	1058.650088	287.6353942	1699.874795	843.7393828	483.0637916	882.3791979	956.0974025	447.2103213	902.2873921	1952.139622	412.465164	994.7364193	1018.403174	317.1346542	1665.162465	985.5065271	474.8673933	957.098587	1001.073537	496.909648	916.5343643	1847.698133	540.0026522	825.8590793	1272.921662	309.7929596	968.1795338	720.3331529	283.9761952	898.9051362	870.2338786	242.1820837	938.9406366	839.3886781	568.0892039	1059.415038	1281.679769	1636.015334	1923.590322	1790.488967	1123.951258	1838.504542	1794.796752	1475.314637
452.mp3	915.7321763	730.3577269	1636.693731	843.4292858	1015.637034	1853.96883	704.4975701	805.1852435	906.0282893	590.933706	654.2859718	2685.381353	614.0645991	610.8079093	932.5009936	496.3250719	1202.315403	2028.15936	473.2038737	698.465223	1114.425443	1358.512374	561.5504145	2616.230391	407.9498724	595.6630478	1147.569486	444.6862695	886.4568722	1751.856748	403.3103315	735.9529927	1133.693311	573.8409004	709.8717495	2799.193038	644.0742988	610.3385138	1051.490373	519.255186	1205.261066	1899.688404	469.2858309	667.8878667	1090.426107	1199.682193	547.8874513	2662.694406	353.664306
453.mp3	7030.866265	4603.274319	3053.344612	1778.423226	409.3408641	2035.384852	4105.280544	1878.813694	2595.494946	4929.341546	5583.271546	3832.202567	4779.693822	4245.571436	4600.31366	5385.911839	2979.620457	4402.727556	1427.916094	767.1063059	4329.179446	5258.36726	2266.200277	4243.44119	4377.871833	871.3275387	5101.177979	3632.985265	2177.469386	502.1087034	3142.641263	2143.127605	1253.259495	3973.11314	2144.499066	6916.787082	3835.587582	3756.179012	2770.568615	4525.147611	7010.039404	3836.457665	494.7580762	1438.825976	1008.067477	4513.45442	4409.25151	1833.119545	4868.361123
454.mp3	2691.972689	3510.28184	3025.791181	1932.188334	2486.980569	1950.081868	2195.731051	4197.910991	2497.726415	1912.631918	2353.94558	2825.195387	2037.400881	3695.106869	3132.937384	1776.945227	2498.657074	2153.12658	2005.889468	4303.763828	2390.520696	2709.483415	2177.00581	2373.200607	2561.339268	4321.301497	2996.978458	1950.230463	2299.36411	2121.079433	2332.480341	4210.482875	2523.733275	1881.960325	2377.99754	2877.408882	2156.386144	3724.97606	2971.810969	2133.02991	2167.726269	1830.307414	2064.852847	4279.206545	2548.497331	1606.424815	2216.480338	2201.840435	2576.807188
455.mp3	3355.800947	2552.068766	2518.734417	2785.536266	2390.511632	2431.252683	2961.67924	2266.542705	2201.804628	2529.891325	3374.00914	2368.297171	2998.028628	2786.736208	2512.012969	3267.093965	2991.263647	3031.51955	2390.327968	2970.995699	2732.090015	2625.379603	3008.862295	2626.06071	2506.094322	3014.002915	2376.569476	1838.253964	4495.911097	2380.978236	2818.700012	3087.460784	3073.006247	2731.144326	2262.712353	2888.034457	1742.915047	3013.472451	3201.523957	2503.605403	2162.635014	3338.202436	3469.399061	2639.82371	2798.89931	2524.193965	2265.841217	2259.779382	2589.487269
456.mp3	4596.789977	5145.20984	5656.614151	5396.956284	4926.66437	3326.758571	5741.039706	4767.993807	4594.637872	5023.971589	5357.347913	5219.852167	5058.736508	3876.936462	5479.158241	4308.908326	4418.527745	4421.173236	4181.319872	4584.177594	4590.268236	4393.143362	5602.307758	4801.652009	4522.879659	5177.276269	5036.17717	4828.886729	5014.289533	4537.885797	4939.306067	5032.922715	4415.067004	4862.459989	4783.260115	4509.287007	3993.343813	4460.808022	4450.997517	4398.421329	4536.266479	5074.726012	4820.931138	4772.254213	4784.178011	4563.771582	5204.30442	4397.459863	4840.73719
458.mp3	2742.687328	1704.133181	2517.845699	1980.713662	1237.164278	946.9935375	3976.470325	3607.262961	2187.439614	3581.296888	4216.755261	4310.144052	1721.646163	2458.188539	1411.645862	2542.514613	2233.594954	1437.297131	2739.044967	2397.257838	2260.391875	3102.089253	4097.247809	2744.302508	2098.546308	1488.24333	2205.672167	3581.205682	1949.352427	3101.661297	3197.998382	2895.692459	2777.462618	1719.436813	2530.97351	1930.544298	1190.061975	905.9766784	4279.046455	3062.359459	2131.74777	3858.328268	4028.326799	4455.178949	1884.530987	2921.968036	1449.76909	2560.588409	2127.299741
459.mp3	697.2844859	755.2724979	784.1307226	363.8006747	523.1596648	567.3966143	997.607016	1657.280331	896.523203	1459.436357	671.4026986	792.2745785	1220.636244	2165.674854	1675.159495	2252.142732	1746.823701	1956.180909	2470.494903	2355.320771	3102.986058	1814.28021	1140.759708	686.7113494	874.3392948	706.3287448	1287.215378	2825.147481	1748.240445	1155.347792	1540.234115	997.164886	2426.070962	2684.802612	2556.69736	2945.563338	2425.440776	2596.369613	1922.410958	1317.148968	2600.615432	1877.632591	2466.200745	1321.602356	1031.941502	1499.327812	2402.948302	2921.078348	1878.656522
460.mp3	3586.046476	1494.568752	1474.969804	1525.236341	1550.868046	1344.672567	1545.99537	1507.077854	2126.415111	1876.761272	1479.04527	1443.267829	1193.073341	1143.545362	1150.492648	2058.157336	1433.433338	1920.722895	1430.372552	1371.903324	2435.566032	1038.6332	1658.987628	2051.823701	1068.034534	1029.143789	1472.061488	1402.37678	2715.762689	3175.854665	1016.532721	894.0494537	870.8580125	739.3568432	752.1965268	721.5867324	789.2237061	717.4670073	714.2732747	619.8393176	718.6366352	669.8921432	662.9700259	682.6807846	680.3213353	692.377905	708.5436769	638.4276071	687.3121437
461.mp3	1388.001309	1354.071132	1534.940358	2127.434512	1378.019404	1442.059883	1341.733892	1374.233495	1444.157225	1629.036998	1375.181087	1268.631039	1434.791189	1427.934171	1510.513324	1979.257196	1608.420358	1377.919586	2575.611129	2157.405499	2165.530488	2337.587032	2694.979608	1713.595208	1230.145039	2732.91536	2825.949621	2140.616905	2043.728776	2841.582774	2308.445522	1108.929133	2543.173729	2500.065332	2236.001671	2533.481332	1916.85909	2187.17052	1042.401495	2447.226543	1630.258912	2178.593164	1750.193212	2711.52991	1222.488582	1129.069327	2647.166711	1168.053047	1604.598816
462.mp3	1983.054642	1155.659664	828.3528917	1307.006113	1448.346518	1485.367503	1020.525717	2582.60232	854.2427017	1126.300697	1178.809879	1652.653824	1134.76145	1457.517851	2156.025285	1090.074987	1131.89211	951.2791822	1110.412468	771.8482723	800.8515703	1532.463354	947.2316346	912.1547887	1440.917441	1052.344172	669.6626568	1107.481145	1082.606776	1021.916597	1122.240298	2737.043876	989.5551659	544.7683356	1291.35111	653.0790158	1322.355029	1231.283161	814.8628293	1118.326605	592.7780606	1160.653084	1132.866836	1451.048698	1635.933584	2146.044628	3281.075965	2589.688251	1746.578867
463.mp3	3811.430248	5315.000804	1961.853866	2297.967688	2529.727258	2057.135788	5445.861891	1961.835559	7082.916256	1936.604426	2039.288362	2493.136644	2527.325565	4202.198242	4438.529422	6794.94009	2070.887265	1955.116373	1956.582036	1789.489214	3701.655287	1934.489686	6620.134313	1959.026232	1923.515244	1938.38671	1977.554301	3198.339691	3673.978176	6752.269667	2278.533508	6765.959683	4573.292727	1814.883433	2635.968305	4435.974582	5368.66123	3726.442767	4880.490438	1885.274555	2065.888773	3030.705996	2488.617739	5685.058711	1846.490706	6622.569221	1482.481268	1970.21211	2353.922369
464.mp3	857.4327101	2980.265964	703.3461575	641.230002	3391.031011	1499.632375	642.3021478	1008.193951	1567.553021	455.1752784	405.0632389	2638.083313	650.6040327	365.2564429	5468.710824	830.6020939	496.7347887	466.3483405	1198.011289	621.391317	363.7455964	3361.321696	463.3552816	418.2832469	5010.597753	668.328573	557.1973009	397.9611855	1403.538307	516.7520405	583.2524319	5620.348369	482.449436	573.9057913	4259.648534	929.5180929	8570.346647	9015.538173	7052.37568	8806.814724	9214.431751	7037.161694	7442.871003	7913.871248	9356.272981	7930.232878	9027.854489	8707.943708	5970.055707
466.mp3	2116.56907	3700.522457	2736.725144	2754.906973	5254.191517	1876.47778	3548.787791	2801.586151	3152.9164	2756.681633	2405.867563	3356.36713	2345.710636	3667.870151	1937.053803	3589.104734	1668.392389	5678.754669	3092.806991	1183.411331	2898.28818	4248.358597	4013.002245	5847.239301	2790.313862	3315.673846	3440.151877	874.8470266	1866.278635	4198.342829	2292.806076	2635.6945	4835.153542	2557.286679	3194.714598	4594.886155	3344.397049	2852.994547	2897.322148	5417.601271	3522.838804	5193.769264	2720.984299	4116.227422	1648.953342	3377.058723	2969.461412	3406.364015	5318.703693
467.mp3	1333.504145	5545.843482	4987.067317	4557.753725	3106.214462	3481.712232	3577.458242	5033.915349	5049.854278	4402.392407	5494.041735	4803.900603	2912.533989	3085.89002	1272.003891	4401.18127	5897.840234	2640.176323	1560.539436	4431.074054	5392.248259	3543.490102	3329.423546	4096.941358	5712.042964	5698.487626	3695.958816	4718.256231	4846.867499	3471.502328	3245.65691	5765.361324	2756.987074	1756.775598	2456.398959	725.8489392	5376.527292	5395.914585	3261.48111	4986.845508	3867.316582	6489.217556	3491.978757	2597.095563	3945.154648	4747.383992	6908.310922	3570.951272	748.0495612
468.mp3	458.7436045	830.0677609	1031.237143	1006.372634	1036.573082	705.2566049	431.6536946	380.4348221	339.3851822	244.6373155	329.5653978	310.6870089	305.2368993	385.5588054	482.3526883	629.3712667	937.4335449	815.3880248	880.585028	973.3625436	929.6149907	898.8259969	755.7089149	644.160899	663.9402537	683.8148126	511.6261301	380.2100166	356.3207373	204.4115629	128.5561134	620.8338424	333.8235084	808.7083578	326.6841384	520.0090328	332.1682697	1036.672713	1628.017206	1266.063265	806.3742594	838.3330849	612.0910019	956.8669717	975.9506773	1084.358937	525.2244265	497.9803858	296.4276201
469.mp3	593.3717402	1022.804751	127.0207517	107.0788681	143.0139397	1558.787335	2679.751042	652.9097609	4801.55172	1522.745609	7527.742689	263.6704391	150.9050558	385.6221223	114.1751129	662.9585582	6490.045097	8617.940527	1201.710055	5826.912537	361.2335171	140.7314306	3296.10516	518.9037317	6982.508683	537.3277997	2929.362968	7557.36844	7394.678251	890.054577	1503.320227	142.1582077	154.1703701	4114.666116	602.2664861	4062.151202	1870.422059	904.4257908	1808.551181	7749.680375	4544.773954	3013.567154	147.7846104	1071.887939	5014.186262	3628.844704	3748.945687	3546.935872	2621.837563
472.mp3	4884.284699	2568.161681	2553.192066	3442.155455	1496.189197	5979.450904	5113.961971	4912.677327	4142.268315	3355.00658	2862.338847	5122.426764	3875.63971	2701.372744	5620.888998	2678.921457	3542.340805	4628.809306	3963.612148	3722.264959	6119.877419	2528.031338	2884.930834	4133.965591	6258.987626	4657.31771	936.2642259	4869.484347	4776.225371	5234.046378	4081.859409	5007.663983	3696.362917	3139.062557	4107.362861	6719.71253	4118.566349	3742.627291	5221.39773	3633.0823	4833.9059	4306.305499	3335.580466	2990.499741	3544.311845	7078.08083	5370.233171	6226.995224	5820.947818
473.mp3	5033.337733	2604.190985	3273.722547	958.6694466	2933.642469	4509.752568	7579.689403	4734.588844	1806.076742	3802.877787	3580.376024	1564.214264	3586.567088	1066.945265	2196.059234	4608.119231	2529.763387	2044.633932	3291.74342	4255.090474	5668.151064	1712.008037	7187.557252	2978.617216	3144.794779	6169.074691	488.6921182	5395.500725	4802.045742	2208.33067	3474.669253	462.6411237	6235.93063	5994.997901	3901.029527	1745.250014	2169.62852	5655.467169	5211.748738	3243.830024	4562.253248	2062.647942	465.0135388	2030.402373	2209.305486	259.9850503	3599.751651	4267.125071	1980.195084
475.mp3	555.4592534	1426.591201	3741.671622	2258.984155	1108.407286	2436.333825	1136.452762	2266.734246	3562.086088	1178.958164	1014.347163	2804.626391	1808.588752	1313.099312	2426.59677	4063.941671	3470.421467	2151.036906	943.1532589	2700.888367	1191.791813	2548.605558	4209.851401	1134.084211	1579.389909	2840.526887	2898.981212	2673.79587	2936.652232	4097.082469	4155.634331	2497.421397	5023.99286	3057.18554	1361.906391	1180.834917	3433.251257	1724.880541	2111.129012	5125.487221	2375.577838	1522.197293	1145.940166	4510.727306	3511.916471	2440.129627	5571.237729	3175.366718	1216.007117
477.mp3	3911.815268	2595.876859	2005.310307	1120.911431	356.0354766	1866.896236	1488.627049	1459.822807	1196.27698	1946.991751	2168.785316	4370.998044	3863.958418	2816.352227	1957.276511	4153.929084	2698.726791	2008.879865	1084.505055	339.1529336	1895.697802	1458.121781	1469.12387	1238.207374	1941.933294	2232.802791	3810.040976	3958.127186	2600.292783	1845.57114	3765.252995	2397.89493	2002.268065	952.9440264	334.8625402	1637.993484	1514.254858	1418.611247	1335.004164	1940.182636	2232.491783	3323.40152	3614.037425	2552.469123	1885.39615	1581.928986	2207.426796	2043.851356	1871.781596
478.mp3	1154.259603	1482.024941	1418.135246	1321.752406	1257.061779	1269.596527	1309.763901	1019.770344	1147.334396	916.2663545	1538.15631	972.7661402	980.8125521	831.2039694	674.6563047	802.1310972	670.0733115	849.48785	685.524952	712.9908606	610.7272573	533.935725	679.2668416	650.0547834	723.858615	943.8248398	908.2520911	848.8496527	969.8221937	716.9325293	772.3273358	710.0079816	971.6459497	998.9714148	826.6862719	1090.22019	1142.338733	1483.235599	1091.583318	875.2859974	1190.654332	1706.829247	1204.367004	1312.944658	1318.198608	1198.384057	830.6536442	818.2532398	1290.373278
479.mp3	1059.098926	932.8723461	4112.161986	1360.433376	3414.637843	1111.937648	808.8475597	2395.618257	1051.424283	708.0317551	1613.128999	1504.352463	3034.786887	2870.377382	1334.310544	944.9469957	768.0830041	1238.108701	573.2649743	488.1386925	589.1041221	422.6429901	3053.306663	4547.278821	691.3167968	1920.485422	1404.006449	6929.647863	899.0328241	914.2856438	1405.931657	1732.781494	605.9644179	1234.60623	1407.385145	2979.182097	3003.840522	597.5437971	2287.684389	609.5946211	5498.627202	7027.025037	486.4961813	5736.655434	2875.294322	6163.538994	2152.221488	1096.97584	2486.827017
480.mp3	366.8929847	329.1894089	353.518846	298.5347673	367.479509	382.4166914	341.7599765	369.607174	353.1290523	427.0182435	296.3991839	303.1762438	274.5809189	243.1019141	235.4672724	239.2617724	216.8417171	224.8028809	216.5869826	233.1584048	220.3189792	259.4833078	225.2893083	230.4161398	211.7866422	190.8613744	176.4167297	178.6041216	183.0584447	199.5204173	244.4000482	261.3386277	243.0035894	213.8842897	258.1465633	216.5716548	263.8788904	311.2558728	352.4310866	319.0848271	469.2924256	432.2182254	349.6436189	350.8322602	451.0373581	476.4456812	492.9405149	603.4035466	531.0532675
481.mp3	1066.689947	757.0270306	888.4173485	628.69383	816.6522204	970.4734182	955.9051148	618.0070338	818.1037745	955.5509494	1207.567704	954.6468246	789.9387287	760.431295	919.0001148	877.4894258	739.7426646	868.0747645	930.3084276	1054.645932	865.1653019	1400.293623	1703.698504	1468.610398	1144.631826	1312.588509	1592.501299	1740.30977	1338.930896	1099.121903	1552.642963	1509.990703	1487.010266	1101.564209	1422.876916	1362.109673	1422.359995	1291.388085	1306.262624	1504.420694	1503.132313	1092.094867	1253.501427	1403.889757	1736.489736	1257.491577	1116.092909	1386.14226	1335.102923
482.mp3	807.8438489	853.3613349	979.3562088	1327.467202	1523.264094	1793.115548	1581.311616	1791.699417	2180.048728	1969.069952	2373.989259	2853.791409	2161.633644	2697.101965	2746.973188	2765.945037	2607.063926	2924.762154	3203.451611	2837.461745	3008.022491	2974.81259	879.0656726	924.9865125	1099.966314	1065.548996	884.4519574	1465.651026	1521.221031	1506.927006	1557.645705	1663.973399	869.7413062	917.9227231	1229.473468	1316.640801	1605.74086	1382.030679	1095.572776	1492.642023	1571.882751	1485.413486	1509.276228	1274.008465	936.4150777	979.1903076	952.1991918	1327.005877	941.115941
484.mp3	3597.390872	537.511143	5442.424008	3801.576274	3648.811712	3866.734101	4935.432482	4318.868553	3780.24071	2501.024595	3671.365536	4705.063711	796.1794482	3780.369006	795.010392	3318.206469	579.2133519	3172.271353	1375.118477	4365.306556	1654.485585	4671.552372	3028.436541	3407.014115	2075.807947	3502.469209	4812.276606	763.8454282	3597.663708	752.8330027	3070.716872	569.8124007	3256.501222	1390.395992	4286.167735	6713.730848	4584.366533	2819.73466	3520.636172	2246.019466	3301.950898	4827.64554	749.9669325	3728.254316	759.0454006	3794.522879	622.4091897	3353.918216	1802.666639
485.mp3	838.2372346	687.8522194	761.8401378	553.0228068	533.1751131	615.8676665	617.4792726	643.8682123	537.8068781	556.9104958	627.2024869	657.9916382	641.826651	611.671072	583.9092631	574.1845092	558.7763704	473.1583399	466.853935	421.1251214	421.9421342	414.8310542	636.358436	392.4577199	421.882389	469.2954185	561.3590321	527.2384253	579.9294914	546.5517994	459.0127329	508.670872	439.5632035	511.3235154	557.3924633	487.1304986	485.7990158	453.395627	469.8936005	522.4178989	578.7754729	511.5711994	474.4032709	468.9662455	487.9098264	405.6805729	424.9600697	351.1197634	380.8070959
486.mp3	2275.312973	2493.963973	1376.329947	1882.716812	1603.855187	2180.028812	1736.839106	1793.691707	1321.787123	1453.546193	3247.071155	1666.711534	2066.239898	1287.816914	1575.178883	1698.227432	1581.659896	1432.854676	1087.698532	1547.81777	2104.789957	2611.005041	1446.454112	2136.009817	1149.04748	1907.086221	1839.30723	1927.682129	1636.227828	1289.158704	2192.489925	2664.031162	1814.271727	1134.1645	3068.717098	1143.380224	1672.996032	1854.168478	1210.189124	1462.876102	1477.50873	1932.006499	2131.344888	1391.806603	1478.85537	2987.041463	1492.073953	1585.155314	1980.026467
487.mp3	2297.349544	1412.132828	887.6498269	3265.00921	1929.128336	4433.904577	1074.275127	1348.388022	1863.769865	1849.422486	1342.665744	1950.110465	3758.355175	656.4025556	810.64783	1177.745371	1463.119206	1776.73885	2233.035501	3849.244878	1240.905106	1959.719896	2865.813111	1888.940373	2752.181081	2663.574158	3223.098785	1074.41041	1463.127593	1447.588331	1940.97135	1426.079376	1919.869832	2932.466062	1553.46366	982.3375426	2052.686285	1428.041737	1088.719494	1679.980502	1578.674549	926.7911959	681.195222	885.1200108	1608.982844	1306.828476	1225.726368	1621.99462	2231.148568
488.mp3	907.2484269	1031.607709	795.7959403	1034.831317	949.6236092	1072.651177	1152.8226	965.8401444	993.6019715	1071.038444	854.4910395	851.7867364	902.2629292	1070.295331	1061.852817	1099.554483	1030.170157	963.6644742	977.5869304	1025.341273	1180.934611	1139.851749	1153.231312	1515.606426	1182.105809	1122.76507	1173.573439	987.6069559	1053.071122	1093.506258	1055.168428	1398.934309	1136.569642	1035.828381	1259.085933	1406.184712	1025.102219	1070.61049	1341.222449	1425.326416	1165.407592	1235.200825	1166.063213	1420.143285	1601.896613	1465.567058	1389.912113	1590.762572	1924.027287
489.mp3	1940.09691	1702.630193	2106.952686	1510.052534	2162.972289	3397.45581	1841.334434	2431.439546	2787.146466	2316.824239	3615.197045	1588.985822	3557.562725	2458.692685	1793.654216	3182.356679	2260.082155	1884.871358	1998.670825	2129.138189	2966.592506	2102.257328	2137.183954	1982.358216	2570.310141	4473.294323	3978.066175	5175.646354	3167.6183	4136.451667	4131.83655	3016.655909	3046.561411	3916.205291	3907.717861	1266.837545	2567.563044	3914.106055	3103.517699	2313.474352	1422.716636	1430.258915	1501.136538	1646.166568	1417.404025	2684.318227	3357.680877	4490.919948	2885.829317
490.mp3	1041.859759	626.5457673	2687.441254	929.4194052	1116.544081	1909.669084	1483.298578	2976.588156	1390.728729	2947.955538	1665.860854	1297.282031	599.6725264	1209.584125	852.1575713	774.6725639	1282.103995	2191.481923	2863.226003	978.0049324	3440.800701	1051.554335	1424.592799	1073.935059	891.6311404	1527.103358	1046.540141	1228.644216	1675.326969	1120.844633	3172.971574	2341.486564	2412.941266	2354.211739	3724.978182	3471.647001	2470.223502	1649.48344	1971.696408	2009.573171	3811.895808	3473.358473	5341.563682	3251.44857	4245.928677	2911.150332	5985.700097	3072.603955	4256.810301
492.mp3	652.8193874	1579.356161	1150.613533	937.0798285	1649.205257	1295.927787	1106.837854	1435.66362	1726.185417	1123.117473	1029.809746	1931.174007	1381.49833	1119.947432	1067.838068	1036.35744	621.4786422	857.136655	1214.432227	2709.021616	733.887758	910.1875731	1369.80546	1069.130423	687.5951302	2117.393499	858.7854529	384.8452533	935.9051239	796.2451995	1501.643236	1173.708861	782.6721732	646.9053503	457.1059332	964.1589398	1036.496759	579.8346719	1515.968561	857.6928376	899.0448661	1409.57441	4593.590985	1493.230208	1548.792608	887.5633983	1076.634486	2775.902957	702.0462077
493.mp3	1182.937088	931.8796273	1284.208148	1167.516498	1094.19148	1083.162263	1598.095345	892.2786925	838.1094682	1150.349241	1030.252478	943.9137803	1202.830762	1273.313839	841.0373363	790.1256024	887.0048755	876.7404884	803.4989132	843.1995807	868.0588875	986.1654624	827.4080591	616.1247836	1056.271568	756.8105994	543.8061138	711.1015929	908.700753	924.889087	1198.804828	1037.74647	1238.365928	1322.796043	871.354794	722.7354938	1256.173043	824.7430783	814.8796617	862.7282507	502.4597306	584.6489789	1407.858822	1173.552423	748.7568009	1003.600602	1017.275032	889.8869066	2223.694023
494.mp3	1082.52849	1090.115165	929.4984816	930.6138237	852.9838812	1257.890399	936.5581709	1189.432184	1291.278672	1795.527562	927.6351276	1225.929369	1096.045321	940.235359	1058.40431	1066.319916	1246.438979	1077.049189	1027.28067	1250.817542	1040.138027	884.5213362	636.6075029	651.2056947	608.8772357	698.4032775	910.0382736	776.9882754	815.5665702	767.896921	736.1313701	1014.368809	588.1201822	734.827478	711.6790691	819.3573944	1056.404488	974.8797941	755.5947005	996.6862082	992.7745098	694.7314297	942.0790975	1163.743584	967.2140307	971.364289	846.5740317	1015.468167	950.4292066
496.mp3	2624.611031	3493.214076	5035.072097	3143.909336	9150.52951	5625.140483	2417.271404	2265.819767	4760.321611	1429.239605	3951.812103	4933.638604	2920.36788	1232.934923	4558.657859	2032.613726	4409.184966	2468.319147	1714.604971	1936.667826	4672.190212	410.9572406	399.0653432	2316.318971	2483.579134	2767.250777	4964.043446	469.0606647	5662.457868	2737.318181	1722.496443	2057.733586	4772.063565	455.645239	495.0043547	2351.364474	2280.111206	1105.666651	5159.27002	507.5674288	6454.900518	2452.551383	1338.153987	2036.289202	4358.026554	1395.316876	813.7327341	2572.243649	2399.762728
497.mp3	4230.465449	5628.871994	1960.170455	1186.394484	314.4096217	3236.957155	5105.768003	2238.319435	2891.55669	4224.652724	1670.824243	4888.348801	1819.998392	1903.877648	3375.152579	5027.139203	4086.48459	4894.463343	2419.740169	2975.961918	5787.78768	2067.974752	4213.091946	1299.439036	2010.49685	3684.315642	2281.00568	5112.822202	5077.188022	1831.746222	2704.12389	5229.593291	1710.09592	1434.355182	1129.582527	985.6722514	875.8530378	1758.113226	1372.994179	5874.135833	650.9794908	1345.198612	4971.202756	3240.556005	1025.539096	1185.993209	1019.809555	1052.581828	1788.507859
498.mp3	803.5503629	725.8247735	914.1601593	1634.775996	2211.046848	2209.655197	2052.834625	1866.058807	1602.260284	1671.009132	1287.916616	996.7921401	1058.870539	822.8540581	1134.620961	739.3432291	1055.045737	1435.382737	1597.363043	2381.224657	1989.867591	1754.166876	1695.002254	1629.264971	1354.430559	1211.957819	1165.441985	1342.516114	1132.804333	945.3141708	921.9509254	1381.493976	1713.907007	1994.436924	2408.640376	2052.088615	1925.010663	2063.659057	1734.820331	1606.672247	1584.440832	1525.845118	1576.459427	1106.978928	1301.332578	1598.072708	1036.480652	1355.718663	2008.463643
499.mp3	1167.928039	363.7926744	714.6160135	503.207581	2727.36099	1102.211227	2044.153276	1340.653008	4196.900083	1691.736397	759.2611046	1305.614327	1098.672023	2194.225624	2011.812042	1476.914106	1922.712939	2537.980098	1699.304138	1175.44593	1794.271355	1363.724587	1038.389924	1017.311656	1215.322181	1737.041013	1332.245222	1008.422084	1760.959581	1009.041226	1365.76444	1166.172275	1569.229221	1020.954117	1110.028877	1598.306269	1509.228684	904.0190647	832.352014	1235.857542	1280.72139	993.9907338	1183.916162	2401.112496	1219.592238	1641.891795	1131.291376	2050.152924	1416.85642
500.mp3	6420.100303	3294.102286	5918.829523	5747.307918	6468.420979	4172.303917	5959.641865	3266.984802	6157.152398	5331.216563	6103.662992	5239.664431	6625.872753	3564.875482	6170.668228	4799.760033	6248.347632	4207.013939	5987.045241	3376.259218	6593.938818	3019.082463	2946.467649	2357.362853	2387.530859	5088.644334	2588.511696	4873.954555	3290.446627	4165.530091	5950.638126	2918.88292	6247.614969	5041.526553	5711.963952	4679.150993	6467.740505	3401.172506	6062.54655	4838.550631	5664.702667	5432.049691	6024.566048	3095.270702	6281.428099	4889.268021	5887.996142	3940.326736	6340.603015
501.mp3	558.0165813	612.7296547	369.7361886	596.7246071	337.5967275	757.098839	1434.946879	873.2300335	1489.93082	781.72672	1530.814772	1350.558149	981.0050914	1273.18434	363.3486526	454.3965847	383.7697666	1478.534842	760.4844904	475.3698904	699.8272465	1583.68881	1356.021916	1118.509359	789.9092996	953.7889943	624.993217	792.9126348	425.6113241	613.894088	1028.09755	657.1027853	571.7055954	561.8235549	717.6011316	658.0280403	669.7937731	488.6131291	819.1450404	241.738198	1475.715759	1541.15754	745.4494091	311.0489595	895.6448949	595.526046	734.4876577	576.265817	625.9312763
502.mp3	1376.437528	919.6388207	1074.637027	7482.64987	6280.889971	1473.413421	1822.060553	2205.432532	3844.749096	1872.01199	1364.047352	2374.66085	2282.36782	2166.251665	2009.115778	2224.125302	1385.154042	1677.081943	1194.364318	2043.460818	2427.48708	2505.521145	1991.974641	1798.488472	3075.293879	2615.571134	3569.349318	7223.293617	1806.441362	2960.626569	3112.757288	2431.314857	1819.216014	1799.444101	3039.019932	760.4274697	2116.521891	2172.41558	2225.922532	2152.218288	1981.256236	1855.649481	4202.471472	1660.627847	1961.184387	2005.610252	2812.369532	2510.974691	3900.573367
503.mp3	2746.945952	2244.989597	3014.867937	4811.350529	1321.323752	5025.965555	3069.06707	1931.42272	3405.613336	4247.24367	3194.880072	3216.940807	1845.563051	3611.758071	2612.405491	3121.22061	2898.904839	6220.911951	1869.228946	3745.808681	3594.006332	3926.538461	1892.681203	1158.8405	4055.148395	2598.380607	3057.752771	2038.794664	3372.852056	2113.732646	2207.097787	3145.204358	2898.645741	3295.934485	6108.290189	9105.763934	3914.927211	2802.368172	1936.038878	4563.006755	1929.933744	2893.966284	2687.059604	2738.338715	2572.258203	3410.76873	2980.105647	1995.261216	2915.7643
504.mp3	2109.293297	1420.072689	1809.375299	2100.860463	3093.295112	1243.092665	1413.642242	1600.347243	2071.361732	1773.962299	1646.935571	2551.343466	1586.839418	1788.439817	2081.736573	1409.694828	1370.544171	1580.243586	1481.920713	1889.077534	1583.623888	1937.399516	1107.327949	1452.158147	1496.161887	1618.52941	1690.104434	1332.045099	1274.486241	1484.246437	1364.430577	1897.548395	1311.097564	1369.527515	1482.077051	1478.693976	1286.711338	1495.139501	1342.265184	1368.258895	1424.086317	1854.459552	1445.075475	1630.187621	1538.886888	1410.284123	1474.750421	1873.097509	1593.370884
506.mp3	2076.934271	1204.790185	920.5588897	999.1519734	878.870786	1237.444385	849.6010904	937.2659491	815.7746194	901.2842755	907.9243069	1121.437118	877.6567942	967.3632059	932.1395903	1040.271656	1209.006538	1113.068659	1291.173978	939.1069373	859.5826828	969.7878535	864.3692829	889.6156542	868.6889329	886.0517847	926.0061092	808.5261181	938.6474598	854.7420477	881.4431833	1160.84814	1180.207451	1230.344962	1314.830735	877.9916592	878.3519902	913.6440534	831.9050242	836.692169	884.9105876	998.2240518	998.9816908	1072.375299	1038.165361	1053.755933	1005.098634	1217.164525	1133.164608
507.mp3	699.1699595	1127.170837	329.7571313	729.6933118	604.3753294	543.4000912	798.5812149	880.8163936	611.6764225	790.9691133	696.0409004	1863.451233	852.4848886	908.0989484	810.2001109	3152.376613	879.378831	628.8258819	670.8875333	746.0465852	726.922961	1533.628342	678.0590279	435.9142158	802.7651467	650.6992003	1691.456206	1359.208739	657.0814849	901.0920977	1831.95883	849.5168875	830.5293544	916.7318782	764.7829496	643.8385863	981.7920387	1222.604667	547.7957805	687.3375758	485.3732119	618.9495699	1143.415835	782.6731419	706.7153328	698.9966734	630.6518831	537.6902265	1893.600884
512.mp3	3491.288849	3720.697234	1662.503773	1905.120598	2887.317399	3156.230699	2865.646079	2555.247106	1662.174045	3312.529117	2852.957703	3724.57728	2386.127046	3845.410528	3601.649792	2692.322466	2541.511441	3201.081224	1303.547335	1361.171369	3515.92366	1353.937417	1147.185575	2473.887688	3370.823664	2567.256948	1367.67648	2846.384274	3783.855196	701.7546974	3411.18607	3805.746617	2541.327092	1480.663173	3340.02878	711.9377861	2131.403406	2257.582023	2908.817018	3550.086926	2690.229754	1018.691622	2788.052574	3007.510775	3863.918461	2833.34265	3217.646611	2301.490706	1107.449963
513.mp3	816.6417716	848.4805385	694.2745908	714.3149508	844.4632248	722.5460717	890.6139104	748.2427898	683.6390162	631.3223372	585.5035974	843.2381732	854.5287768	776.0994856	871.805522	778.9890397	727.9146835	675.3717182	651.6422289	753.7322742	856.1436961	799.9175992	999.3905971	778.6446092	791.5926368	688.306653	640.0959257	843.5258918	835.1251058	741.2591665	888.0361616	709.2994262	824.8785595	725.5701611	872.6445894	809.4155316	856.0257693	952.4521945	782.0037475	653.0721085	733.3212317	627.6123511	605.9865597	712.6158565	608.9437068	780.6236107	678.2829087	733.2098704	654.3956933
514.mp3	3214.130612	4407.590233	1103.717626	3370.880685	4554.68919	1085.50518	2046.752074	4042.689399	1266.346411	2716.502459	4082.781992	1755.225616	2460.04585	3247.327095	1774.697501	1573.135092	3540.002438	3108.304581	1889.672032	2260.243465	1645.66511	982.3379652	3610.07044	2115.077153	3389.366368	2611.272846	1640.106068	3361.931419	2960.924787	1371.850842	2355.501313	2591.108653	2541.763523	2501.200769	3090.596487	872.3722949	473.7515573	553.1613839	309.6151882	256.668734	177.9111272	1279.993917	1211.792057	706.5549219	874.2161723	987.5192483	1788.380031	421.7471848	1082.985886
515.mp3	1480.118871	1499.12931	1062.927767	1358.327465	1326.0937	1792.98946	1682.1662	1329.258532	1306.854016	1022.321638	994.3493504	2681.428397	1594.853551	1226.890089	1490.816282	1984.078977	1460.939842	1837.408647	2150.302583	1859.5832	1815.473025	1963.457524	1552.535969	1510.179994	1442.103128	1116.875892	1217.544467	2107.594103	2140.967625	2193.897163	1522.507788	1927.632538	1346.819709	1821.578839	1368.692144	1054.741871	2403.260243	1546.219029	1766.243273	1899.481447	1627.270797	1160.536599	1319.324278	2159.169522	1865.755869	1737.880815	1559.857949	1356.730545	1623.410737
518.mp3	868.2163873	1228.88266	1163.584685	1096.733398	1087.95945	1083.391628	996.0585588	1343.178926	971.1861754	1008.214655	1608.453759	1207.047558	1066.451734	1070.448315	1256.317453	945.1344407	944.2275081	972.1538846	1117.141758	927.2700037	924.4996282	1165.039071	992.7366913	964.9144549	858.2305562	1152.228599	1024.39937	1060.095977	803.0256744	1032.720193	1091.965558	965.8877309	1055.455702	1289.181969	1188.351942	957.3380275	1030.902887	1235.955533	996.9932558	1371.330467	1066.179849	1159.641233	989.1625143	959.6238857	1284.651491	1021.562167	1086.438732	923.3849868	1035.01064
519.mp3	2875.200022	3028.251534	2560.901931	2490.346139	1869.857847	1869.981497	1812.066472	2299.644931	2234.983664	2901.319139	1678.383172	1883.471404	1795.837384	2393.019283	1902.137163	2319.954315	2009.460588	1898.039891	2497.016174	2219.523676	1402.412363	1802.696077	2405.775057	1958.376013	2250.93046	1202.708757	1364.354966	2374.125268	1576.472369	1894.948216	2039.153446	1678.309537	1164.240757	1839.792247	1294.327915	1750.877433	1841.060384	1706.251646	1551.23922	1326.284876	1943.570149	1736.641414	1581.631961	1878.707091	1637.780964	1692.384894	2199.812326	2225.125486	1278.949811
520.mp3	1536.703159	980.1785375	546.6913013	439.8858637	604.9160937	618.104378	1173.218432	1300.143187	830.1370091	1135.216797	1740.54334	2677.83075	2166.798601	1584.966766	1564.661946	2056.011345	654.0469105	1371.207703	924.8746404	1209.219555	1057.657703	1478.248853	2504.277178	1922.391895	1596.985857	1433.355216	1476.257999	700.7841965	1249.739367	968.8154728	1523.916759	1169.532679	1824.429388	1943.790362	1833.802152	1136.988738	1349.30732	2633.191293	1256.357917	1587.574507	1282.056109	1200.565025	1037.407944	1097.505986	1477.591878	974.4819285	1005.355332	536.2227272	1061.158621
521.mp3	1965.079821	2212.028538	1738.063377	2074.348757	2907.533516	2066.786765	1469.276586	1940.284546	1854.408138	2128.608685	1572.230446	1907.176186	2655.308887	2462.891491	2312.114858	2560.878967	2484.718508	1890.479009	2376.124916	2424.136108	1875.794556	2473.539512	2207.430655	1717.737879	2210.910672	2329.898158	2409.268773	1806.090435	1793.480751	2742.708091	2276.809215	1548.454882	2488.874715	1724.439805	2987.662951	1675.094604	1962.887578	2646.102167	2047.683559	1398.867666	2318.114099	2208.378838	2136.339858	1949.526424	1730.331041	1834.728303	1561.241959	1410.245193	2276.762989
522.mp3	1531.857301	1493.700672	1552.182091	1546.246581	1789.180273	3255.77697	1438.042797	1246.766825	1698.03058	4195.635769	2008.555147	1275.81647	1078.339568	1371.836388	1086.1456	1100.899164	1347.001921	937.3115582	1516.583793	1256.86938	1826.92478	2769.708137	1184.297697	847.4739449	1133.286826	986.988886	871.2319744	921.8804109	1524.398061	1425.684027	2720.509456	1738.973341	1410.752293	1142.572531	1564.987783	1584.550496	1510.639096	1374.36056	1659.495085	1612.032339	2242.667412	1323.105718	2515.883493	1396.11805	1294.735809	827.4013592	1082.034896	1088.007812	673.143305
523.mp3	1156.242083	1288.903461	1467.876814	1416.755532	1464.545515	2274.410541	2000.208132	2408.01822	1676.355051	1381.77801	1626.088382	1676.935703	2649.311691	1448.702039	1669.815481	1509.059512	1685.6053	1639.017986	2354.440412	2044.771449	1526.770396	1947.108703	2204.318078	3382.383808	3503.840492	3431.250642	1957.794655	1879.305161	1661.090122	1663.338219	1350.918986	2560.288718	1639.887496	1735.06877	1866.071981	1312.30188	1735.876679	1650.916036	1538.664293	1448.430854	1909.762449	2765.577874	1904.437554	1815.194869	1553.852674	1681.066743	1704.551798	2254.312624	1585.101359
524.mp3	4157.515503	1203.12114	1621.898941	971.0267143	2849.966653	1033.168025	1376.095749	1120.913135	1452.173974	1680.290122	1151.417275	2270.140844	850.8912454	2784.292809	494.2177254	3102.732021	1572.520236	1248.448279	588.4603158	3294.354505	743.6304836	1135.604673	1991.854578	1469.397734	2251.596593	965.4153396	3884.938519	913.6024165	1176.789181	996.4404962	2142.232421	1056.739761	2186.58409	598.6684678	2587.107036	1687.170641	854.1871296	3678.759543	1445.227589	1953.058249	794.4771282	3513.640078	708.5665902	1820.518308	1702.303668	4360.13229	1059.093045	1612.371391	1016.372527
525.mp3	662.8296347	1271.212172	899.2980408	609.4204683	670.6056538	951.6834905	1190.060031	617.4532431	1092.345627	782.3159131	1077.51911	1047.36188	691.5306221	510.5978408	815.2635357	588.6823634	1106.096934	662.2380095	963.4921593	505.8885284	770.3507695	785.7918928	793.9280392	1463.207466	1246.189566	1545.005242	490.3872208	942.1793312	750.4017039	380.53248	533.5487293	1008.640403	879.0488388	464.3286228	847.2320674	1228.234125	1482.098782	962.441916	414.3866814	688.198902	848.7195151	1609.67313	1014.018895	1249.303757	874.9581452	1471.044191	623.3739796	1558.67327	1138.163051
527.mp3	1163.943903	1771.192609	1344.665371	885.2287452	848.3161088	1978.983163	1834.395837	1326.819056	1978.230451	1920.235242	1602.464642	1196.061325	1561.727622	1099.590062	814.0688454	648.9363146	1108.327329	1086.142846	1172.801027	1107.147054	1475.429139	1331.340792	1207.186052	1810.583601	1585.290842	2105.300619	1723.715504	1702.775779	1243.541868	1928.222999	971.62947	2023.432855	1856.930594	1919.547535	891.6666366	1879.140424	1445.32378	2891.700746	1305.347103	1519.266019	1378.678937	1237.446396	760.1922384	2096.453231	2210.138856	1478.020631	1831.032966	1351.374877	1474.642013
529.mp3	1430.150126	1688.146814	1707.524685	1249.994821	636.8737757	1352.288782	1826.216501	4240.749101	1338.416225	3667.073611	1083.821495	653.603491	887.0579736	2418.061884	812.6786853	1383.90261	2647.978426	1716.351121	1153.897545	4353.266258	1139.212334	1695.277588	4533.800126	864.2175974	1834.499377	2376.082587	1129.796548	2370.698156	2926.460299	1632.259417	747.1423358	772.0201612	1036.747605	1255.900744	1616.893364	2296.125797	5493.503731	1284.401273	1620.047531	1900.484943	1021.86887	4345.021644	1510.742523	3423.162714	2048.354897	1451.965552	1528.318428	1728.624247	1914.069281
530.mp3	1796.882672	1796.781716	1970.609921	1918.638779	1973.393447	2153.280492	2298.140644	2239.126579	1962.716356	1697.444682	1556.366575	1691.488051	1454.452854	2206.36429	1899.477538	2085.948488	1444.085525	1186.164661	1907.42422	2151.504463	2098.224593	2293.875057	3278.407912	2201.412389	2511.578057	2146.569538	2854.006447	1805.076737	1489.690767	1635.801699	1391.468954	1144.883621	1268.307711	1747.680889	1663.11642	1962.975319	1894.599489	1379.836976	1835.026235	2306.435373	3113.990701	2134.051795	2880.999235	1968.447942	2082.129166	2625.69422	1569.393956	1675.436675	1920.211477
535.mp3	2117.04546	1731.677408	1646.081142	1408.502045	1584.477872	1990.788577	1555.77797	1872.423668	2174.352524	2535.268041	1770.133348	1559.357261	1191.774742	2478.172871	2271.815731	1600.979629	1729.571812	2477.4251	1221.734852	1795.413651	1991.882508	2006.091243	1608.953229	1798.209533	1915.20877	1914.006993	1941.092566	1672.885098	1522.3657	2108.209678	1560.764812	1871.481161	2478.315346	1610.425408	1750.469553	2139.917822	2762.705597	2198.221166	1713.961353	2101.583835	2193.77193	2287.035968	2460.373174	1926.896401	1955.933657	1892.442077	2370.546979	2126.314852	2226.707378
536.mp3	2141.111826	2559.578976	2407.133073	2392.339063	2244.871622	2518.179503	2348.793346	2059.94719	2443.534435	2299.176451	2316.904014	2702.62443	2505.834901	2755.092158	2754.857753	2645.635423	2586.783029	2443.917891	2292.608673	2310.401928	2587.482391	2485.859335	1778.467009	2464.450701	2315.628632	2355.208557	2041.399733	2418.856021	2354.156596	2233.533364	2075.605918	2133.0415	2081.456077	2345.705465	2093.335204	2524.451164	2366.367286	2322.153417	2241.924959	2577.095246	2223.622219	2234.741164	1931.52908	2388.355624	2198.21034	2109.742825	2191.169255	2206.332915	2341.051345
537.mp3	2878.153938	3091.187705	2863.060455	2879.525232	3114.475937	2863.226134	3173.687445	2939.315829	2967.148653	2886.136147	3049.45412	3073.467405	2878.966554	3119.575581	3005.505191	2877.099553	2734.071156	2944.053651	2704.120595	2990.332066	2886.260551	2982.555402	2983.311213	2971.439126	2995.064747	3092.451958	3017.167539	2746.548655	3039.703912	2957.584712	3217.294	2770.331107	2831.271763	3051.617683	2692.912473	2812.741748	2994.477304	2882.030195	2960.512201	2632.235301	2856.878119	2359.075824	2911.85148	2724.397221	3002.050942	2885.098857	2916.498545	2970.279726	2899.30963
540.mp3	2147.362368	2572.25189	3127.802854	2522.479524	2408.441845	1919.692461	1641.843175	3225.982731	2492.032218	4165.033232	2702.964099	1485.932564	1970.180871	2404.759148	742.4779306	2735.399691	1378.661801	2030.057328	1672.787427	2897.153181	912.8895095	2248.914855	1990.073331	1904.515318	3071.735908	1562.5344	2309.337819	1918.783824	2575.984698	1497.523408	1746.144891	1916.606753	2829.11121	1403.696823	2375.573151	2591.134543	1489.356289	2365.96616	2605.616917	2827.97741	1581.997573	1970.497201	3141.446999	1521.664109	1954.695093	751.4791449	1873.198448	1416.917415	1213.003224
544.mp3	781.384095	3038.012099	1137.98455	3528.879923	2061.119065	2009.22176	1389.374622	1548.02368	1058.158112	2927.281616	1125.125867	3526.033041	940.33696	1401.749381	3714.721168	1485.198579	1168.016234	1151.578202	1303.45785	974.2758729	888.7069954	1165.462964	892.6709864	3805.504484	1546.16584	1638.667325	1183.930549	1274.955338	1260.393704	2406.970938	1263.122181	984.3354129	3279.643302	1308.285289	3061.130382	1915.501738	1574.67428	1170.109481	1327.960029	1116.041571	4298.858498	1092.086204	3486.23423	1103.440627	1327.792463	4108.438431	1343.638601	1112.923505	1047.840487
547.mp3	533.8538571	1172.393083	1778.356794	1153.966186	1626.962228	964.8657729	951.4553677	689.7037036	1558.053611	1954.567782	1867.215178	2442.392451	963.9241623	1200.897377	628.6495977	1185.976029	1957.253784	2101.1331	1753.409702	1137.769177	994.2007624	2217.765584	1454.911596	1102.706812	1925.820983	1458.563812	2636.557859	1104.69744	731.6992132	3204.379128	4933.922627	895.4018281	990.2932962	1621.777106	2097.059743	1750.303445	6227.309155	2954.658429	1373.628241	3150.221657	1177.905776	1046.062773	1980.038802	1230.042889	886.2181722	3558.911361	1218.741366	1695.276178	1368.756098
550.mp3	2077.370485	1607.964226	1274.981811	1502.346008	1399.534576	832.1678768	1359.85016	2079.061983	1201.220849	1690.270603	1883.197852	4723.924567	1329.698948	1507.080084	1595.859133	1729.172283	1759.320388	969.2972174	2950.405773	1524.388681	1685.723297	2034.340118	2317.558164	2440.262818	2145.173226	1154.992861	2050.001939	2368.908273	1290.8495	1003.053691	1461.180248	2528.078028	1256.522864	1196.463614	1317.102636	1548.138943	1239.143698	1520.466043	1556.441234	2339.656577	853.573043	1274.923533	2394.904215	2417.055927	1295.897797	2548.246883	2176.043849	1425.359612	1332.833187
551.mp3	670.4415949	816.9667066	717.7906523	1832.623614	1255.788529	1113.358869	643.1646329	1417.934739	3528.063197	1113.32672	1011.851109	921.5165125	917.6697066	360.1837555	1165.870917	1746.127289	1032.301797	687.1971667	750.268915	1010.302864	523.2580934	1537.470251	1176.406406	1125.832678	191.1109628	907.9288702	1313.812292	522.4622604	903.6295542	1425.204607	640.7688259	475.6316502	792.6413621	1026.495911	973.886459	417.411482	932.0503522	2069.056337	294.984366	1041.694113	473.1647796	384.8815083	452.4055114	1043.30747	2708.677174	549.3088017	2295.421194	1209.457821	612.9087612
554.mp3	697.1412778	767.3520712	793.5637935	828.8717269	816.3376972	797.1501254	772.3994464	769.6496646	743.2455903	755.6262216	757.1896007	748.3322858	749.7643019	786.4606922	761.0530949	743.1991066	730.7710122	703.8506657	704.0458635	672.2948116	696.3670466	740.6682997	723.8850687	723.9519224	741.1145803	796.3471488	821.330194	833.2253086	828.9361838	804.493454	844.2412808	836.2864821	801.8949589	772.8589248	775.6089126	794.2886497	781.8727607	728.2091448	756.3104897	758.4340114	724.5615391	715.9913729	711.402525	703.9827957	731.2216312	762.151336	809.9161408	761.5141377	758.9239229
555.mp3	2416.5687	814.5705982	1633.175213	914.9452551	2241.592908	940.0993242	1267.756838	687.5295722	2142.638888	1298.513233	702.648683	3018.244329	931.0571102	1126.815097	825.0551752	1800.300822	1007.154958	1020.432146	1472.94006	1510.72798	1485.027705	1120.690557	1321.566727	2870.465581	1179.006107	1627.001425	1521.985851	2136.676199	1621.842453	1441.366892	2069.267677	1553.532943	2115.786722	861.8685968	2656.594179	860.5765789	1716.58223	1312.54206	1986.879727	1167.224662	772.3598327	2031.788467	1015.621052	1149.199137	1548.764581	2371.603147	1211.240981	1254.685487	2121.518961
556.mp3	2213.125628	2212.604733	1993.264925	1755.693745	1425.794291	2685.518585	1441.924247	2232.220609	2165.960251	1606.497817	2319.060867	1851.742717	1880.201267	2180.998455	1999.033923	1743.00745	1753.733731	1658.145312	1126.077277	1286.290672	1924.539267	2329.703606	1794.577101	2301.295873	2281.666778	1501.065109	2252.532608	2345.069595	1966.308713	1953.454621	2205.702486	2272.337707	2344.611269	2241.926565	2872.525864	2839.702667	2189.865433	2080.687929	2581.204828	2568.305801	3085.523856	2228.533512	2545.110081	2297.035066	2589.061673	2587.270892	2129.957779	1895.735427	2408.239595
558.mp3	1475.109744	1807.826618	4442.428277	5115.539288	4596.607054	3717.804281	2777.718909	2189.307915	1883.28195	2563.568299	3209.703765	5487.401888	1324.912381	2634.765007	2619.131084	3861.328269	3541.779887	1811.039689	5602.045154	3487.612474	2558.843338	2568.653478	1746.18998	1145.915578	2514.453725	1953.416396	2183.544496	2483.429963	1188.006963	6554.490851	1424.558501	1217.11737	3195.821091	3484.479186	4618.93555	1807.286078	2828.251098	1510.565765	1599.1239	2958.210253	1639.87715	1226.627994	2180.578666	2460.433478	1508.214863	2442.229458	892.716041	4901.837695	3490.105277
560.mp3	1019.022812	1312.650025	608.5390604	1062.211607	768.072094	1392.554042	1044.826007	751.0533517	1677.522885	904.3468948	506.4291211	845.2556718	1059.607666	879.6218247	1636.205337	1230.686869	935.221619	864.9716704	1165.053201	793.2478478	574.9579808	566.7129762	1135.283482	1204.512907	860.2186615	1197.132689	1197.040521	601.6810066	937.1811047	329.5550797	512.5857481	728.0573762	891.7861351	1380.677852	1121.723074	599.1055386	896.5631772	871.9020298	1006.908981	1227.333465	1132.257784	588.1894643	842.4987539	1104.756997	1108.661989	1190.368207	850.2014387	345.6374517	692.0284663
561.mp3	2082.027512	1487.855892	2197.297221	1259.602002	2046.038451	1364.61995	2062.285525	1584.240139	2090.756935	1672.572704	1506.5027	1368.505834	1050.334571	1734.892799	879.4075465	1440.234784	1217.702542	1971.165755	1086.577	2128.332958	1181.902885	1884.428764	1430.82596	1950.841496	1418.912723	2304.342125	1659.09737	2158.321039	1420.615705	1716.578878	1172.462733	994.9965689	1853.744415	941.834986	2208.254198	1590.904504	1736.58847	1976.073764	2252.163703	1298.992362	2927.874764	1655.509664	1642.381603	2981.42181	2376.585671	1304.856073	1781.185819	1590.419502	764.2782376
564.mp3	1864.589271	1493.771944	2245.897265	3070.046542	1250.785025	1465.789688	1171.416298	5273.381299	2163.291635	2366.081546	2847.623542	2520.073372	2280.556724	2026.006411	960.9680331	4040.594068	828.3046607	4432.956988	1988.605996	2809.231373	1375.05751	968.8262073	3413.221833	4149.094748	2002.639938	1588.440186	1828.195129	3203.863327	1679.362296	980.7983169	1310.72782	1846.969062	1450.406768	826.1130008	2327.290947	1187.351536	1738.66989	1997.058838	1350.109851	3262.365034	1146.888047	2302.578697	982.3126217	768.6647673	305.927893	3145.160461	1374.351188	3925.741465	3551.617822
565.mp3	1213.233162	1233.628388	1368.79186	1503.702014	1662.135491	1511.122802	1333.604745	1488.836096	1229.488067	1143.905591	846.3820353	707.3723157	748.5806891	1205.280738	582.4556234	871.4247052	2613.801378	847.5940112	922.9901422	2286.53109	821.9233158	637.8784174	2539.269285	1484.86527	879.9099299	1499.583429	925.3077592	1535.26854	1533.616781	870.6117971	842.8206118	1474.06625	1100.884782	995.6802163	1665.310524	1283.676317	882.8422255	997.9656972	1669.318976	573.9107284	1499.75408	571.7297591	860.6563179	1701.095897	626.1590653	482.7835656	654.914793	1707.823305	622.654086
568.mp3	849.7254221	910.4294391	699.5642839	921.9769385	1031.925983	1170.517675	852.1078783	975.4888413	681.776289	942.5921814	684.8411131	1082.29982	1140.536852	1285.318152	1002.169145	843.3991073	1363.33453	1103.108198	1115.356066	898.081894	823.6709541	819.1693857	730.9280826	907.5884437	1375.043811	1002.944216	815.3911206	924.9721846	1131.255038	1272.747931	928.1244683	875.5767184	1331.684825	1048.186917	1144.739104	858.167883	685.9571855	1248.38556	879.0464287	979.8215545	1015.702279	730.4358305	960.859817	1135.589162	961.0900494	961.3455138	983.6992605	1300.49994	1220.504591
574.mp3	1426.500536	1550.931559	1583.148169	1226.900967	933.1915524	1048.111065	1324.134684	991.5450565	1196.599621	1465.046945	1127.962267	1206.840207	1342.560311	1518.230847	2395.11106	1119.913049	1343.961133	1185.993932	811.5445235	638.1096945	791.3627859	1113.791886	1046.684367	996.6675955	1438.952707	1346.754091	1789.25241	1660.961099	1136.88474	909.696242	1475.579717	1814.632833	1416.504227	1417.769329	1001.159663	992.0472228	1305.76602	1092.155952	1008.898362	1668.914031	1882.07948	1146.075038	813.0957276	739.6159198	840.8330228	801.8548898	899.8207351	1051.828201	1029.884631
577.mp3	4779.104935	1317.94772	1377.424034	913.23198	1008.970949	2828.574427	1646.759259	834.2364275	860.6399997	1835.954115	1368.938163	4127.508763	1340.124973	1380.741993	1351.260976	1246.716422	2450.10262	2597.859959	2030.729112	2277.861269	2617.870211	1340.690127	1556.030059	2440.52077	1196.946768	1182.789708	1583.508958	1899.295366	2846.017547	2994.379288	2532.276026	1515.974799	1707.923926	1159.979811	3142.323639	1990.159059	1346.312738	1046.145849	873.4831963	781.2781732	1746.487856	2328.986047	2390.628724	1997.618092	840.3683891	2095.603177	3245.652181	1753.993626	1494.85068
579.mp3	1181.089347	1382.008282	1170.305789	1175.748883	1127.365882	1387.049031	1148.184936	1200.169842	1269.07079	1509.607801	1125.573221	1781.436118	1450.597024	1241.940278	1265.295031	1242.079821	1132.572931	1421.028114	1213.018758	1353.457941	1308.894837	1536.05256	1367.211057	1438.257352	1593.131933	1356.272239	1182.40166	1680.432436	1413.537441	1235.602371	1603.04173	1584.22629	1500.023849	1559.734626	1494.036757	1225.114994	1507.159606	1317.136093	1476.28683	1317.765217	1444.138822	1428.112642	1737.716537	1445.949552	1365.885973	1253.275046	1447.939664	1275.247234	1303.125947
580.mp3	916.7651567	942.8531086	743.9092765	719.6673837	1831.790694	547.829576	1100.251739	647.4080719	679.7745309	571.2519098	542.802182	632.8357612	645.0083792	689.0546256	1642.0622	542.7733314	860.7191313	709.7106332	732.5904127	1224.593633	646.5620484	702.6900196	673.7799037	982.4976051	567.9857087	917.6667869	691.2806701	621.4882369	503.5361807	587.0587656	1043.02161	1261.095288	852.0855565	943.6626139	721.6800563	881.8115193	744.7275472	1003.585368	1457.38497	707.9420529	529.9193114	570.271461	1251.400058	637.9396187	587.2378786	579.0186881	367.1189743	436.4401407	634.6576808
581.mp3	3623.289736	5649.494595	5180.318779	5026.744028	5637.471888	5134.690188	5537.366541	4911.849113	5233.910976	4440.426591	4889.652758	4949.979762	4209.725351	3649.480655	4315.917653	3607.971284	4443.3466	4458.066657	4300.369125	4086.050828	4666.569098	4457.378539	4717.781086	4258.399712	5815.649808	4289.531219	4611.045692	2319.392514	1726.833839	1811.083065	1895.516621	1494.887819	2414.570518	1747.490005	1696.014013	1511.060337	2290.172459	1360.431929	1523.669452	1917.380804	4266.73562	2685.71125	4164.160475	1996.907657	3170.156512	2619.734647	1807.866427	1127.136992	5127.796813
582.mp3	1433.934397	1066.353465	1361.070142	846.9998393	1297.52113	870.4121381	1371.581477	802.7598398	1432.365164	960.1029926	1061.494811	841.2738133	1916.201003	1321.400719	2463.874838	1099.051184	1453.415483	1312.639512	1829.719248	1170.02445	2020.190506	1030.362204	912.5894928	860.6331081	1385.9009	1317.851673	2144.441198	1276.201771	1397.102328	1083.404794	1514.388868	1314.032311	1260.89172	1043.151448	1592.172291	1435.556411	1518.494034	1746.786099	1514.332454	993.8398031	1338.216551	1199.008607	2107.191912	1230.999344	1482.475686	1252.707243	1103.833002	842.5272964	1374.219039
584.mp3	1291.370801	1080.916923	891.7090321	1185.438581	837.4839488	961.6087902	924.5472235	742.8494572	1075.983846	1128.956231	828.761273	826.7072952	948.4917962	946.4773806	765.2550202	1069.583617	1026.517138	1129.873671	1049.578298	1043.262001	812.8103192	996.7876176	1031.534411	715.7393375	955.0882702	919.2688412	941.3331958	886.5908199	1102.07593	889.3501676	1071.88778	1155.864349	897.9071741	965.8591986	969.0791593	762.4503543	1189.438726	1057.773328	1253.592313	926.0021473	1307.851967	935.6393378	960.3486799	877.075772	1139.488906	1499.733385	1188.00225	1229.858024	853.2427784
585.mp3	1170.617409	1478.264862	1477.300657	1064.085794	957.7416867	1894.996841	3439.058224	989.6918679	960.6381093	1398.280063	1024.236195	898.7674803	1471.790663	1715.417357	1290.67742	1204.766051	1008.53431	788.7686443	703.3451544	616.8618107	1129.358678	876.8015444	1161.515665	1178.898995	1160.682465	927.8347587	1836.227543	1428.3934	1402.282247	1361.888908	1491.140136	1038.171969	1569.321407	1281.399923	1947.344091	960.5028423	1032.309237	1253.399159	1364.426798	1264.164385	1097.968908	821.2715756	1407.760989	1007.798903	1804.696533	1081.298656	993.6865852	1060.65474	1031.039755
586.mp3	1913.953968	2363.075273	2460.792014	1541.508405	705.1787408	1568.464108	2493.208162	1400.363768	1824.68906	1732.043258	2305.362789	2491.592487	1569.379061	929.2537066	874.1612271	2644.783589	1392.614301	1175.193736	830.4317331	2362.089374	3269.065126	2055.098922	1239.09549	2223.317933	3590.607716	3672.260981	3999.471583	1176.86489	2023.668808	3079.355796	2687.288757	1319.062143	1266.761917	1172.127325	2261.62667	1373.624666	1613.365048	1397.275531	2469.649811	2519.032147	1117.86426	1708.752051	3746.816653	2159.046217	1544.711598	2282.178261	1561.07841	2666.519592	2876.263084
591.mp3	1299.175122	1643.091382	1283.494355	3222.854492	1869.440067	1459.626315	1299.714087	1049.144871	1795.858037	2014.775779	1555.800361	1691.917076	1240.416618	1360.16102	1174.948145	1853.241382	1585.866669	1765.000873	1119.316667	595.4726124	1780.49291	1185.194321	1101.396099	1269.751698	1824.73876	1026.293698	1563.786558	1610.928201	1838.046722	1760.435513	1298.187788	1275.190423	1862.202343	1489.150831	971.0230065	1079.250562	1611.49756	1869.755334	1898.855139	1785.247803	2219.29495	1634.65777	1193.084764	1624.644782	1688.418789	1528.063936	1265.719617	1452.297917	1789.650841
592.mp3	986.1780196	1326.17669	2551.092167	1267.832675	1073.541032	1432.798275	1591.21484	1665.181738	1189.214058	1836.256154	1494.044949	1602.864206	1329.018158	1830.076847	1479.320589	1735.351923	1862.377806	1951.136592	1282.653479	2367.395957	1617.971976	1242.905603	1464.730745	2016.332395	1588.891836	1371.71176	1366.967062	1333.664797	1505.658741	1423.244479	1160.747309	1960.516188	2346.253938	1344.50616	1530.332916	3561.878764	1472.546343	1686.67323	1431.05891	1985.148249	1773.082688	2044.896172	1567.685105	3366.478534	2299.202709	1713.126483	1360.333478	1686.717326	1475.172832
594.mp3	1170.252209	1856.672937	1124.486827	1270.108003	1669.345766	1044.302633	1357.875913	1679.801992	1428.173491	1160.783069	850.2014225	759.779156	4364.155535	3475.190352	2182.924345	1801.202095	2105.993257	1797.068495	1494.344008	2937.996611	1657.444676	1144.500016	3170.808288	1429.561926	3980.465215	1752.206663	1023.589883	2359.793653	3569.258001	2045.765701	1223.371971	1008.361129	976.5785322	1757.91946	1031.023796	1138.115479	1064.390094	1355.967206	1518.853289	631.1478874	1011.620024	843.7239332	1134.944741	1284.917245	2138.684073	1280.774023	1212.450098	1084.631056	1882.307572
597.mp3	2487.704596	2212.63583	1738.287411	1256.690527	1730.102106	1139.053745	1171.325461	2779.769012	1988.883679	1133.811628	967.2295646	895.1315379	1072.51368	4459.474295	1369.211401	1628.031769	3975.090513	931.9758136	3161.855866	573.5683928	1048.446674	619.6252959	1388.943996	1509.719138	2959.234104	796.1743352	952.7495922	1443.140873	1296.475393	1642.581779	1249.971291	3732.486736	3386.266864	3101.383669	1119.054053	1983.376374	1355.624952	1533.023174	1096.289638	2141.869437	917.0470183	1112.436623	964.8278486	874.4148977	930.5678946	896.3322242	934.5718895	1065.13619	1440.689976
598.mp3	900.0497617	1535.533628	1084.494958	2660.616787	2092.809679	894.1936382	2933.025642	1498.809329	1417.434116	1355.878222	1690.729453	962.6188168	4052.259355	5636.009346	1181.492155	1160.802194	1037.128884	1340.820348	2732.177115	2412.875671	805.8409839	907.2974429	755.5104227	1434.860266	1959.81085	1131.979753	1555.578934	3592.985716	830.3687093	4670.490746	1672.84374	1656.404185	1410.485083	768.7080358	3831.410432	4482.046917	5691.682223	1862.887412	1175.993362	1335.753616	4481.638894	5425.671872	4749.539873	1342.464817	1438.282738	2950.618008	1372.415856	1718.12713	1526.827249
600.mp3	590.9924616	1342.521874	4854.667777	2244.301384	1110.831473	769.6431551	1269.88213	2324.707139	1361.469719	585.9653934	1541.42286	1561.276225	2498.688451	1561.638814	2737.455251	1269.079818	4192.131639	1466.829666	1425.809687	1165.126566	1321.907499	2728.944601	1764.806699	1078.725263	1679.379808	1535.456262	2536.876762	1719.722755	862.9801543	1377.217219	5404.964688	1990.737584	2077.995028	2484.106067	995.738189	2877.480346	1487.537446	1543.974872	1378.54662	2696.701716	2777.349633	1269.458774	622.6334525	1386.739162	5696.897219	1858.912803	2035.093425	912.1920327	1476.266624
605.mp3	660.5589547	1690.720542	1175.261291	1646.884702	601.3820278	1956.679942	1368.903754	1957.740587	582.081491	3552.552799	1265.441381	3989.888427	2859.071383	2971.553908	2704.123795	3005.444196	3863.018495	3033.02408	2605.719942	1991.59449	2831.31901	2049.630965	2155.785194	2022.268394	1705.252176	2019.951767	1936.271372	1634.167407	1751.195782	1793.408619	1955.109832	1595.151976	1302.776731	1976.856968	2068.309096	1763.508237	1242.033961	2345.48397	1824.181653	1391.733051	1898.76324	1575.153222	4127.894178	2489.5581	4559.111725	3595.095129	4587.443391	3548.298952	3523.090702
606.mp3	1464.33661	1527.628752	1360.656538	1112.708976	1548.709258	1301.445681	1427.523165	827.7961636	1370.518694	1140.255977	1679.897758	1003.050901	1497.890043	1477.960769	1615.807343	1386.108718	1538.511473	1531.423777	1530.867896	1291.919252	1227.180907	1290.377784	1512.809422	1240.67355	1465.560576	1577.34165	2947.001832	2225.589288	1384.47881	1414.486856	1404.69838	1542.765506	1470.588642	1406.228812	2232.723379	2220.586461	1246.100694	1481.023797	1492.08987	1220.086938	1186.698595	1220.86703	2233.405117	1553.943237	2339.749071	2659.720485	3319.53702	1572.72888	1624.104314
607.mp3	1221.408379	1500.451335	1633.510672	1209.090145	2518.199693	935.7395653	1680.211912	1313.946533	1634.391844	1827.846665	950.6417994	1725.596493	1030.658466	999.8363581	1490.239374	1136.074912	1041.497696	1197.449794	1273.061437	596.5783346	1321.607622	1182.890726	1105.420307	1328.894492	1047.486785	1404.894884	1251.73973	1397.455868	1283.455706	1705.813262	1023.37704	1494.792604	1083.086606	1054.396486	1609.888639	985.0598966	1493.18321	1693.627291	1216.401916	1796.30625	1112.188862	1606.223027	1512.220453	1891.595778	1213.447982	1045.111146	2252.696958	1068.828742	1412.628426
608.mp3	736.1386902	764.8607303	709.7121893	888.6891719	863.0938287	971.4891363	883.4085046	843.0658354	739.4482252	747.9014406	835.566389	914.6991238	860.6886151	964.3794827	887.7562512	855.0035782	816.5663099	773.0180075	687.5879112	896.9631088	1008.568178	984.7140541	917.5389336	855.4627125	743.4855449	741.3841927	857.1313919	902.0016094	850.2081215	930.5700989	934.89334	886.0174532	827.531337	759.4078962	727.1274202	874.9859414	994.7701222	966.1407421	955.0396782	885.804535	736.4429248	697.1306662	784.1036947	944.8584501	802.1892338	938.1037956	1009.915774	931.9137664	734.110036
609.mp3	2007.047758	2838.795493	1197.620839	1638.984246	1232.271788	3185.829542	1879.122299	1377.807214	2142.054283	1886.078674	3316.612001	4039.480824	1625.81087	1961.030668	1973.883372	1600.602471	2772.422124	2987.141793	2857.637739	1165.68321	1346.261144	2518.86964	3079.497821	1695.540076	1769.488609	1941.951881	1112.859405	2449.315049	2593.506249	1413.405735	1375.315243	1515.491234	4025.619986	3314.367492	1288.188573	2293.011607	2814.074975	1610.649332	3426.674207	2002.752048	1839.54831	2076.764124	2354.20818	2378.090836	2488.008602	3036.807063	1214.677805	2191.731677	1904.651333
610.mp3	493.8910177	693.1771463	758.0112977	472.33039	554.5119469	473.737304	3131.413969	518.3087453	576.0000153	673.5548286	653.5948783	484.578828	398.9323829	555.2262428	2711.611484	618.8856119	732.9601658	717.1356449	795.2608999	579.1562155	553.3541617	623.473661	2653.066	515.3247176	399.0294612	619.1409293	577.2883591	454.7994898	570.2915507	421.5243719	2848.345312	334.1323637	459.2238734	619.6833292	701.257141	369.0478795	466.2876406	403.4402725	3208.391881	449.918174	579.8403658	797.0717823	639.2059518	539.7051264	400.0851925	561.7014834	2931.621425	473.9604264	416.7022515
611.mp3	3072.394306	1947.53903	2429.87663	1693.696593	2283.141499	1430.741759	1918.747692	1637.044038	1688.223919	1880.147063	1974.655324	1873.855944	2010.777613	1743.025273	1840.886606	1647.553505	1557.095785	1630.296649	1616.070912	1667.74721	2251.306049	2844.039718	2481.72128	3253.621666	1944.261015	2220.175648	2041.711782	2541.152226	2050.398955	2485.613295	2050.709979	2018.534469	1690.657909	2009.189972	1965.757647	1903.141745	1849.855659	1821.143594	1847.734407	1625.963032	1758.936079	1681.223982	1292.645324	1556.461951	1857.562818	1687.096826	2055.443085	1689.321314	2069.217695
612.mp3	2543.936548	2270.081278	2500.943722	2401.884996	2630.794286	2725.762823	2612.564835	2751.35755	2146.045506	3290.143171	2866.4901	2700.600383	2689.302158	2386.265055	2918.165884	2419.687457	2783.760642	2918.445643	2989.274848	2817.510659	2415.775434	2015.149295	2282.588463	2214.531783	2341.089969	2362.63817	2014.9521	2180.710184	1852.948098	2269.086706	2269.3262	2129.51127	2124.681819	2011.115372	2128.458827	2150.629279	1932.644737	2246.862585	3095.143304	2478.006203	3055.277603	2669.997403	2989.208247	2683.189895	2470.335689	2420.649218	2821.720578	3690.241492	2797.722983
613.mp3	1567.488506	1798.136968	2032.406777	2148.90632	2077.75241	2226.670976	1778.848322	1780.045139	2103.821043	1831.232607	1737.661223	1718.92824	2011.78243	1839.614391	2158.971171	2023.169985	1759.146494	1826.14276	1569.552678	1949.569607	1948.865443	2016.728768	1647.332809	1784.316941	1879.011932	1845.845546	2039.595961	1712.883707	1684.960076	2118.926689	1726.370182	2357.203112	2203.74189	1420.003263	1616.571103	1566.110125	1952.475058	2336.359073	1584.523232	1925.178714	1366.361124	2030.972396	1495.828709	2134.156442	2390.756004	1578.919159	1923.031276	1626.984297	1667.650096
614.mp3	2565.152963	2075.211125	2316.74292	2386.950724	2627.306757	2420.053401	2715.507837	2303.41036	1740.111961	1486.221195	2079.161427	1772.03315	2016.885198	2860.867082	2279.468245	2048.547541	3301.17977	2675.828992	2438.057723	1857.500922	3057.234058	2486.129832	1900.523132	2837.678866	2543.785823	1746.607001	1489.402879	891.9700148	767.8035229	543.0733961	567.9165471	516.7614287	2233.215295	1342.553334	2143.02256	2530.175978	5216.790401	731.3850619	2519.349748	1874.869039	917.9601638	969.9001417	748.4790202	993.7777762	876.6416266	2516.927367	1797.904506	7102.561909	1597.52139
615.mp3	7743.887174	1123.524949	2722.709934	9100.764408	908.2019784	1030.968024	2137.244136	3948.02628	4277.676137	760.5768033	1786.490282	1058.100253	1919.955866	1470.385893	6688.242099	2315.820496	1033.647299	1965.212739	1370.109968	1132.413334	1897.403824	7612.58136	4882.741296	3176.886329	916.4165771	1328.453676	927.110836	1370.698979	2895.125376	1820.748024	1352.503312	1610.729097	3753.639168	4950.783957	3333.008782	563.5426946	1585.789365	1401.687552	1329.456567	693.5427128	2582.577322	898.3983764	1451.582759	1396.193241	1678.885708	950.9378828	1525.785474	817.2481515	1166.783332
616.mp3	667.032332	538.1306631	1060.525539	711.3022971	581.2187527	680.0028207	1457.18274	1168.034923	1196.506145	1746.659146	627.3933307	4348.234618	412.953202	570.6219497	776.2790817	915.9639152	2108.042313	482.5931801	630.6043272	982.8032178	887.8847003	686.4290612	877.2704773	719.1155206	741.0877101	716.9519368	1126.240351	2305.730626	1590.441689	1204.495564	2389.788013	2160.042883	417.5244493	307.6201384	276.4633651	324.6458691	330.6609816	381.3337449	3511.399547	4812.980846	1458.055676	1629.458356	993.8928128	1523.947253	919.8627524	1633.012681	1020.808195	1504.964105	1984.49158
617.mp3	3284.292298	5204.776648	2797.281842	5354.03799	3993.809895	4017.762085	4186.041991	3862.856902	4866.482945	2930.261946	4966.559264	4576.697914	5895.498967	3455.057255	2988.717099	4868.232924	5443.657821	3198.893739	4182.803204	3180.148809	3597.524402	4600.881695	4482.029104	3047.890964	5703.081622	6030.426594	3179.552736	2930.450532	2553.289941	2200.372163	4403.028258	2538.341825	3664.510781	4459.15379	4098.148732	4113.308285	2881.419313	2611.595332	3421.479728	2729.00482	2907.368574	3351.684635	5766.624789	3090.84019	6819.383055	4616.210735	4981.085004	6509.046476	4268.696475
620.mp3	831.9580358	1972.856704	1785.753178	955.7946316	4895.144459	1277.287841	3489.557307	3442.596955	2521.1478	4170.008918	3468.70113	972.5489011	1523.488305	2587.925097	615.582217	901.7265331	729.8394361	2861.861155	3465.332488	1767.010817	2297.541026	1306.631328	1551.078171	2584.187934	1210.621125	732.0169114	906.6000258	1098.51642	2607.690283	747.5810214	1235.200282	5450.257582	1287.417495	946.1179906	3844.149547	2753.142378	2839.277344	1916.763795	1047.952079	2859.847288	2789.224561	840.5452648	1349.198946	1326.272635	1451.803502	2732.123183	2500.712591	2341.850851	1234.09652
621.mp3	1032.661708	1468.498894	1302.206884	1787.415044	1368.257541	1056.224349	913.943718	1100.271982	1583.008552	1451.737501	1649.83791	1530.089451	1107.520589	1174.576909	860.426583	1515.765105	1104.300191	1113.388724	1208.346755	986.1164436	770.5011243	1133.443173	1440.229168	1294.245823	1209.096284	1999.047047	1865.617346	1295.938602	2846.071658	1068.362793	968.6293091	1557.77018	1072.818955	1483.902257	1143.203021	1234.231297	1096.766577	2129.077755	1360.733917	1515.404152	1073.244225	1330.204715	1298.872758	1380.896182	1275.006787	1032.776298	1455.196747	1089.85967	1658.571727
622.mp3	684.5847124	1318.333009	558.9726893	765.1776986	3245.105622	915.644984	2434.112496	1057.694128	819.0383662	2843.802238	859.2168368	1043.174501	868.0085244	1089.461401	464.4159619	588.6295697	744.1265657	938.7935708	2012.443227	590.454744	674.8354573	566.6873987	873.6978659	542.803517	806.1956191	1362.8956	627.8954426	604.7649944	473.627333	598.5569823	1424.951889	671.205227	779.6759725	420.866625	591.6352144	448.2755728	1003.979269	1559.013495	1554.238759	571.0440919	607.8505912	794.9739336	1966.88428	1450.654063	1316.590983	627.925529	730.4423483	833.3823614	931.4271503
623.mp3	1330.618812	1496.927423	1966.947798	1482.621264	1750.420603	2010.927732	1540.497875	1476.365122	1835.393458	1650.055537	1871.073659	1878.97297	1636.342843	1549.708648	2130.841719	1176.012393	1737.481135	2033.897473	1937.401987	1683.895461	2207.238013	1368.527143	1830.739799	1672.207513	1627.471743	1423.208914	1626.78344	1243.249477	1347.947108	1316.020162	1498.679329	1798.013185	1835.48665	1638.908178	2090.786289	2236.065453	1366.953574	1528.305435	1946.145651	1084.380305	1692.11936	1649.432262	1687.612214	1677.589138	1768.104356	1057.981707	1265.315407	1667.753613	1443.777512
625.mp3	590.3711227	487.7750412	594.2634363	1525.223165	1335.745525	4837.137519	754.666593	852.3739169	577.5617914	557.9361451	594.2333121	1399.069968	5945.759234	1206.498275	571.2709528	644.8354805	219.1593392	244.1729995	801.5837981	1255.389028	489.2797848	1742.066006	435.4111684	547.2529037	628.4307578	906.5842203	666.6193323	1058.742741	895.1376242	944.6205512	269.537396	212.2590573	294.9442562	617.8568129	198.1665263	439.0461188	734.7360724	631.1111633	635.2268713	742.8434424	593.0325263	675.7678056	571.3782092	509.352247	349.0674406	341.792963	1221.582849	560.7335699	731.4832874
628.mp3	910.488955	459.0890057	711.0425167	420.9020283	562.2767706	1252.44632	544.3629234	526.9815113	749.5478564	586.5424267	724.8575068	467.3205182	408.8457082	1064.938396	936.2903913	630.7850498	674.1400802	683.803354	576.6271011	676.7170757	492.2360029	848.4401406	1152.400913	642.4425572	479.1099271	814.8472842	427.6112836	606.8985013	763.1207857	776.2497639	233.1353244	1353.13832	907.4193308	1307.092679	1123.529464	691.0307787	446.1240558	1004.170642	971.3510723	683.4046627	1150.391845	1347.828841	1146.770322	741.7135464	490.0777701	1926.365941	1126.504024	1204.585117	1513.236068
629.mp3	2472.270554	3934.851037	3365.981129	3549.461889	2489.9838	2572.980254	4645.058571	1855.470093	2835.390174	2319.218641	4812.41819	3030.63358	3446.44387	3975.14357	4328.687585	2660.874215	4066.051764	2951.840955	4854.615879	3754.140634	3663.545142	4075.981199	2321.845323	2803.087181	2565.22947	3067.704515	5442.423143	3934.450489	3814.245233	2480.115398	1835.434517	3048.922586	2346.591776	4991.094335	3481.965239	3286.314446	3312.192143	2062.841496	2637.987285	3241.864801	5238.018818	4165.578922	3609.605547	3321.070625	3959.088158	3322.970003	2064.366526	2298.813619	5387.025381
631.mp3	3316.602717	2252.528128	3345.394145	2431.757904	3563.59222	4995.633047	2630.584368	3115.543613	3599.620285	3649.669141	2386.250041	3037.559289	3017.078183	2653.449264	2271.78713	3090.727287	3160.569782	2327.307805	2365.211668	3533.048337	2614.631401	2457.572824	2609.282631	1883.388094	3836.204627	2772.422922	4939.974907	2998.639855	3654.064673	2036.305695	3512.065198	2734.849026	2151.023399	4911.091685	4521.656039	2358.305643	2026.349662	2491.264641	2767.093572	1978.600596	3451.587747	3265.418628	4293.810401	2924.482013	2106.683867	2364.685009	3671.507681	3147.069311	2596.546004
632.mp3	2511.562322	1951.795354	1523.306794	2522.681231	1558.484569	3254.183417	2770.503066	1792.594263	3033.870148	1682.347781	3238.100766	1230.455832	2077.931414	3827.836932	3722.700338	2159.60545	2522.053735	1674.12963	1971.702332	2530.40099	2309.20727	3077.784654	1252.451654	1379.799829	2999.780114	2770.501649	1695.321199	2243.191051	1839.618362	2171.834891	3258.798523	1176.6239	2522.231191	2191.278848	1787.423028	1888.965605	2441.158764	4105.392321	2009.637706	3483.979345	4111.233801	932.8313969	3171.300662	2573.872923	1676.283287	4514.900564	2005.135232	2109.439421	3563.201637
634.mp3	2288.190593	1401.043183	3135.329223	3083.286291	1820.152013	3489.984058	1624.693259	1742.711326	2396.921312	1476.104278	4187.589306	2615.612287	1345.481527	897.2844384	1043.838272	1293.649087	3242.218447	2286.315041	1319.88715	1025.715624	1068.229573	662.1377545	2630.369139	568.2395382	440.285367	2035.426264	2200.86627	3655.597461	2009.415858	2006.212866	1790.568843	1428.960716	5068.393646	1781.739119	1471.479696	1951.797667	1890.223488	3165.072983	3236.1081	1225.91765	1093.557154	1954.905822	3557.157555	1743.722905	1623.332545	1167.464952	3153.786254	3549.452138	2291.900257
635.mp3	3142.121914	3239.044819	4010.701897	2806.796726	3552.804944	4786.599874	3084.08117	3447.249592	2582.672493	3620.825787	2961.721696	2732.07088	2424.065537	5033.98686	4181.234395	6562.58196	2906.68846	2346.144796	3310.305718	4494.277463	3141.730709	3533.598995	2163.253846	5392.657249	3193.492416	3738.169361	2714.44163	4526.337793	2457.185853	2832.026777	2358.445525	4588.299628	3115.100055	2265.414283	2828.692576	4172.547932	3797.996663	1970.844352	1045.139136	1728.219482	1335.526067	977.5545896	900.5590465	367.3804294	3444.543484	3697.237688	4970.427404	3199.170982	1821.368623
637.mp3	588.1629308	780.3332984	604.3994784	740.9476175	653.7438195	668.0658006	530.84039	558.34068	760.4490488	769.7713815	720.0492874	729.5173999	667.3635669	604.7529811	645.9844078	801.6508593	801.7898744	790.0260673	764.9678818	701.1808102	548.849931	647.9807897	755.8551189	635.7908514	747.2809844	705.7909526	624.7464378	580.7781787	758.4537792	741.1096979	885.5675348	687.3428168	833.0115162	643.3270455	536.5143884	575.5434076	694.2164414	790.9127164	642.0465365	639.6881692	591.5235744	543.667103	820.3526932	734.1466746	754.6433086	718.3459787	649.3454424	530.5968987	552.2616622
638.mp3	564.4062522	555.8791728	506.3686585	581.3403585	596.1059953	552.1383096	556.7164435	527.786082	521.2682096	506.4796382	527.3271923	574.5981605	525.4181672	573.7458367	580.8370199	589.0271425	582.6583281	532.1334799	550.4195062	548.2013311	584.4764636	579.162609	529.8130569	552.4090373	503.2553374	565.0200584	580.5701407	580.7577928	547.5000373	541.1384933	500.418961	532.0079851	532.1696448	571.2230471	520.1199666	621.0533373	706.6346599	597.3196732	698.5061707	596.1831948	599.5904744	543.5058184	551.6141554	576.4876011	585.3872037	621.9627637	740.5841068	550.5545768	597.5981766
639.mp3	3255.964472	2642.368964	5128.007654	3747.365809	2580.000186	3300.39013	3573.894452	2203.224841	4583.968066	4295.406832	2042.039262	2174.480803	3694.743414	2540.789779	1862.327514	3241.150802	2722.926938	3624.846652	1296.952195	4222.364744	2752.07441	2717.856787	4342.656206	3363.294495	3892.081373	4900.144882	4847.943986	4081.086456	1923.499229	4803.577474	4596.909284	3062.010008	4057.22064	3289.244489	3211.374696	4027.433485	2564.902054	2533.55308	3159.52226	1485.059567	2416.696006	5105.700419	3090.841288	3798.732164	2814.182234	5695.911767	4668.676059	5412.042438	6881.259844
640.mp3	2367.887884	2178.987026	2010.559464	2288.168756	2401.305868	7296.063968	1373.814097	3429.340469	1771.21178	3407.553881	2447.243602	2345.104015	2106.686882	1048.35325	3482.533504	2050.410648	814.1638018	2517.261808	2472.610791	3283.064534	2066.864109	2000.453686	3789.274124	2584.876412	2459.605444	2509.652737	2573.622938	2274.973877	4033.48982	1826.452328	2847.721825	2163.637635	2517.730125	1850.876029	3113.117607	2587.542576	2053.474933	2951.314998	2894.636852	2556.919779	1994.005993	3481.906742	3479.301984	3158.072294	3297.855776	420.4951898	356.9887558	3107.402368	5794.672997
643.mp3	2562.579376	3187.938767	3635.182677	4065.633041	3870.737643	3360.366241	4012.882403	4184.636552	5352.3655	5444.530054	5015.248811	3141.695887	4690.344437	4511.624467	3088.726706	2992.546857	3456.86046	4233.189196	3125.535308	2083.748158	2115.990366	1936.793528	2136.491714	2210.086654	2504.782615	3321.974052	2855.037958	2968.472245	1882.12797	1712.125284	1438.21242	1566.080016	1771.170783	1682.137605	1587.980031	1672.781154	1671.159369	1518.913141	1468.967117	1493.298017	1705.914287	2734.290825	4314.890892	4851.791619	2089.948617	1367.788794	2206.641169	1428.875559	1673.481066
644.mp3	2950.317366	2106.341204	918.9072247	2874.981413	1525.693724	1393.593606	3245.883449	2217.043609	1228.045779	1721.464024	2281.770167	2112.917007	3877.792435	2938.509612	3007.516671	2374.715926	1295.318528	2986.748264	2841.029602	2105.455554	4105.293788	1523.010767	3162.072346	3373.368586	3527.33633	3427.865321	3155.244962	4179.996404	5077.845351	4290.794354	3352.796451	2281.172708	2577.553126	1952.028242	3731.763118	1858.466579	4653.986082	2538.328007	2977.255978	1626.573557	1885.419548	4189.525431	2735.848555	2303.256503	6277.51237	2065.13678	3288.379275	3275.646885	2499.292581
645.mp3	1179.052787	3342.249375	2081.538755	2853.622922	1368.397076	2199.686967	1250.905586	1238.424637	5202.383102	2684.995993	3167.075239	1948.388561	1996.709615	2978.128569	1393.574439	3134.394152	1331.642839	1366.009607	3685.947908	2072.760318	3437.140397	1719.582094	1310.212349	3665.532402	1201.874516	3622.664784	1378.455429	1459.454923	3419.392016	1291.015986	2095.817135	1992.950788	1326.628792	1943.323508	2497.912305	1367.496422	1240.173231	1484.576588	3575.044343	2745.882209	2034.168763	1716.583181	1851.691164	1842.324436	1235.163869	1348.567624	1324.583599	2436.812009	1932.799138
646.mp3	168.6052581	258.4959829	255.9776365	248.7994879	167.023621	132.8851864	224.7038742	180.1498388	768.1681005	131.2053844	192.8902675	455.8127667	309.2926051	415.9551855	236.5540252	547.591236	339.4032584	293.4832154	234.7720709	210.9712514	266.7021705	184.9685815	307.2661397	134.5453979	260.784915	609.0248926	322.066817	567.895328	284.825106	426.5931572	366.7178171	281.9431225	189.0124525	176.7968421	252.8706203	178.4203673	557.0985706	149.8617732	280.5987059	401.5744199	282.1300055	376.771719	206.5385095	193.259912	296.685446	217.0590401	183.5104903	155.3010099	211.562801
647.mp3	1986.110748	1628.288393	834.9163552	887.3975788	3162.141758	526.3782103	1129.650815	1480.10735	3386.537451	559.548015	1031.946994	1512.76957	892.6438574	710.8594054	2069.81079	2884.083998	2668.044815	3227.254666	2806.517442	3549.357124	2299.374404	2798.401738	2350.970298	3528.899846	2121.788809	2219.55013	2508.146494	3331.310178	3594.411572	3520.495749	3399.945182	2517.371424	2203.878873	2328.136105	3539.47436	1619.126177	1711.761221	1975.87369	3411.740382	2121.100199	2462.053298	3010.090837	2522.007737	2147.353258	2824.058344	3673.75595	2854.659568	1898.474604	2985.33884
648.mp3	3582.797679	648.8615763	528.7348103	1582.116217	877.6482374	1067.270651	1625.519212	1057.633363	996.7613951	1417.869392	1047.827206	1057.570252	2215.266902	1161.900251	669.5658776	1044.039032	1266.555306	840.3778826	1429.1601	766.1858174	719.8723738	1765.498159	1351.143085	882.7028839	1886.06266	654.5012588	695.4543557	987.3578244	1115.035776	1022.168116	3264.461745	1249.482476	909.6940468	1397.928279	1735.934161	871.1923139	3072.101604	465.6272777	1322.474519	1333.828261	964.6604943	1072.602078	1881.450875	535.6353567	1039.411784	1540.699483	1203.325034	472.6645807	1796.776588
649.mp3	4789.279148	2797.632263	2046.89473	2761.309714	2472.312768	1412.471976	1964.852551	3591.920808	2039.217472	2124.107945	3569.652353	2865.888227	2231.116076	1615.55066	1666.663843	1857.513672	2127.6394	1792.91633	1925.299136	1735.420133	6704.050943	2619.998132	2450.382669	3679.984293	2711.184768	1124.869896	2345.624584	2090.04289	2030.874978	2214.491173	1985.674766	1598.803452	2343.416269	1992.896507	5291.938135	4604.398607	1682.317514	2174.775243	1838.994605	2213.446845	2617.092857	3151.454723	2176.247696	3442.036959	4574.999929	5114.139775	1935.56422	3095.219826	3366.034273
650.mp3	4291.561973	4468.650805	4306.221641	4124.996478	4045.002945	4378.173205	3492.350629	3703.132445	3977.634309	3782.842878	3972.072093	4207.21899	4025.32032	1853.994375	4103.654335	4409.152859	3628.356566	3568.851132	2219.163022	3260.130006	3614.005976	3771.227152	2735.315696	2867.175396	4188.917955	4052.555005	3817.295584	3894.700184	3330.133225	2614.882032	3101.840879	4065.915793	3761.994443	3344.761246	3849.035748	4258.613972	3939.587872	4410.797611	4364.177497	4277.480275	4111.80523	4292.473746	5377.940289	3893.768522	2253.575428	2606.949137	2661.453193	2853.172407	2245.470795
651.mp3	1822.476969	1730.49363	2580.034373	2664.914439	2463.138534	2799.519428	3587.051015	2444.669286	2208.746434	7329.824271	2424.188337	3924.542057	2365.44011	2476.808064	2435.932754	2109.729442	2383.010275	2845.502889	2653.385816	1686.847029	2659.182515	1711.909018	2950.015464	1957.689552	2741.074407	2711.67719	2575.24599	1694.517173	2217.086173	2658.822435	2200.605627	2193.520919	2760.095314	4056.896184	2669.603758	2045.18467	3536.658733	1348.580872	2049.67086	2833.559226	1027.010541	1975.991122	1857.141865	3203.676402	2762.513636	1913.495874	2881.376435	1733.403979	1838.346939
652.mp3	1690.70236	1848.483949	605.4624166	745.0632001	1582.689845	1549.965678	1288.810817	1376.12973	924.0627548	1676.117962	1348.893155	1027.001014	1684.834083	510.9090214	5054.911257	1037.874867	1925.881984	1454.535148	1283.440391	408.058717	2345.674604	937.7307706	858.7158628	1106.982347	1028.707246	1059.191849	627.8140289	1146.797734	2350.821535	1032.504849	2057.434367	3577.855807	2602.406934	1351.773332	2167.902813	2615.942934	2720.223115	3099.898279	3058.97035	1450.094065	1591.409972	1561.308258	1292.035113	1451.757672	908.5643145	1212.353098	741.0414481	767.4741772	1414.456075
653.mp3	3164.401816	2868.842241	2789.687622	3428.439615	2642.766222	2497.687281	1220.653343	3846.16644	985.672876	3566.736714	6225.660687	6050.924372	6773.923181	3577.846696	4363.415658	1917.763855	1821.707785	4132.226349	2641.795228	4184.284472	3174.008414	2123.597372	4066.765898	1427.587622	2203.121394	1164.220358	6512.378885	1206.502902	3411.022487	1289.170782	4873.943309	7242.948791	1128.494609	6339.494245	3719.443495	4159.1727	1955.770919	1514.787492	4823.664566	3740.251766	4942.183176	3424.063137	1947.313551	3360.389782	1505.044668	2409.297013	1256.910861	4082.929826	4851.943309
654.mp3	4448.175153	6052.216067	4519.561591	1471.411389	7129.743625	3976.442892	5133.667879	2941.744529	5417.967158	6366.648863	7151.231982	5610.810786	5101.912453	6405.301833	4383.95076	3368.502997	5228.474299	2675.684256	4922.413956	5240.191911	6441.553457	5266.430676	7543.100417	6663.548434	4569.161114	6149.156749	5464.050368	6305.583194	9109.857017	4341.753704	6231.351636	4758.426264	8801.725262	3251.199951	7857.759662	6315.039767	2090.401915	6488.167284	6183.930089	3803.697041	3885.708866	6681.604145	2561.454149	4475.426388	6144.133307	2940.1898	3854.261425	4072.918799	5118.079817
656.mp3	683.8002736	565.9525231	587.5082519	583.4078072	614.5498719	1108.878682	655.3319061	700.0335997	599.3862604	622.4669174	702.8667029	697.9434849	588.4882731	668.2721747	783.8959059	539.3506273	603.4897332	878.3052719	771.3352623	715.2879173	635.4966869	623.6154405	763.407382	601.7622885	545.9673271	719.0075916	542.7764407	597.9876159	715.8103159	626.1944323	600.6899283	544.5078603	589.7945059	494.2023667	691.6932028	553.00521	494.8119673	502.4333952	465.5360867	464.9307161	462.8877136	760.7502228	561.4946913	516.2699984	509.3065427	538.8728816	621.5280355	512.6116133	743.6186925
657.mp3	1934.850364	1637.881185	2138.401796	1603.907885	1557.9849	2805.034552	2257.820319	2022.489459	2256.631968	2391.949606	1949.662554	3125.91855	1700.944869	3257.534732	1721.505336	1939.906866	2407.694202	2400.532562	1494.378069	2126.291435	1910.86987	1462.378773	1738.469323	1659.192845	1331.195491	2075.98194	2060.971401	5004.56061	1596.320357	2038.297361	1848.486704	1914.450067	2130.311156	1724.669143	1212.930048	3778.286449	1843.408844	2240.626829	2668.999383	1101.006152	1760.37367	1686.911054	1792.276847	3674.23181	2428.043738	1348.939534	1145.752688	1088.985299	1626.768907
658.mp3	1422.75321	718.9488362	3064.283893	1320.313472	1975.909351	1212.614843	1092.683953	1139.741533	2878.852479	2228.907369	1097.241532	2047.150848	1576.33836	1378.373106	1022.638426	4386.663549	1072.239468	1685.747171	894.397075	1705.705781	1456.118391	3084.06831	2706.019585	2047.489043	3007.144449	1775.958713	1269.537682	1173.557466	3749.304331	1379.694255	1740.337745	1018.615348	1564.047066	1621.848861	3129.051593	1712.760057	1265.361055	2086.627822	1511.668613	1255.043077	1070.865962	5054.391012	1003.2549	1590.731603	2641.539541	1785.834637	1886.95785	3689.768897	1381.172695
660.mp3	1040.757596	964.6534072	1148.204599	970.4269024	880.0188045	960.1031136	866.9101415	1333.177157	923.1448465	1513.847627	958.922555	906.9733513	1137.068011	880.6912716	782.6839392	937.9448541	1051.330773	1302.708188	990.3526002	1203.190736	1170.461969	1018.704794	943.1168917	896.7072807	1178.356741	854.0583328	1072.301389	896.1056906	1193.966109	828.5584	1666.78889	1169.111331	882.3424526	892.4449922	795.4393438	546.1790643	671.3439951	762.5494557	1204.097343	1048.832855	1115.868015	1324.727899	801.5543979	898.219555	750.4902729	918.1195479	715.0633666	778.3746543	686.3718505
661.mp3	3263.637515	4337.677004	3340.870417	3675.475908	4272.68384	2888.039982	2940.122719	3196.21378	3538.428598	3685.330636	3951.051865	3442.095143	3660.389223	3947.158064	4091.413164	4004.453953	3066.177042	3495.405319	3564.679142	3302.616517	3594.154188	3202.274527	3597.132774	3799.242281	3667.18596	3487.917822	3825.993366	4114.323514	3832.045601	4467.415692	4177.545975	4249.987633	4669.203968	4297.664078	4327.723831	3884.454373	4470.803963	4390.697745	4403.595917	4229.514014	4022.784345	3728.514642	4883.582856	4336.429883	4498.26156	4115.869294	3488.48264	3325.300787	3676.806928
662.mp3	1184.265993	1376.678568	624.9922479	1256.569535	1418.229805	1582.641226	477.8959222	1452.007188	1558.098893	1520.944044	1440.109287	1081.75866	619.2415457	1384.97282	271.1079356	1035.619775	1601.097614	1028.935521	2361.331505	630.2543732	2156.579975	1725.207004	1631.681895	1222.523684	1268.853751	1708.970986	1701.273872	1272.665709	797.4483945	1297.295379	997.0551165	1368.069551	730.5240835	1076.704678	1082.836281	2324.71964	1194.116211	1669.38124	829.2072235	1668.051823	1270.099292	744.6860937	1080.489249	1347.442383	832.4931615	1033.494451	1103.807328	1572.519995	1957.833003
663.mp3	1843.808489	5223.225235	6656.936673	1974.14275	1683.98379	2848.307715	1150.634949	1599.269352	2154.921525	3513.898371	3780.453095	4065.866828	1889.880172	3294.778228	3165.801906	4197.286178	4443.436024	5188.290757	3608.18768	1977.221354	1473.24189	1483.454845	1413.280306	2264.79957	1275.862774	2308.544024	1390.471756	4691.835845	2517.120553	4051.637261	5547.024415	1394.80155	4564.195149	4215.497189	1315.19359	2214.995208	1361.623542	948.8473759	697.5435437	1137.225641	2366.096561	1963.781358	1590.220804	5362.781806	2877.714991	5868.025078	2442.347337	1831.909576	1002.376634
664.mp3	2653.015086	3414.422274	2601.660294	2966.124762	2473.227384	3369.969896	3045.235394	2694.373623	3982.681168	2204.589996	2957.918173	4257.021825	2678.053296	4078.0647	2620.406797	3966.981575	3111.494318	2836.306679	3504.96298	2870.097266	4035.800608	4570.383962	3125.195575	3376.465585	2474.984922	3387.254786	3820.693453	3554.615703	2785.544694	2693.430344	3681.930195	3660.495506	3236.199121	2381.744514	3244.606537	3386.0783	3260.797014	2983.519574	2623.522289	4226.05007	3361.388089	3606.25823	2825.461381	2575.734028	4158.407093	3118.375321	3140.936462	2944.8742	2833.349453
665.mp3	1469.771977	1231.438835	1157.175618	1581.852477	1200.92003	1159.786598	1429.01316	971.5150892	2211.346092	1428.327815	1173.210558	1373.389882	1293.837192	1125.068798	1845.623071	1417.149127	1801.569706	1734.823198	2109.237427	1476.230015	1467.321795	1138.467112	1494.630121	1171.819221	892.2979717	938.5399272	1342.330532	1156.897312	1456.008337	930.8185716	1230.017937	1261.455607	1846.29411	2585.44163	2598.815089	3578.075546	1709.806343	1915.901772	1342.095381	1284.494033	1082.461619	1080.248562	569.6847761	935.5788509	1065.252883	879.8172054	1048.773332	937.8711372	1142.166724
666.mp3	2678.564947	1956.748981	950.3861717	5783.844918	5664.094786	3149.448606	901.4375833	596.9705051	1123.080885	2121.667251	2523.799483	2195.672483	1896.695198	493.9505058	4624.348856	1808.473869	2744.039436	2163.505385	2522.438505	3359.389997	2918.008347	1818.923281	1652.910628	4570.142785	2920.807322	2814.348278	1388.734384	1896.245052	1014.46321	3368.489458	2374.602472	640.6648294	1158.995543	1161.054716	3635.180641	1213.20172	4609.28668	752.7231235	1412.357806	2678.493755	1458.126136	1132.221413	1262.449957	4582.503359	2971.762356	1089.927522	952.5382978	926.4788863	3026.388846
667.mp3	2123.478591	1110.796236	1957.370341	1919.174155	1238.548983	1197.803683	1657.32083	1045.000406	1217.202055	1289.282883	810.185287	1401.428058	1237.230682	1736.208874	1862.298189	2998.638478	1243.676848	679.7713998	756.8688833	1468.611617	1728.474726	2126.810023	1151.753244	1682.775345	1504.59885	1280.068088	1548.600129	1208.977435	1235.492897	6756.582351	1274.794442	1618.942899	1424.935435	1391.792835	4463.928935	1106.149355	1772.119265	1251.290673	1836.578971	1216.879005	1752.735624	2411.750764	1820.403148	1510.051491	2049.801614	1213.661479	2219.64032	1332.304932	1644.110093
668.mp3	1035.925147	503.6154529	853.2505675	1836.830566	3561.041477	1175.823319	1643.251119	2623.911459	841.1888987	1841.600401	2650.094437	1017.845624	1487.031806	4650.279238	545.3229564	1016.861878	4098.899002	943.4943528	918.4479467	3094.943777	1245.467291	2339.325676	2558.674286	1622.325001	2839.826019	1526.302119	1970.767435	7293.993714	2112.6883	3430.763878	4299.585677	627.3080105	1051.732132	3103.965988	2528.782603	5211.254076	1121.467976	1456.128532	1533.295617	1201.33545	1305.383224	1045.965476	1049.824785	1785.080265	1304.030217	1075.881088	1831.720604	2229.784473	1158.892055
671.mp3	645.2219201	803.6354754	593.909127	1183.784932	782.9342875	1526.247472	1382.848604	1465.592083	773.7359466	1242.866298	879.9119896	1199.731042	959.142146	1858.456016	2514.283965	1105.660241	1410.811439	941.7005694	721.2750034	677.5782276	1408.458602	949.8367953	793.1679489	868.9675926	830.0906336	617.184866	639.2082389	565.9055225	1859.882639	1589.454007	1086.20123	866.353502	677.6381562	753.0054768	513.9578912	867.8566873	745.9866964	617.2692554	580.8556117	666.2960306	565.5148706	600.5614245	1370.287204	593.2836915	992.6436832	864.76385	1880.748087	1164.00182	1020.38409
672.mp3	371.0121447	941.7284371	894.2655132	1514.078771	582.9105879	311.7337404	647.8075775	1478.093712	641.2334176	3229.956103	2652.024603	547.7378807	1051.84628	408.6823644	1182.097761	757.2904351	1347.900172	320.3569729	1083.87948	375.9835777	603.282065	2690.116069	1171.748648	2773.63937	1380.272887	831.077461	457.8241507	994.4639884	1163.295218	520.3323002	541.5791665	1433.544016	414.2546149	1981.971751	2405.623476	495.9633413	1518.116203	223.6741563	365.2526948	1006.541281	305.4603021	342.0034617	374.4503238	412.6920425	233.4970811	1059.09106	392.1241255	226.4548893	237.384503
673.mp3	4535.445945	4675.486875	5017.134182	2524.451076	2661.175186	3509.759289	2765.117957	4071.355643	4618.659901	7025.218773	6747.804789	4528.807734	2590.833917	2919.690148	4098.533691	2960.493269	5058.841167	5571.955916	3787.626376	4623.276142	5755.895587	3421.133494	3409.047154	7076.081384	2939.413568	3903.041728	3458.564866	3594.198774	3631.554637	3961.199786	5667.702605	5262.293944	3883.822384	5785.270907	3979.831072	5172.617737	4263.485059	6216.117978	6240.054425	4995.643269	6918.853947	2919.087167	5038.715383	4195.862898	2302.276943	4416.719499	4027.356072	3798.202661	6971.350769
674.mp3	956.6510195	911.131936	903.4355756	1846.91695	1027.294871	867.4017419	552.4043983	931.2733166	1706.679169	1327.783331	1233.141321	874.2913296	885.3246878	1820.177916	1223.140387	850.0138264	1070.446631	905.7581094	2568.411667	1593.491072	1417.938372	662.2569718	730.1858662	1193.701438	1483.115165	951.9961014	320.9118647	698.3933242	1053.62695	2058.929321	812.4682444	834.6368727	1079.413581	1895.385035	1131.547355	950.6251206	976.6407669	1023.469036	1857.628222	2551.89092	1244.596395	974.3881721	1248.100753	1426.008903	1272.348202	444.5674062	643.518063	959.7173881	917.4004393
675.mp3	1231.126741	1457.808799	1267.708743	818.753156	1149.135954	688.3291358	1238.55395	977.385313	1678.954762	2267.469921	4743.488289	5133.831864	780.0568127	1261.984054	622.7701786	918.8535195	1457.463296	1379.533108	927.236238	676.1161955	410.1172354	686.3448937	1166.047114	1037.993379	2288.836344	2134.834022	1141.401184	868.0834985	805.4972921	785.7448581	1622.167829	1931.763957	1109.365107	1431.207264	1042.820598	1258.301961	1347.036811	1959.336106	1017.283113	1172.949592	702.8403479	1268.608179	906.3940933	2709.073809	802.0851305	2960.883465	1283.779475	4441.347562	2438.282216
676.mp3	2376.909003	2563.028786	2613.065331	1722.391181	3091.378107	2476.941075	2355.444973	3044.37888	2970.548137	2621.111089	2913.50554	3324.105127	2646.506652	2661.857505	2467.410216	2507.300142	1121.166183	2436.288058	3357.815725	2313.432632	1792.366225	3325.528209	2686.876565	1543.082788	2308.563777	3178.680077	2223.584115	2431.838542	2463.254966	2317.316683	2514.076685	2458.839761	4013.744981	2388.187893	4107.639231	2699.680923	2443.181595	3861.608809	2124.454304	2594.175209	3410.104661	2108.158462	1393.640691	2533.510588	2501.834988	3852.855187	1971.913946	2819.889329	2776.960698
677.mp3	3673.256489	2671.585922	6262.422324	2552.531022	5022.341055	5245.485521	4948.147774	2987.197669	3322.767919	1840.56579	5296.860869	5886.71916	2471.364514	1451.170353	1949.349099	6305.136784	2032.820129	1800.405338	1759.680549	1435.036699	1601.816272	1545.340944	1601.612095	3935.238758	4183.103869	2137.287867	4929.932768	2241.369994	2785.624216	1141.631243	2360.825467	1091.333154	1788.944081	2671.791315	1423.094297	3576.370345	3755.57898	4709.707581	2647.987931	4119.536136	3554.195425	3175.575389	1421.63871	2129.992355	3125.015274	2126.064662	3135.571448	6268.237718	2472.694179
681.mp3	2947.843105	1840.152657	3188.266844	3669.746526	3602.734816	2257.806767	3103.824829	3079.782855	1651.761348	1672.139996	3597.373564	1424.870232	1382.200273	2286.578941	3977.075357	1268.611679	2228.88509	4210.850849	2815.231899	1911.899584	1421.086241	3724.189519	1325.199828	2500.050214	3329.497837	1793.797188	1433.963916	1414.759714	5233.877979	2152.980039	5111.056475	2591.596847	3415.691057	2082.094412	2886.802744	2931.025884	1902.835687	2763.367556	1909.620706	1197.831676	966.9753006	1870.227639	2731.13995	2391.684859	4077.873819	2407.721105	1766.807223	1753.212705	1395.255057
682.mp3	992.0385025	1447.472696	1771.368744	1411.516581	1922.818014	3385.848885	6192.292294	3933.575372	1108.865081	1148.959898	740.6889398	1237.025789	1130.765872	975.4074507	613.1793812	424.965399	277.1385228	1159.157154	946.0358724	666.1925162	1049.298484	4422.047623	1279.060995	905.7738964	889.8418459	846.0512658	1304.180093	877.5228418	922.5434582	969.0573449	1845.976529	4101.010816	5285.558112	1956.136787	2306.822049	2053.755565	826.3286461	972.7791541	708.2091037	676.7067639	817.7739338	674.8690803	1132.079736	3260.320861	604.8398611	731.0505264	1389.759055	1394.291449	1789.905894
684.mp3	442.711047	597.3482638	485.135864	437.2624981	453.2714494	713.911284	601.0874044	727.7071631	638.3906701	793.7168076	503.1644719	734.5498651	831.6577931	512.2418825	703.3808506	480.1969048	902.8403076	1041.3655	467.5931493	446.6798056	594.8411738	753.9201683	546.5971021	669.0028704	714.1563319	595.7537454	522.1877373	532.8338523	309.8611434	419.167672	338.2300275	687.9143991	393.2195838	745.3349496	564.6333756	485.4796879	524.3988759	1028.184748	481.1843689	852.8305434	478.7086541	365.1230343	378.8486005	484.0807857	1458.741761	880.6642212	1013.856158	939.6146208	1333.07764
685.mp3	1360.426354	1228.664351	1296.126177	1575.275469	1343.092102	1729.638556	1056.737577	1330.604331	1749.281753	1477.478959	1456.537046	1435.440531	1352.859305	1670.095853	1892.570506	1563.832796	1354.24916	1174.111181	1336.634774	1292.3042	1355.374746	1531.279858	1822.622812	1783.412078	958.3533691	971.8062916	1074.182295	1432.356664	1162.698924	1022.201402	1040.025256	1151.148081	1107.675154	1228.575252	1226.864412	1441.685977	1035.457886	1235.409449	1133.950134	1347.489056	931.4679144	1112.483745	1242.746392	1333.611593	1270.374999	1227.084308	1275.216616	1035.409177	1100.717715
686.mp3	802.7778525	647.6406879	1317.519669	1256.519303	1499.072295	745.7995817	755.3726432	782.1353677	809.072106	1159.307956	1169.219949	973.0265068	1211.344285	1787.093019	3264.835565	954.407205	880.3367182	690.3852708	601.7849339	840.2545345	1019.140542	733.0615227	690.4622142	1229.089224	980.6327162	1240.104781	932.250926	2209.323441	674.8046802	702.0853877	1047.847532	1011.785922	687.1008046	849.3304422	565.1213158	497.4290701	945.1332762	891.6677304	606.3266547	1311.102267	711.4584891	2402.733953	805.6475273	1181.314101	709.0284352	780.4376467	781.8509681	1449.06042	3688.413444
687.mp3	2951.075268	1980.61675	1963.238213	1795.453319	1619.733567	1608.692459	3002.290565	2162.741566	1903.921654	3790.108451	2008.982809	1648.393098	1871.822461	1871.568946	2181.608449	1755.7693	2216.114035	1509.428239	2248.462379	985.5044756	1660.914168	1943.687784	3928.787818	2957.6409	2345.847919	3083.123419	2365.118441	2752.897862	1747.170821	1840.279852	1999.286798	3481.914286	2537.527658	2623.804219	3102.336358	2248.225491	2617.489716	2302.368885	2611.346316	2124.316964	4034.966301	2214.640092	2281.02188	2664.941502	2342.227408	1944.804566	2726.810723	2047.551398	2207.012418
688.mp3	850.6211356	1096.863287	1633.043837	1119.755603	867.4321283	805.5501642	544.8110755	486.8437742	822.4639108	809.0134271	1214.162738	967.366076	834.7152612	1044.302871	1460.212443	1816.38561	1307.920058	1167.907681	864.7785435	511.7806515	477.6916897	392.2276566	863.5061163	1225.817023	1379.873567	1216.479442	1052.424048	667.1017132	685.2211134	643.5876669	651.9162426	1061.272142	1137.904101	1295.871643	937.460408	910.9042463	1012.099815	861.13851	783.8577132	1089.479018	1250.382062	760.8440709	1008.221618	852.3324468	1010.157533	783.390642	682.3487467	640.6082578	1039.766902
689.mp3	2064.171054	1339.967311	2090.50191	2956.777315	3149.112956	3331.119582	2365.726273	2371.13851	1211.278793	1845.411233	3441.999948	1213.278817	1522.076481	2403.429357	2080.023111	1227.411933	3778.157466	1866.401699	1517.080252	1845.001244	1748.108439	2025.020118	4108.179863	2126.691177	1744.71934	1006.739326	1555.166838	3091.676722	1032.382055	1623.292703	2884.750601	1598.660005	1663.079362	3744.889324	1970.383092	1162.52907	2418.925176	1808.472714	2785.705926	4007.943968	2718.083625	2098.370641	2492.432697	2658.416441	2334.933732	1056.532897	2041.128728	2992.09784	1561.09467
690.mp3	622.9017954	983.1863386	3823.52248	1342.411475	1475.125791	1080.977853	2982.865283	1061.962533	1109.410622	958.6549042	3509.365219	1123.635233	1664.399523	1869.601843	1684.723796	1461.146873	1096.807198	1238.2042	889.3287478	852.6279572	1309.792302	890.9316276	1348.43059	1791.450204	502.2638514	938.9527393	802.5321734	1489.864276	1842.685398	2438.495058	2022.878903	725.8772662	2152.121537	1901.829973	1575.399447	1197.894522	1337.706976	684.4058544	892.9669822	724.2002881	1120.800461	1219.027276	1432.258849	1810.273997	2070.80118	1568.271782	1470.446072	3483.186434	1862.062249
691.mp3	722.6414822	2212.266218	4027.895406	2997.387235	1912.956501	3226.235039	1124.509325	930.5599199	2779.017171	1687.705219	1693.858342	2279.580679	1856.522564	1863.953856	1341.317369	5689.725847	2883.166375	1605.855257	5287.865696	511.2175499	414.3838509	706.0513106	2063.633933	3334.46704	1212.759555	1394.409878	1060.150477	4434.858072	2700.547803	1878.937615	690.4966801	591.1640902	728.8649779	1916.596131	1561.346962	817.5237373	486.0188677	1188.724227	2750.622051	1654.971734	909.1496239	1415.182863	1134.569641	3377.125326	1317.661217	819.6256191	2041.371436	1269.675377	3501.596609
692.mp3	4654.610147	3028.716366	3545.676886	3951.815344	4949.371288	4348.515189	4338.05673	4278.882657	3091.354606	4527.529086	4468.628363	5509.293507	3818.241933	5212.466497	2285.405627	7100.40331	4178.997513	5545.616882	3220.013198	5897.517975	3665.180838	3318.916193	2977.677525	3795.64497	4287.647966	6641.320048	5709.38515	5383.374051	5305.271894	3668.870676	4440.827067	5725.930097	3478.078196	5031.318437	3260.047191	4659.296631	5016.420394	3882.053294	3752.874873	4407.977776	5003.161876	4900.123714	5762.092722	4578.915819	6172.939802	7094.247873	3901.00739	5503.428685	3500.891364
693.mp3	1696.766343	1732.132806	787.2883393	1118.802403	1446.622056	1482.91428	3173.009795	3000.76205	2985.615921	2752.189325	3385.289949	2962.128779	3335.358517	3610.896023	2906.928126	2799.092389	3934.014139	4584.746848	6176.555659	5973.434954	5555.307511	6272.117025	5895.728369	5137.812494	4939.32964	4476.383312	4231.700487	4899.570756	4790.913207	3634.964596	2827.586834	2754.28106	1597.467859	760.1421173	442.8531049	367.0897831	872.8281172	719.1862781	1261.443503	1592.276848	1836.646049	849.8272905	1240.653213	1267.926779	1581.423107	1257.56513	1748.903762	2501.534088	961.7630509
695.mp3	2667.526003	1947.687398	1888.435351	4760.497291	3027.375203	2162.391426	2154.663426	3003.905878	5514.548878	3085.329213	2223.699215	2041.448647	2874.951786	2986.694457	2430.748126	1467.321092	3384.916956	2679.761793	3068.105786	2757.197755	3343.393341	1986.987365	3313.910027	3298.759446	3071.394882	3130.324895	2982.621913	2878.880356	1798.619494	1806.988551	3425.337611	2365.586937	2865.939505	3965.983443	2992.318122	2325.482046	2191.726247	2246.934515	2937.559417	3925.632472	2906.057916	2825.674443	2976.022871	3047.839455	2172.194802	2411.816849	2877.281249	2978.839576	2280.447556
696.mp3	373.2384344	1714.829494	1739.782732	1159.25434	772.5626889	638.8356961	321.3519983	274.7562092	210.9718525	185.4115315	1347.569668	1778.897782	2213.798289	2035.733543	200.9061713	579.7197859	1859.422369	1193.304288	261.6709985	217.0726	326.1940846	259.0328762	193.6841647	275.1291934	337.2878304	357.4819142	258.5083993	222.0127025	149.9847759	1817.906777	1652.397433	438.7046748	201.4883803	221.2377754	226.1358058	283.9194986	517.5122063	265.9882344	2083.606594	2432.498899	4013.985116	3159.514086	2195.51507	1079.656106	1666.182369	2460.733971	2706.589146	1196.535892	915.9420975
697.mp3	887.2832238	4131.175324	1006.977935	1381.854987	3883.812271	569.2758736	882.8724625	3184.688189	1506.056383	1653.307111	3723.615489	978.3321219	5042.430156	1404.460576	2096.030237	2301.146303	2200.656282	2047.343605	2533.973388	5590.147847	3644.655971	1130.710682	891.1460241	2986.942367	1461.264789	953.8315208	906.4392836	1946.184519	992.9674622	2879.782766	629.7740466	5099.358958	784.7913127	2336.451149	3008.491037	954.2997769	1349.781564	851.8658643	1118.688347	801.9395011	1464.324177	483.4101654	4849.177919	488.6087151	779.6448595	2894.929807	3021.365714	2550.688557	3311.633785
698.mp3	2127.186828	625.2573312	1865.644283	865.1425061	1363.704751	795.8095107	1829.244149	462.8691051	646.8610698	2115.929464	630.0050764	486.5972177	666.7676089	434.5616357	1000.626237	1127.5923	1298.796728	1309.486959	1392.969142	2680.253643	767.321814	1245.966314	1185.96752	725.3362901	295.7033862	465.4357963	1027.140315	461.0798361	397.0697784	436.033854	3118.206991	1761.541948	1842.271628	2015.322353	1149.909739	1720.599742	767.3800092	638.0312121	484.5983775	1412.110119	2685.349081	2039.300323	2357.432346	860.4433837	812.6360653	650.344702	2869.019394	2327.703913	407.4974917
699.mp3	1992.518406	1516.242993	1414.362807	1235.724834	1407.915968	3032.783379	2045.313808	2323.018957	1953.65442	3207.743382	3873.565998	2152.853762	863.8492852	3041.356191	1565.03833	1097.271563	2378.335232	1630.551847	1410.003558	1328.60122	922.2832131	1095.510948	3636.604528	2124.437698	2626.167134	2192.446533	2085.050023	1892.242937	1728.419665	3617.357268	2174.418522	1965.410985	1094.568838	2082.390221	1612.854402	1417.430407	1229.522317	1040.059273	1020.663611	2346.077083	2368.277069	2625.792923	1948.635732	1334.393154	1605.044709	1686.562032	4358.449991	2286.224942	1685.222853
700.mp3	1053.690329	1275.10195	2855.168645	1030.770349	3742.763232	3567.923096	3954.502514	3648.024908	4791.921828	5083.332109	1955.110466	4861.277925	799.1715152	1705.631734	1097.526315	1095.773386	2509.508711	3808.121341	3873.165761	6464.122665	4742.530324	4674.381581	1333.542761	1176.374445	1172.226849	1762.334726	2860.07566	3830.406877	3868.343069	4502.045144	4397.57114	4074.113585	3936.497832	4508.67618	1401.594822	2384.522817	1102.618673	2971.72386	1102.924556	2969.543934	2446.302987	3612.400119	1527.393386	1297.222945	3423.329705	3451.079952	2292.450663	1340.367297	1104.518267
702.mp3	3142.932636	5002.392742	6503.842876	6244.39192	4633.066455	2860.159556	3663.344658	4106.726873	2466.888388	4488.633362	3465.69123	3186.344102	3766.820514	2469.789493	3085.60481	3971.086653	3359.676596	3385.807966	4062.93104	2604.505182	4748.810902	3270.780994	5773.664479	2462.2892	2588.896073	3550.37435	2884.427414	3495.729727	3868.591636	3809.240182	3422.281468	2886.318924	5857.928446	3050.005777	3344.504443	2660.135917	6913.877922	3060.572437	3814.633652	2588.751342	5034.185103	4108.014269	7308.726681	3192.703087	4084.486222	3135.574452	3113.038081	3325.826353	3341.211805
703.mp3	2714.306691	2264.531117	1689.207392	2509.506601	1202.615103	2145.775369	1306.459127	3189.10351	1691.07269	3858.440162	2947.330988	3051.664854	1373.130643	1763.35044	1145.195783	1058.834938	1653.769811	1458.902638	2314.091968	2834.279038	2197.863828	1484.766659	2288.838978	808.9401213	2167.678303	3488.508849	4886.022631	1113.369759	2764.678924	1541.589634	2161.514492	3455.442035	1868.491684	1418.29413	1484.089857	3600.590377	2071.823995	1966.256788	1755.168049	5787.287191	2091.16389	2406.467188	1302.008046	1535.599493	1759.652098	1623.432499	3048.223856	1404.350846	2824.876524
704.mp3	1184.902234	1192.189979	1532.405143	1413.648814	1603.126631	1385.909772	1494.796539	1490.624718	1490.743184	1456.634023	2041.779938	1386.832034	1989.453522	1290.546975	1416.294427	1302.11228	1331.31415	767.3643033	1999.664418	1227.056549	1665.215888	1282.963584	1416.65684	1437.423002	1629.695776	1336.95553	1418.68391	1240.198477	1450.443487	1228.223647	1993.325093	2647.339457	1431.687395	1625.237658	1700.24769	1178.633965	1583.798083	1200.90743	1392.649409	1184.064173	1692.240183	1353.398754	1518.108932	1262.393854	1677.141866	1190.302332	2751.411568	1733.422077	1281.232652
706.mp3	2967.969559	1876.003581	2184.814099	2221.676974	1302.555266	1956.349653	945.4123387	712.7606701	1783.765779	2115.915657	1669.489495	3029.327893	1543.428765	2452.353441	2429.032526	1452.750186	2895.682468	879.4513127	1384.610005	1819.517845	1916.601596	1742.844083	2309.487658	1528.088961	2760.132605	1751.212105	2478.715757	3023.328266	1116.876105	1431.283863	1213.594739	1291.371543	2043.012758	2941.423841	3041.115701	917.8805549	1207.532063	1621.051742	779.8603168	1145.66196	1909.012681	1103.901901	1066.008617	1748.127783	1396.322862	1152.401048	3003.08489	1515.714095	991.2815048
707.mp3	1308.534488	1406.971936	1333.424894	1384.196255	1390.373501	1419.567844	1394.89452	1334.275383	1517.409831	1508.353985	1756.511929	1598.752286	1424.272917	1654.714784	3310.292095	1897.456423	2077.728891	1884.568121	2016.408985	1897.035474	1528.91232	1981.177395	1991.720017	1688.770276	1937.175373	2019.300501	1595.416241	1618.089835	1706.842723	1798.655169	1464.820066	1453.522167	1399.267288	1521.833492	1355.158614	1493.896239	1551.428789	1617.070857	1466.754902	1388.060864	1495.635205	1462.556305	1433.467757	1494.694011	1479.823816	1322.117653	1331.868671	1185.448698	1346.144628
708.mp3	3945.308516	3584.646748	2894.59474	2477.583287	3048.576914	2953.826163	3006.474588	2449.555207	2526.119696	3213.674554	3756.528463	3943.530804	2905.447101	4617.254397	4127.111521	4103.239291	56.37832142	233.5626904	516.8238799	814.1893599	2392.825602	456.3119223	804.77232	1612.642556	149.4848601	82.66022031	96.75029116	25.9673282	32.2501104	44.98425756	31.79055191	26.46720327	165.6121025	4808.619157	2836.523301	3196.844245	2524.006456	2646.754372	4301.057904	3264.691023	3888.767791	3010.826024	4390.795676	4312.690414	3323.864844	3319.248274	3434.927614	3266.353241	3277.846044
709.mp3	1845.886979	1672.150576	1598.222454	1708.288903	1301.88329	2584.867762	1617.017398	1749.893385	1660.064172	1846.857378	2909.813	1776.479732	1532.768562	1867.787259	1704.055045	2064.039026	1796.533089	1817.499361	2310.204488	1461.618291	1283.388986	1639.041532	1370.550306	3340.380093	1448.309424	1449.213952	1842.180938	1536.765164	1447.810462	1469.169979	2159.005922	2288.352035	1734.518834	1643.703148	1853.175925	1994.51601	2143.593339	1686.880253	3061.280782	2071.378792	2297.224118	2601.953199	2368.488772	1659.14049	2533.500029	3353.85463	2721.386817	2194.142544	2625.450608
710.mp3	2565.791946	1419.589164	1141.397451	1827.419965	3033.941854	1915.954749	1761.786114	3228.209162	2778.247994	1948.562494	1680.508528	1788.227176	1266.955084	3174.303794	2623.315435	2407.043837	2301.834256	1495.422863	3338.751165	1160.480332	1288.631252	2145.359069	1592.462915	2233.342123	1615.898969	3357.763187	3405.541153	2066.936475	1138.405948	1713.949927	1357.623299	2902.896576	2407.449451	1735.782263	1424.796653	1447.406231	1515.171729	2024.672831	1967.723178	2379.14813	1949.858754	1176.977215	2803.37592	1711.978639	3971.756114	2321.774884	3375.692496	2028.663574	2523.574246
711.mp3	249.4352783	378.3495136	1111.000665	415.6366745	665.1030616	1208.532399	488.6449406	1056.483123	492.0743249	614.249432	1319.107556	1043.777426	1788.838351	3323.90843	426.6045367	613.3859686	1010.103817	421.4615819	619.0625569	973.2849654	448.5058455	663.5380202	597.1694211	941.8476958	970.4542882	858.1478498	1950.367965	3574.5211	242.6666839	618.6948832	840.9347654	397.640896	833.7314732	1182.855863	469.6160779	761.020145	616.1951006	771.0103233	1006.012373	647.9619332	1300.540572	2665.736629	293.6647899	301.655746	818.3408035	244.9147037	699.7360362	1161.805666	438.0303969
712.mp3	1477.330466	5338.853649	659.6434298	1266.01732	709.0794364	649.3286183	568.3345798	539.6355459	1075.587159	3840.111571	850.2467398	1943.360339	685.5058163	703.1833132	559.8343169	579.533744	1128.368993	3143.143358	653.7662552	1100.718804	785.1053638	661.0248599	711.7902828	537.7116493	702.0830236	658.234167	838.4430868	1189.390888	690.4725023	2380.56563	704.6215665	1552.306224	906.6242686	973.0332287	739.5902927	1410.502507	667.8795818	710.4255394	750.4105161	1597.599879	707.0536261	2545.355492	591.7076377	1183.449787	708.1428359	2403.224231	563.1631735	1994.202229	694.8700422
713.mp3	1626.306416	2333.194223	838.1557967	2978.474345	5045.376445	1320.708647	1149.870827	2087.740332	2092.743184	1233.812695	2666.445416	1854.879582	1696.497956	1853.379343	993.8325404	1845.36006	4440.292424	1113.549817	1807.05383	2485.217341	1688.71487	2638.97938	2719.269819	2534.416549	1886.179871	1363.518127	1533.591486	916.4419888	2004.232929	2192.949859	1860.618816	2163.688807	1987.686713	1489.724094	1847.388097	1236.312711	1421.577313	1510.490371	1174.447364	1906.849842	1824.221789	2267.680212	1259.146045	2451.527166	876.228379	2321.525403	2529.557759	3480.401307	2206.789522
714.mp3	3251.906532	2532.261894	2136.545173	1118.42388	2006.826098	6128.20401	5152.734205	3490.060774	3224.393709	3085.17427	7424.771779	1099.659028	3161.756234	2785.355074	2108.021103	2754.253825	860.7181929	1200.122608	1090.703319	1552.060285	2026.612819	2900.346865	1175.510286	1114.488361	3133.220021	1657.032481	680.804855	2726.333075	1868.816507	965.1839137	2546.920941	1342.635277	998.9884209	1688.995921	1160.273154	728.8339639	1593.869144	257.1557726	2638.322538	1145.670294	821.5814838	576.1516641	2660.917223	2958.715314	2575.829189	2004.802834	2811.609826	1282.370573	2130.932667
715.mp3	645.9270813	519.9680844	696.2838737	743.0913376	636.1578428	654.7297186	465.3566101	613.8605014	601.2157644	490.0440471	630.9981803	697.5513335	703.0901304	532.4829833	492.763563	482.476723	660.7425105	462.9115371	633.5549776	431.9444744	648.5723139	676.8901333	621.9322179	627.9556098	458.3374921	630.1348733	593.8798886	476.7382041	627.8666205	688.5700585	693.7007682	537.24188	568.444452	478.7000299	653.3986341	506.1017332	645.7459228	492.3020337	648.750628	695.9114037	628.8093298	651.5605091	441.0799581	679.2720068	557.3887561	595.5118757	575.6107872	571.9771985	476.1311288
717.mp3	2384.295497	1907.613231	2246.585155	1424.154213	2635.538908	3113.978958	1829.17013	1717.15963	1863.653631	2659.918966	2055.599984	2181.562074	1298.560684	3506.082023	1705.39094	2464.459046	2449.166078	4058.533459	1864.894366	2693.79956	3805.769139	3386.377959	3010.709128	2471.575788	2529.959531	3029.834469	2558.847104	1677.112498	2059.239096	2203.348705	2482.48052	2723.835438	3450.727385	2647.369961	3671.039579	2659.003399	846.3448798	4914.498839	2150.882513	1348.439052	670.6167555	1133.642264	1092.583154	3100.578525	891.8274143	2730.455928	4690.932138	3172.801636	1718.528024
718.mp3	2484.133102	2247.672184	2708.379312	1537.956709	1444.267187	2341.891942	2431.999907	2894.799593	1915.243333	1330.209309	2153.715994	3309.769021	3102.459353	1720.538189	2714.600267	1742.901784	3933.491665	2023.659643	2995.353001	2041.472934	2514.109647	4158.140952	1606.79007	1906.536359	2140.562305	1771.320758	1856.96389	1398.092232	3170.578872	1849.686818	3050.461374	1810.532017	1949.49852	1453.568081	2254.178706	2832.308688	2261.454308	2828.017401	2163.448927	3923.391866	3005.835431	2124.863299	1837.778532	1984.733616	2112.896889	2380.903549	2626.743595	2885.917652	2181.291504
719.mp3	3550.999869	7261.497765	2118.264413	1462.779831	5118.833461	2038.680419	2750.647401	5296.315747	3132.057283	3813.448905	4210.183894	4409.599892	3940.884178	3964.777208	4432.729794	3570.956851	3790.805215	5143.37167	2997.062538	2407.558648	3244.159942	2291.865949	3151.350893	7963.469056	6637.417479	2754.268448	3774.435163	4562.270466	4488.66268	4472.419876	4998.065594	3165.073447	1927.133019	1169.455421	3990.327447	4982.586378	2289.794856	3315.788733	4166.891911	4365.61415	4966.929352	2744.289135	6184.141853	5342.43419	4051.693707	3040.552287	2547.214303	3905.863031	4378.794508
721.mp3	1487.64795	2497.31281	1438.594705	1046.146839	915.788771	1344.894041	994.7552293	487.1072221	893.4323621	759.5670714	547.4145221	733.5037665	858.5179626	2637.173086	2517.23475	3507.369118	2063.441129	3164.926363	3152.001673	2299.262656	4824.110921	3675.328299	2302.372957	3436.341211	1558.311613	2341.282014	805.1311746	1526.645417	958.9284588	1436.784473	1414.948103	3404.898335	4129.933575	1339.771109	1465.678584	935.3316279	1544.846439	1170.068407	701.4496181	747.1351657	868.6416493	774.7296232	6474.023887	656.3879765	779.0641268	836.4975055	1492.399143	3519.857191	4483.186343
722.mp3	3519.156987	4740.015929	3105.100459	5087.034461	1617.745774	993.4654512	4250.501168	1922.788411	1221.920432	3925.702391	2957.129256	3701.620085	4354.167103	3975.96033	3105.854064	2359.294958	3045.977328	2919.306675	3002.851721	4404.558715	3309.836036	1043.851364	5560.180307	5712.91311	2586.438075	4079.819988	5610.775641	4184.869081	3331.481524	3851.447505	3417.534039	2146.035946	3511.43457	2283.557939	4681.471504	3403.607466	4159.151786	3090.622256	1641.323789	5232.660188	5826.009103	4224.154861	4553.176449	2502.781575	1951.506801	2959.745394	6538.77104	5614.477273	4669.272039
723.mp3	6021.75774	312.8515755	3569.672227	5192.068587	1517.865236	795.107813	1537.900172	2802.241954	330.2006459	6824.812295	603.8101324	1384.730134	1592.904837	1544.8682	2242.222989	1541.437707	1768.044434	751.9245833	2614.059713	645.7882007	2195.63177	1409.798052	1924.499305	7370.717459	1083.05727	3383.273509	853.2958283	1475.020113	1082.395122	1247.550151	3289.244769	1257.247911	4448.341105	949.0260675	933.3050881	936.5390289	1957.52845	5716.00189	1446.826657	1325.423454	1280.42346	2215.492131	687.8428501	2239.68883	1892.7888	1187.31362	6555.724759	1196.744896	3328.685338
724.mp3	2483.795117	2305.562932	1675.112453	2371.553498	3271.590314	2322.714375	1897.530199	3269.152532	2242.611351	2713.864046	2081.738254	2437.954664	1903.849683	3271.309575	3113.884031	3129.806901	2516.817575	3219.115108	2403.769707	1896.784284	3450.890796	4220.049291	3119.712341	3472.845837	3201.279175	2662.365178	2896.322291	2324.469608	2741.093883	2299.123209	2068.404244	3041.613205	2779.36914	2989.483519	2734.784684	3952.231054	3252.46576	3876.685069	3726.708223	4065.113797	2588.796294	3597.616487	3433.022893	3497.193818	3040.139995	2863.181225	2277.604992	2365.521795	1985.146413
725.mp3	5321.280342	4643.376882	4109.904206	3381.37483	3874.054617	5205.461372	4258.077219	2428.875401	1955.235413	4622.934992	1772.382368	3832.64593	2270.665402	2461.118016	4933.497414	6231.818155	4460.448883	2597.33909	2110.42085	1849.829681	882.8244079	1780.835421	4876.624798	4460.719891	5098.50978	3483.145912	4933.895661	2197.066012	4768.450455	1002.152909	4194.411215	3968.280477	4923.829178	2730.797742	2467.615295	3445.160835	5159.51959	3336.792641	4894.387559	5154.769998	2760.111896	4285.654213	3628.032666	6223.835615	2384.803213	4183.353591	3153.237254	2702.492096	4517.688836
726.mp3	1296.072313	1635.316604	1496.678963	1834.573041	1247.337427	2010.37306	1431.095045	1327.450354	996.4858186	1604.299465	943.2048606	1609.814983	1367.914241	1330.866244	1142.931849	1633.244155	866.3691126	1234.555874	1473.570405	1045.070893	1492.446041	1359.295556	1844.397794	1486.488539	1505.29646	1796.409199	2173.783828	3585.064093	2050.688971	1476.593421	2202.949105	2076.372403	2041.458392	2010.043474	1452.705465	2273.986988	2083.784638	2068.814717	1551.906393	2353.121996	1911.156551	2197.644925	1975.985701	2158.339661	2267.290996	2181.448973	2246.699205	1818.335503	2325.135314
727.mp3	727.7154703	834.3508536	732.0785983	796.5910715	554.4879608	709.3717525	583.0168623	564.9983584	553.3304975	561.0919308	640.5664766	534.9648031	569.4655522	532.1079251	715.4575071	586.5274029	572.456881	558.1199191	580.5653738	636.8576407	526.5900574	558.9967978	611.7887024	532.0058246	628.8579304	509.0699865	552.2511243	590.0411725	555.988011	709.189937	582.1507581	673.4322724	530.0213161	637.6618293	521.4061601	578.0445476	607.5358638	553.3374774	725.1124073	581.1301655	670.5055535	546.0072211	547.7303442	1050.322813	701.0354866	976.0990008	859.3254132	718.2541401	766.0789282
728.mp3	1896.379917	1802.382464	2651.414094	1499.179671	1508.669839	1717.449092	1186.749024	1674.16141	1529.82747	1565.956153	1810.274982	2288.13309	2247.506109	1844.893424	1757.357914	1493.989249	1121.710825	1733.203035	2011.334051	1457.540386	1018.717911	1139.49993	1675.008867	2967.928479	1049.412154	1567.90461	1228.906889	1382.130648	1184.879375	2130.385366	1544.378828	1797.623872	1222.200859	3444.768424	1435.771717	1651.078352	1489.934353	1320.308022	1229.794309	1984.102622	1751.955242	1725.461158	1995.875848	1847.120013	1557.54679	1766.628198	1521.807411	1563.209587	1279.341239
729.mp3	3570.626455	3748.036233	2152.241484	3401.543415	3844.605027	2704.769546	2969.160998	2872.640758	5299.77172	4961.45262	3718.176718	3207.083115	3474.106777	4434.129709	3261.012693	3086.785496	4477.102563	3333.442747	3834.500874	3384.096017	2135.412448	1997.44038	1002.216567	3155.137715	1001.992032	532.1044436	2600.521497	1526.898758	656.8480577	2080.933034	1469.876535	961.8475353	3005.50482	1550.526955	2522.770695	1757.906482	2726.476034	1231.666347	2833.969853	1611.686436	2357.366658	3178.545944	2505.469963	1073.823946	1697.34087	2790.874789	761.7862711	1925.004226	2787.020424
730.mp3	2316.284277	3696.476241	1938.031599	2482.904427	2411.959819	4011.811905	6043.020924	4046.028663	4134.055296	7309.601679	5507.855555	2872.13762	3351.508517	6410.272826	3533.94009	3089.163995	3873.27711	4170.423115	2935.363997	2092.955293	2195.239076	4062.362372	4137.662712	6980.475433	5157.478846	5293.609343	5271.264537	3799.399906	4089.780827	3343.448627	5230.294481	4102.790219	3005.297015	3786.318027	3414.501834	2558.638139	2497.084156	3888.795487	5097.481134	4724.343313	5496.288993	4751.592393	5109.259599	2924.010298	3450.333529	4573.757971	2614.899447	2360.958586	3586.342763
731.mp3	3076.407209	956.1528899	491.8384332	4113.025477	1085.743788	1365.673984	2994.07414	5960.481342	2690.548	5555.718478	6488.314976	6164.993813	7873.362701	5262.714302	3802.733207	7247.295356	5601.140404	8586.539381	5617.530985	7831.127436	6792.975599	5762.0875	6719.806162	5536.041016	3250.269618	5489.81745	4890.466935	4603.244472	4946.106371	5124.361457	4913.377584	4262.423618	3512.897511	2560.8513	6007.325133	2972.713197	4322.535386	2218.168951	3707.194678	2481.50935	4109.212662	5559.123849	4468.98289	4967.946529	2591.082783	1908.760873	5082.041947	2735.179277	2619.800873
732.mp3	2561.585426	2682.529576	3426.052311	3385.26764	2065.264381	2607.676364	2240.295346	2382.608449	1624.739717	1911.471064	2948.239235	2335.481793	2211.105668	2803.484115	1625.447768	2183.483333	1829.801239	1207.82178	1530.903797	2391.666095	2042.633197	1717.979029	1832.826414	2085.487906	1974.312885	2111.538244	1715.867744	2223.305361	2207.959794	1387.08028	1535.71112	1856.036311	2171.435098	1960.604586	2236.024343	2109.355527	2013.0231	1654.168136	2083.739416	2035.248035	1914.541659	1847.203162	1594.104394	2448.136763	2283.148742	1822.766954	2582.911435	1956.841454	1708.376083
733.mp3	813.7338206	993.4065466	2232.105321	1845.608239	1349.223712	1106.510739	1189.115119	1370.554878	1155.439273	1439.471888	1973.152578	1815.477388	1714.951395	3772.739636	1285.614002	1323.101176	2209.553769	1735.759138	1236.788631	1725.743244	1086.093532	1592.61489	2389.648385	1477.970777	1433.092374	1497.145958	1091.219688	2342.549303	1112.995684	1032.091695	1445.378352	2758.651212	2379.995174	1089.524273	808.2411164	988.6726842	1170.742541	1548.665631	1019.205008	1166.009916	2490.951084	1477.052726	2518.273203	1313.253275	1967.518663	2234.10384	965.6668682	974.1781039	1325.311529
734.mp3	3768.412653	3092.581066	5289.850518	5354.400901	3605.330925	4487.469106	3160.778133	6034.429743	4213.008984	4091.409541	3651.278946	3717.781954	4909.995	2635.709752	2609.132529	5192.398864	3137.776095	5536.032951	3697.702059	3140.12705	4109.900079	6132.701868	3737.683971	3360.195832	3851.95798	5140.300911	3590.553312	2950.658618	5496.790859	5826.775071	3940.954924	3652.372303	3185.7384	3475.4481	3962.050011	2863.816479	3251.039235	2007.477039	5146.796672	3699.995736	2543.124009	2928.988016	6381.190878	2750.719829	3368.637071	4079.629182	3948.630599	3457.641013	3863.323445
735.mp3	922.103612	3032.7412	1861.848579	2181.119923	4693.771707	3370.778179	3957.202524	1199.827734	640.2283069	1829.040592	1425.000941	2910.566608	1715.331249	2867.447378	2849.107618	2399.426353	3475.692545	2348.685507	2307.968903	1822.370146	3857.604406	5373.931333	2951.655036	1223.570427	1687.910557	3386.378095	820.9489537	4206.843629	1804.634303	1543.606086	3517.117785	780.7332146	730.5270146	610.036094	2266.443496	1109.52072	1342.536473	692.1215912	1041.816071	1287.301447	856.7349412	1689.726718	877.5043261	1200.578221	2573.089879	1285.851659	1347.80124	1119.07212	2446.03104
736.mp3	1154.709732	799.6756478	661.6092264	728.8303997	737.8784644	669.1622322	681.8742536	648.051072	647.0741763	673.3304733	513.044086	445.8630324	417.2395508	417.4499884	438.3080373	401.6445684	707.2334314	529.0424865	435.4495981	574.3286272	485.6980616	404.6007374	390.5621612	632.2683454	571.2752509	722.1449863	1037.349433	845.2585661	1123.464248	915.577017	910.6261077	922.0736784	630.8448841	666.7924475	615.3963762	1477.021322	849.4655018	697.2780258	635.193069	634.8342282	557.5519285	533.5154085	610.103857	854.7894555	348.0337634	309.1258612	625.6271134	496.3393763	657.6346879
737.mp3	1400.500718	859.394148	2102.133719	1107.879248	883.7221928	1682.503045	998.838789	1895.135667	1508.443466	2068.171396	1771.788939	1993.604289	784.3209495	2417.610516	718.2597708	2869.36518	1230.517567	1053.649097	1563.114867	578.3808166	798.8605527	830.2420064	513.321606	2353.743044	1023.386801	608.7505841	1457.488952	382.1487636	622.3870236	524.3577034	473.4195697	851.4252814	564.9124955	518.7078658	1922.788371	277.7540243	800.8633826	768.3960845	302.5135434	970.4708963	424.4550802	295.9440313	2460.595519	355.0309382	1654.231813	567.6597865	1537.356735	862.7152036	657.6493971
738.mp3	2459.586135	3097.945815	2959.962716	3135.988205	4227.312071	2151.140518	1405.913308	3728.528759	1649.208318	3096.314877	1727.129497	1718.959233	1605.702816	1930.859727	1827.222506	1656.124691	1517.636267	4751.642421	2411.727801	2329.491902	2778.071206	3849.802429	2445.322639	2922.305701	2046.12747	1756.334546	2040.042384	1941.107184	2673.964321	2143.347867	1996.578536	3523.634113	4652.290867	3357.955727	1519.363416	1363.442106	2816.628615	2939.044266	2738.719154	1985.259092	3933.377797	2753.919363	2538.842334	2509.343319	2367.836155	2321.865895	3038.666841	2433.633227	2238.486523
739.mp3	5757.611213	4285.127039	1648.84208	2156.115079	2613.071564	2759.731337	3341.455189	2327.609008	5880.858366	5829.375682	6016.795052	3936.566939	2645.464664	5637.926252	1113.139139	1404.497645	4382.723214	692.0917971	2075.77715	519.3573032	3409.388785	3110.669018	1815.502156	5377.889458	3990.337117	4229.165111	4557.903788	2859.170695	3112.32657	5335.826464	2794.463245	4323.810222	4157.94374	2412.297767	3890.861848	3796.190966	3864.771788	2586.280486	2763.101083	2621.226783	3784.736395	3613.408844	3312.701784	3776.769767	5054.673358	4715.905371	4256.388633	4049.708113	4211.015902
740.mp3	3341.819	996.9934575	1754.912028	615.794732	1941.517145	1521.839416	1982.747037	3631.649021	2657.897634	469.2701445	747.8225049	3661.834496	2804.64206	2526.078786	1868.334147	3572.298332	1820.585373	1905.490284	3050.392749	1996.294661	388.0655488	1679.036294	3080.411504	2912.776223	2568.534801	1551.15331	3299.99526	2319.264071	2604.738539	3306.503523	1097.200076	2304.206485	971.5432108	3566.030918	2379.352629	995.7929637	1234.680112	2122.481606	2249.855684	2416.29057	874.624635	1536.033469	1683.214564	893.8890137	1110.2818	2393.992946	596.8045588	2088.339223	2691.043131
741.mp3	3003.618146	1760.514028	1215.53353	6776.180109	2010.298127	2848.644538	3589.378306	4616.013439	3091.57756	3029.198043	2666.086382	1348.925951	1561.938635	1486.116451	2982.165021	5203.848126	2079.015872	1282.128368	1052.327925	2329.949986	787.6725249	556.4752553	6820.706548	2569.586701	3265.400974	1806.47422	1347.083889	1041.842991	1037.255903	2135.659752	946.4506529	2890.551865	4009.376415	2078.068851	1120.07343	463.4760683	1302.208319	638.3115337	1147.339068	3499.318524	1979.499762	3080.151688	3005.734513	2390.039233	582.6956071	1897.052477	779.4561573	1718.559981	1109.514685
742.mp3	769.3174022	1496.016794	1450.267633	1485.734244	1011.036734	1534.187921	1771.255836	1273.532671	1751.819313	1625.160349	1704.426199	1436.683674	1600.46602	1331.735475	1238.903263	1262.186294	732.5264466	2029.711733	1833.523694	1456.486741	1521.401748	1131.378898	1400.300897	1612.314413	1766.119217	1085.951617	1533.913753	1552.478171	1688.200881	1398.564737	1032.146968	2256.802964	2252.355749	1330.750244	1090.749807	1855.509633	825.8892641	1285.904319	1804.022315	1650.689611	1468.475665	1246.090282	1664.651019	1482.683801	1736.433922	1365.639308	1754.866061	2299.013493	1142.382575
743.mp3	829.166759	1805.992253	4081.825629	1922.420422	4570.824123	1004.912457	4494.993812	1173.96463	1449.654233	2228.425527	5620.881529	2204.344199	5525.636282	2411.928594	2918.002325	1083.152037	1629.45247	2373.033469	1850.503798	939.4819097	1265.286315	1128.111977	1485.833073	577.4662555	1402.059994	3129.640718	2086.104745	441.8186204	1292.220793	313.1298348	1580.37464	655.4142559	1358.891542	2369.699499	1728.858534	645.3267504	1381.773414	755.2674277	2259.028334	617.9804397	1471.575261	3606.066128	2537.784349	509.4854819	2934.463855	580.9381585	3037.518084	2200.03075	563.3730666
744.mp3	2769.928022	2407.590359	3019.923468	3374.21757	1614.436418	2854.278618	2788.105071	4006.007686	2373.622241	1464.158084	2309.947937	1916.890787	2126.70312	2777.241278	1493.261915	3232.866243	3459.092075	3266.560155	3071.816378	1387.318774	3776.610301	2329.359907	1348.212557	2983.037894	521.9864885	3633.882585	1195.408454	2376.829304	2149.07157	2118.757697	2520.215109	2030.608384	1767.727328	3095.821574	675.8836328	3315.063192	2055.860697	4505.883883	3081.470516	1992.089741	1119.956226	1147.590043	1802.454053	3800.014256	2647.247967	3610.906048	1463.117996	3008.119523	4575.767628
745.mp3	1328.346369	789.8759825	1302.252656	2099.416443	1104.458808	2145.853162	937.3939821	1015.354789	789.9940958	1003.030374	1974.089917	703.6323801	1285.411487	1870.829663	726.2183861	2056.974014	1181.399002	1340.242555	2038.827882	1955.570766	1525.263095	715.5776232	1426.695219	2819.359557	615.524034	1745.228624	1588.506622	660.8649275	2200.160495	1052.82543	1835.046092	1383.310548	1565.859375	2549.234218	713.8955231	2565.251288	1227.056981	671.8201642	1905.50996	890.2199673	667.8854307	2555.919154	971.8699371	1399.558214	754.7589227	1156.859031	1569.020208	905.8546873	2535.126343
746.mp3	1345.128824	2139.334489	1442.373204	889.6398898	934.8958732	2782.072534	1658.863597	1701.000194	1458.484714	1337.361872	1621.985042	2447.485554	1574.663227	2948.179883	1492.939697	720.9822009	1785.741123	1002.025599	2082.469158	1705.3568	1467.477662	3514.437114	807.4116749	1000.928393	1507.222704	1424.283558	1953.190078	2283.293172	1611.402147	1195.981621	2734.905457	1624.805787	1732.049704	4143.087279	1278.917618	1415.707742	1250.31604	1060.5391	969.76531	1240.878112	1481.430646	1629.8882	1508.16613	2548.767836	929.2073999	1935.80868	1669.098477	1540.260039	1915.162506
747.mp3	1062.298839	776.8568023	659.1934217	606.4170751	620.4164448	750.2713248	830.2612444	960.6732615	653.5578349	954.0208886	804.6378364	1224.286458	1398.404846	1535.401182	786.0805271	1086.96205	854.7842741	751.3825018	669.5873822	674.713689	775.6934894	1188.436941	739.348287	848.4110378	726.3608526	649.6386582	681.4119849	1087.547834	754.9802435	663.7412877	689.9164127	580.1992292	977.3930976	784.8198668	831.7923445	715.1258946	719.15676	628.1296752	974.562067	652.6532045	634.8104542	641.8948057	704.7371826	537.366697	596.3756917	573.7985582	712.2637027	812.8653769	762.1936327
748.mp3	1541.379191	1001.049385	889.7071505	1345.794511	1390.411154	1105.739095	1246.602005	1130.320425	1143.599861	979.365197	1090.684237	1193.826002	1147.763015	1084.601791	1103.014601	1193.747404	1117.590037	1511.38987	1133.396169	1073.259632	1003.628751	1257.181518	1275.411555	1352.876882	1163.440966	1092.424712	1656.248358	1074.342651	1028.821073	1410.7252	1377.311833	1194.768715	1422.196485	1094.459325	1116.557477	1156.704555	1318.702927	1201.687242	1163.677937	1042.940709	1059.282818	1350.82789	1158.493133	1579.874471	1198.05644	1127.655646	987.6920177	1225.695448	1305.410141
749.mp3	1346.374891	1001.618365	1274.131429	4137.802175	624.2167717	758.6766884	3100.035088	1516.342041	2297.397453	1720.273575	1326.021759	1568.252523	910.9696798	1875.745415	1260.360589	1823.453351	1460.696022	1032.784016	1266.180501	3756.428613	1692.506077	1765.96964	845.5117392	4256.005523	1665.017718	1589.721635	3017.566218	1543.8912	1543.953773	2179.940742	1977.196063	2851.564083	1658.402459	1559.945914	1327.211588	1373.280936	1949.431517	910.6908913	1307.328154	868.9148241	1503.481105	905.4048268	1941.751353	436.588113	1109.175224	856.0829528	1175.087474	845.208663	2138.57318
750.mp3	1829.320204	1911.317249	2053.922606	1946.431381	1979.785642	2713.401532	2120.153665	2061.738862	1984.986761	1882.104488	1745.934737	1785.288507	2198.766958	2202.908574	1820.032417	3742.068924	1682.457732	1664.542578	2532.943697	1843.520225	2557.74557	1884.218547	1910.723998	2310.119281	2264.964935	2416.240654	2280.906909	1896.289125	1945.975509	1930.120316	2509.438474	2672.498734	1669.845333	2358.654011	1989.767761	2026.1211	1554.344496	1718.110791	2164.902325	2233.783902	1918.944644	2013.241215	2311.038883	1781.88452	1268.601497	1391.161544	1372.840942	1599.267993	1541.85908
756.mp3	1091.60703	1251.48552	1120.319585	1466.691601	1032.762111	1004.017313	1130.375476	1113.898929	919.9368948	1168.47617	922.7386815	1274.189743	1127.653734	1025.321927	872.9008719	1164.256477	1039.675579	1128.518464	1129.235514	1321.609909	1012.44332	1062.829302	1084.73823	1158.42045	921.1147748	1229.333975	916.2699607	1305.915789	1168.43057	1014.155462	935.7199838	1419.329005	1087.906712	1379.623665	1156.760055	1445.337358	1020.956348	1129.042673	1217.753486	1335.631165	884.6348321	1447.279075	867.1479114	1442.381886	1176.873118	1075.322437	957.370987	1370.931599	1117.97796
757.mp3	2876.227188	2455.32628	4183.782133	2294.463712	2191.071886	3770.34478	3719.269348	3048.572812	3319.617934	3113.402911	2302.729291	2346.107428	1971.390716	2879.285658	3193.798411	2423.677704	2550.542555	1694.380216	2073.229236	4812.429229	2269.068818	2922.225623	4341.266821	3698.793111	2372.729493	1709.592278	2260.252984	2219.410779	2488.943174	2225.664479	2530.504382	2172.903075	4820.907389	2063.972819	2191.225753	3249.376038	4466.09156	3343.222981	1644.747672	1971.107666	1943.038231	2719.83848	2088.756437	2397.884097	2322.389905	4018.597051	1976.822857	1869.474195	3236.122334
758.mp3	1926.621569	3135.872545	2069.671417	828.5769347	410.7987661	723.9799899	918.2889666	1710.668469	1072.938162	3405.16534	690.8916892	571.4597999	1161.013452	1069.003581	2596.076646	861.4669207	1061.666352	1168.200122	1583.411406	1615.242709	1708.247704	2751.828611	2616.081535	590.1247198	2196.669371	833.8964811	2754.054104	1966.305026	910.7737196	1048.116833	2629.996878	2011.04048	1667.78506	2307.439059	2461.152195	2229.877632	3055.650346	1243.266695	2943.276548	2211.195251	1251.054157	2837.208548	1343.313967	1133.459534	1076.263333	2355.704965	1926.727437	1698.932689	1821.819729
759.mp3	3846.71919	5180.896675	3845.795213	5034.24228	4314.351459	4153.705915	3846.260238	4669.285304	3234.616916	1579.481406	1218.716656	2610.596068	1776.598525	1257.770342	2709.6278	2316.25719	2123.895042	1605.425336	2014.286658	1751.877056	3133.134067	3900.508953	3379.891445	2738.653384	4558.618972	3273.860792	4863.08089	2455.708912	4270.07451	2768.200594	3592.819772	4616.449387	4317.977918	2552.023856	2962.49913	2871.826276	3224.651661	2799.015992	3004.011413	2762.551428	6588.665627	2963.291991	3159.563581	4099.341284	3151.242602	3040.499633	4174.494134	3212.534123	4014.548684
763.mp3	2085.231427	1186.028298	907.8434739	1249.832982	1197.038216	2032.906129	1577.969903	1189.692463	1174.146675	1085.090545	1349.514042	1303.697977	2347.192608	955.9681539	1015.714355	3837.061259	2741.607309	2253.405193	2385.7095	1863.563241	1444.795392	1722.577714	1628.315847	1647.620498	1792.284077	1660.237666	1612.769862	1507.544797	1529.504833	2556.029481	3162.524667	1951.98068	1922.867391	1541.834018	1906.808128	1466.172639	2100.96466	1395.542524	1506.731356	1747.598359	2035.832653	1495.717153	2359.952596	1655.737232	1325.309448	2002.282654	1764.48372	2739.718358	1519.862874
764.mp3	2084.993133	2297.412799	5144.95321	2459.146409	1922.550044	2530.595087	2110.168587	1495.36316	3470.918609	2110.324759	2914.213807	2643.225907	2725.622219	3582.544619	2447.424877	3054.286436	1651.929717	2067.246066	4827.482623	2454.076805	693.3534401	3808.235759	3050.330164	1332.875888	1867.165366	2491.517452	1126.523743	872.5653827	736.5063722	3491.606778	2633.971459	2274.326758	2242.006332	3010.611134	1337.167958	2012.247915	2783.106132	952.0988294	886.1402748	1688.651582	3262.518598	2737.908435	1622.044346	2145.140449	922.9373296	1973.183587	1410.091049	3263.175829	707.3040489
767.mp3	1303.394081	3157.272952	3618.710832	3655.786262	1275.852341	3763.167096	3683.303868	3562.866256	3134.574864	3663.410525	4715.221342	4155.091761	1340.73136	1599.344761	1678.498264	2266.864991	1583.387819	1858.394657	1498.975966	2007.529949	1359.790392	1837.197452	2111.020881	1792.823975	1748.905144	2394.679436	4138.480683	2061.198951	1785.903065	1990.690623	2157.760171	1601.920617	1871.259656	1678.731072	1907.542832	1798.620947	1975.940764	1858.011348	2165.509741	1508.346697	2431.040784	2311.160117	4284.858332	1639.496695	2163.072192	2248.306083	2239.945704	1616.258828	1971.936568
769.mp3	2226.170402	3667.114706	3470.307489	4829.183392	2261.504344	3205.400232	2820.035184	3464.750493	3188.558748	2981.305614	2435.965972	2698.798072	2046.164872	2294.686517	2883.464208	1836.074274	1984.318239	2479.429403	2775.446399	1683.952231	2559.241663	2888.205834	2585.411113	2077.983525	2860.768764	2558.368169	3074.301395	2933.949657	2878.194471	2254.514416	3536.436083	2318.001312	2247.930115	2462.807045	2343.662695	1988.152863	1801.756263	1688.60283	1511.249154	2078.402116	2181.200565	3619.794574	1620.846493	1650.711512	1715.366917	1830.458707	1758.359888	3439.526725	1705.268144
773.mp3	367.335185	341.9174399	406.8596225	305.3534467	880.4326202	327.5671465	1745.68635	409.1115116	437.6125991	400.6582907	293.012674	800.1464271	367.1697493	1877.640571	316.7422304	391.7691345	436.3781564	321.0330751	735.3110082	323.8303804	1709.943128	294.0110127	1093.238699	459.7719707	305.3106583	738.959768	354.1766565	1547.171682	266.3474152	1356.778653	358.2265859	677.913686	731.6241853	807.6495034	1880.101698	1203.528465	1646.511126	729.9787742	473.2312515	459.7904632	556.6684732	1623.229776	1332.29267	2061.556094	1302.362448	1081.607347	1149.649367	881.9877448	1315.174045
775.mp3	262.4382606	332.0910402	732.5669227	725.8289113	4973.890559	599.282659	265.4838913	422.0351444	583.3075339	804.0538943	1789.655352	680.5043238	282.1375954	489.2904687	781.2519738	730.7190988	815.6544507	533.8941749	279.1556539	581.0002446	685.3764289	1002.304742	740.7534799	663.4751276	348.6587956	657.7725399	729.8664941	840.2245874	844.1278458	541.1474643	360.1897957	723.8455349	657.9080836	1439.55007	806.82091	634.6271823	432.8472104	769.5522231	843.2882143	1489.052198	971.8688186	592.6023236	463.2675438	886.8746662	750.2696093	2416.839696	763.1163731	688.5157702	506.8561705
776.mp3	3760.052051	1686.247241	1782.38908	2427.10754	1195.211877	4234.010096	1644.800247	3028.413871	2473.07737	1977.388028	3430.398337	2325.408306	1797.391487	2959.147809	1519.931034	3607.642911	1963.602485	1573.398308	2362.770209	2030.480945	3386.567541	1416.58197	1867.714091	1950.336534	1470.720695	3932.538506	1869.74519	1939.650242	2714.127542	1736.56688	3356.739733	1922.04524	1284.964417	2466.504952	1441.144346	4204.526095	1569.464286	1596.724202	2358.573491	2070.236359	3265.842087	1801.848718	1912.15976	2538.624369	4158.956953	2054.697469	3982.986784	1683.575237	1662.709524
777.mp3	2903.542486	2020.677509	1764.384153	2621.974084	1886.495583	2314.610677	2395.902867	3206.489	2382.382696	1276.386264	1706.799234	2232.806753	1987.493383	1792.024268	2597.109223	1871.733585	2514.109233	2496.949793	2268.851901	1778.839565	1889.215449	2119.898167	2648.02525	2466.625478	1373.034154	2424.2743	5041.2112	1515.197288	1615.750553	1549.651774	4117.836175	2974.641589	762.426404	629.474776	2473.771511	741.7488312	1523.508107	1260.753771	997.4900977	1566.797752	3555.534359	1122.029371	2607.543562	1020.681304	1652.99453	2085.695016	1184.802369	2246.440624	1529.508419
779.mp3	841.8043332	549.8199374	345.0272238	496.9618973	419.1462845	438.0673927	417.0397761	387.5492321	928.5376786	333.0170441	415.0238277	549.354848	395.8614114	582.898592	1034.787456	361.8336138	557.61915	2408.116116	462.2828736	351.8525539	546.4624451	409.2190251	1590.020114	603.8339692	440.8748764	1052.79725	225.168976	886.5213497	490.1734615	607.8020588	1526.171901	673.6446919	727.6989386	3354.543963	2125.843023	1126.947075	548.6752243	2880.135697	4097.286441	2649.879845	992.6493931	5964.217703	2631.544862	1640.643289	1119.009783	1310.227356	2025.386221	3049.577922	1656.842515
780.mp3	6632.996891	6472.586647	4252.202533	2570.469267	6046.057416	7679.508523	5977.599876	2164.398667	4750.215571	2910.422944	3205.331438	2452.73909	2260.046949	6727.382581	5766.067229	2829.07482	563.5068632	1649.86503	545.4038487	2958.064112	672.5242622	1527.400113	3182.43725	4367.266388	1948.447247	1660.537915	6954.690093	6047.461345	6658.829463	2082.297574	6875.860092	6362.284431	3342.403128	3322.647759	1311.302893	3633.401525	5296.559916	3584.735812	1887.378599	5849.355452	6707.064151	6351.560999	1642.847159	2843.087955	6035.014712	4364.155107	4905.891278	2879.048444	5670.172108
781.mp3	2063.503383	1845.433933	2545.314612	1315.679813	3604.789791	1498.631277	2722.274066	2137.193818	2491.11499	2123.744007	2811.56957	1620.14819	1931.449461	2768.362839	2617.756491	1731.81302	2094.202061	3199.985276	2719.185032	2912.303441	2124.974317	3717.550906	2642.641479	1623.52787	3916.294666	3573.105766	2170.840231	2055.598163	2939.741158	3248.846588	1884.504517	3612.620897	3217.689729	2947.378148	712.7506234	3907.85564	3731.585439	3303.015566	3643.338561	2864.37803	3755.596011	2201.386505	4016.516356	2755.04989	4203.19466	3193.08692	3226.129125	3672.453329	1824.319801
782.mp3	2321.061808	2473.579416	2401.950494	2330.651224	2267.504609	1837.067201	2011.752004	2128.436879	2099.335124	2886.903772	2887.33045	2206.181885	2427.999839	2276.806618	2259.847084	2674.373972	2690.365942	2859.120427	2035.792467	2006.505773	1930.326462	2140.043422	2208.778923	2142.440314	2179.858011	1975.942854	2026.783991	2421.334295	2151.067409	2352.828228	2521.168661	3212.150534	3335.483352	2425.782831	2165.79876	2000.250953	1651.847913	1319.687049	1730.890644	838.86351	990.084241	1250.384159	1039.688642	416.2391274	1464.336857	889.6321479	1727.117344	529.4799142	1309.812721
784.mp3	6114.777009	2941.884718	5578.392498	4993.16567	1463.151747	2849.343008	4734.031339	4533.597075	6006.731362	5018.237708	2158.049356	6108.762435	7608.386311	8648.176403	3189.744631	2402.614265	3600.376565	2188.055874	6476.446241	6534.101988	5361.923326	3104.900281	4091.549576	7862.061203	5087.571247	3638.859784	4950.24546	4006.810821	5044.519078	5947.877282	2947.160827	2843.111689	3534.734249	5790.174907	6254.740394	6546.759949	5671.43194	3871.30841	4793.964155	4560.55939	5211.283209	5754.818363	5979.361453	5458.612915	5878.957995	2385.598478	5238.468561	5403.486443	6504.365301
787.mp3	2831.327812	1985.030739	3175.55932	4559.753891	2476.752141	2066.809238	2368.72266	2911.237203	2048.201128	3106.762332	1974.2078	2878.871724	3004.078247	3388.818262	2376.654318	3377.727693	2565.878969	4229.12976	3239.680651	3845.939767	4305.105924	2747.172108	3054.909284	3299.024212	2331.634249	2180.287839	2148.907003	2425.228912	2701.09431	2846.866795	1929.273918	2536.82359	2223.748911	2694.654375	2054.724078	2887.11212	3592.469009	2148.324531	2540.865733	2890.454601	2856.631564	2584.844838	2999.692903	2517.220256	3004.666158	2582.379448	2938.095549	2206.776423	3202.808786
789.mp3	1171.276584	1201.02221	1273.235869	2100.978434	1047.63014	1235.160038	3892.434948	1695.619432	1213.008369	1633.041592	1217.964655	1005.549713	1532.847609	1106.184253	1718.622091	3609.596073	1860.815965	1205.341828	785.9365177	891.2081659	1173.03727	875.0986745	6468.102826	3148.943915	1060.763041	1239.68798	1579.431326	962.2622392	955.4458724	1196.667816	1562.442115	5779.644455	1317.687115	1702.479368	1435.056159	1275.939148	909.0396516	1474.869853	1757.341937	2625.101352	1378.37887	1525.477648	1515.980368	1622.388935	928.8263105	1040.427754	5140.271478	2317.519705	3060.9597
790.mp3	3706.281116	2980.650191	3806.342273	3075.737819	5632.262597	3770.979925	2750.50921	3574.081223	2662.884552	5591.417655	3249.807814	2592.191149	3519.585031	3016.683081	4250.72653	3165.830149	3004.829065	4138.079478	2175.934185	3972.147128	2656.323422	2868.655904	3897.117537	4330.898173	3785.798074	3163.7299	2997.69591	4047.630746	5816.570327	6296.714423	2701.273296	3347.470597	3521.815667	4301.373431	5541.803707	3230.758094	5965.926425	4094.298623	3759.160535	4117.616781	2901.108069	2718.491774	3260.622864	2785.373121	3566.410787	5236.33318	2915.821289	3318.033437	3289.588167
791.mp3	670.5100959	788.2596661	750.5154719	857.6379082	859.1762898	694.5780554	778.421546	705.8402399	687.8046029	622.926188	528.3370134	733.1736208	718.6409356	640.9807753	765.0972428	826.5825573	713.5322834	876.2852486	690.0227985	829.1048759	753.6670057	636.3156267	814.2351476	632.1629978	565.4985377	849.1171654	763.0961879	804.1561547	846.4151521	675.8438269	803.3644609	844.5471597	982.329338	797.6701358	818.313986	656.4526427	808.4992118	767.2393858	709.1104564	764.7402301	867.3025883	880.7688832	893.0311975	876.7223497	789.8471426	805.8861229	729.1870731	739.4521801	738.6905819
794.mp3	929.0184966	995.6908058	770.8921374	821.2987618	936.1154831	1028.141027	1115.893674	1039.917192	1036.155914	926.9894254	958.4872641	901.8903914	891.4074553	935.1652082	930.8682213	986.1433844	937.647468	959.0047465	796.6909459	765.7756414	697.9984704	836.1577838	770.769488	817.179031	790.1275363	895.2580686	1075.97787	1093.530677	1146.405644	1044.944998	1167.352022	976.7434491	856.9932206	898.1921406	858.9058734	895.0163767	967.2717866	1005.143887	1068.059468	1026.043735	1030.450587	1100.722852	995.3108515	969.9642859	903.8579478	912.2838276	1024.37557	1017.278796	918.4056401
795.mp3	768.6359244	745.5595699	595.8497448	496.5270762	764.9635595	557.2280794	974.9136647	615.6311376	525.1625545	443.1426421	467.7713786	459.9830095	517.441052	593.4360376	537.2141249	619.1689569	838.44495	567.1338277	503.2308828	1093.312979	581.6027867	650.2562423	842.6789528	819.7844707	706.7279086	580.2435332	784.4470153	1282.696272	431.0586437	1090.587616	671.1615949	475.8208677	637.2586782	742.3434234	549.0744808	511.2833594	962.8820428	614.9644805	749.3623395	811.090672	613.0479076	629.0103188	736.6732549	563.5259658	785.9524514	603.1795279	925.2777424	697.7334792	720.565374
796.mp3	1347.079004	1990.447628	1158.007782	2222.593361	2149.382055	2354.964388	1978.927449	1909.375638	2218.672224	2085.212925	2025.922311	1877.350266	2261.782783	2319.453575	1989.813134	2070.730185	2452.529339	2336.290302	2046.486345	2200.077587	2242.410757	2119.767175	2097.231299	2435.295386	2209.291589	2646.460763	2207.711725	2734.578379	2087.402583	1523.883318	1288.865819	5250.698032	1682.583022	1327.481194	1900.186126	1845.4991	3446.15909	1722.931816	3100.68569	1722.429222	1933.190826	1777.070229	1875.461716	1732.81275	1356.87844	1664.443356	2083.995409	1435.116723	1653.266288
797.mp3	532.5911777	485.1896801	2345.474563	1411.507269	1836.227579	1247.363766	1164.969418	927.1569544	1042.621871	525.9281157	955.7082365	710.84201	824.0704832	790.1312887	711.0930154	611.6183092	463.4844905	448.3761281	2126.09778	581.6090929	1136.173905	769.2469779	1018.4572	811.7545416	756.4734359	2207.351784	2988.096558	1918.255067	1904.299145	1096.107824	744.9415797	776.2182496	570.3514686	997.9698211	836.4928089	809.846664	851.8997216	900.2990387	831.9535377	614.1656176	492.997513	1985.811408	664.838486	1039.138182	837.6775652	923.1363893	668.0681826	803.0452805	758.1568184
798.mp3	8907.447368	8503.679386	7458.923116	7728.685899	8162.022784	7901.213784	7156.215978	8430.367158	8668.279301	9239.504069	7463.747299	8751.449495	7597.0262	7851.9302	6318.538798	8255.116519	8231.533627	8374.875371	7173.152493	8295.681953	8225.932494	7707.3541	7585.929326	8400.494456	7943.77324	9577.119152	7457.799993	8299.774381	7640.948931	8059.132839	7371.172194	8714.634783	9634.02644	10161.11228	8362.239099	8570.111643	9964.590858	9238.993448	8136.117448	9687.235065	9754.904061	9935.223959	7993.644067	10237.9129	8640.831324	9204.130283	6768.656791	8315.522521	10214.34961
799.mp3	1502.866939	1423.380868	1033.732974	1613.433526	2016.918925	955.6607538	1738.475583	1928.235032	2212.494671	1836.490628	1101.313031	1606.817965	1134.510043	1068.401988	1567.344174	1345.618899	897.7856425	1198.428216	1285.188148	1074.98009	1522.683063	1489.78152	1268.392826	1552.659602	1150.113624	1956.238194	1457.908551	1037.76564	1269.642215	1177.938629	814.1852038	1467.094567	1490.251968	792.3577274	1040.084708	1778.767588	840.9403969	1489.201765	1456.46816	1810.307655	1775.536096	1102.503776	1653.511408	1094.455721	993.6947443	1358.068694	1318.246139	914.5549581	1325.707881
800.mp3	2570.727445	2582.592037	2232.995429	1570.206271	5315.263149	2550.231604	1821.169241	2808.387229	1738.564546	1325.635755	2355.609077	2168.284015	2143.648924	2179.85107	2035.616979	1419.62377	2376.319253	1707.349978	1744.141802	3942.377427	2788.099279	2299.3499	2630.928835	4007.479471	1979.629262	1985.963117	4765.666118	1189.497252	1774.295019	2619.716905	6985.208374	2460.249332	2489.596962	2177.706807	2907.1516	3106.538116	1991.266404	3848.740347	3144.647602	2252.942235	2492.788333	6246.616145	2687.007468	2895.906801	4533.545893	1718.059836	2257.602869	5438.67198	1884.677493
801.mp3	3449.53543	2456.802245	3355.17475	3417.25866	3628.441621	3279.831184	3393.625115	3052.405158	2986.399411	2935.871087	2758.299459	2700.513306	2658.703477	2663.774262	3022.896606	2793.178142	2588.915968	2675.52499	2674.692376	2812.451472	2830.192128	2775.73065	2596.365503	2555.92724	2604.932365	2942.045676	2762.003759	2547.957052	2069.855668	2091.707984	2206.291376	2361.248578	2741.756396	2943.668433	3185.284289	3040.567209	3223.596658	3522.711311	3085.675518	3404.168134	2973.49461	2190.232535	2141.284421	2426.193487	2246.866986	2716.322293	2849.425818	2924.291558	3436.06423
804.mp3	2985.664835	2344.467702	4198.049385	2646.562511	2228.667998	2755.932303	3122.227058	2398.645743	2308.897828	2831.117528	3575.327592	2680.335759	2456.897993	3483.560845	1757.110979	3770.364601	2123.868939	3559.232103	2632.660968	3419.54698	2283.964115	3241.372924	2465.909039	3169.287384	2985.083005	3216.359085	2590.885936	2226.303933	2867.671291	2984.192983	2602.529066	2756.095623	2932.703069	3458.883772	2857.746511	2431.706186	3436.223744	1748.360474	4219.061167	2200.616328	3529.755471	2419.867353	3732.183674	2493.78972	3160.081125	2251.983848	2999.514527	2695.074295	3213.197356
805.mp3	873.1183796	820.2817049	959.3673597	962.1728399	1050.243324	1038.225237	1399.031721	726.1324244	791.0893741	724.7155927	847.413461	807.6957421	1628.956778	534.5012359	600.5832568	631.7004536	729.0228984	698.641732	806.5963439	624.5783154	630.0169685	695.8867484	783.4153777	679.6140436	801.4395469	645.7041895	703.2668883	838.5900494	899.7402067	958.2651235	658.7385067	764.3073828	800.9016235	987.3520739	755.6367634	673.0518053	732.5925281	586.8527443	848.9985813	766.7883311	742.7027591	800.5016268	574.7910024	529.3329641	623.9315308	669.2208268	655.3304165	815.941147	786.4124247
806.mp3	1540.197657	1692.285095	2381.550746	3735.434817	1465.69944	1990.957427	1508.449392	3143.346392	2231.234016	2310.291659	1758.119554	1148.953853	3313.521315	2858.506176	1143.634043	4017.853221	5837.09279	6346.670209	2113.86552	2289.740563	2525.571053	2622.432414	976.8424633	1863.592014	1209.699177	3088.689988	6454.628129	2851.452646	1867.839359	2670.887234	2349.753377	1033.728109	1169.52882	1842.237489	3302.801866	2300.256113	2379.45725	1693.228412	4240.923278	2479.213718	1656.414411	1821.425056	4584.246607	2928.842515	1366.138807	1364.169135	1793.209078	3225.981741	2124.751881
807.mp3	1280.867202	1399.694693	801.4031738	795.0846848	939.47757	907.6021343	768.6137406	766.5970966	1191.487857	1740.943349	856.2935726	1192.879721	1830.961904	1673.364915	1771.379917	868.1355365	1510.607995	1702.770889	2011.775678	1053.023527	1788.479143	1870.695244	1917.450428	969.141723	1711.869333	1860.111699	2181.437845	988.4587279	1649.02119	2031.452143	2206.304732	1010.86444	1938.936557	2089.947267	2480.60736	1062.256414	1702.321172	1992.91385	2169.210974	711.4910163	1230.525755	785.139095	786.1239347	787.5942941	847.6370302	1472.426133	1618.24056	1687.601091	830.8466542
808.mp3	1904.225931	1873.382959	2541.308746	1983.530479	2277.432395	4812.19653	1609.892188	1573.216066	4689.755029	434.681962	458.233237	4783.588042	2107.871936	547.6554595	2145.797046	2726.086146	1825.486847	3262.951044	1982.778615	1256.159744	3857.418439	1477.800868	1404.565667	2172.828267	923.2981076	678.6050814	2420.088486	534.6256296	334.28672	4559.703356	405.7729835	426.9895826	4712.835082	661.8018166	846.9587884	3733.905799	2169.047035	865.3968619	2582.447793	692.8820263	2666.738224	3757.516381	797.5267152	785.011909	3767.120901	2295.880009	634.7004222	2399.96062	448.991884
810.mp3	2973.393212	3638.185402	3100.982659	3232.523179	2245.459144	4873.315884	4292.622216	2651.964576	3508.517553	4698.551268	3064.867164	3359.036532	4114.782101	4242.712278	3721.831923	3625.730977	1427.189399	2549.168052	3548.41454	2219.277612	3756.668236	4708.107351	3108.056124	4145.259559	2636.632589	3553.00078	3016.97564	4044.020948	4102.001434	4271.660857	3376.88456	3311.755028	2128.571149	3120.101174	2594.031976	2047.369037	1866.157752	2040.502762	1931.014816	1968.710501	1893.038567	1878.550908	1661.335608	1883.693114	1989.056622	2196.629101	1940.973425	1956.861636	2023.223193
811.mp3	419.2678871	992.1755839	676.5598343	654.0759399	1413.441672	270.1420511	1379.803444	775.6053608	1177.981076	885.532077	823.8877591	453.5104777	1369.368574	1033.34676	4603.032833	411.3604965	565.4140665	634.6525339	1706.597311	531.6227497	943.2058247	524.0877587	862.7096415	607.5451894	602.1436663	770.3618181	1110.895865	4703.925752	312.2267677	426.4110913	302.8955376	358.7030795	1303.855438	1150.923761	1209.321025	1358.651467	1284.896193	1314.00725	1241.929602	1249.325023	1006.340764	1108.076415	1175.01655	1439.924523	1223.954532	1123.344862	1426.446372	1215.637199	1462.110724
813.mp3	3380.043875	2224.932336	1968.919272	3618.044149	1382.62723	804.230862	2228.842008	2298.770883	1991.086026	1979.572007	1683.572277	803.3132332	1891.040536	3443.782526	2016.1826	2134.35811	3012.758469	2140.777334	704.6789172	1689.640812	2573.653846	1913.060242	3922.565849	2292.05054	1481.178141	512.3066811	2740.895431	1911.904862	1496.649839	1595.574353	2253.859709	1075.207029	1859.090044	3140.681076	2226.294438	1754.01786	4056.602565	1784.734578	1393.838333	550.5998415	2225.172075	3289.331061	2306.523413	1883.710066	2783.174682	1722.593366	1425.266885	2635.845453	2361.859803
814.mp3	2755.128841	8235.020652	10238.25741	2603.353081	2456.896641	2042.309542	4109.961206	2425.622725	2371.94736	2144.879962	521.3846416	2532.75242	3560.149408	2387.851501	2890.244423	2895.865148	1524.477932	4713.520848	6318.978092	2729.009237	2827.958156	2156.934473	2943.090746	6092.072545	6563.599678	6205.604023	2058.038908	2410.776933	1810.698253	3666.169316	3516.019275	1137.052815	2769.905012	5431.505081	5623.822509	10114.07188	6457.451592	8057.84783	9303.259677	9210.234558	10348.37771	9145.400965	8560.100099	10123.37532	8496.551745	7447.018603	7893.346493	8285.058794	8013.452745
815.mp3	3319.943949	2036.594847	4014.974768	2956.883299	2186.209083	4192.953924	3026.19564	1717.609597	4226.858798	3060.803317	1901.382615	4012.643836	2817.751505	2135.507444	4513.191359	3794.330659	2791.668277	4457.927141	3419.113806	2490.453234	4516.981155	2864.71067	2359.97554	4422.877305	2924.305867	1954.190837	4252.398294	3064.438404	2062.346418	4308.574447	3274.455234	2146.962666	4149.825316	3254.577323	2318.655327	4028.471305	3121.947114	2468.751767	4236.622165	3669.044399	2521.796692	4586.180304	3618.25586	2679.558486	4745.289737	3067.154957	2737.279047	5209.568733	3488.126496
818.mp3	1316.869342	2442.54797	1778.131074	2204.541625	2114.782952	1332.341278	1119.911188	2437.881881	1902.234992	1855.756552	1744.83272	1193.237057	1645.664356	1346.337544	2455.362635	2045.087159	4832.286411	1584.573621	1316.403821	1736.534459	3176.497228	3152.039202	1665.916722	2106.353866	2273.858641	2794.960211	2353.776715	1547.833835	2167.843392	1700.480412	2408.890908	2102.660217	1489.639129	1969.976407	2515.497891	2181.394732	2731.959055	1862.448292	3068.124231	2124.782992	1373.576994	1725.493292	4860.86159	2958.58684	2116.887403	2501.663333	2271.906796	2358.884349	1885.867848
819.mp3	876.6128194	626.243907	887.9505819	634.8287974	770.0172368	643.9537976	605.5500949	896.34361	599.1367262	872.4389341	638.6943767	766.6041139	593.2305593	889.7324557	594.1684226	884.9573874	635.9215838	758.4744508	668.0006845	663.1856951	593.7148613	904.3236167	615.0434534	867.8496936	608.3580638	892.4963155	615.8402774	770.6416747	619.8528573	882.2850799	625.0530651	908.7675708	636.6045848	779.2290883	641.9710065	601.0593539	883.6957267	611.7837409	893.076298	634.7906258	797.3151582	604.7609378	873.3402975	609.9372656	868.1896203	645.6629841	775.7662829	671.0654378	695.577748
820.mp3	2600.804682	2489.665515	2652.85228	6818.295671	8043.603908	6701.119602	7458.2105	4636.17531	7661.085933	5080.221992	7047.808259	5522.890773	6490.54096	5547.44965	4706.236963	2563.624588	1555.074575	2514.266065	5447.710301	2830.888661	5231.509434	2647.828717	2503.548304	3214.740602	4489.650408	4771.382091	5133.825875	5952.022063	5313.65637	7062.411293	6019.192581	5230.038113	1995.054192	4692.700339	3144.14123	4658.357776	5230.572105	5431.381015	2716.919297	2046.764391	1891.742369	4280.060859	7300.789851	5814.498477	2306.087187	2865.047124	3335.650579	4314.097382	5727.262896
823.mp3	1424.18798	1052.15234	2086.433484	1602.960263	1404.332734	1421.484926	1243.600034	2742.360839	1715.301335	1625.153312	854.482497	965.2758116	2188.862758	2125.662494	1180.887855	893.2282286	807.2825959	1450.768996	2978.998456	2183.880048	1996.700726	2539.418909	1873.673042	1890.378088	1299.577431	2918.548783	1735.099641	1655.367944	1662.498446	2427.11572	1187.993806	1547.040609	2529.653518	2169.358494	1704.125839	1364.61629	3697.789432	1881.722903	1272.716259	4548.18172	1793.49367	1903.63661	1884.878651	3652.460931	1994.62256	1555.816775	1343.534564	1889.402034	1330.418537
824.mp3	3790.641718	3463.538417	2948.603731	3363.660678	2905.705963	3013.314226	2862.140362	3790.979588	3693.508129	2858.738949	3874.167449	2851.637503	3224.156081	2566.727124	3175.466578	4103.911207	2511.280255	2670.673915	2854.469615	3443.01561	3993.443118	3662.812784	3537.176133	2692.671411	2753.596522	3188.598883	2973.344131	3129.012012	3335.886042	2833.136554	3167.078069	2485.950445	3709.923694	3428.398537	3005.588484	2550.629852	2806.877556	3095.399095	2648.835757	3446.383267	2460.299978	3566.821905	2600.373373	3459.212388	3324.199698	4466.145665	3641.327278	2483.42381	3853.078471
825.mp3	1719.198322	862.8957271	5656.609641	557.5631623	574.0039894	3996.601491	3113.267184	1108.643017	3016.698396	257.7388963	481.3072013	3499.026578	4041.468285	6156.619864	3107.227328	405.3317084	243.3713538	4545.959692	2809.615317	1264.43275	3908.98039	1420.764445	559.6313123	2922.96742	6381.484114	908.6759385	489.1060527	449.4869461	4462.823313	3571.345258	2256.56064	297.4232889	650.3373863	515.0761397	581.4428632	3987.613445	2306.437389	392.8118539	265.745667	5609.283391	468.3800193	4432.367989	1530.826097	1422.000396	3202.09617	2234.292723	280.5960544	3658.587466	2443.199618
826.mp3	1145.705809	988.6735692	1468.694306	694.2818873	805.5538689	1139.141024	1609.800827	944.7169195	1150.272763	1444.297541	1186.04868	895.8554827	558.978238	1265.162193	3907.108532	1060.251278	934.6118447	1318.225989	1136.206594	1211.857534	817.13029	627.5287352	728.0352065	610.5553392	603.8762661	2714.094276	674.0760064	1014.484006	1567.071102	1178.932003	722.8342648	1197.62105	1175.22683	1206.101633	1027.193058	704.5452801	1240.539529	1328.912939	1139.033945	1567.061563	836.0002593	950.4180342	1180.07203	1196.870454	1051.171054	753.0970068	935.4888422	571.4472371	935.8204814
829.mp3	572.4375326	551.4396958	536.0635047	904.3337736	1025.577173	625.8756656	410.7710366	569.8370006	594.1111756	512.0918112	1319.445116	719.0346741	504.1504185	465.2055199	568.7395355	873.3675412	873.04274	615.3955207	908.4639025	605.2061449	525.3784978	1672.834273	848.1264611	1023.682555	726.5058119	703.2755962	675.0563054	852.2139519	1189.784223	1945.786153	516.511142	463.4148617	590.9887775	1315.577199	637.5856036	506.5817774	629.0103796	860.8287482	687.9325732	627.1963227	1863.310727	681.6310181	545.1053405	465.7213575	419.3368577	642.1201352	780.1626871	649.8219649	849.2886765
830.mp3	2243.600644	4092.066979	2190.163283	4019.343053	1976.235162	3953.592122	2747.509483	4626.497132	2451.639635	3983.037743	1998.464552	3958.121964	1828.405996	4035.479223	2261.767946	4965.218796	2025.521748	4036.030965	2284.830885	4831.042687	2051.158075	4046.73291	2303.436285	4656.832854	2137.005441	4187.877022	1922.429437	4034.958106	2103.314232	3694.208618	2227.645301	4747.936982	2256.745412	4065.858905	2134.206637	3860.064638	2523.659564	3999.636726	2891.152604	4714.245732	2309.150784	3779.103653	2161.315154	3924.009701	2154.860805	3535.022047	2156.411353	4485.6558	2316.311889
831.mp3	1977.181829	2069.849068	1644.654857	1544.300908	2048.421397	1669.189315	1399.204126	1275.058359	1566.565923	1378.996531	1635.325748	1373.149615	1659.939299	1608.994898	1435.445774	1835.324502	1973.321879	1979.423512	1788.056036	1481.984602	1785.361906	1711.620478	1369.082837	1197.007346	1512.158443	1336.093173	1577.939978	1258.170297	1793.283519	1697.677061	1661.167429	1557.721865	1618.330678	1906.99748	1677.614756	1493.389312	1650.314397	1267.010124	1212.830519	1338.340615	1449.990513	1697.542665	1265.804829	1210.905658	1646.209962	1722.638369	1971.67366	1588.933753	1601.428505
833.mp3	5457.925921	5500.742966	6152.657486	6176.379101	6028.3435	5500.524537	5952.830089	5398.801215	5428.093476	5544.633346	5322.502655	5057.047825	4856.669089	5505.699178	5184.448702	5495.283416	5817.904238	5274.56542	5965.191206	5318.893093	5648.5615	5661.812529	5187.14251	5558.882131	5418.98279	5413.381733	5008.325492	5335.890599	5354.094632	5470.406649	5315.673416	5859.043042	5876.60706	6031.072786	5565.387729	5728.412077	5275.23272	5125.306542	5476.699272	5323.703508	5182.697612	5288.882848	5340.66127	5517.513988	5262.829082	5722.687435	5750.329217	5162.848893	5201.559312
834.mp3	1119.152622	888.3295887	563.2629135	661.6762456	773.4448776	1307.557571	980.5814696	1033.680261	1728.156398	1656.930416	636.3693908	478.759532	419.5327508	401.6114328	1281.554103	623.5484809	789.5631236	682.4698455	2839.395791	1635.148669	1376.90943	4829.507967	1782.278472	1044.148713	2357.335342	1528.4262	1094.480968	1957.154301	2104.185154	5706.991297	3262.915331	1462.367901	2867.874014	950.2567299	1789.041613	1826.719753	3768.831375	1878.412618	2171.046687	2128.977655	2700.191808	1941.075409	1415.998229	2345.730422	1550.723428	1118.845814	2129.829471	2107.882981	3121.650328
836.mp3	482.9354545	2514.186373	5312.231686	1583.168515	1034.484062	721.1842184	1939.600528	781.8967673	626.3175436	1097.889495	595.3572356	541.0414407	2275.678096	1129.315192	685.8674544	578.5930119	1467.74449	670.3751677	1051.143019	586.258249	1346.345143	1541.730115	1137.810691	663.8954769	706.8287244	1574.516986	730.0680738	1224.261309	1131.022625	1876.590992	1502.706671	1091.831954	737.172329	653.8195105	1227.098082	680.6440218	1090.123772	3242.394287	3421.347139	3443.652726	2393.161193	5932.568745	2775.776689	5127.509401	7523.612863	2218.952342	2275.463989	5259.924415	2621.896062
839.mp3	738.1739738	821.1737203	840.2163932	890.8840006	826.5725754	751.7775512	958.3781087	1395.365324	865.0560687	894.0998596	1194.829879	727.7017146	685.5196642	592.9964057	876.1898755	864.5030472	1192.387205	1231.657055	1269.546679	1258.500248	1268.113029	1250.685633	959.0160137	1185.793734	1283.51841	862.3421095	1261.826767	1230.8389	938.3703302	1191.904299	1277.385921	859.8774054	1287.24009	1245.229804	940.938753	1246.6634	1264.722873	1272.943617	1260.120632	1267.634173	956.6199572	1168.070997	1275.307462	654.414709	1256.036865	1250.476909	1348.844772	1180.362732	1260.755272
841.mp3	900.4523093	1332.622189	1447.036925	1269.714434	981.0566045	1138.22916	1109.573146	809.105568	1180.996476	970.4756721	1003.96225	5670.816257	3804.298887	871.3837166	1246.557205	4586.749948	1457.742312	1255.014038	1258.037943	1324.935528	1427.067007	1382.753862	1084.63387	1232.577038	1225.680922	1165.536006	4461.947158	1614.10158	1230.549775	1296.405516	1091.569942	1357.658398	960.440774	884.6140149	1014.860677	1015.206652	957.110868	2041.622854	1402.261297	966.5683757	1041.105725	1565.410561	1838.071888	1531.426134	1062.997579	1023.502365	926.9239608	1572.527131	1566.371393
844.mp3	1006.076342	1095.268209	947.2329872	939.0908328	763.9772498	767.4272329	729.7596738	681.5025557	650.7339804	706.0578916	741.7888358	999.7656401	1335.484903	1435.151865	1615.243586	1629.76186	1559.29424	1442.751496	2577.651647	1120.955808	1208.955807	1823.424224	1573.575228	1124.762668	1421.970262	1609.19959	827.2817662	1731.373945	1259.153402	1541.286367	1107.225838	968.781472	1299.658066	963.3695002	1136.996901	2124.961818	867.9676171	1054.674923	1406.728569	888.3017429	859.177659	901.5447649	937.500914	836.9964425	919.8874914	1250.39337	815.4395959	718.0146372	831.5655747
845.mp3	1046.656889	911.2169996	835.6383828	893.1572916	911.0886433	785.6286218	834.905515	1622.959959	1223.048297	1101.404858	847.0966507	1118.666722	832.88019	914.3045485	811.9514286	670.5339555	639.9926228	1256.627519	1370.107461	1026.841007	1044.642918	1158.88961	858.2952707	955.2754443	844.126984	1056.78962	1238.7185	1212.903634	755.7555029	892.0455077	838.0180099	768.6456191	825.1953203	837.453879	927.2908075	710.3465584	840.6440814	1071.870625	899.160616	1468.492722	1079.940419	1066.476102	821.0135184	749.5992208	959.3355951	807.2083308	739.8045447	884.1991204	847.2345423
846.mp3	2442.340194	1903.612159	2258.508424	1137.034131	1814.716224	1175.502885	1467.749716	829.3929525	2789.857642	2815.603532	2989.956246	1904.706364	1489.106353	1625.982565	1880.983597	2372.906204	2141.811473	2405.055114	1418.676093	927.2454343	1012.057269	1664.479503	1166.174902	2578.854349	3113.958215	2968.856715	3216.879346	2945.427371	1770.767688	1374.284315	1739.384869	3304.483458	1411.122653	2014.728112	2469.23557	878.3236211	2579.517612	933.0657399	1871.700706	1558.987775	1433.113704	1306.656271	3074.603981	3093.850614	1732.462815	1611.824368	2119.200913	3181.103091	2062.385174
848.mp3	2685.401263	2646.594558	1964.568888	1948.166206	2999.912012	2197.515029	2070.404487	2091.151678	2126.282521	1956.392232	2289.361455	2769.503965	2458.465643	3166.006829	2893.036417	2693.115466	2931.611502	2425.965081	3052.583593	2956.500597	3180.064504	2917.601649	2474.738201	2923.43315	3447.761867	2704.099754	3378.070667	3410.744477	2904.673471	2434.157919	3102.828638	2961.234062	2756.676173	2609.406933	2767.052605	2619.990087	2746.167729	3219.741495	3619.154116	2195.913826	3013.560908	2427.676071	2834.980162	3291.030958	3450.327142	3629.630974	2753.561366	3645.306743	2698.583273
850.mp3	2219.235103	3445.711177	2166.78187	3512.599501	2750.830478	1079.716341	1933.476656	1988.285078	1280.580184	2288.351879	1864.37505	1163.528215	2478.970659	2094.411597	1598.742273	1290.321696	3200.935475	2252.180603	1511.405621	2083.08895	2097.281671	1325.781192	2282.474671	1918.462992	1163.658108	2392.343248	2044.251662	2493.470116	1854.276001	1917.873824	2203.185388	2040.890881	3826.617656	2295.743677	1473.606786	1392.318141	1653.993824	1150.238046	2545.833114	2211.775915	2057.864535	2742.470245	2078.355706	2454.932755	2376.660972	2087.420502	2169.792493	2384.164807	1018.789391
851.mp3	2134.096835	1792.509965	2975.691091	1403.807115	1422.136606	2468.740907	1557.193284	1067.961077	877.4517162	1347.454705	3553.015106	2217.123637	3028.711983	1727.056941	1016.829057	4563.563359	1397.164273	1448.213332	1819.58664	877.7785684	2299.781519	1395.798498	3074.542538	2213.769538	1318.168564	1755.622225	1664.49966	901.5321075	1183.842914	1041.986615	3408.100918	1788.265401	2667.232438	2629.096932	810.6935734	2867.196815	1296.935854	1274.164272	1573.468198	993.3822123	1998.175761	1418.611165	3323.446987	2194.700688	1435.834944	1175.868983	1459.520095	845.9533669	1132.518417
852.mp3	688.7916438	473.0810642	495.7578162	402.7021034	456.2113553	474.2405132	529.8267547	525.2182081	477.2091564	337.0246015	263.1748188	607.9669286	726.8457221	670.7464373	611.4495453	544.4296336	473.7305238	455.1392014	476.6463268	483.4553355	425.3856283	423.5509411	498.2481241	484.5305846	504.7208418	335.5414348	366.6037982	569.2369492	523.8704315	495.5638728	541.2906389	601.1322799	486.1392149	631.5364463	537.5495971	517.9473157	530.5590238	514.4701433	585.6150327	727.1824763	571.3084188	385.5136427	443.3145425	543.7287575	508.3142144	569.5256168	484.9036776	1049.006108	715.5094641
854.mp3	1361.188923	1674.734693	2483.895235	1508.900835	1903.944986	2774.011601	981.7992849	1542.726491	1557.976755	5295.150481	1438.505678	2020.713447	1330.871046	887.3243822	1815.711774	1476.011612	902.4259155	2178.104771	1694.635237	4862.762125	1643.954936	2379.343764	3240.096537	2510.053726	1706.288274	1748.200584	1657.486028	1424.185682	589.9801915	1036.199845	933.0067578	2200.359484	1959.53038	3448.530759	5567.144046	1057.580724	1907.822662	2029.234682	1782.804546	1673.614426	1666.262385	779.5297166	1573.667416	4476.032616	1661.992053	2843.875911	1425.406879	990.6850338	857.6339926
855.mp3	1250.81617	1980.936824	1407.711626	1734.232417	1357.295092	1320.642289	1704.15429	1828.430514	1321.693566	1464.429706	1955.360571	1160.846214	1569.214206	1442.043156	1482.806397	1373.409853	1071.730537	1498.719859	1193.138122	495.5618686	423.1793587	1084.936473	1413.02338	672.6702621	566.2362247	1001.711222	1159.391895	1014.872567	1179.718461	760.722925	1158.761511	892.6701608	1104.631261	1260.446049	835.5578211	849.6782568	1905.687182	1861.860623	1634.391484	2017.869094	1552.194348	1700.743682	1340.677272	1338.135517	1456.266163	858.3291984	1151.229977	1764.864535	1551.539389
856.mp3	3127.904529	2619.946878	3371.663665	1844.481454	2073.522162	2550.978024	2530.485884	2815.31755	2637.592864	2438.373236	2515.741117	1982.733822	2510.234385	2557.552077	3244.766472	2081.923638	2226.82378	2085.598562	1933.807108	2119.948743	2576.66105	2508.659385	1831.841316	2390.085218	2465.684066	2507.873087	3132.364946	3339.509065	2820.27988	2401.467834	2386.834499	2258.894424	2721.371469	2737.146835	1688.256427	2190.435367	3001.915742	2696.350871	3330.123641	3068.214203	2536.732634	3084.290861	2320.228328	2842.986493	2806.521851	2289.144128	2697.858954	2349.284889	2930.14728
857.mp3	3108.379216	2602.522569	4353.473965	1922.209433	2058.633686	3113.801785	4058.141985	3947.836293	1860.745323	1682.105322	1528.260235	2714.206963	2356.134167	2540.363655	2971.282588	4732.990382	4624.939835	2608.026688	2290.84353	1442.709379	2058.359034	3569.820204	6708.171988	3424.044181	4298.267435	2860.934115	4380.996797	2719.693384	2195.822986	3867.806943	2637.499027	2470.812263	2121.228232	4716.270144	2024.15767	4197.822572	2927.654207	3151.004641	3247.234149	2672.220584	3504.247656	2616.351247	2993.023761	2886.851539	3027.796705	3563.428415	6726.922562	4045.584347	3241.361742
858.mp3	114.0046289	4679.371128	1166.155532	3075.490169	936.914516	350.6516491	4909.147678	3537.8346	3254.501446	6068.218906	8282.361994	1378.406139	1271.260933	1123.351165	1073.32901	1011.117368	1019.294134	1220.584538	1688.321243	1277.553031	1599.445465	1080.843544	1311.35512	1088.472412	1093.507943	1112.860347	1068.828084	1415.532624	1324.459516	1271.893924	1120.119117	1075.360314	1064.274113	1264.499083	829.4314784	879.7991712	1153.017932	1119.867334	1279.275985	1120.996009	1055.85419	1090.051178	1007.6392	1014.742318	935.6631755	1409.927942	1434.250221	1274.488445	1108.393585
859.mp3	790.1950458	890.0969565	610.0487877	1261.354704	1514.119004	1147.277176	992.6782787	1245.890197	2586.021989	684.9046382	6264.358595	900.2835744	1245.606834	1320.204766	798.7511751	805.6090885	1142.655638	5711.261028	4061.966831	4939.837708	807.0741899	1116.273781	2101.138752	786.313755	6482.656047	937.3682643	1429.891484	683.2828768	1505.294477	799.9674905	993.0447834	5250.798875	957.9168305	857.1953206	3169.691197	812.9490859	686.0711737	1680.250475	1546.444468	992.9450668	1032.957287	786.1549431	870.4659923	7609.878374	659.2835798	4102.168032	1041.506007	1141.745833	854.7108756
860.mp3	2592.936222	2759.889523	2591.330485	2391.349005	2045.553156	2826.404086	1953.45878	2142.616455	2565.691653	2380.058316	2575.412002	2248.652423	2143.133887	2308.185287	2216.739682	2397.563008	2373.582656	2097.901947	2664.863082	2174.87682	2232.244784	2365.234763	2244.07938	2246.422139	2314.409931	2090.041016	2386.381235	2017.378483	2017.935497	2951.472236	2687.649856	2994.487382	2340.234232	2317.880541	3017.51174	3007.670802	2472.289771	2827.970311	2183.33555	2890.470721	2241.290922	2586.867717	2690.878878	2841.638038	1895.653798	2466.799346	2092.43452	2429.625819	2805.881186
863.mp3	4879.100652	3260.047938	3059.403323	2994.703716	2904.741815	2784.772363	2512.888101	2284.30689	1938.059197	2046.388535	1965.253851	4000.165937	3248.313968	2166.755527	2590.007287	4678.45888	6133.152783	5859.626473	4707.235093	4578.575748	5366.567288	5618.041154	2968.013848	2478.249687	4619.819244	5193.27081	2613.959844	2445.459405	3492.072091	4134.96754	4070.770161	4946.419076	4581.322633	3670.566084	3117.759219	3444.128031	3364.886775	4379.321413	4338.108101	2438.873655	3424.484972	3445.274315	3228.997162	3201.4984	2602.550413	4461.280812	4473.120125	3187.393113	3464.222179
864.mp3	705.7115365	1118.855409	874.5606718	2082.312841	1148.016646	1133.40079	927.3824042	1009.810012	682.3389905	1461.770064	921.4683797	2334.642778	811.2901785	1067.457749	1174.959831	1067.782861	767.0393721	1141.612464	967.441682	1943.346641	835.0313023	1040.906451	1190.414993	1061.189553	808.864496	1490.488521	716.9742725	1606.904866	914.0406406	1110.851465	1053.665985	1101.682328	638.370662	1147.217499	847.2725976	1989.994814	714.0239336	1191.066311	1309.884459	1165.648388	694.4651266	1658.576527	787.8310013	1528.030704	897.3911166	1059.227892	1040.103837	1089.070397	731.1209824
865.mp3	1437.230388	1071.315026	1156.015279	913.3167068	1639.605868	592.3593586	497.8077891	633.755875	445.2765759	1529.18726	721.2972225	2154.939972	722.3256066	598.2003843	656.7850715	712.119606	725.6689586	541.6225359	2094.194688	717.4222238	507.821849	790.0464253	1232.572273	1528.963825	1230.553893	2034.177064	1253.476621	1536.37352	2849.731306	1457.916367	1584.134923	927.0889181	1983.845466	1911.066	1110.280569	954.5719294	1054.893481	933.2026525	1905.997333	5319.573679	960.1292077	1941.035996	1387.025168	1091.895341	1020.064989	1239.562522	1016.1457	1710.419902	1285.201144
866.mp3	4287.23836	2008.459861	2745.189748	2029.644698	1567.167601	2216.886489	2434.828634	2536.685331	4167.276379	3938.380622	2779.287703	2459.727114	1455.250193	1966.117879	2122.919265	2377.11772	2451.073194	1717.868034	2076.94347	2604.031926	2066.020538	2814.865134	3035.580434	2119.190311	1876.653236	1658.548751	1592.682806	1992.628345	1902.683695	1951.511394	1378.787717	1258.418699	1954.393736	2989.703295	2099.180979	1134.733946	2612.409737	1440.776978	1444.911147	3008.69676	1510.934092	2029.323973	2519.215981	2028.020537	2541.118146	2781.316919	3909.970913	2454.567281	3202.248925
867.mp3	2200.769743	7119.208453	4199.890564	3359.672898	2276.175785	5524.766929	4108.097589	2072.055502	2384.790908	2719.417143	3649.360069	3960.888296	2206.273447	4491.230397	6669.902775	2309.389067	4338.706128	4821.103457	2497.288444	4112.275753	4988.663995	4185.377597	1882.33936	4592.219175	2204.630633	3692.894245	6255.392826	2169.136102	3017.606045	5754.597967	4370.776027	3420.375777	7639.965437	4483.678102	3448.248036	4958.49523	2613.695776	6135.625827	6494.939281	4168.031866	4460.231339	6905.591205	5865.270962	3945.407741	5353.869715	3334.879261	3121.208583	4889.345491	2820.48492
869.mp3	751.0092659	618.7380191	668.5024103	726.7451021	497.333916	798.3930516	536.7526053	913.1391241	391.1976274	998.6393756	707.7488263	719.2486284	694.5386469	835.8978138	735.411961	816.7933353	1009.913862	792.3302691	880.7610209	746.0883342	715.2470243	536.0143347	4188.199557	308.725143	833.2071728	586.8893515	613.3327798	181.6988107	733.6541175	763.9465594	677.8294674	817.0784039	854.1649164	722.4127658	703.0926762	768.208866	858.3418981	927.6104346	913.1771031	967.7266436	1073.826638	1534.155885	854.6278939	650.1500763	476.7859477	594.6935027	404.8309555	671.7725887	354.0321598
871.mp3	3162.999607	3200.220807	4232.87702	3150.266176	4544.996076	5382.632589	2832.259859	3794.177488	3019.37242	3886.835436	3006.059269	3088.192771	4289.573996	4935.864702	2876.846265	2836.027036	3011.435706	2969.999332	3797.336307	3196.46543	3647.875553	3053.831463	3535.704163	2704.127714	3957.804433	2802.086119	3095.812629	3434.689112	5023.296652	3663.352179	3383.318527	3850.184183	3266.598146	3123.6842	2909.854147	3432.237473	3176.510589	3307.143662	3063.258256	3240.280596	2639.498829	2916.229014	3044.309135	3068.436263	3258.209813	3244.955384	3108.540785	3266.526797	2916.4646
872.mp3	808.569016	804.2521708	863.2685992	979.0200257	1049.123802	1424.331356	1261.776432	892.7179374	1506.204155	1443.885763	1751.274852	1271.864017	847.330605	1381.799591	691.1469807	1042.343043	1519.086418	1141.598272	1458.25873	1281.319608	851.5540792	1413.655182	1549.897348	947.7633583	1302.871085	1248.840432	1107.673855	1037.614369	873.7513441	1109.959046	923.2088437	806.517771	1041.922216	916.3535048	1098.186843	1012.565069	766.9299313	1112.859448	829.2836253	871.7107289	1547.397495	1213.136058	1832.001505	990.8984817	742.0961092	1156.804127	1004.499386	947.723639	1331.555196
873.mp3	4387.62927	4234.144377	3287.230445	2319.957889	3753.25679	4207.42222	4580.312492	4839.390098	3839.705407	1976.325093	2152.263891	3991.208472	2963.939746	4703.363768	3284.290409	3009.01544	3140.56463	3230.613715	5402.570893	5679.237736	3871.983975	2021.404075	3389.565186	4871.332671	4666.918259	4503.75797	3411.513764	2590.361438	6335.731828	4126.497158	4147.3831	3047.584326	2558.29853	3982.139853	8137.974406	3467.926387	3734.782416	2847.584514	3940.579173	2389.390858	3391.715233	6895.962141	5935.849738	6465.17691	4448.679286	3484.314511	3276.878868	6898.470899	7238.09078
874.mp3	2009.652316	2147.622238	2053.996235	1831.773878	1835.143537	2194.090835	2343.759589	2135.586724	2112.872729	2310.03918	2063.861893	2102.135883	2328.522988	2346.228091	2187.79099	2198.161698	1918.179821	1944.057613	1942.470903	1728.092716	1759.714424	2072.079409	1973.584542	1711.142609	2080.094229	2513.42962	2141.440727	2293.596176	2213.690647	2317.8909	2205.246939	1979.180236	1832.179827	1671.454345	1708.544898	1626.562655	1797.990258	1975.132767	1847.730278	1656.996202	1859.730124	1704.871084	1774.466341	1985.333451	2226.267483	2487.997303	2323.81777	2107.875963	2301.912671
876.mp3	2076.606239	5267.512404	2898.600995	4234.98127	4958.766523	3118.840764	2116.914687	4639.740682	3423.974547	2775.517559	4636.708001	3747.968477	2181.600939	4502.10733	3406.12726	2553.073454	3532.262815	3311.205781	2517.705374	4320.74071	3072.333906	2381.37584	4951.109342	3088.387634	1972.785633	4287.858004	4115.937238	3175.1184	5270.505606	3420.296769	2040.985371	3762.326628	2067.765555	1375.23092	1352.788242	1131.487299	1347.462934	2076.173487	1833.614586	1880.20726	1688.149662	1747.700514	2591.005906	2818.649651	2428.526892	5216.323189	4711.421663	4094.538046	5029.246986
879.mp3	1134.519948	732.3089858	752.9344693	897.8110977	1283.997972	1180.609091	1019.024331	706.8168318	1643.844524	2495.790628	3435.035804	1798.049378	1895.394437	1665.212001	1584.688194	1437.076585	1811.037147	3547.910729	2014.328169	2910.84474	1984.283673	1428.326963	941.486158	849.1168479	2712.438966	1361.498268	1881.828196	3153.668968	2088.067659	846.0434448	1699.122235	2506.027611	1339.382276	1657.244521	2087.689114	3140.035114	1602.660415	1934.009068	1480.667002	3029.515168	1361.444845	1558.014283	2828.904024	1796.617745	2728.755618	1545.737931	861.1092694	1163.511787	1170.098715
[truncated: 75 more rows]
[truncated: 12 more columns]
