# Supplementary material for: Music-induced emotion flow modeling by ENMI Network
Source: PLoS One. 2024 Oct 21;19(10):e0297712. doi: 10.1371/journal.pone.0297712 (PMC11493256; doi:10.1371/journal.pone.0297712)
Supplement: S1 File — (ZIP) [file pone.0297712.s001.zip › minimal dataset/Emomusic dataset/Music features/spectral_flatness_features.csv]

Unnamed: 0	30	31	32	33	34	35	36	37	38	39	40	41	42	43	44	45	46	47	48	49	50	51	52	53	54	55	56	57	58	59	60	61	62	63	64	65	66	67	68	69	70	71	72	73	74	75	76	77	78
2.mp3	0.000113131	1.24E-05	2.72E-05	1.42E-05	7.68E-06	6.46E-05	6.29E-06	3.76E-06	8.75E-06	6.33E-06	7.09E-05	1.68E-05	9.66E-05	5.98E-05	1.93E-05	9.35E-06	1.62E-06	1.92E-06	2.16E-06	2.39E-06	1.46E-05	5.73E-06	7.38E-06	4.73E-06	3.77E-06	1.63E-06	3.50E-06	8.45E-06	3.69E-06	1.28E-05	2.86E-06	5.28E-06	8.52E-06	3.01E-06	1.47E-06	7.10E-07	7.24E-06	8.49E-06	1.83E-06	1.76E-05	1.29E-06	4.50E-06	5.33E-06	0.000187374	5.85E-06	1.44E-06	0.000110689	1.88E-06	3.72E-06
3.mp3	1.49E-05	1.34E-07	7.60E-06	1.87E-07	1.26E-07	9.60E-07	2.87E-07	3.73E-06	1.14E-07	4.40E-08	1.10E-07	9.26E-07	1.71E-05	1.13E-06	9.11E-07	9.06E-06	3.59E-06	1.44E-05	3.86E-07	9.58E-07	2.57E-06	4.95E-07	9.03E-06	1.52E-07	1.72E-07	1.11E-06	4.20E-08	1.09E-06	1.82E-07	3.78E-07	2.80E-07	1.41E-06	3.42E-06	1.10E-07	8.89E-07	7.22E-07	1.46E-06	7.78E-06	5.58E-08	9.82E-07	0.000142823	1.66E-07	5.90E-06	2.05E-07	1.92E-07	1.91E-06	8.57E-08	1.80E-06	9.11E-09
4.mp3	0.00034984	4.75E-07	8.73E-07	2.25E-05	3.46E-06	8.94E-06	1.34E-05	2.06E-06	4.46E-06	1.58E-05	7.64E-06	0.0001342	2.42E-06	3.80E-05	7.83E-06	7.87E-07	2.18E-05	1.82E-05	5.02E-05	0.000120749	2.69E-06	3.95E-05	2.48E-07	4.11E-06	1.20E-07	7.37E-06	4.65E-06	3.96E-08	1.02E-06	9.31E-07	1.13E-07	2.15E-06	6.49E-07	9.91E-07	2.44E-07	3.34E-06	9.86E-08	5.00E-08	1.57E-05	1.42E-05	1.61E-05	9.42E-05	0.000175069	0.000145931	7.77E-06	1.24E-05	9.50E-06	2.79E-05	2.82E-05
5.mp3	1.60E-05	8.82E-06	3.35E-05	1.63E-05	2.64E-05	6.68E-06	5.35E-07	6.31E-07	5.75E-06	3.08E-05	5.64E-06	8.00E-06	2.17E-05	6.58E-06	8.10E-06	2.14E-05	5.99E-06	1.48E-05	2.42E-06	1.21E-05	2.02E-05	2.86E-06	6.04E-06	1.07E-05	9.58E-06	9.87E-06	7.46E-06	1.94E-05	6.22E-06	7.22E-06	1.63E-05	2.40E-05	1.37E-05	1.77E-06	1.26E-05	1.39E-05	1.84E-05	4.23E-05	1.17E-05	1.36E-05	2.42E-05	2.64E-05	1.98E-05	0.000109291	1.04E-06	1.09E-06	2.67E-07	1.47E-06	6.22E-07
7.mp3	2.03E-07	1.54E-06	4.84E-07	1.25E-06	6.09E-07	3.79E-06	1.15E-06	8.36E-07	5.05E-07	1.86E-06	6.32E-07	6.66E-07	1.91E-07	2.05E-06	6.31E-07	5.53E-07	3.12E-07	1.02E-06	5.73E-07	3.36E-07	6.65E-07	5.73E-07	2.37E-07	9.90E-07	7.99E-08	4.29E-07	3.37E-06	4.15E-07	2.13E-07	4.21E-06	5.99E-07	7.91E-07	2.45E-07	3.74E-06	4.06E-07	7.32E-07	1.55E-07	1.42E-06	4.28E-07	3.37E-06	2.95E-07	1.98E-06	2.64E-07	1.22E-06	1.18E-07	1.85E-06	3.06E-07	5.82E-07	2.58E-07
8.mp3	2.73E-08	0.000248891	1.53E-08	6.67E-07	1.41E-05	6.74E-09	2.95E-08	3.85E-07	9.31E-09	8.57E-05	1.69E-07	1.47E-08	0.000443393	1.41E-07	1.59E-08	0.000227181	4.43E-08	2.18E-07	2.36E-06	2.77E-05	0.000424795	6.16E-07	8.16E-07	0.000430141	3.49E-07	3.99E-07	0.000193006	2.52E-06	2.73E-07	3.13E-05	5.11E-07	0.000434701	0.000150535	6.85E-07	8.08E-06	0.000338135	5.06E-07	2.87E-08	1.15E-05	1.13E-06	8.03E-09	6.26E-08	0.000122593	1.97E-08	7.79E-08	2.11E-06	5.35E-09	4.83E-08	3.85E-08
10.mp3	5.70E-07	2.76E-06	8.45E-08	3.62E-05	2.38E-07	0.000348165	2.21E-07	7.74E-06	2.30E-06	1.86E-08	8.26E-05	1.08E-07	8.38E-05	1.52E-07	2.39E-05	2.83E-07	0.000105308	4.54E-06	1.50E-07	3.76E-05	9.20E-06	4.16E-05	1.92E-07	1.07E-05	4.44E-06	1.70E-07	5.79E-05	3.84E-07	4.70E-05	3.66E-07	3.09E-05	4.81E-07	1.59E-06	9.96E-06	6.36E-07	7.22E-05	2.54E-06	7.00E-05	1.91E-06	6.45E-05	1.05E-07	2.61E-06	0.000181067	6.59E-05	2.48E-05	5.06E-07	4.87E-06	2.11E-06	8.64E-07
12.mp3	3.95E-05	9.20E-08	6.57E-05	1.89E-06	8.07E-05	3.63E-07	3.89E-07	4.31E-07	0.000409513	4.38E-07	9.32E-05	8.64E-08	0.000234124	0.000210231	0.000218092	0.001463219	0.000163539	2.43E-05	6.13E-06	5.07E-06	1.11E-06	1.10E-05	0.000178473	1.63E-06	2.24E-06	2.22E-05	2.12E-07	0.000274504	1.58E-06	7.62E-06	2.30E-05	0.00027695	0.000239215	3.80E-06	1.17E-05	2.49E-07	1.25E-06	0.000132912	3.84E-06	0.000198062	1.57E-06	1.28E-05	1.05E-05	4.75E-05	1.81E-06	0.000368642	8.35E-06	9.43E-07	0.000244498
13.mp3	1.96E-06	1.52E-06	6.36E-08	1.13E-05	1.13E-06	9.80E-06	2.71E-05	2.71E-05	3.26E-05	8.96E-06	1.87E-05	0.000119073	3.24E-06	1.05E-05	0.000117982	2.33E-06	2.52E-05	2.42E-05	2.50E-06	2.40E-05	1.03E-05	6.08E-07	1.08E-05	3.78E-06	4.23E-06	3.66E-06	7.35E-07	5.30E-07	1.46E-05	2.92E-06	2.23E-05	1.79E-05	2.18E-06	2.72E-06	3.82E-06	2.37E-05	5.27E-06	1.26E-06	2.66E-06	1.14E-05	2.84E-06	5.29E-06	1.73E-05	3.23E-06	6.71E-06	2.81E-05	1.77E-06	2.88E-06	4.31E-07
17.mp3	9.21E-07	5.54E-05	2.02E-05	1.27E-06	7.33E-05	1.69E-05	5.98E-07	6.96E-07	4.32E-06	6.26E-06	0.000224276	3.48E-06	7.32E-07	2.39E-06	3.25E-05	1.08E-06	3.25E-05	6.12E-06	9.68E-07	2.87E-06	2.80E-06	1.72E-05	2.71E-05	2.49E-06	8.09E-07	4.78E-05	1.17E-05	2.14E-06	0.000132898	4.61E-06	8.82E-08	2.25E-05	3.52E-06	9.51E-06	8.24E-05	1.73E-06	1.47E-07	2.69E-06	1.99E-05	1.51E-06	8.31E-05	2.03E-06	8.39E-07	9.25E-07	1.35E-06	1.22E-05	8.71E-05	2.71E-05	3.41E-06
18.mp3	3.54E-06	8.25E-06	0.000168852	0.000134481	4.67E-06	4.29E-06	3.92E-05	0.000146122	2.59E-06	2.99E-06	2.88E-05	0.00014877	6.31E-06	1.71E-05	1.33E-05	0.000260301	7.90E-06	2.18E-05	3.96E-06	1.27E-05	1.14E-05	1.23E-05	2.60E-06	1.88E-05	6.92E-05	1.52E-05	9.80E-06	2.40E-05	3.36E-05	8.42E-06	1.18E-05	7.19E-06	6.77E-06	2.62E-05	7.66E-06	2.38E-05	2.41E-05	3.64E-05	9.93E-06	7.05E-06	1.80E-05	4.67E-05	8.71E-06	6.77E-06	1.06E-05	1.40E-05	3.45E-05	1.26E-05	1.52E-05
19.mp3	1.15E-05	2.46E-05	9.08E-06	8.66E-06	7.14E-06	6.20E-06	5.99E-06	4.05E-06	1.91E-05	6.19E-06	6.57E-06	2.03E-05	3.37E-06	2.10E-06	1.22E-06	4.40E-06	6.30E-06	4.17E-06	2.90E-06	3.48E-06	3.81E-06	5.67E-06	5.05E-06	1.70E-05	1.32E-05	1.88E-05	1.31E-05	4.31E-05	1.56E-05	0.000147875	1.55E-05	7.18E-05	3.61E-05	8.61E-06	1.04E-05	8.45E-06	4.54E-06	4.60E-06	3.89E-06	2.49E-05	3.08E-05	1.15E-05	1.75E-05	1.11E-05	2.21E-05	3.74E-05	3.49E-05	7.31E-05	5.00E-05
20.mp3	1.92E-05	5.85E-06	6.18E-05	8.68E-06	0.000198083	3.52E-05	0.000316396	9.32E-05	0.000272569	9.78E-06	4.90E-06	1.67E-05	0.000109365	0.00025077	4.01E-06	1.50E-05	0.000136852	0.000117093	1.01E-05	3.08E-05	3.56E-05	0.00035205	0.000119126	4.49E-06	8.58E-06	8.54E-05	9.56E-05	7.61E-06	4.03E-05	8.52E-06	0.000339593	6.17E-05	0.000331638	1.46E-05	0.000495688	0.000193135	3.86E-06	7.12E-06	8.27E-06	0.000111915	2.73E-05	9.87E-05	8.71E-06	2.42E-05	2.12E-05	0.000181807	4.71E-05	0.000123547	0.0001159
21.mp3	1.10E-05	2.42E-05	4.95E-06	8.69E-06	3.29E-07	2.70E-05	3.92E-05	3.88E-07	1.19E-05	2.67E-05	7.25E-06	5.10E-07	2.42E-05	1.61E-06	5.98E-06	3.25E-05	4.57E-07	1.82E-05	5.37E-05	1.57E-05	2.58E-06	8.22E-06	1.30E-05	4.47E-05	8.72E-06	9.42E-06	6.29E-06	1.16E-05	1.03E-05	5.81E-05	1.71E-05	2.98E-05	8.83E-06	3.58E-05	5.21E-05	6.92E-06	1.11E-05	3.92E-05	5.80E-06	8.18E-06	1.65E-05	2.59E-05	1.88E-06	2.25E-05	1.06E-05	0.000182654	1.36E-06	1.43E-05	1.06E-05
22.mp3	2.19E-06	5.16E-05	2.32E-05	2.70E-06	2.00E-05	2.74E-06	1.39E-05	9.89E-06	2.90E-06	9.23E-06	4.57E-06	6.84E-06	1.25E-06	3.43E-06	1.61E-05	3.62E-06	1.27E-05	8.35E-06	7.21E-06	1.48E-05	1.04E-05	4.10E-05	3.51E-06	4.45E-06	1.74E-05	2.19E-06	2.22E-05	4.44E-06	7.28E-05	1.65E-05	4.93E-06	1.17E-05	1.96E-05	1.03E-05	1.17E-05	3.69E-06	1.34E-05	8.59E-06	3.89E-05	1.45E-05	9.42E-06	5.60E-06	1.44E-05	9.34E-06	2.48E-05	5.51E-05	2.85E-05	2.70E-05	2.78E-06
24.mp3	4.29E-05	4.72E-05	9.78E-06	2.63E-05	8.19E-06	2.80E-05	1.53E-05	2.25E-05	1.43E-05	7.89E-06	4.60E-05	3.28E-05	3.38E-05	4.25E-05	6.24E-05	2.77E-05	2.43E-05	2.53E-05	3.78E-05	5.13E-05	3.13E-05	1.68E-05	1.14E-05	2.80E-05	2.30E-05	4.19E-05	0.000131581	1.71E-05	2.85E-05	5.17E-05	2.12E-05	0.000101	3.49E-05	2.48E-06	0.00010068	1.48E-05	2.26E-05	4.21E-05	7.19E-05	1.00E-05	2.92E-05	1.32E-05	4.61E-05	8.13E-05	2.41E-05	5.95E-05	2.31E-05	4.20E-05	6.40E-05
25.mp3	3.46E-05	6.07E-05	0.00016469	3.81E-05	0.000118531	5.37E-05	1.73E-05	8.62E-05	5.49E-05	7.71E-05	9.70E-05	7.43E-05	8.98E-05	7.54E-05	6.84E-05	0.000291381	7.25E-05	0.000115212	6.62E-05	2.20E-05	4.08E-05	2.59E-05	5.12E-05	3.27E-05	1.08E-05	7.72E-05	4.15E-05	4.99E-05	2.31E-05	0.000112488	2.97E-05	4.99E-05	4.96E-05	2.04E-05	1.70E-05	3.64E-05	5.83E-05	4.25E-05	1.92E-05	1.08E-05	3.46E-05	4.73E-05	6.01E-05	2.28E-05	1.26E-05	5.40E-05	3.60E-05	7.02E-05	5.37E-05
31.mp3	8.77E-07	5.83E-06	9.19E-07	1.48E-05	3.96E-06	4.24E-06	2.79E-05	5.62E-06	2.92E-06	2.93E-06	6.88E-05	1.17E-05	8.10E-07	1.41E-05	2.20E-05	4.22E-06	2.77E-05	4.07E-05	2.64E-06	0.00018341	6.89E-05	6.65E-05	1.28E-05	0.000142227	1.78E-05	6.60E-05	3.98E-06	3.03E-05	1.36E-05	1.58E-05	0.000611874	3.07E-05	1.50E-05	5.82E-05	4.38E-05	3.75E-06	0.000140002	3.39E-05	1.10E-05	0.000101925	1.48E-05	3.81E-06	5.44E-05	2.46E-05	3.05E-05	0.000155364	5.77E-05	3.40E-05	0.000101863
32.mp3	3.07E-06	4.69E-06	4.00E-06	3.96E-06	3.21E-06	2.30E-06	1.47E-06	2.37E-06	1.85E-06	7.53E-06	1.23E-06	4.77E-06	4.53E-06	2.31E-06	1.13E-06	3.08E-06	1.53E-06	1.99E-05	3.64E-06	4.68E-06	7.00E-06	5.04E-06	1.19E-05	5.20E-06	1.99E-06	1.07E-05	3.09E-06	4.69E-06	2.62E-06	7.84E-06	1.42E-06	1.17E-05	2.90E-06	3.72E-06	5.39E-06	9.51E-06	1.68E-05	1.25E-05	4.49E-06	6.16E-06	2.80E-06	3.04E-06	3.55E-06	9.08E-07	4.05E-06	8.68E-06	4.25E-06	3.65E-06	3.94E-06
35.mp3	7.23E-07	1.29E-05	1.47E-06	8.18E-06	1.42E-06	5.83E-06	2.46E-06	1.88E-05	1.93E-06	2.08E-06	9.12E-06	5.23E-06	2.19E-07	1.04E-05	1.88E-07	8.71E-07	8.15E-07	1.84E-06	4.97E-06	2.45E-06	1.50E-06	1.11E-05	2.22E-06	1.78E-06	1.92E-06	1.39E-06	1.58E-05	2.93E-06	4.63E-06	5.27E-06	1.16E-06	9.74E-07	9.58E-07	8.94E-06	2.80E-06	1.34E-06	2.45E-06	9.87E-06	1.19E-06	4.41E-06	1.16E-06	2.53E-07	7.08E-06	4.60E-06	4.25E-06	1.78E-05	1.70E-06	2.06E-05	2.32E-06
37.mp3	7.01E-05	2.96E-06	2.24E-05	0.000137044	0.00011913	4.61E-05	8.03E-06	7.69E-06	2.57E-06	4.86E-05	0.000118446	3.86E-05	3.72E-05	1.44E-05	4.07E-06	3.98E-06	0.000303036	3.75E-05	4.01E-05	2.79E-05	1.61E-05	3.83E-06	8.47E-06	8.24E-05	2.88E-05	1.08E-05	2.77E-05	7.89E-06	4.54E-06	4.95E-05	9.82E-05	8.61E-05	5.51E-06	8.50E-06	1.59E-05	1.13E-05	0.000236918	0.00018251	8.03E-05	1.32E-05	1.09E-05	0.000101104	0.000124806	4.72E-05	7.24E-06	4.15E-05	5.06E-05	6.60E-05	0.000283846
39.mp3	1.16E-05	6.21E-06	5.18E-06	4.10E-06	1.20E-05	3.26E-06	7.03E-06	1.62E-06	1.84E-05	1.94E-06	1.94E-05	1.08E-05	2.15E-05	1.88E-05	4.15E-05	4.90E-05	3.60E-05	0.000106706	7.96E-05	3.63E-05	4.24E-05	3.77E-05	1.02E-05	5.80E-06	1.00E-05	7.65E-06	5.74E-06	1.73E-06	1.19E-05	2.91E-05	8.91E-07	1.27E-05	3.73E-05	1.45E-05	0.000105595	2.44E-05	3.75E-05	0.000131727	2.97E-05	2.58E-05	7.47E-06	0.000328109	2.81E-05	1.96E-05	7.81E-06	1.51E-05	6.33E-05	1.43E-05	2.68E-05
40.mp3	8.23E-06	2.30E-07	4.77E-05	4.00E-05	1.34E-05	9.19E-06	2.92E-07	8.00E-08	2.96E-07	1.95E-06	2.92E-07	3.52E-07	4.44E-07	5.75E-06	1.69E-06	4.42E-07	1.20E-07	3.34E-07	1.77E-07	9.05E-07	1.05E-06	2.82E-05	2.57E-05	5.18E-05	1.25E-05	9.72E-06	1.46E-05	7.04E-06	2.01E-05	3.56E-06	4.27E-06	3.38E-05	7.18E-06	6.71E-06	1.89E-06	2.37E-05	2.22E-05	7.64E-06	5.41E-06	1.16E-05	2.13E-06	4.73E-06	5.53E-06	2.33E-05	2.50E-05	1.77E-05	1.97E-05	3.15E-05	2.91E-05
41.mp3	3.41E-05	2.43E-05	1.59E-05	8.87E-06	2.62E-06	3.42E-06	5.76E-06	1.06E-05	1.58E-05	2.22E-05	4.21E-05	1.50E-05	3.38E-06	1.35E-05	3.97E-06	1.52E-05	2.98E-06	3.16E-05	1.27E-05	8.54E-05	1.31E-05	1.58E-05	2.26E-06	2.66E-06	4.53E-06	6.47E-06	1.79E-05	1.90E-05	9.35E-06	3.71E-05	3.56E-06	1.87E-06	1.02E-05	3.18E-06	1.96E-05	1.06E-05	3.49E-05	1.48E-05	2.21E-05	4.43E-06	2.44E-06	4.43E-06	3.09E-06	3.26E-05	1.77E-05	7.07E-05	8.17E-06	4.25E-05	2.97E-05
42.mp3	1.78E-05	1.49E-05	2.37E-05	2.00E-05	1.44E-05	1.31E-05	1.29E-05	1.96E-05	1.72E-05	2.23E-05	3.31E-05	8.00E-06	8.68E-06	2.26E-05	1.72E-05	0.000111028	5.53E-05	1.25E-05	4.70E-05	2.02E-05	2.81E-05	2.39E-05	2.96E-05	9.83E-06	1.06E-05	8.77E-06	3.77E-06	1.71E-05	1.35E-05	3.87E-05	0.000444034	2.74E-05	2.61E-05	2.14E-05	2.23E-05	5.12E-05	1.14E-05	1.82E-05	4.43E-05	1.46E-05	3.64E-05	3.34E-06	4.82E-05	7.69E-06	2.02E-05	8.02E-06	1.71E-05	5.20E-06	5.90E-06
43.mp3	1.40E-05	1.23E-05	1.14E-05	1.35E-05	1.20E-05	3.56E-05	7.75E-06	1.74E-05	8.59E-06	1.19E-05	1.93E-05	1.70E-05	1.67E-05	0.000201419	4.72E-06	1.48E-05	1.18E-05	7.95E-06	1.07E-05	9.70E-06	6.66E-06	9.24E-06	4.03E-06	6.10E-06	1.07E-05	1.24E-05	9.18E-05	2.23E-05	0.000130328	8.82E-06	1.02E-05	1.55E-05	1.39E-05	6.35E-06	1.49E-05	1.61E-05	7.41E-06	1.59E-06	1.12E-05	2.55E-06	1.32E-05	3.87E-05	3.00E-05	0.000110384	1.45E-05	0.000237338	6.96E-06	4.10E-05	9.22E-06
44.mp3	1.61E-06	5.04E-06	9.95E-06	2.65E-06	4.69E-06	1.32E-06	1.54E-05	3.53E-07	3.20E-06	3.75E-06	3.82E-05	2.87E-06	2.21E-05	5.10E-05	8.62E-06	4.41E-05	5.41E-06	1.43E-05	9.24E-06	4.89E-07	2.73E-06	9.66E-06	2.61E-05	5.91E-06	5.07E-06	9.37E-07	1.29E-05	6.84E-05	2.57E-05	8.84E-06	0.000182296	0.000119187	2.32E-05	0.000115153	6.45E-05	4.68E-05	2.10E-06	1.91E-05	5.83E-06	1.02E-06	6.43E-06	2.62E-06	5.63E-06	8.57E-06	2.83E-05	1.32E-05	1.70E-05	3.14E-05	2.56E-05
45.mp3	8.23E-07	1.86E-06	5.61E-07	4.90E-07	1.16E-06	1.36E-06	2.67E-06	6.07E-07	2.48E-06	2.87E-07	6.03E-06	2.31E-06	1.07E-06	4.80E-07	2.88E-06	4.14E-07	3.54E-07	7.31E-06	1.40E-06	2.15E-06	1.30E-06	3.40E-06	8.39E-07	2.76E-06	3.94E-06	8.22E-06	1.02E-06	2.25E-06	7.33E-07	7.68E-07	3.03E-07	4.64E-07	4.59E-07	3.86E-07	2.18E-06	1.71E-07	1.28E-06	6.54E-07	4.37E-06	1.84E-06	1.60E-06	2.13E-06	2.11E-06	2.25E-06	2.26E-06	4.69E-06	7.51E-07	4.33E-06	8.14E-07
46.mp3	0.000427378	9.29E-07	1.96E-05	4.85E-06	6.54E-05	4.13E-05	1.31E-05	1.12E-05	0.00053649	1.09E-06	1.17E-06	1.31E-05	4.95E-05	8.35E-08	1.18E-05	2.53E-06	0.00010016	0.000200999	3.97E-05	2.97E-06	0.000134719	0.000411694	3.58E-06	1.01E-05	0.000181834	1.70E-06	1.69E-06	3.58E-06	9.78E-06	7.41E-05	1.13E-06	7.55E-07	3.55E-05	0.000189519	8.84E-07	1.94E-05	2.57E-06	3.39E-05	8.60E-06	9.23E-07	1.11E-05	5.51E-05	1.40E-05	1.02E-06	1.05E-05	5.02E-05	0.000390944	1.28E-05	1.61E-05
47.mp3	5.70E-06	2.63E-05	1.64E-06	5.74E-06	1.42E-05	9.06E-06	1.19E-06	1.91E-05	2.33E-06	1.51E-05	3.69E-05	2.83E-06	5.65E-06	6.74E-05	8.88E-07	1.01E-05	3.90E-05	1.86E-05	5.05E-07	3.00E-05	1.17E-06	7.69E-06	3.59E-05	1.84E-05	1.36E-06	4.86E-05	5.24E-06	6.60E-06	4.47E-05	3.39E-06	2.61E-06	5.17E-05	6.52E-07	6.50E-06	2.34E-05	4.31E-06	1.46E-06	3.74E-05	6.18E-06	5.30E-06	1.27E-05	7.68E-06	6.51E-07	4.00E-05	1.05E-06	1.15E-05	1.68E-05	3.05E-05	5.84E-06
48.mp3	2.21E-05	1.49E-06	4.43E-06	1.10E-05	6.68E-06	5.75E-05	1.57E-05	3.77E-05	2.11E-05	2.46E-06	2.01E-05	4.09E-06	2.66E-05	4.40E-05	7.00E-06	9.55E-06	7.43E-06	8.43E-06	1.66E-05	7.85E-05	2.19E-05	3.38E-05	4.51E-05	3.84E-06	1.96E-05	1.04E-05	0.000101212	2.81E-05	1.15E-05	3.98E-06	9.21E-05	7.91E-06	0.000128719	4.34E-05	0.000155387	1.30E-05	5.85E-06	2.53E-05	3.96E-05	1.32E-05	6.80E-05	3.55E-05	1.68E-05	1.75E-05	7.87E-05	2.87E-05	2.62E-05	9.38E-05	7.62E-05
49.mp3	2.10E-06	1.91E-05	9.95E-06	1.17E-05	5.55E-06	1.86E-06	4.68E-06	3.76E-06	2.06E-06	3.40E-06	1.22E-05	9.79E-06	1.25E-05	1.58E-05	2.40E-06	4.83E-06	4.42E-06	3.33E-06	9.71E-06	4.81E-06	2.35E-06	5.75E-06	1.27E-05	3.60E-06	2.66E-06	4.64E-06	3.85E-06	6.92E-06	1.02E-05	7.23E-06	8.24E-06	4.82E-06	1.47E-06	5.06E-06	7.51E-06	9.04E-06	6.73E-06	4.95E-06	4.58E-06	8.78E-06	4.58E-06	7.05E-06	1.44E-06	1.61E-05	2.33E-06	4.33E-06	9.02E-06	4.48E-06	4.89E-06
50.mp3	5.92E-06	3.41E-07	3.63E-09	5.27E-08	7.43E-09	2.03E-06	2.44E-06	8.34E-09	2.45E-08	3.10E-08	4.56E-07	8.36E-06	7.09E-09	6.31E-08	8.97E-08	5.70E-07	2.63E-05	4.34E-08	6.55E-08	2.99E-08	1.00E-05	1.23E-06	3.06E-09	1.39E-08	1.03E-08	1.79E-06	4.48E-08	8.18E-09	0.000375605	0.001146442	0.006215397	4.35E-05	4.64E-09	6.43E-07	1.17E-07	1.70E-05	1.20E-07	8.47E-09	3.89E-07	6.57E-08	1.26E-05	2.37E-05	1.31E-08	1.02E-06	4.46E-07	8.42E-09	1.09E-07	5.89E-09	5.17E-07
51.mp3	1.04E-06	1.83E-06	1.32E-06	1.58E-06	2.25E-07	5.59E-07	4.24E-07	1.86E-07	4.56E-07	1.19E-06	2.24E-07	5.79E-07	1.58E-06	1.51E-06	9.46E-07	5.44E-06	4.81E-07	1.26E-06	3.47E-06	4.61E-07	9.14E-07	3.69E-06	7.36E-07	4.00E-06	3.68E-06	1.06E-05	5.47E-06	1.40E-06	3.11E-07	9.67E-07	7.17E-07	2.67E-06	7.16E-07	1.01E-06	2.83E-06	5.26E-06	3.90E-06	3.23E-06	1.53E-06	7.88E-06	1.01E-05	3.94E-06	3.28E-06	6.46E-06	4.14E-06	3.76E-06	1.08E-05	3.72E-06	4.70E-06
52.mp3	1.24E-05	4.32E-05	1.21E-05	5.36E-06	4.78E-06	6.46E-06	8.28E-06	7.92E-06	1.04E-06	3.52E-06	1.42E-05	1.94E-05	7.82E-06	4.62E-05	7.61E-06	2.78E-06	2.86E-06	2.96E-06	1.18E-05	1.30E-05	3.83E-06	9.78E-06	3.18E-06	1.17E-05	6.42E-06	1.85E-05	4.17E-05	3.18E-06	1.53E-05	5.99E-06	4.44E-06	2.84E-05	1.86E-06	4.74E-06	1.28E-05	7.64E-06	3.32E-06	8.55E-05	1.30E-06	3.80E-05	1.62E-06	1.40E-06	1.39E-06	3.49E-06	4.71E-06	3.74E-06	3.14E-06	3.50E-06	7.03E-06
53.mp3	7.54E-06	1.60E-06	3.47E-05	1.03E-05	3.27E-05	3.43E-06	5.76E-06	6.21E-06	7.71E-07	1.41E-06	4.82E-06	1.02E-06	2.41E-06	2.78E-06	2.27E-06	2.80E-06	2.49E-05	3.10E-06	2.34E-05	2.77E-05	1.44E-06	8.51E-07	2.32E-06	5.82E-06	3.41E-06	9.94E-06	1.20E-05	1.15E-05	3.13E-05	1.75E-06	3.39E-06	6.16E-06	3.16E-06	6.87E-06	6.20E-07	1.35E-06	1.42E-06	2.68E-07	3.58E-07	5.03E-07	7.30E-07	5.19E-07	9.34E-07	1.25E-05	8.29E-06	1.45E-05	7.69E-06	7.45E-06	1.67E-06
54.mp3	3.96E-06	2.60E-07	2.77E-07	2.90E-07	4.04E-07	2.39E-07	2.98E-06	3.72E-06	5.18E-07	1.72E-06	2.16E-06	6.75E-06	1.49E-06	9.33E-06	0.000153517	2.56E-07	2.09E-07	3.70E-08	8.61E-05	2.19E-06	4.03E-06	2.15E-06	5.10E-06	2.52E-06	2.37E-07	3.70E-07	4.06E-07	7.94E-07	2.06E-06	3.45E-07	1.53E-05	4.95E-07	1.06E-05	2.78E-06	3.60E-05	1.91E-08	2.86E-05	4.18E-07	3.24E-06	2.80E-05	7.76E-06	2.86E-08	4.28E-08	2.95E-06	2.98E-06	0.000114451	1.64E-06	7.07E-07	1.50E-06
55.mp3	1.09E-07	2.10E-07	6.46E-07	1.17E-06	8.75E-07	2.04E-07	1.33E-06	1.67E-06	1.15E-06	2.91E-07	4.77E-07	3.19E-07	1.59E-06	4.50E-07	4.62E-06	6.40E-07	1.40E-06	1.51E-06	5.41E-07	5.22E-07	1.50E-06	1.99E-06	1.28E-06	8.20E-07	8.64E-07	9.30E-07	1.25E-06	1.35E-06	4.84E-07	7.53E-07	1.10E-06	9.87E-07	4.92E-06	3.15E-07	9.89E-07	1.06E-06	1.60E-06	6.74E-07	3.99E-07	1.62E-07	1.51E-06	4.33E-07	1.39E-06	6.90E-07	6.75E-07	8.53E-07	2.69E-06	3.69E-07	6.15E-07
56.mp3	0.000103219	3.64E-05	6.29E-05	8.50E-06	2.14E-05	2.09E-05	1.21E-05	3.77E-06	1.76E-05	2.22E-05	4.78E-05	3.65E-05	2.46E-05	1.84E-05	7.69E-05	9.92E-05	3.28E-05	1.71E-05	4.02E-05	4.31E-05	1.59E-05	0.000110377	3.74E-05	5.67E-05	2.12E-05	5.66E-05	5.68E-05	3.80E-05	4.91E-05	3.44E-05	4.89E-05	7.31E-05	2.12E-05	2.53E-05	0.000114173	5.96E-05	7.46E-05	9.47E-05	6.68E-05	2.32E-05	4.65E-05	2.22E-05	4.29E-05	1.36E-05	1.08E-05	2.77E-05	2.21E-06	5.33E-05	3.15E-05
58.mp3	9.78E-05	4.61E-07	4.52E-06	4.46E-05	4.58E-06	4.62E-05	5.30E-06	2.43E-06	1.34E-05	2.88E-05	7.22E-07	2.11E-06	1.41E-07	6.18E-06	3.30E-07	4.79E-07	2.73E-06	4.31E-05	0.000105613	1.01E-05	1.49E-06	2.78E-07	6.96E-06	3.01E-08	1.18E-05	5.93E-06	1.16E-06	7.91E-05	5.29E-05	8.46E-06	5.06E-06	2.56E-05	3.75E-06	4.85E-07	4.01E-05	3.18E-08	2.06E-05	2.70E-06	3.89E-06	6.10E-07	6.70E-06	2.97E-06	0.000163408	1.97E-05	2.16E-06	0.000108105	1.59E-05	2.31E-07	1.24E-05
59.mp3	3.63E-06	1.32E-05	7.14E-06	6.91E-06	3.12E-05	1.11E-05	4.90E-05	2.53E-05	4.15E-06	2.23E-06	3.32E-06	1.53E-05	1.94E-06	2.40E-05	1.34E-05	2.96E-06	1.41E-06	6.24E-06	1.40E-05	3.43E-05	3.04E-06	5.59E-05	1.99E-05	1.05E-05	3.19E-06	1.48E-05	1.33E-05	1.14E-06	5.28E-06	8.94E-06	7.69E-06	1.88E-06	4.85E-05	4.21E-06	1.38E-05	2.53E-05	4.31E-06	2.76E-06	4.61E-06	1.09E-05	4.24E-06	5.80E-06	9.12E-06	1.34E-05	2.09E-06	1.54E-05	3.68E-06	2.37E-06	3.37E-05
60.mp3	2.26E-05	1.61E-05	9.49E-06	1.03E-05	3.12E-05	2.49E-06	2.87E-06	2.69E-05	1.69E-05	2.99E-06	9.64E-06	4.77E-06	1.35E-05	1.81E-06	8.48E-06	1.85E-05	3.80E-05	6.46E-06	2.70E-05	4.22E-06	8.67E-06	2.24E-05	6.39E-06	6.94E-05	2.15E-06	1.29E-05	4.00E-06	8.77E-06	1.51E-05	7.51E-07	1.27E-06	2.49E-05	1.73E-06	3.81E-06	9.49E-06	3.87E-06	6.43E-06	3.08E-06	5.54E-06	1.14E-05	4.53E-06	1.06E-06	9.22E-06	1.32E-05	5.85E-06	1.00E-05	2.95E-06	2.80E-06	3.32E-05
62.mp3	2.04E-05	1.00E-05	8.25E-07	2.02E-06	3.21E-07	5.46E-08	2.18E-05	2.04E-06	4.61E-06	4.73E-06	8.53E-06	1.40E-07	1.34E-07	7.18E-05	1.03E-05	1.07E-06	2.88E-06	1.42E-06	2.28E-06	1.65E-06	2.60E-06	3.75E-06	7.89E-07	5.09E-07	9.28E-07	2.05E-06	4.10E-06	2.03E-06	6.39E-06	1.54E-06	1.72E-06	8.97E-05	1.91E-06	7.66E-06	2.24E-06	2.17E-05	1.47E-05	2.60E-06	1.43E-05	6.81E-06	1.26E-07	1.75E-06	1.46E-07	2.51E-06	9.94E-08	3.13E-07	1.38E-06	1.25E-06	5.09E-07
64.mp3	5.07E-05	4.76E-05	0.000106626	7.37E-05	0.000111022	1.93E-05	5.15E-05	5.82E-05	4.92E-05	8.44E-05	0.000129797	5.91E-05	6.69E-05	5.40E-05	1.32E-05	1.68E-05	3.18E-05	0.000117407	6.69E-05	0.000121257	9.99E-05	3.23E-05	2.71E-05	6.51E-05	3.74E-05	8.31E-05	3.37E-05	3.04E-05	3.72E-05	9.24E-05	1.84E-05	1.28E-05	5.90E-05	7.66E-05	5.96E-05	2.09E-05	8.52E-06	1.61E-05	1.53E-05	4.49E-05	7.27E-05	1.03E-05	2.72E-05	1.43E-05	4.49E-05	2.61E-05	2.08E-05	4.35E-05	7.95E-05
65.mp3	3.29E-07	8.25E-07	9.94E-07	7.19E-05	3.11E-05	1.55E-05	0.000173891	5.65E-07	9.15E-05	6.16E-05	7.41E-05	1.38E-06	0.000147336	6.91E-06	8.80E-05	7.96E-05	0.000121483	0.000143986	0.000877066	1.02E-05	0.000116601	3.77E-06	1.85E-05	2.87E-05	3.69E-05	0.00016701	2.04E-06	5.88E-05	6.08E-05	7.23E-05	4.39E-05	8.31E-05	6.07E-05	0.000418586	1.48E-06	6.67E-05	5.22E-05	2.67E-05	1.00E-05	0.000103319	1.69E-05	2.94E-05	5.50E-05	5.15E-05	7.45E-05	0.000219529	0.000128724	8.68E-05	9.85E-05
67.mp3	0.000137787	3.43E-05	2.60E-05	5.31E-06	7.07E-06	8.29E-05	3.94E-05	5.09E-05	1.47E-05	9.95E-05	0.000168155	5.70E-05	1.60E-05	7.56E-05	7.49E-05	0.000180721	3.18E-05	0.000161701	0.000128695	9.30E-05	2.52E-05	0.000114002	0.000105292	6.66E-05	3.79E-05	5.00E-05	0.000102038	0.000168806	6.73E-05	9.21E-05	9.72E-05	0.000123457	1.73E-05	4.43E-05	5.96E-05	1.97E-05	6.76E-06	3.65E-06	1.83E-05	8.37E-05	8.09E-05	1.84E-05	4.94E-06	3.94E-06	4.97E-07	0.000135418	9.01E-05	0.000160142	8.49E-05
68.mp3	2.25E-06	7.92E-06	6.70E-05	6.88E-06	1.10E-05	8.17E-07	1.01E-05	1.59E-05	7.69E-06	5.12E-06	4.72E-07	3.90E-05	6.03E-05	6.66E-06	4.81E-06	3.96E-06	3.89E-06	1.66E-06	3.22E-06	9.34E-06	1.62E-06	7.50E-06	2.35E-06	7.03E-06	4.31E-07	8.73E-06	3.54E-05	4.31E-06	6.88E-06	6.64E-07	1.80E-05	2.92E-06	1.43E-05	1.81E-05	3.38E-05	7.06E-06	2.13E-05	3.42E-07	2.73E-05	2.72E-05	2.88E-06	4.62E-05	0.000162521	2.80E-05	4.52E-06	7.79E-07	4.24E-06	2.66E-05	1.40E-05
69.mp3	2.16E-07	4.62E-08	5.36E-08	7.82E-08	2.21E-07	5.41E-07	2.54E-07	1.48E-06	2.49E-07	7.86E-08	6.62E-07	2.63E-07	7.75E-08	3.81E-08	5.43E-08	2.32E-07	2.38E-07	9.10E-08	3.05E-07	1.09E-07	6.27E-08	9.88E-08	2.87E-07	2.04E-06	4.28E-08	1.19E-07	1.12E-07	6.72E-07	1.56E-06	2.35E-07	2.45E-07	5.91E-08	1.90E-07	6.42E-08	5.32E-08	2.79E-07	1.44E-07	3.28E-08	4.55E-08	2.59E-08	1.13E-07	6.01E-07	6.99E-08	1.29E-07	1.33E-07	2.77E-08	6.23E-08	2.58E-08	1.94E-08
70.mp3	0.00011646	0.000151172	0.000136694	7.85E-05	5.10E-05	2.96E-05	2.59E-05	1.44E-05	2.90E-05	1.01E-05	1.20E-05	0.000125536	2.24E-05	1.64E-05	8.37E-05	1.24E-05	1.66E-05	2.11E-05	2.24E-05	2.65E-05	1.64E-05	1.07E-05	2.81E-05	1.01E-05	2.83E-05	3.10E-05	2.07E-05	2.37E-05	3.71E-05	2.95E-05	2.07E-05	5.58E-05	4.37E-05	7.20E-05	4.50E-05	2.86E-05	1.00E-05	2.59E-05	8.11E-05	4.52E-05	7.50E-05	1.83E-05	4.09E-05	0.000102851	1.07E-05	7.61E-05	5.65E-05	1.41E-05	5.44E-05
71.mp3	1.23E-05	1.24E-05	4.21E-06	1.18E-05	6.63E-06	3.33E-05	4.73E-05	1.84E-05	2.62E-05	3.62E-05	2.61E-05	2.76E-05	4.60E-06	1.76E-05	3.71E-05	1.38E-05	2.67E-05	8.87E-06	6.16E-06	1.70E-05	1.50E-05	5.43E-06	3.53E-06	1.03E-05	1.18E-05	1.98E-06	1.60E-05	1.59E-05	1.72E-05	1.14E-05	1.44E-05	1.86E-05	8.72E-06	1.93E-05	1.16E-05	2.21E-06	1.94E-05	1.15E-05	8.04E-06	1.80E-05	1.99E-05	3.14E-05	4.37E-05	8.09E-06	1.28E-05	1.04E-05	1.33E-05	2.39E-06	1.84E-05
72.mp3	2.76E-05	2.08E-05	1.09E-05	0.00033965	0.000283041	1.02E-05	7.95E-05	1.18E-05	0.000746938	9.31E-05	0.000438005	5.36E-05	7.75E-05	0.000200065	0.000261216	2.48E-05	3.13E-05	2.94E-05	0.000149764	2.15E-05	5.82E-05	2.64E-05	1.97E-05	0.000880417	0.00023507	0.000108928	0.000108784	1.75E-05	0.000793706	0.000200939	0.000229203	8.56E-05	0.000280058	0.000262777	0.000167507	6.35E-05	4.68E-05	9.00E-05	6.08E-05	9.31E-05	2.12E-05	2.70E-05	0.000131726	4.63E-05	0.000154943	4.83E-05	0.000524669	1.83E-05	3.01E-05
73.mp3	2.07E-05	3.63E-06	2.30E-07	9.19E-06	4.88E-06	6.30E-05	1.95E-06	1.41E-06	4.79E-06	6.07E-06	5.51E-07	1.27E-05	2.56E-06	1.39E-05	1.62E-05	2.66E-06	1.72E-05	8.55E-06	8.82E-07	1.92E-06	2.47E-05	0.000251483	1.92E-05	1.72E-05	8.00E-07	2.38E-06	8.31E-06	7.58E-06	9.49E-06	1.11E-06	2.29E-06	3.70E-06	0.000151893	2.90E-06	2.39E-07	1.52E-05	1.32E-05	4.88E-06	1.37E-06	1.08E-05	4.50E-05	4.48E-05	5.13E-06	8.08E-05	7.00E-06	1.87E-05	3.45E-06	1.21E-06	2.74E-05
74.mp3	2.60E-06	0.004436478	1.61E-05	6.67E-05	0.000448095	0.000458675	1.99E-06	1.75E-06	9.26E-07	3.29E-07	5.55E-07	9.37E-06	8.04E-06	0.00035436	1.58E-06	3.46E-07	2.50E-06	0.00012774	0.000339247	1.84E-06	0.00053881	1.40E-06	2.42E-06	0.000262473	7.04E-07	1.30E-07	7.54E-05	1.17E-06	3.30E-07	2.76E-06	0.000913767	0.00073481	3.60E-06	3.47E-06	1.03E-06	1.41E-05	1.98E-07	1.76E-05	0.000118025	4.51E-06	0.000234646	1.92E-06	8.44E-06	0.00011561	5.92E-07	8.98E-07	0.001264636	8.44E-07	5.04E-06
76.mp3	7.70E-08	1.42E-07	5.56E-07	1.27E-07	2.60E-08	6.99E-08	3.45E-07	2.27E-07	7.21E-08	4.13E-08	8.94E-07	3.86E-07	5.96E-07	2.47E-07	1.65E-07	5.13E-05	3.96E-08	2.46E-07	2.84E-07	3.34E-08	1.73E-05	2.02E-08	2.61E-07	1.45E-07	2.89E-08	6.12E-06	7.62E-08	6.14E-07	1.31E-07	3.35E-08	1.17E-05	9.25E-08	2.93E-07	2.59E-07	2.53E-07	2.75E-05	7.18E-08	1.70E-07	3.23E-07	3.14E-07	3.95E-05	8.19E-08	1.08E-07	4.20E-08	2.03E-08	5.06E-05	5.55E-08	1.37E-07	8.15E-08
77.mp3	9.19E-06	7.34E-06	2.72E-06	5.03E-06	1.47E-05	2.62E-06	3.06E-06	1.49E-05	6.19E-06	9.42E-06	4.58E-06	1.53E-06	6.42E-06	4.34E-06	4.57E-06	6.71E-06	1.94E-05	3.99E-06	6.89E-06	2.22E-05	1.76E-05	1.74E-05	1.14E-05	2.03E-05	1.52E-05	1.20E-05	4.62E-05	4.39E-05	2.12E-05	2.28E-05	3.71E-05	6.96E-06	7.43E-06	2.27E-05	1.48E-05	1.73E-05	1.43E-05	1.70E-05	9.27E-06	9.81E-06	2.60E-05	2.91E-05	1.60E-05	6.51E-06	1.26E-05	3.14E-05	7.64E-06	1.07E-05	1.91E-05
78.mp3	8.96E-07	1.59E-06	5.98E-06	1.16E-05	1.47E-06	3.23E-05	2.94E-05	9.79E-06	0.000106123	4.37E-06	4.15E-05	9.90E-06	6.51E-05	6.67E-06	1.00E-05	6.84E-06	1.47E-06	1.08E-06	0.000254774	1.01E-05	5.69E-06	0.000133338	2.41E-05	7.00E-07	1.88E-06	4.45E-06	1.23E-05	1.21E-06	3.53E-05	3.38E-06	2.47E-06	8.73E-07	3.26E-06	1.92E-07	3.40E-06	7.52E-07	1.88E-05	3.20E-06	5.65E-06	4.42E-07	4.31E-06	2.60E-06	1.57E-06	2.59E-06	6.86E-06	4.40E-06	1.10E-06	1.45E-05	1.24E-06
79.mp3	5.10E-05	0.000105754	1.12E-06	0.000380296	1.56E-05	4.06E-05	0.000209021	4.74E-05	2.81E-05	2.18E-05	9.54E-06	4.80E-05	1.91E-06	1.74E-06	0.0001337	2.50E-06	4.09E-06	0.000833014	2.71E-06	1.97E-05	3.49E-05	4.16E-05	3.25E-05	1.24E-05	2.42E-05	9.22E-05	1.93E-05	2.09E-05	7.56E-05	3.98E-05	5.65E-05	0.000239959	7.43E-06	5.27E-05	3.79E-05	5.77E-05	1.45E-05	2.25E-05	2.13E-05	0.00011227	3.55E-06	4.08E-05	0.000304023	1.06E-06	1.14E-05	0.00017452	1.97E-05	7.44E-05	2.17E-05
80.mp3	0.00011738	5.47E-05	3.91E-05	4.85E-05	4.27E-05	1.63E-07	8.24E-07	1.80E-06	3.51E-06	1.71E-06	1.59E-06	2.86E-05	1.37E-05	3.28E-05	2.12E-05	4.29E-05	1.11E-05	0.000254947	0.000207683	1.23E-05	1.67E-05	5.83E-05	1.44E-05	3.80E-05	2.37E-05	2.06E-05	9.07E-06	5.48E-06	1.00E-05	6.24E-07	0.000404694	4.78E-05	1.80E-05	0.000222596	8.72E-06	1.06E-06	1.09E-05	1.03E-05	0.000180715	1.34E-05	3.74E-08	8.33E-05	5.36E-07	8.80E-06	6.81E-06	1.87E-07	6.92E-08	9.49E-05	1.02E-06
81.mp3	7.19E-06	5.86E-06	1.51E-05	9.87E-06	5.83E-06	4.68E-06	6.14E-06	2.90E-05	4.61E-06	5.13E-05	4.71E-05	3.39E-05	2.49E-05	7.00E-06	1.67E-05	2.20E-05	6.46E-06	7.77E-06	4.54E-06	2.45E-05	2.04E-05	9.95E-06	1.02E-05	8.25E-06	1.87E-05	6.12E-06	8.53E-06	2.94E-06	2.73E-06	1.97E-05	7.14E-05	9.54E-05	3.32E-05	1.32E-05	4.83E-05	1.91E-05	7.29E-06	0.00013718	7.34E-06	2.47E-05	1.47E-05	7.94E-05	6.11E-06	5.14E-06	4.23E-06	2.39E-05	7.38E-06	5.44E-06	3.22E-06
82.mp3	6.36E-06	2.09E-06	1.33E-05	1.43E-06	4.04E-07	5.01E-07	2.69E-07	3.85E-06	2.53E-06	1.26E-06	4.09E-06	1.97E-06	7.51E-06	2.24E-05	5.94E-06	2.67E-06	3.97E-06	7.57E-06	9.17E-06	1.03E-06	2.20E-06	4.94E-07	5.49E-06	4.41E-06	6.39E-06	0.00014083	3.79E-06	5.07E-06	7.61E-05	2.88E-07	8.07E-06	2.83E-06	3.57E-06	6.99E-06	1.13E-05	7.63E-06	1.72E-06	3.17E-06	1.03E-05	3.25E-06	1.44E-05	1.68E-05	2.28E-06	5.96E-06	1.58E-05	8.10E-05	2.83E-06	5.37E-06	3.00E-06
83.mp3	5.65E-06	5.49E-06	0.000210865	0.000332627	5.25E-05	2.56E-05	1.87E-06	3.33E-06	2.82E-06	5.28E-06	0.000186515	0.000191392	0.000119261	3.03E-05	2.61E-05	6.01E-06	5.07E-06	7.63E-06	0.000239157	4.50E-05	9.16E-06	7.23E-06	6.55E-06	1.53E-05	0.000342531	0.000456243	0.000198042	0.000124367	7.25E-05	3.64E-05	5.55E-06	0.000159579	1.89E-05	3.49E-06	1.68E-06	9.36E-06	5.00E-05	0.000296547	3.25E-05	2.35E-05	4.46E-06	1.81E-06	2.87E-05	2.56E-05	0.000134554	0.000114902	9.81E-05	0.000116997	4.76E-05
84.mp3	1.95E-05	1.20E-05	3.68E-05	1.46E-05	2.08E-06	0.00021923	5.40E-05	1.60E-05	5.20E-06	2.65E-06	1.08E-05	9.03E-05	7.99E-05	1.30E-05	5.36E-06	2.20E-05	2.04E-05	3.20E-05	2.11E-05	1.98E-05	2.73E-05	3.90E-05	2.27E-05	7.51E-06	8.77E-06	9.10E-06	9.93E-06	1.88E-05	0.000130663	7.04E-06	1.46E-05	1.20E-05	3.07E-05	4.90E-06	1.63E-05	2.83E-05	2.98E-05	3.68E-05	3.28E-05	2.23E-05	1.77E-05	1.95E-05	9.74E-06	1.09E-05	6.89E-06	2.33E-05	2.43E-05	3.76E-05	1.49E-05
85.mp3	8.41E-05	2.24E-05	5.30E-05	2.52E-05	2.47E-05	9.29E-05	0.00020748	3.91E-05	2.32E-06	1.06E-06	3.25E-07	2.50E-05	8.88E-05	6.75E-05	0.000243661	3.16E-05	9.29E-05	9.14E-05	2.17E-05	7.94E-05	4.59E-05	4.48E-05	4.57E-05	5.28E-05	5.29E-05	9.04E-05	2.60E-05	5.89E-05	8.19E-05	4.31E-05	5.11E-05	5.63E-05	4.41E-05	4.17E-05	1.66E-05	4.71E-05	7.02E-05	5.45E-05	4.53E-05	3.94E-05	4.47E-05	5.58E-05	5.43E-05	3.70E-05	2.55E-05	3.98E-05	3.26E-05	0.000130995	7.97E-05
86.mp3	0.000282775	0.000211954	0.000305486	0.000249957	0.000154641	0.000135375	0.000333828	0.000172657	0.000151565	6.55E-05	0.000248668	0.000221717	0.000240622	0.000289167	0.000538202	0.00025081	0.000354942	0.000542587	6.46E-05	0.000518017	0.000461256	0.000583507	0.000778501	0.000423039	0.000278403	0.000272041	0.00035121	0.00057941	3.71E-05	3.02E-06	2.35E-05	9.09E-06	0.000119137	4.38E-06	4.58E-07	1.62E-05	2.09E-06	7.47E-06	9.25E-05	7.16E-07	5.46E-06	0.000868486	3.24E-05	4.32E-06	6.49E-05	0.000112895	2.25E-05	4.43E-05	1.81E-05
87.mp3	2.53E-07	5.62E-07	2.63E-06	4.41E-06	3.64E-06	3.85E-06	1.35E-05	4.34E-07	7.29E-07	0.000156835	4.02E-07	1.64E-07	2.88E-07	2.91E-06	4.52E-06	5.13E-06	5.40E-06	5.87E-06	6.79E-07	3.23E-06	9.96E-08	7.47E-07	3.63E-06	1.36E-06	4.89E-06	2.01E-06	3.05E-06	5.69E-06	3.00E-07	7.22E-07	3.15E-06	7.83E-07	2.66E-06	5.18E-06	8.22E-06	1.48E-06	2.84E-06	4.19E-07	2.49E-06	6.69E-06	2.05E-07	6.74E-07	6.35E-07	2.86E-06	1.89E-06	4.68E-06	1.25E-06	2.31E-07	2.73E-07
88.mp3	2.87E-05	0.000161036	2.52E-06	3.57E-05	1.28E-06	2.05E-05	2.96E-07	3.19E-05	4.73E-05	0.000181427	0.000104668	2.94E-07	1.59E-05	9.43E-05	4.05E-05	2.19E-05	1.26E-05	1.28E-06	4.54E-06	1.51E-05	5.68E-05	3.61E-06	2.09E-07	1.33E-06	9.42E-06	5.71E-05	4.25E-05	2.72E-06	1.23E-05	1.52E-05	1.01E-06	0.000102301	1.53E-05	3.56E-05	6.80E-06	4.20E-05	0.000238543	0.000581698	9.65E-05	7.87E-06	5.84E-05	1.85E-05	7.93E-05	8.75E-05	5.08E-05	3.42E-05	6.61E-05	7.92E-06	3.17E-05
89.mp3	2.12E-05	2.08E-05	6.58E-06	1.36E-05	1.68E-05	3.91E-06	1.09E-05	8.81E-06	1.15E-05	2.17E-06	3.84E-06	7.75E-06	6.40E-06	7.83E-06	1.33E-05	8.32E-06	9.67E-06	5.31E-06	1.29E-05	4.96E-06	1.78E-06	3.82E-06	2.86E-06	3.48E-06	3.63E-06	1.16E-05	6.46E-06	8.92E-06	1.46E-05	3.32E-06	8.56E-06	1.61E-06	8.03E-06	1.47E-06	6.14E-06	1.23E-05	5.40E-06	3.68E-06	9.70E-06	4.43E-06	5.68E-06	1.18E-05	4.57E-06	2.81E-06	5.28E-06	2.66E-06	5.71E-06	4.92E-06	9.20E-06
90.mp3	2.63E-06	3.11E-05	0.000268514	3.51E-06	4.45E-06	2.87E-06	1.90E-05	6.37E-06	2.91E-05	1.29E-06	5.84E-06	2.79E-05	1.04E-05	8.60E-06	1.71E-06	8.13E-06	5.43E-06	6.34E-06	6.36E-06	3.42E-06	4.61E-06	9.33E-06	3.87E-06	2.99E-05	7.10E-07	6.98E-06	2.92E-05	7.08E-06	2.76E-05	7.01E-05	5.37E-07	9.63E-06	8.64E-07	1.50E-05	1.61E-05	8.07E-06	7.09E-05	1.77E-05	1.10E-05	4.03E-05	1.17E-05	6.14E-06	8.64E-06	3.52E-05	3.32E-05	7.78E-06	5.21E-06	1.02E-05	5.78E-06
91.mp3	2.44E-05	0.000171338	5.48E-05	3.36E-05	0.000187806	0.000202084	0.000741141	6.68E-06	3.89E-07	1.70E-06	4.37E-06	8.66E-07	4.70E-07	1.33E-06	1.04E-06	0.000779177	6.65E-07	1.64E-06	1.74E-06	0.001157723	1.39E-05	4.23E-05	6.85E-06	0.000669445	4.48E-06	0.000136552	0.000412494	0.000241557	1.60E-05	0.00049528	1.70E-05	0.000780054	3.18E-06	1.54E-06	0.000153174	2.34E-06	1.88E-06	0.000277777	6.23E-05	0.000422247	3.16E-06	2.58E-06	0.000128082	0.000227678	1.13E-05	0.00069397	4.43E-06	0.001149033	5.87E-06
92.mp3	1.95E-05	3.61E-05	5.07E-05	7.69E-05	9.61E-05	4.11E-05	1.48E-05	2.02E-05	0.00014493	6.50E-05	2.15E-05	1.20E-05	1.20E-05	1.13E-05	3.78E-05	4.17E-05	3.73E-05	5.28E-05	5.16E-05	3.65E-05	1.97E-05	3.50E-05	8.63E-05	1.45E-05	6.87E-06	7.62E-05	1.98E-05	0.000528942	4.64E-05	3.18E-05	3.37E-05	1.34E-05	2.54E-05	2.39E-05	4.00E-05	6.68E-05	0.000363429	2.37E-05	3.33E-05	7.56E-05	2.35E-05	7.78E-05	3.74E-05	4.28E-05	2.88E-05	4.06E-05	2.20E-05	1.64E-05	6.84E-05
93.mp3	3.31E-05	1.86E-05	1.58E-05	5.44E-05	6.38E-05	3.09E-05	2.76E-05	2.37E-05	8.27E-05	1.28E-05	3.00E-05	2.21E-06	9.24E-05	1.61E-05	8.09E-06	2.08E-05	4.13E-05	1.37E-05	2.95E-05	3.10E-05	2.29E-05	1.30E-06	2.81E-05	3.64E-05	3.35E-05	4.44E-05	1.86E-06	3.33E-05	5.44E-05	3.93E-05	6.87E-06	2.94E-05	1.00E-05	0.000109255	2.20E-05	4.92E-05	2.73E-06	9.86E-06	7.31E-07	3.31E-06	6.07E-06	2.38E-05	1.41E-05	1.75E-06	4.06E-05	3.03E-05	4.60E-06	7.30E-06	5.14E-06
95.mp3	8.11E-06	2.15E-07	5.57E-05	1.71E-06	1.50E-05	1.06E-07	3.64E-05	2.49E-06	6.84E-07	6.43E-07	6.95E-07	1.12E-06	8.80E-07	1.95E-06	1.42E-06	2.29E-06	1.11E-06	7.13E-05	1.10E-06	8.98E-07	1.63E-06	4.62E-06	1.44E-06	7.63E-06	5.60E-07	1.54E-06	7.29E-08	3.93E-07	3.67E-06	1.73E-05	5.49E-07	8.83E-06	3.72E-06	9.54E-06	1.61E-06	3.31E-06	4.92E-06	8.77E-07	6.55E-06	5.33E-06	9.10E-06	1.04E-06	9.42E-07	1.40E-06	5.46E-05	2.67E-06	7.20E-05	7.88E-07	5.43E-06
96.mp3	4.00E-05	1.49E-05	1.26E-06	3.64E-06	4.00E-05	1.67E-05	3.17E-05	6.76E-06	7.83E-05	3.80E-07	0.000187245	9.55E-06	0.000241376	4.80E-06	0.000177522	9.57E-06	5.34E-05	1.99E-05	0.000116653	6.83E-05	1.69E-05	8.45E-06	0.000127818	0.000178296	1.32E-05	0.000165787	1.62E-05	0.000259441	2.40E-06	3.31E-05	2.74E-06	3.84E-06	1.77E-06	3.03E-06	2.10E-05	9.28E-06	0.000198926	7.38E-05	7.58E-05	2.33E-06	3.93E-05	3.60E-06	1.32E-06	6.31E-05	2.07E-05	3.46E-06	2.40E-06	0.000332188	2.84E-06
98.mp3	3.73E-06	2.92E-06	3.32E-06	1.86E-06	1.75E-06	2.15E-06	4.06E-06	6.28E-06	6.45E-06	3.19E-06	1.83E-05	2.45E-06	3.73E-06	2.02E-06	2.37E-06	2.76E-06	4.01E-06	2.54E-06	1.02E-05	7.61E-06	1.04E-05	8.01E-06	9.52E-06	9.40E-06	9.12E-06	1.59E-05	1.31E-05	3.06E-06	7.51E-06	7.26E-06	6.39E-06	4.04E-06	3.48E-06	3.83E-06	5.86E-06	5.41E-06	4.25E-06	5.43E-06	8.65E-06	7.09E-06	1.44E-05	8.15E-06	6.41E-06	8.49E-06	6.50E-06	7.60E-06	8.50E-06	4.56E-06	7.99E-06
99.mp3	8.52E-06	4.60E-05	2.46E-06	2.38E-06	9.08E-06	1.19E-05	0.000237002	1.70E-05	1.38E-05	1.40E-05	3.36E-05	4.66E-06	7.41E-06	6.72E-06	3.64E-06	1.94E-05	8.07E-06	3.05E-05	3.55E-05	2.51E-05	1.06E-05	1.39E-05	2.56E-05	1.08E-05	1.16E-05	5.98E-06	0.000187695	2.45E-05	2.05E-05	7.84E-06	2.14E-05	1.86E-05	8.78E-06	1.06E-05	0.000241496	2.44E-05	0.000235312	2.62E-05	1.40E-05	3.42E-05	3.41E-05	3.40E-05	2.51E-05	8.23E-05	4.08E-05	4.50E-05	5.45E-05	4.20E-05	2.37E-05
101.mp3	1.30E-06	9.04E-07	6.89E-06	6.19E-08	1.12E-06	1.38E-05	7.73E-07	2.84E-07	2.15E-07	6.98E-07	8.65E-07	1.50E-05	7.67E-06	5.14E-06	1.13E-06	3.72E-06	3.40E-06	2.89E-07	1.95E-06	1.46E-07	3.20E-06	4.73E-06	3.18E-06	6.80E-07	8.34E-06	2.01E-06	1.03E-06	4.97E-07	8.23E-07	4.68E-07	6.54E-08	1.76E-05	1.06E-06	7.54E-08	1.98E-07	1.11E-05	0.000144239	5.92E-06	5.92E-08	1.42E-07	4.20E-05	2.18E-07	0.000280737	0.000758289	9.02E-07	7.12E-05	5.13E-08	1.86E-06	2.07E-07
102.mp3	4.51E-07	1.55E-08	1.37E-06	1.05E-06	3.02E-07	7.61E-07	1.02E-06	2.08E-07	3.23E-07	1.26E-07	1.09E-08	3.44E-08	1.83E-08	1.83E-08	1.76E-07	3.11E-08	1.86E-08	1.64E-08	6.99E-07	1.01E-08	1.14E-07	7.58E-08	5.84E-09	1.84E-07	2.33E-07	1.88E-07	1.72E-07	6.91E-08	3.80E-08	2.55E-07	4.58E-08	4.88E-08	7.26E-07	6.99E-07	1.12E-07	6.82E-08	2.33E-07	8.96E-08	2.82E-07	1.31E-07	1.44E-07	7.81E-07	4.20E-06	9.44E-07	4.77E-07	1.95E-06	2.09E-06	2.48E-06	9.45E-07
103.mp3	1.34E-06	4.74E-07	5.45E-06	5.63E-07	2.70E-06	2.02E-05	6.03E-07	1.10E-05	5.01E-06	1.81E-06	2.68E-06	5.10E-07	1.83E-07	2.97E-05	4.24E-07	3.20E-05	6.79E-07	1.29E-06	3.61E-06	2.95E-06	1.48E-06	1.26E-05	6.34E-06	4.81E-06	6.75E-07	2.54E-06	8.77E-06	5.89E-07	2.45E-06	1.53E-06	6.24E-06	5.45E-06	3.37E-06	9.58E-07	2.17E-06	3.12E-05	1.67E-07	1.06E-05	1.26E-07	2.06E-07	1.48E-07	4.09E-08	6.55E-07	5.87E-05	1.56E-07	3.82E-05	8.50E-08	7.02E-07	1.96E-06
104.mp3	4.23E-06	7.92E-06	1.14E-06	0.00011643	1.14E-05	9.55E-07	8.07E-07	7.48E-07	1.39E-05	5.26E-07	1.75E-06	1.89E-07	4.55E-06	2.89E-06	2.15E-06	3.34E-06	1.79E-07	6.34E-06	2.40E-07	5.60E-05	1.56E-05	7.34E-06	5.06E-06	1.75E-05	8.52E-06	6.65E-07	3.32E-06	3.78E-07	3.90E-07	8.55E-05	3.05E-05	4.45E-06	5.24E-05	7.45E-06	1.33E-06	2.88E-07	1.60E-06	1.13E-06	7.91E-05	1.20E-05	0.000376884	9.92E-07	1.76E-05	1.57E-06	4.65E-07	4.68E-06	3.32E-07	2.67E-05	4.96E-06
105.mp3	1.25E-05	4.25E-05	0.000136519	0.000397314	8.28E-05	3.91E-06	8.36E-06	3.13E-05	0.000101845	4.62E-05	2.80E-06	3.02E-05	0.000119521	4.78E-05	0.000350707	6.03E-06	3.92E-05	3.85E-05	0.000100864	2.04E-05	1.10E-05	9.09E-06	3.13E-05	8.00E-05	3.97E-05	2.36E-05	2.54E-05	2.55E-05	0.000115065	2.66E-05	3.54E-06	0.000206598	0.00010498	5.24E-05	1.11E-05	5.09E-07	5.34E-06	1.09E-05	6.00E-05	9.02E-06	1.69E-05	8.30E-06	3.47E-05	4.42E-05	8.50E-07	7.06E-06	1.23E-06	1.30E-05	7.23E-05
106.mp3	1.51E-06	4.19E-07	0.000101245	8.49E-06	0.000193891	0.000374239	0.000279501	0.000252268	1.14E-05	2.21E-05	4.03E-06	1.04E-05	1.02E-05	3.44E-06	4.87E-06	3.03E-05	7.64E-06	2.13E-05	3.89E-06	1.49E-05	3.43E-05	3.88E-05	1.60E-05	9.00E-06	7.31E-06	9.18E-06	6.82E-06	1.70E-05	4.63E-06	6.50E-06	3.97E-06	5.48E-05	3.73E-05	0.000202415	4.84E-06	1.92E-05	9.34E-06	3.25E-06	1.85E-06	5.56E-06	2.69E-06	0.000111223	6.28E-06	1.11E-06	9.49E-07	5.93E-05	9.76E-06	1.84E-05	4.09E-06
107.mp3	1.80E-05	3.69E-05	3.52E-06	8.57E-06	9.80E-06	1.31E-05	1.30E-05	1.47E-05	1.28E-05	1.52E-05	3.66E-05	1.61E-05	1.24E-05	1.46E-05	1.19E-05	5.76E-06	1.86E-06	1.80E-05	5.24E-05	7.03E-06	1.05E-05	1.15E-05	2.17E-06	1.17E-05	1.50E-05	7.29E-06	1.65E-06	1.57E-06	6.20E-06	4.80E-06	1.22E-05	1.61E-05	5.98E-06	3.00E-05	1.22E-05	4.35E-05	1.77E-06	7.68E-07	9.76E-06	3.40E-05	4.53E-06	1.59E-05	5.61E-06	1.53E-06	2.86E-06	4.28E-05	1.08E-06	5.20E-06	1.45E-05
108.mp3	9.09E-05	4.13E-05	2.18E-05	3.02E-05	7.58E-05	3.30E-05	1.62E-05	1.62E-05	1.20E-05	9.51E-06	0.000401604	3.63E-05	3.79E-05	2.37E-05	1.93E-05	2.94E-05	4.84E-05	0.000107214	2.07E-05	1.72E-05	2.94E-05	3.56E-05	0.00013565	1.18E-05	1.46E-05	1.09E-05	1.51E-05	0.000102642	3.40E-05	2.57E-05	2.17E-05	1.52E-05	2.91E-05	2.33E-05	2.76E-05	3.41E-05	7.04E-05	4.01E-05	2.85E-05	6.08E-05	3.55E-05	1.68E-05	1.79E-05	4.07E-05	1.85E-05	3.10E-05	9.94E-05	4.75E-05	9.29E-05
109.mp3	1.37E-05	1.31E-05	2.65E-06	1.64E-06	5.36E-05	2.58E-05	4.16E-06	5.63E-06	4.32E-05	6.43E-06	1.44E-06	2.24E-05	9.68E-07	1.68E-05	0.000134909	4.31E-06	3.20E-06	7.80E-06	1.44E-06	2.42E-07	2.06E-07	7.74E-07	2.54E-06	6.52E-06	1.48E-06	3.07E-07	1.43E-06	6.82E-06	3.30E-07	1.25E-06	2.74E-07	7.83E-08	2.50E-07	6.05E-07	8.82E-08	2.93E-06	2.84E-07	4.43E-08	3.72E-08	9.42E-07	1.95E-07	5.99E-08	1.13E-07	9.51E-08	2.20E-07	2.11E-07	8.43E-08	2.37E-07	5.80E-07
110.mp3	2.19E-06	6.08E-06	3.88E-06	7.27E-06	2.86E-06	2.17E-06	1.43E-06	9.59E-06	2.64E-07	3.88E-06	4.20E-06	6.44E-06	4.43E-07	6.13E-07	1.01E-05	6.77E-06	5.69E-07	4.96E-05	2.22E-07	1.40E-06	5.96E-06	3.20E-07	2.71E-06	2.71E-06	6.60E-06	3.70E-06	3.71E-06	3.13E-06	7.01E-06	1.30E-07	4.09E-06	2.52E-07	6.24E-07	1.96E-05	2.65E-06	3.59E-07	1.32E-05	7.29E-07	1.04E-05	4.26E-06	1.23E-06	2.18E-06	1.24E-05	4.45E-06	9.62E-06	8.70E-07	4.12E-06	3.60E-06	1.37E-05
111.mp3	1.13E-07	1.61E-07	1.13E-07	9.77E-08	1.28E-07	2.61E-07	9.41E-08	1.77E-07	1.25E-07	1.59E-07	1.08E-07	1.32E-07	1.66E-05	2.65E-07	9.22E-08	2.05E-07	1.94E-07	1.08E-07	6.63E-08	1.61E-07	3.71E-07	2.31E-07	1.41E-07	1.45E-06	4.45E-08	9.72E-08	1.20E-07	3.95E-07	2.96E-08	8.47E-08	1.49E-07	1.56E-07	8.63E-07	2.22E-07	7.06E-08	1.15E-07	1.43E-07	6.57E-08	8.02E-08	7.85E-08	1.47E-07	1.39E-07	3.96E-07	9.65E-08	1.31E-07	1.60E-07	7.02E-08	3.30E-08	2.29E-07
112.mp3	9.17E-05	7.72E-05	2.77E-05	1.75E-05	2.11E-05	0.000115165	2.19E-05	5.41E-05	9.66E-06	7.10E-06	3.83E-05	2.44E-05	3.33E-05	2.69E-05	1.90E-05	5.34E-05	6.67E-05	0.000118387	8.30E-06	7.86E-05	8.70E-05	7.86E-06	6.67E-05	2.82E-05	3.50E-05	9.95E-05	3.19E-05	8.18E-06	4.58E-05	0.000240442	6.50E-05	5.19E-05	0.000124904	1.94E-05	5.49E-05	0.000105241	5.00E-05	6.62E-05	0.0001178	4.57E-05	5.30E-06	2.05E-05	5.74E-05	5.48E-06	8.88E-05	1.71E-05	1.04E-05	4.75E-05	3.47E-05
113.mp3	1.98E-06	1.29E-05	3.26E-05	5.71E-06	6.37E-05	1.06E-05	2.80E-05	7.88E-05	6.87E-06	4.32E-06	1.93E-05	1.11E-05	1.03E-05	5.46E-06	4.59E-06	1.93E-05	2.65E-05	1.30E-05	1.24E-05	2.31E-05	3.68E-06	3.94E-05	1.25E-05	2.30E-06	3.10E-05	3.54E-06	3.60E-06	6.83E-06	3.04E-06	8.20E-06	7.39E-06	2.47E-06	1.09E-05	6.01E-05	1.75E-05	1.32E-05	1.26E-05	5.42E-06	9.14E-07	5.12E-06	3.81E-06	5.16E-05	1.02E-05	2.73E-06	1.59E-05	1.83E-05	1.56E-05	2.73E-05	6.87E-06
114.mp3	1.15E-07	4.57E-05	2.89E-06	6.32E-06	2.95E-05	1.92E-05	1.35E-06	3.01E-06	0.000104102	8.03E-06	2.54E-05	2.72E-06	1.37E-05	0.000155971	2.24E-05	1.34E-06	4.81E-06	7.28E-06	2.50E-05	3.45E-06	5.62E-06	1.43E-05	4.02E-05	0.000221985	1.57E-05	1.70E-05	1.60E-05	1.71E-05	2.55E-06	2.64E-05	1.11E-05	1.97E-05	2.25E-05	8.49E-06	5.53E-05	2.13E-05	1.34E-05	4.21E-06	4.67E-06	5.70E-05	0.000162427	3.49E-06	8.83E-06	7.45E-05	1.93E-05	4.83E-05	0.000151005	8.29E-06	1.12E-05
115.mp3	5.02E-05	4.49E-05	1.51E-05	3.09E-05	5.77E-05	3.95E-05	4.07E-05	1.44E-05	7.23E-05	6.18E-05	5.09E-05	0.000105778	7.45E-05	2.03E-05	1.64E-05	3.30E-05	4.42E-05	2.57E-05	3.74E-05	2.23E-05	2.69E-05	3.45E-05	8.01E-05	5.16E-05	9.85E-05	2.45E-05	3.74E-05	1.55E-05	9.73E-05	9.86E-05	8.25E-05	9.20E-05	0.000128812	4.64E-06	2.03E-05	0.000180635	4.49E-05	1.27E-05	2.51E-05	4.69E-05	2.82E-05	3.83E-05	9.32E-05	0.000163356	5.77E-05	3.64E-05	5.28E-06	2.89E-05	8.24E-06
116.mp3	1.08E-05	9.30E-06	1.19E-05	3.64E-06	0.000142179	2.93E-05	5.50E-06	0.000167761	8.62E-06	4.25E-05	5.79E-05	3.12E-05	1.79E-05	3.79E-05	7.48E-06	8.39E-06	1.86E-05	4.54E-06	5.90E-06	6.02E-07	1.11E-05	1.35E-05	7.77E-06	0.000233607	2.10E-05	1.62E-05	0.000158483	1.91E-05	2.37E-05	1.37E-05	3.08E-05	3.35E-05	4.52E-06	5.51E-06	6.41E-05	5.88E-06	5.81E-06	5.00E-05	1.61E-06	1.12E-06	1.46E-05	1.39E-05	1.53E-06	3.65E-06	4.11E-06	4.67E-05	3.99E-05	0.0001498	1.76E-05
117.mp3	1.01E-07	4.65E-07	1.24E-07	1.39E-07	1.67E-08	7.77E-08	8.59E-08	5.37E-08	1.23E-07	2.73E-07	3.34E-08	3.01E-07	3.53E-08	7.30E-08	1.38E-07	3.40E-07	2.64E-07	1.37E-07	2.19E-07	2.72E-07	1.22E-07	3.09E-07	1.40E-07	5.34E-05	7.50E-08	8.33E-08	1.61E-07	1.28E-06	4.22E-06	1.51E-05	0.000118903	4.32E-07	1.06E-05	1.38E-06	6.25E-07	1.59E-07	1.68E-06	3.00E-06	5.45E-06	7.37E-07	4.67E-07	1.68E-07	8.47E-07	7.42E-07	3.64E-07	5.99E-07	8.81E-07	4.52E-07	8.27E-07
118.mp3	1.44E-05	1.62E-05	9.38E-05	1.58E-05	7.50E-06	1.42E-05	1.16E-05	3.73E-05	2.25E-05	3.81E-07	2.80E-05	7.17E-06	0.000518206	6.28E-06	1.68E-06	4.63E-06	1.62E-05	9.44E-07	1.74E-05	2.99E-06	1.19E-05	5.20E-06	0.000128041	0.000162484	1.24E-05	2.13E-06	1.85E-05	4.19E-05	2.92E-05	3.83E-06	4.37E-05	1.28E-06	4.86E-06	9.15E-06	1.49E-05	1.02E-05	1.24E-05	1.30E-06	5.43E-05	2.96E-05	9.74E-06	2.28E-05	8.99E-05	5.20E-07	2.58E-06	1.20E-05	0.000366085	1.87E-05	1.65E-05
119.mp3	5.36E-07	7.54E-07	7.77E-07	1.41E-06	6.95E-07	9.29E-07	1.62E-06	9.05E-07	8.38E-07	6.49E-07	1.23E-06	1.30E-06	1.57E-06	1.90E-06	1.82E-07	2.76E-07	2.12E-06	1.44E-06	7.79E-07	2.17E-06	2.84E-07	2.15E-07	1.19E-05	2.80E-06	7.18E-07	1.30E-06	1.02E-06	1.11E-06	2.62E-06	6.87E-07	5.33E-07	7.29E-07	4.47E-07	3.57E-07	1.80E-06	4.82E-07	7.25E-07	4.39E-06	4.63E-07	3.40E-07	2.47E-06	1.79E-06	5.73E-07	1.22E-06	9.84E-07	1.37E-06	1.64E-06	1.96E-06	1.16E-06
120.mp3	6.49E-06	7.58E-06	9.66E-06	2.56E-06	1.21E-05	3.00E-05	1.44E-05	2.48E-05	0.000261099	1.84E-06	1.37E-05	4.09E-05	1.86E-05	4.67E-07	4.25E-06	1.36E-05	5.65E-06	2.90E-05	1.15E-05	0.000149072	2.37E-05	3.64E-05	1.00E-05	1.90E-05	1.12E-05	9.16E-06	2.00E-05	0.000141054	1.41E-05	9.33E-06	9.47E-06	0.000118023	3.26E-05	8.31E-06	1.18E-05	5.05E-05	1.84E-05	0.000113073	2.28E-05	9.54E-05	1.32E-05	7.61E-07	1.20E-06	3.05E-07	6.43E-07	1.42E-06	7.06E-06	7.82E-06	1.39E-05
121.mp3	3.47E-05	0.000301953	9.97E-05	1.23E-05	4.39E-05	6.38E-06	8.91E-06	3.86E-05	9.51E-06	2.81E-05	2.73E-05	0.000225835	4.90E-06	2.22E-05	1.82E-05	4.20E-05	1.32E-05	6.61E-05	3.36E-06	8.96E-05	0.000387707	1.10E-05	1.88E-06	0.000119403	1.06E-05	0.000229372	0.000296932	9.50E-06	2.56E-06	5.57E-06	1.22E-05	6.24E-06	1.30E-05	1.45E-05	0.000295064	2.44E-05	1.60E-05	3.81E-05	2.04E-05	3.33E-06	1.68E-05	0.000342868	4.78E-06	4.91E-06	0.000181136	6.15E-06	1.57E-05	0.00051654	1.04E-05
122.mp3	6.50E-06	8.54E-06	1.11E-05	3.52E-06	6.85E-06	0.000102875	5.01E-05	1.47E-05	4.07E-06	2.82E-05	3.11E-06	1.08E-06	1.44E-05	9.59E-06	4.95E-05	1.52E-06	9.38E-05	9.41E-06	5.54E-06	3.97E-05	4.07E-05	5.00E-06	1.01E-05	9.63E-06	1.36E-05	1.31E-06	4.64E-05	1.77E-05	1.05E-05	1.29E-06	3.52E-06	2.08E-07	1.82E-05	3.36E-06	4.19E-06	8.86E-07	3.12E-06	3.36E-05	3.62E-06	7.12E-05	1.63E-05	5.25E-06	8.48E-06	4.61E-06	3.03E-06	2.14E-06	5.00E-06	1.62E-06	2.16E-05
123.mp3	5.64E-05	3.02E-05	4.63E-05	2.10E-05	8.67E-05	2.64E-05	4.01E-05	2.74E-05	0.000113499	1.45E-05	8.88E-06	9.93E-06	9.74E-07	1.13E-06	1.03E-06	2.54E-06	9.40E-07	1.21E-05	2.28E-06	1.86E-06	1.38E-06	2.33E-06	1.15E-05	4.70E-05	5.02E-06	2.92E-06	5.92E-05	6.60E-06	4.35E-06	1.70E-06	1.03E-06	8.74E-06	1.69E-05	8.54E-06	2.18E-06	2.89E-05	3.27E-05	1.79E-05	9.62E-06	3.39E-05	1.61E-05	1.10E-05	1.02E-05	9.97E-05	2.32E-05	2.73E-05	2.30E-06	1.12E-06	1.66E-06
124.mp3	3.15E-06	1.65E-06	3.07E-06	6.59E-06	4.19E-06	5.15E-06	4.85E-06	5.94E-06	1.32E-06	4.80E-06	5.21E-06	5.95E-06	5.65E-06	1.14E-06	1.46E-06	2.96E-06	3.93E-06	1.59E-06	1.25E-06	9.60E-06	1.56E-06	2.17E-06	6.66E-06	6.53E-06	3.80E-06	3.75E-06	4.62E-06	3.79E-06	7.18E-06	5.66E-06	8.03E-06	4.82E-06	1.41E-06	4.98E-06	4.96E-06	1.76E-06	1.16E-06	5.70E-06	3.67E-06	1.50E-06	4.28E-06	5.98E-06	3.14E-06	4.31E-06	8.25E-06	1.24E-06	3.34E-06	4.80E-06	3.75E-06
125.mp3	4.85E-07	4.31E-07	1.23E-07	0.000146447	4.46E-07	3.98E-06	2.09E-06	5.42E-07	4.35E-07	2.04E-05	4.82E-05	8.46E-07	5.39E-07	2.42E-06	5.33E-08	2.88E-06	6.91E-07	1.29E-06	1.74E-07	6.07E-07	1.32E-06	2.97E-07	6.59E-06	8.43E-07	3.81E-07	1.02E-06	1.26E-06	5.48E-07	2.03E-07	1.65E-07	8.75E-07	2.23E-07	1.84E-06	1.57E-07	6.13E-07	1.12E-06	2.03E-06	1.68E-05	1.06E-06	1.12E-06	8.16E-07	4.37E-07	5.35E-07	2.31E-06	7.70E-06	1.49E-06	7.93E-06	5.06E-07	6.46E-07
126.mp3	3.29E-05	5.09E-06	8.05E-06	2.69E-06	9.10E-06	5.43E-06	3.93E-06	3.90E-06	1.54E-05	7.49E-06	1.30E-05	2.92E-05	5.54E-06	6.32E-06	6.83E-06	3.18E-05	4.89E-06	3.76E-06	7.55E-06	1.46E-05	5.67E-06	3.04E-06	1.30E-05	1.53E-05	1.21E-05	1.09E-05	1.02E-05	2.00E-05	1.28E-05	4.80E-06	5.34E-06	1.61E-06	4.34E-06	1.72E-05	5.10E-06	4.64E-06	1.89E-05	3.43E-05	3.62E-06	8.97E-06	6.30E-06	8.53E-06	4.74E-05	1.39E-05	6.50E-06	8.91E-06	1.88E-05	1.95E-06	5.71E-06
127.mp3	1.77E-09	6.54E-09	5.01E-09	4.00E-09	4.31E-09	1.02E-08	4.04E-09	1.18E-08	1.38E-09	6.93E-09	2.88E-08	4.93E-09	1.55E-09	2.65E-09	8.88E-09	6.27E-09	4.99E-09	1.16E-08	1.35E-08	9.27E-09	3.55E-08	7.67E-09	8.04E-09	8.71E-09	5.06E-09	1.98E-08	1.43E-09	5.77E-09	4.92E-09	1.83E-09	9.80E-09	5.53E-09	3.49E-09	6.00E-09	2.39E-09	5.78E-09	5.19E-09	8.44E-09	3.78E-09	3.68E-09	8.05E-09	6.77E-09	6.65E-09	2.60E-08	5.38E-09	2.64E-09	1.79E-09	5.82E-09	9.61E-09
128.mp3	8.39E-09	2.48E-09	6.57E-09	5.89E-09	8.63E-09	2.12E-09	5.72E-09	1.93E-08	1.07E-08	3.65E-09	6.68E-08	1.09E-08	4.06E-09	1.73E-09	3.77E-09	8.86E-09	4.84E-09	7.65E-09	2.28E-08	1.46E-08	6.16E-09	6.58E-09	1.30E-08	5.89E-09	7.29E-09	4.13E-08	2.19E-08	5.30E-09	5.90E-09	5.43E-09	4.91E-09	2.22E-08	7.44E-09	3.64E-09	3.12E-09	1.07E-08	5.08E-09	8.90E-09	1.48E-08	1.14E-08	3.57E-09	6.46E-09	5.91E-09	1.24E-08	3.65E-09	2.17E-08	3.70E-09	1.03E-08	3.46E-09
129.mp3	4.45E-05	1.62E-07	2.35E-07	2.81E-06	3.53E-06	3.42E-06	6.53E-08	4.41E-06	3.71E-07	1.75E-06	5.17E-07	0.00013111	3.78E-07	5.47E-07	3.06E-06	5.54E-05	5.63E-07	1.56E-06	3.65E-05	4.57E-06	6.30E-07	1.59E-06	2.17E-05	1.34E-06	2.64E-05	2.25E-05	8.18E-06	2.50E-07	3.04E-06	4.23E-06	4.98E-07	3.56E-06	2.88E-06	0.000444647	7.77E-07	1.34E-05	3.02E-06	1.89E-05	2.03E-07	9.14E-07	1.63E-06	5.72E-09	2.73E-05	6.80E-06	2.45E-05	1.42E-05	3.99E-06	2.68E-07	6.57E-05
130.mp3	5.28E-08	4.36E-08	2.59E-06	0.000269469	0.002472723	0.000805463	1.67E-08	1.57E-08	2.33E-08	1.39E-08	1.04E-08	1.23E-08	4.10E-07	3.57E-08	7.79E-09	2.77E-09	3.09E-06	1.80E-05	0.000963715	0.001323553	0.001360513	3.43E-08	1.27E-06	1.83E-08	2.60E-09	5.91E-09	4.43E-08	1.58E-06	2.50E-08	4.24E-08	3.93E-08	1.17E-05	0.00060596	0.002701177	0.000932772	3.37E-09	8.24E-08	1.94E-08	1.65E-08	4.64E-09	9.47E-08	6.41E-08	1.55E-07	2.75E-08	5.48E-09	6.18E-07	5.80E-05	0.001088097	0.001061615
131.mp3	2.81E-07	8.83E-07	3.63E-06	3.21E-06	2.74E-06	8.78E-07	9.20E-07	4.95E-05	9.89E-06	1.39E-05	1.09E-05	1.27E-06	0.000495474	6.25E-05	4.28E-05	8.66E-06	2.80E-06	9.34E-06	6.62E-06	1.80E-05	1.79E-06	9.60E-06	9.03E-05	2.32E-05	4.25E-05	2.83E-06	1.75E-05	1.85E-05	4.78E-05	1.27E-05	2.35E-06	3.41E-06	0.000326048	0.000183984	5.46E-05	2.16E-05	1.22E-06	0.000186442	4.32E-06	9.19E-07	2.56E-07	1.36E-06	3.89E-05	2.76E-05	3.41E-05	5.25E-05	1.63E-06	9.95E-06	4.04E-06
133.mp3	1.47E-07	1.53E-07	1.66E-07	2.18E-07	4.79E-07	6.25E-07	6.95E-07	7.32E-07	8.90E-07	1.39E-06	1.92E-06	1.80E-06	2.00E-06	3.01E-06	3.78E-06	2.19E-06	2.39E-06	2.23E-06	3.47E-06	2.69E-06	3.06E-06	1.88E-06	4.08E-06	1.19E-06	1.72E-06	7.05E-06	9.81E-06	3.61E-06	1.85E-06	6.28E-06	3.45E-06	1.56E-06	5.92E-06	4.71E-06	6.37E-06	1.63E-06	2.10E-06	1.79E-06	1.43E-06	1.44E-06	1.41E-06	8.00E-07	1.07E-06	5.07E-05	4.31E-06	1.71E-06	1.69E-06	6.52E-07	6.48E-07
134.mp3	9.87E-06	4.06E-06	1.68E-06	1.69E-06	9.88E-07	8.17E-07	3.43E-06	4.34E-05	2.32E-06	1.13E-06	4.51E-07	2.56E-06	1.26E-06	1.01E-06	1.43E-06	1.26E-06	1.48E-06	1.21E-06	7.51E-07	4.50E-06	2.98E-07	0.000181456	3.25E-05	2.09E-07	1.03E-08	3.04E-05	5.89E-06	0.000269649	9.73E-08	1.42E-07	0.000262128	8.45E-05	0.000120962	1.28E-08	2.24E-08	0.000204047	0.000100098	0.000492106	2.01E-08	3.03E-07	1.78E-05	2.51E-05	2.45E-05	7.95E-06	0.000165519	9.56E-05	4.48E-05	4.10E-05	3.66E-06
135.mp3	0.000109053	5.86E-06	1.25E-07	3.53E-06	8.74E-07	6.14E-07	1.71E-06	6.57E-07	4.42E-07	6.22E-08	1.20E-06	8.02E-05	2.52E-07	2.64E-07	0.000214902	2.98E-07	2.73E-05	1.26E-06	1.53E-06	1.71E-06	1.24E-06	1.15E-06	7.13E-07	1.14E-06	0.001114272	2.20E-06	4.95E-06	1.37E-06	9.03E-06	1.17E-06	3.98E-07	1.01E-05	7.66E-07	1.74E-06	9.24E-06	1.23E-06	9.52E-05	1.11E-06	1.06E-05	1.09E-06	6.45E-07	1.62E-06	1.09E-06	2.45E-06	1.13E-06	3.39E-07	2.07E-07	2.98E-07	9.36E-06
136.mp3	0.000124613	1.79E-05	0.000313297	3.75E-05	0.000224922	0.000182871	2.77E-05	5.37E-05	6.78E-05	2.13E-05	4.59E-05	5.33E-05	6.88E-05	1.16E-05	1.77E-05	0.000100016	0.000127818	1.29E-05	7.02E-05	0.000104185	1.50E-05	9.81E-05	5.31E-06	0.000238995	1.80E-05	6.25E-05	6.52E-06	4.44E-05	2.86E-05	1.18E-05	9.07E-07	1.86E-05	1.03E-06	0.000154953	1.19E-05	3.36E-05	1.31E-05	2.55E-05	1.07E-05	8.33E-06	1.59E-05	5.00E-05	0.00087843	5.63E-06	5.29E-06	6.05E-06	2.65E-06	2.28E-05	0.000251792
137.mp3	2.11E-07	1.39E-06	2.54E-06	2.53E-07	1.15E-07	1.20E-07	1.95E-07	3.24E-07	4.90E-07	9.85E-08	1.23E-07	2.60E-07	1.56E-07	0.000148835	3.53E-07	3.75E-05	5.54E-08	5.95E-07	1.42E-06	1.71E-07	2.05E-07	2.01E-07	3.83E-07	9.24E-08	7.80E-07	1.20E-06	1.27E-07	1.23E-06	1.53E-07	5.98E-07	1.42E-06	2.96E-07	1.95E-07	8.98E-08	1.41E-07	2.25E-07	1.75E-07	1.42E-07	5.59E-07	3.28E-07	3.09E-07	3.49E-07	1.06E-06	2.94E-07	7.40E-07	1.68E-07	1.14E-07	2.08E-07	3.10E-06
138.mp3	1.25E-08	6.06E-09	1.23E-08	2.59E-08	2.84E-08	9.12E-08	8.64E-09	1.52E-07	8.34E-08	9.91E-08	1.81E-07	4.32E-08	6.31E-08	8.84E-08	9.32E-08	2.95E-07	8.00E-09	4.42E-08	1.99E-07	1.07E-07	2.72E-07	9.06E-08	2.00E-07	5.36E-08	3.08E-08	2.82E-08	1.14E-07	2.61E-07	7.39E-08	1.38E-07	1.48E-07	8.71E-08	4.43E-08	1.89E-07	9.93E-08	5.10E-08	1.85E-07	4.10E-08	1.57E-07	1.10E-06	6.84E-08	2.67E-07	5.97E-06	5.51E-08	2.18E-07	2.59E-07	4.89E-07	7.23E-07	1.36E-07
140.mp3	1.08E-07	7.37E-08	7.61E-08	1.53E-07	5.27E-08	4.65E-08	6.65E-08	3.16E-08	2.25E-08	7.61E-08	7.20E-08	7.92E-08	8.73E-08	3.67E-08	4.54E-08	8.89E-08	3.92E-08	5.03E-08	1.50E-07	5.90E-08	1.14E-07	2.67E-07	5.36E-08	7.52E-08	8.88E-08	4.47E-08	8.52E-08	1.13E-07	5.01E-08	5.78E-08	1.21E-07	8.52E-08	1.11E-07	6.03E-08	1.50E-07	5.06E-08	1.05E-07	3.09E-08	2.68E-08	2.33E-07	8.14E-08	4.37E-08	9.85E-08	1.59E-07	1.99E-08	2.15E-07	5.21E-08	3.24E-07	9.00E-08
142.mp3	4.82E-07	2.47E-08	2.87E-08	5.16E-08	7.91E-08	9.86E-08	1.14E-08	6.94E-08	4.16E-08	4.71E-08	1.59E-07	5.98E-08	7.84E-08	2.06E-08	6.20E-08	3.82E-08	2.50E-08	6.05E-08	4.61E-08	4.84E-08	3.72E-08	4.89E-08	5.45E-08	4.43E-08	9.97E-08	4.29E-08	5.36E-08	3.07E-08	6.07E-08	1.86E-07	2.35E-08	6.19E-08	3.60E-08	5.20E-08	6.36E-07	4.28E-08	1.84E-07	1.10E-07	5.82E-08	6.83E-08	3.15E-08	2.27E-07	3.51E-08	8.21E-08	3.08E-08	7.27E-08	4.75E-07	3.07E-08	7.79E-08
143.mp3	9.82E-08	5.10E-07	1.10E-06	2.95E-06	2.23E-07	2.57E-07	3.85E-06	1.46E-05	1.23E-07	1.83E-06	2.24E-05	5.40E-05	7.20E-07	3.92E-07	9.50E-08	3.37E-07	2.09E-07	2.53E-07	4.51E-07	1.57E-06	1.02E-07	2.11E-07	1.14E-06	3.49E-07	7.02E-08	4.92E-08	2.35E-07	2.01E-07	9.62E-08	9.01E-08	4.95E-07	1.70E-07	1.54E-07	1.68E-07	3.77E-07	3.98E-07	3.34E-07	8.08E-08	1.71E-06	4.88E-07	1.92E-07	3.36E-07	9.90E-06	1.68E-06	4.66E-06	1.36E-07	1.14E-07	8.45E-08	3.84E-07
144.mp3	8.01E-06	2.67E-06	6.27E-06	3.44E-06	2.65E-06	1.27E-05	4.15E-06	6.00E-07	1.13E-06	1.56E-06	1.18E-06	1.59E-06	6.25E-06	2.34E-06	7.02E-06	2.63E-06	8.80E-06	5.22E-06	6.74E-06	3.35E-06	4.22E-06	5.01E-06	8.28E-06	3.85E-06	1.71E-05	1.88E-05	2.39E-05	3.31E-06	7.97E-06	2.92E-06	1.45E-05	2.63E-06	1.12E-05	5.40E-06	1.04E-05	6.39E-06	6.19E-06	2.33E-06	4.56E-06	7.35E-07	1.15E-06	1.32E-06	1.32E-06	1.03E-07	1.13E-06	4.92E-07	3.62E-06	7.86E-07	1.33E-06
145.mp3	2.01E-08	2.11E-07	9.57E-08	3.63E-07	6.58E-07	1.31E-07	1.07E-07	2.74E-07	2.56E-08	2.15E-08	1.24E-07	1.56E-08	1.78E-07	1.64E-07	4.13E-07	1.03E-07	4.61E-07	6.55E-08	4.29E-07	4.05E-08	6.24E-08	4.00E-08	3.59E-08	5.85E-08	3.40E-08	1.07E-07	1.26E-07	1.25E-07	1.39E-07	1.60E-07	7.44E-08	1.28E-07	6.50E-08	4.43E-08	2.94E-08	2.06E-07	3.21E-08	2.30E-07	4.48E-07	6.14E-08	3.07E-08	3.73E-07	5.53E-08	4.02E-08	2.28E-07	1.29E-07	3.26E-07	2.25E-07	6.02E-07
146.mp3	2.62E-07	1.42E-09	1.15E-08	1.21E-07	1.29E-09	2.20E-08	1.09E-07	9.68E-09	1.40E-07	4.59E-07	9.81E-09	4.25E-08	5.22E-07	1.15E-09	6.28E-09	6.87E-09	6.24E-09	7.27E-09	1.86E-08	1.10E-09	1.24E-07	9.99E-08	3.44E-09	2.32E-06	3.75E-07	2.03E-09	4.15E-08	5.27E-08	3.49E-09	8.73E-09	4.73E-08	9.55E-10	4.17E-09	1.97E-08	3.32E-09	4.37E-08	8.83E-08	4.55E-09	1.16E-08	4.76E-08	1.71E-09	4.77E-08	1.07E-07	5.49E-09	2.39E-07	1.19E-06	2.42E-08	6.20E-08	1.90E-07
148.mp3	3.47E-05	1.18E-05	2.56E-05	1.24E-05	1.01E-05	1.10E-05	6.81E-06	1.00E-05	2.75E-05	9.32E-06	1.96E-05	5.76E-06	2.37E-05	1.30E-05	7.67E-06	7.46E-06	7.56E-06	1.24E-05	3.10E-05	1.19E-05	0.000327518	3.60E-05	1.75E-05	9.12E-06	2.71E-05	1.92E-05	1.68E-05	7.83E-06	2.04E-05	1.33E-05	1.43E-05	1.63E-05	7.22E-06	1.09E-05	2.98E-05	1.38E-05	1.21E-05	1.54E-05	1.25E-05	1.45E-05	3.20E-05	7.85E-06	2.89E-05	8.18E-06	1.26E-05	7.12E-06	9.32E-06	9.62E-06	9.88E-06
149.mp3	7.34E-08	1.04E-07	1.94E-07	6.37E-09	2.65E-06	1.51E-07	6.22E-08	4.06E-07	1.36E-08	7.10E-07	3.19E-07	1.16E-07	2.80E-07	1.78E-07	1.48E-08	5.89E-07	4.08E-07	1.41E-07	2.52E-07	8.79E-07	6.19E-07	1.00E-06	8.61E-07	1.28E-06	5.77E-06	6.52E-07	6.06E-08	7.23E-08	1.45E-07	3.49E-07	3.96E-07	4.76E-07	8.02E-08	3.32E-08	4.55E-07	9.34E-08	2.76E-07	3.44E-07	2.65E-07	4.94E-07	2.45E-07	3.60E-07	3.27E-07	3.54E-07	1.34E-07	4.78E-07	2.57E-07	1.88E-07	3.17E-07
150.mp3	3.97E-07	9.84E-07	8.96E-07	1.70E-07	5.24E-06	2.55E-07	2.32E-06	4.21E-07	4.51E-06	2.05E-07	2.18E-07	7.53E-06	4.75E-06	6.05E-07	7.38E-07	1.26E-06	4.70E-06	3.65E-06	1.26E-06	5.32E-07	2.82E-06	1.61E-07	3.89E-07	3.25E-06	1.22E-06	3.94E-06	1.18E-06	7.67E-07	1.11E-06	1.89E-06	2.32E-06	1.23E-06	1.36E-06	1.05E-06	1.42E-06	1.10E-06	1.07E-06	8.36E-07	1.80E-06	2.89E-06	8.36E-07	8.20E-07	2.31E-06	3.13E-07	2.00E-06	9.45E-07	5.38E-07	1.52E-07	2.67E-06
151.mp3	1.76E-06	2.30E-07	3.89E-06	5.16E-06	7.10E-06	3.68E-06	1.22E-06	2.87E-05	1.74E-07	1.53E-06	2.77E-06	2.35E-07	8.44E-06	2.91E-06	5.07E-07	4.38E-07	1.19E-06	2.34E-06	4.33E-06	9.44E-06	0.000420836	0.00200267	3.92E-07	2.48E-06	8.73E-07	2.31E-05	3.52E-06	0.000177115	1.26E-06	1.73E-06	1.45E-06	7.60E-07	9.59E-06	2.65E-05	5.51E-06	4.76E-08	3.26E-07	2.77E-07	6.41E-07	2.18E-05	1.21E-05	8.47E-06	1.03E-07	1.73E-06	4.21E-05	2.05E-06	7.12E-07	1.16E-07	4.62E-07
152.mp3	1.03E-05	4.91E-05	2.31E-05	3.93E-05	5.16E-05	5.61E-05	3.84E-06	0.000247193	7.04E-05	2.42E-05	1.13E-06	3.52E-06	0.000119781	5.31E-05	1.21E-05	5.91E-05	1.02E-05	1.92E-05	0.000168586	5.45E-06	1.83E-05	1.71E-06	3.83E-05	8.37E-05	9.28E-06	3.49E-06	3.35E-05	1.94E-05	1.73E-05	0.000141725	9.23E-07	2.36E-05	1.55E-05	1.09E-06	2.46E-05	7.64E-07	9.97E-06	0.000207166	7.88E-06	8.10E-06	2.12E-05	1.40E-05	2.24E-05	1.20E-05	4.41E-05	1.26E-05	2.24E-05	2.29E-05	8.46E-05
153.mp3	4.10E-09	5.05E-09	4.66E-09	9.04E-09	2.80E-09	7.49E-09	4.31E-09	7.88E-09	4.91E-09	6.25E-09	8.61E-09	3.28E-09	3.38E-09	2.05E-09	5.08E-09	6.24E-09	3.24E-09	3.60E-09	3.27E-09	6.69E-09	3.43E-09	2.34E-09	1.08E-09	4.00E-09	3.92E-09	7.29E-09	2.85E-09	1.78E-08	6.85E-09	2.11E-09	4.34E-09	8.47E-09	3.10E-09	4.87E-09	2.65E-09	1.02E-09	4.61E-10	7.15E-09	3.30E-09	4.01E-09	3.96E-09	1.68E-09	2.89E-09	5.16E-08	3.04E-08	1.98E-07	1.34E-06	4.24E-07	5.46E-07
154.mp3	3.84E-06	3.41E-07	1.18E-05	1.19E-06	3.50E-07	1.19E-06	5.11E-07	3.73E-07	5.56E-07	1.37E-06	4.61E-07	6.62E-06	4.18E-07	2.48E-06	1.72E-06	2.48E-07	5.60E-07	2.00E-07	3.85E-06	8.56E-07	1.70E-06	1.92E-06	3.33E-06	2.56E-06	5.17E-06	8.46E-07	2.56E-06	2.18E-06	1.38E-07	3.23E-06	9.43E-07	1.65E-06	3.57E-06	3.12E-06	1.38E-06	1.35E-06	2.86E-07	9.22E-07	5.47E-07	2.41E-06	2.69E-07	7.17E-07	5.11E-06	2.59E-06	1.16E-06	6.63E-06	2.50E-07	1.63E-06	2.52E-07
155.mp3	1.04E-06	1.41E-07	1.94E-07	1.78E-07	1.62E-08	0.000102248	1.70E-07	2.87E-08	4.01E-07	4.68E-08	8.03E-06	9.89E-06	1.77E-07	4.48E-07	0.000104695	4.42E-05	7.56E-07	3.05E-05	3.00E-07	9.52E-07	1.17E-06	1.19E-06	2.55E-06	6.88E-07	1.73E-06	4.10E-07	1.68E-07	1.12E-06	8.75E-08	0.000104989	2.08E-07	5.48E-08	6.71E-07	3.38E-08	1.65E-05	9.16E-06	1.53E-08	1.18E-06	5.88E-05	4.56E-06	2.52E-07	2.67E-05	1.80E-06	7.96E-06	2.71E-07	2.07E-06	1.75E-06	4.19E-05	5.47E-06
156.mp3	0.000767278	0.001951284	0.000672296	0.000272121	0.001680966	0.000157926	0.000365011	0.000202062	0.000106612	7.37E-05	0.000183869	2.13E-05	0.00013109	0.000134703	0.000257296	0.000144026	2.09E-05	1.85E-05	1.17E-05	1.92E-05	3.56E-05	6.59E-05	6.20E-06	5.87E-05	0.000207956	0.000417322	9.53E-05	1.47E-05	1.37E-05	1.69E-05	4.87E-05	3.55E-05	7.44E-05	7.47E-05	2.02E-05	4.65E-05	0.000135491	0.000142614	0.000165039	0.000641039	0.000128979	2.87E-05	2.31E-05	2.41E-05	5.42E-05	9.27E-05	7.28E-05	7.43E-05	7.12E-05
157.mp3	1.73E-07	1.37E-06	1.80E-06	8.01E-07	3.20E-07	1.60E-06	7.90E-07	7.09E-07	9.36E-08	2.48E-07	7.42E-07	6.80E-07	4.06E-07	3.89E-07	6.32E-07	1.84E-07	1.79E-07	2.80E-07	2.78E-07	4.63E-07	5.65E-07	4.44E-07	2.65E-07	9.13E-07	5.85E-07	3.76E-07	2.64E-07	3.71E-07	6.99E-07	5.01E-07	4.70E-06	3.62E-07	7.06E-07	4.29E-07	3.18E-07	2.51E-07	4.05E-07	6.58E-07	5.65E-07	3.72E-05	2.68E-07	6.12E-07	2.30E-07	4.20E-07	2.96E-07	3.05E-07	5.45E-07	4.67E-07	7.21E-06
158.mp3	6.72E-09	7.83E-09	3.53E-09	6.24E-09	3.08E-08	1.68E-08	9.42E-09	8.87E-09	4.35E-09	5.58E-09	2.84E-09	6.47E-09	5.63E-09	2.06E-08	1.25E-08	4.31E-08	7.32E-08	7.78E-08	2.02E-07	4.45E-07	2.18E-08	6.55E-09	1.21E-07	2.30E-08	1.55E-07	8.73E-08	7.66E-08	4.02E-09	5.55E-07	2.28E-07	2.98E-07	1.44E-08	1.51E-08	7.19E-07	2.16E-07	3.86E-09	4.68E-08	5.71E-08	1.66E-06	5.77E-07	5.68E-06	1.20E-06	7.66E-08	3.77E-07	3.51E-07	8.62E-07	8.41E-07	6.81E-08	4.57E-08
159.mp3	4.65E-07	1.50E-06	8.55E-07	1.93E-06	5.50E-07	7.26E-07	6.02E-06	3.00E-06	1.14E-07	4.92E-07	1.16E-06	9.57E-07	8.47E-07	2.00E-07	3.41E-07	1.55E-06	3.58E-07	2.61E-07	1.35E-07	1.03E-06	5.27E-07	1.87E-07	3.33E-07	1.48E-07	9.85E-08	6.13E-08	4.93E-08	3.78E-08	7.35E-08	1.59E-07	7.03E-07	7.23E-07	3.28E-07	5.66E-07	1.38E-07	7.11E-08	3.92E-07	5.31E-07	2.44E-07	5.81E-07	7.75E-07	1.83E-07	5.73E-07	1.36E-07	1.24E-07	8.50E-07	3.39E-07	4.35E-07	3.88E-07
160.mp3	4.84E-06	8.80E-06	1.72E-05	7.29E-06	3.33E-06	4.89E-06	7.45E-06	2.61E-06	1.47E-05	3.24E-06	8.66E-06	1.80E-06	1.36E-06	9.19E-06	1.49E-05	7.09E-06	7.99E-06	4.40E-06	1.91E-05	1.68E-06	1.15E-05	3.34E-06	7.65E-06	2.78E-06	1.37E-05	1.83E-06	1.09E-05	7.94E-06	1.41E-06	2.94E-06	2.64E-06	6.89E-06	9.86E-06	2.18E-06	3.55E-06	8.03E-06	6.37E-07	1.26E-05	9.73E-06	9.61E-06	1.02E-06	1.49E-05	1.17E-05	7.75E-06	5.72E-06	6.02E-06	4.41E-06	7.31E-06	1.30E-05
161.mp3	5.81E-06	0.000167583	4.36E-06	6.29E-06	3.96E-07	2.76E-07	7.06E-07	6.28E-06	3.90E-06	2.91E-07	1.43E-07	3.79E-07	4.98E-06	4.87E-06	9.37E-07	2.19E-06	2.35E-05	2.11E-06	2.02E-06	1.69E-06	1.85E-06	8.42E-05	6.36E-06	1.90E-06	4.04E-07	2.56E-05	8.16E-07	1.73E-06	2.39E-06	2.32E-07	9.12E-06	1.73E-07	1.32E-06	1.15E-06	3.20E-07	9.74E-07	1.12E-06	1.33E-06	1.23E-06	9.95E-07	8.74E-07	3.64E-07	1.48E-05	8.36E-07	1.68E-06	2.28E-07	8.80E-08	1.16E-06	7.86E-07
162.mp3	2.44E-08	2.89E-08	7.72E-08	2.00E-08	2.35E-08	2.60E-08	3.93E-08	3.06E-08	6.51E-08	4.86E-08	3.44E-08	7.01E-08	3.12E-08	8.80E-08	1.85E-08	3.32E-08	6.69E-08	1.76E-07	4.25E-08	1.78E-07	4.75E-08	9.70E-08	2.27E-08	6.19E-08	4.01E-08	8.99E-08	3.71E-08	6.77E-08	7.06E-08	4.95E-08	1.37E-07	2.51E-08	1.35E-07	2.85E-08	4.46E-08	3.68E-08	2.64E-08	2.52E-08	2.18E-08	3.55E-08	1.35E-08	1.79E-08	3.37E-08	2.92E-08	1.96E-08	1.51E-08	4.12E-08	4.27E-08	2.95E-08
163.mp3	2.11E-08	4.28E-06	9.66E-08	1.02E-07	5.50E-08	1.17E-07	1.35E-07	8.16E-08	2.26E-08	5.69E-08	1.85E-07	1.34E-07	8.02E-08	1.46E-07	4.14E-08	3.40E-08	6.32E-08	1.64E-07	2.45E-07	1.18E-06	5.00E-07	1.46E-07	6.88E-08	4.15E-08	4.81E-08	4.30E-06	1.45E-07	1.42E-07	7.57E-08	6.16E-08	1.33E-07	8.17E-08	3.46E-08	5.65E-08	1.38E-07	1.09E-07	1.05E-07	1.70E-07	5.13E-08	7.65E-09	1.12E-07	2.62E-07	2.94E-07	1.92E-06	2.43E-07	5.87E-07	7.40E-08	1.30E-08	7.28E-08
164.mp3	3.35E-08	2.05E-08	9.21E-09	4.79E-08	4.84E-08	1.04E-07	1.91E-08	3.45E-09	6.61E-09	2.64E-09	1.26E-08	8.44E-09	1.85E-08	8.92E-08	1.39E-07	7.92E-07	7.15E-07	4.11E-07	1.15E-06	1.34E-06	2.06E-07	8.21E-07	1.94E-07	4.57E-07	5.15E-07	9.75E-07	1.29E-06	3.44E-06	7.59E-06	1.11E-05	1.13E-05	7.48E-06	3.33E-06	1.36E-06	5.91E-06	1.57E-06	8.61E-07	5.52E-06	2.40E-07	5.80E-07	1.01E-06	1.01E-06	1.22E-08	2.12E-08	1.73E-07	2.32E-07	2.99E-07	1.82E-06	8.36E-06
166.mp3	1.89E-05	2.01E-05	4.79E-07	3.86E-07	5.56E-05	2.38E-06	0.000118498	0.000361667	4.24E-07	2.92E-07	6.72E-05	6.70E-07	7.06E-05	5.94E-05	1.61E-07	5.60E-07	2.26E-05	1.69E-06	0.000136932	0.000293486	5.74E-07	3.19E-07	9.19E-05	1.40E-06	5.31E-05	3.10E-05	4.07E-06	5.75E-07	1.99E-05	2.04E-06	8.45E-05	0.00033834	3.27E-07	3.02E-07	4.65E-05	7.82E-07	0.000110546	0.000111218	1.87E-07	1.85E-06	2.16E-05	2.50E-06	0.000142429	9.82E-05	4.90E-07	1.65E-07	1.17E-05	3.01E-07	3.95E-05
167.mp3	4.01E-07	6.84E-08	7.45E-08	1.13E-07	2.07E-08	5.53E-08	1.19E-08	1.26E-08	1.57E-08	5.71E-08	2.10E-08	2.54E-08	6.76E-08	5.21E-08	1.65E-08	5.90E-08	3.37E-08	7.52E-09	2.78E-08	6.72E-08	1.52E-08	8.21E-09	3.17E-08	5.97E-08	3.66E-08	5.50E-08	2.14E-08	7.51E-09	3.44E-08	4.43E-08	1.06E-07	1.94E-08	6.18E-08	4.77E-08	1.97E-08	3.35E-08	2.26E-08	1.77E-07	2.35E-08	2.36E-08	2.49E-08	1.79E-08	2.96E-08	2.05E-08	1.41E-08	1.20E-08	1.01E-07	3.90E-08	1.50E-08
168.mp3	6.33E-07	9.57E-06	2.44E-07	1.08E-05	1.13E-06	6.42E-06	8.00E-06	1.21E-05	6.24E-06	2.22E-06	8.23E-07	1.37E-06	9.13E-07	7.89E-07	6.98E-07	7.15E-07	2.66E-07	5.01E-07	6.46E-07	9.05E-07	3.39E-07	1.15E-06	1.48E-05	5.33E-07	1.27E-05	5.70E-07	5.74E-07	5.19E-07	1.85E-07	1.45E-06	2.52E-07	2.16E-07	7.66E-08	2.11E-07	6.72E-08	3.66E-06	3.99E-05	2.69E-07	3.48E-07	1.96E-07	6.31E-06	7.58E-05	3.57E-07	5.74E-07	1.33E-06	8.70E-07	4.38E-07	4.25E-07	5.27E-07
169.mp3	6.30E-07	5.06E-07	6.84E-08	9.95E-08	7.70E-08	2.24E-07	1.78E-06	9.27E-08	7.88E-08	8.55E-08	3.39E-08	5.51E-07	2.02E-05	4.85E-09	1.41E-07	9.17E-08	1.86E-07	2.13E-06	1.68E-05	8.83E-07	0.000176278	2.76E-07	1.72E-06	3.35E-06	2.65E-06	5.14E-06	1.63E-06	2.05E-06	1.28E-07	1.62E-05	4.89E-06	6.71E-06	2.15E-08	1.83E-06	2.96E-06	2.82E-07	7.10E-06	2.14E-07	3.44E-08	4.75E-07	1.16E-07	3.56E-08	6.78E-08	1.33E-07	1.05E-08	2.27E-07	9.18E-08	1.60E-08	2.16E-07
170.mp3	4.09E-08	6.04E-07	2.35E-08	5.46E-08	5.08E-08	2.84E-08	3.75E-08	1.48E-07	1.19E-06	1.26E-07	3.61E-07	7.70E-07	3.22E-07	1.18E-06	2.54E-06	4.78E-06	4.91E-08	1.93E-08	2.05E-08	2.73E-08	3.59E-07	9.27E-07	3.52E-06	3.03E-06	3.04E-07	1.54E-06	3.24E-06	3.14E-08	4.69E-07	3.38E-06	3.27E-05	5.76E-08	1.97E-08	1.53E-08	4.02E-08	9.20E-08	8.38E-07	2.04E-06	1.04E-06	3.94E-06	5.98E-07	2.53E-08	2.18E-08	4.72E-08	2.26E-08	3.17E-07	7.27E-08	6.71E-07	1.20E-08
171.mp3	8.19E-08	2.96E-09	2.53E-09	4.31E-09	3.03E-08	1.83E-08	1.99E-08	1.05E-07	3.23E-08	1.26E-07	4.79E-08	1.30E-07	3.17E-09	1.47E-08	1.18E-08	2.60E-08	1.87E-08	5.16E-08	6.08E-08	1.56E-08	7.30E-09	7.21E-09	9.73E-09	9.16E-09	3.79E-08	1.53E-08	1.08E-08	6.31E-09	3.12E-08	3.33E-09	4.12E-09	5.55E-08	1.41E-08	7.69E-08	2.02E-08	7.19E-08	3.04E-09	7.88E-09	2.32E-08	5.13E-09	5.97E-09	1.81E-08	4.87E-09	2.53E-08	1.11E-07	3.78E-08	4.88E-08	3.96E-08	4.81E-08
172.mp3	9.06E-08	4.52E-08	4.48E-08	4.16E-08	4.69E-08	1.73E-07	8.01E-08	2.58E-07	2.81E-07	2.76E-07	1.34E-07	1.46E-07	1.28E-07	7.37E-08	9.77E-08	2.12E-08	3.18E-08	5.79E-08	4.02E-08	1.53E-08	3.45E-08	4.15E-08	1.17E-07	4.34E-08	4.42E-08	3.62E-08	5.99E-08	2.53E-07	1.11E-07	7.09E-08	2.63E-07	1.18E-07	9.04E-08	2.74E-07	1.37E-07	1.37E-07	1.63E-07	2.12E-07	1.09E-07	4.13E-08	8.00E-08	1.06E-07	7.76E-08	9.92E-08	7.36E-08	4.48E-08	8.69E-08	9.36E-08	4.76E-08
173.mp3	2.71E-08	1.23E-06	4.22E-07	3.92E-07	5.90E-07	4.87E-07	8.00E-07	1.28E-06	9.85E-07	1.45E-06	1.23E-06	7.97E-07	1.69E-06	1.02E-06	6.09E-07	5.18E-07	5.25E-07	1.05E-06	5.97E-07	4.57E-07	3.75E-07	3.70E-07	4.89E-07	5.87E-07	1.50E-06	2.08E-06	2.48E-06	7.58E-07	1.54E-06	3.26E-06	3.48E-06	1.80E-06	2.93E-06	6.37E-06	5.28E-07	6.45E-07	4.87E-07	4.11E-07	7.58E-07	6.27E-07	1.37E-06	2.45E-06	1.32E-06	2.82E-06	8.39E-07	2.21E-06	1.18E-06	9.74E-07	1.80E-06
174.mp3	2.14E-06	1.34E-06	7.32E-06	8.29E-07	4.58E-06	3.51E-06	3.08E-06	2.15E-06	3.63E-06	1.16E-06	4.21E-07	2.20E-06	5.16E-07	6.89E-07	2.92E-07	2.55E-06	4.95E-07	6.05E-06	3.30E-05	0.00018236	2.47E-05	2.50E-06	9.75E-07	9.19E-07	3.99E-06	2.28E-07	4.09E-06	3.32E-06	5.13E-07	9.02E-07	2.17E-06	3.34E-07	8.59E-07	4.32E-06	4.43E-07	7.33E-07	2.49E-06	1.76E-07	2.09E-06	1.35E-06	4.82E-07	5.58E-07	6.75E-06	3.74E-07	1.54E-06	1.09E-06	2.96E-07	4.97E-07	6.72E-07
175.mp3	1.52E-06	1.84E-06	2.63E-06	7.68E-06	1.28E-05	1.14E-05	1.08E-05	2.83E-06	4.05E-06	7.96E-06	5.40E-05	5.23E-06	8.73E-06	7.65E-06	1.14E-05	7.39E-06	5.60E-06	3.54E-06	3.86E-06	1.46E-06	5.85E-06	1.27E-05	1.42E-05	1.66E-05	4.08E-06	1.26E-05	3.34E-05	6.87E-06	6.30E-06	1.07E-05	1.61E-05	9.05E-06	1.13E-05	1.19E-05	8.58E-06	7.44E-06	8.69E-06	8.37E-06	1.23E-05	1.33E-05	2.54E-05	4.51E-05	2.80E-05	1.49E-05	2.15E-05	8.82E-06	3.55E-06	9.24E-06	7.33E-06
176.mp3	3.81E-08	4.07E-08	2.93E-07	3.02E-09	2.27E-09	5.20E-09	5.70E-09	1.21E-09	5.20E-09	4.67E-09	3.39E-09	1.37E-09	1.86E-09	2.63E-09	7.82E-09	8.24E-09	5.09E-08	3.96E-09	2.36E-07	2.46E-09	4.65E-09	5.73E-09	4.01E-08	3.46E-09	8.54E-08	2.00E-09	5.44E-08	1.55E-09	2.25E-09	3.19E-09	1.15E-09	3.27E-09	1.47E-09	2.91E-09	2.02E-09	1.43E-09	1.97E-09	2.19E-09	7.73E-10	2.43E-09	1.45E-09	1.34E-09	2.13E-09	2.64E-09	1.00E-09	1.99E-09	1.31E-09	1.58E-09	4.30E-09
177.mp3	1.91E-05	0.000123965	4.47E-05	2.33E-05	0.000161131	3.15E-05	3.31E-05	0.000105046	9.88E-05	0.00066783	6.79E-05	2.68E-05	0.000129667	4.62E-05	1.58E-05	0.000686952	3.34E-05	0.00012489	8.02E-05	2.36E-05	5.39E-05	3.92E-05	3.22E-05	6.88E-05	1.89E-05	1.91E-05	3.18E-05	0.000600617	9.56E-05	3.23E-05	2.27E-05	8.29E-05	2.03E-05	1.35E-05	0.000959187	3.49E-05	2.36E-05	6.20E-05	9.29E-06	0.000185563	5.35E-05	4.47E-05	6.66E-05	1.14E-05	2.72E-05	3.56E-05	0.000170459	0.000299363	3.17E-05
178.mp3	0.00082313	0.00064633	0.00061692	5.78E-05	6.62E-05	0.00013899	0.000132622	0.000583554	0.000172463	3.73E-05	0.000190674	0.000490447	0.000188817	0.000136882	0.000438082	0.000670972	0.001031046	0.001037535	0.001395937	1.60E-05	0.000109959	2.57E-05	0.001190322	0.000593155	8.59E-05	0.000368233	0.000883466	0.001184048	0.00040616	3.23E-05	5.77E-05	0.00014185	0.000416049	0.002414254	0.000755565	5.51E-05	0.000212198	0.00029734	0.00036024	0.000727633	5.13E-05	8.69E-05	5.71E-05	0.000450553	0.000149681	0.000122885	5.75E-05	0.000132161	0.000153627
179.mp3	3.27E-06	3.30E-06	3.85E-06	3.94E-06	5.94E-06	6.34E-06	3.86E-06	5.80E-06	8.23E-06	1.26E-05	6.73E-06	2.92E-06	5.10E-06	8.92E-06	9.87E-06	1.29E-05	1.02E-05	1.06E-05	4.42E-06	1.10E-05	1.05E-05	6.79E-06	1.03E-05	4.39E-06	8.68E-06	9.49E-06	1.31E-05	4.88E-06	8.32E-06	7.84E-06	1.48E-05	1.06E-05	4.28E-06	2.85E-06	6.25E-06	1.04E-05	1.26E-05	1.72E-05	6.17E-06	5.95E-06	3.66E-06	2.91E-06	5.29E-06	3.02E-06	2.77E-06	4.59E-06	1.04E-05	8.50E-06	7.10E-06
180.mp3	1.02E-08	7.73E-09	4.24E-08	2.18E-08	2.19E-07	1.83E-07	5.86E-09	7.62E-09	3.94E-08	8.52E-08	7.11E-09	1.70E-07	1.31E-08	1.77E-08	4.45E-08	2.61E-08	3.39E-08	2.16E-08	2.53E-08	5.09E-09	1.59E-08	1.27E-08	1.00E-07	4.18E-07	2.39E-08	1.27E-08	4.13E-08	5.60E-08	1.53E-08	2.04E-07	5.22E-09	1.24E-07	2.77E-08	9.83E-08	8.59E-08	1.01E-08	1.33E-08	1.05E-08	3.48E-08	7.60E-09	1.79E-07	1.93E-07	1.56E-08	9.76E-09	2.80E-08	1.76E-08	6.83E-09	1.13E-08	4.99E-08
181.mp3	1.27E-06	1.47E-06	3.37E-06	1.07E-06	1.95E-06	1.58E-06	1.77E-06	1.66E-06	2.23E-06	1.57E-06	1.59E-06	1.36E-06	8.83E-07	1.16E-06	7.64E-07	1.13E-06	1.47E-06	2.62E-06	4.09E-06	6.95E-07	5.51E-06	2.01E-06	3.07E-06	2.55E-06	5.13E-06	1.97E-06	3.43E-06	2.72E-06	4.49E-06	5.23E-06	2.05E-06	5.88E-06	3.55E-06	3.42E-06	5.41E-06	5.63E-06	4.87E-06	2.76E-06	1.73E-06	2.30E-06	1.54E-06	1.71E-06	3.05E-06	1.95E-06	2.46E-06	1.56E-06	8.26E-06	5.50E-06	3.72E-06
182.mp3	1.93E-07	3.26E-07	5.05E-07	1.54E-06	2.67E-08	1.85E-08	8.90E-07	2.35E-08	0.000124611	5.51E-09	2.77E-07	3.10E-07	9.47E-07	1.96E-06	5.45E-07	3.78E-06	6.85E-08	2.65E-06	6.84E-06	2.10E-05	7.42E-06	5.66E-08	1.42E-07	5.82E-07	2.53E-06	4.43E-06	2.41E-08	2.59E-09	6.51E-08	1.01E-07	1.29E-07	2.15E-07	1.77E-06	4.67E-08	3.06E-07	2.35E-08	7.20E-07	4.13E-07	1.81E-07	3.98E-08	4.13E-06	2.04E-05	2.04E-08	5.69E-08	1.07E-06	1.39E-07	5.48E-08	1.91E-06	1.46E-05
184.mp3	5.40E-08	2.85E-06	5.46E-07	9.10E-06	0.000124813	2.70E-05	7.18E-06	5.30E-08	1.42E-07	2.25E-08	3.55E-07	5.38E-06	7.72E-06	2.39E-06	2.81E-05	8.00E-07	2.35E-07	1.98E-07	3.84E-06	6.62E-05	1.79E-06	0.000417145	3.18E-06	1.82E-07	4.31E-08	3.89E-05	3.62E-06	2.66E-06	1.73E-06	0.000337849	0.000142367	3.02E-07	4.95E-08	3.08E-06	1.13E-06	6.53E-06	6.55E-06	1.14E-05	4.49E-06	9.20E-08	1.94E-07	1.08E-06	6.68E-07	2.71E-06	6.99E-06	7.69E-06	1.34E-05	1.90E-07	9.40E-08
185.mp3	7.00E-08	2.25E-07	1.16E-07	4.86E-07	5.46E-08	2.35E-08	3.58E-08	4.63E-08	1.71E-07	2.03E-06	1.16E-07	2.86E-08	3.89E-08	2.69E-08	3.76E-08	1.66E-07	2.91E-08	9.82E-08	3.67E-08	1.75E-08	3.86E-08	2.82E-07	1.65E-07	1.64E-07	1.06E-06	1.06E-07	3.79E-07	8.09E-08	6.27E-08	6.01E-07	7.19E-08	0.000706047	3.12E-05	8.49E-06	3.21E-07	5.26E-07	9.84E-07	8.39E-07	3.34E-07	1.28E-07	9.93E-07	2.31E-05	1.66E-06	0.000189531	1.86E-06	3.78E-06	3.49E-06	1.46E-05	3.02E-06
186.mp3	8.09E-08	0.000101775	3.47E-05	8.00E-06	0.000146966	1.27E-06	1.48E-07	2.54E-05	7.67E-06	6.00E-07	2.53E-07	1.17E-05	1.01E-06	0.000283084	6.84E-06	4.68E-07	0.00014921	1.12E-05	7.19E-06	7.04E-05	4.60E-05	4.73E-07	2.22E-05	9.12E-07	1.65E-07	0.00038706	5.97E-06	1.10E-06	3.82E-06	1.43E-05	0.000103508	0.000265264	4.37E-05	1.12E-07	1.25E-06	1.40E-05	6.66E-07	0.000114678	1.30E-05	6.72E-06	8.71E-08	5.10E-07	1.26E-07	0.000287166	3.09E-05	8.05E-06	1.11E-06	8.93E-08	6.15E-07
187.mp3	8.60E-09	5.99E-09	5.61E-08	6.51E-08	1.09E-08	2.53E-07	9.02E-09	5.28E-09	1.89E-08	2.84E-08	8.33E-08	1.07E-07	1.03E-07	3.00E-07	6.74E-07	1.43E-07	3.43E-07	2.14E-08	6.08E-07	3.77E-07	1.44E-06	9.22E-08	1.30E-07	1.80E-07	9.00E-08	1.59E-07	1.06E-07	1.14E-07	4.56E-07	1.02E-08	2.27E-07	2.63E-07	2.30E-06	7.74E-08	1.48E-06	8.06E-09	2.13E-07	2.65E-07	1.91E-08	2.04E-08	1.85E-07	1.63E-08	2.89E-07	6.74E-07	2.24E-06	2.34E-08	5.65E-07	7.72E-09	3.19E-08
188.mp3	2.31E-05	3.23E-05	2.54E-05	1.25E-05	8.71E-06	8.36E-06	3.08E-05	3.41E-06	1.15E-05	8.81E-06	2.89E-05	2.07E-05	1.97E-05	3.90E-05	1.72E-05	7.09E-06	1.60E-05	5.49E-05	5.99E-06	2.01E-05	1.31E-05	1.83E-05	1.40E-05	2.37E-05	4.12E-05	1.55E-05	1.19E-05	2.04E-05	1.34E-05	1.00E-05	3.67E-06	7.76E-06	6.37E-06	3.31E-05	1.86E-05	4.07E-05	2.18E-05	7.99E-06	2.09E-05	1.84E-05	8.10E-06	5.99E-05	8.56E-06	2.08E-05	1.55E-05	6.47E-06	2.60E-05	2.43E-05	3.30E-06
189.mp3	1.80E-06	2.54E-06	3.20E-06	3.91E-05	3.50E-05	4.62E-06	3.82E-06	2.15E-06	1.96E-06	1.93E-06	1.93E-06	3.10E-06	3.63E-06	2.32E-06	4.34E-06	1.91E-06	3.15E-06	1.45E-06	1.67E-06	3.72E-06	2.56E-06	3.15E-06	2.78E-06	2.95E-06	1.88E-06	3.05E-06	3.79E-06	1.38E-05	4.92E-06	2.41E-06	1.29E-05	3.90E-06	3.02E-06	4.59E-05	1.74E-05	2.31E-05	2.31E-05	2.20E-05	2.66E-05	2.75E-05	1.77E-05	2.65E-05	2.80E-05	2.51E-05	2.25E-05	2.50E-05	3.06E-05	3.11E-05	4.71E-05
190.mp3	8.57E-07	5.40E-08	2.60E-07	1.09E-07	3.11E-07	2.00E-07	2.83E-07	6.87E-07	5.36E-07	6.45E-07	9.70E-07	1.20E-06	3.01E-07	3.35E-07	2.60E-07	5.91E-07	4.06E-07	2.68E-07	1.38E-06	5.83E-07	3.39E-07	2.15E-07	4.20E-07	7.93E-07	2.69E-07	1.17E-06	8.73E-07	2.65E-07	7.04E-08	1.23E-06	5.11E-07	1.28E-07	1.08E-07	4.10E-07	1.64E-06	1.36E-06	2.80E-07	5.64E-07	2.06E-06	1.42E-06	1.08E-06	1.68E-06	1.07E-06	1.08E-06	1.32E-06	1.23E-06	8.56E-07	2.56E-06	1.55E-06
191.mp3	1.25E-07	6.80E-08	1.49E-07	8.26E-08	1.76E-07	1.40E-07	1.25E-07	9.27E-08	4.91E-08	2.97E-08	2.70E-08	1.10E-07	4.98E-08	4.67E-08	1.20E-07	1.57E-07	6.09E-08	1.01E-07	3.92E-08	2.87E-08	1.62E-07	7.94E-08	3.64E-08	2.55E-08	3.42E-08	8.15E-08	1.82E-05	8.79E-08	2.46E-07	5.76E-08	4.96E-08	2.14E-08	1.10E-07	6.22E-09	2.10E-08	3.74E-08	5.79E-08	1.56E-08	1.97E-08	1.32E-08	8.71E-08	6.14E-08	7.42E-08	5.38E-08	7.92E-08	1.86E-08	5.09E-08	3.18E-08	3.20E-07
192.mp3	2.94E-06	1.38E-06	4.12E-06	4.57E-06	4.51E-06	2.66E-06	2.02E-06	6.29E-06	4.55E-06	3.02E-06	6.12E-07	5.53E-05	2.37E-05	3.41E-06	1.58E-05	2.22E-06	4.14E-06	0.000122342	1.60E-06	4.04E-06	2.87E-06	3.86E-06	5.49E-06	8.19E-06	1.69E-06	5.78E-05	9.60E-07	1.76E-06	3.45E-06	2.26E-06	7.40E-07	6.41E-06	7.21E-06	2.10E-06	2.74E-06	2.32E-06	3.01E-06	1.35E-06	3.61E-06	1.29E-06	4.49E-06	4.60E-06	5.64E-06	1.52E-06	7.65E-07	1.49E-06	3.76E-06	5.51E-06	1.75E-06
193.mp3	1.42E-05	1.67E-05	1.52E-05	2.03E-05	1.40E-05	2.38E-05	1.22E-05	2.16E-05	1.45E-05	2.39E-05	2.48E-05	1.67E-05	2.15E-05	4.11E-05	3.06E-05	4.19E-05	6.30E-05	2.52E-05	2.98E-05	3.45E-05	4.26E-05	2.33E-05	2.61E-05	6.24E-05	3.50E-05	3.53E-05	3.04E-05	4.21E-05	1.98E-05	2.60E-05	0.000126704	1.89E-05	1.91E-05	1.79E-05	2.23E-05	1.43E-05	2.93E-05	8.33E-06	1.87E-05	1.99E-05	1.60E-05	2.57E-05	2.72E-05	1.97E-05	3.54E-05	3.89E-05	2.90E-05	4.80E-05	5.53E-05
194.mp3	1.58E-07	2.89E-08	6.12E-08	1.10E-07	3.08E-08	7.66E-08	1.39E-07	3.59E-08	1.17E-07	1.07E-07	1.15E-07	3.46E-08	2.58E-08	4.62E-08	3.80E-08	3.30E-08	8.19E-08	2.92E-08	1.11E-08	4.61E-08	1.81E-07	5.75E-08	2.19E-08	1.17E-07	6.26E-08	6.02E-08	1.06E-07	2.60E-08	2.41E-08	2.66E-08	3.11E-08	4.63E-08	1.43E-07	4.57E-08	1.31E-07	2.41E-07	1.79E-08	2.60E-08	1.48E-07	3.05E-08	7.02E-08	2.36E-08	2.42E-08	9.40E-08	2.21E-07	2.94E-08	1.92E-08	1.33E-08	4.65E-08
195.mp3	9.84E-06	6.51E-06	7.23E-06	5.20E-06	2.70E-06	2.11E-06	7.88E-06	5.65E-06	7.97E-06	2.42E-06	4.69E-06	1.80E-06	2.25E-06	2.53E-07	6.76E-07	9.62E-06	5.27E-06	5.48E-06	7.89E-06	1.62E-06	3.50E-06	1.07E-05	2.94E-05	2.07E-05	1.02E-05	7.52E-06	4.04E-06	1.16E-05	8.86E-06	1.48E-05	2.69E-06	2.22E-06	2.68E-06	1.68E-05	5.05E-06	6.23E-06	2.55E-06	2.58E-05	3.34E-06	3.21E-06	4.19E-06	9.20E-07	1.06E-06	6.77E-06	7.89E-06	1.12E-05	6.06E-06	9.35E-06	3.79E-06
196.mp3	1.23E-06	1.24E-06	7.22E-07	1.37E-06	1.67E-06	1.23E-06	6.23E-07	8.68E-07	1.71E-07	7.39E-07	7.79E-07	2.93E-07	1.47E-06	1.70E-06	2.72E-07	1.05E-06	7.93E-07	4.12E-07	1.12E-06	5.18E-07	6.34E-07	2.19E-06	1.10E-06	9.64E-07	4.83E-06	1.19E-06	6.14E-07	7.26E-07	7.43E-07	3.15E-06	7.20E-06	3.01E-06	1.25E-06	3.85E-07	8.52E-07	1.20E-05	1.77E-06	1.69E-07	7.47E-07	2.56E-07	2.75E-06	1.17E-05	3.49E-06	3.72E-07	1.63E-06	7.72E-07	4.33E-07	3.30E-06	2.19E-06
197.mp3	4.97E-09	3.74E-08	4.39E-08	4.37E-09	1.80E-09	2.18E-08	5.89E-09	9.11E-10	3.36E-09	3.84E-09	4.18E-09	8.97E-09	2.53E-09	4.78E-09	1.54E-09	1.66E-08	8.60E-10	1.85E-09	6.78E-09	4.64E-09	2.95E-09	1.64E-08	3.23E-09	2.98E-09	1.07E-08	1.37E-08	2.55E-09	9.84E-10	2.42E-09	6.31E-09	4.16E-09	6.01E-08	1.47E-08	2.27E-09	5.57E-09	6.52E-09	3.73E-09	5.97E-09	7.68E-09	1.92E-08	9.07E-10	8.16E-09	9.56E-09	1.78E-09	1.32E-08	8.78E-10	4.06E-09	4.04E-08	2.22E-09
198.mp3	1.94E-07	3.18E-07	2.91E-07	1.21E-07	3.71E-07	2.99E-07	9.84E-08	2.71E-07	5.66E-07	9.98E-08	1.25E-07	3.17E-07	3.54E-07	9.21E-08	3.55E-07	5.52E-07	3.18E-07	6.26E-07	1.43E-06	2.22E-07	6.62E-07	4.37E-07	6.27E-07	3.17E-06	2.11E-07	1.70E-06	8.71E-07	1.60E-06	1.43E-06	2.00E-06	1.83E-06	5.33E-06	1.13E-05	4.17E-06	4.49E-06	3.35E-06	4.47E-06	2.96E-06	1.73E-06	1.35E-06	5.91E-07	1.02E-06	1.41E-06	1.50E-06	2.06E-06	2.57E-06	5.23E-06	3.15E-06	1.97E-06
199.mp3	1.29E-05	2.10E-06	2.63E-06	8.26E-07	8.68E-07	3.85E-06	1.27E-06	8.71E-07	6.77E-06	1.30E-06	3.05E-06	1.24E-06	8.07E-07	1.88E-06	4.13E-06	2.68E-06	1.97E-06	3.82E-06	1.21E-06	3.95E-06	2.18E-06	6.73E-07	7.11E-06	8.56E-06	1.93E-06	2.18E-06	9.28E-07	1.67E-06	1.02E-05	9.22E-06	1.47E-06	4.84E-07	1.10E-06	1.36E-05	3.74E-06	1.82E-06	2.14E-06	1.70E-06	2.77E-06	6.47E-06	2.13E-06	3.76E-07	1.95E-06	9.29E-07	8.02E-07	3.55E-06	4.54E-06	1.48E-06	8.72E-06
201.mp3	2.02E-08	3.45E-08	4.85E-08	7.30E-09	6.91E-09	4.64E-08	6.79E-09	1.91E-08	3.18E-08	7.63E-09	3.01E-08	7.58E-09	2.51E-08	4.00E-08	2.64E-08	4.53E-08	1.70E-07	1.98E-08	1.26E-07	9.92E-07	5.15E-07	8.31E-08	1.02E-08	9.50E-06	7.85E-09	2.46E-08	1.09E-08	4.63E-08	6.77E-08	2.13E-08	3.89E-08	3.35E-08	7.80E-09	2.84E-08	1.52E-08	4.93E-08	6.15E-08	2.14E-07	3.78E-08	2.98E-08	3.48E-08	2.68E-07	1.27E-08	1.70E-08	3.12E-08	3.65E-08	2.58E-08	2.85E-08	2.54E-08
202.mp3	1.92E-06	1.94E-06	2.94E-06	1.97E-06	4.33E-06	2.71E-06	5.21E-06	1.92E-06	1.52E-06	1.19E-06	6.40E-06	1.84E-06	2.98E-06	3.18E-06	2.82E-05	1.09E-06	2.31E-06	4.56E-07	1.03E-06	1.82E-06	3.81E-06	1.70E-06	1.25E-06	5.32E-06	3.37E-06	3.04E-06	8.75E-06	1.17E-06	1.86E-06	1.41E-06	6.21E-07	2.67E-06	3.39E-06	2.18E-06	4.12E-07	5.21E-06	2.51E-06	2.96E-06	8.09E-07	2.11E-06	9.84E-07	2.73E-07	7.73E-07	1.21E-06	3.90E-06	5.16E-06	4.47E-06	6.33E-06	8.58E-06
203.mp3	1.77E-08	1.37E-07	5.52E-09	4.94E-08	1.08E-08	2.83E-09	4.92E-08	5.51E-09	2.21E-09	1.14E-06	9.76E-08	4.69E-09	5.91E-08	6.25E-09	5.05E-09	2.53E-08	3.42E-09	1.94E-08	1.55E-08	1.09E-08	4.48E-09	4.66E-08	8.91E-09	3.76E-09	3.98E-08	5.00E-09	2.19E-09	5.83E-08	1.30E-08	5.94E-09	4.65E-08	8.84E-09	6.24E-09	1.68E-08	4.46E-09	1.88E-08	1.33E-08	1.24E-08	5.73E-09	4.57E-08	1.07E-08	2.58E-09	4.82E-08	5.07E-09	2.16E-09	1.23E-06	1.28E-08	5.39E-09	8.42E-08
204.mp3	2.79E-07	2.83E-07	3.35E-06	2.30E-06	5.79E-07	3.69E-07	3.56E-07	1.07E-06	1.09E-06	3.47E-06	2.10E-07	2.04E-08	2.94E-07	3.80E-07	1.77E-07	4.31E-07	3.66E-07	4.16E-07	4.55E-07	3.84E-07	1.86E-07	1.16E-06	1.50E-07	7.92E-08	4.69E-07	6.53E-07	4.83E-07	1.21E-07	1.08E-06	3.70E-06	6.99E-07	3.25E-07	4.95E-07	3.86E-07	3.00E-06	3.11E-07	5.56E-07	1.29E-07	2.22E-07	8.45E-07	4.71E-07	1.08E-07	1.83E-06	3.09E-07	3.02E-07	1.01E-07	1.90E-06	2.48E-07	7.73E-07
205.mp3	1.58E-07	5.33E-08	1.37E-08	7.17E-08	3.70E-08	2.21E-08	2.09E-08	3.76E-08	5.36E-09	2.40E-08	8.27E-08	9.27E-09	8.21E-08	7.21E-09	1.23E-08	4.16E-09	2.67E-08	4.54E-09	9.26E-09	3.53E-08	1.45E-08	3.13E-08	1.37E-08	4.44E-08	1.74E-08	6.75E-08	1.49E-08	5.25E-08	1.66E-08	6.46E-08	3.00E-08	2.11E-08	1.68E-07	3.26E-08	8.37E-08	4.06E-08	4.83E-08	2.63E-08	5.58E-08	3.22E-08	4.56E-08	3.39E-08	4.67E-08	5.71E-08	2.44E-08	9.20E-07	5.01E-08	1.16E-07	4.08E-08
206.mp3	9.81E-07	5.35E-07	6.28E-07	6.75E-07	4.90E-07	4.51E-07	3.62E-07	7.09E-08	2.19E-07	2.09E-07	2.23E-07	2.61E-07	5.71E-07	1.70E-07	2.53E-07	2.93E-07	8.33E-08	5.73E-07	6.99E-08	5.83E-08	1.08E-07	5.41E-08	1.24E-07	8.02E-07	3.35E-07	1.80E-07	9.00E-08	6.22E-08	9.01E-08	2.58E-07	7.79E-07	3.77E-06	5.69E-08	3.56E-08	3.87E-08	9.00E-08	7.69E-08	2.01E-08	4.39E-07	5.69E-08	1.58E-07	3.26E-08	1.55E-07	5.87E-08	5.13E-08	2.18E-08	3.11E-08	6.23E-08	4.45E-08
207.mp3	3.62E-06	6.52E-06	1.32E-05	3.08E-06	1.75E-05	3.25E-06	1.77E-05	1.66E-06	5.08E-06	5.19E-06	3.91E-06	3.25E-06	1.30E-05	4.02E-06	2.77E-05	1.53E-06	8.70E-06	8.22E-06	9.22E-06	1.80E-06	2.00E-05	2.77E-06	2.01E-05	2.15E-06	9.28E-06	8.90E-06	8.46E-06	9.27E-07	1.67E-05	2.86E-06	1.37E-05	1.54E-06	6.50E-06	7.56E-06	4.39E-06	1.87E-06	1.42E-05	2.38E-06	9.38E-06	1.67E-06	4.86E-06	4.66E-06	6.20E-06	2.39E-06	2.74E-05	3.32E-06	1.95E-05	1.77E-06	7.48E-06
208.mp3	1.63E-07	1.66E-05	5.76E-09	1.55E-08	0.000218928	0.000102454	9.49E-05	2.65E-06	0.000100213	7.39E-05	0.000171454	3.70E-05	2.88E-05	7.97E-06	1.12E-05	0.000118952	0.000519664	5.52E-06	4.64E-05	1.32E-06	7.77E-05	1.68E-06	3.58E-05	3.31E-06	8.65E-05	3.16E-05	2.13E-05	1.64E-05	9.05E-06	2.57E-05	0.000139609	4.92E-05	0.000398739	4.39E-05	7.61E-05	7.64E-05	7.66E-05	5.94E-05	2.89E-06	9.65E-05	6.68E-05	5.81E-05	4.71E-05	6.97E-05	5.89E-05	0.000410734	4.62E-05	0.000180618	2.57E-06
209.mp3	1.45E-07	1.21E-07	1.40E-07	5.09E-08	5.55E-08	7.93E-08	1.25E-07	2.77E-07	1.12E-07	6.32E-08	5.92E-08	8.92E-08	6.88E-08	2.90E-07	3.80E-08	8.27E-08	3.26E-08	4.05E-08	1.63E-07	9.05E-08	2.01E-07	4.92E-08	1.58E-08	1.49E-07	1.48E-07	1.26E-07	1.01E-07	1.18E-07	9.06E-08	7.26E-08	7.20E-08	1.58E-07	2.04E-07	2.22E-07	1.11E-07	1.05E-07	7.37E-08	6.80E-08	6.11E-08	6.65E-08	4.59E-08	3.81E-08	1.52E-07	7.60E-08	9.41E-08	6.49E-08	5.64E-08	1.17E-07	6.91E-08
210.mp3	4.68E-06	5.49E-06	3.30E-06	6.43E-06	7.49E-06	1.78E-06	3.01E-06	1.93E-05	1.16E-05	9.28E-07	3.08E-06	3.87E-06	1.77E-06	4.41E-06	9.38E-06	1.78E-05	1.01E-05	7.95E-06	1.43E-05	1.96E-06	1.99E-06	5.57E-06	1.20E-06	2.91E-06	1.01E-05	3.93E-07	6.35E-07	5.12E-06	2.38E-05	2.71E-06	5.71E-06	3.03E-06	1.79E-05	7.51E-06	7.42E-07	3.95E-07	4.91E-06	3.81E-06	1.43E-05	2.65E-06	2.25E-06	7.91E-07	5.99E-06	1.31E-06	1.24E-06	2.47E-06	2.22E-06	2.09E-06	3.39E-06
211.mp3	2.46E-05	6.98E-07	6.09E-06	4.70E-06	9.39E-06	3.12E-07	1.26E-06	3.35E-06	2.76E-06	3.52E-05	2.95E-06	8.78E-07	1.74E-06	4.39E-07	1.79E-06	2.62E-07	1.41E-07	4.78E-08	2.19E-07	9.69E-08	4.02E-08	2.93E-07	9.09E-07	1.05E-06	1.20E-06	1.04E-06	8.77E-07	4.06E-07	8.67E-08	1.19E-07	2.20E-07	2.56E-07	3.84E-07	1.56E-07	8.93E-08	3.13E-07	2.66E-07	9.82E-08	7.71E-07	4.74E-07	4.93E-07	1.24E-06	1.30E-07	4.52E-07	3.04E-07	2.58E-07	4.44E-07	1.28E-06	1.02E-06
212.mp3	6.63E-06	3.67E-06	4.14E-05	4.39E-05	2.57E-05	1.55E-06	9.49E-06	5.24E-07	2.76E-06	7.76E-05	1.88E-06	3.07E-06	2.77E-07	1.11E-05	1.01E-06	9.34E-06	8.38E-07	1.29E-06	1.05E-05	1.77E-06	2.64E-06	4.74E-07	6.46E-07	4.05E-07	1.45E-06	0.000181637	1.12E-06	4.15E-06	1.05E-06	7.92E-06	2.08E-06	2.24E-06	5.83E-05	6.33E-06	3.58E-05	2.94E-06	1.28E-05	6.83E-07	3.21E-05	4.07E-05	2.28E-06	3.34E-05	1.49E-05	3.58E-06	3.69E-05	0.00015119	0.000233023	0.000345323	0.00011073
213.mp3	5.22E-07	1.77E-06	2.07E-06	3.06E-06	3.00E-06	6.98E-07	2.12E-06	1.37E-06	1.59E-06	2.29E-07	1.36E-06	5.40E-07	4.38E-07	1.35E-06	4.00E-07	1.23E-06	1.24E-06	2.27E-06	8.30E-07	2.88E-07	2.42E-07	9.09E-07	4.91E-07	1.40E-07	6.58E-08	1.65E-07	1.01E-07	1.86E-07	2.71E-07	3.50E-07	6.53E-07	3.35E-07	6.15E-08	1.25E-07	7.78E-08	2.07E-07	8.70E-07	8.12E-07	7.11E-07	7.88E-07	9.53E-08	2.85E-07	1.45E-07	1.04E-07	5.42E-07	5.58E-07	7.36E-07	2.11E-07	2.05E-07
214.mp3	4.20E-08	1.01E-07	2.62E-07	1.80E-07	6.92E-08	1.77E-07	5.80E-07	1.29E-06	4.18E-07	1.13E-07	5.24E-07	3.37E-07	2.57E-08	9.86E-08	5.93E-07	6.16E-07	2.39E-07	2.04E-07	1.95E-07	6.82E-07	1.02E-07	1.88E-07	5.93E-07	8.13E-07	6.35E-07	3.27E-07	6.84E-07	1.78E-07	3.68E-08	2.92E-08	2.27E-07	3.92E-07	1.72E-06	2.12E-07	1.63E-06	1.16E-07	1.16E-07	8.45E-08	6.80E-07	4.96E-07	5.56E-06	5.69E-06	1.93E-06	2.48E-06	7.40E-07	8.11E-07	1.13E-06	0.000677742	6.84E-07
215.mp3	6.67E-07	7.98E-07	2.75E-06	9.26E-07	1.99E-05	1.56E-07	2.61E-07	3.35E-07	1.64E-06	5.16E-06	1.15E-06	3.00E-07	6.89E-06	2.43E-05	0.000108396	0.00031095	9.81E-06	1.88E-05	2.21E-06	6.75E-07	1.20E-06	2.55E-06	1.66E-06	2.50E-08	2.28E-07	5.09E-08	1.57E-05	6.62E-08	1.37E-07	1.26E-05	2.34E-06	3.28E-07	1.41E-05	1.33E-05	2.91E-05	5.07E-05	9.38E-06	1.99E-05	1.87E-05	2.80E-05	3.02E-06	2.49E-05	2.39E-05	5.70E-06	3.75E-07	2.75E-06	1.64E-07	6.97E-08	7.71E-07
216.mp3	2.56E-07	2.24E-06	5.54E-07	5.33E-07	9.94E-07	7.05E-07	1.58E-06	7.12E-07	2.64E-07	1.08E-06	2.94E-06	5.42E-07	5.08E-07	2.37E-06	7.09E-07	1.24E-05	6.38E-07	1.12E-06	1.03E-05	1.09E-06	4.85E-07	3.70E-06	1.18E-06	3.71E-06	2.36E-06	5.19E-07	2.14E-06	4.81E-06	1.17E-06	6.35E-06	1.94E-06	1.16E-06	3.60E-06	2.29E-06	3.06E-06	5.02E-06	5.58E-07	1.03E-06	3.55E-06	1.85E-06	6.47E-07	2.62E-06	1.59E-06	6.73E-07	1.00E-06	4.80E-07	8.48E-07	7.88E-07	5.96E-07
217.mp3	2.24E-06	1.23E-06	9.35E-07	1.42E-06	1.39E-06	1.15E-06	1.05E-06	4.15E-06	1.88E-06	1.41E-06	3.96E-07	6.97E-07	7.53E-08	4.78E-07	6.43E-07	4.19E-06	1.56E-05	7.53E-07	3.59E-07	3.63E-06	2.97E-05	3.89E-06	0.000498346	8.72E-07	9.59E-05	1.02E-06	1.28E-06	1.15E-06	1.57E-05	4.10E-06	6.14E-06	1.03E-06	4.18E-06	3.12E-07	7.69E-07	5.38E-07	3.91E-06	3.66E-07	6.59E-07	4.10E-07	2.79E-06	0.004341233	1.43E-06	1.81E-05	7.76E-07	8.81E-06	6.40E-05	6.27E-07	1.96E-06
218.mp3	7.52E-08	7.34E-07	4.82E-08	6.93E-08	3.06E-08	2.87E-08	3.15E-08	1.12E-08	2.14E-07	1.29E-07	1.83E-08	6.72E-08	2.41E-08	6.63E-08	4.22E-08	5.66E-09	9.20E-08	2.27E-07	8.72E-08	9.59E-09	2.04E-07	2.47E-07	7.86E-08	9.55E-09	3.14E-07	1.82E-06	5.40E-08	1.12E-08	6.93E-09	8.73E-08	7.77E-08	3.78E-08	1.12E-07	1.20E-06	9.10E-08	7.47E-08	6.85E-09	4.47E-07	5.44E-08	7.44E-09	9.71E-08	7.73E-07	5.72E-08	1.01E-08	1.77E-08	9.13E-08	7.41E-08	8.62E-09	2.68E-07
219.mp3	3.47E-06	3.71E-06	4.28E-06	2.68E-06	2.38E-06	4.76E-06	2.95E-06	2.46E-05	4.15E-06	2.74E-06	1.57E-06	7.35E-06	4.15E-05	1.79E-06	1.93E-06	1.50E-06	3.01E-06	3.73E-06	1.65E-06	2.44E-06	1.72E-05	1.26E-06	5.77E-06	1.34E-06	3.80E-06	2.46E-06	2.79E-06	4.63E-06	8.41E-06	1.47E-06	1.91E-05	1.39E-05	6.82E-06	3.60E-05	1.09E-06	6.62E-07	1.51E-06	1.07E-06	1.16E-06	1.45E-06	2.35E-06	9.48E-07	7.35E-07	1.00E-06	7.70E-07	1.04E-06	7.07E-07	2.64E-06	2.05E-06
220.mp3	2.19E-08	3.59E-06	2.37E-08	4.83E-08	9.07E-07	5.42E-07	3.12E-08	4.07E-07	1.26E-08	1.98E-07	3.21E-08	8.93E-07	1.57E-08	1.17E-08	5.61E-08	1.13E-08	2.01E-07	1.52E-06	3.03E-07	5.80E-08	2.77E-07	4.67E-07	2.95E-07	4.65E-08	2.40E-08	4.88E-08	2.67E-07	6.76E-07	8.59E-08	1.24E-06	8.35E-08	3.13E-07	4.25E-06	3.39E-08	3.13E-07	9.35E-07	2.21E-07	2.72E-06	3.36E-08	2.48E-05	1.51E-08	3.32E-07	7.05E-05	2.02E-06	3.10E-05	9.74E-08	2.40E-08	1.82E-07	4.89E-08
221.mp3	9.07E-07	1.22E-06	2.67E-07	4.06E-07	5.34E-06	9.04E-07	7.15E-07	7.66E-07	8.64E-06	1.86E-05	9.15E-07	4.60E-06	3.30E-07	4.95E-07	8.96E-06	6.15E-07	3.66E-06	1.27E-06	2.86E-06	1.58E-06	9.04E-07	3.72E-06	2.21E-06	1.28E-06	1.80E-06	3.91E-06	1.10E-05	2.61E-05	3.73E-06	1.41E-05	4.49E-06	9.90E-05	3.75E-05	3.51E-06	1.10E-06	1.25E-06	1.09E-06	6.23E-06	2.43E-05	2.11E-05	0.000103857	7.62E-07	5.32E-05	2.50E-06	5.06E-06	2.18E-06	2.41E-06	4.09E-07	2.19E-05
222.mp3	2.73E-06	4.61E-06	0.000115099	5.50E-06	5.51E-06	3.17E-06	1.99E-05	2.49E-06	8.50E-07	3.22E-06	7.50E-07	2.21E-06	9.49E-07	3.06E-07	1.39E-06	1.98E-06	2.18E-07	0.000154184	7.01E-06	5.64E-06	6.70E-05	5.00E-07	5.08E-06	2.35E-06	4.06E-07	9.38E-07	1.22E-06	4.07E-06	7.96E-06	8.17E-07	5.24E-07	1.09E-05	7.73E-07	1.44E-06	1.25E-06	9.15E-05	3.98E-05	3.62E-06	5.74E-06	1.33E-05	1.05E-05	1.38E-05	6.84E-06	5.46E-06	1.11E-05	7.70E-06	6.37E-07	1.11E-06	2.08E-06
223.mp3	3.57E-09	4.38E-09	2.95E-09	1.05E-08	3.30E-09	5.40E-09	3.09E-09	1.27E-08	4.56E-08	3.53E-09	2.37E-08	3.48E-09	6.68E-09	1.88E-09	2.16E-09	1.13E-09	2.31E-09	3.93E-09	2.38E-09	6.04E-09	4.47E-08	2.47E-09	1.10E-08	5.42E-09	4.76E-09	1.01E-08	6.60E-09	1.88E-08	2.80E-09	6.08E-09	1.92E-09	5.75E-09	9.41E-08	4.92E-09	8.20E-09	2.03E-09	5.96E-10	3.36E-09	4.50E-09	1.69E-09	4.20E-09	1.36E-08	2.13E-09	3.26E-09	7.60E-09	1.41E-08	6.69E-09	3.41E-09	2.86E-08
224.mp3	4.52E-05	0.000163278	2.47E-05	2.60E-05	6.86E-05	3.78E-05	2.14E-05	2.33E-05	2.19E-05	5.73E-05	5.07E-05	4.37E-05	3.69E-05	2.84E-05	1.77E-05	2.45E-05	6.22E-05	8.75E-06	2.43E-05	3.30E-05	7.52E-06	2.71E-05	4.47E-05	2.86E-05	1.32E-05	6.65E-05	3.49E-05	3.91E-05	4.09E-05	1.70E-05	2.46E-05	5.40E-05	2.69E-05	1.41E-05	2.03E-05	1.60E-05	2.76E-05	1.72E-05	3.75E-06	4.28E-05	1.74E-05	5.09E-05	2.51E-05	3.38E-06	1.21E-05	1.24E-05	0.000129568	6.63E-05	6.98E-05
225.mp3	5.43E-09	2.87E-08	8.92E-09	1.40E-07	1.51E-07	9.22E-08	2.85E-08	5.15E-08	2.92E-08	4.79E-08	2.92E-08	6.89E-08	1.03E-07	2.98E-08	2.91E-08	1.47E-08	8.34E-09	2.47E-08	4.97E-08	7.47E-09	5.09E-09	8.83E-09	2.36E-07	6.17E-07	1.02E-06	5.88E-06	1.49E-05	1.01E-07	1.13E-07	5.02E-08	1.79E-07	1.31E-08	4.25E-08	4.51E-08	2.04E-08	5.20E-08	6.19E-08	2.85E-08	1.82E-08	5.67E-09	8.04E-09	2.60E-07	6.19E-07	3.38E-06	1.87E-05	6.85E-07	2.38E-07	6.00E-07	1.09E-06
226.mp3	3.02E-08	4.59E-08	1.64E-08	3.60E-08	2.01E-08	1.76E-08	2.21E-08	1.26E-08	1.01E-07	1.22E-07	4.00E-08	5.55E-08	7.84E-08	3.24E-07	2.04E-08	4.30E-07	1.60E-07	2.78E-07	9.26E-08	3.94E-08	8.93E-07	1.64E-07	4.44E-05	1.31E-05	2.43E-05	0.000113477	0.00014277	0.000127918	5.69E-05	1.03E-05	2.43E-05	9.27E-05	0.000149097	0.000393762	8.22E-05	6.88E-06	1.98E-05	0.0001129	0.000162261	0.000232503	5.33E-05	1.44E-05	1.97E-05	0.000117531	0.000158752	0.000298613	1.18E-05	1.54E-05	1.41E-07
227.mp3	1.34E-06	1.45E-07	9.04E-07	1.11E-06	6.17E-07	1.61E-06	3.30E-07	8.49E-07	9.53E-07	1.76E-06	4.92E-06	3.87E-06	1.48E-06	3.05E-06	2.70E-07	1.70E-06	5.88E-07	3.11E-06	4.07E-06	3.29E-06	1.56E-06	1.65E-06	1.15E-06	8.98E-07	1.25E-06	3.20E-07	5.68E-07	1.80E-06	1.14E-06	8.69E-07	2.60E-06	1.84E-06	2.30E-06	2.40E-06	4.89E-06	2.82E-06	2.55E-06	3.56E-07	3.17E-07	5.09E-07	3.51E-06	1.67E-05	9.44E-07	9.86E-06	4.28E-06	4.56E-06	5.61E-06	7.83E-07	2.59E-07
228.mp3	6.35E-06	3.71E-07	1.04E-06	7.37E-06	5.82E-07	1.36E-06	4.24E-06	7.04E-07	1.06E-06	1.35E-05	1.39E-06	2.26E-06	7.96E-06	5.78E-07	1.17E-06	2.52E-06	4.92E-07	4.85E-07	4.11E-06	7.82E-07	1.88E-06	5.12E-06	1.23E-06	4.93E-07	5.69E-06	4.03E-07	1.04E-06	6.95E-06	6.68E-07	1.29E-06	5.42E-06	4.81E-07	9.70E-07	2.31E-05	1.66E-06	3.34E-06	5.82E-06	9.41E-07	8.69E-07	3.23E-06	4.14E-07	3.87E-07	4.31E-06	1.43E-06	2.02E-06	6.35E-06	7.70E-07	4.30E-07	6.43E-06
229.mp3	1.65E-06	2.92E-05	3.02E-05	1.36E-06	1.90E-06	7.54E-07	2.61E-05	4.98E-07	2.40E-06	4.51E-06	5.53E-07	5.15E-06	7.65E-06	1.64E-06	9.17E-07	3.33E-06	3.21E-05	1.93E-07	3.34E-06	1.26E-06	8.06E-07	1.37E-05	1.82E-05	1.89E-06	1.86E-06	9.49E-07	3.05E-05	5.57E-07	3.82E-06	5.26E-06	1.77E-06	4.24E-05	7.26E-06	3.10E-06	1.72E-06	3.42E-07	3.09E-05	8.32E-08	1.66E-05	2.22E-06	5.30E-07	1.30E-05	1.58E-05	1.30E-07	5.07E-07	1.53E-07	1.69E-05	2.62E-07	1.98E-06
231.mp3	0.000365563	0.000530765	1.29E-05	0.00023836	5.97E-07	0.000107904	1.89E-05	3.18E-05	4.11E-05	6.65E-07	3.77E-05	0.000146144	3.49E-05	2.42E-05	1.00E-06	0.000208017	1.94E-05	3.94E-06	1.40E-05	0.000290805	4.68E-05	8.32E-06	1.02E-05	5.57E-05	0.000206223	1.48E-05	5.08E-06	4.70E-05	0.000217806	0.000164192	4.29E-06	6.32E-06	3.78E-06	1.58E-06	9.00E-07	6.22E-07	4.09E-07	1.36E-06	1.28E-06	7.32E-07	4.23E-07	8.07E-07	1.56E-06	1.64E-06	5.41E-07	6.33E-07	1.09E-06	1.63E-06	7.93E-07
232.mp3	1.70E-06	4.28E-06	1.90E-06	1.39E-06	6.83E-06	3.01E-06	2.93E-06	2.74E-06	3.42E-06	1.12E-06	1.31E-06	1.19E-06	6.36E-07	5.76E-07	1.19E-06	6.91E-07	5.55E-06	3.48E-06	3.01E-06	3.43E-06	1.01E-05	5.75E-06	4.38E-06	6.65E-06	1.95E-06	2.35E-06	2.74E-06	3.47E-06	3.06E-06	5.55E-06	2.18E-06	2.02E-06	2.17E-06	1.20E-05	1.16E-05	1.08E-05	2.59E-05	9.26E-06	5.95E-05	6.01E-06	9.59E-06	8.02E-06	7.57E-06	5.69E-06	2.80E-06	2.69E-06	1.67E-06	2.10E-06	3.60E-06
233.mp3	2.26E-05	5.07E-05	0.000241196	3.81E-05	6.79E-05	1.46E-05	0.000128843	7.72E-05	0.000367686	0.000404754	1.15E-05	3.53E-05	1.27E-05	0.000218381	0.000148474	4.98E-05	1.76E-05	1.92E-05	5.97E-05	3.18E-05	0.000229924	0.000257386	2.20E-05	1.73E-05	4.07E-05	9.35E-05	0.000127799	1.18E-05	1.07E-07	8.35E-06	2.42E-05	1.56E-05	6.65E-08	3.72E-05	1.32E-06	7.42E-08	0.00010683	1.35E-05	0.000119621	2.20E-07	5.73E-06	5.29E-05	1.11E-06	4.01E-05	0.000177892	8.04E-06	5.12E-07	4.05E-06	0.000144273
234.mp3	5.41E-06	7.27E-06	2.91E-06	3.17E-06	2.78E-06	7.21E-06	3.10E-06	3.13E-05	0.000142839	9.76E-07	3.01E-06	4.79E-06	9.01E-07	1.78E-06	1.25E-06	3.14E-06	3.43E-06	4.09E-06	3.61E-06	4.08E-06	3.25E-06	4.44E-06	7.43E-06	1.32E-06	5.99E-05	5.87E-05	5.84E-06	4.06E-06	1.29E-05	5.13E-07	1.46E-06	1.55E-05	1.82E-06	1.40E-06	6.82E-05	4.68E-06	3.88E-05	4.58E-05	1.28E-06	9.33E-07	1.53E-05	1.99E-06	1.72E-06	3.81E-06	1.21E-05	3.94E-07	1.15E-05	2.04E-05	2.18E-05
235.mp3	3.03E-06	6.70E-07	1.20E-06	3.04E-06	1.74E-06	2.00E-06	3.88E-06	1.92E-06	9.96E-07	9.04E-07	1.05E-06	7.19E-07	4.05E-06	6.68E-06	3.62E-06	8.80E-07	5.70E-07	7.69E-07	7.11E-07	5.29E-07	1.37E-06	4.74E-07	3.06E-06	1.66E-06	1.72E-06	2.31E-06	2.45E-06	1.90E-06	2.24E-06	1.27E-06	6.30E-06	5.79E-07	2.87E-07	5.16E-07	4.30E-06	2.21E-06	2.66E-06	5.88E-07	2.08E-06	1.88E-06	3.93E-06	1.41E-06	6.32E-07	2.75E-07	3.79E-07	7.90E-07	3.11E-07	3.09E-07	2.00E-06
236.mp3	5.30E-07	1.44E-06	3.75E-07	1.28E-07	6.58E-07	3.71E-07	1.71E-07	5.07E-07	4.14E-07	8.32E-07	2.31E-06	1.49E-06	3.89E-07	5.50E-07	5.72E-07	1.03E-06	3.70E-07	1.06E-06	1.82E-06	2.25E-07	2.17E-06	3.59E-06	2.89E-06	5.43E-06	1.74E-05	4.39E-06	1.03E-06	2.69E-07	6.43E-07	5.61E-06	9.09E-06	1.50E-05	3.17E-05	1.02E-05	1.29E-05	4.49E-05	1.67E-05	0.000131124	4.79E-05	9.49E-06	1.23E-05	0.00010757	7.15E-05	1.04E-05	3.93E-06	4.78E-06	3.86E-05	2.34E-05	4.12E-06
237.mp3	4.63E-06	2.43E-06	4.25E-06	4.79E-06	5.97E-06	2.98E-05	0.000152627	0.000762056	4.79E-05	1.10E-06	3.08E-06	6.10E-06	2.41E-06	5.13E-06	0.000382897	0.000126447	4.02E-07	2.71E-06	4.49E-06	4.67E-06	0.000105398	1.67E-06	2.67E-06	3.43E-06	1.60E-05	8.59E-06	2.67E-05	4.39E-06	3.29E-06	6.31E-06	0.000479781	0.000239486	1.24E-06	1.23E-06	6.42E-06	1.27E-05	9.79E-06	1.19E-06	3.93E-06	2.22E-06	6.26E-07	9.12E-07	3.33E-05	2.72E-06	7.79E-06	6.32E-06	0.000188327	1.02E-06	4.18E-06
238.mp3	8.93E-09	3.38E-08	1.65E-08	3.72E-09	1.57E-08	3.22E-09	1.09E-08	3.16E-08	1.30E-08	1.53E-08	1.10E-08	7.16E-09	1.78E-08	1.12E-08	2.51E-08	7.64E-08	6.49E-09	1.13E-08	7.13E-09	1.00E-09	1.89E-08	8.51E-09	1.70E-08	2.22E-08	6.38E-09	9.92E-09	4.24E-08	2.44E-08	2.21E-08	1.15E-08	1.09E-08	5.37E-08	1.09E-08	1.87E-08	1.32E-07	3.64E-08	1.79E-08	3.10E-08	8.50E-09	5.98E-08	1.87E-08	2.22E-08	5.49E-08	6.61E-09	1.34E-08	3.43E-08	1.41E-08	2.72E-08	2.55E-08
239.mp3	3.25E-08	1.68E-09	1.84E-08	3.09E-08	9.61E-08	4.36E-10	1.88E-09	2.05E-10	1.39E-09	2.98E-09	8.35E-09	2.63E-09	2.38E-08	3.34E-09	9.25E-09	2.12E-08	2.62E-09	3.12E-08	7.21E-08	4.13E-10	1.97E-09	5.72E-08	4.73E-09	2.51E-08	4.99E-08	2.92E-09	1.77E-08	4.55E-08	6.70E-09	1.83E-08	1.51E-09	2.24E-08	3.70E-08	2.13E-07	4.52E-09	1.26E-08	1.51E-09	9.25E-09	5.57E-08	1.34E-06	7.23E-09	3.00E-08	1.62E-09	1.06E-08	1.18E-09	8.07E-09	5.73E-08	7.84E-08	1.09E-09
240.mp3	9.80E-05	8.58E-05	2.97E-05	7.18E-05	3.90E-05	0.000123081	4.50E-05	3.29E-05	7.09E-05	9.94E-05	4.22E-05	4.81E-05	0.00015075	0.000164309	9.09E-05	5.51E-05	4.05E-05	4.45E-05	0.000100199	4.66E-05	4.44E-05	6.94E-05	0.000136672	9.33E-05	2.41E-05	7.23E-05	5.39E-06	9.12E-06	4.62E-07	1.82E-06	1.19E-06	2.65E-07	7.04E-07	5.09E-06	6.78E-07	8.85E-07	2.94E-06	3.21E-06	3.66E-06	5.15E-06	2.52E-06	8.25E-07	4.99E-07	4.81E-07	4.62E-05	5.15E-07	1.58E-05	6.16E-07	5.92E-06
241.mp3	3.93E-07	9.65E-07	1.67E-06	7.48E-07	6.84E-07	2.34E-06	8.29E-07	5.92E-07	1.08E-06	2.77E-07	8.55E-07	3.52E-06	1.32E-06	4.71E-07	3.03E-06	3.12E-06	5.20E-06	5.74E-06	6.88E-06	3.22E-06	8.30E-06	8.67E-06	6.34E-06	9.03E-06	5.29E-06	1.11E-05	5.55E-06	5.16E-06	1.68E-05	7.66E-06	8.07E-06	6.53E-06	6.98E-06	9.87E-06	1.23E-05	1.20E-05	5.97E-06	4.37E-06	2.00E-06	4.97E-06	1.11E-05	5.04E-06	8.33E-06	9.27E-06	5.95E-06	6.00E-06	6.20E-06	1.25E-05	3.06E-06
242.mp3	1.83E-07	1.38E-07	1.55E-07	2.05E-07	1.62E-07	2.07E-07	2.71E-07	2.35E-07	8.70E-08	1.39E-07	1.74E-07	2.49E-07	2.46E-07	4.81E-08	1.57E-07	3.46E-07	1.39E-07	3.19E-07	8.25E-08	7.01E-08	8.43E-08	7.29E-08	1.32E-07	1.87E-07	1.69E-06	3.18E-05	3.72E-05	3.29E-05	3.47E-06	2.82E-05	2.51E-05	4.06E-06	8.39E-05	1.62E-05	1.24E-05	7.14E-06	1.01E-05	7.12E-06	8.84E-06	6.64E-06	7.78E-05	0.000109906	5.60E-05	3.61E-05	3.98E-05	0.000143617	4.18E-05	4.62E-05	1.19E-05
243.mp3	1.67E-06	6.20E-08	2.89E-07	1.24E-06	4.95E-07	8.91E-06	1.74E-06	1.34E-06	1.07E-06	7.09E-07	1.31E-06	7.76E-07	2.11E-06	8.59E-07	1.29E-06	8.51E-07	4.63E-07	1.64E-06	6.37E-07	1.18E-06	2.19E-07	3.10E-06	1.07E-06	1.09E-06	1.22E-06	6.68E-08	1.14E-06	1.11E-06	6.42E-07	4.66E-07	6.76E-07	7.54E-07	1.52E-06	8.40E-07	1.36E-06	5.59E-07	1.41E-06	6.21E-07	9.85E-07	1.38E-07	1.39E-06	1.08E-06	1.06E-06	9.15E-07	3.22E-07	1.64E-07	7.21E-07	7.33E-07	6.81E-07
244.mp3	1.29E-05	8.57E-06	2.30E-05	3.14E-06	1.21E-05	5.66E-07	5.96E-06	5.65E-06	1.98E-05	6.12E-07	7.46E-06	6.29E-06	8.25E-06	6.90E-07	1.06E-05	9.28E-06	1.10E-05	5.06E-06	1.47E-05	1.04E-05	1.00E-05	9.98E-06	1.86E-06	2.69E-06	3.73E-06	1.21E-06	7.06E-06	1.06E-05	9.87E-06	7.62E-06	2.82E-05	1.98E-05	1.06E-05	3.25E-06	3.12E-06	1.38E-05	1.66E-05	1.41E-05	2.76E-06	3.44E-06	2.65E-06	2.94E-06	3.43E-06	3.29E-06	1.66E-06	1.17E-05	1.70E-05	1.75E-06	9.26E-06
245.mp3	1.01E-05	1.11E-05	1.36E-05	1.77E-05	5.77E-06	1.13E-05	6.45E-06	1.44E-05	3.39E-05	2.91E-05	3.58E-06	5.81E-06	1.38E-05	1.11E-05	6.13E-06	1.11E-06	2.25E-06	2.16E-07	2.94E-06	2.99E-06	1.23E-06	2.03E-07	8.82E-07	5.11E-07	3.19E-06	2.29E-06	4.22E-07	2.48E-06	1.23E-06	2.30E-06	1.29E-05	1.13E-05	6.98E-06	8.11E-06	1.40E-05	3.10E-05	1.32E-05	4.70E-06	4.13E-06	2.70E-07	4.14E-07	1.52E-06	2.53E-07	2.31E-07	3.03E-06	2.73E-06	4.06E-07	1.01E-06	1.41E-06
246.mp3	5.05E-06	7.81E-06	5.13E-06	8.70E-06	1.27E-05	1.65E-05	2.45E-05	6.62E-06	6.78E-06	1.17E-05	8.63E-06	1.11E-05	1.31E-05	9.84E-06	1.22E-05	1.73E-06	3.81E-06	4.13E-06	1.59E-06	2.39E-06	9.81E-06	7.76E-06	3.79E-06	1.27E-05	3.52E-06	2.35E-05	1.45E-05	3.67E-06	5.12E-06	3.20E-06	2.59E-06	1.86E-06	8.16E-06	6.84E-06	6.10E-06	5.95E-06	2.17E-06	1.08E-06	2.48E-06	3.08E-06	3.91E-06	6.57E-06	7.63E-06	1.08E-05	1.15E-05	9.15E-06	1.01E-05	1.74E-06	1.02E-06
247.mp3	7.32E-08	2.36E-08	1.41E-05	7.51E-07	1.43E-05	2.98E-05	3.33E-06	1.01E-07	1.76E-05	6.15E-06	1.58E-06	6.63E-06	1.23E-05	1.01E-05	2.46E-07	1.91E-05	4.71E-05	4.50E-05	1.76E-05	9.29E-05	2.43E-05	1.01E-06	1.94E-05	2.57E-05	3.81E-06	1.17E-07	2.53E-05	6.62E-06	1.33E-06	9.59E-06	1.67E-05	1.01E-05	3.74E-07	1.57E-05	2.88E-05	4.31E-05	1.79E-05	4.14E-05	2.37E-05	2.87E-05	8.41E-05	1.76E-05	3.08E-05	0.000107937	0.000133304	2.15E-05	5.05E-05	5.00E-05	1.65E-05
248.mp3	2.80E-08	2.48E-07	9.24E-06	2.24E-07	8.28E-07	6.29E-08	1.73E-08	2.29E-08	1.01E-08	1.58E-08	6.15E-08	2.27E-07	1.63E-06	5.81E-06	4.63E-07	1.93E-08	1.11E-08	1.26E-08	1.18E-08	1.04E-08	1.61E-08	1.23E-06	2.54E-06	3.04E-06	1.94E-07	3.28E-07	8.29E-06	2.11E-06	7.74E-07	7.09E-07	1.98E-07	4.50E-07	5.58E-06	9.73E-07	6.87E-07	6.14E-08	7.30E-07	1.46E-07	1.18E-07	1.48E-07	2.78E-08	1.95E-07	5.78E-07	1.81E-06	1.16E-06	8.30E-07	3.56E-07	2.07E-06	1.79E-06
250.mp3	4.46E-06	5.57E-06	8.14E-06	6.05E-06	2.43E-06	6.80E-06	2.26E-05	1.43E-05	5.95E-06	5.75E-05	3.00E-05	2.75E-06	2.21E-06	2.42E-06	2.86E-06	1.45E-06	2.32E-05	2.22E-06	5.47E-06	5.17E-06	2.77E-06	2.45E-06	2.94E-06	2.01E-06	5.13E-06	9.39E-06	4.70E-05	1.86E-05	3.55E-06	3.76E-06	5.16E-06	3.73E-06	3.35E-05	5.77E-07	2.23E-06	8.08E-07	6.04E-07	5.29E-07	1.22E-07	9.38E-07	6.78E-07	1.29E-06	1.59E-06	3.55E-06	3.17E-06	4.98E-07	1.20E-06	3.38E-06	7.16E-06
253.mp3	1.39E-05	2.27E-05	6.14E-05	3.08E-05	9.10E-05	3.01E-05	4.69E-05	2.97E-05	1.62E-05	4.56E-05	3.01E-05	3.14E-05	0.000171681	8.72E-05	6.43E-07	1.37E-07	6.24E-07	1.16E-06	5.53E-06	4.77E-05	4.54E-05	1.68E-05	1.87E-05	2.62E-06	4.21E-06	1.14E-05	3.03E-05	2.85E-05	3.68E-05	4.63E-05	2.65E-05	3.14E-05	1.96E-05	2.97E-05	2.77E-05	4.33E-05	2.50E-05	1.79E-05	2.41E-05	1.08E-05	1.79E-05	9.45E-06	1.63E-05	2.18E-05	3.18E-05	2.36E-05	3.59E-05	1.52E-05	6.46E-05
254.mp3	4.64E-09	8.85E-09	7.24E-09	1.29E-08	9.77E-09	2.21E-08	2.98E-09	5.43E-09	3.08E-08	2.31E-09	5.88E-09	4.36E-09	8.61E-09	3.81E-09	3.74E-09	2.79E-09	4.11E-09	1.39E-08	3.83E-09	4.12E-09	5.79E-09	6.06E-09	5.26E-09	1.28E-08	7.47E-09	1.43E-08	8.70E-09	7.28E-09	4.48E-09	1.33E-08	6.77E-09	5.43E-09	3.92E-09	4.08E-09	8.41E-09	1.29E-08	4.03E-09	2.19E-08	7.17E-09	2.68E-09	8.13E-09	1.23E-08	4.08E-09	3.96E-09	6.99E-09	3.31E-09	2.44E-09	7.10E-09	5.15E-09
257.mp3	3.76E-05	3.90E-05	1.89E-05	9.28E-05	4.14E-05	3.35E-05	2.44E-05	2.99E-05	2.68E-05	5.39E-05	2.57E-05	1.76E-05	0.000128098	4.32E-05	5.81E-05	3.59E-05	5.81E-05	2.43E-05	2.97E-05	3.94E-05	0.000341461	4.72E-05	2.02E-05	8.90E-05	1.23E-05	1.58E-05	6.77E-06	1.71E-05	3.19E-05	1.93E-05	1.36E-05	3.03E-05	2.68E-05	5.84E-05	4.49E-06	1.37E-05	0.000103589	1.49E-05	0.000100795	5.08E-06	2.08E-05	5.98E-05	2.85E-05	3.74E-05	3.07E-06	1.22E-05	7.84E-05	7.70E-06	3.27E-05
258.mp3	1.55E-05	1.85E-07	1.21E-05	6.87E-07	1.01E-05	4.11E-06	1.43E-05	1.13E-05	3.82E-06	2.93E-05	4.25E-06	5.47E-06	1.48E-05	0.00045586	4.52E-06	1.38E-06	6.47E-06	3.55E-06	9.78E-06	8.97E-06	3.45E-06	3.48E-05	1.41E-05	3.86E-06	6.34E-06	2.27E-06	1.62E-05	1.43E-05	2.82E-06	0.000185628	3.12E-05	1.34E-05	2.02E-05	1.57E-05	1.21E-05	1.62E-05	8.20E-06	1.16E-05	4.52E-06	1.97E-05	4.23E-06	2.04E-05	0.000114603	8.10E-06	0.000195999	1.87E-05	3.45E-05	0.000638056	1.79E-05
260.mp3	3.69E-05	6.77E-05	1.92E-05	9.85E-05	0.000116952	2.51E-05	1.05E-05	7.44E-06	1.10E-05	1.60E-06	1.45E-06	1.76E-06	6.84E-06	2.65E-05	9.37E-06	1.00E-06	3.22E-05	0.000432985	0.00024374	6.65E-05	0.000238285	0.000181744	0.000248818	7.87E-05	9.07E-05	0.000458375	0.000104369	0.000284412	7.17E-05	8.37E-05	0.000575091	0.000215704	8.79E-05	0.000144861	0.000140644	0.0002308	9.12E-05	0.000116687	6.50E-05	0.0001508	0.00021395	0.00011098	9.55E-05	0.000106395	2.86E-05	5.74E-05	1.68E-05	0.00056095	4.62E-05
262.mp3	3.42E-07	7.61E-07	1.11E-06	1.57E-06	5.89E-06	3.35E-05	6.50E-06	1.27E-06	1.63E-06	2.53E-06	6.65E-06	3.66E-07	5.49E-06	3.15E-06	2.83E-06	1.84E-06	8.12E-07	9.43E-07	3.48E-07	2.03E-06	4.72E-06	3.49E-06	2.10E-06	3.78E-06	8.85E-07	1.29E-06	9.72E-07	1.51E-06	1.32E-06	1.30E-06	3.95E-07	7.68E-07	3.68E-07	4.31E-07	6.34E-07	2.05E-06	3.49E-06	4.37E-06	6.11E-07	2.91E-07	4.74E-07	6.94E-07	2.05E-06	2.13E-07	3.44E-07	2.92E-07	3.37E-07	1.05E-06	1.95E-06
264.mp3	1.52E-06	1.82E-06	6.76E-07	8.71E-06	0.000107512	1.79E-06	1.33E-05	0.000254324	5.80E-06	5.74E-05	2.93E-05	0.000263899	3.38E-07	7.80E-06	1.65E-05	5.20E-06	1.45E-05	0.00017283	0.000205865	2.21E-06	2.44E-06	1.06E-05	1.37E-06	1.65E-05	2.64E-06	3.24E-05	8.17E-06	1.87E-06	7.26E-06	1.83E-05	1.41E-06	1.15E-06	2.84E-06	3.12E-05	5.26E-06	4.90E-06	1.17E-06	2.91E-07	7.10E-06	1.86E-07	9.30E-06	9.45E-07	3.06E-05	8.57E-07	0.00010491	3.56E-06	2.13E-05	4.10E-06	8.69E-06
265.mp3	0.000171283	0.002269699	2.05E-05	1.61E-05	3.22E-05	9.00E-05	3.90E-05	5.04E-05	0.000244477	0.000734079	2.92E-05	0.000804304	0.000144428	2.37E-05	0.000242946	2.72E-05	0.000162575	6.28E-05	2.25E-05	1.41E-05	8.23E-05	4.62E-05	0.000407364	4.74E-05	3.34E-05	5.32E-05	0.001468463	6.55E-05	2.30E-05	0.000113945	4.69E-05	9.49E-05	3.45E-05	5.44E-05	0.000117566	3.95E-05	3.63E-05	0.000330499	6.46E-05	1.85E-05	6.18E-05	3.88E-05	2.68E-05	3.61E-05	3.24E-05	4.77E-05	7.00E-05	0.000644848	0.000210644
266.mp3	2.38E-07	9.56E-06	3.78E-06	1.66E-06	1.13E-06	2.50E-06	1.29E-06	1.03E-06	1.68E-06	2.12E-06	1.53E-07	7.39E-08	8.36E-06	7.11E-08	3.58E-07	2.23E-07	9.32E-08	2.20E-05	5.13E-07	1.22E-05	1.43E-07	2.02E-06	2.61E-06	8.51E-06	1.82E-07	2.52E-06	4.13E-07	2.42E-07	2.50E-07	7.57E-08	1.62E-05	1.07E-07	3.08E-06	2.20E-06	2.66E-06	3.62E-06	7.06E-07	1.89E-07	2.36E-06	8.87E-08	2.18E-07	1.59E-06	1.97E-06	2.03E-06	7.08E-08	1.95E-06	9.91E-08	1.48E-07	7.57E-07
269.mp3	4.46E-05	1.91E-06	4.55E-06	6.75E-05	5.93E-06	6.59E-05	6.63E-05	7.06E-05	2.16E-05	2.87E-05	8.25E-06	2.68E-05	1.08E-05	6.07E-06	6.33E-06	1.56E-05	0.000252547	2.33E-06	0.000204961	0.000125325	4.05E-05	5.21E-06	2.25E-05	1.45E-06	7.33E-06	2.84E-05	1.48E-05	2.46E-05	1.40E-05	1.97E-05	0.000487374	3.77E-05	0.000228788	2.14E-05	3.56E-06	2.87E-05	3.86E-06	3.27E-05	6.47E-06	8.93E-06	3.44E-05	1.49E-05	3.82E-06	5.89E-05	1.00E-05	1.66E-05	3.75E-06	3.28E-05	7.18E-05
270.mp3	2.13E-09	2.99E-09	1.53E-08	3.78E-08	8.68E-09	5.42E-09	4.27E-09	4.27E-09	5.28E-09	9.18E-09	1.24E-07	4.48E-09	1.60E-08	1.27E-08	7.54E-09	6.79E-09	1.38E-08	1.03E-08	4.41E-08	6.40E-09	8.10E-09	5.11E-09	5.34E-09	4.70E-09	5.85E-09	8.70E-09	1.55E-09	4.46E-09	9.01E-09	2.20E-08	3.96E-09	4.20E-09	1.34E-08	5.09E-08	5.45E-09	2.92E-09	1.16E-08	2.90E-08	2.65E-08	6.30E-09	4.38E-08	4.76E-08	2.73E-08	4.44E-09	8.25E-09	5.43E-09	1.04E-08	1.28E-08	1.49E-08
272.mp3	5.02E-06	1.68E-06	2.88E-06	6.20E-06	5.34E-06	4.98E-06	2.28E-05	6.06E-06	0.000101372	0.000200292	1.06E-05	9.39E-07	6.24E-06	1.67E-05	6.12E-06	8.42E-06	6.73E-06	5.71E-06	7.63E-06	1.39E-05	4.48E-05	0.000226892	4.15E-05	3.74E-07	1.11E-05	2.19E-06	1.71E-06	1.16E-05	4.51E-05	1.02E-05	7.58E-06	1.30E-05	0.000125209	0.00017039	4.09E-06	2.16E-05	2.31E-06	2.74E-06	1.37E-05	7.59E-06	2.89E-05	1.74E-05	9.17E-05	2.73E-05	0.000102259	0.000250671	2.07E-05	2.61E-06	5.07E-07
273.mp3	7.76E-06	1.28E-05	8.93E-07	3.85E-06	1.36E-05	3.03E-06	2.83E-06	2.13E-05	1.39E-06	1.94E-06	6.42E-06	6.00E-07	3.02E-06	4.78E-06	1.21E-05	2.59E-06	1.14E-05	2.10E-06	1.13E-06	1.79E-06	1.02E-05	4.56E-06	5.55E-06	1.20E-05	3.42E-06	1.91E-06	1.73E-06	2.81E-06	2.67E-06	4.66E-06	6.29E-06	2.52E-06	3.65E-06	2.31E-06	5.08E-06	1.38E-06	9.29E-06	4.70E-06	1.01E-05	7.34E-06	1.40E-05	6.45E-06	7.60E-06	1.70E-06	1.61E-05	1.78E-05	1.42E-05	1.70E-05	2.16E-05
274.mp3	4.51E-06	0.000236345	3.66E-05	0.000130914	2.97E-05	2.40E-05	1.59E-06	8.27E-05	9.22E-05	0.000141852	0.000246523	4.42E-05	4.07E-05	2.16E-05	1.19E-05	3.64E-05	0.000138707	4.10E-06	1.26E-05	0.000341217	8.13E-06	7.89E-05	6.81E-06	2.96E-05	5.03E-06	1.29E-05	0.000106616	6.89E-05	2.94E-05	0.000135079	0.000406391	6.57E-05	3.46E-05	6.56E-06	5.40E-05	0.000137967	8.05E-06	0.000119233	2.05E-05	1.03E-06	4.68E-07	0.000111974	1.38E-05	1.14E-05	0.000315768	0.000120884	4.02E-05	0.000273261	0.001076407
275.mp3	8.16E-05	2.47E-05	5.67E-05	3.90E-07	4.66E-07	0.000148655	8.26E-07	1.79E-05	0.00014421	3.17E-07	7.21E-07	4.53E-05	7.90E-07	2.39E-06	9.19E-05	9.57E-07	8.41E-07	6.43E-07	6.04E-06	1.70E-06	3.06E-07	2.80E-06	8.67E-07	6.81E-07	3.57E-05	2.23E-05	1.13E-06	2.11E-06	9.90E-07	1.92E-07	2.02E-05	2.14E-06	4.02E-07	7.28E-06	1.13E-06	2.37E-07	1.04E-05	1.77E-06	8.01E-08	7.02E-06	7.73E-07	1.40E-07	9.21E-06	8.87E-07	2.27E-07	1.63E-05	1.09E-06	2.30E-07	6.58E-05
276.mp3	0.000108029	0.000108333	5.24E-05	8.88E-05	5.86E-05	4.53E-05	7.69E-05	9.18E-05	7.60E-05	0.000217471	6.73E-05	9.94E-05	0.000167924	1.87E-05	7.53E-05	0.000156775	1.18E-05	0.000154451	0.000143374	3.54E-06	0.000116612	8.88E-05	6.94E-06	0.000139033	0.00013542	1.43E-05	0.00017064	1.55E-05	5.11E-05	0.000129256	4.23E-05	3.02E-05	0.000108038	4.38E-06	4.93E-05	3.80E-05	4.66E-06	2.79E-05	6.24E-05	4.68E-06	2.52E-05	7.54E-05	4.12E-05	4.97E-05	7.24E-05	0.000113637	4.55E-05	0.000186785	4.34E-05
278.mp3	1.70E-05	2.37E-05	6.33E-07	3.18E-06	5.75E-06	5.09E-05	1.11E-05	7.07E-06	2.44E-05	2.62E-05	7.82E-06	6.93E-06	3.49E-06	1.82E-05	5.00E-06	1.58E-05	3.43E-05	2.20E-05	1.31E-05	6.50E-05	1.44E-05	2.95E-05	0.000154416	1.82E-05	6.41E-06	1.62E-05	8.09E-06	3.77E-06	3.56E-06	1.60E-06	2.02E-06	5.58E-06	3.20E-06	9.97E-07	1.05E-06	5.81E-06	1.74E-06	3.34E-06	9.71E-06	3.19E-06	1.97E-06	1.61E-06	5.51E-06	2.94E-06	1.16E-06	1.88E-06	4.19E-06	2.82E-06	3.81E-06
279.mp3	3.22E-06	2.07E-07	1.73E-06	2.08E-06	1.68E-05	2.57E-05	3.38E-05	2.72E-05	2.03E-05	2.97E-07	2.97E-06	1.03E-05	3.94E-05	1.55E-06	1.94E-05	1.76E-06	7.09E-06	1.77E-05	8.05E-06	3.19E-06	2.96E-06	3.24E-05	1.52E-05	2.46E-05	2.62E-05	1.73E-05	3.99E-06	2.03E-07	2.19E-06	2.90E-06	1.28E-05	1.51E-06	7.97E-07	3.10E-06	1.07E-06	1.73E-06	1.78E-06	3.40E-06	0.000398429	1.44E-06	1.04E-06	2.12E-05	1.63E-06	4.47E-06	2.68E-06	0.000135775	2.67E-05	9.84E-06	1.59E-06
280.mp3	2.13E-08	1.18E-08	2.56E-08	4.54E-08	2.05E-08	2.44E-08	1.15E-08	3.15E-08	5.93E-09	9.62E-09	1.29E-08	3.63E-08	3.43E-08	5.50E-08	1.46E-08	2.22E-08	2.30E-08	4.23E-08	2.33E-08	3.01E-08	6.11E-08	3.20E-08	1.71E-08	1.92E-08	1.23E-08	7.64E-09	1.54E-08	2.26E-08	2.60E-08	2.44E-08	3.22E-08	2.03E-08	3.77E-08	3.94E-08	5.41E-08	7.17E-08	1.07E-08	2.84E-08	5.30E-08	2.25E-08	3.31E-08	1.13E-08	4.62E-08	2.63E-08	1.06E-08	2.20E-08	9.01E-09	1.29E-08	1.23E-08
281.mp3	1.80E-08	4.07E-08	1.05E-08	8.51E-09	4.32E-09	1.11E-08	1.38E-08	4.41E-09	1.13E-08	1.28E-08	1.85E-08	5.02E-09	1.24E-08	5.58E-09	7.01E-09	2.05E-09	9.17E-09	2.07E-08	6.68E-09	6.99E-09	1.21E-08	6.40E-09	1.59E-08	5.50E-09	1.09E-08	5.53E-09	1.25E-08	1.58E-08	3.57E-09	8.99E-09	1.04E-08	4.26E-07	1.23E-08	1.92E-08	1.04E-08	1.02E-08	3.63E-08	8.81E-09	6.74E-09	1.76E-08	6.46E-08	5.06E-08	6.69E-09	2.53E-08	8.30E-09	5.74E-09	9.10E-09	1.31E-08	9.76E-07
282.mp3	1.61E-05	0.000105383	7.10E-06	1.93E-05	6.26E-05	9.16E-06	3.53E-05	5.11E-06	3.34E-06	2.24E-06	4.44E-06	3.01E-05	3.59E-06	1.14E-05	4.00E-06	3.99E-06	0.00013273	1.58E-06	1.02E-05	2.16E-05	2.84E-06	2.50E-05	4.32E-06	1.39E-05	9.48E-06	2.04E-05	2.47E-05	4.28E-06	2.41E-05	3.73E-06	8.69E-06	0.000132896	9.58E-06	4.24E-05	6.84E-05	1.15E-05	3.19E-05	4.71E-06	7.33E-06	9.91E-06	1.27E-05	1.41E-05	2.52E-05	8.30E-06	2.58E-06	6.07E-06	0.000117179	8.85E-06	6.96E-05
284.mp3	2.41E-07	2.41E-08	1.58E-07	5.25E-08	3.45E-07	1.03E-07	1.91E-08	1.55E-07	4.29E-07	4.47E-08	2.22E-07	5.38E-09	2.13E-07	1.75E-07	4.43E-08	1.00E-07	2.43E-07	2.61E-09	4.12E-08	1.33E-07	2.13E-06	2.26E-08	2.06E-07	5.86E-07	4.82E-08	2.60E-08	4.78E-07	2.89E-08	7.11E-08	3.97E-07	4.45E-08	2.79E-07	7.14E-08	3.14E-08	2.84E-07	3.02E-09	3.44E-08	1.69E-07	1.92E-07	1.34E-07	1.78E-07	5.54E-08	1.15E-07	1.04E-07	5.40E-07	4.08E-08	2.22E-07	1.87E-08	4.01E-08
285.mp3	4.85E-06	0.000120948	5.21E-06	1.48E-05	5.40E-07	2.20E-07	3.63E-07	3.60E-06	9.64E-07	3.05E-06	1.68E-07	5.13E-07	5.88E-07	1.93E-05	1.34E-06	1.96E-07	3.60E-07	4.44E-07	1.51E-06	3.95E-07	7.00E-07	2.61E-07	1.46E-06	3.85E-07	5.96E-07	8.01E-07	7.04E-07	2.75E-07	3.63E-07	5.20E-07	3.41E-07	3.50E-07	2.38E-07	5.34E-07	4.91E-06	9.12E-07	5.18E-06	6.90E-05	1.61E-05	1.41E-06	1.01E-06	6.23E-07	1.41E-06	1.81E-05	1.83E-05	1.65E-06	1.95E-06	7.76E-06	1.40E-05
286.mp3	1.26E-08	5.21E-09	1.11E-08	9.95E-09	1.58E-08	2.07E-08	6.02E-08	1.25E-08	4.99E-08	4.66E-07	1.07E-08	3.09E-08	1.23E-08	1.40E-08	1.35E-08	2.32E-08	8.49E-09	8.74E-09	7.94E-09	1.05E-08	1.98E-08	2.69E-08	1.76E-08	1.72E-08	1.11E-08	2.90E-08	1.53E-08	1.81E-08	1.63E-08	1.04E-08	1.28E-08	2.15E-08	2.11E-08	5.97E-08	9.92E-09	1.04E-08	8.84E-09	1.79E-08	2.36E-08	2.16E-08	1.85E-08	2.56E-08	9.85E-09	1.39E-08	1.25E-08	8.05E-08	5.74E-08	1.34E-08	8.01E-09
288.mp3	3.91E-06	5.05E-07	1.16E-07	5.20E-06	1.32E-05	3.97E-07	7.15E-08	2.28E-06	8.71E-07	8.19E-08	0.000105816	3.79E-07	3.45E-05	6.47E-06	9.77E-07	1.98E-07	1.03E-08	3.32E-08	2.30E-07	6.11E-07	6.77E-07	4.49E-07	1.70E-06	1.35E-07	8.66E-07	3.42E-08	9.39E-09	2.87E-07	4.44E-07	7.58E-08	9.44E-08	2.22E-06	5.35E-07	1.40E-08	1.81E-06	9.16E-09	2.57E-07	1.39E-06	1.42E-07	4.69E-07	1.86E-07	1.18E-06	7.96E-08	4.37E-06	2.50E-06	2.43E-06	3.70E-07	1.24E-07	1.41E-07
289.mp3	3.06E-09	1.36E-07	6.03E-09	2.16E-08	1.10E-08	3.56E-08	3.57E-08	1.82E-08	1.32E-08	8.87E-08	3.67E-08	1.02E-08	5.85E-09	1.29E-08	1.29E-08	7.84E-09	2.13E-08	6.76E-09	6.20E-09	1.07E-08	8.08E-09	1.20E-08	2.47E-08	1.24E-08	3.11E-08	4.97E-09	1.92E-08	7.60E-09	1.06E-08	1.94E-08	2.34E-08	8.84E-08	1.31E-08	1.62E-08	6.63E-09	6.20E-09	1.86E-08	1.15E-08	9.58E-09	6.00E-09	1.21E-08	9.00E-09	3.21E-08	6.18E-09	9.13E-09	5.80E-09	3.10E-08	9.56E-09	1.73E-08
290.mp3	5.96E-07	3.13E-07	4.38E-07	1.75E-07	9.76E-08	2.51E-07	4.43E-07	1.31E-06	1.09E-06	1.42E-06	2.20E-07	3.47E-07	3.83E-07	3.00E-07	8.82E-08	1.07E-07	3.63E-07	1.23E-07	3.70E-07	9.13E-08	3.87E-07	2.30E-07	4.39E-07	2.60E-07	7.20E-08	6.28E-08	1.33E-07	4.23E-08	6.99E-08	7.99E-08	9.32E-08	1.88E-07	6.71E-07	3.47E-08	1.06E-07	4.74E-08	1.96E-07	1.39E-06	2.47E-07	6.19E-08	4.39E-08	1.14E-07	1.38E-07	1.81E-07	1.68E-06	1.48E-06	6.11E-07	1.54E-07	1.25E-07
292.mp3	1.21E-05	7.69E-06	3.12E-05	7.58E-05	1.81E-05	2.69E-05	3.56E-05	1.56E-05	0.00012469	2.34E-05	4.25E-05	1.28E-05	3.15E-05	1.74E-05	1.84E-05	6.23E-06	1.48E-05	1.70E-05	8.12E-05	1.44E-05	9.67E-06	1.85E-05	7.17E-05	0.000100426	1.49E-05	3.63E-05	7.49E-05	1.23E-05	0.000176159	4.64E-05	5.43E-06	4.19E-05	3.62E-05	1.37E-05	4.28E-05	2.31E-05	4.45E-05	2.66E-05	5.47E-05	4.19E-05	1.12E-05	2.47E-05	5.39E-06	8.85E-06	7.35E-06	9.74E-06	5.39E-05	4.08E-06	1.84E-05
293.mp3	1.49E-06	2.65E-06	2.90E-06	0.000104633	2.08E-06	6.15E-06	7.96E-06	1.28E-05	2.55E-05	2.73E-06	1.01E-05	7.05E-06	2.69E-05	1.26E-05	4.22E-06	2.53E-05	7.53E-06	2.59E-05	1.32E-05	8.49E-06	2.48E-06	1.36E-05	6.10E-05	1.61E-05	8.07E-06	6.52E-06	9.27E-06	9.16E-05	1.24E-05	1.84E-05	8.86E-06	4.00E-05	1.55E-05	5.18E-05	6.86E-05	6.25E-06	7.64E-05	7.14E-07	1.79E-06	4.53E-05	1.64E-05	0.000173818	1.01E-06	1.03E-05	2.18E-05	2.69E-05	0.000118331	4.81E-06	3.42E-05
294.mp3	4.10E-09	2.71E-08	8.12E-09	9.64E-09	3.62E-08	6.64E-09	8.45E-09	1.51E-08	3.36E-08	2.58E-08	1.26E-08	1.13E-08	8.39E-09	1.02E-08	1.13E-08	7.91E-09	7.33E-09	7.15E-09	9.20E-09	1.16E-08	1.65E-08	2.91E-08	1.48E-08	2.77E-08	8.49E-09	2.08E-08	1.18E-08	8.37E-09	1.33E-08	1.04E-08	3.16E-08	7.61E-09	1.08E-08	1.10E-08	1.66E-08	7.08E-09	1.09E-08	1.38E-08	9.59E-09	1.69E-08	6.99E-09	1.21E-08	2.85E-08	5.82E-09	1.47E-08	1.21E-08	2.98E-08	3.19E-08	9.93E-09
296.mp3	3.27E-05	4.39E-06	9.31E-05	6.34E-05	6.35E-06	5.96E-06	2.23E-06	1.03E-05	1.88E-05	0.000140515	0.000144369	5.63E-07	1.54E-05	5.51E-06	4.37E-07	2.24E-06	3.88E-05	2.20E-05	1.74E-06	1.02E-05	4.23E-06	3.87E-05	2.98E-05	7.25E-06	3.82E-06	2.64E-06	8.41E-05	1.20E-05	1.20E-06	1.63E-06	5.34E-06	8.14E-06	7.52E-06	4.89E-06	7.88E-06	9.24E-07	9.11E-05	1.09E-05	2.21E-06	1.51E-06	6.90E-06	8.17E-06	1.69E-06	1.15E-05	3.33E-05	7.58E-07	8.78E-06	6.01E-06	1.40E-05
297.mp3	9.88E-06	3.09E-06	5.81E-05	1.01E-05	1.11E-06	1.74E-07	1.30E-06	7.17E-06	2.48E-06	1.28E-06	3.74E-06	7.00E-06	1.02E-05	2.10E-06	4.84E-06	6.40E-08	1.59E-06	8.80E-07	1.22E-06	3.76E-07	3.13E-06	4.99E-05	7.08E-07	1.47E-06	4.45E-06	8.02E-07	7.23E-08	9.57E-05	1.03E-06	7.87E-06	7.05E-07	1.28E-06	1.10E-07	3.20E-06	2.08E-07	0.000171817	3.93E-06	3.52E-07	9.85E-07	1.15E-06	2.88E-05	1.20E-05	6.93E-06	1.45E-05	8.52E-06	8.61E-06	1.17E-06	1.12E-07	2.18E-07
298.mp3	9.34E-06	3.01E-06	0.000105453	3.21E-08	3.19E-05	1.10E-05	9.99E-07	3.01E-06	4.69E-06	8.84E-07	1.82E-05	6.30E-07	6.36E-07	1.81E-07	3.35E-08	4.04E-05	2.53E-06	7.88E-06	1.27E-05	2.35E-06	0.00018145	1.07E-06	3.18E-07	1.40E-06	9.53E-07	8.33E-07	2.03E-07	4.26E-06	1.49E-06	2.12E-06	3.48E-07	5.91E-06	5.65E-06	1.38E-06	9.70E-06	1.14E-07	1.68E-07	1.16E-06	4.20E-07	4.50E-05	1.07E-07	2.36E-08	2.53E-07	3.12E-06	1.22E-05	1.08E-06	1.59E-06	3.77E-05	6.79E-07
299.mp3	1.19E-08	3.61E-08	9.70E-07	1.34E-08	3.30E-08	7.74E-08	1.19E-08	3.58E-08	3.86E-07	1.46E-08	3.01E-08	1.01E-08	3.46E-07	7.21E-08	4.04E-08	1.53E-06	1.78E-08	8.12E-08	2.02E-07	3.03E-07	6.27E-07	1.64E-07	5.97E-08	7.93E-08	4.51E-07	3.58E-08	3.47E-08	1.13E-07	3.42E-08	1.22E-07	3.44E-08	3.16E-08	4.96E-08	5.43E-09	2.71E-07	1.35E-08	4.35E-07	5.40E-08	5.23E-08	5.02E-06	1.33E-08	2.36E-08	6.16E-08	9.53E-08	6.45E-08	3.03E-07	1.20E-07	2.64E-08	9.28E-08
300.mp3	4.32E-05	1.22E-05	1.43E-05	5.95E-05	6.24E-05	3.59E-05	4.56E-05	2.62E-05	2.40E-05	8.36E-06	2.40E-05	2.67E-05	2.05E-05	4.23E-05	5.51E-05	2.80E-05	5.00E-05	6.74E-06	4.69E-05	5.93E-05	6.87E-05	2.36E-05	5.32E-05	0.000107341	5.13E-05	0.000234142	4.42E-05	8.77E-05	2.81E-05	3.72E-05	1.28E-05	5.48E-05	9.90E-05	2.15E-05	2.38E-05	0.000129616	3.32E-05	4.32E-05	5.32E-05	6.02E-05	7.85E-06	2.25E-05	5.14E-06	4.55E-06	5.71E-05	3.15E-05	0.000124219	7.44E-05	1.36E-05
301.mp3	1.11E-06	3.41E-07	3.84E-07	4.75E-06	1.05E-06	3.83E-07	6.11E-07	2.48E-06	1.13E-06	4.88E-07	2.44E-06	2.28E-06	8.25E-06	8.65E-07	1.90E-06	1.64E-07	1.83E-06	3.16E-06	2.61E-06	4.05E-06	8.27E-06	3.58E-07	1.50E-06	3.37E-06	9.66E-08	1.71E-05	9.04E-07	7.42E-08	4.53E-06	1.15E-05	1.15E-06	2.43E-07	9.18E-07	1.83E-05	1.86E-06	3.27E-06	1.51E-05	5.35E-05	4.34E-08	2.23E-06	2.45E-06	2.43E-05	2.28E-06	6.34E-07	3.31E-07	9.09E-07	9.63E-07	2.19E-07	3.71E-06
302.mp3	1.05E-05	7.77E-05	5.79E-05	2.68E-05	1.39E-05	2.28E-05	2.07E-05	3.07E-06	4.41E-06	2.69E-06	4.94E-05	9.04E-07	5.25E-07	3.11E-05	2.00E-05	4.18E-06	1.03E-05	8.33E-07	1.05E-06	5.26E-07	4.29E-07	1.30E-06	8.63E-07	2.59E-07	1.05E-06	5.09E-06	2.50E-06	5.77E-07	8.88E-05	5.05E-07	9.07E-05	3.24E-07	2.56E-05	3.07E-05	3.26E-05	2.66E-05	3.39E-05	1.82E-05	6.28E-06	5.68E-06	2.59E-05	0.000102753	4.33E-05	3.13E-05	2.06E-05	4.08E-05	3.71E-05	1.45E-05	8.86E-06
303.mp3	6.29E-05	0.000131567	0.000209524	0.000211623	0.000326577	0.000162059	0.000168861	0.000158333	0.000407681	0.000102561	0.000410446	0.000228628	8.14E-05	7.56E-05	0.000146128	0.000273264	0.000108078	0.000137631	0.000164978	0.000121095	0.000125156	0.000215209	0.000267404	0.000146497	0.000191066	0.000231213	0.000187027	5.10E-05	0.000121136	0.000101131	6.38E-05	0.00015196	0.000183644	0.000206509	0.000119279	0.000255878	0.000122661	0.00011685	0.000180206	7.62E-05	1.87E-05	2.89E-06	1.96E-06	1.03E-06	4.98E-05	0.000152169	0.000257191	9.45E-05	0.000175533
304.mp3	9.06E-06	2.70E-06	4.11E-06	2.21E-07	1.85E-05	4.90E-07	1.23E-06	5.27E-07	9.96E-07	3.79E-07	8.47E-07	6.18E-07	9.36E-07	3.64E-07	8.44E-06	1.03E-06	1.12E-05	1.35E-06	1.65E-05	2.49E-05	3.49E-06	7.22E-06	5.26E-05	2.33E-06	2.70E-06	8.48E-06	6.31E-07	8.00E-06	6.56E-06	9.62E-07	6.19E-07	4.61E-07	6.50E-07	1.65E-06	3.57E-07	1.45E-06	2.07E-06	5.27E-07	2.94E-06	5.17E-07	1.13E-06	5.07E-07	3.17E-07	1.56E-06	9.71E-07	4.43E-07	4.26E-06	2.94E-06	1.65E-06
305.mp3	6.16E-07	6.94E-07	3.81E-07	1.73E-07	3.21E-07	8.02E-07	7.22E-07	4.67E-07	9.07E-07	3.44E-07	6.44E-07	3.65E-07	3.70E-07	3.62E-07	3.35E-07	2.78E-07	5.31E-07	3.37E-07	1.52E-06	4.46E-07	3.16E-07	8.07E-07	5.25E-07	1.72E-07	9.11E-07	5.84E-07	4.90E-07	4.41E-07	2.77E-07	3.23E-07	4.63E-07	8.49E-07	3.51E-07	8.69E-07	7.26E-07	6.33E-07	6.75E-07	5.49E-07	4.65E-07	2.47E-07	3.02E-07	1.28E-06	2.32E-06	5.57E-07	4.74E-07	1.05E-06	6.20E-07	6.61E-07	8.43E-07
306.mp3	6.19E-09	5.66E-09	4.89E-09	2.17E-08	7.57E-09	4.80E-09	1.59E-08	9.47E-09	4.10E-09	4.65E-09	2.23E-08	9.78E-09	6.15E-09	5.26E-09	1.41E-08	5.02E-09	4.74E-09	8.26E-09	6.47E-09	5.35E-09	5.94E-09	9.43E-09	6.36E-09	2.11E-08	1.19E-08	4.54E-09	1.61E-08	3.49E-08	9.00E-09	8.64E-09	4.93E-09	1.37E-08	4.97E-09	8.42E-09	7.19E-09	6.53E-09	4.10E-09	2.33E-09	5.95E-09	7.82E-09	6.56E-09	4.09E-09	7.92E-09	2.40E-08	6.41E-09	7.41E-09	3.27E-09	8.00E-09	2.89E-08
307.mp3	2.03E-06	8.06E-06	2.75E-05	3.81E-05	6.25E-06	1.96E-05	4.69E-06	4.36E-05	2.72E-06	1.47E-05	4.26E-06	1.72E-05	5.11E-05	6.54E-06	8.50E-06	9.40E-06	1.48E-06	3.04E-06	6.18E-06	2.17E-05	3.83E-06	2.00E-05	1.75E-06	4.98E-06	2.35E-06	6.17E-06	1.46E-05	1.07E-05	6.05E-06	1.86E-06	3.85E-06	1.10E-05	3.77E-06	4.07E-06	4.13E-06	4.03E-05	2.46E-06	2.44E-06	4.67E-06	1.23E-05	1.48E-06	9.95E-06	6.34E-06	1.09E-05	1.86E-05	1.47E-06	6.31E-06	1.36E-05	8.30E-06
308.mp3	1.17E-05	8.84E-06	4.61E-06	2.40E-05	8.02E-06	8.93E-07	2.24E-05	7.16E-06	1.83E-05	1.04E-05	1.13E-05	4.99E-06	7.68E-07	1.45E-05	1.51E-05	1.98E-05	4.19E-05	8.79E-07	9.40E-05	4.26E-05	1.70E-05	3.23E-05	0.00012672	2.12E-06	1.73E-06	3.14E-05	1.96E-05	1.46E-05	8.09E-06	3.17E-06	6.67E-06	4.07E-06	5.41E-05	1.57E-05	2.87E-05	4.55E-06	2.18E-06	1.17E-05	7.86E-06	4.09E-07	2.44E-05	3.80E-06	1.03E-05	4.60E-06	5.14E-05	3.51E-05	5.77E-05	6.75E-06	2.15E-06
309.mp3	9.24E-06	7.26E-06	3.32E-05	1.01E-05	6.03E-06	0.000131888	0.000254796	3.04E-05	8.65E-05	4.57E-06	6.12E-06	4.26E-05	4.14E-06	3.22E-05	6.65E-05	3.92E-05	4.86E-05	5.10E-06	1.09E-06	5.22E-07	1.38E-06	2.25E-06	6.11E-07	3.99E-06	3.30E-07	4.21E-06	5.65E-06	6.27E-07	1.22E-06	6.19E-06	3.40E-06	7.50E-07	1.22E-05	1.27E-06	6.71E-06	6.43E-07	4.12E-07	1.08E-06	1.14E-05	3.90E-06	6.33E-07	3.43E-06	4.55E-07	1.31E-06	3.03E-05	9.17E-07	1.51E-06	5.72E-06	2.18E-06
310.mp3	3.43E-06	1.52E-06	0.000572701	5.38E-06	5.89E-06	8.12E-06	6.78E-06	4.69E-06	0.000146187	2.01E-06	4.32E-06	1.11E-06	3.68E-06	2.10E-05	5.07E-06	1.73E-05	2.90E-06	7.05E-07	1.70E-06	2.78E-06	3.56E-05	9.91E-07	5.04E-06	3.05E-07	3.50E-06	2.85E-05	1.91E-06	4.98E-07	3.45E-06	1.57E-06	2.40E-06	6.97E-06	2.79E-07	7.80E-07	0.000397052	7.62E-06	8.60E-06	5.54E-06	8.23E-06	3.13E-06	6.11E-06	2.33E-06	6.88E-06	6.51E-06	2.86E-07	1.65E-06	3.96E-07	1.82E-05	2.05E-06
311.mp3	3.22E-06	8.21E-05	2.13E-05	7.89E-06	6.57E-06	3.03E-05	1.65E-06	5.42E-06	7.75E-06	6.03E-06	4.81E-06	5.08E-05	3.47E-05	1.73E-05	2.05E-06	3.04E-05	5.13E-06	5.20E-06	7.78E-06	3.23E-06	1.72E-06	5.33E-06	3.63E-06	1.08E-06	6.12E-06	4.21E-06	1.30E-06	9.87E-05	7.78E-06	2.33E-05	3.90E-05	3.93E-06	1.74E-05	4.65E-06	1.53E-05	2.75E-06	9.18E-06	4.29E-06	5.90E-06	5.25E-06	7.51E-08	8.92E-06	7.24E-06	7.66E-06	1.17E-06	1.09E-05	8.06E-06	5.12E-07	2.99E-06
312.mp3	1.95E-06	1.14E-05	2.22E-06	8.15E-06	1.51E-06	3.22E-05	1.30E-05	3.40E-05	1.63E-05	3.35E-06	4.95E-06	6.85E-06	5.81E-06	7.12E-05	6.26E-06	5.49E-06	1.49E-06	1.90E-06	6.60E-07	1.17E-06	1.28E-06	1.82E-06	1.66E-06	2.83E-06	2.27E-05	1.30E-05	8.31E-06	9.70E-05	1.84E-05	1.17E-05	4.09E-05	1.62E-05	3.61E-05	1.39E-05	3.10E-05	2.30E-05	9.81E-06	8.38E-06	0.000107246	4.29E-05	3.60E-05	8.96E-05	2.03E-05	1.53E-05	9.84E-05	5.17E-05	5.13E-06	1.86E-05	2.31E-05
313.mp3	2.00E-06	7.76E-06	2.49E-07	5.92E-06	2.10E-07	6.08E-07	3.88E-06	3.15E-06	9.23E-06	1.38E-06	7.36E-07	1.09E-05	3.59E-07	2.99E-05	1.19E-06	1.92E-06	2.22E-06	5.72E-06	6.36E-06	4.56E-06	2.22E-06	2.04E-07	4.88E-06	1.52E-05	4.54E-05	8.31E-06	3.38E-07	2.64E-07	3.09E-05	0.000109326	1.26E-05	5.09E-06	3.56E-06	2.21E-06	1.12E-06	8.55E-06	2.13E-06	5.78E-07	7.61E-08	1.27E-06	6.04E-07	5.95E-07	9.86E-08	4.39E-07	4.57E-06	3.34E-07	1.05E-07	3.28E-05	9.53E-07
314.mp3	7.94E-05	1.96E-05	1.67E-05	1.54E-05	4.81E-05	4.23E-05	2.45E-05	2.79E-05	9.00E-05	4.32E-05	6.88E-05	0.000107416	0.00015004	0.000248501	8.59E-05	0.000104152	0.00010092	0.00023261	0.000241998	0.00012651	9.75E-05	1.85E-05	2.19E-05	0.000135219	6.41E-06	9.10E-06	8.45E-05	1.63E-05	1.14E-05	2.89E-05	1.35E-05	0.000144164	4.43E-06	5.58E-05	2.09E-05	1.34E-05	2.68E-05	5.93E-06	0.000107562	2.49E-05	4.80E-05	2.31E-05	9.31E-05	0.000202932	0.000234209	9.49E-05	0.000130885	0.000105458	7.17E-05
315.mp3	5.89E-06	6.75E-07	1.62E-06	5.78E-06	3.16E-06	1.14E-05	5.30E-06	4.99E-06	2.86E-06	4.90E-06	4.25E-06	4.61E-06	9.77E-06	2.30E-06	2.05E-06	2.45E-06	3.49E-06	1.07E-05	8.21E-06	2.98E-06	4.37E-05	8.59E-06	5.22E-06	1.29E-05	2.91E-05	1.02E-05	7.87E-06	2.48E-05	2.81E-06	4.79E-06	3.88E-06	4.67E-06	1.38E-05	4.03E-06	2.35E-06	1.76E-05	1.27E-05	6.67E-06	5.74E-06	2.56E-06	2.94E-05	1.21E-05	1.38E-05	9.26E-06	1.79E-05	3.55E-06	3.46E-06	1.24E-05	4.19E-06
316.mp3	2.17E-05	4.02E-05	2.89E-05	5.62E-05	0.000162147	0.000289965	3.29E-05	0.000347085	1.96E-05	8.18E-05	9.39E-05	0.000107874	6.13E-05	1.65E-05	9.34E-06	0.000108523	0.000198425	5.98E-05	7.98E-05	2.48E-05	8.83E-06	1.90E-05	7.58E-05	4.96E-05	6.35E-05	0.00019027	6.81E-05	3.45E-05	1.37E-05	4.28E-06	3.02E-07	6.76E-07	8.34E-06	3.80E-06	9.59E-05	7.53E-07	9.97E-08	3.27E-07	1.72E-06	3.38E-06	2.22E-07	5.22E-07	2.90E-06	1.78E-05	3.10E-06	4.69E-05	4.30E-05	0.000315234	0.000214564
317.mp3	0.000249931	6.78E-06	6.86E-05	3.35E-05	5.15E-05	2.22E-05	1.16E-05	0.000158979	2.33E-05	4.51E-05	0.000556813	0.000334192	2.52E-05	1.79E-05	0.000106689	0.000339023	0.000129973	0.000454135	0.000137885	4.23E-05	4.44E-05	7.39E-05	0.00018039	0.000118127	8.23E-05	6.95E-05	4.28E-05	0.00051966	2.00E-05	8.54E-05	7.59E-05	0.000312532	0.00022738	1.90E-05	0.000124607	3.66E-05	1.93E-05	0.000534889	0.00011865	0.000101711	3.10E-05	0.000120629	0.000272871	0.000119184	0.000297328	0.000183823	1.12E-05	0.001322888	1.87E-05
318.mp3	3.74E-05	4.58E-06	1.27E-06	9.01E-06	8.36E-06	3.76E-05	6.70E-06	1.62E-05	5.95E-06	4.49E-06	5.44E-05	7.39E-06	4.16E-05	8.13E-06	4.53E-06	2.22E-06	1.37E-06	3.43E-05	4.05E-06	4.62E-06	1.40E-05	1.07E-05	2.32E-05	6.36E-06	1.34E-05	1.26E-05	8.80E-06	2.27E-05	8.93E-06	6.73E-06	6.23E-05	4.01E-06	6.84E-06	1.95E-06	7.80E-06	1.18E-05	4.91E-06	1.58E-05	1.68E-06	1.20E-05	4.34E-06	1.01E-05	7.63E-06	3.51E-06	2.62E-05	1.90E-05	1.21E-05	4.82E-06	6.13E-06
319.mp3	4.26E-08	8.38E-08	2.51E-06	1.08E-08	4.24E-09	7.83E-07	2.32E-07	6.46E-07	5.34E-07	1.87E-07	4.04E-06	1.90E-06	2.03E-08	8.44E-09	8.64E-06	1.03E-06	1.13E-07	1.23E-06	1.96E-08	7.19E-07	1.01E-07	5.04E-07	1.78E-06	1.02E-05	1.93E-06	6.33E-08	8.24E-07	1.15E-06	3.43E-05	1.74E-06	3.75E-08	5.24E-08	5.49E-08	0.00019586	6.76E-07	8.52E-07	6.41E-07	2.77E-06	3.05E-07	4.20E-08	1.01E-06	3.59E-07	6.74E-08	2.61E-07	4.21E-07	6.37E-05	4.26E-08	2.80E-08	2.87E-07
320.mp3	8.00E-06	6.29E-05	7.63E-06	4.14E-05	2.66E-06	9.84E-06	4.40E-06	5.47E-06	3.62E-05	0.000146815	3.87E-05	4.09E-05	1.93E-05	6.62E-06	5.93E-05	0.000154894	4.59E-05	5.22E-05	5.15E-05	3.30E-05	6.15E-05	1.42E-05	9.43E-06	1.24E-05	4.35E-06	9.07E-05	4.81E-05	1.37E-05	7.56E-05	0.000152416	1.22E-05	5.17E-05	1.35E-05	1.86E-05	0.000117446	0.000107289	6.67E-05	3.02E-05	2.74E-05	0.000207721	8.56E-06	5.05E-06	9.20E-06	2.86E-05	1.56E-05	1.07E-05	1.73E-05	1.81E-05	1.88E-05
321.mp3	6.65E-06	2.86E-05	2.64E-06	1.24E-05	1.94E-05	1.00E-05	1.15E-05	2.96E-05	2.97E-06	8.76E-06	2.22E-05	1.32E-05	1.05E-05	4.81E-06	0.000119426	9.73E-06	1.93E-05	2.43E-06	1.21E-05	0.000102343	9.68E-06	1.08E-05	3.01E-05	1.63E-05	1.23E-05	2.31E-05	4.62E-06	1.96E-05	1.04E-05	3.84E-06	1.43E-05	9.49E-06	8.56E-05	1.35E-05	1.39E-05	3.42E-05	5.13E-06	6.30E-06	6.87E-05	0.000440243	2.84E-05	1.56E-05	8.18E-06	1.58E-05	2.62E-05	4.80E-06	1.36E-05	3.37E-05	1.16E-05
322.mp3	1.64E-06	9.91E-07	8.83E-06	4.60E-06	1.91E-06	1.35E-06	1.92E-06	1.25E-06	5.55E-06	2.36E-06	5.08E-06	2.21E-05	1.53E-06	1.63E-06	3.14E-05	1.52E-06	2.76E-06	2.38E-06	1.90E-06	4.20E-06	9.49E-07	7.25E-07	8.60E-07	1.10E-06	2.15E-06	8.86E-06	3.79E-06	1.20E-06	0.000361876	2.72E-06	3.63E-07	5.73E-07	2.05E-05	5.95E-06	1.70E-06	1.70E-06	2.58E-06	2.47E-06	2.45E-06	4.37E-06	1.45E-06	2.48E-06	6.00E-05	4.05E-06	1.04E-06	2.22E-06	9.06E-06	2.64E-06	1.72E-06
323.mp3	0.000112428	5.61E-07	4.63E-06	2.66E-06	9.10E-07	8.56E-05	4.40E-07	7.63E-06	6.27E-07	2.10E-05	3.46E-07	1.80E-05	2.71E-05	2.70E-06	1.23E-06	1.94E-07	0.000274579	2.82E-07	1.55E-05	2.22E-07	6.61E-06	4.25E-07	6.27E-06	4.91E-07	7.74E-07	9.57E-06	5.69E-06	1.04E-05	3.59E-07	1.92E-06	1.34E-07	2.39E-05	1.24E-05	1.36E-07	6.04E-06	3.08E-06	2.90E-06	2.67E-06	3.39E-07	3.00E-05	0.000109942	1.03E-06	2.06E-06	3.91E-07	8.52E-05	1.07E-05	1.10E-06	1.09E-05	6.50E-06
324.mp3	3.74E-05	2.65E-06	5.21E-07	7.65E-08	1.07E-07	1.40E-06	2.05E-06	2.39E-06	3.45E-06	1.94E-07	8.95E-07	1.65E-07	9.20E-06	1.85E-06	8.98E-07	3.87E-08	6.71E-08	7.16E-06	5.55E-07	4.15E-06	4.47E-07	3.61E-07	4.33E-06	7.58E-06	3.87E-05	2.15E-05	2.64E-07	9.25E-08	2.60E-07	1.67E-07	3.83E-07	3.72E-07	7.05E-06	2.01E-07	1.25E-07	1.30E-06	3.49E-05	9.41E-06	8.15E-06	1.05E-07	9.26E-08	7.00E-07	9.88E-06	1.54E-06	8.42E-06	3.81E-07	6.75E-07	1.71E-05	0.000115446
325.mp3	1.52E-05	1.11E-05	1.77E-05	8.38E-06	9.53E-06	7.29E-06	1.93E-05	6.00E-06	3.78E-06	8.44E-06	1.38E-05	7.31E-05	2.67E-05	1.70E-05	8.39E-06	1.02E-05	3.57E-06	6.65E-06	2.23E-06	9.86E-06	1.42E-06	1.63E-06	6.22E-06	1.09E-06	6.87E-06	3.81E-05	1.06E-05	2.37E-05	2.21E-05	1.81E-05	2.15E-05	2.04E-05	2.26E-05	1.60E-05	9.71E-06	2.02E-06	8.24E-05	1.12E-05	8.80E-06	1.38E-06	8.92E-06	2.01E-06	2.01E-05	7.08E-05	6.22E-06	2.42E-06	1.80E-06	2.01E-06	4.14E-06
326.mp3	1.25E-05	1.47E-06	1.10E-05	7.79E-06	5.02E-06	1.61E-05	9.65E-06	3.77E-07	9.42E-07	5.16E-05	0.000214813	1.48E-05	1.22E-05	1.68E-05	7.53E-06	4.41E-06	7.93E-06	0.000276935	5.01E-05	3.02E-05	2.37E-06	0.000235141	1.64E-05	4.26E-05	8.44E-05	2.13E-06	3.51E-06	8.26E-06	4.49E-05	9.96E-06	1.29E-05	1.93E-06	0.000279677	9.72E-06	0.000473563	7.39E-05	6.71E-05	1.38E-05	7.05E-06	6.76E-05	3.50E-06	4.14E-05	2.59E-06	0.000302763	1.09E-05	0.000225594	0.000141588	8.68E-05	1.33E-06
327.mp3	8.59E-06	1.37E-05	1.41E-05	2.88E-05	9.11E-06	2.78E-05	1.95E-05	1.90E-05	7.46E-06	1.89E-05	0.000132287	0.000177542	2.92E-05	2.61E-05	1.51E-05	8.76E-07	1.45E-06	9.84E-05	1.74E-06	9.23E-07	3.11E-06	0.000195058	3.33E-06	1.13E-05	1.65E-05	9.80E-06	2.03E-05	9.71E-06	1.06E-05	6.00E-05	2.02E-06	0.000317063	0.000147702	1.82E-06	7.71E-07	6.93E-06	5.48E-06	7.49E-06	1.09E-05	0.000114827	4.53E-05	4.44E-05	1.84E-05	1.67E-05	8.61E-06	4.88E-06	3.53E-06	3.99E-05	3.02E-06
328.mp3	2.15E-05	4.99E-06	1.74E-05	2.91E-05	0.000161355	2.11E-05	2.21E-05	1.51E-05	7.47E-05	1.42E-05	5.94E-06	8.59E-06	1.39E-06	3.79E-06	5.20E-06	1.10E-05	1.19E-06	1.26E-05	1.47E-05	1.42E-05	1.56E-06	8.93E-06	1.50E-05	1.45E-05	4.71E-05	1.63E-05	2.88E-05	6.02E-05	2.53E-05	5.89E-05	3.59E-05	4.30E-05	0.000145243	3.41E-05	5.13E-06	5.48E-05	5.11E-05	4.34E-05	0.000280999	0.000251788	0.000418446	3.74E-05	4.23E-05	1.53E-05	0.000121508	2.12E-05	0.000146221	5.68E-05	0.000101796
329.mp3	2.14E-06	1.86E-06	9.50E-06	3.64E-06	4.76E-06	2.90E-06	5.25E-06	4.48E-06	6.55E-06	1.03E-05	8.89E-06	2.26E-06	6.13E-06	6.20E-06	1.15E-06	3.09E-06	4.08E-06	3.00E-05	6.30E-06	8.54E-06	1.60E-05	5.34E-06	1.70E-06	4.16E-06	7.93E-06	5.03E-06	2.91E-06	9.13E-06	1.13E-05	3.64E-05	3.33E-06	1.98E-05	3.74E-06	3.01E-06	3.55E-06	1.40E-05	7.68E-06	1.48E-05	1.10E-05	1.22E-05	3.02E-05	1.26E-05	5.69E-05	7.76E-06	2.03E-05	1.19E-05	6.85E-06	4.46E-05	5.35E-06
330.mp3	2.44E-06	7.33E-07	1.93E-06	1.12E-06	2.45E-06	3.40E-06	1.92E-06	1.15E-05	1.33E-06	2.75E-06	3.74E-06	3.48E-06	2.03E-06	6.04E-06	1.65E-06	1.13E-06	1.93E-06	1.86E-06	1.19E-06	6.50E-06	2.55E-06	5.98E-06	9.98E-07	1.36E-05	1.84E-06	1.77E-06	2.66E-06	1.44E-06	4.55E-06	1.85E-06	1.66E-06	9.54E-06	1.29E-06	1.90E-06	1.19E-06	1.09E-06	1.53E-06	3.79E-06	5.90E-07	5.24E-07	1.40E-06	1.64E-06	1.86E-06	8.03E-06	2.30E-06	4.32E-06	1.47E-06	4.02E-06	2.06E-06
332.mp3	0.000199623	1.87E-05	5.51E-05	1.48E-05	0.000173159	5.32E-05	7.38E-05	2.05E-05	0.00013003	4.70E-05	0.000158793	2.80E-05	0.000158808	0.000101337	0.000123701	1.63E-05	9.11E-05	6.25E-05	0.000121806	1.52E-05	0.000221538	3.32E-05	0.000111634	1.30E-05	0.000113933	2.44E-05	0.000193919	2.24E-05	0.000119732	2.91E-05	0.000121804	5.60E-06	0.000156746	4.08E-05	7.06E-05	1.20E-05	7.71E-05	6.27E-05	0.000111005	2.41E-05	9.43E-05	3.14E-05	0.000181852	4.59E-05	3.46E-07	8.34E-08	2.55E-07	4.55E-05	0.000383403
333.mp3	9.51E-05	5.88E-05	3.55E-05	3.14E-05	3.27E-05	2.84E-05	9.78E-06	5.25E-05	1.51E-05	1.48E-05	3.77E-05	4.74E-05	5.71E-05	4.85E-05	7.02E-05	2.73E-05	0.000107506	8.31E-05	2.38E-05	3.94E-05	1.87E-05	0.000158956	5.40E-05	4.34E-05	6.78E-05	5.56E-05	3.97E-05	3.99E-05	0.000104915	2.65E-05	9.91E-05	1.49E-05	4.57E-05	7.51E-05	2.31E-05	8.73E-05	5.28E-05	9.53E-05	3.10E-05	5.61E-05	4.23E-05	2.28E-05	4.64E-06	1.12E-06	2.04E-06	6.70E-06	3.60E-05	2.32E-05	2.84E-05
334.mp3	3.07E-08	9.56E-08	3.99E-08	1.61E-07	3.12E-08	7.17E-08	2.99E-08	1.84E-08	6.12E-08	3.50E-08	3.62E-08	1.95E-08	6.36E-08	4.22E-08	4.22E-08	8.87E-08	1.09E-07	1.14E-07	1.17E-07	1.42E-07	3.08E-08	2.96E-08	8.02E-08	2.59E-08	4.28E-08	6.20E-08	7.57E-08	1.33E-07	8.12E-08	6.05E-08	2.25E-08	1.02E-07	2.90E-08	8.18E-08	4.56E-08	4.21E-08	1.38E-08	3.48E-08	5.15E-08	2.18E-07	4.85E-08	8.14E-08	6.33E-08	7.81E-08	5.60E-08	3.37E-08	3.65E-08	5.69E-08	6.93E-08
335.mp3	2.55E-06	1.23E-05	1.62E-05	2.85E-05	7.58E-06	2.11E-06	3.27E-05	1.27E-05	9.22E-06	1.19E-05	1.37E-05	2.00E-05	7.68E-06	8.66E-06	3.04E-06	7.22E-06	4.73E-05	9.40E-06	1.40E-05	5.54E-06	3.70E-06	1.91E-05	1.02E-05	1.27E-05	4.60E-06	4.75E-06	1.45E-05	3.45E-05	2.43E-05	2.06E-05	6.76E-05	1.12E-05	4.28E-06	2.97E-05	2.55E-05	6.77E-05	1.96E-05	1.14E-05	1.24E-05	1.14E-05	3.23E-05	1.48E-05	9.07E-06	9.13E-06	1.42E-05	2.67E-05	1.95E-05	6.32E-06	1.27E-05
336.mp3	8.19E-05	2.57E-05	1.49E-05	3.01E-05	3.45E-05	1.50E-05	0.000445421	1.80E-05	9.78E-06	6.52E-05	0.000123382	3.30E-05	9.03E-06	5.43E-05	7.04E-05	2.96E-05	7.09E-05	0.000153732	0.00013114	3.25E-05	4.89E-05	8.96E-05	0.000229945	5.91E-05	5.12E-05	2.04E-05	0.0001121	5.45E-05	0.00054529	6.86E-05	6.79E-06	0.000197601	8.15E-05	6.41E-05	1.75E-05	0.000318885	1.56E-05	4.14E-05	1.61E-05	0.000146767	1.74E-05	1.26E-05	1.67E-05	2.45E-05	9.25E-05	8.94E-05	1.80E-05	2.86E-05	4.86E-05
338.mp3	1.32E-05	5.72E-06	2.75E-05	4.81E-05	1.02E-05	1.94E-06	2.01E-06	5.85E-06	8.59E-06	1.12E-06	0.000144482	3.56E-05	0.000118198	9.81E-06	2.70E-06	4.26E-05	1.38E-06	8.95E-06	2.37E-06	1.62E-05	3.20E-06	8.17E-06	2.16E-06	4.09E-06	7.90E-06	1.39E-05	2.55E-06	6.03E-05	1.15E-05	1.46E-05	1.57E-06	5.77E-06	8.57E-06	1.03E-06	2.02E-06	1.71E-05	7.54E-07	2.57E-07	3.77E-06	2.59E-06	1.48E-05	8.20E-06	2.25E-06	8.36E-07	1.38E-05	1.61E-06	1.02E-06	1.41E-05	4.20E-05
339.mp3	5.92E-05	3.15E-05	9.25E-06	9.42E-06	3.25E-05	1.70E-05	1.41E-06	6.80E-06	5.46E-06	0.000133618	6.44E-05	2.43E-05	2.17E-05	6.82E-05	5.00E-05	1.34E-05	1.40E-05	3.10E-06	6.38E-05	0.000156296	0.000153854	3.07E-05	1.06E-05	2.07E-05	2.72E-05	5.64E-06	7.40E-06	2.13E-05	6.36E-06	0.00021787	6.87E-05	1.64E-05	2.60E-05	1.79E-05	1.64E-05	3.05E-05	7.21E-06	3.94E-06	2.81E-05	0.000179198	2.71E-05	9.67E-06	1.55E-05	8.13E-05	3.21E-05	1.70E-05	6.46E-06	1.23E-05	6.37E-06
340.mp3	4.04E-06	9.86E-06	9.16E-06	1.11E-05	2.39E-05	0.000235121	0.000296591	6.04E-06	2.35E-05	2.49E-05	2.13E-06	8.32E-05	9.85E-06	5.54E-07	0.001440045	1.11E-05	0.000349607	3.58E-06	2.27E-05	4.65E-06	0.000353865	6.75E-06	1.67E-05	2.43E-06	0.000107484	7.50E-05	6.36E-05	2.46E-05	0.00014986	1.40E-06	8.57E-07	2.17E-06	0.000174543	0.000132391	9.50E-05	5.21E-05	2.78E-06	2.17E-06	0.000288968	1.32E-05	6.63E-06	0.000110439	1.04E-05	1.22E-05	6.40E-06	3.65E-07	2.58E-07	2.90E-05	0.0001545
341.mp3	2.79E-07	7.87E-05	2.08E-06	5.12E-07	1.74E-06	5.00E-06	1.04E-06	5.95E-07	1.35E-06	1.84E-07	8.54E-07	5.05E-07	2.62E-05	3.98E-06	2.49E-06	6.98E-07	1.12E-07	4.31E-07	6.49E-06	2.75E-07	2.16E-06	1.55E-06	1.18E-05	1.05E-06	7.86E-06	2.27E-05	5.80E-06	3.20E-06	7.37E-07	7.16E-06	1.26E-06	2.95E-07	1.44E-07	7.23E-07	7.01E-07	2.33E-06	7.34E-08	0.00014746	1.04E-05	3.94E-07	7.33E-07	3.77E-07	2.54E-06	3.02E-07	6.26E-07	6.79E-06	4.60E-05	1.75E-05	3.43E-06
342.mp3	7.39E-06	9.11E-07	1.76E-06	1.39E-07	2.21E-06	1.73E-07	1.28E-06	2.59E-07	1.14E-06	2.73E-07	2.75E-06	5.17E-07	1.28E-06	2.81E-07	6.81E-07	3.13E-07	2.99E-06	5.35E-07	1.75E-06	2.19E-07	3.08E-06	7.74E-07	3.14E-05	2.84E-06	8.78E-06	1.85E-06	7.22E-06	6.80E-07	7.33E-06	1.42E-06	6.05E-06	7.07E-07	5.01E-07	9.73E-08	3.64E-07	2.12E-07	4.16E-07	4.42E-08	1.13E-06	2.90E-07	1.74E-07	2.92E-08	9.24E-08	5.13E-08	1.95E-07	5.96E-08	5.85E-07	4.11E-08	8.12E-08
343.mp3	5.64E-06	2.79E-06	3.68E-06	1.00E-05	1.57E-05	2.94E-06	1.01E-05	2.50E-05	1.06E-05	4.78E-06	2.43E-06	2.30E-05	3.65E-06	2.35E-05	4.89E-07	2.40E-06	5.16E-06	9.31E-06	2.08E-05	2.32E-05	4.87E-06	9.00E-06	4.77E-06	1.60E-05	1.11E-05	1.45E-05	6.41E-07	1.32E-05	7.65E-06	5.69E-06	4.72E-06	5.71E-05	1.29E-05	1.35E-05	5.64E-06	1.25E-05	2.94E-05	1.74E-05	1.68E-06	6.74E-06	7.09E-06	1.09E-05	8.85E-06	2.59E-06	7.71E-06	2.85E-06	2.78E-06	3.15E-06	1.55E-06
344.mp3	2.87E-06	1.82E-06	1.08E-06	1.68E-07	1.91E-06	1.12E-06	0.000132472	2.85E-07	1.21E-06	5.76E-07	3.71E-06	1.83E-06	1.86E-06	1.80E-06	2.45E-05	5.43E-07	1.96E-06	2.51E-07	4.39E-07	7.72E-05	5.65E-07	1.49E-06	2.90E-06	2.13E-05	1.45E-07	4.20E-07	1.57E-06	1.39E-05	6.99E-07	1.68E-06	2.73E-05	8.69E-07	5.57E-06	9.76E-07	1.57E-06	5.34E-06	4.24E-06	7.77E-06	9.28E-07	1.68E-05	2.39E-06	1.16E-06	7.05E-07	5.26E-06	1.08E-06	1.37E-06	3.54E-06	3.10E-06	1.63E-05
345.mp3	2.77E-05	5.97E-06	7.32E-06	6.64E-06	3.32E-05	0.000104569	1.49E-05	7.83E-05	3.07E-05	5.34E-05	1.45E-05	1.17E-05	2.19E-05	9.97E-06	5.85E-05	7.63E-06	1.80E-05	1.23E-05	2.84E-05	0.000106442	9.77E-06	5.82E-05	1.09E-05	5.01E-05	1.14E-05	1.45E-05	9.20E-06	1.16E-05	3.50E-05	1.54E-05	5.31E-05	3.05E-05	2.19E-05	6.91E-05	0.000189066	2.41E-05	4.02E-05	3.14E-05	0.000207745	1.62E-05	1.49E-05	3.68E-05	3.54E-06	9.62E-06	3.65E-05	1.47E-05	7.39E-05	9.91E-06	2.51E-05
346.mp3	5.37E-06	4.61E-06	2.52E-05	2.01E-05	6.45E-05	2.02E-05	0.000207006	2.59E-05	2.29E-05	3.40E-05	2.53E-05	5.04E-05	6.35E-06	1.39E-05	0.000158876	5.28E-05	1.01E-05	9.77E-05	2.70E-05	5.01E-06	7.23E-05	5.55E-05	1.65E-05	3.05E-05	2.43E-05	2.74E-05	0.000130316	4.74E-05	2.96E-05	1.26E-05	2.72E-05	2.87E-05	5.29E-05	2.73E-05	4.48E-05	1.95E-05	1.46E-05	6.75E-05	0.00017437	1.96E-05	1.17E-05	0.000192025	9.70E-05	5.53E-05	7.06E-06	0.000149509	0.000351058	0.000118642	1.52E-05
347.mp3	1.29E-07	9.55E-09	1.34E-07	1.44E-07	3.95E-08	2.22E-07	9.85E-08	1.17E-07	2.49E-07	1.55E-08	1.14E-05	2.67E-08	1.18E-08	1.91E-07	4.01E-08	4.07E-08	3.79E-08	1.20E-07	1.25E-07	1.14E-07	1.32E-07	4.39E-08	6.55E-08	1.22E-07	2.35E-07	1.33E-07	2.90E-07	1.84E-07	1.61E-07	2.18E-07	1.95E-07	1.54E-07	8.53E-08	2.94E-07	4.39E-07	2.79E-06	9.83E-08	4.57E-08	1.35E-07	3.71E-08	4.02E-08	4.29E-07	1.25E-08	1.61E-08	5.15E-07	4.83E-08	1.70E-08	4.94E-09	7.96E-08
348.mp3	4.62E-05	4.57E-06	4.72E-06	1.32E-05	2.07E-05	3.06E-05	8.63E-05	1.68E-05	1.29E-05	2.60E-05	5.20E-05	1.20E-05	1.55E-05	1.60E-05	1.13E-05	6.98E-05	5.78E-05	2.61E-05	2.01E-05	1.47E-05	6.33E-05	7.97E-06	0.000122591	1.16E-05	1.03E-05	5.34E-05	0.000163944	2.68E-05	1.04E-05	2.65E-05	0.000123176	3.24E-06	2.64E-06	6.86E-06	1.75E-05	0.000244448	6.12E-05	0.001283949	8.14E-05	0.000142313	7.86E-06	5.17E-06	4.71E-06	7.15E-06	2.03E-05	3.95E-05	2.27E-05	7.06E-06	1.21E-05
349.mp3	6.78E-06	1.20E-05	2.14E-05	9.37E-07	4.22E-05	5.10E-06	3.25E-05	9.54E-07	7.05E-06	1.84E-06	2.29E-06	6.10E-05	1.85E-06	1.32E-05	2.26E-06	4.04E-06	2.24E-06	6.73E-06	1.67E-06	1.19E-06	2.70E-05	5.07E-05	2.72E-05	5.94E-07	7.91E-06	5.52E-05	7.42E-07	1.08E-06	4.22E-07	7.09E-07	1.32E-06	5.81E-06	1.05E-05	1.49E-05	3.00E-06	2.10E-05	3.94E-06	9.22E-07	4.57E-06	9.52E-07	1.18E-05	4.18E-06	5.01E-05	3.01E-06	1.13E-06	4.03E-06	8.31E-07	1.16E-06	9.37E-06
350.mp3	0.000233916	4.21E-05	0.000311468	0.000174912	2.30E-06	2.38E-05	3.04E-05	0.000165237	7.82E-05	3.14E-06	5.76E-05	1.51E-05	7.50E-05	4.21E-05	4.79E-05	3.19E-05	1.97E-05	7.72E-05	9.38E-07	7.78E-05	1.19E-05	0.000196648	2.91E-05	4.01E-05	2.17E-05	0.000533416	0.000126886	3.58E-05	0.000482558	0.000161691	0.000776096	2.71E-05	0.00049115	2.38E-05	7.21E-05	3.54E-05	0.000123561	3.15E-05	0.00017512	7.09E-05	0.000567865	0.00013168	4.35E-05	0.0003727	2.38E-05	4.33E-05	0.000235289	1.07E-05	5.99E-05
352.mp3	2.11E-06	3.54E-07	4.58E-06	1.66E-05	7.20E-05	6.26E-06	1.93E-05	2.14E-05	1.90E-05	1.26E-06	1.47E-06	1.96E-05	4.47E-06	1.92E-06	9.12E-06	8.82E-06	9.14E-06	1.72E-06	5.22E-07	2.65E-06	6.57E-06	6.15E-06	5.19E-06	7.63E-06	2.79E-05	5.69E-06	5.42E-06	2.07E-06	4.36E-06	4.58E-06	1.33E-05	8.43E-06	1.26E-05	5.17E-06	1.12E-05	6.52E-07	4.84E-06	1.91E-06	3.72E-06	1.34E-05	1.14E-05	7.20E-06	1.31E-05	1.10E-05	5.87E-06	1.37E-05	1.76E-05	6.13E-06	1.22E-05
353.mp3	1.19E-08	1.26E-07	1.89E-08	4.46E-08	1.97E-08	4.35E-08	6.51E-08	2.58E-08	2.71E-08	6.67E-07	5.48E-08	1.42E-07	2.16E-07	4.41E-08	5.49E-08	1.39E-07	5.96E-07	1.48E-07	6.14E-08	1.08E-07	7.41E-08	7.67E-08	2.44E-07	8.30E-08	1.18E-07	1.28E-07	9.96E-08	4.41E-08	9.25E-08	1.34E-07	1.41E-07	5.61E-09	2.26E-08	8.39E-08	3.98E-08	3.51E-07	3.96E-07	2.64E-08	7.89E-08	9.21E-08	1.42E-07	1.39E-07	4.79E-07	1.16E-07	1.84E-08	1.60E-08	4.35E-08	7.89E-08	2.50E-08
354.mp3	0.000267401	3.88E-05	4.76E-06	8.80E-05	4.32E-05	1.64E-05	7.59E-06	3.96E-05	0.000378978	4.98E-06	2.04E-05	3.77E-05	1.03E-05	9.77E-06	0.00010106	4.86E-05	2.55E-05	2.79E-05	6.19E-05	1.97E-05	8.92E-05	7.01E-05	0.00012667	9.27E-06	3.16E-05	0.000152181	1.07E-05	3.00E-05	5.55E-05	0.000144124	3.50E-05	2.22E-05	4.95E-05	2.81E-05	4.73E-05	3.21E-05	0.000221646	4.07E-05	0.000189574	4.74E-05	1.91E-05	2.55E-05	2.25E-05	8.87E-05	1.49E-05	8.77E-05	5.31E-05	5.31E-05	2.91E-05
355.mp3	6.33E-06	1.26E-05	7.00E-06	5.70E-07	7.07E-05	5.31E-06	3.37E-07	4.60E-07	2.90E-07	5.25E-07	9.02E-07	0.00063701	1.43E-06	2.35E-06	3.22E-05	2.37E-06	9.09E-07	3.42E-06	6.75E-06	1.66E-06	6.49E-07	6.94E-05	1.91E-05	5.31E-06	8.99E-05	1.91E-05	9.40E-06	2.21E-05	7.59E-07	1.85E-06	1.15E-05	2.83E-06	3.67E-06	7.18E-06	1.35E-06	2.96E-05	3.26E-06	3.34E-06	8.93E-06	2.86E-05	1.33E-06	2.44E-05	1.01E-06	9.06E-07	9.56E-07	4.72E-06	1.76E-06	1.66E-06	8.80E-07
356.mp3	4.00E-06	5.56E-06	1.39E-05	2.06E-05	4.70E-06	4.60E-06	1.21E-05	2.03E-05	4.29E-06	2.44E-06	1.67E-05	1.61E-05	2.22E-06	2.44E-06	1.69E-05	6.73E-06	3.66E-06	2.80E-06	2.82E-05	1.81E-05	2.15E-06	2.74E-06	1.37E-05	2.64E-05	2.42E-06	4.95E-06	9.34E-06	2.03E-05	4.55E-06	4.01E-06	2.19E-05	1.82E-05	7.54E-06	5.10E-06	8.34E-06	2.56E-05	3.40E-06	2.44E-06	1.20E-05	6.45E-06	3.09E-06	3.06E-06	2.20E-05	1.43E-05	2.33E-06	3.40E-06	1.51E-05	2.25E-05	6.36E-06
357.mp3	7.27E-06	6.49E-05	1.50E-05	7.31E-06	0.000526416	2.01E-05	4.13E-05	0.000146366	3.59E-05	3.63E-06	0.00040673	1.71E-05	1.34E-06	9.16E-05	5.99E-05	4.48E-06	0.000176486	1.57E-05	1.05E-05	1.76E-06	0.000165803	0.000364263	1.66E-06	1.07E-05	2.24E-05	2.02E-06	7.33E-06	0.00010904	1.73E-05	3.54E-05	3.45E-06	0.000146566	4.17E-06	9.19E-06	1.29E-05	7.57E-05	8.87E-06	4.87E-07	0.000396295	3.90E-06	2.28E-06	0.000723888	2.16E-05	3.78E-06	9.94E-07	6.36E-05	5.88E-06	1.99E-06	6.39E-05
358.mp3	1.08E-05	0.000175899	2.63E-05	1.00E-04	0.000137111	3.77E-05	2.35E-05	1.59E-05	1.47E-05	3.39E-05	2.70E-06	1.44E-05	1.16E-05	1.40E-05	8.00E-06	2.38E-05	2.56E-05	2.94E-05	1.33E-05	1.22E-05	1.74E-05	3.17E-05	0.000187955	2.07E-05	3.39E-05	3.35E-05	1.86E-05	3.18E-05	2.06E-05	1.71E-05	1.47E-05	0.000138948	2.54E-05	3.93E-05	4.60E-05	9.94E-06	3.49E-05	3.17E-05	4.86E-05	8.38E-05	2.44E-05	2.48E-05	3.45E-05	1.43E-05	0.000116689	4.00E-05	2.74E-05	2.60E-05	9.17E-06
359.mp3	4.18E-06	1.51E-05	2.09E-05	2.76E-06	2.98E-06	2.22E-05	1.09E-05	3.87E-05	3.84E-05	2.76E-05	8.11E-06	1.27E-06	1.65E-06	4.61E-06	4.73E-06	3.71E-06	9.15E-07	9.20E-06	3.53E-06	0.000281545	1.93E-05	4.18E-06	1.23E-05	1.66E-05	2.90E-05	2.88E-06	6.09E-06	6.51E-06	1.27E-05	1.23E-05	4.05E-06	1.04E-06	1.49E-05	7.17E-06	6.66E-06	5.64E-05	1.42E-05	1.11E-06	3.73E-06	1.22E-06	2.28E-06	3.19E-06	4.59E-06	0.000227044	5.95E-06	1.22E-06	3.62E-06	1.43E-06	7.56E-06
360.mp3	1.82E-07	8.93E-07	6.86E-07	1.72E-07	3.69E-06	1.85E-07	5.86E-07	4.49E-05	4.81E-08	1.10E-07	7.06E-08	3.01E-07	4.06E-07	1.54E-06	3.43E-07	4.17E-07	8.48E-08	9.81E-08	7.32E-08	4.07E-07	9.26E-07	9.47E-07	3.04E-07	1.10E-06	2.22E-08	6.27E-07	9.23E-08	1.21E-07	3.16E-07	9.87E-08	1.71E-07	3.17E-07	2.05E-08	2.86E-08	8.24E-08	2.65E-08	2.82E-07	4.53E-08	2.36E-07	1.13E-06	1.37E-08	4.30E-08	7.62E-08	1.59E-07	1.20E-07	6.55E-08	2.57E-07	4.91E-08	7.43E-09
361.mp3	5.37E-06	5.89E-07	1.38E-06	1.37E-06	4.16E-07	6.85E-07	1.12E-06	5.04E-07	3.24E-06	4.66E-06	2.28E-06	1.28E-06	2.01E-06	7.26E-07	2.79E-06	1.24E-06	5.82E-06	3.28E-06	3.25E-07	1.87E-05	2.45E-06	5.40E-06	2.99E-06	1.20E-05	3.76E-06	5.57E-06	7.55E-06	4.97E-06	4.70E-07	3.27E-07	2.50E-06	2.58E-05	7.12E-06	2.87E-06	1.09E-05	4.21E-07	3.40E-05	1.34E-05	6.86E-06	2.44E-06	7.00E-07	1.90E-06	7.79E-06	2.56E-06	2.77E-06	2.07E-05	7.03E-06	1.85E-06	4.47E-06
362.mp3	2.74E-06	6.58E-07	1.09E-06	8.36E-07	3.27E-07	1.64E-07	5.47E-07	5.75E-07	9.72E-07	1.81E-06	4.57E-07	1.30E-06	4.57E-07	2.71E-07	3.16E-07	7.97E-07	2.01E-06	2.70E-07	1.62E-06	1.61E-06	8.04E-08	1.79E-07	2.12E-07	6.32E-07	3.46E-06	1.04E-06	4.05E-07	3.07E-07	1.94E-07	1.54E-07	1.76E-06	1.88E-06	8.08E-06	1.80E-06	1.34E-05	2.56E-05	7.43E-07	5.20E-06	9.93E-07	1.25E-05	1.32E-05	1.60E-06	1.75E-06	1.62E-06	6.93E-06	2.67E-07	5.29E-07	0.00060939	1.78E-06
364.mp3	3.82E-07	8.52E-07	1.95E-07	8.06E-07	1.39E-05	9.15E-05	3.33E-05	2.85E-06	3.83E-06	2.48E-06	5.39E-07	1.06E-06	7.65E-07	5.19E-06	0.000152477	3.27E-06	2.86E-06	1.39E-06	2.04E-07	1.45E-06	2.02E-07	1.61E-06	2.23E-06	7.56E-06	7.45E-07	4.09E-06	4.10E-07	8.39E-07	3.58E-07	7.73E-08	7.50E-07	1.74E-06	2.76E-07	3.62E-06	1.73E-05	6.11E-06	2.94E-06	4.55E-06	9.06E-07	4.62E-06	3.92E-06	2.26E-06	7.16E-07	2.33E-05	7.09E-07	2.08E-06	8.09E-07	3.12E-06	2.17E-06
365.mp3	1.76E-06	8.16E-06	4.44E-06	3.60E-07	8.96E-06	1.60E-06	9.74E-06	3.12E-06	1.83E-05	1.16E-05	9.82E-07	5.85E-06	2.92E-06	3.00E-06	9.02E-06	4.85E-06	4.03E-05	3.15E-05	5.80E-05	3.22E-06	1.42E-06	1.10E-05	2.05E-06	8.11E-06	2.43E-05	2.84E-05	2.10E-05	1.33E-05	1.12E-05	1.95E-05	6.69E-06	1.45E-05	3.55E-05	3.44E-06	3.44E-06	6.44E-06	4.15E-06	3.16E-06	2.36E-05	2.84E-05	3.05E-06	7.96E-06	3.62E-05	1.15E-05	1.76E-05	7.13E-06	4.51E-06	9.31E-06	5.07E-06
366.mp3	7.26E-05	3.61E-05	4.64E-05	5.09E-05	0.000118076	9.28E-05	8.60E-05	3.34E-05	0.000142773	0.000163612	6.23E-05	0.000161488	8.91E-05	6.09E-05	5.42E-05	3.02E-05	6.49E-05	6.56E-05	6.26E-05	1.80E-05	8.05E-05	1.04E-05	1.35E-05	3.72E-06	1.11E-05	1.91E-05	9.23E-05	9.68E-06	3.42E-05	7.76E-05	7.20E-05	7.95E-05	5.72E-05	0.000151151	8.65E-05	5.59E-05	9.23E-05	5.52E-05	4.01E-06	6.64E-06	6.58E-06	4.57E-06	7.97E-06	7.86E-06	1.15E-05	5.25E-06	3.01E-05	2.00E-05	1.86E-05
367.mp3	9.61E-07	7.58E-07	1.03E-06	1.09E-06	7.56E-07	1.05E-06	4.85E-07	0.000114626	1.70E-06	6.31E-08	1.67E-08	7.10E-07	0.000198501	1.80E-06	6.16E-07	3.73E-06	1.06E-07	9.20E-08	4.76E-07	9.96E-07	9.02E-07	4.61E-06	6.36E-07	1.29E-07	7.38E-08	6.84E-07	1.36E-06	1.72E-07	3.36E-06	1.35E-07	2.87E-06	3.35E-06	6.86E-07	5.88E-07	4.18E-06	5.61E-08	5.97E-08	5.77E-08	3.62E-08	2.03E-07	1.45E-07	7.75E-07	1.81E-06	6.07E-07	9.76E-08	1.27E-07	2.41E-06	8.97E-07	1.04E-07
368.mp3	2.41E-06	1.33E-06	2.88E-06	1.99E-07	5.52E-07	1.07E-06	3.08E-07	2.03E-06	9.30E-07	9.79E-07	2.63E-06	1.56E-06	1.80E-06	6.26E-07	7.93E-07	1.35E-06	1.34E-06	1.64E-06	1.47E-06	2.79E-06	3.10E-06	3.02E-06	1.10E-06	1.15E-06	3.92E-06	1.65E-06	1.34E-06	2.65E-06	1.34E-06	5.36E-07	1.97E-06	2.75E-06	1.98E-06	1.82E-06	7.39E-07	2.06E-06	1.37E-06	4.48E-07	1.93E-06	9.14E-07	3.60E-06	2.04E-06	1.93E-06	2.24E-06	3.02E-06	3.88E-06	1.21E-06	4.08E-06	2.65E-06
369.mp3	9.42E-06	5.93E-06	5.70E-06	2.96E-06	7.89E-06	1.10E-05	1.56E-06	1.97E-06	1.78E-06	7.44E-06	6.74E-06	1.99E-06	3.50E-06	3.79E-06	3.63E-06	8.87E-06	4.57E-05	8.71E-06	1.55E-06	1.87E-06	1.17E-05	1.22E-06	1.74E-06	4.89E-05	6.72E-06	1.92E-07	7.13E-07	1.94E-07	5.30E-07	3.46E-06	9.46E-06	7.07E-06	7.23E-06	7.99E-07	7.99E-06	1.43E-05	2.70E-06	0.000163987	5.13E-07	5.08E-07	8.62E-06	6.33E-05	5.20E-06	1.57E-06	1.90E-06	6.72E-05	3.25E-06	3.56E-06	1.07E-05
370.mp3	4.06E-08	2.49E-08	1.01E-07	1.51E-08	9.32E-09	2.60E-08	1.29E-08	7.13E-09	1.89E-08	1.21E-08	7.53E-08	1.32E-08	5.44E-08	3.98E-08	1.73E-08	2.10E-08	2.30E-08	1.65E-07	2.04E-07	1.94E-08	2.41E-08	2.39E-08	2.01E-08	1.93E-08	2.18E-08	4.03E-07	4.10E-08	1.91E-08	8.00E-09	1.67E-08	1.70E-08	2.05E-08	2.41E-07	3.59E-08	1.59E-08	1.91E-08	7.12E-08	1.58E-08	1.37E-08	5.68E-08	4.90E-07	1.93E-08	2.02E-08	2.30E-08	3.62E-08	1.33E-08	4.06E-08	1.16E-08	2.68E-08
371.mp3	1.86E-06	1.12E-05	6.46E-06	1.18E-05	6.34E-06	1.18E-05	3.34E-05	4.22E-05	5.88E-05	6.66E-06	7.46E-06	1.33E-05	1.24E-05	2.46E-05	2.19E-06	2.01E-05	1.65E-05	1.66E-05	1.04E-05	5.16E-06	2.65E-05	1.01E-05	1.20E-05	1.54E-05	1.14E-05	4.61E-05	2.14E-06	1.18E-05	2.29E-05	1.63E-05	7.16E-06	1.84E-05	1.43E-05	5.71E-05	1.05E-05	2.59E-05	1.64E-05	1.56E-05	3.03E-05	2.68E-05	2.12E-05	4.27E-05	1.55E-05	1.68E-05	3.46E-05	1.92E-05	2.08E-05	1.34E-05	2.40E-05
372.mp3	4.36E-05	2.86E-05	3.60E-05	5.30E-06	4.72E-05	8.77E-05	1.26E-05	5.56E-05	0.000142842	2.94E-05	2.94E-06	3.30E-05	2.36E-05	0.000174337	1.00E-05	2.07E-05	3.74E-05	1.54E-05	0.000338846	5.97E-05	4.24E-05	2.19E-05	3.68E-05	0.000113617	1.30E-05	9.20E-06	2.73E-05	7.35E-06	6.66E-05	1.16E-05	1.67E-05	5.86E-05	9.33E-06	2.24E-05	5.54E-05	1.48E-05	9.38E-06	3.31E-05	1.29E-05	1.85E-05	0.000103774	2.26E-05	1.60E-05	2.30E-05	4.88E-06	0.000107099	7.24E-05	3.62E-06	0.000123283
374.mp3	0.000115325	0.000123179	0.000297514	0.000212261	9.35E-05	6.19E-05	2.94E-05	9.25E-05	0.000199736	8.30E-05	9.39E-05	5.27E-05	0.000124864	4.85E-05	3.89E-05	0.000176849	7.07E-05	5.20E-05	7.99E-05	0.000187988	8.15E-05	0.000114617	5.38E-05	6.64E-05	0.000116016	0.000137454	0.000122555	9.26E-05	7.93E-05	0.000112407	9.53E-05	0.000179758	5.04E-05	9.32E-05	0.00063637	0.000145755	3.66E-05	0.000126416	0.000147333	5.43E-05	0.000116812	0.000112849	7.36E-05	4.87E-05	0.000109288	8.95E-05	0.000118908	0.000179464	7.03E-05
375.mp3	6.81E-05	0.000573127	4.21E-06	7.80E-06	3.58E-05	1.17E-07	5.83E-06	6.24E-06	6.34E-06	0.000319028	8.70E-06	7.90E-06	2.01E-05	4.19E-06	0.000378826	9.10E-06	1.03E-05	9.93E-07	7.46E-06	6.12E-06	1.47E-05	2.01E-05	2.00E-06	4.27E-06	2.77E-06	6.27E-06	2.86E-06	1.09E-05	4.03E-06	1.56E-07	2.93E-06	6.97E-06	4.67E-06	2.07E-05	2.19E-06	4.02E-06	7.02E-06	1.86E-05	3.45E-07	2.84E-06	5.12E-06	0.000128062	0.000251196	1.84E-06	5.34E-06	1.39E-06	1.64E-07	1.67E-05	6.19E-06
376.mp3	9.76E-05	0.000169704	0.000112373	0.000352985	1.22E-05	1.82E-06	3.60E-05	7.24E-07	5.27E-06	0.000388051	1.36E-07	1.15E-07	2.31E-07	1.98E-07	0.000282123	1.00E-05	0.000813144	0.00012871	2.02E-05	3.94E-07	2.52E-07	4.17E-06	1.38E-07	2.47E-07	1.60E-07	2.11E-08	9.88E-08	6.98E-08	4.81E-06	1.18E-06	8.64E-08	1.72E-07	4.58E-05	5.50E-08	2.95E-08	8.92E-08	5.64E-07	6.26E-09	8.27E-08	9.48E-08	2.98E-08	2.21E-09	3.19E-06	0.000123631	2.16E-07	3.16E-08	6.25E-08	1.90E-05	1.20E-07
378.mp3	8.94E-05	1.15E-05	1.21E-05	1.74E-05	4.22E-05	1.07E-05	7.64E-06	2.33E-05	1.39E-05	9.21E-06	5.96E-06	4.70E-05	6.49E-05	4.29E-05	3.10E-05	3.85E-05	3.45E-05	2.19E-07	1.26E-07	1.98E-07	3.80E-07	3.78E-07	2.44E-07	1.85E-07	9.89E-07	4.00E-07	3.01E-07	2.59E-07	4.87E-07	2.50E-07	4.81E-07	1.99E-07	4.41E-07	4.92E-07	3.03E-07	2.04E-07	1.60E-07	3.81E-07	1.98E-07	1.54E-07	2.55E-07	1.53E-07	2.22E-07	3.87E-07	1.72E-07	2.12E-07	4.48E-07	3.37E-07	2.51E-07
379.mp3	5.70E-09	5.87E-09	2.99E-09	6.54E-09	5.02E-09	3.44E-09	9.75E-09	1.09E-08	1.21E-08	3.26E-09	1.06E-08	8.76E-09	7.32E-09	2.52E-08	2.95E-08	2.40E-08	5.51E-08	1.48E-08	7.64E-09	4.46E-09	8.27E-09	9.32E-09	8.34E-09	6.88E-09	1.72E-08	6.93E-09	8.28E-09	5.60E-09	8.71E-09	4.05E-08	2.62E-08	3.09E-08	9.55E-09	7.71E-09	6.55E-09	5.76E-09	2.32E-09	3.18E-09	7.52E-09	1.72E-08	1.25E-08	3.48E-09	9.98E-09	5.50E-09	4.06E-09	6.46E-09	7.59E-09	1.41E-08	1.20E-08
380.mp3	9.02E-06	8.04E-05	1.69E-05	9.99E-06	1.11E-05	6.30E-05	3.32E-05	2.72E-06	7.33E-06	7.76E-05	1.16E-05	7.01E-06	6.72E-06	0.000106612	8.86E-06	0.000153877	0.000145232	5.29E-05	3.26E-06	8.27E-06	0.000252258	1.79E-05	1.30E-05	1.54E-06	5.94E-05	3.92E-06	5.98E-06	6.99E-06	1.26E-05	1.58E-05	1.66E-05	2.62E-06	0.000218583	6.21E-06	1.51E-06	1.90E-06	5.13E-05	1.16E-05	9.23E-06	8.26E-06	0.000131425	1.69E-05	4.70E-06	6.10E-06	8.19E-05	8.43E-06	2.15E-06	3.79E-05	7.52E-05
381.mp3	0.000176954	2.96E-05	8.28E-05	0.000112646	4.09E-05	5.26E-05	5.69E-06	0.000188882	1.49E-05	2.50E-05	1.18E-05	3.49E-05	2.44E-06	2.87E-05	2.92E-05	9.80E-05	0.000169263	5.11E-06	6.64E-05	3.96E-06	2.02E-07	6.34E-05	6.20E-05	0.000225219	7.39E-05	5.30E-06	9.84E-07	9.31E-07	2.09E-06	5.94E-07	1.98E-06	5.30E-06	2.07E-06	2.00E-08	1.75E-06	3.85E-09	8.87E-11	2.11E-07	9.27E-07	7.02E-07	3.63E-06	1.67E-07	3.10E-09	1.00E-06	9.15E-06	1.00E-08	2.08E-07	8.54E-07	1.95E-08
383.mp3	1.48E-07	5.81E-08	5.33E-08	2.53E-08	8.33E-09	1.92E-08	8.88E-08	8.68E-08	1.58E-08	3.08E-08	1.33E-08	4.92E-09	4.80E-09	4.52E-08	7.42E-08	9.17E-08	1.22E-07	4.94E-07	3.43E-07	1.35E-07	1.77E-07	6.74E-08	6.59E-08	4.50E-08	1.08E-07	6.07E-08	2.20E-08	4.17E-08	2.35E-08	3.40E-08	9.08E-09	9.83E-09	1.55E-08	2.13E-08	1.27E-08	2.66E-08	1.23E-07	3.66E-08	2.18E-08	4.45E-08	6.92E-08	8.50E-08	2.16E-08	2.16E-08	1.33E-08	2.48E-08	2.08E-08	6.29E-09	9.68E-09
384.mp3	6.55E-06	1.76E-06	2.20E-06	1.21E-06	1.25E-06	1.36E-05	7.95E-06	2.49E-05	4.93E-06	2.21E-07	3.05E-06	4.03E-05	3.93E-06	7.47E-06	1.15E-06	8.36E-07	4.64E-05	5.17E-06	3.36E-06	4.86E-06	2.46E-06	2.29E-06	2.32E-05	3.66E-06	1.53E-05	4.90E-06	3.56E-07	5.24E-06	2.80E-05	5.64E-06	8.73E-06	1.31E-06	1.72E-06	2.21E-05	1.17E-05	3.95E-06	9.48E-06	1.43E-06	2.11E-06	2.36E-05	2.15E-06	6.01E-05	5.08E-06	1.60E-06	1.55E-06	4.01E-06	2.13E-06	7.09E-07	1.81E-07
386.mp3	1.80E-07	5.71E-07	6.95E-07	1.10E-07	4.50E-07	1.69E-07	4.12E-07	1.71E-06	8.57E-07	7.91E-08	2.98E-05	5.54E-07	1.82E-07	3.15E-07	5.57E-06	8.48E-08	1.91E-06	6.69E-07	1.95E-06	1.13E-06	5.70E-07	2.85E-06	1.85E-07	1.82E-07	1.66E-06	6.23E-07	2.64E-06	1.85E-05	2.70E-06	4.20E-05	2.29E-05	4.03E-06	3.73E-05	2.10E-06	1.24E-06	2.52E-05	3.58E-07	5.48E-06	1.10E-05	3.08E-06	6.92E-06	6.21E-05	9.12E-06	4.87E-06	2.18E-05	3.49E-06	3.73E-06	2.71E-05	2.36E-05
387.mp3	4.56E-07	1.72E-06	5.32E-06	6.83E-07	4.86E-06	2.49E-06	1.43E-06	4.60E-05	1.36E-05	1.13E-05	3.06E-05	4.16E-09	9.44E-07	8.79E-05	4.09E-06	3.92E-07	2.73E-07	2.14E-07	1.05E-05	0.000205599	4.21E-05	8.57E-07	4.40E-06	2.49E-06	2.75E-06	6.65E-05	7.78E-06	2.90E-07	2.41E-07	9.16E-08	7.97E-08	8.16E-05	5.49E-06	1.42E-05	7.76E-07	4.36E-06	6.13E-07	5.75E-05	5.45E-06	3.25E-07	2.10E-07	1.30E-07	1.09E-05	0.000245624	2.52E-05	1.01E-06	8.99E-06	8.93E-06	1.31E-06
390.mp3	1.33E-06	4.55E-06	4.06E-06	5.43E-06	4.77E-06	9.78E-05	6.03E-06	6.77E-06	2.85E-05	6.98E-06	2.99E-05	4.42E-06	1.00E-05	2.53E-05	4.85E-05	1.43E-05	1.14E-05	0.000198099	3.05E-05	3.61E-05	0.000117118	6.68E-06	4.63E-05	1.83E-05	2.00E-05	2.61E-05	2.21E-05	1.70E-05	5.25E-05	0.000177659	3.27E-05	7.03E-06	6.17E-05	1.21E-05	8.86E-05	0.000339571	3.50E-05	0.000303339	6.00E-05	7.61E-05	4.54E-05	0.00019894	6.71E-05	4.88E-05	5.51E-05	2.58E-05	6.46E-05	6.64E-05	1.56E-05
391.mp3	0.000530639	1.19E-05	4.32E-05	0.000224595	0.000145186	0.000153989	0.000104673	0.000281998	7.38E-06	4.08E-05	5.26E-05	9.25E-05	2.52E-05	1.68E-05	1.66E-05	0.000297119	5.46E-05	0.000289496	0.000319534	9.44E-05	6.34E-06	2.14E-05	3.42E-05	2.96E-05	0.000844936	3.22E-06	4.36E-06	9.48E-05	2.86E-06	3.09E-05	6.53E-05	8.81E-05	5.76E-05	2.03E-05	5.23E-06	0.000102482	4.43E-05	0.000163396	1.62E-06	0.000258218	1.49E-05	0.000566774	5.91E-05	1.26E-05	1.27E-05	8.73E-06	1.67E-05	6.45E-05	2.02E-06
392.mp3	7.85E-07	6.91E-07	4.13E-07	7.48E-07	1.28E-06	1.94E-06	3.30E-06	0.000126812	4.29E-06	5.37E-07	0.000714796	1.97E-05	4.86E-05	3.22E-06	2.29E-07	7.14E-05	2.67E-06	7.03E-06	1.19E-05	4.72E-06	5.33E-06	1.16E-06	0.00016341	2.51E-06	0.000716476	3.25E-06	1.98E-06	0.000163144	6.60E-06	5.25E-05	1.31E-06	1.64E-07	1.94E-05	1.47E-06	2.92E-06	1.46E-05	0.000211982	2.81E-06	2.87E-07	1.73E-05	3.38E-07	0.000765228	2.11E-05	1.09E-06	3.47E-05	9.36E-06	2.03E-05	3.26E-06	0.000167196
393.mp3	6.35E-05	3.52E-05	3.07E-07	4.28E-06	1.89E-05	2.29E-08	1.27E-07	1.46E-08	8.61E-06	1.25E-05	4.00E-07	0.000176525	0.000103165	1.11E-05	4.44E-06	1.03E-06	9.40E-07	1.99E-05	0.000330305	7.07E-06	4.51E-06	5.98E-08	6.63E-06	7.31E-06	7.64E-08	3.41E-08	0.000240764	7.16E-05	4.75E-06	0.000100214	7.64E-05	4.50E-05	2.75E-05	0.000204295	2.57E-05	0.000545449	1.41E-05	5.33E-06	0.000253625	0.002163021	0.000331071	3.15E-05	6.20E-06	1.25E-06	0.000210063	6.19E-05	3.30E-05	7.28E-06	1.41E-05
395.mp3	0.000422037	2.19E-05	2.11E-05	1.76E-06	0.000299275	6.07E-06	4.77E-05	5.88E-05	0.000205521	2.95E-05	0.000123868	0.000568681	2.82E-05	5.73E-06	2.49E-06	0.000141168	6.83E-05	9.60E-05	1.59E-06	1.55E-06	9.23E-07	2.20E-06	4.01E-05	7.00E-05	8.77E-05	0.000111938	0.000110687	5.48E-05	8.83E-05	3.78E-06	1.10E-06	1.30E-06	3.31E-06	4.81E-06	8.05E-06	5.32E-06	0.000234767	5.18E-07	4.25E-06	1.86E-06	3.35E-07	2.28E-07	0.000428599	0.000433109	0.000149086	0.001117267	5.76E-07	9.52E-05	0.000202925
397.mp3	2.39E-05	0.000187637	2.59E-05	3.89E-05	3.66E-05	1.24E-05	8.25E-05	5.26E-05	2.15E-05	4.27E-05	2.23E-05	3.77E-05	4.73E-06	0.000177526	0.000168411	6.55E-05	0.000296593	1.16E-05	0.000537925	2.83E-06	3.27E-05	0.000475087	2.89E-05	1.02E-05	8.22E-06	7.49E-07	0.000180917	4.79E-05	2.52E-05	2.15E-05	2.40E-05	1.76E-05	1.50E-05	9.59E-05	7.06E-05	8.71E-06	0.000121166	1.92E-05	1.53E-05	8.26E-05	4.84E-05	6.11E-06	4.95E-07	5.66E-05	1.43E-06	2.22E-06	0.00027745	2.35E-06	2.96E-06
399.mp3	1.26E-05	1.30E-05	1.07E-05	2.90E-05	6.78E-05	1.69E-05	1.63E-05	5.06E-06	8.49E-06	1.73E-05	3.00E-05	7.30E-05	3.95E-05	1.76E-05	1.63E-05	4.34E-06	1.87E-05	2.68E-05	5.92E-05	1.27E-05	2.85E-05	1.55E-05	1.74E-05	1.66E-05	2.92E-05	4.29E-06	2.41E-05	3.37E-05	9.63E-06	5.69E-05	3.50E-05	2.75E-05	8.40E-05	3.68E-05	0.000140185	5.19E-05	4.60E-05	8.50E-06	2.80E-06	2.96E-06	5.78E-06	8.43E-05	0.000182775	7.58E-05	4.72E-05	8.83E-06	2.19E-05	1.18E-05	2.19E-06
400.mp3	8.71E-07	5.34E-07	2.69E-07	6.55E-07	2.87E-06	1.67E-06	3.52E-07	4.77E-07	6.04E-07	2.93E-07	9.86E-07	7.41E-07	3.00E-07	1.00E-06	6.00E-07	4.73E-07	3.99E-07	0.000465395	0.000194293	4.43E-05	2.21E-05	0.000181542	9.68E-07	2.29E-05	4.75E-05	0.00015794	0.000267326	0.000341987	7.38E-05	0.000112014	0.000117249	9.00E-06	0.000236599	1.24E-05	0.000622068	0.0005483	0.000413184	0.000393383	0.000139554	2.69E-05	7.57E-05	9.12E-05	2.49E-05	0.000350937	0.00044316	0.000458588	0.000798923	0.000527599	0.000468174
401.mp3	2.17E-06	2.30E-06	5.88E-06	1.25E-06	6.41E-06	5.62E-06	1.51E-05	7.90E-05	2.83E-05	1.94E-05	7.97E-06	3.26E-06	8.26E-07	1.73E-05	4.18E-06	0.000418011	1.67E-05	9.27E-07	0.000120027	2.99E-05	1.01E-05	2.39E-05	9.03E-06	3.90E-05	1.12E-05	6.68E-06	0.000178027	1.41E-06	9.21E-07	5.00E-05	5.83E-06	1.37E-05	2.44E-05	3.89E-05	2.45E-05	6.20E-05	1.60E-05	0.000446035	1.22E-06	3.38E-06	0.000103999	3.33E-06	0.000100801	0.000135891	9.04E-05	7.87E-05	0.000206292	8.93E-05	0.000370236
402.mp3	1.44E-05	1.32E-05	4.81E-06	4.14E-06	7.24E-07	1.30E-06	0.000234779	0.000251948	9.88E-05	3.39E-05	7.21E-05	2.15E-05	5.70E-05	1.68E-05	9.06E-06	5.39E-06	3.39E-06	2.84E-05	2.24E-05	2.86E-05	0.00012202	0.000179915	3.64E-05	2.08E-05	1.11E-05	1.35E-05	2.63E-05	8.11E-06	9.47E-06	1.55E-05	0.000390706	0.00055155	0.000245529	0.00026398	0.000147949	9.15E-05	0.000314039	4.88E-05	2.16E-05	1.56E-05	2.74E-05	1.73E-05	2.14E-06	5.78E-06	1.81E-06	3.34E-06	2.83E-05	1.54E-06	9.73E-07
403.mp3	1.80E-06	2.98E-06	2.37E-06	1.87E-06	4.95E-07	1.44E-06	1.09E-06	1.13E-06	1.44E-06	5.70E-06	1.18E-06	1.65E-06	1.61E-06	1.63E-06	2.45E-06	2.72E-06	2.28E-06	2.24E-06	2.97E-06	4.40E-07	5.39E-06	1.10E-05	1.35E-06	8.74E-07	1.34E-06	1.32E-06	1.45E-06	2.41E-06	3.15E-06	2.56E-06	3.60E-06	4.01E-06	1.32E-06	1.01E-05	1.95E-06	2.94E-06	1.48E-06	8.12E-06	4.93E-06	1.07E-06	1.40E-05	2.88E-06	4.82E-06	1.55E-05	4.86E-05	5.90E-06	4.25E-05	2.49E-06	3.65E-06
404.mp3	0.000377881	9.93E-06	0.000469515	8.57E-07	0.00018599	1.09E-06	6.18E-05	2.24E-05	0.000357463	0.000207963	6.19E-05	0.000821774	0.001231687	0.002092545	0.002175167	2.36E-05	0.000404965	1.24E-06	0.000548927	0.001860648	0.00049398	0.000316963	1.71E-05	8.05E-05	1.14E-06	0.000143767	3.83E-06	2.16E-05	6.75E-05	8.44E-05	0.000502873	0.001400203	0.001992272	0.001909551	0.00050544	0.00026832	4.49E-06	0.001261674	2.07E-06	0.00075209	0.000474525	2.95E-06	0.000350489	1.66E-06	3.18E-05	4.53E-06	7.58E-06	3.54E-05	1.72E-05
405.mp3	0.000204099	5.82E-05	0.000139466	3.56E-05	3.38E-05	6.78E-05	0.000154788	6.89E-05	3.05E-05	1.64E-05	1.07E-05	2.87E-05	1.99E-05	0.000369349	4.93E-05	6.15E-05	2.69E-05	2.54E-05	0.000135725	5.88E-05	0.000140682	4.63E-05	2.92E-05	1.82E-05	0.000231082	0.000444443	0.000143953	4.02E-05	3.89E-05	0.000339374	0.000253881	8.60E-05	2.62E-05	9.54E-06	4.46E-06	0.000242012	4.10E-05	0.000263782	1.13E-05	1.89E-05	4.01E-06	6.35E-05	5.56E-05	5.59E-05	6.72E-06	7.19E-06	3.59E-06	1.74E-05	0.000141982
406.mp3	8.67E-06	6.33E-05	4.41E-07	3.84E-05	4.69E-06	7.81E-05	2.47E-07	2.39E-06	4.89E-05	8.46E-06	2.06E-06	9.48E-05	0.000132699	7.55E-06	2.27E-06	2.26E-05	1.22E-06	5.44E-06	5.02E-05	1.71E-06	2.39E-05	2.39E-05	2.46E-05	1.93E-05	4.11E-06	0.000109411	3.18E-05	5.47E-06	9.25E-06	0.000141411	6.43E-06	3.26E-06	4.13E-05	8.01E-06	2.63E-06	1.59E-05	4.86E-05	1.09E-05	7.23E-06	0.000112806	1.45E-06	4.90E-06	4.53E-05	0.000216721	6.03E-07	6.42E-06	0.00027042	8.00E-06	2.93E-05
407.mp3	7.23E-07	2.11E-06	6.12E-07	1.18E-06	8.46E-07	2.28E-07	5.04E-05	1.03E-07	1.49E-07	8.15E-06	9.47E-07	0.000450092	1.78E-05	9.28E-07	8.02E-06	1.63E-05	1.00E-06	1.61E-06	1.50E-06	2.35E-06	3.62E-07	3.55E-07	1.85E-05	4.79E-07	3.54E-07	9.36E-06	7.88E-06	0.00020614	8.95E-06	1.04E-06	5.78E-06	3.11E-05	1.02E-06	1.42E-06	9.87E-07	3.51E-06	8.79E-07	1.61E-07	1.75E-05	8.90E-08	3.09E-06	2.81E-05	5.22E-07	0.000504712	8.37E-07	3.15E-08	1.20E-06	4.68E-06	4.17E-07
408.mp3	1.08E-05	2.53E-05	1.87E-05	2.73E-05	1.36E-05	4.28E-05	3.03E-05	1.92E-05	1.98E-05	6.95E-05	4.95E-05	0.000405715	6.57E-05	8.29E-05	4.61E-05	3.91E-05	6.88E-05	5.02E-05	5.91E-05	5.34E-05	6.61E-05	0.000126468	0.000102466	6.57E-05	0.000110301	0.00039136	0.000290503	0.000282487	0.000235396	0.000186613	6.65E-05	0.000179932	0.00014901	7.36E-05	8.68E-05	9.30E-05	9.18E-05	0.000201661	9.89E-05	5.52E-05	0.000134804	0.000110939	8.51E-05	0.000284871	0.000196351	0.000106364	0.000164532	0.000108348	9.71E-05
410.mp3	9.03E-06	2.31E-06	1.20E-06	2.30E-05	1.62E-05	6.88E-06	1.21E-05	2.79E-07	7.63E-06	1.12E-05	7.99E-07	2.39E-05	4.69E-07	8.83E-07	1.21E-06	7.41E-05	6.25E-07	2.05E-07	2.39E-06	2.37E-06	1.29E-06	1.28E-05	2.05E-06	1.62E-06	1.05E-05	8.57E-07	7.05E-06	4.92E-06	1.25E-06	7.13E-07	2.04E-06	1.60E-06	8.57E-06	6.49E-05	1.40E-06	7.74E-06	8.50E-05	1.36E-05	1.88E-06	3.46E-05	1.65E-05	8.69E-06	1.85E-05	7.32E-06	2.47E-06	3.88E-05	6.98E-06	2.87E-06	0.000232713
415.mp3	0.000179889	1.05E-05	0.000136206	0.000119623	1.53E-06	1.01E-05	2.36E-06	5.07E-06	4.62E-05	0.000137374	3.02E-05	4.18E-05	3.52E-06	8.16E-08	0.000129856	8.78E-05	0.000345064	2.86E-05	6.70E-06	5.84E-06	8.37E-05	5.44E-06	7.28E-06	5.25E-05	9.97E-06	2.17E-06	4.62E-05	4.58E-05	1.73E-06	2.15E-06	9.93E-07	3.16E-07	5.61E-05	5.06E-05	5.42E-05	5.76E-05	6.26E-07	4.02E-08	4.12E-05	0.000349087	6.97E-06	6.53E-05	1.99E-05	2.62E-07	2.35E-05	5.21E-06	2.67E-05	5.37E-05	1.97E-06
416.mp3	1.03E-05	1.13E-05	7.74E-06	1.47E-05	4.01E-06	3.42E-06	1.99E-05	2.28E-05	7.28E-06	7.29E-06	2.92E-07	3.25E-07	8.05E-06	2.43E-07	3.88E-06	1.43E-05	2.23E-06	6.99E-06	4.60E-06	1.36E-05	5.27E-06	6.91E-05	3.00E-05	1.47E-05	7.22E-05	1.94E-07	2.91E-06	5.29E-07	1.28E-06	3.30E-06	2.69E-06	1.99E-06	2.10E-06	3.36E-06	1.24E-06	7.79E-06	0.000249727	1.85E-05	1.18E-05	0.000330434	0.00010594	2.27E-06	1.48E-05	4.64E-05	2.64E-05	0.000148548	0.000112483	6.08E-05	4.35E-05
419.mp3	3.59E-07	8.69E-07	9.02E-07	5.90E-06	9.91E-07	1.22E-06	6.13E-07	7.82E-07	1.72E-07	2.00E-07	1.91E-07	2.41E-07	4.98E-07	7.87E-07	9.38E-07	9.48E-08	3.74E-08	9.61E-08	5.23E-08	1.23E-08	2.45E-08	1.86E-08	2.69E-08	4.76E-08	5.47E-08	1.85E-08	3.05E-08	5.56E-08	2.55E-08	9.43E-07	2.15E-06	8.68E-07	1.45E-06	1.55E-06	1.05E-06	5.88E-06	8.32E-07	9.36E-07	7.31E-07	1.69E-07	7.55E-08	7.60E-08	6.57E-08	6.82E-08	3.07E-08	4.16E-07	8.74E-07	2.16E-07	6.99E-08
420.mp3	1.44E-06	0.000666873	6.08E-05	0.000875105	0.00121102	7.47E-07	2.28E-06	0.000126459	2.17E-05	0.000634317	0.001224013	0.001748361	0.001054125	0.001074639	9.57E-07	2.08E-06	5.60E-07	0.00068425	0.001096205	0.001351194	0.00075489	3.05E-07	8.46E-07	0.000332707	1.30E-06	0.00035053	0.001895649	0.001444052	0.000869196	8.14E-06	7.79E-07	8.96E-07	1.44E-06	0.000617979	2.94E-05	0.001622865	0.001122531	8.10E-07	2.05E-07	0.001197988	4.19E-07	0.001258264	0.001339444	0.00138965	0.001109935	0.000963736	1.89E-07	2.49E-06	0.001144406
422.mp3	2.23E-05	3.15E-05	6.79E-05	0.000145309	0.000333473	5.48E-07	3.92E-07	8.87E-07	2.04E-06	3.28E-06	1.03E-05	2.37E-05	1.05E-05	1.30E-05	2.73E-05	4.82E-07	5.46E-07	6.41E-07	1.62E-06	5.05E-06	1.45E-06	8.73E-07	3.69E-06	8.17E-06	1.45E-05	1.11E-05	1.46E-05	5.35E-05	8.92E-05	6.68E-05	0.000250698	2.98E-07	4.22E-07	1.39E-06	3.61E-06	9.47E-06	1.76E-05	2.11E-05	3.39E-07	2.16E-07	4.09E-07	1.82E-07	2.00E-07	2.56E-07	6.84E-07	2.47E-06	4.81E-06	4.14E-06	4.61E-06
423.mp3	7.75E-06	2.32E-07	1.37E-06	2.48E-07	1.53E-05	1.79E-05	1.68E-05	1.00E-06	1.05E-06	1.60E-06	5.57E-07	2.88E-07	4.52E-06	2.57E-07	1.24E-06	3.92E-06	0.000172085	5.93E-07	8.63E-07	9.39E-07	2.88E-06	3.89E-06	5.73E-06	4.80E-06	1.42E-06	1.35E-06	4.36E-05	1.89E-05	5.75E-07	8.01E-07	1.24E-07	2.70E-07	1.34E-06	1.92E-06	1.41E-05	2.50E-06	3.80E-05	1.77E-05	6.78E-07	2.00E-07	1.96E-06	1.15E-06	1.17E-05	1.34E-05	1.54E-05	9.20E-06	3.19E-05	1.81E-05	1.58E-06
425.mp3	4.18E-05	5.71E-05	6.94E-05	9.28E-05	5.71E-05	9.22E-05	9.49E-05	8.39E-05	9.56E-05	5.11E-05	6.95E-05	8.36E-05	3.56E-05	3.50E-05	3.05E-05	5.63E-05	6.74E-05	2.08E-05	8.10E-05	3.04E-05	3.37E-05	1.67E-05	1.11E-05	1.34E-05	3.56E-05	1.90E-05	6.55E-05	5.86E-05	8.29E-05	1.29E-05	4.71E-05	1.59E-05	1.78E-05	2.18E-05	5.13E-05	4.64E-05	2.89E-05	2.45E-05	5.47E-05	2.69E-05	2.54E-05	2.45E-05	3.29E-05	2.82E-05	5.97E-05	5.30E-05	3.26E-05	5.42E-05	3.94E-05
426.mp3	2.63E-05	3.63E-05	3.89E-05	2.53E-05	1.71E-05	6.76E-05	4.12E-05	2.33E-05	2.37E-05	3.82E-05	2.66E-05	2.98E-06	4.08E-06	8.17E-06	1.43E-05	5.07E-06	6.10E-06	1.04E-05	5.68E-06	3.03E-06	9.79E-06	3.14E-06	7.88E-06	4.21E-06	3.30E-06	7.49E-06	5.13E-06	4.26E-07	7.26E-07	5.85E-07	3.40E-06	6.47E-07	5.89E-07	6.17E-07	6.10E-06	9.29E-06	2.62E-06	7.28E-06	1.04E-05	3.93E-06	2.70E-06	1.31E-05	4.70E-06	3.13E-05	1.19E-05	3.41E-05	3.52E-05	1.13E-05	4.38E-06
427.mp3	0.000190764	9.96E-05	0.000482354	5.28E-05	0.000381679	0.000343657	0.000310576	0.000151274	0.00022102	0.00026684	0.000126571	0.000344374	5.54E-05	7.86E-05	0.000482466	0.000152344	0.000217756	0.00041247	0.00015465	0.000215403	0.000493258	0.00022324	8.92E-05	0.000456854	0.000104131	0.000229142	0.000140262	0.000115816	0.000116015	0.000121102	7.12E-05	0.000126383	0.000239314	7.29E-05	5.88E-05	0.000126919	0.000138526	0.000181373	0.00015382	4.82E-05	0.000100345	0.000140827	7.42E-05	0.000193637	0.000542583	0.000140658	0.000287205	0.000151759	0.000270139
428.mp3	2.44E-05	2.91E-05	7.29E-06	6.55E-06	8.79E-06	3.48E-06	2.27E-06	8.30E-06	7.43E-06	2.08E-05	1.45E-05	6.97E-05	4.49E-05	0.001125214	1.52E-07	1.17E-05	1.93E-05	4.20E-06	0.001059256	1.89E-06	0.001105479	1.15E-06	0.000822696	0.000202664	0.001591276	4.47E-05	4.80E-05	0.000430118	2.80E-05	1.59E-06	4.05E-05	0.000235304	2.23E-05	7.55E-06	3.36E-06	8.16E-06	8.72E-06	2.36E-05	4.80E-06	2.07E-05	2.25E-05	1.59E-06	1.73E-05	4.30E-05	3.13E-05	5.22E-05	2.09E-05	3.21E-05	2.01E-06
429.mp3	6.61E-09	9.67E-09	1.64E-09	1.68E-09	9.78E-10	2.60E-09	9.99E-10	1.80E-09	2.73E-08	1.54E-08	1.12E-08	4.93E-09	7.66E-09	3.03E-09	7.38E-09	1.27E-09	2.43E-09	2.64E-09	1.69E-08	2.84E-08	3.01E-09	2.38E-09	2.09E-09	5.62E-09	1.98E-09	3.49E-09	1.84E-09	3.48E-09	2.25E-08	1.95E-08	8.47E-09	3.33E-09	2.97E-09	1.98E-09	1.66E-09	1.08E-09	1.45E-09	3.24E-09	1.04E-08	2.34E-08	2.14E-09	1.18E-09	8.46E-10	1.06E-09	7.10E-10	9.86E-10	6.37E-10	2.16E-09	2.32E-08
430.mp3	5.17E-06	1.94E-06	7.64E-06	3.20E-06	7.52E-06	4.72E-06	1.73E-05	3.59E-06	4.18E-06	5.92E-06	1.06E-05	4.92E-06	3.15E-06	7.28E-06	1.81E-06	2.81E-06	3.59E-06	9.82E-06	3.71E-06	3.45E-06	4.97E-06	3.99E-05	2.87E-06	2.12E-06	2.80E-06	1.31E-05	4.13E-06	4.68E-06	5.36E-06	1.71E-06	9.45E-06	6.00E-06	2.14E-05	3.17E-06	1.56E-06	1.89E-06	3.34E-06	4.80E-06	3.81E-06	1.67E-05	1.69E-06	6.65E-06	2.36E-07	4.34E-07	1.52E-07	1.13E-07	5.58E-08	4.86E-07	8.48E-07
431.mp3	1.87E-05	9.05E-07	8.02E-07	0.000171499	4.99E-05	1.32E-05	1.34E-06	0.000191521	1.10E-05	8.11E-05	2.69E-05	4.17E-06	4.80E-05	4.60E-06	1.03E-06	5.73E-06	1.07E-06	4.32E-05	5.38E-06	5.02E-05	1.44E-05	2.47E-06	6.56E-07	5.74E-05	3.23E-06	1.23E-05	1.40E-06	3.32E-05	8.71E-06	0.000106589	1.28E-05	1.86E-06	7.64E-05	2.75E-06	4.10E-06	2.50E-06	3.19E-06	4.94E-05	4.76E-06	4.81E-05	8.95E-06	0.000260498	6.25E-05	6.99E-05	4.96E-05	8.26E-06	1.48E-06	0.00021502	1.00E-05
432.mp3	5.34E-06	7.49E-05	1.96E-07	1.08E-06	3.23E-05	0.000116148	5.39E-09	7.87E-08	3.27E-06	1.66E-05	3.58E-06	9.19E-06	9.15E-06	4.67E-05	0.00041607	4.41E-07	3.59E-05	4.45E-07	1.73E-05	0.000672251	1.64E-06	6.47E-06	9.02E-05	1.20E-06	2.90E-07	4.42E-06	6.25E-06	3.50E-05	9.90E-05	2.20E-06	1.84E-05	0.000122205	3.04E-07	3.55E-07	2.49E-05	4.44E-06	3.44E-08	0.000183877	2.19E-06	4.38E-05	9.56E-06	8.88E-07	3.61E-06	4.58E-05	2.55E-05	1.14E-07	0.000147133	1.85E-05	4.19E-05
435.mp3	0.000111936	8.51E-06	0.000110761	2.67E-06	2.89E-05	1.01E-06	9.11E-06	4.06E-05	7.64E-06	0.000656752	3.27E-06	0.000214874	1.48E-06	0.000391587	3.60E-05	5.20E-05	5.71E-07	4.48E-06	7.59E-07	6.36E-07	6.52E-07	2.39E-05	5.21E-05	0.000346431	5.04E-05	1.25E-05	0.000130707	3.25E-06	0.000176948	1.38E-05	3.02E-06	1.22E-05	6.57E-06	7.34E-06	0.000118007	1.38E-07	2.06E-07	4.30E-07	2.44E-06	0.00085514	5.90E-07	3.97E-05	6.69E-06	0.000324089	0.000501545	0.000470625	0.001836461	0.000137561	0.002349998
436.mp3	1.06E-05	6.65E-06	1.76E-06	2.60E-05	1.30E-06	3.87E-06	7.64E-07	2.52E-06	2.35E-07	9.21E-07	1.41E-06	9.53E-06	4.19E-05	4.51E-06	4.30E-06	8.39E-06	1.24E-06	2.17E-06	1.94E-06	7.50E-05	3.34E-06	0.000170361	1.78E-05	3.04E-06	5.17E-06	1.39E-05	1.62E-05	2.77E-05	1.61E-05	1.41E-05	0.000142294	2.58E-05	2.96E-06	6.85E-06	1.28E-06	1.93E-05	2.85E-06	2.48E-05	3.95E-05	1.13E-06	8.34E-05	1.12E-05	5.82E-06	6.94E-05	8.20E-05	9.27E-06	0.000461611	5.56E-06	1.45E-06
437.mp3	1.11E-05	2.50E-05	2.48E-05	3.15E-05	4.11E-05	3.99E-05	2.34E-05	1.74E-05	2.18E-05	1.95E-05	1.34E-05	2.38E-05	2.33E-05	1.42E-05	1.80E-05	1.03E-05	1.18E-05	1.67E-05	1.82E-05	1.26E-05	1.82E-05	1.07E-05	1.56E-05	1.12E-05	1.25E-05	9.77E-06	8.58E-06	8.51E-06	8.88E-06	9.72E-06	8.33E-06	1.08E-05	1.13E-05	9.84E-06	8.38E-06	1.03E-05	1.08E-05	9.82E-06	6.17E-06	8.09E-06	1.03E-05	7.09E-06	1.34E-05	1.52E-05	1.53E-05	1.77E-05	1.15E-05	8.18E-06	6.94E-06
440.mp3	2.46E-06	5.59E-05	8.70E-07	7.39E-06	1.99E-06	1.70E-05	9.05E-06	4.23E-07	7.76E-05	1.12E-06	9.14E-05	7.35E-06	0.000147072	2.81E-06	2.87E-05	3.20E-06	0.000587417	2.86E-06	7.79E-07	1.57E-05	1.31E-06	2.26E-05	4.78E-06	1.07E-05	4.38E-07	1.08E-05	1.69E-06	7.41E-05	1.62E-06	3.99E-05	1.21E-05	6.05E-05	0.00011563	8.45E-06	6.16E-06	3.91E-07	6.30E-06	7.74E-07	8.19E-05	1.04E-06	4.63E-05	2.23E-05	1.13E-05	4.62E-07	0.000132644	9.60E-06	0.000494432	1.02E-05	2.96E-06
441.mp3	5.59E-05	8.82E-05	2.73E-05	4.48E-05	7.37E-05	7.05E-05	4.64E-05	2.38E-05	0.000254224	2.58E-05	7.27E-05	3.14E-05	3.18E-05	1.49E-05	2.62E-05	2.58E-05	0.000131078	0.000192781	8.24E-05	4.14E-05	2.23E-05	7.90E-05	6.05E-05	1.35E-05	6.50E-05	0.000118496	6.90E-05	0.000133118	8.06E-05	9.86E-05	1.60E-05	4.44E-05	3.37E-05	0.000191381	5.04E-05	4.11E-05	3.82E-05	5.85E-05	0.000411305	3.59E-05	2.85E-05	7.38E-05	3.66E-05	5.75E-05	5.82E-05	4.07E-05	0.000392056	2.41E-05	8.32E-05
442.mp3	2.16E-06	1.31E-06	1.23E-06	2.51E-06	9.72E-07	1.23E-06	3.79E-07	7.72E-07	6.08E-07	3.73E-07	1.04E-06	1.58E-06	8.41E-07	7.07E-07	4.76E-07	1.01E-06	4.69E-07	4.84E-06	2.51E-06	6.12E-06	1.18E-06	5.58E-07	1.32E-06	5.89E-07	4.08E-07	5.18E-07	1.05E-06	3.04E-07	3.87E-07	6.05E-07	1.54E-06	3.37E-07	4.82E-07	2.18E-07	1.06E-06	2.84E-07	8.33E-07	8.30E-08	7.35E-07	3.25E-07	5.58E-07	8.70E-08	1.11E-06	2.46E-07	1.06E-06	1.81E-07	2.42E-06	1.64E-07	3.05E-06
444.mp3	6.37E-07	2.41E-06	1.77E-06	1.44E-06	5.12E-07	1.61E-06	1.85E-06	7.99E-06	1.51E-05	3.49E-06	1.70E-06	1.21E-06	5.70E-06	1.73E-06	1.75E-06	1.52E-06	7.23E-06	1.02E-06	6.70E-07	2.09E-06	1.26E-06	9.44E-06	1.12E-05	1.15E-06	1.60E-06	6.14E-07	6.51E-07	3.93E-07	1.63E-06	3.32E-06	2.48E-06	1.74E-06	1.44E-06	5.25E-06	3.11E-06	4.02E-07	2.40E-07	1.49E-06	9.31E-07	7.84E-07	4.19E-07	1.44E-06	1.30E-06	9.69E-07	1.81E-06	1.96E-06	1.09E-06	1.10E-06	7.09E-06
445.mp3	1.74E-09	2.72E-09	7.47E-09	1.99E-07	2.64E-09	1.06E-08	9.40E-09	7.51E-09	2.45E-08	3.37E-08	8.33E-08	3.11E-09	5.79E-08	2.26E-09	7.05E-09	6.60E-09	1.37E-08	2.12E-09	9.12E-08	1.58E-09	3.42E-09	4.42E-09	8.31E-10	7.04E-10	9.59E-09	2.59E-09	1.16E-08	3.23E-09	2.39E-09	4.50E-09	4.62E-09	2.53E-09	2.22E-09	3.09E-09	3.32E-09	3.10E-09	3.15E-09	3.15E-09	7.27E-09	7.90E-09	1.77E-08	1.03E-07	1.92E-09	3.28E-09	3.98E-09	2.54E-08	1.01E-09	1.26E-09	1.12E-08
448.mp3	0.000223006	9.29E-05	1.69E-05	1.97E-05	9.26E-08	1.03E-05	4.44E-07	2.20E-05	2.52E-05	7.41E-05	5.49E-06	3.05E-05	0.000103634	5.67E-06	5.86E-06	9.40E-06	6.07E-06	7.96E-06	2.53E-05	2.39E-05	0.000301296	0.000198555	6.05E-06	8.80E-06	4.04E-05	8.21E-05	3.03E-05	9.83E-05	2.29E-06	1.77E-05	5.70E-06	2.07E-05	1.17E-06	3.33E-07	3.03E-05	5.04E-06	2.23E-07	5.85E-07	2.28E-07	7.56E-05	4.21E-09	2.41E-06	6.39E-07	2.30E-05	3.55E-06	3.49E-07	4.45E-06	1.96E-05	3.04E-07
449.mp3	1.13E-06	8.06E-07	1.48E-06	3.17E-06	1.68E-06	7.41E-06	2.64E-06	1.68E-05	1.60E-05	4.23E-05	3.03E-05	5.51E-05	1.07E-05	4.38E-05	6.78E-05	8.52E-05	0.000126178	0.000149909	9.80E-05	0.000248676	0.000153318	0.000288907	0.0001385	0.000356762	0.000157967	0.000360188	0.000214754	0.000349211	0.000115826	0.000282597	7.03E-05	0.000984689	0.000362746	0.000561489	0.000273784	0.001265125	0.000165804	0.00041614	0.000107933	0.000199305	0.000105604	0.000454231	0.000571422	0.000277537	7.31E-05	0.000210399	0.000213435	0.000167084	0.000709997
450.mp3	2.18E-08	4.25E-08	6.52E-08	2.49E-07	1.89E-07	1.48E-07	3.09E-06	0.00017957	2.55E-06	1.87E-06	4.90E-06	3.60E-06	1.47E-08	6.20E-09	1.68E-08	1.24E-08	8.01E-09	3.42E-09	1.18E-08	7.65E-09	6.30E-09	1.64E-09	3.39E-09	2.10E-08	3.73E-09	3.86E-09	5.27E-09	7.96E-09	9.18E-09	7.34E-09	2.78E-09	5.12E-09	1.05E-08	2.26E-09	8.06E-09	2.65E-09	6.04E-09	4.85E-08	1.07E-08	8.41E-09	3.55E-09	7.74E-09	1.95E-07	2.25E-06	4.65E-08	1.55E-07	4.17E-09	1.27E-08	4.43E-09
451.mp3	1.48E-08	3.32E-08	2.56E-08	1.53E-08	3.85E-07	1.39E-06	4.96E-08	3.82E-06	7.00E-07	2.32E-07	8.13E-07	8.30E-07	1.27E-07	9.23E-07	4.16E-05	1.40E-07	8.78E-07	1.04E-06	5.42E-08	2.23E-06	7.13E-07	1.95E-07	1.10E-06	1.27E-06	1.34E-07	8.08E-07	3.03E-05	2.04E-07	6.92E-07	4.03E-06	2.51E-08	5.76E-07	4.60E-07	2.63E-08	4.03E-07	7.82E-07	2.20E-08	4.15E-07	2.31E-07	2.84E-07	2.88E-06	4.45E-06	6.75E-06	4.94E-06	3.43E-05	3.12E-06	2.27E-05	2.29E-05	6.25E-06
452.mp3	4.09E-07	3.90E-07	3.19E-05	4.38E-07	4.90E-06	2.65E-05	2.59E-07	2.08E-07	2.17E-06	2.62E-07	2.73E-07	8.21E-05	2.40E-07	1.04E-07	3.98E-06	6.58E-08	2.41E-06	2.10E-05	2.38E-08	7.47E-08	4.57E-06	5.85E-07	1.22E-07	7.08E-05	1.71E-08	8.62E-08	5.34E-06	7.60E-08	3.45E-06	2.77E-05	2.08E-08	8.65E-08	5.32E-06	1.90E-07	2.18E-07	0.000125904	7.92E-08	4.43E-08	5.72E-06	1.07E-07	3.05E-06	1.96E-05	1.73E-08	6.57E-08	4.39E-06	1.43E-07	1.26E-07	6.51E-05	3.13E-08
453.mp3	0.000620123	0.000306378	7.50E-06	7.02E-06	6.66E-08	1.11E-05	8.76E-05	9.82E-06	1.50E-05	4.29E-05	0.000204135	5.28E-05	0.000348219	0.000210775	3.26E-05	0.000113493	3.65E-05	0.000142798	2.65E-06	7.78E-07	0.000339256	0.000268182	1.29E-05	0.000132754	0.000433321	5.05E-06	0.0004291	2.09E-05	7.99E-06	6.49E-07	0.000307565	1.28E-05	1.13E-06	0.000129814	4.20E-06	0.000293403	0.000183592	0.000104031	7.53E-06	5.03E-05	0.000468398	2.93E-05	1.98E-07	3.57E-06	2.90E-06	0.00027244	0.000189267	1.09E-05	0.000455772
454.mp3	5.13E-05	0.000207039	0.000125245	4.94E-05	1.05E-05	3.13E-06	4.14E-05	0.000328447	7.09E-05	2.72E-05	9.79E-06	1.08E-05	1.92E-05	0.000163987	0.000172845	3.09E-05	1.72E-05	1.29E-05	2.49E-05	0.000426091	4.76E-05	4.76E-05	8.27E-06	7.95E-06	5.34E-05	0.000619282	6.19E-05	3.58E-05	1.08E-05	5.58E-06	4.54E-05	0.00019528	7.75E-05	3.91E-05	1.26E-05	2.79E-05	2.27E-05	0.000240945	0.000115768	4.92E-05	7.51E-06	3.51E-06	2.52E-05	0.000504761	4.84E-05	1.55E-05	1.22E-05	1.35E-05	5.76E-05
455.mp3	3.37E-05	2.08E-05	3.53E-05	2.57E-05	9.37E-06	2.77E-05	6.18E-05	3.22E-06	5.19E-06	9.79E-06	4.04E-05	1.05E-05	2.11E-05	3.92E-05	2.64E-05	4.36E-05	3.49E-05	6.09E-05	2.64E-05	1.46E-05	2.05E-05	1.15E-05	5.78E-05	1.74E-05	2.33E-05	4.71E-05	8.87E-06	4.91E-06	0.000301518	3.12E-05	2.77E-05	6.31E-05	4.70E-05	2.03E-05	1.83E-05	2.00E-05	1.38E-06	5.48E-05	4.96E-05	5.14E-06	4.77E-06	3.78E-05	6.12E-05	1.72E-05	2.69E-05	4.33E-05	1.06E-05	8.90E-06	3.68E-05
456.mp3	0.000249059	0.000206375	0.000287415	0.000270422	0.000151721	2.16E-05	0.000459744	0.000233278	0.000351737	0.000219746	0.000428445	0.000212017	0.000316163	5.90E-05	0.000656277	0.000138329	0.000284189	0.000168984	0.000220693	0.000302079	0.000302966	0.000293254	0.00059723	0.000193395	0.000372297	0.000298293	0.000464081	0.000229223	0.000342158	0.000171576	0.000396183	0.000257085	0.000312707	0.000319501	0.000279737	0.000267761	0.000274752	0.000342786	0.000227778	0.000218667	0.000375949	0.000391344	0.000384482	0.000318769	0.000336312	0.000229837	0.000577162	0.00018522	0.000260015
458.mp3	9.51E-06	7.28E-06	1.23E-05	4.87E-06	5.10E-06	5.48E-06	1.94E-05	5.46E-05	2.34E-05	0.000196609	7.50E-05	8.03E-06	5.60E-06	1.42E-05	1.10E-05	1.36E-05	4.76E-06	8.64E-06	1.64E-05	2.91E-06	1.27E-05	0.000153392	2.43E-05	2.19E-05	1.63E-05	1.08E-05	2.17E-05	1.13E-05	6.96E-06	3.57E-05	7.76E-05	2.25E-05	5.45E-06	6.81E-06	1.21E-05	3.59E-06	4.29E-06	4.65E-06	1.37E-05	3.44E-05	2.00E-05	0.000195762	4.43E-05	8.81E-06	6.49E-06	1.46E-05	1.11E-05	1.25E-05	7.41E-06
459.mp3	1.35E-07	4.52E-07	2.15E-07	1.90E-08	3.75E-08	1.51E-07	2.61E-07	8.44E-06	1.32E-07	1.29E-06	4.43E-08	6.11E-08	4.01E-07	2.58E-05	9.35E-06	2.50E-05	1.54E-05	2.23E-05	3.31E-05	4.35E-05	0.000163624	2.17E-05	6.00E-06	4.25E-07	1.19E-06	1.31E-06	1.17E-05	5.30E-05	8.68E-06	1.30E-06	1.57E-06	1.48E-07	4.92E-05	1.70E-05	1.42E-05	1.34E-05	2.83E-05	4.44E-06	5.64E-06	1.98E-06	4.46E-05	4.63E-06	4.96E-05	3.00E-07	6.80E-07	7.52E-06	7.24E-06	2.05E-05	2.10E-06
460.mp3	0.000157725	1.64E-05	5.26E-06	5.24E-06	6.77E-06	5.11E-06	1.63E-05	8.32E-06	2.39E-05	2.26E-05	7.98E-06	8.06E-06	5.78E-06	1.56E-06	2.00E-06	3.35E-05	1.05E-05	2.09E-05	6.74E-06	1.20E-05	3.85E-05	3.35E-06	1.32E-05	4.11E-05	7.84E-07	9.44E-07	8.54E-06	9.10E-06	0.000111316	0.000125258	6.37E-07	3.48E-07	2.73E-07	2.60E-07	2.42E-07	1.67E-07	2.05E-07	2.27E-07	2.10E-07	4.06E-08	2.49E-08	1.42E-08	2.04E-08	1.52E-08	3.70E-08	1.32E-08	1.70E-08	1.96E-08	2.14E-08
461.mp3	7.82E-08	9.07E-08	1.12E-07	5.54E-07	6.08E-08	7.82E-08	1.53E-07	7.58E-08	1.24E-07	1.66E-07	9.77E-08	5.15E-08	8.79E-08	7.48E-08	7.32E-08	4.09E-07	1.30E-07	6.22E-08	1.25E-06	3.92E-07	2.48E-07	4.64E-07	8.60E-07	3.04E-07	1.90E-07	6.94E-07	1.26E-06	4.38E-07	7.34E-07	2.26E-06	4.14E-07	6.10E-08	4.73E-07	4.29E-07	9.33E-07	5.44E-07	2.90E-07	4.28E-07	5.86E-08	5.66E-07	3.43E-07	5.20E-07	5.32E-07	6.51E-07	5.07E-08	5.72E-08	3.83E-07	5.42E-08	1.32E-07
462.mp3	3.56E-05	6.14E-07	1.28E-07	1.52E-06	1.01E-05	2.60E-06	5.09E-07	3.07E-05	3.65E-07	9.27E-07	7.14E-07	1.10E-05	2.81E-06	6.52E-06	1.56E-05	9.11E-07	1.17E-06	2.98E-07	1.84E-06	2.76E-07	1.59E-07	6.61E-06	3.65E-07	2.95E-07	1.36E-05	8.31E-07	1.79E-07	1.27E-06	9.01E-07	5.90E-07	4.05E-07	7.74E-05	1.48E-07	1.20E-07	8.03E-07	7.36E-08	1.13E-06	1.22E-06	2.77E-07	8.90E-07	6.26E-08	1.12E-06	1.51E-06	3.23E-06	2.95E-06	5.04E-06	0.000154822	5.54E-05	1.68E-05
463.mp3	0.000207761	0.000407309	1.21E-05	2.33E-05	2.08E-05	2.22E-05	0.000192822	6.07E-06	0.000375563	1.15E-05	7.78E-06	1.35E-05	2.41E-05	0.000165425	0.000243662	0.000390273	1.63E-05	7.79E-06	2.33E-05	6.34E-06	5.97E-05	1.46E-05	0.000274923	8.14E-06	3.07E-05	1.24E-05	1.70E-05	5.49E-05	0.00014897	0.000389967	2.75E-05	0.001140351	0.000104526	9.19E-06	4.49E-05	0.000171694	0.000361503	0.000129197	0.00120591	2.40E-05	2.32E-05	6.75E-05	3.05E-05	0.000319462	1.62E-05	0.000449349	7.23E-06	1.44E-05	3.27E-05
464.mp3	3.97E-07	3.31E-05	2.55E-07	7.06E-08	0.000124447	7.10E-06	1.10E-07	4.99E-07	9.58E-07	1.90E-07	3.33E-08	1.71E-05	1.10E-06	5.72E-08	0.000318394	3.91E-07	1.86E-07	5.70E-08	7.56E-07	8.74E-07	8.63E-08	4.39E-05	2.01E-07	1.63E-07	0.00047207	3.46E-07	2.51E-07	7.19E-08	5.60E-07	1.64E-07	3.29E-07	0.000758462	1.54E-07	2.19E-07	0.000202675	5.15E-07	0.000280754	0.000580281	0.00024406	0.000450155	0.00072414	0.000260259	0.000166431	0.000554286	0.001625393	0.000151685	0.000716971	0.000576963	4.44E-05
466.mp3	5.48E-06	0.000280419	2.01E-05	2.58E-05	7.58E-05	2.43E-06	7.07E-05	3.13E-06	6.24E-05	2.94E-05	8.50E-06	0.000133201	1.90E-05	3.66E-05	2.58E-06	6.75E-05	2.14E-06	0.000857771	7.96E-05	6.19E-07	5.15E-05	2.23E-06	6.13E-05	0.0001141	1.46E-05	0.000137937	4.22E-05	6.69E-07	2.50E-06	0.000167101	1.08E-05	3.16E-05	8.56E-05	2.00E-05	0.000190671	2.28E-05	0.000120237	4.05E-06	9.14E-06	0.000161946	8.28E-05	0.000505888	1.35E-05	0.000256273	7.10E-07	9.15E-05	4.63E-05	3.25E-05	0.0002372
467.mp3	2.91E-06	0.000230246	0.00055954	4.50E-05	1.36E-05	4.56E-05	5.25E-05	4.57E-05	0.000173608	0.000146173	0.000633253	0.000202231	6.72E-06	1.43E-05	3.87E-06	2.18E-05	0.00044553	0.000120756	1.20E-05	0.000291	0.000327988	2.85E-05	1.09E-05	6.01E-05	0.000187449	0.000178841	0.000110311	0.000647032	0.000359113	2.03E-05	1.44E-05	0.000179794	2.10E-05	1.83E-06	5.41E-05	1.78E-06	0.000510311	0.000187889	3.87E-05	0.00033368	0.000168825	0.00013007	4.77E-05	4.02E-05	0.000233161	0.000260746	0.000310225	4.26E-05	8.00E-07
468.mp3	9.89E-09	3.48E-08	3.65E-08	2.56E-08	3.69E-08	1.84E-08	6.24E-09	8.18E-09	1.80E-08	8.26E-09	1.80E-08	2.75E-08	1.08E-08	1.45E-08	3.90E-09	8.93E-09	3.27E-08	1.81E-08	3.18E-08	2.84E-08	3.65E-08	3.90E-08	1.28E-08	9.50E-09	1.29E-08	1.45E-08	8.55E-09	4.22E-08	1.05E-08	4.83E-09	5.25E-10	1.85E-06	3.26E-07	2.03E-06	1.05E-07	4.58E-07	1.89E-07	5.05E-07	1.93E-06	6.71E-06	1.64E-07	3.51E-07	2.79E-07	1.26E-06	4.89E-07	7.28E-06	5.94E-08	2.55E-07	1.41E-07
469.mp3	7.20E-07	4.48E-07	1.93E-09	7.28E-09	3.26E-08	2.74E-06	3.60E-06	2.01E-07	0.000114772	1.59E-06	0.000134707	1.47E-08	3.18E-09	7.45E-07	5.71E-10	1.10E-07	0.000429365	0.000285014	9.69E-07	0.000157701	8.74E-07	7.01E-09	1.92E-05	1.11E-07	0.000121224	7.35E-08	1.45E-05	0.1555641	0.001374452	2.05E-07	1.42E-06	3.79E-08	1.31E-08	0.00019564	3.46E-07	1.20E-05	5.00E-06	1.68E-07	3.04E-06	0.000143292	6.60E-05	2.46E-05	1.54E-09	2.71E-07	0.0009216	5.88E-06	9.53E-06	3.85E-05	2.80E-05
472.mp3	0.000109546	6.12E-05	5.79E-05	3.35E-05	5.07E-06	0.000215137	0.000409778	1.52E-05	3.07E-06	5.94E-06	9.47E-06	0.000271205	7.35E-05	8.79E-06	0.000110488	6.18E-05	5.01E-05	0.000280568	7.18E-06	2.75E-05	0.000379595	1.67E-05	2.43E-05	0.000114172	0.000195095	6.41E-05	1.91E-06	0.000141778	0.000439672	6.17E-05	3.24E-05	0.000278022	3.45E-05	2.24E-05	5.26E-05	0.000137585	3.41E-05	0.000130022	0.000213511	0.00010294	5.74E-05	0.000121178	3.05E-05	7.87E-06	2.87E-05	0.000370603	0.000133551	0.000349226	0.000559758
473.mp3	0.000190273	3.13E-05	3.29E-05	6.47E-07	7.60E-05	6.55E-05	0.000863881	0.000201014	6.74E-06	0.000105388	1.58E-05	5.49E-07	2.61E-05	1.37E-06	8.90E-06	0.000514934	1.90E-05	1.34E-05	0.000139411	7.90E-05	0.000262203	1.48E-05	0.000372931	8.98E-05	0.000122163	0.000186915	5.47E-08	5.21E-05	5.87E-06	3.34E-05	0.000131852	3.26E-07	0.000632297	0.000101306	3.71E-05	2.05E-05	3.22E-06	0.001033803	7.02E-06	1.67E-05	0.00032568	8.65E-06	5.75E-08	3.88E-06	2.16E-05	1.29E-08	4.78E-05	0.00016819	1.95E-05
475.mp3	4.17E-08	1.31E-05	0.000121825	2.06E-05	1.69E-06	2.03E-05	6.61E-06	1.46E-05	6.26E-05	1.29E-06	7.11E-06	3.91E-05	1.18E-05	8.40E-06	6.07E-06	0.000156079	5.21E-05	2.02E-05	3.24E-07	1.96E-05	7.39E-06	5.00E-05	0.000448939	2.10E-06	2.38E-06	5.77E-05	5.71E-05	4.06E-05	5.26E-05	0.00019408	0.000124427	3.61E-05	0.000183491	4.19E-05	1.19E-05	1.36E-06	7.08E-05	2.84E-06	2.28E-05	0.000220267	1.21E-05	1.39E-05	6.82E-07	0.000172273	0.000170216	7.56E-06	0.000264537	3.78E-05	4.34E-06
477.mp3	0.000116135	3.99E-05	1.98E-08	1.30E-05	5.01E-08	6.79E-06	1.09E-07	1.41E-05	1.56E-08	1.06E-08	9.08E-07	0.000511113	0.000120001	8.02E-05	1.18E-06	0.000168677	9.62E-05	1.98E-08	1.28E-05	4.86E-08	1.12E-05	1.20E-07	5.84E-06	1.46E-08	1.19E-08	2.12E-06	0.000402161	0.000131695	2.20E-05	4.25E-07	0.000128134	3.94E-05	1.33E-08	5.40E-06	3.64E-08	6.58E-06	9.94E-08	3.80E-06	1.47E-08	1.01E-08	3.34E-06	0.000150017	9.77E-05	1.89E-05	1.03E-06	4.06E-07	2.62E-05	7.93E-09	1.24E-08
478.mp3	3.19E-07	6.16E-06	8.72E-07	1.89E-06	2.29E-06	1.44E-06	1.28E-06	2.89E-07	1.11E-06	2.09E-07	3.99E-06	3.79E-07	5.24E-07	3.90E-07	1.69E-07	5.49E-08	3.35E-07	4.10E-07	2.80E-07	2.32E-07	1.25E-07	3.06E-08	1.39E-08	1.90E-08	1.92E-08	4.10E-06	1.73E-06	3.98E-07	8.76E-07	8.00E-08	7.59E-08	9.44E-08	1.03E-07	4.00E-06	5.70E-07	3.83E-06	4.39E-06	6.68E-07	9.47E-07	4.79E-07	1.82E-06	7.79E-06	1.96E-06	2.57E-06	2.99E-06	3.08E-07	1.52E-07	4.03E-07	7.17E-06
479.mp3	1.86E-07	2.80E-07	5.77E-07	6.19E-07	6.69E-05	1.23E-06	1.09E-06	4.49E-05	1.40E-06	1.63E-07	2.77E-06	1.99E-05	1.60E-05	8.11E-05	3.59E-07	1.19E-07	7.74E-08	1.04E-07	2.63E-08	1.56E-08	5.20E-08	1.42E-08	2.19E-05	0.000412618	4.36E-07	7.24E-06	4.63E-06	0.001104668	2.39E-07	1.08E-06	4.13E-06	6.43E-06	1.58E-07	3.03E-07	4.01E-06	5.15E-05	1.56E-05	1.09E-07	1.66E-05	7.23E-07	0.000249194	0.001182361	6.11E-08	0.000395587	2.12E-05	0.000766794	1.08E-06	7.72E-07	3.61E-05
480.mp3	2.14E-08	1.07E-08	1.36E-08	1.42E-08	2.55E-08	3.68E-08	2.20E-08	6.30E-08	2.36E-08	4.44E-08	4.68E-09	6.41E-09	3.49E-09	2.87E-09	3.10E-09	7.01E-09	5.06E-09	4.83E-09	2.55E-09	5.14E-09	2.55E-09	1.97E-08	3.67E-09	7.80E-09	1.13E-09	9.63E-10	9.24E-10	6.65E-10	1.28E-09	1.70E-09	7.44E-09	9.38E-09	6.97E-09	4.44E-09	1.75E-08	4.17E-09	1.31E-08	3.70E-08	3.32E-08	3.37E-08	2.96E-07	1.67E-07	5.29E-08	6.20E-08	1.95E-07	2.31E-07	3.65E-07	7.06E-07	3.47E-07
481.mp3	1.07E-06	5.72E-08	1.82E-08	5.16E-08	1.53E-07	5.18E-07	5.10E-07	1.61E-07	3.05E-07	1.32E-06	4.44E-06	8.92E-07	1.54E-07	3.41E-07	8.64E-07	4.72E-07	1.71E-07	4.31E-07	7.00E-07	7.56E-07	6.97E-07	6.25E-06	9.84E-06	4.05E-06	1.47E-06	4.24E-06	8.54E-06	1.07E-05	3.87E-06	2.86E-06	5.65E-06	8.00E-06	5.51E-06	3.61E-06	6.51E-06	5.52E-06	5.82E-06	2.82E-06	3.86E-06	5.21E-06	5.52E-06	1.11E-06	2.12E-06	3.57E-06	6.09E-06	3.32E-06	1.64E-06	3.71E-06	1.33E-06
482.mp3	2.97E-07	1.83E-07	1.28E-06	7.79E-06	2.34E-05	4.41E-05	2.08E-05	3.37E-05	7.82E-05	5.38E-05	9.17E-05	0.000306961	0.000105101	0.000170519	0.000251269	0.000201818	0.000170366	0.000284076	0.000310022	0.00026899	0.000318874	0.000341313	6.57E-07	1.55E-06	7.85E-06	4.25E-06	2.04E-06	1.44E-05	1.73E-05	1.25E-05	2.46E-05	3.06E-05	9.60E-07	9.74E-07	8.67E-06	1.08E-05	1.98E-05	1.89E-05	1.67E-06	1.30E-05	2.20E-05	1.26E-05	1.43E-05	3.87E-06	8.81E-07	1.85E-06	2.68E-06	9.76E-06	1.31E-06
484.mp3	1.13E-05	6.38E-08	0.000373859	0.000226139	0.000159379	0.000119078	0.000331542	5.47E-05	9.43E-05	5.53E-06	0.000199203	0.000981306	8.05E-07	2.82E-05	3.82E-07	1.10E-05	6.71E-08	1.54E-05	2.39E-06	0.00014573	5.74E-06	0.000301916	0.000115562	7.60E-05	6.70E-06	9.87E-05	0.001183002	9.51E-07	1.77E-05	3.09E-07	7.31E-06	7.47E-08	1.68E-05	3.85E-06	0.000125503	0.000199841	0.000295662	0.000110264	4.93E-05	2.19E-05	7.16E-05	0.001196938	7.53E-07	2.00E-05	3.22E-07	1.52E-05	1.42E-07	1.95E-05	6.44E-06
485.mp3	6.58E-08	3.12E-08	1.72E-08	6.93E-09	7.21E-09	1.62E-08	1.29E-08	1.42E-08	1.42E-08	2.18E-08	1.42E-08	1.17E-08	1.89E-08	1.20E-08	7.32E-09	9.22E-09	1.08E-08	7.67E-09	5.28E-09	4.92E-09	4.18E-09	4.92E-09	1.02E-08	3.81E-09	2.72E-09	3.92E-09	1.00E-08	9.99E-09	6.72E-09	5.75E-09	5.02E-09	4.36E-09	3.94E-09	7.69E-09	6.77E-09	5.31E-09	9.16E-09	5.66E-09	5.05E-09	1.29E-08	1.40E-08	1.39E-08	6.88E-09	6.44E-09	8.99E-09	5.74E-09	7.24E-09	4.20E-09	4.39E-09
486.mp3	4.82E-05	3.99E-05	1.02E-05	3.47E-05	8.38E-06	4.37E-05	2.14E-05	2.45E-05	4.94E-06	2.64E-05	6.34E-05	1.63E-05	4.26E-05	1.33E-05	1.34E-05	3.19E-05	8.99E-06	5.85E-06	1.90E-06	1.09E-05	3.70E-05	7.91E-05	5.67E-06	2.11E-05	3.32E-06	2.33E-05	1.92E-05	4.30E-05	1.36E-05	4.31E-06	4.67E-05	8.29E-05	1.34E-05	2.90E-06	8.06E-05	5.35E-06	9.80E-06	3.00E-05	4.05E-06	1.42E-05	1.80E-05	2.78E-05	5.01E-05	1.22E-05	7.78E-06	9.32E-05	1.50E-05	1.74E-05	3.72E-05
487.mp3	2.77E-05	1.17E-06	2.17E-06	5.47E-05	2.14E-05	0.000152456	1.39E-06	7.76E-06	8.49E-06	3.09E-05	2.09E-06	2.49E-05	0.000160734	7.21E-07	6.56E-07	6.61E-07	6.92E-06	1.44E-05	1.77E-05	0.000435688	4.32E-06	3.73E-05	0.000153568	1.32E-05	7.29E-05	7.33E-05	0.000248204	1.82E-06	7.01E-06	1.89E-06	1.30E-05	4.73E-06	4.66E-05	4.48E-05	1.35E-05	1.31E-06	2.42E-05	8.07E-06	7.42E-07	1.53E-05	1.26E-05	6.42E-07	9.31E-07	4.95E-07	2.02E-05	3.29E-06	2.70E-06	4.40E-06	1.65E-05
488.mp3	5.60E-06	5.43E-06	4.19E-06	9.09E-06	6.53E-06	1.18E-05	1.58E-05	7.36E-06	6.70E-06	1.11E-05	6.64E-06	3.98E-06	4.27E-06	1.12E-05	8.39E-06	1.45E-05	8.95E-06	2.31E-06	5.13E-06	6.80E-06	8.73E-06	1.68E-05	1.94E-05	1.77E-05	7.33E-06	9.97E-06	1.66E-05	7.99E-06	7.31E-06	8.51E-06	7.52E-06	3.12E-05	1.46E-05	7.61E-06	1.93E-05	3.56E-05	5.47E-06	1.07E-05	2.29E-05	3.34E-05	8.50E-06	1.49E-05	6.73E-06	2.58E-05	4.82E-05	3.70E-05	3.50E-05	5.55E-05	0.000108328
489.mp3	1.07E-05	1.48E-05	1.81E-05	8.60E-06	8.15E-05	8.50E-05	9.91E-06	1.10E-05	3.30E-05	1.11E-05	4.24E-05	4.94E-06	3.25E-05	3.66E-05	7.86E-06	0.000135171	1.28E-05	1.17E-05	1.29E-05	1.59E-05	6.15E-05	9.66E-06	1.06E-05	2.56E-05	4.39E-05	0.000379678	0.0001862	0.000234514	0.000109748	0.000249504	0.000228888	9.33E-05	4.85E-05	0.000101515	0.000156739	1.91E-06	3.83E-05	0.000264729	0.000106138	5.90E-05	1.00E-05	8.53E-06	1.17E-05	1.26E-05	1.79E-06	2.61E-05	0.000153249	0.00026492	4.85E-05
490.mp3	1.78E-06	9.39E-07	2.46E-05	4.71E-07	1.88E-06	7.18E-06	2.26E-06	4.10E-05	2.05E-06	1.63E-05	5.87E-06	6.01E-06	3.34E-07	7.05E-06	5.33E-07	1.59E-06	8.50E-06	9.17E-06	4.71E-05	9.24E-07	0.000171106	1.28E-06	5.31E-06	1.11E-06	1.05E-06	8.34E-06	8.70E-07	1.95E-06	5.69E-06	7.17E-07	2.54E-05	3.64E-06	8.89E-06	3.23E-06	8.11E-05	2.18E-05	4.08E-06	2.83E-06	9.40E-07	2.02E-06	2.01E-05	4.19E-05	0.000270611	0.000129805	0.000224098	4.00E-05	0.000138428	3.54E-05	0.000108304
492.mp3	4.99E-07	4.02E-06	4.84E-06	1.59E-06	1.07E-05	3.84E-06	1.77E-06	4.72E-06	3.78E-05	1.03E-06	1.45E-06	8.15E-06	1.49E-06	1.51E-06	1.49E-06	9.08E-07	3.11E-07	9.46E-07	2.68E-06	3.52E-05	4.19E-07	3.55E-07	4.82E-06	1.18E-06	5.85E-07	1.84E-05	7.15E-07	7.36E-08	6.53E-07	9.29E-07	3.25E-06	2.74E-06	5.97E-07	1.63E-07	1.02E-07	2.06E-06	5.93E-07	1.77E-07	9.43E-06	3.90E-07	9.20E-07	5.60E-06	0.000151207	3.88E-06	8.36E-06	1.57E-06	3.56E-06	1.26E-05	2.98E-07
493.mp3	2.45E-06	1.72E-06	3.66E-06	2.47E-06	2.85E-06	3.38E-06	2.48E-06	8.57E-07	1.08E-06	2.78E-06	2.54E-06	1.94E-06	1.26E-06	1.99E-06	7.02E-07	4.04E-07	4.41E-07	8.32E-07	1.29E-07	4.54E-07	2.57E-07	1.18E-06	5.09E-07	8.93E-07	3.33E-06	7.21E-07	2.11E-07	7.22E-07	2.46E-06	1.90E-06	3.73E-06	3.34E-06	3.42E-06	2.16E-06	6.32E-07	1.38E-06	8.92E-06	2.23E-06	7.14E-07	2.34E-06	4.48E-07	5.86E-07	9.35E-06	2.57E-06	3.40E-07	1.71E-06	9.53E-07	2.91E-06	3.63E-05
494.mp3	1.64E-06	6.15E-07	1.46E-07	5.04E-07	3.73E-07	1.17E-05	4.78E-06	7.94E-06	9.79E-06	2.03E-05	2.35E-06	3.51E-06	5.87E-06	4.36E-06	3.61E-06	2.54E-06	1.80E-06	5.85E-07	4.55E-07	8.93E-07	7.32E-07	1.07E-06	2.00E-07	1.65E-06	8.87E-07	6.93E-07	1.87E-06	1.19E-06	1.90E-06	1.63E-06	1.89E-06	1.15E-05	2.70E-07	4.58E-07	3.21E-07	4.94E-07	8.07E-07	4.17E-07	4.24E-07	8.91E-07	2.63E-06	3.70E-07	1.16E-06	2.65E-06	2.10E-06	1.46E-06	2.86E-07	8.00E-07	7.44E-07
496.mp3	0.000169029	0.000325076	0.000821031	0.0002301	0.000953293	0.000641917	9.86E-05	9.44E-05	0.000618056	6.34E-06	0.0002934	0.000793727	0.000182823	5.01E-06	0.000405746	4.08E-06	9.81E-05	1.37E-05	1.72E-06	5.53E-05	0.000597344	4.70E-07	5.30E-07	8.47E-06	0.000184401	0.00015487	0.000505512	5.22E-07	3.01E-05	1.65E-05	4.52E-05	6.16E-05	0.000705648	3.14E-07	8.25E-07	1.05E-05	0.000122371	6.80E-06	0.000609967	4.20E-07	7.24E-05	1.44E-05	5.65E-06	1.53E-05	0.000324879	8.76E-07	1.99E-06	1.39E-05	0.00015349
497.mp3	8.97E-06	0.000100617	3.24E-05	2.95E-06	2.58E-08	7.36E-05	0.000210567	6.75E-07	1.13E-05	9.72E-05	5.21E-06	8.29E-05	1.82E-05	2.08E-05	4.30E-05	0.000391208	0.000198675	0.000208922	1.00E-05	2.06E-05	0.000366476	4.07E-05	0.000115769	4.60E-06	1.86E-05	6.63E-05	5.35E-05	0.000203537	0.000325501	6.84E-07	1.37E-05	0.000100897	1.28E-05	1.45E-06	3.34E-06	1.20E-06	7.68E-07	1.09E-05	1.14E-06	0.000717969	2.85E-07	4.30E-06	9.71E-05	1.78E-05	1.13E-06	2.68E-06	1.58E-06	1.23E-06	1.22E-05
498.mp3	4.36E-07	4.00E-07	6.16E-07	2.20E-06	2.88E-06	8.18E-06	5.33E-06	3.43E-06	2.53E-06	2.10E-06	1.11E-06	3.93E-07	3.97E-07	2.17E-07	8.95E-07	4.53E-07	2.25E-06	2.32E-06	1.86E-06	7.77E-06	4.91E-06	3.87E-06	3.41E-06	4.42E-06	2.77E-06	1.98E-06	2.15E-06	3.54E-06	1.45E-06	1.63E-06	1.36E-06	5.05E-06	4.86E-06	3.17E-06	1.05E-05	2.83E-06	4.07E-06	6.32E-06	3.56E-06	3.03E-06	2.78E-06	3.89E-06	3.67E-06	1.28E-06	3.39E-06	4.88E-06	1.50E-06	3.76E-06	7.48E-06
499.mp3	4.04E-06	7.66E-08	1.77E-07	5.72E-08	2.83E-05	3.04E-06	4.29E-05	8.19E-06	7.93E-05	9.93E-06	5.55E-07	3.48E-06	2.28E-06	1.89E-05	7.36E-06	1.32E-05	1.52E-05	2.45E-05	8.07E-06	4.41E-06	2.12E-05	7.64E-06	1.93E-06	5.14E-06	3.92E-06	1.93E-05	8.93E-06	3.73E-06	1.22E-05	9.67E-07	7.58E-06	2.59E-06	1.07E-05	3.61E-06	2.36E-06	1.34E-05	2.06E-05	1.76E-06	1.40E-06	5.63E-06	8.61E-06	2.91E-06	5.56E-06	2.53E-05	7.39E-06	2.31E-05	3.01E-06	1.12E-05	5.95E-06
500.mp3	7.35E-05	2.48E-05	0.000152563	0.00013388	0.000155056	7.60E-05	8.65E-05	2.91E-05	0.000144044	6.49E-05	0.000274754	4.09E-05	0.000141198	3.39E-05	0.000110785	5.37E-05	0.000285831	8.49E-05	8.45E-05	1.64E-05	0.000130557	2.12E-05	4.24E-06	2.93E-06	7.78E-06	2.58E-05	1.20E-05	5.38E-05	1.60E-05	6.98E-05	0.000126628	2.84E-05	8.24E-05	7.60E-05	0.000250197	7.90E-05	8.20E-05	2.11E-05	0.000111231	9.47E-05	0.000349889	0.000130941	9.57E-05	1.62E-05	0.000180183	9.39E-05	0.000168951	3.58E-05	0.000203198
501.mp3	4.12E-08	1.96E-07	4.67E-08	2.36E-07	1.36E-07	2.80E-07	2.16E-06	3.26E-07	1.40E-06	2.39E-07	1.79E-06	7.70E-07	2.83E-07	8.53E-06	1.93E-08	1.04E-07	9.30E-08	7.48E-07	4.17E-07	1.15E-07	2.84E-07	4.74E-06	5.80E-06	8.33E-07	4.18E-07	7.31E-07	6.16E-07	6.49E-07	8.68E-08	1.91E-07	1.32E-06	2.09E-07	1.29E-07	1.23E-07	1.67E-07	2.64E-07	3.77E-07	1.83E-07	2.62E-06	5.52E-08	4.08E-06	2.69E-06	4.43E-07	9.33E-08	2.83E-07	7.81E-08	8.71E-08	4.78E-08	1.47E-07
502.mp3	1.60E-05	4.85E-07	2.66E-06	0.000183118	0.00021296	8.55E-06	1.60E-05	2.61E-05	8.09E-05	1.49E-05	1.21E-05	3.01E-05	2.62E-05	4.09E-05	3.60E-05	2.35E-05	6.48E-06	1.07E-05	4.36E-06	3.05E-05	2.16E-05	1.52E-05	2.67E-05	1.80E-05	8.77E-05	4.99E-05	0.000452637	0.000636858	7.75E-06	5.74E-05	4.95E-05	3.88E-05	1.10E-05	2.10E-05	8.76E-05	9.27E-07	1.68E-05	3.08E-05	3.63E-05	4.62E-05	1.03E-05	1.46E-05	3.87E-05	1.12E-05	2.18E-05	2.90E-05	0.000100932	7.49E-05	8.14E-05
503.mp3	0.0001098	2.96E-05	0.000102777	0.000472434	9.24E-07	0.000307141	0.000257855	9.08E-06	0.000112526	0.000320364	6.74E-05	6.57E-05	1.40E-05	8.04E-05	6.78E-05	0.000127228	8.60E-05	0.001532663	1.88E-05	0.000102509	0.000123101	9.27E-05	2.32E-07	5.86E-07	0.000179964	6.34E-05	9.41E-05	3.00E-06	7.25E-05	2.58E-05	3.85E-05	9.45E-05	8.42E-05	2.78E-05	0.00021452	0.000530976	5.43E-05	4.61E-06	2.78E-05	0.000128455	2.12E-05	2.27E-05	0.000128237	6.99E-05	9.29E-05	9.83E-05	8.04E-05	1.70E-05	9.60E-05
504.mp3	1.08E-05	2.25E-06	1.62E-05	5.40E-05	0.000188262	4.08E-07	2.07E-06	7.85E-06	3.56E-05	6.53E-06	3.09E-06	2.73E-05	5.79E-06	2.34E-05	1.09E-05	1.05E-06	7.11E-06	2.71E-06	1.91E-06	1.37E-05	2.87E-06	2.91E-06	4.36E-07	1.02E-06	1.03E-06	1.58E-06	9.74E-06	1.45E-06	8.76E-07	1.84E-06	3.83E-06	8.43E-06	1.05E-06	1.38E-06	2.58E-06	2.50E-06	1.50E-06	1.38E-06	1.34E-06	5.28E-07	1.62E-06	3.44E-05	2.33E-06	3.30E-06	1.10E-06	2.06E-06	4.30E-06	5.72E-06	9.56E-07
506.mp3	7.95E-06	6.26E-06	9.84E-07	2.33E-06	1.32E-06	7.73E-06	1.73E-06	2.60E-06	1.13E-06	1.60E-06	2.42E-06	5.49E-06	2.39E-06	2.86E-06	3.01E-06	4.35E-06	9.23E-06	5.04E-06	7.98E-06	1.80E-06	1.66E-06	2.35E-06	1.71E-06	2.17E-06	1.97E-06	2.30E-06	3.66E-06	1.72E-06	3.00E-06	2.08E-06	2.41E-06	7.91E-06	6.50E-06	6.64E-06	5.65E-06	1.04E-06	1.87E-06	1.42E-06	1.76E-06	1.28E-06	9.28E-07	3.29E-06	3.03E-06	5.96E-06	4.16E-06	5.38E-06	4.60E-06	8.93E-06	5.85E-06
507.mp3	5.95E-07	1.40E-06	4.38E-08	8.12E-07	4.91E-07	3.19E-07	8.09E-07	5.72E-07	5.57E-08	5.39E-07	1.52E-07	2.76E-05	1.72E-06	1.06E-06	6.15E-08	3.87E-05	1.83E-06	6.53E-07	3.57E-07	2.83E-07	9.05E-08	1.28E-05	2.35E-07	4.91E-08	1.89E-07	8.69E-07	7.10E-06	2.41E-07	1.29E-06	5.54E-06	6.28E-05	9.88E-08	1.57E-06	2.01E-07	7.65E-07	1.07E-06	7.92E-06	3.77E-06	1.66E-07	2.46E-07	4.68E-07	1.46E-06	1.67E-05	2.40E-07	2.15E-07	1.54E-07	1.02E-06	1.22E-06	2.51E-05
512.mp3	0.000275296	0.000371667	3.19E-05	3.38E-06	1.39E-05	0.000100153	0.000108004	1.42E-05	3.05E-06	0.000125733	2.28E-05	5.93E-05	1.66E-05	8.19E-05	0.000158902	1.82E-05	2.16E-05	0.000244939	2.65E-06	1.23E-06	2.52E-05	2.57E-06	2.36E-06	6.82E-05	4.29E-05	6.11E-05	3.59E-06	5.76E-05	0.000350214	3.91E-07	2.15E-05	8.56E-05	0.000177015	1.06E-05	7.78E-05	6.65E-07	3.06E-06	1.27E-05	2.97E-05	5.81E-05	0.000122769	2.01E-06	2.91E-05	4.63E-05	0.000178629	2.88E-05	3.80E-05	1.57E-05	2.07E-06
513.mp3	2.02E-08	2.01E-08	1.38E-08	1.45E-08	5.85E-08	4.01E-08	1.00E-08	2.76E-08	3.68E-08	9.52E-08	5.59E-08	3.50E-08	5.66E-08	7.49E-08	1.65E-08	3.22E-08	2.45E-08	5.21E-08	1.25E-07	2.80E-08	1.19E-07	5.44E-08	8.56E-08	3.57E-08	3.59E-08	4.39E-08	9.01E-08	1.72E-08	2.08E-08	2.65E-08	3.08E-08	1.59E-08	3.86E-08	3.59E-08	1.99E-08	7.48E-08	2.87E-08	1.40E-08	5.30E-08	1.50E-08	4.11E-08	3.63E-08	7.28E-08	2.94E-08	5.55E-08	2.46E-08	4.99E-08	2.84E-08	4.04E-08
514.mp3	1.81E-05	0.000112676	2.81E-06	3.11E-05	0.000254057	2.10E-06	8.87E-06	9.02E-05	3.44E-06	1.17E-05	8.31E-05	6.48E-06	9.90E-06	1.68E-05	4.16E-06	2.68E-06	3.25E-05	3.88E-05	7.69E-06	1.25E-05	8.06E-06	2.29E-06	3.59E-05	6.54E-06	2.84E-05	1.87E-05	7.48E-06	4.99E-05	2.14E-05	1.04E-05	3.68E-05	2.02E-05	3.33E-05	1.21E-05	4.05E-05	3.17E-07	1.36E-07	4.42E-07	2.61E-08	4.71E-08	2.09E-08	6.31E-06	9.73E-07	9.20E-07	3.03E-06	3.11E-07	2.88E-06	3.03E-07	1.92E-07
515.mp3	1.04E-05	5.07E-06	1.25E-06	5.95E-06	2.37E-05	2.48E-05	1.93E-06	4.51E-06	5.80E-06	2.27E-06	3.18E-06	0.000184902	1.69E-05	1.34E-06	1.89E-06	2.38E-05	7.14E-06	3.37E-05	1.57E-05	2.41E-05	6.28E-06	1.36E-05	8.71E-06	1.10E-05	2.84E-06	2.05E-06	5.57E-06	2.18E-05	2.42E-05	0.000138445	6.30E-06	2.16E-05	1.68E-06	5.42E-06	1.44E-06	1.22E-06	2.88E-05	1.19E-05	1.01E-05	9.43E-06	1.46E-05	1.34E-06	4.07E-06	2.13E-05	4.13E-06	2.38E-06	4.94E-06	2.24E-06	1.02E-05
518.mp3	1.76E-06	8.48E-06	6.95E-06	2.72E-06	1.07E-06	1.71E-06	1.28E-06	9.52E-06	6.81E-07	1.05E-06	9.89E-06	1.51E-06	1.08E-06	1.46E-06	2.31E-06	2.29E-06	7.73E-07	8.25E-07	1.53E-06	1.52E-06	8.81E-07	4.26E-06	1.23E-06	1.26E-06	1.37E-06	6.33E-06	1.38E-06	3.10E-06	4.11E-07	8.59E-07	9.66E-07	5.46E-07	1.05E-06	4.31E-06	6.18E-06	8.42E-07	4.15E-06	2.96E-06	2.55E-06	1.23E-05	4.04E-06	1.48E-06	5.31E-06	7.11E-07	6.17E-06	2.83E-06	1.83E-06	6.04E-07	1.40E-06
519.mp3	9.47E-05	0.000101198	4.83E-05	2.37E-05	1.37E-05	1.10E-05	1.17E-05	2.96E-05	2.31E-05	3.46E-05	1.91E-05	2.71E-05	1.79E-05	2.74E-05	2.27E-05	2.95E-05	1.99E-05	1.80E-05	3.38E-05	2.25E-05	1.33E-05	2.90E-05	5.63E-05	2.67E-05	4.30E-05	3.85E-06	1.01E-05	7.90E-05	1.02E-05	2.91E-05	2.75E-05	1.35E-05	4.90E-06	2.84E-05	5.80E-06	1.57E-05	1.31E-05	1.43E-05	1.36E-05	7.65E-06	2.39E-05	1.96E-05	9.05E-06	3.09E-05	1.49E-05	1.45E-05	6.50E-05	4.19E-05	7.10E-06
520.mp3	3.66E-06	1.97E-07	7.44E-08	3.73E-08	8.30E-07	3.31E-07	7.59E-07	5.38E-07	8.98E-08	1.54E-06	5.93E-06	4.81E-05	8.62E-06	6.03E-06	4.31E-06	1.91E-05	3.36E-07	1.96E-06	1.91E-07	1.02E-06	7.34E-07	3.71E-06	4.89E-05	2.43E-05	2.69E-06	5.32E-06	1.95E-06	3.77E-07	1.25E-06	1.05E-07	1.90E-06	6.84E-07	9.32E-06	4.40E-05	8.59E-06	1.19E-06	2.37E-06	1.77E-05	1.39E-06	1.62E-05	1.82E-07	4.14E-07	1.32E-06	6.66E-07	5.72E-06	5.39E-07	4.65E-07	9.90E-08	3.17E-06
521.mp3	3.13E-06	1.62E-05	1.11E-06	3.76E-06	2.92E-05	7.33E-06	9.97E-07	6.65E-06	4.09E-06	5.43E-06	3.37E-06	5.12E-06	2.41E-05	7.42E-06	9.24E-06	9.62E-06	8.76E-06	6.66E-06	1.30E-05	1.49E-05	4.54E-06	3.57E-05	6.64E-06	5.24E-06	4.04E-06	3.50E-05	1.44E-05	5.30E-06	3.35E-06	8.06E-06	1.13E-05	2.29E-06	4.44E-05	1.38E-06	1.85E-05	2.04E-06	9.74E-06	8.68E-06	1.54E-05	6.83E-07	5.70E-06	7.96E-06	1.20E-05	3.03E-06	1.16E-06	3.17E-06	8.62E-07	1.51E-06	8.70E-06
522.mp3	4.85E-06	4.70E-06	1.01E-05	7.26E-06	1.08E-05	2.05E-05	2.85E-06	6.71E-06	2.02E-05	0.000167938	9.86E-06	3.53E-06	1.53E-06	4.38E-06	1.89E-06	2.48E-06	4.76E-06	1.32E-06	3.28E-06	3.56E-06	8.85E-06	9.96E-06	9.01E-06	8.71E-07	1.26E-06	9.57E-07	2.09E-06	3.72E-06	1.34E-05	6.12E-06	3.02E-05	1.93E-05	1.06E-05	2.83E-06	1.22E-05	9.01E-06	6.04E-06	4.08E-06	6.42E-06	4.69E-06	2.42E-05	5.10E-06	1.37E-05	2.05E-06	1.98E-06	1.62E-06	3.20E-06	1.62E-06	2.76E-07
523.mp3	8.80E-07	1.50E-06	1.35E-06	4.23E-06	9.67E-06	2.05E-05	1.28E-05	4.29E-05	6.38E-06	9.31E-07	1.54E-06	2.03E-06	4.21E-05	3.19E-06	1.17E-05	2.94E-06	1.27E-05	4.94E-06	2.47E-05	2.01E-05	1.61E-06	1.72E-05	1.32E-05	0.000135784	0.000101525	0.00016755	1.00E-05	1.74E-05	6.14E-06	1.18E-05	2.95E-06	7.19E-05	8.90E-06	4.32E-06	7.37E-06	6.97E-07	2.29E-06	1.75E-06	1.63E-06	1.63E-06	1.17E-05	6.10E-05	8.70E-06	1.90E-05	1.50E-06	1.33E-06	4.93E-06	3.03E-05	1.75E-06
524.mp3	9.23E-05	4.44E-06	9.53E-06	8.91E-07	5.15E-05	2.75E-06	1.22E-05	4.06E-06	5.70E-06	1.12E-05	3.88E-06	9.44E-06	1.74E-06	5.92E-05	1.13E-07	3.34E-05	1.33E-05	4.93E-06	3.48E-07	5.71E-05	3.71E-07	5.61E-06	4.37E-05	6.71E-06	1.32E-05	2.13E-06	8.17E-05	3.11E-06	3.21E-06	1.70E-06	8.11E-06	2.63E-06	3.03E-05	2.22E-07	2.55E-05	1.18E-05	2.21E-06	0.000117149	4.25E-06	7.80E-06	2.81E-06	4.34E-05	8.52E-07	1.67E-05	1.18E-05	0.000158703	4.15E-06	7.52E-06	2.89E-06
525.mp3	1.16E-07	1.17E-06	6.09E-07	1.69E-07	1.49E-07	7.31E-07	9.32E-07	1.49E-07	8.86E-07	3.07E-07	6.48E-07	1.62E-06	6.93E-07	1.52E-08	2.36E-07	6.14E-08	2.02E-06	2.72E-07	5.86E-07	8.51E-08	3.91E-07	8.63E-07	1.97E-07	1.14E-06	1.17E-06	1.62E-05	4.44E-08	2.93E-07	3.96E-07	3.30E-09	2.32E-07	3.56E-07	1.14E-06	6.91E-08	4.31E-07	2.40E-06	8.43E-07	4.91E-07	7.89E-08	1.40E-07	3.47E-07	5.31E-06	7.62E-07	1.30E-06	5.43E-07	2.72E-06	9.11E-08	2.03E-06	5.41E-07
527.mp3	7.55E-07	1.73E-05	6.49E-06	4.62E-07	1.87E-06	2.38E-05	2.44E-05	1.23E-05	4.50E-05	1.42E-05	1.14E-05	1.01E-06	1.15E-05	2.94E-06	8.18E-07	6.46E-07	2.08E-06	5.18E-07	2.94E-06	1.53E-06	3.40E-06	5.92E-06	1.27E-06	1.21E-05	1.12E-05	2.90E-05	1.32E-05	1.73E-05	3.87E-06	3.53E-05	1.97E-06	2.04E-05	2.51E-05	1.63E-05	3.75E-07	4.45E-05	7.60E-06	8.83E-05	6.66E-06	1.35E-05	6.04E-06	7.19E-06	3.99E-07	2.51E-05	3.01E-05	8.60E-06	1.24E-05	6.00E-06	1.36E-05
529.mp3	5.55E-06	6.21E-06	2.00E-05	9.42E-06	1.04E-07	8.32E-06	1.32E-05	0.000192846	4.03E-06	7.98E-05	1.90E-06	2.58E-07	1.65E-06	1.32E-05	1.72E-07	3.74E-06	0.00012076	5.80E-06	1.91E-06	0.00011946	2.19E-06	4.75E-06	0.000208334	8.14E-07	7.00E-06	3.25E-05	2.30E-06	2.94E-05	9.72E-05	8.33E-06	2.22E-07	1.17E-06	3.39E-06	2.06E-06	1.24E-05	4.20E-05	0.000336039	4.55E-06	7.87E-06	3.18E-05	2.81E-06	0.000115983	4.30E-06	0.000136618	1.16E-05	3.69E-06	1.16E-05	7.70E-06	2.25E-05
530.mp3	1.36E-05	2.58E-05	9.75E-06	9.31E-06	4.09E-05	3.05E-05	4.43E-05	4.09E-05	2.37E-05	1.32E-05	6.43E-06	1.02E-05	5.66E-06	4.55E-05	2.20E-05	2.03E-05	8.77E-06	4.48E-06	2.79E-05	3.29E-05	3.89E-05	4.60E-05	0.000137798	1.10E-05	2.37E-05	3.11E-05	4.68E-05	4.90E-06	3.53E-06	6.86E-06	1.77E-06	1.66E-06	8.26E-06	2.91E-06	1.44E-05	4.49E-05	1.97E-05	5.03E-06	1.45E-05	5.85E-05	0.000117671	2.35E-05	1.88E-05	3.68E-05	1.93E-05	8.15E-05	7.34E-06	7.06E-06	1.26E-05
535.mp3	1.67E-05	5.14E-06	1.32E-05	3.61E-06	3.86E-06	2.13E-05	6.12E-06	9.60E-06	2.70E-05	4.33E-05	1.50E-05	7.29E-06	9.30E-07	3.77E-05	2.57E-05	5.90E-06	6.84E-06	2.20E-05	2.11E-06	2.03E-05	1.09E-05	1.37E-05	3.19E-06	6.76E-06	1.14E-05	1.54E-05	8.24E-06	9.39E-06	6.03E-06	2.45E-05	7.36E-06	5.84E-06	5.06E-05	6.27E-06	7.90E-06	2.15E-05	4.35E-05	1.65E-05	5.29E-06	1.04E-05	1.01E-05	1.87E-05	2.32E-05	1.57E-05	1.17E-05	8.72E-06	2.08E-05	1.93E-05	1.18E-05
536.mp3	1.98E-05	7.54E-06	8.05E-06	1.11E-05	6.73E-06	8.30E-06	1.17E-05	0.000160189	6.63E-06	6.84E-06	8.66E-06	1.46E-05	5.26E-06	6.59E-07	4.28E-06	4.82E-06	7.41E-06	6.96E-06	7.17E-06	6.38E-06	1.35E-05	1.26E-05	1.46E-05	6.73E-06	7.79E-06	6.32E-06	3.87E-06	1.10E-05	1.10E-05	7.63E-06	4.65E-06	3.62E-05	2.60E-05	2.12E-05	1.38E-05	1.30E-05	2.95E-06	1.15E-05	5.48E-06	4.63E-06	7.32E-06	1.30E-05	7.25E-06	2.93E-05	5.71E-06	7.05E-06	1.03E-05	5.92E-06	1.20E-05
537.mp3	0.000102074	3.41E-05	6.19E-05	3.53E-05	0.000114362	5.39E-05	0.000140519	0.000102124	8.53E-05	8.72E-05	6.92E-05	0.000104266	0.000105477	0.000128818	0.000111668	6.05E-05	6.57E-05	0.000108619	7.13E-05	6.89E-05	9.59E-05	8.27E-05	7.11E-05	0.000105588	8.52E-05	8.01E-05	7.03E-05	6.02E-05	6.67E-05	6.98E-05	0.000119376	2.82E-05	8.42E-05	4.93E-05	8.20E-05	2.64E-05	9.27E-05	9.59E-05	1.93E-05	3.80E-05	1.67E-05	2.03E-05	3.51E-05	4.93E-05	9.35E-05	2.58E-05	7.26E-05	5.32E-05	7.21E-05
540.mp3	2.64E-05	1.10E-05	2.81E-05	1.96E-05	6.47E-06	9.38E-06	7.26E-06	3.19E-05	3.23E-05	0.000134251	5.90E-05	7.92E-06	8.44E-06	1.24E-05	1.15E-06	1.35E-05	1.06E-06	5.56E-06	4.98E-06	3.71E-05	1.26E-06	1.58E-05	3.80E-06	7.71E-06	5.85E-05	5.58E-06	1.04E-05	5.13E-06	1.34E-05	3.13E-06	2.99E-06	1.76E-05	5.38E-05	2.93E-06	1.53E-05	2.56E-05	6.50E-06	1.43E-05	4.31E-05	8.87E-06	9.35E-06	1.48E-05	2.19E-05	4.64E-06	9.11E-06	1.09E-06	7.96E-06	1.00E-05	5.07E-06
544.mp3	3.96E-07	6.00E-05	5.89E-07	0.000101541	2.70E-05	1.23E-05	1.93E-06	2.29E-06	6.25E-07	0.000108204	7.32E-07	6.91E-05	3.33E-07	1.14E-06	0.000173629	1.45E-06	1.20E-06	9.43E-07	7.38E-06	6.90E-07	3.43E-07	6.39E-07	5.23E-07	0.000148697	4.20E-06	4.33E-06	9.02E-07	1.01E-06	8.11E-07	2.98E-05	3.62E-06	3.71E-07	8.75E-05	7.18E-07	5.25E-05	2.00E-05	5.93E-06	8.50E-07	1.35E-06	8.32E-07	0.000253199	3.30E-06	3.69E-05	5.06E-07	1.33E-06	0.000354891	1.37E-06	7.06E-07	7.01E-07
547.mp3	1.90E-07	2.48E-06	2.92E-06	9.06E-07	4.92E-06	7.36E-07	1.16E-06	1.43E-07	1.17E-05	2.20E-07	9.54E-07	3.00E-06	5.80E-07	6.02E-07	2.97E-07	3.54E-07	6.57E-07	8.36E-07	1.73E-06	5.50E-07	2.12E-06	3.40E-06	3.00E-06	2.03E-07	7.31E-07	5.48E-06	2.56E-06	1.99E-06	7.06E-07	3.05E-05	6.04E-05	1.49E-07	7.58E-07	6.11E-07	1.95E-06	3.09E-06	2.91E-05	3.23E-06	1.40E-06	1.50E-05	2.49E-07	2.91E-07	1.94E-06	2.21E-07	1.45E-06	5.62E-05	6.86E-07	4.06E-06	2.97E-06
550.mp3	4.24E-05	6.47E-06	6.49E-06	1.23E-05	1.01E-05	6.07E-07	5.75E-06	3.21E-05	7.73E-06	1.84E-05	1.17E-05	0.000127442	5.43E-06	1.08E-05	2.06E-05	2.69E-05	3.04E-05	9.71E-07	0.00010256	7.79E-06	2.22E-05	2.38E-05	5.03E-05	5.23E-05	5.83E-05	7.14E-06	3.79E-05	8.62E-05	1.13E-05	3.12E-06	1.47E-05	5.01E-05	5.30E-06	4.03E-06	9.54E-06	1.37E-05	6.88E-06	1.16E-05	1.15E-05	3.20E-05	1.98E-06	3.29E-06	7.24E-05	5.65E-05	3.81E-06	7.55E-05	4.34E-05	1.15E-05	1.59E-05
551.mp3	1.25E-06	1.73E-06	5.98E-07	2.75E-06	2.70E-06	5.46E-06	8.04E-07	9.09E-06	7.73E-05	6.98E-06	3.75E-07	4.09E-07	6.07E-07	5.17E-08	1.01E-05	2.20E-05	3.35E-07	6.41E-07	4.86E-07	5.90E-06	3.17E-07	5.27E-06	3.72E-06	3.41E-06	4.63E-09	1.10E-06	1.05E-05	4.21E-09	2.97E-06	1.02E-05	1.15E-06	2.17E-07	1.21E-06	2.30E-06	4.88E-07	2.44E-08	2.45E-07	5.44E-05	1.53E-08	1.63E-06	1.66E-07	4.71E-08	3.64E-07	2.67E-06	5.16E-05	3.19E-07	5.88E-05	4.91E-06	5.69E-08
554.mp3	6.03E-09	4.03E-09	4.57E-09	3.41E-09	4.16E-09	3.49E-09	3.73E-09	7.56E-09	5.50E-09	3.56E-09	9.56E-09	5.49E-09	1.25E-08	5.98E-09	6.07E-09	4.54E-09	8.09E-09	1.38E-08	1.84E-08	9.04E-09	1.52E-08	1.37E-08	6.79E-09	5.31E-09	8.55E-09	1.47E-08	1.01E-08	9.96E-09	9.82E-09	1.29E-08	6.72E-09	1.89E-08	1.08E-08	4.40E-09	5.44E-09	1.14E-08	7.08E-09	5.61E-09	9.12E-09	7.31E-09	1.01E-08	1.13E-08	9.36E-09	9.60E-09	8.37E-09	6.84E-09	6.37E-09	5.68E-09	3.49E-09
555.mp3	1.74E-05	7.25E-07	1.18E-05	2.14E-06	3.08E-05	9.14E-07	1.67E-06	8.06E-07	1.96E-05	5.64E-06	1.65E-06	3.96E-05	3.21E-06	8.16E-07	7.45E-07	9.05E-06	1.28E-06	4.46E-06	2.18E-06	7.53E-06	1.12E-05	1.96E-06	3.88E-06	2.02E-05	1.88E-06	2.77E-06	3.99E-06	1.18E-05	1.27E-05	6.79E-06	6.87E-06	9.56E-06	1.95E-05	1.77E-06	7.94E-05	1.10E-06	1.13E-05	6.09E-06	1.98E-05	2.01E-06	1.66E-06	2.80E-05	3.23E-06	1.38E-06	1.58E-06	5.05E-05	4.04E-06	3.98E-06	2.60E-05
556.mp3	1.71E-05	1.98E-06	1.15E-06	4.53E-06	1.07E-05	1.55E-06	3.16E-06	5.19E-06	8.38E-06	5.90E-06	1.45E-05	3.44E-06	1.04E-05	6.10E-05	1.37E-05	2.86E-06	2.04E-06	3.28E-06	9.03E-06	3.65E-06	5.74E-06	3.15E-06	3.71E-06	5.74E-06	2.55E-06	1.35E-05	5.92E-06	7.58E-06	3.33E-05	8.94E-05	9.22E-06	7.96E-06	2.30E-06	4.31E-06	2.87E-05	4.78E-06	2.99E-06	3.45E-06	3.33E-06	1.01E-05	4.40E-05	0.000109976	7.74E-06	6.95E-06	2.00E-05	1.00E-05	1.35E-05	8.47E-06	3.34E-05
558.mp3	2.81E-06	1.48E-05	0.005184818	0.007782765	0.003388848	0.001616652	8.87E-06	1.49E-05	4.30E-06	1.28E-05	2.01E-05	0.001040992	1.44E-06	1.08E-05	9.98E-06	3.05E-05	0.000387981	2.84E-06	0.007592416	0.000948138	2.87E-05	5.62E-06	5.14E-06	6.74E-07	8.57E-06	6.25E-06	4.28E-06	8.17E-06	1.87E-06	0.000791927	2.12E-06	4.46E-06	0.001634864	0.001745087	0.004512065	1.24E-05	8.97E-06	2.45E-06	1.31E-06	9.62E-06	2.59E-06	1.61E-06	1.28E-06	5.92E-06	1.59E-06	1.06E-05	1.17E-06	0.003283406	0.001079561
560.mp3	9.95E-07	3.32E-06	6.37E-07	1.19E-06	1.50E-06	5.85E-06	3.17E-06	6.01E-07	1.28E-05	6.48E-07	1.54E-07	1.89E-06	1.28E-06	1.65E-06	1.12E-05	3.03E-06	4.83E-07	4.59E-07	4.34E-06	5.36E-07	4.31E-07	5.94E-07	9.32E-06	5.58E-06	9.79E-07	2.52E-06	1.63E-06	3.11E-07	1.35E-06	4.97E-08	1.49E-07	5.77E-07	8.80E-07	4.73E-06	2.07E-06	2.37E-07	5.40E-07	7.20E-07	1.31E-06	2.59E-06	2.19E-06	1.19E-07	9.80E-07	1.44E-06	2.21E-06	3.28E-06	1.28E-06	5.37E-08	5.50E-07
561.mp3	2.55E-05	6.28E-06	2.70E-05	3.32E-06	2.70E-05	1.29E-05	5.29E-05	1.76E-05	3.25E-05	5.07E-06	6.72E-06	6.29E-06	1.55E-06	2.42E-05	1.69E-06	7.45E-06	1.30E-06	2.49E-05	3.63E-06	5.70E-05	2.50E-06	4.69E-05	2.63E-06	4.10E-05	7.68E-06	3.35E-05	1.84E-05	3.16E-05	1.07E-05	1.97E-05	1.18E-05	1.76E-06	3.17E-05	1.79E-06	3.50E-05	2.56E-05	1.82E-05	2.83E-05	4.36E-05	9.00E-06	6.03E-05	4.10E-06	8.04E-06	2.92E-05	2.82E-05	4.00E-06	8.27E-06	1.93E-05	8.35E-07
564.mp3	1.95E-05	1.33E-05	3.25E-05	0.000102238	5.87E-06	1.39E-05	3.03E-06	0.000167985	2.50E-05	1.77E-05	5.77E-05	0.000113683	2.73E-05	2.33E-05	3.17E-06	0.000124603	2.34E-06	0.000256279	2.24E-05	9.85E-05	3.17E-06	3.26E-06	5.68E-05	0.000138215	1.65E-05	1.13E-05	1.71E-05	4.75E-05	1.64E-05	2.94E-06	3.91E-06	1.14E-05	5.32E-06	2.83E-06	7.02E-05	3.16E-06	1.02E-05	2.36E-05	3.03E-06	8.13E-05	7.07E-06	1.89E-05	3.78E-06	2.44E-06	8.92E-08	7.99E-05	1.86E-05	0.000186036	0.000162972
565.mp3	7.99E-06	1.01E-05	4.36E-06	1.11E-05	1.81E-05	9.70E-06	5.57E-06	1.32E-05	6.34E-06	3.43E-06	5.01E-06	5.24E-07	2.06E-06	8.87E-06	4.38E-07	2.52E-06	3.46E-05	4.39E-06	2.87E-06	5.10E-05	3.26E-06	1.45E-06	5.08E-05	1.59E-05	2.32E-06	1.12E-05	3.52E-06	3.59E-06	1.09E-05	3.34E-06	1.64E-06	1.09E-05	2.73E-06	1.40E-06	1.61E-05	6.94E-06	2.95E-06	7.52E-06	1.86E-05	2.95E-07	2.50E-05	3.35E-07	3.13E-06	2.22E-05	8.92E-07	1.65E-07	1.12E-06	3.61E-05	8.13E-07
568.mp3	1.69E-07	2.46E-07	1.03E-07	2.00E-07	5.30E-07	2.89E-07	1.67E-07	1.67E-06	6.53E-08	3.45E-07	9.58E-08	9.46E-07	7.22E-07	1.12E-06	7.36E-07	1.55E-07	1.35E-06	3.04E-07	4.44E-07	1.56E-07	1.36E-07	1.11E-07	3.88E-08	3.30E-07	2.00E-06	4.52E-07	1.10E-07	2.26E-07	2.68E-07	8.21E-07	2.67E-07	5.18E-07	1.19E-06	3.48E-07	9.20E-07	2.61E-07	2.13E-07	1.78E-06	2.47E-07	5.13E-07	2.59E-07	2.32E-07	5.93E-07	4.53E-07	4.67E-07	2.43E-07	3.17E-07	9.68E-07	1.07E-06
574.mp3	1.08E-06	1.77E-06	1.68E-05	2.13E-06	5.12E-07	7.20E-07	4.76E-06	7.51E-07	7.80E-07	1.36E-06	1.19E-06	6.44E-07	6.96E-07	3.63E-06	1.57E-05	6.90E-07	8.23E-07	2.23E-06	2.78E-07	1.92E-07	8.37E-07	7.01E-07	4.76E-07	3.15E-07	1.50E-06	2.53E-07	1.15E-05	1.54E-05	1.05E-06	2.63E-07	1.81E-06	6.94E-06	2.83E-06	6.25E-06	1.65E-06	8.24E-07	8.36E-07	3.57E-07	3.58E-07	2.37E-06	5.08E-06	1.06E-06	3.89E-07	2.94E-07	3.99E-07	4.20E-07	5.43E-07	9.54E-07	2.51E-06
577.mp3	0.000198018	5.28E-06	1.29E-06	1.10E-06	8.89E-07	4.65E-05	9.32E-06	2.30E-07	7.54E-07	2.35E-05	5.48E-07	0.000142174	2.58E-06	1.23E-06	4.97E-06	3.45E-06	4.05E-05	2.89E-05	1.91E-05	2.22E-05	3.62E-05	5.31E-06	9.79E-06	2.37E-05	1.70E-06	3.10E-06	1.61E-06	1.59E-05	3.67E-05	4.54E-05	4.44E-05	8.96E-06	1.03E-05	4.81E-06	7.73E-05	2.26E-05	7.30E-06	2.56E-06	1.11E-06	2.08E-06	1.29E-05	4.85E-05	5.25E-05	9.65E-06	2.89E-07	2.35E-05	5.74E-05	1.23E-05	6.88E-06
579.mp3	5.82E-06	1.15E-05	4.39E-06	5.95E-06	2.71E-06	1.06E-05	5.59E-06	4.11E-06	7.67E-06	1.38E-05	4.95E-06	2.62E-05	8.16E-06	5.74E-06	1.03E-05	6.90E-06	4.82E-06	1.17E-05	8.20E-06	1.20E-05	8.47E-06	1.15E-05	1.32E-05	1.03E-05	1.76E-05	1.00E-05	5.37E-06	1.13E-05	7.77E-06	6.10E-06	1.32E-05	1.86E-05	1.81E-05	1.88E-05	1.11E-05	6.30E-06	1.25E-05	9.65E-06	1.01E-05	6.80E-06	1.36E-05	7.78E-06	2.57E-05	1.52E-05	9.80E-06	1.03E-05	1.44E-05	6.51E-06	8.27E-06
580.mp3	1.53E-06	6.26E-07	8.05E-07	6.88E-07	1.15E-05	2.31E-07	2.76E-07	4.48E-07	2.12E-07	3.76E-07	4.64E-07	7.66E-07	2.16E-06	8.00E-07	6.93E-06	1.46E-07	1.84E-07	1.08E-06	7.17E-07	3.04E-06	3.55E-07	4.41E-07	8.40E-07	8.48E-07	3.70E-07	3.20E-07	3.30E-07	5.62E-07	4.64E-07	5.75E-07	5.77E-06	1.07E-05	4.72E-06	1.05E-05	5.82E-06	1.40E-05	5.85E-06	2.42E-05	7.06E-05	1.87E-06	7.52E-07	2.24E-06	8.52E-06	4.91E-07	7.46E-07	1.28E-07	9.88E-08	2.37E-07	4.08E-07
581.mp3	0.000147056	0.000872714	0.00046828	0.000511102	0.000365116	0.000266014	0.000398568	0.000290656	0.000370116	0.000166787	0.0003829	0.000246447	0.00014788	0.000115117	0.000231472	9.94E-05	0.000184574	0.000180074	3.53E-05	0.000132223	0.000206871	0.000238733	0.000188396	0.000182352	0.000436911	0.000176538	0.000207461	3.81E-05	2.42E-05	1.51E-05	1.04E-05	7.23E-06	5.13E-05	9.21E-06	2.06E-05	9.28E-06	2.77E-05	3.37E-06	1.41E-05	2.11E-05	0.000289016	7.35E-05	0.00024247	1.39E-05	0.000151539	5.81E-05	1.99E-05	3.27E-06	0.000253682
582.mp3	2.94E-06	4.21E-06	9.70E-06	3.37E-06	4.83E-06	2.77E-06	7.96E-06	3.17E-06	6.45E-06	4.37E-06	4.77E-06	2.45E-06	1.56E-05	4.07E-06	2.86E-05	4.36E-06	3.25E-06	6.34E-06	5.73E-06	5.76E-06	6.96E-06	3.68E-06	2.50E-06	2.45E-06	2.52E-06	7.84E-06	8.23E-06	4.58E-06	3.31E-06	3.98E-06	5.51E-06	5.53E-06	2.64E-06	3.02E-06	1.03E-05	1.00E-05	3.90E-06	2.18E-06	5.91E-06	3.14E-06	1.95E-06	5.46E-06	8.80E-06	4.96E-06	3.06E-06	5.06E-06	5.55E-06	2.02E-06	2.62E-06
584.mp3	7.19E-07	1.36E-06	8.43E-08	8.76E-07	3.37E-07	4.68E-07	2.35E-07	3.20E-07	1.95E-07	3.05E-06	4.55E-07	3.95E-07	3.21E-07	6.01E-07	2.46E-07	9.94E-07	1.28E-06	2.29E-06	2.21E-06	1.53E-06	2.72E-07	3.07E-07	3.28E-07	8.06E-08	4.69E-07	3.24E-07	5.40E-07	4.51E-07	4.08E-06	1.74E-07	8.99E-07	1.03E-06	4.23E-07	8.08E-07	4.85E-07	7.68E-07	1.44E-06	1.58E-06	2.16E-06	1.75E-07	3.35E-07	1.28E-07	1.89E-07	2.45E-07	5.55E-07	5.41E-07	1.00E-06	1.84E-06	4.19E-07
585.mp3	1.35E-06	2.57E-06	3.33E-06	3.58E-06	2.35E-06	7.87E-06	1.81E-05	3.34E-06	1.95E-06	6.27E-06	2.77E-06	2.79E-06	4.49E-06	4.45E-06	5.33E-06	9.10E-06	4.81E-06	3.51E-06	2.10E-06	4.04E-07	3.35E-06	1.52E-06	7.56E-06	3.49E-06	4.90E-06	1.49E-06	9.21E-06	5.85E-06	7.96E-06	5.16E-06	1.40E-05	2.84E-06	1.71E-05	5.66E-06	9.77E-06	3.58E-06	4.96E-06	6.72E-06	7.66E-06	1.04E-05	5.13E-06	2.09E-06	1.02E-05	3.38E-06	1.04E-05	3.49E-06	3.86E-06	3.59E-06	3.90E-06
586.mp3	1.11E-05	7.71E-05	7.54E-05	1.75E-05	6.62E-07	8.70E-06	3.03E-05	1.49E-05	2.47E-05	8.31E-06	4.51E-05	7.45E-05	1.32E-05	5.44E-07	4.13E-06	5.79E-05	2.36E-05	2.44E-06	9.85E-07	2.74E-05	6.52E-05	4.61E-05	4.72E-06	3.18E-05	0.000188216	0.000207249	0.000159289	2.39E-06	2.06E-05	0.000155459	9.11E-05	3.55E-06	5.01E-06	9.00E-06	4.47E-05	2.01E-05	6.78E-06	8.28E-06	9.91E-05	7.94E-05	9.22E-06	1.66E-05	0.000136773	4.15E-05	2.06E-05	2.62E-05	3.26E-06	8.89E-05	0.000110137
591.mp3	2.63E-07	4.22E-06	5.88E-07	1.96E-05	3.86E-06	1.24E-06	2.91E-06	1.60E-07	2.26E-06	3.02E-06	2.51E-06	3.48E-06	3.10E-07	3.98E-07	1.70E-07	5.82E-06	2.53E-06	3.55E-06	5.86E-07	1.57E-07	3.92E-06	6.17E-07	1.50E-07	1.21E-06	4.67E-06	3.35E-07	3.89E-06	3.82E-06	3.31E-06	4.08E-06	5.59E-07	4.49E-07	4.05E-06	9.21E-07	3.56E-07	9.98E-08	5.04E-06	3.09E-06	3.50E-06	3.13E-06	4.79E-06	1.39E-06	4.47E-07	2.13E-06	1.42E-06	1.60E-06	1.27E-07	9.23E-07	1.25E-06
592.mp3	3.36E-08	2.19E-06	8.74E-06	7.64E-07	2.16E-07	9.32E-07	9.79E-07	6.59E-07	1.29E-07	1.12E-06	5.84E-07	5.52E-07	3.06E-06	2.61E-06	1.99E-06	1.78E-06	8.36E-06	2.81E-06	8.78E-07	7.11E-06	2.21E-06	5.34E-07	1.16E-06	3.79E-06	1.76E-06	1.60E-06	8.73E-07	5.66E-07	7.88E-07	3.70E-07	1.60E-07	1.18E-05	2.15E-05	9.33E-07	8.99E-07	9.91E-05	2.50E-06	9.74E-07	8.68E-07	4.07E-06	1.92E-06	3.18E-06	1.95E-06	0.000126889	9.24E-06	2.01E-06	1.82E-06	9.35E-06	2.55E-06
594.mp3	1.33E-06	7.73E-06	2.55E-06	2.97E-06	5.19E-07	7.82E-07	1.68E-06	6.05E-06	2.43E-06	1.89E-06	4.77E-07	5.87E-07	4.77E-05	3.04E-05	8.45E-06	5.18E-06	9.31E-06	4.15E-06	3.25E-06	1.96E-05	9.30E-06	9.99E-07	2.06E-05	9.48E-07	4.08E-05	7.17E-06	1.40E-06	9.86E-06	1.90E-05	5.79E-06	8.78E-07	9.49E-07	7.63E-07	3.85E-06	6.58E-07	4.49E-07	1.11E-06	1.79E-06	1.15E-06	2.82E-07	7.15E-07	1.05E-06	2.11E-06	1.81E-06	7.32E-06	1.14E-06	6.28E-07	3.69E-07	8.05E-06
597.mp3	1.42E-05	2.65E-05	1.86E-06	1.02E-06	6.40E-06	8.15E-07	2.00E-06	2.11E-05	1.63E-05	6.47E-07	8.57E-07	4.01E-07	7.36E-07	8.43E-06	1.29E-06	2.76E-06	5.57E-05	5.91E-07	8.02E-05	1.20E-07	2.05E-06	1.81E-07	5.12E-06	2.73E-06	2.77E-05	5.17E-07	1.81E-06	1.05E-05	4.36E-06	2.36E-06	3.33E-06	0.000141895	6.99E-05	5.34E-05	6.20E-06	1.27E-05	3.18E-06	4.78E-06	4.93E-06	2.10E-05	1.64E-06	2.37E-06	1.57E-06	1.15E-06	1.93E-06	1.51E-06	1.32E-06	8.59E-07	5.45E-06
598.mp3	2.24E-06	6.49E-06	6.11E-06	5.48E-05	1.64E-05	1.20E-06	5.74E-05	6.23E-06	3.80E-06	8.75E-06	1.39E-05	1.19E-06	0.000137644	0.000461988	4.04E-06	1.68E-06	2.95E-06	3.19E-06	7.54E-05	3.69E-05	9.88E-07	8.80E-07	1.34E-06	4.60E-06	1.27E-05	2.06E-06	3.95E-06	0.00015786	1.41E-06	0.000473127	7.99E-06	7.34E-06	8.47E-06	6.00E-07	7.61E-05	0.00031275	0.000605873	7.35E-06	1.47E-06	5.70E-06	0.000126528	0.00075191	0.000355782	2.80E-06	4.86E-06	5.93E-05	1.02E-05	9.73E-06	2.87E-06
600.mp3	2.30E-07	2.08E-06	0.000178634	4.67E-06	9.25E-07	6.49E-07	7.36E-07	2.80E-06	1.13E-06	5.23E-08	1.05E-05	5.80E-06	3.88E-05	1.03E-05	1.56E-05	3.06E-07	5.83E-05	7.21E-06	9.55E-07	1.17E-06	1.65E-06	1.04E-05	2.68E-06	2.80E-06	4.81E-06	1.50E-06	3.54E-05	7.48E-06	3.82E-07	1.34E-06	9.22E-05	2.98E-05	2.90E-05	8.41E-06	6.82E-07	3.43E-05	9.72E-06	2.43E-06	3.08E-06	2.10E-05	2.45E-05	8.15E-06	3.05E-07	9.53E-07	0.000430645	1.62E-05	1.35E-05	9.25E-07	8.71E-06
605.mp3	2.52E-07	1.63E-05	5.20E-06	2.38E-05	2.45E-07	1.65E-05	9.59E-06	2.91E-05	3.33E-07	0.000231826	3.15E-06	0.000332607	5.69E-05	9.00E-05	5.36E-05	0.000100255	0.000130383	4.58E-05	5.88E-05	3.61E-05	3.08E-05	1.28E-05	2.40E-05	3.01E-05	9.95E-06	1.11E-05	2.03E-05	1.98E-05	8.23E-06	9.28E-06	3.12E-05	1.37E-05	5.81E-06	1.60E-05	3.90E-05	2.87E-05	8.50E-06	1.39E-05	2.07E-05	9.72E-06	2.86E-05	4.93E-06	0.000534591	3.44E-05	0.000227472	0.00010153	0.000486331	0.000233318	0.000129225
606.mp3	8.93E-07	9.93E-07	1.21E-06	7.62E-07	1.23E-06	5.17E-07	9.81E-07	2.30E-07	6.65E-07	6.01E-07	1.16E-06	1.79E-07	5.13E-06	2.56E-06	4.10E-06	1.65E-06	3.15E-06	2.82E-06	4.15E-06	8.13E-07	1.91E-06	2.07E-06	3.62E-06	3.79E-07	1.98E-06	3.22E-06	3.26E-05	4.84E-06	3.73E-06	2.43E-06	2.45E-06	2.58E-06	1.75E-06	1.66E-06	8.58E-06	8.51E-06	1.24E-06	2.31E-06	3.41E-06	8.67E-07	1.06E-06	1.51E-06	3.88E-06	1.58E-06	5.03E-06	6.22E-06	2.25E-05	4.65E-06	3.78E-06
607.mp3	1.09E-06	4.61E-06	7.73E-06	1.25E-06	3.01E-05	5.15E-07	1.07E-05	2.24E-06	1.22E-05	6.89E-06	4.87E-07	7.84E-06	1.04E-06	6.84E-07	8.36E-06	1.27E-06	1.10E-06	3.02E-06	3.19E-06	1.58E-07	2.61E-06	1.39E-06	1.93E-06	2.10E-06	1.58E-06	3.26E-06	1.79E-06	2.14E-06	2.55E-06	9.26E-06	8.88E-07	3.49E-06	8.11E-07	6.62E-07	3.28E-06	7.93E-07	2.72E-06	6.38E-06	2.73E-06	2.06E-05	1.35E-06	4.26E-06	3.49E-06	1.72E-05	1.82E-06	7.36E-07	2.29E-05	9.46E-07	5.45E-06
608.mp3	6.22E-08	4.11E-08	7.62E-08	1.20E-07	1.13E-07	4.01E-07	2.71E-08	4.97E-08	4.64E-08	2.55E-08	4.49E-08	1.75E-07	7.36E-08	1.82E-07	2.04E-07	6.73E-08	3.06E-08	3.05E-08	6.48E-08	4.74E-08	1.06E-07	7.61E-08	3.70E-08	7.87E-08	5.21E-08	3.39E-08	3.81E-08	1.31E-07	1.30E-07	2.46E-07	3.32E-07	1.70E-07	6.12E-08	2.31E-08	3.31E-08	4.76E-08	5.25E-08	8.27E-08	1.38E-07	1.46E-07	5.26E-07	6.83E-08	8.00E-08	9.27E-08	2.52E-08	5.15E-08	1.05E-07	4.31E-08	5.19E-08
609.mp3	5.18E-06	1.53E-05	2.16E-06	1.18E-06	3.22E-06	1.19E-05	1.36E-05	6.36E-06	6.40E-06	1.36E-05	7.44E-05	0.000153353	4.35E-06	1.58E-05	2.09E-05	1.43E-05	7.25E-05	5.12E-05	4.80E-05	1.18E-06	2.18E-06	8.79E-05	8.30E-06	5.12E-06	2.43E-05	2.27E-05	1.24E-06	7.49E-06	4.43E-05	3.10E-06	1.93E-06	3.47E-06	0.000128583	6.19E-05	1.52E-06	7.36E-06	3.53E-05	4.33E-06	0.000135849	4.07E-06	2.61E-05	3.90E-05	5.14E-06	4.09E-05	1.63E-05	5.11E-05	5.26E-06	3.12E-05	2.04E-05
610.mp3	9.91E-08	6.40E-08	1.44E-07	4.07E-08	8.93E-08	4.55E-08	2.78E-05	6.08E-08	1.23E-07	5.92E-08	5.94E-08	2.94E-08	1.78E-08	4.39E-08	1.58E-05	8.44E-08	2.21E-07	5.79E-08	2.10E-07	5.72E-08	8.29E-08	9.74E-08	1.29E-05	5.40E-08	3.95E-08	3.96E-08	8.86E-08	2.71E-08	6.83E-08	2.03E-08	1.58E-05	1.75E-08	8.04E-08	1.15E-07	1.35E-07	1.86E-08	4.82E-08	2.43E-08	5.46E-05	2.48E-08	2.14E-07	2.56E-07	1.02E-07	7.18E-08	5.02E-08	4.37E-08	2.61E-05	4.07E-08	3.46E-08
611.mp3	4.44E-05	7.48E-06	2.14E-05	6.42E-06	1.74E-05	2.84E-06	4.89E-06	6.56E-06	4.55E-06	8.81E-06	8.06E-06	6.22E-06	6.73E-06	5.21E-06	4.65E-06	3.40E-06	4.71E-06	2.78E-06	4.15E-06	8.86E-06	1.54E-05	2.19E-05	2.28E-05	6.14E-05	1.01E-05	1.36E-05	9.05E-06	2.82E-05	7.61E-06	2.97E-05	7.68E-06	1.48E-05	5.08E-06	8.89E-06	1.17E-05	9.68E-06	7.88E-06	7.12E-06	7.41E-06	5.06E-06	5.20E-06	5.65E-06	8.36E-07	8.53E-07	1.71E-06	4.86E-07	7.32E-07	4.35E-07	7.92E-07
612.mp3	2.57E-05	6.28E-06	2.80E-05	4.37E-05	1.29E-05	4.19E-05	3.01E-05	3.32E-05	2.03E-05	8.34E-05	2.49E-05	4.79E-05	7.17E-05	1.01E-05	4.30E-05	2.42E-05	3.56E-05	5.37E-05	4.82E-05	7.61E-05	2.20E-05	3.09E-06	1.76E-05	6.35E-06	9.21E-06	1.34E-05	1.50E-05	1.39E-05	1.49E-05	1.55E-05	2.33E-05	8.75E-06	1.76E-05	1.01E-05	1.76E-05	1.07E-05	9.67E-06	8.89E-06	6.74E-05	9.70E-06	3.32E-05	3.92E-05	7.90E-05	6.24E-05	2.05E-05	2.08E-05	2.16E-05	0.000106371	2.55E-05
613.mp3	4.79E-06	2.07E-06	8.60E-06	1.27E-05	1.28E-05	1.05E-05	2.67E-06	8.17E-06	7.87E-06	1.44E-05	6.40E-06	8.28E-06	9.65E-06	1.07E-05	7.97E-06	9.27E-06	2.06E-06	9.84E-06	5.42E-06	1.24E-05	1.38E-05	9.95E-06	5.08E-06	1.27E-05	9.05E-06	4.43E-06	1.67E-05	1.30E-05	8.30E-06	1.53E-05	5.56E-06	3.12E-05	1.01E-05	4.49E-06	7.30E-06	8.31E-06	1.51E-05	4.74E-05	7.80E-06	2.35E-05	5.15E-06	1.92E-05	6.65E-06	1.81E-05	3.47E-05	5.51E-06	8.07E-06	4.67E-06	9.31E-06
614.mp3	3.90E-05	3.72E-05	3.52E-05	3.01E-05	7.43E-05	3.29E-05	0.0001515	3.29E-05	1.32E-05	3.80E-06	1.91E-05	2.46E-05	2.62E-05	6.16E-05	4.34E-05	3.09E-05	0.000210918	5.76E-05	5.90E-05	1.75E-05	0.000112408	8.33E-05	2.89E-05	9.49E-05	4.85E-05	1.55E-05	3.05E-06	6.32E-07	1.75E-07	5.47E-08	2.52E-08	1.45E-08	2.08E-05	5.50E-06	1.81E-05	0.000116797	0.000838768	2.29E-07	5.37E-05	1.53E-05	7.30E-07	5.67E-08	1.12E-07	1.15E-07	3.64E-07	4.24E-05	2.19E-05	0.000954134	7.42E-06
615.mp3	0.001943421	2.04E-06	0.000181238	0.000163541	3.25E-06	3.32E-06	7.36E-06	0.000343003	0.000590967	3.36E-06	0.00010046	2.29E-06	1.35E-05	1.51E-05	0.0001777	0.0001174	1.31E-06	0.000138834	3.65E-06	1.72E-05	8.02E-05	0.003772974	0.000371008	8.06E-05	2.94E-07	5.08E-06	4.50E-06	2.07E-05	0.000186397	0.000101434	8.23E-07	4.86E-05	0.000132737	0.000156912	0.000125114	7.43E-08	1.63E-05	7.93E-07	2.87E-06	7.22E-07	0.000177955	7.03E-07	7.80E-06	8.49E-07	1.49E-05	5.22E-07	5.61E-06	4.11E-07	2.92E-07
616.mp3	5.69E-07	2.02E-07	2.78E-06	9.12E-07	3.40E-07	4.83E-07	4.48E-06	4.16E-06	2.37E-06	1.15E-05	9.34E-07	0.000106424	3.17E-08	1.36E-06	4.87E-07	7.51E-07	1.49E-05	1.09E-07	5.51E-07	5.06E-06	8.95E-07	3.81E-07	1.74E-06	1.04E-06	1.24E-06	6.28E-07	1.11E-06	1.59E-05	1.25E-05	5.99E-06	1.89E-05	1.02E-05	1.72E-07	2.69E-08	5.83E-08	1.29E-07	1.29E-07	4.26E-07	0.001054857	0.000102242	1.07E-05	1.15E-05	3.57E-06	6.79E-06	1.60E-06	1.06E-05	1.58E-06	9.81E-06	1.16E-05
617.mp3	8.98E-05	0.000627292	4.90E-05	0.00030801	0.00012268	9.55E-05	0.000179347	0.000171995	0.000841259	7.17E-05	0.000386395	0.000167733	0.00089604	9.75E-05	5.14E-05	4.68E-05	0.000305003	9.14E-05	0.000271796	9.97E-05	0.000121124	0.000453693	7.64E-05	6.05E-05	0.000589224	0.001564663	0.000113266	0.000164295	4.27E-05	5.40E-05	0.000351277	3.06E-05	8.32E-05	0.000306877	0.000204264	0.000212511	9.91E-05	4.97E-05	0.000207999	7.39E-05	9.45E-05	0.000104044	0.000689256	0.000142126	0.001602327	0.000486788	0.000632436	0.001217429	0.000380928
620.mp3	1.20E-06	2.09E-05	1.70E-06	2.31E-06	4.21E-05	5.07E-06	0.000184427	7.83E-05	2.73E-05	0.00015689	0.000171783	2.89E-06	4.39E-06	1.70E-05	3.05E-07	2.56E-06	4.45E-07	7.20E-05	3.28E-05	8.84E-06	3.87E-05	1.15E-05	6.17E-06	3.44E-05	4.24E-06	3.93E-07	5.23E-07	3.13E-06	5.66E-05	4.92E-07	6.32E-06	0.000104432	6.78E-06	2.08E-06	0.000167091	3.17E-05	9.93E-05	2.29E-05	2.84E-06	3.87E-05	1.51E-05	9.08E-07	3.04E-06	9.63E-06	9.58E-06	1.58E-05	5.07E-05	2.96E-05	5.84E-06
621.mp3	2.70E-06	3.34E-05	8.60E-06	2.36E-05	6.69E-06	7.39E-06	1.55E-06	2.67E-06	2.45E-05	8.41E-06	1.24E-05	6.76E-06	2.56E-06	2.28E-06	1.09E-06	9.24E-06	3.35E-06	4.45E-06	5.79E-06	1.80E-06	6.46E-07	1.19E-05	1.02E-05	5.43E-06	4.75E-06	3.57E-05	2.80E-05	6.31E-06	8.81E-05	1.21E-05	2.54E-06	5.63E-06	6.31E-06	1.60E-05	5.67E-06	8.72E-06	3.28E-06	1.37E-05	2.38E-05	2.82E-05	4.28E-06	1.53E-05	5.64E-06	1.21E-05	1.25E-05	3.24E-06	1.57E-05	4.11E-06	3.27E-05
622.mp3	5.56E-07	5.95E-06	2.21E-07	8.79E-07	7.07E-05	8.01E-07	4.33E-05	1.30E-06	1.45E-06	5.97E-05	5.88E-07	1.85E-06	7.48E-07	4.54E-06	5.22E-08	4.77E-07	8.46E-07	9.66E-07	4.14E-05	1.61E-07	5.56E-07	2.55E-07	9.71E-07	2.58E-07	6.82E-07	5.67E-06	1.67E-07	4.64E-07	4.81E-08	2.49E-07	1.48E-05	3.33E-07	8.04E-07	4.07E-08	3.06E-07	5.28E-07	3.94E-06	1.65E-05	3.89E-06	3.11E-07	4.75E-07	7.45E-07	2.19E-05	6.95E-06	5.45E-06	4.05E-07	5.68E-07	3.69E-06	6.87E-07
623.mp3	2.64E-06	2.28E-06	5.49E-06	3.24E-06	3.86E-06	1.09E-05	8.20E-06	2.20E-06	8.20E-06	6.22E-06	2.60E-06	6.01E-06	4.94E-06	4.75E-06	9.51E-06	1.80E-06	4.78E-06	3.02E-06	8.14E-06	4.07E-06	1.04E-05	5.05E-06	1.02E-05	2.45E-06	5.45E-06	3.57E-06	7.08E-06	2.58E-06	2.10E-06	2.18E-06	3.60E-06	4.76E-06	2.15E-06	1.54E-06	4.38E-06	4.24E-06	3.43E-06	4.97E-06	1.06E-05	1.59E-06	3.36E-06	3.56E-06	5.78E-06	4.32E-06	7.20E-06	1.17E-06	2.57E-06	5.41E-06	3.39E-06
625.mp3	7.10E-07	2.38E-07	3.63E-07	3.62E-06	1.07E-06	3.24E-05	7.14E-07	9.62E-07	1.11E-06	1.23E-06	2.75E-06	5.62E-06	7.37E-05	2.98E-06	2.11E-06	2.46E-06	1.12E-07	1.19E-07	2.81E-06	9.71E-07	1.65E-07	2.52E-06	1.71E-07	6.05E-07	1.12E-06	9.24E-06	1.62E-06	1.73E-06	1.47E-06	3.89E-06	6.90E-08	6.56E-08	4.83E-08	5.04E-07	3.00E-08	1.60E-07	4.82E-07	2.98E-07	3.16E-07	1.13E-06	1.14E-06	6.93E-07	5.77E-07	2.60E-07	6.37E-08	1.61E-07	3.39E-06	3.24E-07	5.94E-07
628.mp3	2.36E-06	1.89E-07	1.54E-07	9.94E-08	6.46E-08	4.23E-06	3.80E-07	1.19E-07	6.84E-07	1.98E-07	1.17E-07	7.39E-08	2.94E-08	1.46E-06	1.71E-07	7.03E-08	1.59E-07	2.64E-07	1.07E-07	1.49E-07	1.01E-08	4.52E-07	4.47E-07	1.39E-07	1.81E-07	4.88E-07	5.48E-08	8.87E-08	2.03E-06	3.54E-07	2.36E-08	4.10E-06	2.34E-06	4.78E-06	2.01E-06	1.52E-07	8.13E-08	1.25E-06	4.34E-07	4.47E-07	3.66E-06	5.79E-06	7.54E-07	2.59E-07	3.37E-07	1.22E-05	7.80E-06	1.81E-06	8.61E-06
629.mp3	2.84E-05	0.00018062	0.000198993	0.000109709	4.16E-05	5.00E-05	0.000623383	1.15E-05	4.24E-05	6.60E-05	0.000702021	8.34E-06	0.000113112	0.000225338	0.000620126	4.28E-05	0.000545325	0.000133348	0.00019367	0.000101594	0.000145892	0.000276461	5.50E-05	8.96E-05	8.14E-05	0.000141371	0.000833148	0.000186377	0.000143094	9.69E-05	1.79E-05	6.10E-05	3.71E-05	0.000715204	0.000126249	9.33E-05	7.96E-05	2.33E-05	1.89E-05	0.000177873	0.000830133	0.000211134	0.000174171	0.000157061	0.000277537	0.000132124	1.81E-05	2.45E-05	0.000731572
631.mp3	8.65E-05	3.82E-05	8.00E-05	3.06E-05	0.000233144	0.000406905	2.80E-05	6.46E-05	7.11E-05	0.000128683	2.09E-05	5.78E-05	3.53E-05	1.89E-05	4.40E-05	7.11E-05	0.000197947	3.03E-05	2.62E-05	6.46E-05	0.000103909	6.45E-05	4.90E-05	2.83E-05	0.000128335	2.90E-05	0.000621205	7.68E-05	8.56E-05	1.58E-05	9.18E-05	6.87E-05	3.84E-05	0.00025764	0.000468881	3.58E-05	1.69E-05	4.20E-05	4.85E-05	1.91E-05	0.00012931	4.37E-05	0.000288627	3.15E-05	3.72E-05	1.69E-05	0.000158484	0.000116592	5.34E-05
632.mp3	7.15E-05	3.10E-05	5.58E-06	1.30E-05	1.19E-05	4.73E-05	3.30E-05	3.69E-06	8.36E-05	6.07E-06	9.47E-05	1.42E-06	9.21E-06	4.87E-05	0.000182449	2.69E-05	5.37E-05	1.56E-05	1.53E-05	3.80E-05	2.10E-05	4.53E-05	5.49E-06	2.92E-06	5.91E-05	3.15E-05	7.09E-06	2.71E-05	6.01E-06	1.30E-05	6.86E-05	1.12E-06	7.55E-05	3.81E-05	7.32E-06	6.17E-06	3.30E-05	0.000278582	2.24E-05	4.64E-05	6.13E-05	1.35E-06	8.89E-05	2.86E-05	2.15E-05	0.000224975	1.43E-05	1.38E-05	0.000149488
634.mp3	1.50E-05	1.34E-06	2.01E-05	2.87E-05	9.10E-06	4.46E-05	2.49E-06	2.70E-06	1.10E-05	6.66E-06	0.000189544	7.89E-06	1.46E-06	6.22E-07	5.66E-07	4.48E-06	5.07E-05	2.40E-05	7.38E-07	1.56E-06	1.48E-06	1.19E-06	5.58E-05	8.47E-08	8.71E-08	2.73E-05	1.07E-05	7.47E-05	1.93E-06	3.56E-06	4.34E-05	1.28E-06	0.000194883	1.97E-06	1.26E-06	1.40E-05	9.26E-06	5.38E-05	2.57E-05	1.71E-06	7.21E-07	4.27E-06	6.96E-05	1.79E-06	5.97E-06	4.37E-07	3.95E-05	5.44E-05	3.31E-06
635.mp3	2.65E-05	2.86E-05	6.98E-05	1.91E-05	1.95E-05	8.26E-05	1.75E-05	6.58E-05	1.98E-05	8.19E-05	1.42E-05	2.53E-05	1.44E-05	5.36E-05	9.89E-05	0.000213484	1.72E-05	2.06E-05	4.88E-05	2.93E-05	1.99E-05	5.75E-05	2.82E-06	7.54E-05	2.80E-05	3.11E-05	3.20E-06	8.56E-05	6.44E-06	8.13E-06	2.24E-06	5.63E-05	2.09E-05	7.55E-06	3.01E-05	2.78E-05	5.46E-05	6.92E-06	9.54E-07	1.64E-06	4.66E-07	1.90E-07	9.29E-07	9.36E-08	6.49E-06	2.56E-05	3.10E-05	8.33E-06	1.06E-05
637.mp3	8.74E-08	2.09E-09	1.02E-08	1.50E-08	2.54E-08	1.06E-07	2.31E-08	7.85E-08	3.56E-09	1.46E-09	2.62E-08	3.66E-08	8.89E-08	1.10E-07	1.26E-08	2.58E-09	5.79E-09	1.04E-08	2.19E-08	1.33E-07	9.72E-08	8.23E-09	3.05E-09	1.25E-08	9.63E-09	5.44E-08	8.35E-08	9.61E-08	9.88E-09	1.11E-08	4.62E-08	2.16E-08	9.23E-08	3.00E-08	5.46E-08	1.11E-08	5.87E-09	2.13E-09	2.99E-08	4.05E-08	3.70E-08	1.67E-07	5.54E-09	1.49E-09	2.01E-08	3.24E-08	7.54E-08	1.62E-07	1.94E-07
638.mp3	6.34E-09	8.37E-09	6.08E-09	1.51E-09	1.37E-08	3.30E-09	1.35E-08	8.88E-09	1.62E-08	1.21E-08	1.51E-08	1.88E-08	1.38E-08	6.02E-09	1.46E-08	8.13E-09	1.47E-08	1.42E-08	3.45E-09	1.41E-08	2.25E-08	2.24E-08	1.75E-08	3.98E-09	3.09E-09	5.48E-09	3.16E-09	1.63E-08	5.67E-09	6.55E-09	1.59E-08	1.05E-08	1.28E-08	4.94E-09	7.71E-09	4.57E-09	3.59E-09	9.19E-09	5.85E-09	1.61E-08	7.94E-09	1.08E-08	3.20E-09	6.42E-09	1.14E-08	7.74E-09	6.78E-10	5.77E-09	1.05E-08
639.mp3	4.10E-05	3.91E-05	0.000133265	6.34E-05	2.43E-05	4.52E-05	3.09E-05	2.40E-05	0.000237057	5.92E-05	7.73E-06	2.14E-05	8.60E-05	3.89E-05	1.88E-05	6.53E-05	2.53E-05	0.000130589	4.74E-06	8.77E-05	1.31E-05	2.72E-05	0.000204658	7.75E-05	0.000182792	0.000566931	0.00043841	0.0001319	1.93E-05	0.000201055	0.000110583	4.40E-05	0.000240752	4.32E-05	3.97E-05	4.27E-05	1.67E-05	1.64E-05	3.75E-05	1.12E-05	5.93E-05	0.000380003	2.41E-05	7.89E-05	5.06E-05	0.000409393	0.0001132	0.000572294	0.000571087
640.mp3	2.09E-05	2.97E-05	3.87E-06	2.98E-05	3.10E-05	0.000332439	1.28E-05	8.50E-05	1.72E-05	0.000127758	3.67E-05	4.96E-05	6.54E-06	3.44E-06	7.16E-05	2.57E-05	1.86E-06	7.95E-05	2.67E-05	0.000110485	1.94E-05	1.58E-05	0.000147748	6.33E-05	3.97E-05	5.04E-05	7.59E-05	4.59E-05	0.000186475	1.01E-05	4.50E-05	2.13E-05	5.96E-05	5.21E-06	5.65E-05	4.55E-05	2.13E-05	4.72E-05	2.66E-05	4.43E-05	1.11E-05	0.000126814	7.20E-05	1.70E-05	4.11E-05	3.34E-07	2.29E-07	2.33E-05	0.000374463
643.mp3	1.99E-05	7.24E-05	0.000139533	0.000139596	0.000168518	8.08E-05	8.12E-05	0.000115941	0.000759404	0.000482	0.000397507	4.44E-05	0.000248207	0.000290018	3.48E-05	5.21E-05	0.000103595	0.000153445	9.16E-05	1.96E-05	3.98E-05	1.30E-05	1.29E-05	1.98E-05	5.56E-05	5.55E-05	0.00014566	0.000157929	2.70E-06	1.16E-06	1.73E-06	2.45E-06	4.08E-06	3.75E-06	7.04E-06	5.88E-06	3.26E-06	9.19E-07	1.27E-06	2.11E-06	2.89E-06	2.61E-05	0.00034874	0.000369026	1.77E-06	9.30E-07	1.37E-05	1.30E-06	3.19E-06
644.mp3	6.63E-05	6.60E-06	3.75E-06	5.28E-05	6.86E-06	2.88E-06	0.000102741	4.72E-05	3.26E-06	1.05E-05	1.47E-05	5.85E-05	0.000116175	0.000114601	3.57E-05	3.90E-05	1.05E-05	8.24E-05	0.000127903	1.19E-05	0.000151346	1.58E-05	0.000205707	5.05E-05	5.48E-05	0.000386388	8.81E-05	0.00020285	0.000692063	0.000141842	9.65E-05	2.84E-05	2.13E-05	1.47E-05	7.99E-05	2.47E-05	0.000189373	7.09E-05	5.19E-05	1.47E-05	1.28E-05	0.000286242	5.36E-05	2.34E-05	0.000370978	3.27E-05	9.58E-05	9.57E-05	2.55E-05
645.mp3	3.88E-06	0.000100945	2.37E-05	4.85E-05	2.66E-06	1.30E-05	6.76E-06	5.97E-06	0.000460194	1.82E-05	7.25E-05	1.62E-05	3.45E-05	9.10E-05	3.18E-06	7.48E-05	4.79E-06	6.67E-06	0.00010892	1.23E-05	9.00E-05	7.96E-06	7.21E-06	0.000117522	3.39E-06	9.76E-05	5.80E-06	9.86E-06	6.90E-05	3.70E-06	6.35E-06	8.63E-06	3.55E-06	2.28E-05	1.71E-05	3.65E-06	4.44E-06	5.27E-06	2.12E-05	3.26E-05	8.56E-06	1.09E-05	1.82E-05	1.32E-05	4.66E-06	7.63E-06	3.23E-06	2.57E-05	1.37E-05
646.mp3	5.10E-09	2.22E-08	1.77E-08	9.96E-09	2.01E-09	8.36E-10	7.33E-09	1.66E-09	2.06E-07	5.73E-10	3.37E-09	8.90E-08	3.11E-08	1.13E-07	3.19E-09	6.03E-08	3.97E-08	2.02E-08	5.96E-09	3.35E-09	6.97E-09	1.81E-09	4.64E-09	4.97E-10	1.30E-08	6.17E-08	1.31E-08	2.14E-08	2.55E-08	2.98E-08	1.00E-07	1.17E-08	2.82E-09	2.90E-09	9.82E-09	1.65E-09	1.01E-07	3.67E-10	6.70E-09	9.20E-08	1.83E-08	5.49E-08	1.88E-08	7.59E-09	7.66E-08	5.61E-08	5.06E-09	1.01E-09	7.67E-09
647.mp3	1.39E-05	6.04E-06	3.50E-06	1.30E-06	0.00012281	2.42E-07	6.12E-06	9.18E-06	0.000151961	1.61E-07	2.62E-06	4.87E-06	1.73E-06	1.31E-06	1.62E-05	1.73E-05	1.46E-05	1.83E-05	6.95E-05	3.99E-05	1.47E-05	4.08E-05	5.55E-06	7.26E-05	3.43E-06	2.00E-05	1.10E-05	0.000192839	6.21E-06	4.45E-06	1.19E-05	5.63E-06	7.14E-06	1.73E-05	4.72E-05	1.99E-06	1.13E-06	8.74E-06	6.82E-05	1.21E-06	3.74E-05	2.21E-05	2.02E-05	3.36E-06	1.37E-05	3.83E-05	4.37E-05	2.80E-06	2.12E-05
648.mp3	0.000265782	5.32E-07	4.08E-07	8.23E-06	4.05E-07	1.71E-06	9.15E-06	4.40E-07	2.72E-07	9.09E-06	1.03E-06	3.25E-07	4.31E-05	1.16E-06	3.23E-07	4.27E-06	3.50E-07	2.44E-07	1.05E-05	3.63E-08	1.44E-07	1.66E-05	1.33E-06	1.49E-06	8.53E-06	1.88E-07	5.68E-07	2.28E-06	2.68E-07	2.29E-06	0.000229301	1.06E-06	7.57E-07	1.30E-05	2.35E-05	7.26E-07	0.000175598	7.45E-07	1.52E-06	6.32E-06	3.19E-06	9.47E-07	2.42E-05	1.09E-07	2.72E-07	8.72E-06	4.85E-07	2.09E-07	2.08E-05
649.mp3	0.000405972	2.60E-05	7.21E-06	5.02E-05	3.47E-05	1.11E-05	1.18E-05	0.000151756	5.84E-06	9.44E-06	0.000185539	5.79E-05	4.02E-05	2.28E-05	1.89E-05	3.28E-05	1.69E-05	3.27E-05	2.35E-05	1.54E-05	0.001287733	6.18E-05	2.79E-05	0.000138162	8.16E-05	3.19E-06	4.49E-05	1.70E-05	2.62E-05	2.55E-05	1.40E-05	8.43E-06	3.10E-05	2.29E-05	0.001241352	0.000335122	1.06E-05	1.87E-05	2.10E-05	2.01E-05	3.32E-05	0.000123951	2.92E-05	0.000119655	0.000632077	0.001187753	1.60E-05	7.43E-05	8.82E-05
650.mp3	0.000266321	0.000266676	0.000138763	0.000194842	0.00023175	0.000295323	0.000137127	0.000183489	0.000244322	0.000179226	0.000216149	0.000203337	0.000189175	1.62E-05	0.000365981	0.00037892	0.00012276	0.000185766	2.34E-05	0.000114238	0.000195841	0.000164532	8.03E-05	5.24E-05	0.000243755	0.000239829	0.000142745	0.000195291	0.00014198	5.02E-05	0.000174442	0.000293523	0.00017702	7.96E-05	0.000106874	0.000373755	0.000192838	0.000269542	0.000185701	0.000178198	0.000384738	0.000500114	0.001256054	0.00011286	8.95E-05	0.000123074	7.57E-05	8.23E-05	4.85E-05
651.mp3	3.27E-06	1.26E-05	3.61E-05	4.81E-05	7.72E-06	5.96E-05	0.000182187	3.08E-05	8.88E-06	0.000660689	1.54E-05	0.000263824	2.24E-05	4.86E-05	4.64E-05	2.70E-05	6.10E-05	6.32E-05	3.40E-05	1.79E-05	4.49E-05	6.17E-06	3.18E-05	7.40E-06	6.63E-05	6.58E-05	3.54E-05	4.25E-06	2.34E-05	2.36E-05	1.98E-05	9.74E-06	4.42E-05	0.000177627	6.59E-05	2.87E-05	3.09E-05	2.78E-06	2.22E-05	4.87E-05	2.09E-06	1.52E-05	2.18E-05	0.00017115	8.47E-05	1.03E-05	5.03E-05	2.18E-05	1.84E-05
652.mp3	4.52E-06	1.93E-05	1.24E-06	1.27E-06	4.45E-06	3.82E-06	2.93E-06	4.38E-06	1.57E-06	1.34E-05	8.30E-06	1.80E-06	1.68E-05	4.91E-07	0.000476679	3.17E-06	2.34E-05	1.26E-05	9.20E-06	5.22E-07	5.19E-06	6.24E-07	1.53E-06	2.58E-06	1.39E-06	1.63E-06	7.44E-07	1.96E-06	1.64E-05	2.57E-06	7.57E-06	6.04E-05	2.99E-05	3.36E-06	2.62E-05	1.67E-05	1.59E-05	6.08E-05	8.42E-05	5.03E-06	7.13E-06	8.09E-06	5.01E-06	8.52E-06	1.50E-06	3.97E-06	1.06E-06	8.98E-07	4.33E-06
653.mp3	5.40E-05	9.02E-05	1.43E-05	1.86E-05	7.85E-06	1.75E-05	8.39E-07	3.75E-05	7.46E-07	3.57E-05	0.000587448	0.000227436	0.000353415	2.06E-05	4.48E-05	4.07E-06	1.05E-05	0.000252606	1.67E-05	4.09E-05	2.10E-05	3.08E-05	2.91E-05	1.15E-06	3.03E-06	6.38E-07	0.000171976	6.36E-07	2.79E-05	1.98E-06	0.000194608	0.00165434	9.34E-07	0.000413542	6.67E-06	8.63E-05	5.47E-06	5.01E-06	0.00010974	6.34E-05	0.000163014	6.90E-05	5.01E-06	1.29E-05	1.37E-06	1.21E-05	5.43E-07	7.40E-05	7.35E-05
654.mp3	9.92E-05	0.001114763	9.61E-05	2.80E-06	0.000751535	5.33E-05	0.000113468	4.21E-05	0.000584973	0.000835343	0.000371791	8.11E-05	0.000101704	0.000959112	0.000171137	4.20E-05	0.000106542	2.42E-05	0.000264593	8.08E-05	0.000703905	0.000112219	0.000809543	0.000512505	0.000125799	0.000442235	0.000129081	0.000362843	0.001918026	4.74E-05	0.001187722	5.08E-05	0.00160958	2.81E-05	0.002076059	0.000935058	8.61E-06	0.001020204	0.001237465	2.82E-05	6.96E-05	0.000524427	8.77E-05	0.000103636	0.000414945	3.18E-05	7.30E-05	0.000147778	0.000350387
656.mp3	3.93E-08	8.40E-08	1.37E-07	6.74E-07	8.03E-08	1.11E-07	1.05E-07	5.25E-08	2.53E-07	1.88E-07	1.47E-07	1.38E-07	1.89E-07	4.09E-07	2.05E-08	1.80E-08	7.42E-08	3.68E-08	1.01E-08	1.63E-08	6.16E-08	5.84E-07	6.72E-07	4.43E-08	2.81E-08	3.60E-08	3.82E-08	1.09E-07	4.46E-08	9.47E-09	1.36E-07	2.88E-07	1.43E-06	4.69E-07	2.02E-08	4.62E-08	5.91E-08	1.28E-07	1.56E-07	1.42E-07	2.02E-07	7.06E-08	1.67E-08	2.81E-07	8.21E-08	7.87E-07	1.05E-07	1.10E-07	1.43E-08
657.mp3	2.69E-05	1.72E-05	2.78E-05	1.40E-05	2.04E-05	6.84E-05	4.22E-05	1.89E-05	1.83E-05	1.78E-05	2.35E-05	3.18E-05	1.11E-05	0.000116137	2.80E-05	1.45E-05	2.19E-05	1.17E-05	8.94E-06	1.59E-05	2.81E-05	1.10E-05	1.20E-05	1.39E-05	1.01E-05	3.42E-05	2.88E-05	0.000502772	8.83E-06	1.60E-05	1.67E-05	2.63E-05	4.57E-05	4.02E-05	5.56E-06	0.000257701	1.60E-05	6.32E-05	5.20E-05	4.17E-06	1.26E-05	9.19E-06	1.72E-05	9.45E-05	6.81E-05	6.24E-06	6.62E-06	4.82E-06	1.55E-05
658.mp3	4.53E-06	5.17E-07	2.92E-05	8.10E-06	1.40E-05	2.96E-06	4.51E-06	4.77E-06	6.16E-05	2.53E-05	2.34E-06	1.47E-05	9.69E-06	7.80E-06	3.17E-06	8.15E-05	4.60E-06	8.93E-06	2.09E-06	5.07E-06	7.67E-06	0.000108669	4.81E-05	2.64E-05	3.43E-05	7.31E-06	3.36E-06	1.92E-06	6.23E-05	1.12E-05	1.30E-05	1.32E-06	4.11E-06	7.19E-06	7.65E-05	2.05E-05	3.40E-06	2.02E-05	7.44E-06	6.28E-06	3.47E-06	0.000106058	2.02E-06	7.58E-06	1.23E-05	8.69E-06	9.94E-06	0.000103467	1.04E-05
660.mp3	5.33E-07	1.61E-06	6.90E-06	3.70E-06	5.89E-07	2.27E-06	9.64E-07	1.41E-06	1.40E-06	1.80E-06	3.90E-07	1.02E-06	3.88E-06	5.84E-07	4.86E-07	1.23E-06	7.66E-07	1.84E-06	1.69E-06	6.68E-06	4.55E-07	6.21E-07	8.04E-07	9.72E-07	2.43E-06	9.87E-07	2.07E-06	1.46E-06	1.12E-06	9.49E-07	1.61E-06	5.68E-07	6.12E-07	6.33E-07	3.14E-07	2.52E-07	3.10E-07	3.04E-07	1.03E-06	1.07E-06	2.58E-06	4.07E-07	1.76E-07	7.84E-07	6.93E-07	1.21E-06	4.11E-07	5.55E-07	6.34E-07
661.mp3	0.000214827	0.000400053	0.000273869	0.000236707	0.000453582	0.00010638	8.91E-05	0.000164373	0.0002679	0.000277535	0.000383741	0.00024771	0.000250928	0.000354462	0.000428008	0.000468495	0.000229501	0.000237963	0.000294067	0.000191395	0.000312764	0.000287383	0.000375497	0.000429906	0.000330338	0.000169464	0.000315526	0.000340432	0.00034025	0.000453492	0.000389895	0.000328178	0.000350557	0.000307097	0.00044512	0.00036119	0.000402505	0.000287392	0.000366935	0.000357824	0.000293591	0.000171307	0.000310566	0.000217114	0.000222077	0.000182367	0.00023318	0.000207365	0.000251114
662.mp3	2.81E-07	7.90E-06	2.80E-07	4.89E-06	1.57E-06	9.73E-06	7.85E-08	6.30E-06	2.81E-06	5.30E-06	8.24E-06	3.20E-06	1.73E-07	1.60E-05	3.21E-08	1.58E-07	6.61E-07	5.52E-06	1.42E-05	3.99E-07	3.80E-05	1.68E-06	9.76E-06	5.14E-06	6.32E-06	5.91E-06	1.11E-05	1.82E-06	1.32E-06	1.76E-06	8.97E-07	7.45E-06	2.17E-07	5.29E-06	7.64E-07	3.72E-05	4.01E-07	1.28E-05	1.99E-06	1.49E-05	5.40E-07	3.07E-07	4.87E-06	3.16E-06	1.98E-07	5.99E-07	3.81E-06	4.58E-06	2.41E-05
663.mp3	1.44E-05	0.00125308	0.002902299	4.21E-05	1.61E-05	5.84E-05	4.15E-06	1.66E-05	7.78E-06	1.22E-05	6.23E-05	0.000111715	1.08E-05	2.77E-05	5.77E-05	0.000194454	0.000429868	0.000740478	6.29E-05	3.94E-05	9.97E-06	9.65E-06	1.27E-05	3.16E-05	6.88E-06	1.70E-05	1.10E-05	0.000258444	2.25E-05	0.000152507	0.000147561	1.39E-05	0.000181057	0.000385604	9.65E-06	8.88E-06	3.93E-06	4.38E-06	1.15E-06	5.87E-06	1.78E-05	3.30E-05	1.58E-05	0.001147207	3.37E-05	0.000803672	2.88E-05	8.63E-06	2.17E-06
664.mp3	3.88E-05	0.000213796	1.15E-05	0.000179693	2.81E-05	0.000175655	8.85E-05	4.21E-05	0.000409786	1.95E-05	0.000141396	0.00024161	9.25E-06	0.000268509	4.18E-05	0.000398302	0.000131256	8.19E-05	0.000101182	3.76E-05	0.000238087	0.000172512	6.46E-05	0.000100475	2.80E-05	7.54E-05	0.000147054	0.000157719	5.45E-05	6.17E-05	7.37E-05	9.66E-05	0.000112658	5.95E-05	0.000193387	9.05E-05	0.000166078	5.23E-05	7.77E-05	0.000576295	2.18E-05	0.000172327	7.26E-05	6.31E-05	0.000326844	4.76E-05	9.59E-05	7.85E-05	0.000105695
665.mp3	3.65E-06	3.23E-06	1.59E-06	3.34E-06	5.20E-06	1.03E-06	5.69E-06	3.62E-06	1.24E-05	2.03E-06	2.40E-06	9.05E-06	6.27E-06	3.57E-06	3.84E-05	1.80E-06	6.15E-06	7.99E-06	1.12E-05	5.54E-06	1.08E-05	1.65E-06	1.84E-06	1.11E-06	1.84E-06	7.15E-07	1.22E-06	7.04E-07	6.86E-06	1.51E-06	1.09E-05	5.76E-06	6.28E-06	3.37E-05	3.00E-05	0.000251145	2.66E-05	7.05E-05	7.27E-06	5.23E-06	1.57E-06	7.21E-07	1.81E-07	2.76E-07	1.80E-06	7.84E-07	1.06E-06	1.40E-06	7.34E-07
666.mp3	3.95E-05	1.00E-05	1.14E-06	0.000408426	0.000272025	8.38E-05	1.14E-06	3.98E-07	1.98E-06	1.98E-05	5.22E-05	1.80E-05	8.86E-06	1.76E-07	0.000249831	1.12E-05	2.26E-05	1.29E-05	2.24E-05	0.00016745	4.20E-05	7.59E-06	9.03E-06	0.000287959	0.000163213	3.64E-05	2.00E-06	1.36E-05	8.16E-07	7.75E-05	2.59E-05	1.08E-06	5.57E-06	1.28E-06	0.000114227	2.81E-06	0.000318602	8.27E-07	3.59E-06	3.35E-05	2.74E-06	3.02E-06	3.64E-06	0.000306419	4.73E-05	7.56E-07	6.56E-07	3.57E-07	8.85E-05
667.mp3	1.05E-05	8.66E-07	2.76E-05	1.59E-05	2.11E-06	1.26E-06	7.38E-06	1.70E-06	4.26E-06	2.01E-06	1.78E-06	2.83E-06	1.05E-06	1.52E-05	2.07E-05	2.45E-05	2.02E-06	4.37E-07	5.18E-07	7.06E-06	2.40E-06	1.66E-05	5.94E-07	3.93E-06	6.57E-06	4.64E-06	5.98E-06	4.16E-06	1.08E-05	0.00059312	2.91E-06	1.48E-06	2.68E-06	5.59E-06	6.34E-05	1.64E-06	1.99E-05	3.09E-06	1.53E-05	5.92E-06	1.22E-05	5.60E-05	1.62E-05	9.60E-06	4.15E-05	4.71E-06	2.58E-05	1.84E-05	6.77E-06
668.mp3	1.79E-06	2.36E-07	7.37E-07	4.85E-06	0.000139269	6.63E-07	4.21E-06	2.48E-05	1.53E-06	3.46E-06	8.65E-06	8.96E-07	2.14E-06	0.000165329	6.41E-07	3.85E-06	0.000208601	1.43E-06	2.18E-06	4.94E-05	3.85E-06	1.76E-05	1.33E-05	3.99E-06	1.91E-05	3.68E-06	4.66E-06	0.000534395	5.81E-06	2.75E-05	5.07E-05	5.51E-07	1.41E-06	4.50E-05	3.55E-05	0.000227479	3.29E-06	8.35E-06	1.37E-06	1.26E-06	3.38E-06	2.05E-06	6.01E-07	9.50E-06	5.55E-06	3.18E-06	9.48E-06	3.23E-05	1.14E-06
671.mp3	3.00E-07	2.16E-07	4.69E-07	7.06E-06	3.73E-07	7.46E-06	1.11E-05	2.66E-06	1.44E-07	1.26E-06	3.44E-07	1.25E-05	6.45E-06	2.48E-07	3.46E-05	6.38E-07	1.04E-05	3.21E-07	9.05E-08	6.39E-08	3.65E-07	9.23E-08	1.94E-07	1.30E-07	7.36E-08	1.33E-07	2.81E-07	8.87E-07	3.84E-05	7.79E-08	3.12E-07	1.46E-07	1.91E-07	4.78E-08	5.55E-08	7.64E-07	2.95E-07	7.19E-07	1.47E-07	8.63E-07	6.28E-07	2.60E-06	1.62E-07	5.07E-08	1.47E-07	8.36E-07	1.32E-06	3.47E-06	5.43E-07
672.mp3	2.01E-07	2.89E-06	6.03E-07	1.82E-05	3.01E-07	9.58E-08	6.93E-07	2.93E-06	1.32E-06	0.000204117	3.30E-05	2.44E-07	2.11E-06	1.33E-07	7.37E-06	1.96E-06	1.36E-05	3.81E-08	1.86E-06	4.98E-08	1.22E-06	0.000182159	6.15E-06	8.55E-05	2.92E-05	1.22E-06	8.63E-08	4.91E-06	5.08E-06	2.87E-07	1.81E-07	4.11E-06	4.22E-07	2.04E-05	2.15E-05	2.95E-07	9.28E-06	3.38E-09	4.12E-09	3.92E-06	2.80E-08	1.52E-08	2.22E-08	6.44E-09	1.46E-09	3.50E-06	2.00E-08	2.89E-09	4.08E-09
673.mp3	0.000240392	0.000218451	0.000354817	4.00E-05	6.66E-05	0.000215638	9.98E-05	0.000137804	0.000230976	0.000926611	0.000603149	0.000250964	3.39E-05	7.66E-05	0.000305503	3.25E-05	0.000634866	0.000157999	0.000150925	0.000242138	0.000338815	0.000134293	7.50E-05	0.001025146	3.72E-05	0.000138787	8.48E-05	7.11E-05	0.000169353	0.000207561	0.000276607	0.000437917	0.000218901	0.000564278	0.000132656	0.000311992	8.74E-05	0.000778023	0.000743568	0.000713548	0.000910196	7.70E-05	0.000317081	0.000249144	2.25E-05	0.000163566	0.000247917	0.000119186	0.000286201
674.mp3	2.17E-06	4.23E-07	2.52E-06	1.74E-05	1.80E-06	3.64E-06	2.06E-07	2.10E-06	2.70E-05	1.07E-05	3.28E-06	2.73E-06	1.01E-06	4.29E-05	3.25E-06	1.06E-06	4.47E-07	4.19E-06	0.00010053	1.16E-05	1.08E-06	6.44E-07	8.22E-07	4.80E-06	5.16E-06	1.41E-06	4.36E-08	1.12E-06	4.45E-06	2.20E-05	1.82E-06	2.07E-06	3.74E-06	5.82E-05	2.28E-06	2.20E-06	1.60E-06	1.71E-06	8.61E-06	5.71E-05	9.83E-07	3.11E-07	4.06E-06	1.07E-05	7.65E-06	2.78E-07	4.20E-07	2.21E-06	3.41E-06
675.mp3	2.71E-06	4.19E-06	4.61E-06	2.54E-06	5.33E-06	9.20E-07	7.41E-06	3.41E-06	1.06E-05	8.49E-05	0.000187067	0.000115377	3.13E-06	2.87E-06	5.62E-07	2.25E-06	1.38E-05	6.93E-06	3.78E-06	1.97E-06	2.85E-07	6.27E-07	3.67E-06	4.42E-06	4.87E-05	4.11E-05	2.31E-06	9.81E-07	2.80E-06	2.27E-06	2.02E-05	1.73E-05	3.70E-06	7.25E-06	2.38E-06	6.71E-06	6.15E-06	8.86E-06	2.23E-06	6.34E-06	1.57E-06	6.77E-06	2.36E-06	7.64E-05	1.46E-06	2.67E-05	7.88E-06	0.000283004	6.75E-05
676.mp3	3.62E-05	4.74E-05	3.56E-05	6.68E-06	4.87E-05	3.20E-05	3.03E-05	5.99E-05	5.07E-05	8.15E-05	2.82E-05	0.00016687	9.74E-05	3.15E-05	4.75E-05	6.35E-05	3.46E-06	3.10E-05	0.000185564	4.88E-05	1.03E-05	0.000143078	5.69E-05	1.31E-05	2.46E-05	0.000110931	3.64E-05	3.18E-05	2.44E-05	3.20E-05	4.63E-05	8.03E-05	0.00031642	3.67E-05	0.000173755	6.96E-05	1.83E-05	0.000230332	3.55E-05	3.19E-05	0.000135935	2.99E-05	4.78E-06	3.25E-06	2.49E-05	0.000321562	1.92E-05	4.21E-05	8.53E-05
677.mp3	1.39E-05	1.70E-06	0.000142875	5.74E-06	6.94E-05	6.39E-05	3.78E-05	1.51E-05	3.32E-05	2.58E-06	9.16E-05	0.000102868	1.33E-05	3.16E-06	5.81E-06	3.31E-05	5.39E-06	1.43E-06	4.80E-06	8.35E-07	2.45E-06	2.27E-06	1.59E-06	1.34E-05	2.36E-05	2.51E-06	1.69E-05	3.19E-06	9.84E-06	1.17E-06	4.58E-06	8.63E-07	1.07E-06	4.84E-06	7.39E-07	4.02E-05	1.81E-05	2.49E-05	1.64E-06	9.78E-06	3.57E-06	8.71E-06	3.40E-07	2.96E-06	1.76E-05	1.59E-06	1.60E-05	3.18E-05	3.84E-06
681.mp3	5.13E-05	1.73E-05	6.17E-05	0.000128474	6.62E-05	3.37E-05	3.50E-05	7.48E-05	3.17E-06	8.00E-06	0.000137304	5.63E-06	3.85E-06	2.08E-05	0.000278801	2.70E-06	3.54E-05	0.000190672	5.11E-05	1.27E-05	7.55E-06	0.000232169	4.12E-06	3.13E-05	0.00012983	9.82E-06	5.02E-06	1.13E-05	0.000352852	1.62E-05	0.000784783	1.16E-05	5.89E-05	1.43E-05	3.19E-05	2.15E-05	3.21E-05	4.11E-05	1.20E-05	4.63E-06	2.19E-06	1.38E-05	7.00E-05	6.04E-05	0.000207961	1.92E-05	7.11E-06	6.09E-06	6.87E-06
682.mp3	1.53E-06	4.70E-06	9.26E-06	9.26E-06	2.94E-05	0.000134763	0.000451296	0.000424238	1.72E-05	1.96E-06	7.55E-07	2.71E-06	2.49E-07	5.79E-06	1.49E-07	1.98E-07	3.60E-08	3.37E-06	2.31E-06	2.73E-07	3.57E-06	0.000208397	2.21E-05	4.52E-07	2.60E-07	3.71E-07	1.19E-06	4.66E-06	1.05E-06	1.43E-06	1.50E-05	0.000152433	0.000847175	2.95E-05	5.12E-05	3.55E-05	1.11E-06	1.27E-07	1.22E-06	2.09E-07	5.86E-07	4.38E-07	8.70E-06	0.000161019	5.85E-07	9.51E-07	4.82E-06	9.68E-06	1.78E-05
684.mp3	2.65E-07	5.00E-07	7.50E-08	2.02E-07	9.28E-08	1.90E-07	1.01E-07	4.09E-07	1.03E-07	9.40E-07	2.15E-07	7.79E-07	6.43E-07	7.27E-08	3.80E-08	5.44E-08	4.37E-07	4.31E-07	1.26E-07	1.15E-07	2.96E-07	1.38E-06	9.68E-08	3.36E-07	1.55E-07	2.64E-07	7.29E-08	2.89E-07	3.14E-08	6.15E-08	7.60E-08	2.59E-07	8.57E-08	2.19E-07	9.49E-08	9.44E-08	7.65E-08	1.85E-06	7.41E-08	1.30E-06	1.36E-07	8.09E-08	7.80E-08	4.46E-07	3.99E-06	7.71E-07	3.47E-06	3.35E-06	7.18E-06
685.mp3	1.28E-06	2.24E-06	2.16E-06	2.69E-05	7.39E-07	7.99E-06	1.46E-06	3.75E-06	1.21E-05	1.82E-05	9.51E-06	8.84E-07	1.43E-06	6.77E-06	4.02E-05	6.52E-06	1.83E-06	1.42E-06	1.61E-06	1.02E-06	1.13E-06	8.89E-06	7.21E-06	3.29E-06	3.97E-07	5.04E-07	1.29E-06	2.76E-06	5.00E-07	5.71E-07	8.30E-07	1.21E-06	1.97E-06	3.19E-06	4.00E-06	1.49E-06	5.12E-07	3.49E-06	9.13E-07	4.13E-06	1.59E-07	2.11E-06	7.66E-07	9.38E-07	1.36E-06	8.06E-08	5.06E-07	2.43E-07	5.27E-07
686.mp3	5.30E-07	8.21E-07	2.56E-05	1.05E-05	3.40E-05	3.53E-07	3.75E-07	4.36E-07	3.97E-07	9.99E-07	7.39E-07	4.76E-07	1.22E-06	6.13E-06	9.71E-05	1.79E-06	3.91E-07	2.87E-07	6.17E-07	2.70E-06	1.06E-06	4.51E-07	3.58E-07	1.06E-06	5.33E-07	1.20E-06	1.37E-06	2.99E-05	4.27E-07	1.76E-07	5.32E-07	1.05E-06	2.30E-07	1.59E-06	3.03E-07	1.03E-07	3.90E-06	8.28E-06	1.34E-06	6.37E-07	4.48E-07	2.39E-06	3.58E-07	1.39E-06	4.18E-07	4.66E-06	2.61E-07	9.22E-07	0.000202341
687.mp3	2.26E-05	9.32E-06	9.87E-06	9.32E-06	6.82E-06	6.65E-06	4.88E-05	1.41E-05	1.82E-05	1.02E-05	1.64E-05	2.17E-06	5.18E-06	1.02E-07	1.25E-05	3.07E-06	3.99E-05	9.65E-06	2.22E-05	4.41E-06	9.61E-06	8.27E-06	0.000375442	0.000125893	2.27E-05	5.49E-05	7.03E-05	3.24E-05	1.66E-05	1.18E-05	1.17E-05	0.000177161	2.75E-05	6.24E-05	8.06E-05	4.24E-05	4.37E-05	1.85E-05	2.37E-05	2.48E-05	0.00035674	5.65E-06	6.32E-06	1.26E-05	2.69E-05	2.60E-05	2.33E-05	2.22E-05	2.42E-05
688.mp3	4.45E-07	2.25E-07	1.63E-06	2.26E-07	7.93E-08	1.07E-07	2.38E-08	2.06E-08	7.09E-07	3.46E-07	3.60E-07	2.14E-07	3.85E-07	3.26E-07	4.61E-07	1.95E-06	9.95E-07	3.53E-07	1.94E-07	9.20E-08	8.25E-08	1.98E-08	1.04E-06	6.84E-07	2.92E-06	1.00E-06	5.01E-07	2.76E-07	2.13E-07	2.61E-07	1.16E-07	1.78E-06	3.18E-07	1.77E-06	4.04E-07	5.74E-07	7.51E-07	4.70E-07	4.49E-07	7.60E-06	5.02E-06	1.88E-07	3.65E-07	1.59E-07	1.68E-07	1.41E-07	1.31E-07	1.38E-07	6.32E-07
689.mp3	4.97E-06	2.01E-06	1.67E-05	2.65E-05	7.77E-05	4.15E-05	7.71E-06	8.80E-06	3.25E-06	1.29E-05	5.78E-05	3.30E-06	6.37E-06	1.33E-05	3.60E-06	2.56E-06	0.0001653	6.87E-06	1.87E-06	1.25E-05	2.50E-06	1.39E-05	8.49E-05	8.67E-06	4.40E-06	1.50E-06	1.02E-05	2.74E-05	1.75E-06	9.68E-06	2.54E-05	6.66E-06	5.17E-06	0.000121154	3.20E-06	1.95E-06	1.07E-05	2.44E-06	2.59E-05	8.68E-05	2.54E-05	6.31E-06	3.03E-05	2.49E-05	1.85E-05	8.50E-07	1.39E-05	1.96E-05	1.32E-05
690.mp3	1.91E-06	5.92E-07	0.000452978	8.63E-07	3.33E-06	2.19E-06	4.11E-05	2.53E-06	3.43E-07	1.14E-06	7.67E-05	1.08E-06	2.17E-06	4.24E-06	4.37E-06	2.69E-06	1.92E-06	1.28E-06	1.14E-06	3.61E-07	5.66E-06	1.67E-06	2.49E-06	2.41E-06	2.75E-07	1.80E-06	1.21E-06	1.85E-06	4.29E-06	1.87E-05	1.75E-06	3.99E-07	3.97E-06	4.20E-06	1.10E-06	7.70E-07	1.52E-06	3.61E-07	7.50E-07	3.23E-07	1.11E-06	9.35E-07	2.10E-06	2.76E-06	1.59E-05	2.43E-06	3.31E-06	7.10E-05	2.84E-06
691.mp3	1.02E-06	2.31E-05	9.66E-05	7.29E-05	1.87E-05	0.000127264	2.66E-06	7.36E-07	3.25E-05	5.26E-06	6.76E-06	8.21E-06	2.35E-05	1.73E-05	3.52E-06	0.000291035	9.96E-05	6.11E-06	0.000373964	2.71E-07	3.14E-07	1.43E-06	3.38E-05	0.000328719	1.62E-06	4.13E-06	1.28E-06	0.000153227	0.000105873	1.46E-05	7.85E-07	8.85E-07	2.90E-06	1.45E-05	1.09E-05	2.05E-06	1.58E-07	8.27E-06	1.94E-05	7.71E-06	2.09E-06	6.43E-06	7.53E-06	6.85E-05	4.78E-06	1.05E-06	3.50E-05	3.38E-06	0.000225959
692.mp3	0.000211567	4.11E-05	8.45E-05	0.000252662	0.000320484	0.000279626	0.000416012	0.000201334	2.79E-05	0.000156087	0.000120956	0.000708011	0.000159214	0.000161596	7.37E-06	0.001660681	0.000561091	0.0003535	3.98E-05	0.000765235	0.000133593	4.96E-05	4.44E-05	0.000223354	0.000297401	0.001169861	0.000252396	0.000734484	0.000476848	0.000187403	0.00042159	0.000499702	0.000117577	0.001025962	5.14E-05	0.000221273	0.000326574	3.59E-05	2.77E-05	0.000140085	0.000469883	0.000238818	0.000381802	0.00018667	0.000796125	0.001461414	0.000199248	0.000470462	0.000144563
693.mp3	7.16E-06	6.06E-06	1.41E-06	3.97E-06	1.64E-05	1.28E-05	0.000153099	7.20E-05	3.10E-05	2.20E-05	7.24E-05	3.72E-05	0.000151801	0.000197466	6.86E-05	6.58E-05	0.00015757	0.000242626	0.000778944	0.000547031	0.000428004	0.001073165	0.000721866	0.00057429	0.000429165	0.000227084	0.0001256	0.000420203	0.000406333	0.000217489	9.49E-05	6.47E-05	2.41E-05	3.23E-07	6.09E-08	5.45E-08	2.68E-06	7.26E-07	5.18E-06	7.69E-06	7.62E-06	5.40E-07	9.77E-07	1.46E-05	7.96E-06	1.42E-05	2.43E-05	3.78E-05	7.34E-07
695.mp3	5.46E-05	1.86E-05	1.32E-05	0.000231607	9.44E-05	7.73E-05	2.32E-05	0.000130909	0.000973017	0.000128175	5.32E-05	3.28E-05	0.000124937	0.000121269	3.83E-05	1.52E-05	0.000192472	5.76E-05	0.000278555	7.22E-05	0.000225297	2.18E-05	9.40E-05	0.000108283	0.000130005	0.000277141	4.16E-05	0.000192572	1.90E-05	2.63E-05	0.000428041	2.70E-05	0.000112393	6.30E-05	0.000100182	3.63E-05	3.68E-05	0.000106857	0.000117526	0.000281139	0.00010845	0.000140638	0.000175914	8.66E-05	4.19E-05	6.50E-05	8.19E-05	0.000125265	6.30E-05
696.mp3	1.29E-07	1.64E-05	7.39E-06	2.62E-06	1.06E-06	1.53E-07	1.81E-08	1.67E-08	5.74E-09	6.86E-09	2.22E-05	0.000101711	0.000248762	0.000183318	5.04E-09	3.60E-06	5.77E-05	2.25E-05	2.60E-08	1.88E-08	4.45E-08	9.09E-08	3.04E-09	2.88E-08	8.16E-08	6.85E-08	2.74E-08	9.65E-08	4.01E-08	0.00018441	5.14E-05	3.90E-07	2.02E-08	1.42E-08	8.88E-08	1.14E-08	1.50E-06	1.31E-08	5.18E-05	2.15E-05	0.000227856	0.000210343	1.72E-05	9.19E-06	1.72E-05	4.70E-05	9.97E-05	5.29E-06	3.82E-06
697.mp3	7.55E-07	0.000237378	2.99E-06	6.16E-06	7.27E-05	2.18E-07	2.61E-06	7.54E-05	4.07E-06	3.92E-06	0.000100074	2.30E-06	0.000411439	4.12E-06	3.36E-05	2.79E-05	4.98E-05	4.38E-05	2.81E-05	0.000221379	0.000496167	2.10E-06	1.49E-06	3.87E-05	5.88E-06	2.73E-06	1.42E-06	1.11E-05	1.44E-06	2.46E-05	2.26E-07	0.000390904	6.65E-07	2.64E-05	2.22E-05	1.85E-06	6.55E-06	1.20E-06	2.98E-06	6.48E-07	6.21E-06	4.54E-07	0.00013214	1.18E-07	1.47E-06	3.61E-05	4.06E-05	2.04E-05	3.35E-05
698.mp3	3.57E-06	2.46E-07	1.36E-06	1.43E-06	1.91E-06	6.21E-07	3.39E-06	2.71E-07	2.25E-07	1.07E-06	1.49E-07	4.31E-08	2.07E-07	1.04E-07	6.92E-07	9.76E-07	9.04E-07	7.40E-07	2.93E-06	9.81E-06	9.16E-07	2.71E-06	8.00E-07	9.56E-07	7.28E-08	1.23E-07	2.52E-06	8.82E-08	1.25E-07	1.33E-07	3.84E-06	2.20E-06	2.99E-06	2.27E-06	6.90E-07	2.15E-06	5.05E-07	1.65E-07	4.23E-07	2.16E-06	3.58E-06	2.99E-06	6.47E-06	4.78E-07	2.48E-07	2.85E-07	4.12E-06	2.82E-05	6.60E-08
699.mp3	4.94E-05	1.31E-05	1.17E-05	4.26E-06	8.83E-07	6.59E-05	3.66E-05	4.69E-05	2.17E-05	0.00011949	0.00012568	2.47E-05	2.40E-06	4.93E-05	1.36E-05	5.07E-06	4.39E-05	3.10E-05	9.57E-06	1.01E-05	8.71E-07	7.05E-07	0.000147079	2.45E-05	3.41E-05	2.24E-05	3.48E-05	2.66E-06	1.07E-05	0.00012604	2.38E-05	2.20E-05	5.75E-06	3.11E-05	1.22E-05	1.11E-05	7.51E-06	7.64E-07	4.32E-07	4.42E-05	7.14E-05	4.77E-05	1.85E-05	3.56E-06	1.88E-06	1.06E-06	0.000190969	2.79E-05	9.22E-06
700.mp3	6.05E-07	3.46E-06	2.15E-05	2.24E-06	4.86E-05	3.19E-05	3.10E-05	2.76E-05	8.97E-05	0.00025152	3.15E-06	0.000247279	2.43E-07	6.00E-06	4.74E-07	3.30E-06	7.89E-06	6.60E-05	2.84E-05	0.000376208	4.69E-05	0.000138781	1.00E-05	4.58E-07	5.67E-07	2.79E-06	1.20E-05	0.000113265	3.11E-05	0.000141022	2.60E-05	4.64E-05	3.80E-05	0.000133525	2.37E-06	4.01E-05	2.65E-06	2.46E-05	3.28E-06	3.71E-05	5.07E-06	4.65E-05	1.22E-05	3.72E-06	0.000132209	0.00019424	2.32E-06	1.47E-06	6.53E-07
702.mp3	0.000119297	0.000681315	0.000492833	0.001341097	0.000321718	4.92E-05	0.000346124	0.000297651	2.92E-05	0.00027619	0.000159528	8.97E-05	0.000238849	7.02E-05	5.39E-05	0.000362036	0.000208417	8.44E-05	0.000313616	9.05E-05	0.000415245	0.000176659	0.000534017	7.06E-05	9.59E-05	0.00019413	4.64E-05	0.000226656	0.000326626	0.00022429	0.000137764	7.16E-05	0.000527312	0.00011187	0.000104764	0.000136957	0.000681978	7.72E-05	0.000342743	4.72E-05	0.000188135	0.000350767	0.001515487	0.000151707	0.000392506	0.000189132	9.57E-05	0.000109568	0.00023637
703.mp3	1.84E-05	2.51E-05	1.86E-05	5.64E-05	3.62E-06	2.15E-06	1.20E-06	1.94E-05	6.10E-06	0.000102096	1.57E-05	0.000126237	3.55E-06	6.87E-07	1.57E-06	4.74E-07	8.01E-06	4.03E-06	1.52E-05	1.33E-05	2.06E-05	5.43E-06	4.56E-05	7.72E-07	1.56E-05	0.000134803	0.000126582	2.85E-07	2.86E-05	2.30E-06	1.98E-06	3.97E-05	1.17E-05	5.04E-06	9.29E-06	2.11E-05	8.87E-07	1.31E-05	2.27E-05	0.000435265	2.32E-06	1.48E-05	1.68E-06	5.59E-07	7.62E-06	3.23E-06	5.52E-05	1.12E-05	2.84E-06
704.mp3	6.14E-07	7.88E-07	2.19E-06	6.76E-07	1.46E-06	6.35E-07	1.20E-06	1.15E-06	1.38E-06	1.37E-06	4.38E-06	7.08E-07	1.27E-05	6.25E-07	1.27E-06	1.46E-06	8.53E-07	3.71E-07	6.61E-06	8.91E-07	6.39E-06	7.64E-07	3.48E-06	1.33E-06	2.53E-06	7.67E-07	1.22E-06	1.20E-06	1.63E-06	7.45E-07	6.86E-05	7.29E-05	1.99E-06	3.34E-06	3.48E-06	1.45E-06	1.41E-06	1.38E-06	1.28E-06	2.49E-06	1.91E-06	6.46E-06	6.36E-06	6.60E-06	1.22E-05	1.45E-06	5.29E-05	1.65E-05	2.25E-06
706.mp3	6.55E-05	1.36E-05	8.51E-06	2.56E-05	3.72E-06	2.10E-05	2.10E-06	1.32E-06	4.72E-06	1.76E-05	8.87E-06	0.000113429	9.68E-06	4.67E-05	3.59E-05	1.90E-05	3.63E-05	1.03E-06	1.35E-05	2.70E-05	2.17E-05	9.13E-06	6.68E-05	9.31E-06	4.48E-05	1.25E-05	2.86E-05	8.86E-05	4.73E-06	6.22E-06	2.64E-06	8.98E-06	2.18E-05	4.94E-05	0.000197047	4.52E-07	4.31E-06	4.95E-06	4.90E-07	2.78E-06	2.46E-05	4.79E-06	1.64E-06	2.21E-05	6.89E-06	6.52E-06	2.79E-05	8.05E-06	3.36E-06
707.mp3	1.53E-06	2.09E-06	2.37E-06	3.34E-06	2.31E-06	3.31E-06	3.49E-06	5.56E-06	5.08E-05	2.61E-05	4.75E-05	3.24E-05	2.71E-05	3.34E-05	0.001648476	9.62E-05	0.000100104	0.000123133	0.00019209	9.74E-05	3.26E-05	0.000151172	0.000137905	6.65E-05	0.000114751	0.000261059	5.89E-05	7.77E-05	0.000142059	5.80E-05	2.76E-06	5.71E-06	4.21E-06	2.93E-06	2.02E-06	1.75E-06	1.22E-06	1.72E-06	7.10E-07	5.82E-07	1.12E-06	2.44E-07	4.94E-07	6.02E-07	8.23E-07	6.26E-07	1.23E-06	1.19E-06	2.02E-06
708.mp3	5.12E-06	1.85E-06	2.06E-06	1.13E-06	6.25E-07	3.10E-06	1.31E-06	1.74E-06	1.11E-06	8.44E-07	2.52E-06	1.43E-06	2.59E-07	3.37E-07	2.27E-07	1.50E-07	6.62E-10	2.10E-07	8.04E-08	5.99E-08	2.07E-06	4.89E-08	2.85E-07	2.53E-07	1.15E-09	5.38E-10	9.71E-10	2.27E-10	2.08E-09	4.94E-11	8.36E-10	5.89E-10	2.16E-07	2.55E-07	7.64E-07	2.22E-06	9.20E-07	1.45E-06	7.14E-06	9.78E-07	1.97E-06	1.46E-06	5.62E-07	4.06E-07	1.58E-06	2.56E-06	2.09E-06	2.07E-06	1.16E-06
709.mp3	3.55E-06	1.14E-06	7.07E-06	6.80E-06	4.79E-06	3.06E-05	9.62E-07	1.26E-06	3.38E-06	1.31E-06	7.15E-05	1.32E-05	4.29E-07	2.41E-06	2.10E-07	9.22E-06	1.76E-05	3.21E-06	1.39E-05	5.35E-06	1.48E-06	2.84E-06	3.38E-06	0.000206013	7.66E-06	1.25E-05	3.54E-05	3.65E-06	7.27E-06	6.16E-06	1.64E-05	3.52E-05	1.28E-05	7.08E-06	9.25E-06	6.53E-06	1.12E-05	3.58E-06	0.000155732	8.00E-06	2.46E-05	6.49E-05	1.03E-05	1.09E-05	2.43E-05	0.000285255	6.45E-05	1.53E-05	6.13E-05
710.mp3	4.84E-05	1.40E-05	6.02E-06	3.15E-05	8.28E-05	3.62E-05	1.22E-05	0.000165421	7.18E-05	2.06E-05	1.34E-05	1.55E-05	6.08E-06	8.95E-05	4.53E-05	4.71E-05	3.00E-05	9.35E-06	0.000138182	6.34E-06	8.97E-06	2.21E-05	1.64E-05	2.32E-05	1.58E-05	0.000141946	0.000194001	2.66E-05	6.52E-06	2.20E-05	4.74E-06	7.35E-05	2.40E-05	1.59E-05	1.02E-05	6.39E-06	1.44E-05	1.58E-05	2.02E-05	1.82E-05	2.97E-05	5.19E-06	6.02E-05	8.61E-06	0.000258597	2.96E-05	0.000129009	3.00E-05	3.02E-05
711.mp3	2.18E-08	3.02E-08	7.65E-07	5.23E-08	1.68E-07	4.30E-07	7.36E-08	4.85E-07	6.41E-08	1.12E-07	7.56E-07	9.08E-07	3.52E-06	7.11E-06	7.01E-08	1.14E-07	3.09E-07	5.64E-08	1.62E-07	2.19E-07	8.10E-08	1.18E-07	1.38E-07	3.07E-07	3.54E-07	5.37E-07	3.09E-06	3.99E-05	1.52E-08	1.47E-07	1.77E-07	5.12E-08	3.13E-07	2.47E-07	7.06E-08	2.09E-07	1.24E-07	1.69E-07	6.82E-07	2.14E-07	1.49E-06	1.82E-05	2.75E-08	2.17E-08	1.89E-07	1.92E-08	1.25E-07	2.21E-07	5.73E-08
712.mp3	0.000115682	0.000298171	2.77E-07	3.50E-06	7.00E-07	4.62E-07	2.81E-07	1.49E-06	1.85E-05	0.000114802	5.45E-07	1.39E-05	6.25E-07	4.01E-07	1.31E-07	2.20E-06	2.25E-05	8.20E-05	3.09E-07	2.28E-06	1.08E-06	3.39E-07	1.71E-07	1.17E-07	7.21E-07	9.55E-07	2.01E-08	2.38E-06	2.97E-07	1.58E-05	2.54E-07	5.08E-06	3.71E-07	9.52E-07	4.18E-07	5.81E-06	4.80E-07	2.90E-07	1.57E-07	6.56E-06	2.77E-07	2.33E-05	2.02E-07	3.82E-06	7.59E-07	6.54E-06	5.32E-08	7.09E-06	1.68E-07
713.mp3	7.80E-06	2.02E-05	1.41E-06	4.87E-05	9.70E-05	4.67E-06	2.58E-06	5.64E-05	5.76E-06	2.14E-06	1.34E-05	5.35E-06	1.39E-05	1.30E-05	1.64E-06	1.55E-05	0.000117028	2.02E-06	1.51E-05	1.90E-05	7.40E-06	2.88E-05	4.77E-05	2.46E-05	2.10E-05	4.07E-06	9.58E-06	2.35E-06	7.43E-06	4.61E-05	9.83E-06	1.68E-05	1.15E-05	6.00E-06	1.48E-05	4.81E-06	5.05E-06	2.66E-06	3.21E-06	1.67E-06	9.92E-06	4.07E-05	1.40E-05	4.10E-05	3.21E-06	1.99E-05	6.50E-05	0.000130788	1.50E-05
714.mp3	9.79E-05	4.80E-05	2.41E-05	1.51E-06	1.35E-05	0.000440518	0.00022395	8.82E-05	8.90E-05	3.07E-05	0.001070186	4.07E-06	8.09E-05	2.88E-05	8.77E-06	5.72E-05	1.36E-06	2.98E-06	8.19E-07	1.17E-05	2.38E-05	2.96E-05	5.65E-06	4.46E-06	0.000170675	3.04E-06	1.17E-06	0.000181571	9.67E-06	3.60E-06	8.55E-05	7.25E-06	3.38E-06	1.14E-05	2.77E-06	1.01E-06	4.27E-06	6.38E-08	2.11E-05	7.60E-07	3.00E-07	6.81E-07	3.86E-05	0.000120487	2.77E-05	1.03E-05	7.94E-06	1.38E-06	1.50E-06
715.mp3	1.78E-08	1.46E-08	8.91E-09	1.27E-07	4.93E-09	1.04E-08	6.42E-09	4.44E-09	5.96E-09	4.32E-08	6.43E-09	1.48E-08	2.95E-08	3.93E-09	1.48E-08	5.73E-08	6.46E-09	5.48E-09	1.71E-08	3.35E-09	6.99E-09	1.49E-07	4.40E-09	8.18E-09	2.66E-09	4.97E-09	6.32E-09	4.88E-08	3.46E-09	1.24E-08	2.81E-08	3.94E-09	8.74E-09	8.20E-08	3.49E-09	4.74E-09	1.40E-08	1.16E-08	7.06E-09	1.72E-07	4.30E-09	8.50E-09	1.82E-08	6.17E-09	1.26E-08	1.98E-08	5.93E-09	1.16E-08	6.92E-08
717.mp3	9.33E-06	1.53E-05	3.39E-05	9.28E-06	5.71E-05	7.54E-05	1.45E-05	3.60E-05	2.59E-06	2.56E-05	5.71E-05	1.08E-05	2.47E-06	0.000143091	1.10E-05	2.86E-05	1.55E-05	0.000324601	2.26E-05	0.000199793	5.27E-05	0.000109428	5.57E-05	1.69E-05	1.67E-05	9.02E-05	1.75E-05	5.31E-06	1.05E-05	2.26E-05	3.47E-05	5.06E-05	0.000340885	2.94E-05	8.31E-05	7.06E-06	7.22E-07	0.000569637	5.23E-05	4.30E-06	8.20E-07	6.15E-06	1.06E-05	5.21E-05	2.94E-06	0.000101014	0.00016536	0.000215985	3.23E-05
718.mp3	4.93E-05	3.85E-05	0.000116078	7.16E-06	1.55E-05	4.54E-05	3.71E-05	0.000135971	2.34E-05	5.78E-06	5.02E-05	3.67E-05	0.000111429	5.69E-06	5.79E-05	3.60E-06	9.14E-05	1.75E-05	7.49E-05	2.04E-05	3.90E-05	0.000312002	4.78E-06	1.45E-05	2.63E-05	1.54E-05	3.02E-05	9.93E-06	0.000167382	1.54E-05	0.000106003	1.55E-05	2.32E-05	8.21E-06	6.80E-05	0.000161469	3.66E-05	0.000116117	2.66E-05	0.000220459	4.72E-05	4.39E-05	9.80E-06	1.92E-05	2.80E-05	3.76E-05	0.000106986	0.000144383	3.15E-05
719.mp3	9.78E-05	0.000235561	3.72E-05	4.79E-06	0.000357951	7.71E-06	4.53E-05	0.000278788	4.03E-05	0.000138302	0.000115807	7.35E-05	0.000123037	8.67E-05	0.000483245	0.000211809	0.000201849	0.00041689	1.78E-05	6.02E-06	4.96E-05	4.29E-05	0.000132716	0.001337298	0.000155173	4.28E-05	0.000239296	0.000500602	0.000496752	0.000396741	0.000443728	0.000263268	2.56E-05	3.04E-06	0.000104703	0.00033491	6.48E-05	7.28E-05	0.000401308	0.000203643	0.000402133	4.73E-05	0.000616978	0.000588319	0.000104836	2.75E-05	7.28E-05	0.000218874	0.000322677
721.mp3	5.44E-06	4.03E-05	3.76E-06	1.46E-06	1.15E-06	1.00E-06	1.13E-07	1.41E-07	2.03E-07	9.81E-07	5.07E-07	2.28E-07	4.44E-07	0.000175348	7.20E-05	0.000186557	2.91E-05	0.000139883	3.97E-05	2.91E-05	0.000313621	0.000250764	3.67E-05	0.00022428	1.33E-05	5.96E-05	8.29E-07	1.75E-06	1.99E-07	5.90E-06	7.91E-06	3.54E-05	0.000166202	6.86E-06	5.84E-06	4.25E-06	7.14E-06	3.16E-06	4.13E-07	3.42E-07	5.59E-07	1.06E-06	0.001249154	5.99E-07	5.54E-07	7.24E-07	6.67E-06	0.000148998	9.25E-05
722.mp3	9.27E-05	0.000302282	8.97E-05	0.000369202	1.20E-05	8.77E-08	0.000175614	1.46E-05	2.00E-07	0.000102656	0.000145449	0.000148743	0.000190807	6.74E-05	7.62E-05	2.38E-05	1.31E-05	4.91E-05	3.50E-05	0.000137988	0.000149302	2.28E-06	0.000285093	0.000418564	3.46E-05	8.46E-05	0.000510858	0.000180025	0.000123035	0.000410418	5.94E-05	1.48E-05	7.55E-05	3.31E-05	6.09E-05	4.11E-05	0.000117302	0.000105559	3.90E-05	0.00027946	0.000235664	0.00026818	0.000174553	1.43E-05	4.49E-06	6.29E-06	0.000824392	0.000505845	8.89E-05
723.mp3	0.000781326	6.81E-08	0.000170671	0.000541125	1.96E-05	2.10E-07	8.23E-06	0.000184837	7.38E-08	0.000691777	1.26E-07	4.36E-06	7.27E-06	6.89E-06	6.92E-05	6.55E-06	3.97E-06	1.79E-07	3.91E-05	2.08E-07	5.71E-06	1.47E-05	1.27E-05	0.001348126	9.84E-07	0.000107046	3.72E-07	1.08E-05	2.52E-06	1.37E-06	0.00029404	1.44E-06	0.000284426	5.39E-07	6.88E-07	1.01E-06	2.43E-05	0.001179178	5.72E-07	3.65E-06	7.74E-07	4.02E-05	2.14E-07	1.41E-05	3.52E-05	5.70E-07	0.001064758	3.62E-06	9.55E-05
724.mp3	2.21E-05	5.49E-05	1.25E-05	3.21E-05	7.66E-05	1.74E-05	1.36E-05	0.000131542	2.72E-05	4.75E-05	2.16E-05	6.30E-05	2.74E-05	0.000115043	7.25E-05	8.84E-05	4.80E-05	0.000123025	5.06E-05	2.73E-05	5.10E-05	0.000238166	6.21E-05	0.00011957	6.15E-05	4.93E-05	7.07E-05	4.62E-05	5.87E-05	2.52E-05	3.87E-05	8.11E-05	0.000100384	3.07E-05	4.39E-05	0.000177439	0.000106711	0.000268524	0.000160539	0.000348755	3.38E-05	0.000231201	0.000129901	0.000153955	9.28E-05	5.48E-05	3.61E-05	3.32E-05	3.40E-05
725.mp3	0.000483737	0.000256633	0.000148571	0.0001494	0.000224927	0.000533724	0.00033429	1.98E-05	1.32E-05	0.000109653	2.93E-05	0.000158409	1.14E-05	3.44E-05	0.000151482	0.000430086	0.000545018	1.98E-05	1.49E-05	2.24E-05	4.43E-06	2.29E-05	0.000365035	0.000220807	0.000203437	7.17E-05	0.000304114	3.47E-05	0.000532981	3.37E-06	9.58E-05	0.000115178	0.000113282	9.23E-05	0.000102412	6.21E-05	0.00046844	0.00020215	0.000418516	0.000374981	5.31E-05	0.000148711	9.79E-05	0.000695877	2.69E-05	0.000199374	4.35E-05	2.53E-05	0.000270357
726.mp3	5.29E-06	4.08E-06	8.33E-06	2.12E-06	5.70E-06	1.04E-05	1.62E-06	1.78E-06	9.49E-07	6.27E-06	8.22E-07	3.19E-06	2.15E-06	3.32E-06	6.66E-06	5.29E-06	2.81E-06	6.69E-06	3.16E-06	1.38E-06	4.78E-06	8.82E-07	2.16E-06	1.64E-05	1.43E-06	2.54E-05	9.43E-06	0.00027517	2.37E-05	1.19E-06	3.56E-06	6.70E-06	1.79E-06	2.70E-06	5.91E-07	1.57E-05	1.29E-06	1.67E-06	7.62E-07	0.000103768	6.42E-07	2.96E-06	3.83E-06	3.86E-06	6.77E-06	4.87E-06	5.52E-06	1.87E-06	3.84E-05
727.mp3	2.78E-09	9.57E-09	2.28E-08	2.73E-09	6.81E-09	1.23E-08	4.92E-09	2.30E-08	6.14E-09	4.33E-09	8.00E-09	3.66E-09	8.63E-09	5.02E-09	1.57E-08	4.72E-09	7.12E-09	5.10E-09	8.02E-09	8.34E-09	5.15E-09	5.93E-09	1.22E-08	5.74E-09	4.97E-09	1.58E-08	6.43E-09	5.37E-09	5.13E-09	1.45E-08	4.21E-09	8.61E-09	4.11E-09	4.35E-09	1.38E-08	5.40E-09	4.31E-09	6.88E-09	1.48E-08	4.04E-09	7.68E-09	6.94E-09	6.50E-07	6.05E-05	4.57E-09	3.11E-08	5.52E-08	7.06E-09	1.65E-09
728.mp3	1.65E-05	2.10E-05	3.26E-05	1.78E-06	2.63E-06	9.39E-07	7.26E-07	1.53E-06	3.43E-06	3.38E-07	2.74E-06	1.57E-05	1.85E-05	1.02E-06	3.52E-06	3.08E-06	2.15E-06	4.28E-06	3.61E-05	4.12E-06	3.92E-06	5.94E-06	8.26E-06	8.84E-05	2.96E-06	1.20E-05	4.69E-06	8.94E-06	2.77E-06	1.71E-05	5.39E-06	1.29E-05	3.76E-06	0.00020007	6.79E-06	1.01E-05	4.35E-06	5.34E-06	2.61E-06	1.59E-05	3.68E-06	1.54E-05	3.56E-05	1.26E-05	9.29E-06	1.37E-05	5.12E-06	1.84E-05	6.30E-06
729.mp3	0.000145208	0.000244726	4.95E-05	0.000168321	0.000161312	5.91E-05	0.0001176	0.000118722	0.000611322	0.00047787	0.000254601	0.000166247	0.000182054	0.000593618	0.000113339	0.000133109	0.000330647	0.000133996	0.000196765	8.51E-05	1.30E-05	2.58E-05	3.79E-06	0.000391147	3.87E-06	2.26E-07	0.000137257	2.14E-05	1.05E-06	5.41E-05	1.46E-05	1.09E-06	0.000157066	9.29E-06	7.43E-05	1.61E-05	8.86E-05	1.02E-05	2.08E-05	2.93E-05	6.09E-05	9.70E-05	4.45E-05	9.69E-07	3.33E-05	0.000138156	1.60E-06	3.28E-05	3.38E-05
730.mp3	1.23E-05	0.000257725	1.85E-05	7.98E-06	7.94E-06	0.000234828	0.001222099	0.00032168	0.0003861	0.000160322	0.000575794	1.08E-05	2.49E-05	0.000254151	3.40E-05	8.40E-05	7.54E-05	0.000353342	3.44E-05	1.33E-05	9.22E-06	0.000190358	0.000259499	0.000428767	0.000743279	0.00099601	0.001063348	0.000249495	4.00E-05	6.50E-05	0.000188113	0.000275086	2.60E-05	0.000205174	2.99E-05	2.29E-05	1.91E-05	0.000258561	0.001060629	0.00083219	0.001449462	0.000317618	0.000957953	2.40E-05	2.96E-05	0.000815742	1.67E-05	4.08E-05	1.39E-05
731.mp3	2.65E-05	3.29E-07	1.28E-07	3.68E-05	5.58E-07	6.27E-06	1.73E-05	0.000335981	9.02E-06	0.000254397	5.75E-05	0.000168872	7.15E-05	0.000117976	4.81E-05	5.11E-05	0.000171695	4.47E-05	0.00018619	5.07E-05	0.000547601	0.000209514	0.000104483	9.56E-05	5.99E-05	0.000290312	0.000154033	0.000247266	5.78E-05	0.000169622	0.000119708	0.000108454	5.46E-05	2.82E-05	0.000261183	2.85E-05	6.33E-05	1.64E-05	5.39E-05	4.02E-05	0.000107869	0.000213854	0.000130119	0.000165222	4.08E-05	1.64E-05	0.000150001	3.45E-05	6.21E-05
732.mp3	0.000216145	0.000239284	0.000498744	0.000919315	1.53E-05	2.10E-05	1.76E-05	2.73E-05	1.03E-06	3.35E-06	3.05E-05	1.82E-05	2.43E-05	5.34E-05	4.86E-06	2.99E-05	6.57E-06	3.14E-06	6.59E-06	2.33E-05	1.31E-05	2.05E-05	1.06E-05	8.60E-06	1.37E-05	1.28E-05	7.25E-06	2.07E-05	3.33E-05	4.86E-06	1.06E-05	5.18E-06	1.46E-05	7.02E-06	2.80E-05	2.43E-05	2.05E-05	3.29E-06	1.55E-05	7.48E-06	4.46E-06	6.44E-06	1.10E-05	2.03E-05	4.66E-05	5.33E-06	2.36E-05	1.20E-05	1.21E-05
733.mp3	1.62E-06	3.42E-06	3.03E-05	2.90E-05	5.02E-06	5.39E-06	4.61E-07	5.14E-06	1.76E-06	2.96E-06	8.33E-06	3.02E-06	6.31E-06	8.58E-05	3.14E-06	3.73E-06	4.37E-05	2.00E-05	3.02E-07	5.76E-06	4.93E-07	7.63E-06	1.53E-05	1.85E-06	3.65E-06	2.20E-06	2.45E-06	1.57E-05	1.70E-06	3.44E-07	3.45E-06	6.56E-05	2.29E-05	1.29E-06	6.57E-07	4.70E-07	1.31E-06	4.17E-06	1.33E-06	7.83E-06	3.66E-05	2.72E-06	6.29E-05	2.89E-07	1.58E-05	1.96E-05	1.99E-06	1.53E-06	4.05E-06
734.mp3	0.000131703	6.04E-05	0.000474803	0.000149426	0.000131823	0.00016702	0.000153925	0.000396264	9.98E-05	0.000156466	7.90E-05	6.71E-05	0.000119637	2.99E-05	2.60E-05	0.000473109	4.64E-05	0.000510646	8.58E-05	3.81E-05	2.80E-05	0.000654471	6.01E-05	5.15E-05	9.86E-05	0.000317923	7.17E-05	7.27E-05	0.000466429	0.000540234	7.15E-05	0.000114169	7.00E-05	5.13E-05	0.000116866	4.17E-05	2.06E-05	1.51E-05	0.000318785	0.000121616	5.78E-05	6.50E-05	0.000258729	1.97E-05	1.72E-05	0.000266509	5.33E-05	8.30E-05	0.000259329
735.mp3	2.48E-06	9.99E-05	1.57E-05	2.13E-05	0.000412715	0.000189114	0.000357181	1.81E-06	2.91E-07	1.97E-05	1.04E-05	0.000102341	1.34E-05	2.43E-05	0.000139023	5.39E-05	0.000204855	5.50E-05	2.84E-05	1.19E-05	3.73E-05	6.63E-05	2.88E-05	2.15E-06	1.34E-05	6.91E-05	4.35E-06	0.000138421	3.82E-06	6.46E-06	2.90E-05	4.20E-07	3.03E-07	6.42E-07	9.54E-05	2.90E-06	1.36E-05	2.91E-07	1.40E-06	3.49E-06	8.52E-07	3.33E-05	8.94E-07	2.31E-06	1.20E-05	4.84E-06	4.29E-06	2.45E-06	4.61E-05
736.mp3	1.74E-06	4.22E-07	2.75E-07	4.32E-07	3.34E-07	1.47E-07	3.33E-07	1.71E-07	2.48E-07	3.53E-07	1.28E-07	1.33E-07	6.77E-08	5.80E-08	9.95E-08	1.59E-07	5.66E-09	6.86E-08	1.45E-08	5.87E-09	1.32E-08	1.70E-08	4.74E-08	1.28E-06	9.08E-08	1.49E-07	1.83E-07	1.34E-07	5.67E-07	1.73E-07	1.96E-07	3.99E-07	7.85E-08	5.75E-08	2.91E-08	3.96E-06	5.61E-07	2.45E-07	1.51E-07	1.38E-07	8.86E-08	1.27E-07	2.03E-07	1.07E-05	2.19E-08	4.62E-08	9.47E-09	5.37E-08	4.61E-07
737.mp3	9.07E-06	1.34E-06	3.00E-05	2.72E-06	1.39E-06	1.27E-05	2.75E-06	1.72E-05	8.58E-06	1.38E-05	9.22E-06	2.60E-05	6.77E-07	2.27E-05	3.89E-07	9.45E-05	6.66E-06	3.27E-06	6.15E-06	4.47E-07	9.60E-07	1.61E-06	3.91E-07	3.48E-05	2.45E-06	4.14E-07	1.15E-05	1.33E-07	4.36E-07	3.43E-07	1.05E-07	1.20E-06	8.22E-07	4.32E-07	9.08E-06	4.09E-08	3.16E-06	6.85E-07	8.32E-08	1.08E-06	1.47E-07	2.45E-08	2.32E-05	2.82E-08	2.40E-05	1.56E-07	1.99E-06	6.62E-07	1.33E-07
738.mp3	4.48E-05	4.58E-05	4.44E-05	8.09E-05	0.000195549	3.00E-05	6.14E-06	0.000273648	7.94E-06	0.000150867	1.11E-05	1.50E-05	1.95E-05	2.86E-05	8.17E-06	1.15E-05	1.15E-05	0.000207358	6.19E-05	5.24E-05	3.25E-05	0.000183502	3.55E-05	3.01E-05	1.76E-05	2.10E-05	1.81E-05	1.28E-05	4.01E-05	1.16E-05	8.68E-06	0.000189137	0.000108608	0.00011891	1.05E-05	9.29E-06	2.72E-05	3.32E-05	4.77E-05	6.66E-06	0.000211495	2.65E-05	4.45E-05	3.55E-05	4.66E-05	1.51E-05	5.11E-05	3.78E-05	2.49E-05
739.mp3	0.000512425	6.17E-05	8.23E-06	4.17E-05	0.000118577	4.32E-05	9.51E-05	7.14E-06	0.000272149	0.000974276	0.002075446	1.81E-05	3.75E-06	0.004944345	1.62E-06	3.31E-06	0.000382915	1.45E-06	0.000116503	7.51E-07	0.000176834	3.37E-05	6.88E-05	0.000838258	9.43E-05	0.000204744	0.000322647	5.29E-05	1.87E-05	0.000679043	3.92E-05	0.000184746	0.000331465	2.94E-05	0.000105303	0.000192582	0.000137516	3.99E-05	8.35E-05	2.63E-05	0.000246332	7.14E-05	7.91E-05	7.77E-05	0.000471543	0.000325026	0.000255302	9.29E-05	5.12E-05
740.mp3	0.000216755	1.04E-05	8.31E-05	2.06E-07	7.03E-05	3.34E-05	7.54E-06	0.000212646	0.000208966	3.13E-07	1.52E-06	0.000307714	0.000179427	6.81E-05	1.10E-05	0.000186269	1.22E-05	4.50E-05	0.000263573	5.43E-05	2.10E-07	2.50E-06	8.76E-05	0.000346519	5.13E-05	1.11E-06	0.000155285	1.02E-05	7.44E-05	0.000128045	1.68E-06	1.24E-05	6.58E-07	0.00011833	2.91E-05	2.97E-07	3.29E-06	4.78E-06	3.50E-05	4.08E-05	2.77E-06	1.04E-05	2.57E-06	1.87E-06	2.04E-06	7.03E-05	7.33E-07	1.98E-05	7.48E-05
741.mp3	8.93E-05	2.03E-05	8.43E-06	0.000728824	6.81E-06	4.81E-05	7.74E-05	7.73E-05	0.000117418	5.31E-05	2.87E-05	4.84E-06	1.10E-05	2.41E-06	8.69E-05	0.000331486	2.78E-05	1.07E-05	2.34E-06	1.90E-05	7.67E-07	1.49E-07	0.000853821	2.57E-05	0.000263923	1.89E-05	1.11E-05	1.85E-06	7.31E-07	1.29E-05	2.57E-06	3.69E-05	8.93E-05	2.08E-05	4.39E-06	1.34E-07	1.40E-05	4.71E-07	2.32E-06	0.000159906	2.82E-05	7.29E-05	9.62E-05	2.05E-05	6.44E-07	2.23E-05	9.32E-07	1.01E-05	4.56E-06
742.mp3	5.46E-07	3.90E-07	3.96E-07	2.73E-06	9.64E-08	2.86E-07	1.89E-07	1.28E-07	4.11E-07	3.45E-07	3.76E-07	3.16E-07	6.00E-07	2.11E-07	6.50E-07	1.31E-06	1.45E-07	2.29E-06	5.85E-07	1.98E-07	5.54E-07	1.90E-07	5.94E-07	1.29E-06	1.24E-06	3.63E-07	2.94E-07	4.03E-07	9.99E-07	3.38E-07	3.43E-07	1.29E-06	3.51E-07	3.40E-07	1.62E-06	1.07E-06	4.17E-07	4.56E-07	1.59E-06	5.72E-07	2.19E-06	2.67E-07	1.34E-06	4.19E-07	1.24E-06	8.63E-07	4.72E-07	2.07E-06	3.69E-07
743.mp3	2.17E-07	2.00E-05	7.09E-05	8.55E-06	7.86E-05	4.52E-06	6.22E-05	6.98E-06	1.97E-06	3.78E-05	5.83E-05	3.38E-05	0.000228476	3.23E-05	9.10E-05	6.94E-06	1.09E-05	3.76E-05	2.27E-05	2.29E-07	1.00E-05	8.48E-08	9.99E-06	2.06E-07	1.18E-05	9.43E-05	2.01E-05	2.03E-07	8.17E-06	1.98E-07	1.34E-05	3.46E-07	8.66E-06	3.44E-05	2.14E-05	2.86E-07	1.22E-05	4.43E-07	3.00E-05	2.80E-07	1.11E-05	0.000196832	3.73E-05	2.94E-07	7.30E-05	3.03E-07	4.24E-05	4.34E-05	4.38E-07
744.mp3	7.95E-05	3.73E-05	7.46E-05	0.000100545	5.53E-06	7.76E-05	1.80E-05	0.000282627	4.23E-05	3.30E-06	1.43E-05	3.10E-05	3.40E-05	5.26E-05	5.47E-06	8.57E-05	3.83E-05	0.000209808	2.34E-05	2.28E-07	0.000165915	1.68E-05	7.20E-06	4.81E-05	3.46E-07	0.000157311	2.06E-06	7.35E-05	1.74E-05	3.94E-06	3.87E-05	1.81E-05	2.96E-06	6.77E-05	5.38E-07	0.000136494	9.83E-06	0.000648865	3.87E-05	8.75E-06	2.23E-06	5.21E-06	9.03E-06	0.000254036	1.21E-05	2.77E-05	3.44E-06	4.25E-05	0.000189623
745.mp3	1.69E-06	2.30E-06	1.51E-06	2.34E-06	5.34E-06	3.00E-06	1.16E-06	1.64E-06	1.18E-06	1.84E-06	1.11E-06	1.16E-06	1.66E-06	8.58E-07	1.03E-06	1.40E-06	1.99E-06	1.15E-06	6.37E-07	1.50E-06	1.64E-06	2.11E-06	7.85E-07	7.65E-07	6.91E-07	1.93E-06	1.51E-06	7.31E-07	8.99E-07	3.69E-06	1.13E-06	7.51E-06	3.71E-06	2.69E-06	1.99E-06	1.25E-06	3.44E-06	1.40E-06	1.11E-06	3.28E-06	2.50E-07	1.99E-06	2.22E-06	4.41E-07	1.66E-06	1.11E-06	3.56E-06	3.41E-06	3.66E-06
746.mp3	4.71E-06	1.83E-05	3.19E-06	6.01E-07	1.30E-06	3.26E-05	8.69E-06	1.08E-05	1.27E-05	4.46E-06	6.66E-06	2.07E-05	2.28E-06	3.53E-05	2.11E-06	7.99E-07	2.61E-06	1.38E-06	1.49E-05	1.28E-05	7.39E-06	5.12E-06	8.95E-07	2.14E-06	5.63E-06	6.50E-06	8.71E-06	1.66E-05	6.70E-06	2.55E-06	4.86E-05	8.70E-06	5.99E-06	7.94E-05	2.61E-06	1.94E-06	2.69E-06	3.15E-06	1.75E-06	4.43E-06	5.52E-06	6.61E-06	9.92E-06	4.23E-05	1.28E-06	7.07E-06	5.96E-06	7.43E-06	1.42E-05
747.mp3	4.01E-08	6.13E-08	8.27E-08	5.20E-08	1.84E-07	1.01E-06	5.20E-06	9.78E-06	5.48E-07	7.21E-06	2.88E-06	2.13E-05	3.90E-05	5.49E-05	3.23E-07	6.50E-08	8.67E-08	2.78E-08	5.42E-08	4.79E-07	1.66E-06	9.85E-08	7.28E-08	2.99E-08	9.72E-08	5.83E-08	1.42E-07	6.05E-08	5.80E-08	4.97E-08	1.01E-07	1.47E-07	2.82E-07	1.09E-08	1.81E-08	3.54E-08	4.45E-08	2.46E-07	7.94E-08	2.43E-08	7.91E-08	7.44E-08	5.65E-08	6.47E-08	1.66E-07	3.85E-07	2.57E-06	4.66E-06	4.64E-06
748.mp3	1.57E-06	3.34E-07	1.64E-07	7.37E-07	8.44E-07	4.07E-07	7.58E-07	3.29E-07	8.79E-07	2.42E-07	2.87E-07	4.70E-07	7.13E-07	4.59E-07	2.60E-07	7.30E-07	3.58E-07	1.54E-06	5.41E-07	3.21E-07	1.94E-07	5.36E-07	6.52E-07	9.66E-07	5.13E-07	5.07E-07	2.28E-06	2.27E-07	2.29E-07	8.34E-07	8.75E-07	2.91E-07	1.07E-06	5.64E-07	4.25E-07	3.83E-07	4.87E-07	4.88E-07	5.90E-07	2.60E-07	4.55E-07	9.71E-07	4.75E-07	1.23E-06	7.03E-07	3.85E-07	1.80E-07	6.37E-07	5.91E-07
749.mp3	1.02E-05	2.31E-06	1.06E-06	0.000354814	3.79E-07	1.75E-07	0.000157938	2.62E-06	6.81E-05	5.10E-06	2.42E-06	2.48E-06	9.22E-07	8.61E-06	1.19E-06	2.03E-05	9.07E-07	5.25E-07	6.37E-06	0.000135476	4.84E-06	1.41E-05	1.65E-06	0.000197339	3.79E-06	4.29E-06	0.000149223	5.00E-06	1.66E-05	1.59E-05	2.15E-05	0.000105812	5.60E-06	4.83E-06	1.35E-06	1.36E-06	6.20E-05	3.26E-06	2.54E-06	1.11E-07	1.89E-06	7.88E-07	2.09E-05	1.06E-07	3.47E-07	5.68E-07	7.75E-07	2.62E-06	4.31E-05
750.mp3	1.70E-06	4.46E-06	2.53E-06	1.50E-05	4.63E-06	2.97E-06	1.01E-05	6.26E-06	2.15E-06	3.16E-06	1.66E-05	3.32E-06	2.09E-06	1.82E-05	2.92E-06	1.36E-05	4.70E-06	9.00E-07	4.39E-06	1.61E-05	7.37E-06	1.92E-05	1.53E-06	2.12E-06	1.01E-05	2.52E-05	3.06E-06	6.55E-06	3.86E-06	2.10E-06	5.11E-06	3.62E-06	1.72E-06	2.19E-06	3.34E-06	6.70E-06	3.45E-06	4.16E-07	7.91E-06	1.57E-06	2.45E-06	2.29E-06	1.18E-05	1.76E-06	7.58E-06	2.94E-06	3.85E-06	3.08E-06	1.53E-06
756.mp3	2.61E-06	2.23E-06	4.13E-06	2.93E-06	3.35E-06	1.37E-06	2.70E-06	1.25E-06	1.89E-06	2.71E-06	2.34E-06	2.42E-06	4.30E-06	1.78E-06	1.28E-06	1.41E-06	3.00E-06	1.36E-06	2.53E-06	2.73E-06	3.86E-06	1.72E-06	2.61E-06	1.39E-06	1.73E-06	2.14E-06	2.06E-06	1.93E-06	3.16E-06	1.53E-06	1.58E-06	1.84E-06	2.99E-06	1.96E-06	2.97E-06	2.90E-06	2.97E-06	1.24E-06	3.12E-06	1.74E-06	9.35E-07	3.66E-06	1.18E-06	1.49E-06	3.48E-06	1.25E-06	1.90E-06	1.90E-06	3.39E-06
757.mp3	9.72E-05	4.23E-05	0.000244954	3.53E-05	1.95E-05	0.000176142	0.000163169	0.000145376	0.000164561	0.000205397	3.69E-05	4.21E-05	3.83E-06	0.000166309	0.00014159	4.30E-05	0.00012608	1.81E-06	2.83E-05	0.000336613	2.50E-05	4.92E-05	0.00046547	0.000437557	6.36E-05	7.73E-07	7.43E-05	2.55E-05	5.87E-05	1.44E-05	0.000116118	3.00E-05	0.000511407	4.67E-06	4.54E-05	0.000161968	0.000374488	0.000292863	1.03E-05	2.10E-05	9.89E-06	4.81E-05	2.69E-05	3.39E-05	5.46E-05	0.000349358	2.44E-06	7.88E-06	0.00016984
758.mp3	2.21E-05	0.000189707	1.40E-05	5.25E-07	2.38E-07	1.33E-06	2.59E-06	2.45E-06	1.27E-06	0.000149656	9.45E-07	2.64E-07	5.68E-06	2.40E-06	3.18E-05	1.84E-06	2.45E-06	3.84E-06	8.94E-06	8.11E-06	2.43E-06	6.95E-05	8.96E-06	2.55E-07	2.14E-05	1.45E-06	3.09E-05	6.74E-06	2.19E-06	3.98E-06	8.69E-05	1.46E-05	1.25E-05	3.98E-05	5.82E-05	2.11E-05	4.66E-05	2.42E-06	5.71E-05	5.63E-05	3.52E-06	4.99E-05	7.40E-07	5.41E-06	1.36E-06	2.44E-05	9.33E-06	9.21E-07	2.20E-05
759.mp3	6.01E-05	0.000152618	7.50E-05	0.000182286	0.000100755	7.18E-05	8.24E-05	7.68E-05	2.76E-05	3.11E-06	2.64E-06	1.54E-05	1.57E-06	8.79E-07	1.43E-05	1.39E-05	5.13E-06	3.93E-06	8.81E-06	5.29E-06	1.52E-05	7.18E-05	5.04E-05	2.14E-05	9.55E-05	2.96E-05	0.000127701	2.02E-05	6.69E-05	2.39E-05	8.04E-05	9.97E-05	5.90E-05	2.00E-05	2.80E-05	3.69E-05	3.58E-05	1.59E-05	2.63E-05	1.56E-05	0.000157592	2.95E-05	4.67E-05	6.89E-05	2.11E-05	1.88E-05	6.51E-05	4.46E-05	7.54E-05
763.mp3	4.55E-05	4.92E-06	4.85E-07	1.01E-06	7.51E-07	2.10E-05	1.04E-05	4.87E-06	1.19E-06	6.55E-07	3.52E-06	1.17E-05	1.43E-05	2.79E-06	6.89E-07	7.34E-05	3.12E-05	1.10E-05	3.29E-05	3.03E-05	5.31E-06	8.93E-06	8.22E-06	5.06E-06	1.45E-05	1.66E-05	5.45E-06	5.64E-06	8.66E-06	4.09E-05	8.81E-05	4.21E-05	8.76E-06	6.95E-06	7.59E-06	6.58E-06	2.11E-05	1.50E-05	7.21E-06	7.08E-06	1.94E-05	1.01E-05	3.47E-05	1.69E-05	4.01E-06	9.61E-06	6.30E-06	4.40E-05	7.31E-06
764.mp3	7.84E-06	1.53E-05	0.000184611	2.94E-05	1.17E-05	9.40E-05	1.50E-05	1.47E-06	9.38E-05	2.49E-05	2.91E-05	1.92E-05	3.18E-05	3.90E-05	1.78E-05	6.23E-05	5.74E-06	1.30E-05	8.76E-05	2.62E-05	3.46E-07	8.10E-05	5.48E-05	5.93E-06	5.45E-06	1.87E-05	6.21E-06	4.06E-07	3.41E-07	3.14E-05	8.95E-06	1.94E-05	1.21E-05	3.54E-05	3.89E-06	3.24E-05	2.95E-05	5.15E-07	5.06E-07	3.71E-06	7.32E-05	1.39E-05	1.40E-05	2.03E-05	1.31E-06	4.35E-06	5.82E-06	3.66E-05	2.65E-07
767.mp3	7.77E-07	3.02E-05	4.35E-05	5.93E-05	3.23E-07	5.62E-05	6.54E-05	8.18E-05	4.82E-05	4.03E-05	0.000334963	6.50E-05	4.31E-07	7.10E-06	1.18E-05	2.54E-05	6.91E-06	9.68E-06	6.17E-06	2.36E-05	2.56E-06	9.96E-06	2.31E-05	7.96E-06	2.01E-05	3.91E-05	7.96E-05	2.39E-05	1.59E-05	6.62E-06	2.59E-05	7.99E-06	1.58E-05	8.86E-06	8.05E-06	1.51E-05	1.49E-05	1.13E-05	4.38E-05	2.83E-06	8.05E-05	1.80E-05	0.000299092	6.91E-06	2.25E-05	3.91E-05	8.68E-06	3.37E-06	6.96E-06
769.mp3	4.15E-05	0.000222507	0.000198509	0.000292024	8.84E-05	3.80E-05	0.000117248	8.02E-05	3.95E-05	1.54E-05	8.43E-05	1.85E-05	1.21E-05	2.30E-05	3.75E-05	1.17E-05	1.07E-05	1.90E-05	2.88E-05	1.36E-05	3.30E-05	0.00015245	1.82E-05	1.04E-05	2.83E-05	1.21E-05	6.42E-05	2.52E-05	6.05E-05	6.62E-05	0.000224202	3.59E-05	4.28E-05	4.06E-05	2.59E-05	1.06E-05	2.16E-05	1.78E-05	1.65E-05	5.71E-05	2.40E-05	7.62E-05	1.59E-05	1.35E-05	3.25E-05	9.26E-06	1.20E-05	9.05E-05	1.11E-05
773.mp3	9.73E-08	2.40E-08	4.20E-08	1.87E-08	2.06E-07	1.55E-08	1.07E-06	4.99E-08	8.14E-08	3.65E-08	1.90E-08	1.51E-07	1.63E-08	1.64E-06	2.39E-08	4.49E-07	5.94E-08	1.16E-08	1.18E-07	2.27E-08	1.70E-06	1.36E-08	6.69E-06	6.88E-08	1.69E-08	1.25E-07	2.12E-08	1.59E-06	1.25E-08	6.91E-06	4.00E-08	2.79E-07	2.10E-07	1.62E-07	2.70E-06	2.48E-07	3.50E-06	9.85E-08	7.35E-08	5.59E-08	1.86E-07	2.60E-06	6.12E-07	4.35E-06	3.17E-07	2.10E-07	5.13E-07	1.99E-07	1.15E-06
775.mp3	1.39E-08	1.18E-07	3.16E-06	1.42E-06	0.000209067	1.20E-06	1.69E-08	1.99E-07	1.18E-06	2.59E-06	2.55E-05	1.62E-06	7.35E-09	2.39E-07	2.97E-06	1.52E-06	4.60E-06	6.62E-07	1.49E-08	1.15E-06	1.10E-06	5.97E-06	1.99E-06	1.19E-06	1.56E-08	8.43E-07	1.77E-06	3.08E-06	2.91E-06	6.12E-07	2.29E-08	1.95E-06	1.17E-06	1.89E-05	2.29E-06	6.94E-07	2.31E-08	1.73E-06	2.27E-06	1.52E-05	4.14E-06	4.53E-07	4.01E-08	2.59E-06	8.48E-07	6.12E-05	2.84E-06	9.00E-07	7.91E-08
776.mp3	0.000107591	1.38E-05	3.26E-05	5.50E-05	4.13E-06	0.000188797	7.87E-06	3.88E-05	4.40E-05	3.05E-05	0.000150445	6.79E-05	1.61E-05	9.13E-05	1.18E-05	0.000170451	1.19E-05	7.56E-06	4.99E-05	2.96E-05	0.000162364	1.25E-05	2.74E-05	2.82E-05	1.06E-05	0.00014163	1.16E-05	1.71E-05	5.86E-05	3.30E-05	0.000130361	9.67E-06	4.58E-06	6.45E-05	9.67E-06	0.000266992	1.25E-05	1.21E-05	4.52E-05	5.84E-05	0.00012786	1.10E-05	1.59E-05	2.75E-05	0.000130697	3.02E-06	3.26E-05	1.76E-06	3.19E-06
777.mp3	2.62E-05	3.12E-05	1.35E-05	1.83E-05	1.30E-05	1.15E-05	4.35E-05	0.000115547	2.50E-05	1.30E-05	9.34E-06	5.66E-06	2.30E-05	3.96E-06	7.37E-05	1.43E-05	2.17E-05	3.46E-05	1.50E-05	1.22E-05	3.97E-05	7.62E-06	5.41E-05	5.26E-05	4.25E-06	6.32E-05	8.69E-05	2.73E-06	8.49E-06	1.54E-06	0.00011027	2.25E-05	2.25E-07	6.41E-07	3.37E-05	7.06E-07	9.17E-07	7.45E-06	7.97E-07	3.46E-06	5.33E-06	1.25E-06	7.93E-05	2.43E-07	8.29E-06	3.38E-05	2.14E-06	6.90E-06	1.06E-05
779.mp3	4.87E-07	7.33E-07	1.61E-08	5.85E-07	9.04E-08	1.51E-07	1.02E-07	6.31E-08	9.91E-07	5.75E-09	9.20E-08	5.32E-07	1.37E-07	2.55E-07	2.32E-06	9.71E-08	6.82E-07	2.16E-05	1.25E-07	1.49E-07	1.38E-06	6.38E-08	4.84E-06	2.97E-07	3.52E-07	4.27E-06	2.37E-08	1.80E-06	1.88E-07	4.00E-07	1.14E-05	1.27E-06	1.40E-06	9.80E-05	1.35E-05	3.21E-06	7.66E-07	9.19E-05	8.34E-05	7.45E-05	1.96E-06	0.000397221	1.28E-05	1.49E-05	3.30E-06	4.56E-06	9.72E-06	5.49E-05	2.48E-05
780.mp3	0.000204655	3.93E-05	2.94E-05	5.65E-06	7.64E-05	0.000331795	0.000139345	5.54E-06	0.000484924	2.31E-06	3.84E-05	8.28E-06	5.89E-06	0.000186646	6.57E-05	4.68E-06	2.18E-08	6.96E-08	2.67E-08	1.87E-07	1.24E-07	5.87E-06	1.95E-05	6.67E-05	2.13E-06	1.97E-06	0.000326829	3.80E-05	7.60E-05	1.32E-06	0.000380562	5.28E-05	1.60E-05	2.82E-05	8.12E-07	1.45E-05	8.86E-05	8.65E-06	3.13E-06	9.74E-05	9.59E-05	0.000205541	1.40E-06	1.54E-05	4.07E-05	5.54E-06	6.03E-05	1.06E-05	6.79E-05
781.mp3	6.67E-06	4.70E-06	7.01E-06	6.55E-06	0.000186803	1.45E-05	1.82E-05	6.18E-06	1.40E-05	1.09E-05	2.87E-05	6.84E-06	1.45E-05	2.64E-05	2.97E-05	5.15E-06	1.11E-05	6.77E-05	1.70E-05	7.19E-05	3.29E-05	0.000129373	1.13E-05	5.72E-06	4.98E-05	3.93E-05	3.96E-05	5.91E-06	3.41E-05	0.000111857	2.78E-05	6.79E-05	2.52E-05	6.50E-05	4.45E-07	9.10E-05	0.000108282	5.01E-05	0.000167268	3.31E-05	0.000193867	7.34E-05	0.000131354	2.40E-05	0.00014653	5.87E-05	7.98E-05	0.000103868	2.35E-05
782.mp3	6.39E-05	5.24E-05	6.11E-05	7.73E-05	2.97E-05	2.77E-05	3.63E-05	4.14E-05	3.11E-05	6.42E-05	0.0001262	4.54E-05	5.69E-05	5.23E-05	4.19E-05	6.23E-05	9.15E-05	7.21E-05	3.06E-05	3.15E-05	2.56E-05	2.46E-05	5.32E-05	2.75E-05	4.31E-05	2.34E-05	5.89E-05	7.33E-05	4.37E-05	5.99E-05	8.62E-05	0.000122809	0.000121765	2.89E-05	5.78E-05	4.18E-05	2.28E-05	1.30E-05	5.08E-06	4.78E-07	2.70E-06	2.78E-06	2.99E-06	1.43E-07	3.93E-06	1.80E-06	1.18E-05	2.43E-07	4.79E-06
784.mp3	0.000750949	0.000226504	0.001958291	0.00021664	1.37E-05	6.69E-05	0.000336084	0.000624801	0.001263475	0.000345052	3.49E-05	0.000792125	0.002140114	0.001170308	4.99E-05	6.49E-05	0.000173847	3.69E-05	0.001264519	0.001035259	0.000937154	9.64E-05	0.000165276	0.001911036	0.000371359	0.000249862	0.000430034	9.13E-05	0.000354312	0.000907505	0.000176414	9.92E-05	0.000277594	0.000358119	0.000505922	0.000643409	0.000634031	0.000146078	0.000223965	0.000220958	0.00055499	0.00075995	0.00095423	0.000281276	0.000581158	6.23E-05	0.000342948	0.000414349	0.00116874
787.mp3	8.04E-05	1.25E-05	0.000137825	0.000233584	4.96E-05	1.88E-05	4.31E-05	7.74E-05	7.73E-06	3.31E-05	1.58E-05	2.34E-05	5.18E-05	0.000120898	4.55E-05	9.11E-05	4.79E-05	0.000225606	0.00011292	0.000297803	0.000351395	0.000117216	0.000155914	9.31E-05	5.96E-05	4.51E-05	1.66E-05	2.21E-05	1.79E-05	3.46E-05	1.14E-05	4.17E-05	4.57E-05	4.28E-05	2.85E-05	7.40E-05	0.000117938	1.89E-05	3.81E-05	6.95E-05	5.78E-05	6.22E-05	1.08E-05	1.35E-05	3.45E-05	1.67E-05	2.82E-05	3.78E-05	0.000142711
789.mp3	3.74E-06	2.91E-06	6.94E-06	1.76E-05	2.85E-06	5.52E-06	0.000275919	1.86E-05	9.09E-06	1.75E-05	4.95E-06	3.51E-06	1.00E-05	4.82E-06	3.36E-05	6.64E-05	6.17E-06	7.23E-06	2.11E-06	3.83E-06	6.63E-06	2.31E-06	0.000594734	5.55E-05	3.56E-06	2.96E-06	8.94E-06	3.78E-06	3.68E-06	4.39E-06	1.87E-05	0.000263391	6.32E-06	4.01E-06	3.13E-06	1.39E-06	4.63E-06	9.84E-06	2.23E-05	5.77E-05	4.69E-06	6.07E-06	9.56E-07	3.58E-06	2.02E-06	3.88E-06	0.000428455	2.55E-05	7.13E-05
790.mp3	0.00016448	8.73E-05	0.000239595	8.22E-05	0.000818173	0.000228824	6.66E-05	0.000195805	0.000112657	0.000426237	0.000104785	4.26E-05	0.000172215	0.000153497	9.60E-05	0.000212953	0.000159879	0.000412252	3.73E-05	0.000352362	0.000154704	9.37E-05	0.000283463	0.000838419	0.000172952	0.000120149	0.000109301	0.000337578	0.000795582	0.001165121	0.000117811	0.000327603	0.000159968	0.000495078	0.000828155	9.45E-05	0.00146192	0.000304773	1.47E-05	0.000249703	0.000143517	0.000120496	8.28E-05	9.26E-05	0.000171919	0.00106898	8.61E-05	0.000142926	0.000273671
791.mp3	7.99E-08	1.92E-07	3.51E-08	4.37E-08	1.38E-07	9.91E-08	3.32E-08	1.01E-07	7.17E-08	5.31E-08	2.64E-07	3.40E-08	5.58E-08	6.15E-08	4.37E-08	2.68E-08	4.70E-08	1.31E-07	4.05E-08	4.89E-08	4.35E-08	7.23E-08	5.06E-07	7.51E-07	4.03E-08	6.36E-08	3.64E-08	9.30E-08	7.74E-08	9.17E-08	7.08E-08	7.36E-08	1.05E-07	4.81E-08	5.29E-08	2.13E-08	3.48E-08	4.00E-08	6.13E-08	4.05E-08	2.24E-08	2.35E-08	6.47E-08	4.64E-08	5.55E-08	4.79E-08	3.67E-08	4.61E-08	4.57E-08
794.mp3	3.58E-08	5.14E-08	1.10E-08	1.92E-08	4.02E-08	4.85E-08	9.88E-08	4.36E-08	1.55E-07	5.93E-08	1.03E-07	1.05E-08	1.91E-08	5.70E-08	4.36E-08	6.67E-08	2.35E-08	4.03E-08	3.49E-08	1.50E-08	2.45E-08	2.56E-08	3.43E-08	3.07E-08	3.45E-08	5.69E-08	1.46E-07	5.57E-08	6.86E-07	9.38E-08	2.73E-07	4.58E-08	3.89E-08	3.99E-08	6.10E-08	1.95E-07	1.20E-07	1.14E-07	1.28E-07	2.72E-08	4.42E-08	6.56E-08	3.73E-08	5.54E-08	3.29E-08	6.57E-08	6.24E-08	5.64E-08	3.15E-08
795.mp3	2.45E-06	1.72E-06	9.34E-08	3.19E-07	2.62E-07	5.40E-07	4.96E-07	6.11E-07	5.54E-07	1.71E-07	9.01E-07	7.87E-07	4.52E-07	3.85E-07	1.68E-07	1.05E-06	4.44E-06	2.74E-07	3.03E-08	2.88E-05	2.59E-07	4.59E-06	1.82E-07	4.67E-06	9.30E-07	9.44E-08	8.47E-06	8.42E-06	5.24E-08	1.29E-05	5.65E-06	1.05E-07	6.54E-07	1.75E-06	2.16E-07	1.95E-07	1.57E-05	6.09E-07	9.12E-06	1.42E-07	2.91E-06	6.62E-07	1.09E-06	5.42E-07	3.60E-07	5.37E-08	1.57E-05	1.20E-06	4.44E-07
796.mp3	8.87E-06	2.75E-05	1.19E-06	1.70E-05	3.03E-05	3.53E-05	1.78E-05	1.20E-05	3.78E-05	1.36E-05	6.83E-06	1.25E-05	2.35E-05	2.22E-05	1.65E-05	3.13E-05	6.99E-05	4.99E-05	2.58E-05	4.02E-05	3.41E-05	3.30E-05	4.05E-05	4.04E-05	3.93E-05	7.59E-05	3.12E-05	0.000105413	2.35E-05	1.36E-05	6.06E-06	0.00010172	2.07E-05	3.32E-06	1.94E-05	4.14E-05	5.37E-05	1.11E-05	0.000114552	8.44E-06	1.11E-05	1.06E-05	5.22E-06	9.64E-06	6.38E-06	1.66E-05	2.50E-05	8.31E-06	1.30E-05
797.mp3	1.49E-07	2.14E-07	2.97E-05	1.51E-06	2.30E-05	2.85E-06	2.80E-06	4.95E-07	2.71E-06	1.27E-07	1.15E-06	3.57E-07	2.83E-07	3.68E-07	1.28E-07	9.67E-08	7.77E-08	7.58E-08	1.84E-05	1.24E-07	8.39E-07	3.29E-07	6.65E-07	2.75E-07	3.79E-07	1.57E-05	2.14E-05	1.74E-05	5.41E-06	3.24E-06	4.82E-07	7.12E-07	1.04E-07	1.08E-06	2.79E-07	7.60E-07	4.24E-07	8.34E-08	7.31E-08	1.08E-07	7.53E-08	3.08E-05	1.82E-07	7.27E-07	4.96E-07	6.09E-07	1.45E-07	2.40E-07	1.10E-06
798.mp3	0.001385928	0.001054713	0.000937543	0.001369927	0.001375314	0.001010986	0.000597658	0.00093808	0.001339764	0.000701017	0.000703142	0.001025659	0.000910984	0.000896376	0.000539982	0.000525642	0.000679016	0.0012328	0.000740023	0.00157561	0.000877253	0.00099488	0.000684233	0.000837189	0.00079918	0.000778626	0.00091747	0.000717157	0.000798194	0.000696948	0.00053758	0.000736987	0.000577134	0.00091476	0.000930452	0.000655074	0.000636033	0.000894604	0.000695766	0.000479753	0.000605649	0.000681031	0.000606325	0.001026393	0.000682321	0.000692213	0.000395749	0.000671643	0.000836781
799.mp3	1.08E-05	8.55E-06	1.39E-06	6.10E-06	3.48E-06	2.61E-06	1.26E-05	1.14E-05	3.37E-05	1.81E-05	1.45E-06	7.07E-06	1.19E-06	9.52E-07	9.37E-06	5.57E-06	9.38E-07	3.92E-06	8.62E-06	1.20E-06	1.09E-05	1.08E-05	4.55E-06	1.37E-05	5.07E-06	2.69E-05	6.77E-06	8.37E-07	6.25E-06	4.47E-06	6.92E-07	7.55E-06	7.20E-06	1.05E-06	4.61E-06	8.47E-06	1.35E-06	8.33E-06	6.51E-06	1.56E-05	1.01E-05	1.29E-06	1.05E-05	3.28E-06	1.45E-06	8.93E-06	6.16E-06	1.03E-06	7.00E-06
800.mp3	7.59E-05	5.10E-05	2.42E-05	9.12E-06	0.000557686	5.54E-05	2.02E-05	0.000122881	9.65E-06	1.92E-06	2.99E-05	4.34E-05	1.33E-05	2.24E-06	2.92E-05	6.37E-07	4.41E-05	8.65E-06	1.25E-05	5.30E-05	4.12E-05	3.89E-05	2.83E-05	0.000350375	5.46E-06	1.58E-06	0.00055474	4.00E-07	2.91E-05	7.89E-05	0.001382215	2.58E-05	9.21E-05	4.23E-05	5.50E-05	0.000114132	2.13E-05	0.000265539	0.000152016	3.34E-05	6.17E-05	0.00144745	9.00E-05	4.96E-05	0.000371111	5.31E-06	1.33E-05	0.000294852	2.12E-05
801.mp3	0.000114861	4.77E-06	0.000117731	4.50E-05	7.44E-05	5.12E-05	8.13E-06	2.78E-05	4.31E-05	6.08E-05	1.06E-05	3.44E-05	1.48E-05	2.45E-05	7.17E-05	3.67E-05	1.84E-05	3.16E-05	2.50E-05	4.54E-05	2.29E-05	2.50E-05	1.65E-05	1.49E-05	3.45E-05	1.98E-05	9.80E-06	1.07E-05	2.57E-06	3.13E-06	4.91E-06	5.68E-06	2.11E-05	3.59E-05	3.52E-05	6.55E-05	8.20E-05	0.000150146	0.000119353	4.44E-05	6.20E-05	3.53E-06	2.92E-06	4.63E-06	3.65E-06	1.49E-05	4.79E-05	1.99E-05	9.73E-05
804.mp3	0.000258544	2.92E-05	8.87E-05	3.47E-05	2.03E-05	4.41E-05	7.57E-05	2.45E-05	3.11E-05	4.26E-05	0.000103763	4.12E-05	6.54E-05	0.000159658	5.30E-06	3.75E-05	1.60E-05	9.85E-05	2.83E-05	7.85E-05	2.89E-05	8.03E-05	2.79E-05	8.53E-05	9.49E-05	8.17E-05	3.37E-05	1.29E-05	7.30E-05	8.86E-05	3.33E-05	5.03E-05	4.17E-05	0.00015726	5.83E-05	2.76E-05	0.000107387	2.04E-05	5.17E-05	1.10E-05	3.43E-05	2.85E-05	0.000122516	2.47E-05	8.30E-05	1.87E-05	9.62E-05	4.95E-05	7.21E-05
805.mp3	1.15E-06	5.83E-07	1.07E-06	7.35E-07	1.54E-06	4.93E-07	5.95E-06	6.25E-07	5.31E-07	4.44E-07	9.24E-07	9.40E-07	1.79E-06	4.70E-07	1.05E-06	6.29E-07	1.77E-06	1.10E-06	1.12E-06	6.95E-07	1.02E-06	3.04E-07	1.22E-06	1.40E-07	4.98E-07	5.75E-07	7.13E-07	9.21E-07	1.22E-06	1.78E-06	4.14E-07	9.68E-07	2.19E-06	2.20E-06	8.56E-07	2.38E-07	3.51E-07	6.95E-07	1.28E-06	1.29E-06	4.39E-07	5.51E-07	4.70E-07	1.87E-07	4.99E-07	3.10E-07	2.90E-07	6.32E-07	4.94E-07
806.mp3	1.26E-05	8.22E-06	2.04E-05	0.000173527	1.30E-05	3.95E-06	3.79E-06	0.000127445	3.33E-05	2.45E-05	2.87E-05	7.80E-06	0.000126844	6.88E-05	5.25E-06	0.00021947	0.000219981	0.000748954	3.55E-05	2.67E-05	0.000150155	6.62E-05	3.25E-06	3.87E-05	4.23E-06	0.000105787	0.000335856	6.45E-05	1.55E-05	0.000109382	2.70E-05	5.17E-06	1.62E-06	1.53E-05	8.91E-05	1.27E-05	2.15E-05	9.54E-06	0.000143094	5.85E-05	3.71E-06	5.56E-06	0.000118404	3.02E-05	3.21E-06	2.55E-06	1.14E-05	0.000119056	1.64E-05
807.mp3	3.69E-07	7.73E-07	8.66E-08	2.24E-07	1.17E-07	1.04E-07	1.91E-06	1.85E-07	2.26E-07	1.12E-06	5.48E-07	6.19E-06	1.81E-05	1.10E-05	3.15E-05	1.57E-06	6.85E-06	1.83E-05	2.99E-05	3.63E-06	1.39E-05	1.42E-05	2.73E-05	2.11E-06	1.27E-05	1.81E-05	3.50E-05	1.11E-06	1.01E-05	2.42E-05	2.49E-05	1.95E-06	1.76E-05	2.56E-05	4.57E-05	2.64E-06	9.15E-06	1.92E-05	4.10E-05	1.48E-08	7.12E-08	2.24E-08	5.47E-08	1.29E-07	1.83E-06	8.40E-06	1.21E-05	2.19E-05	9.21E-07
808.mp3	1.03E-05	7.69E-06	1.23E-05	1.03E-05	2.01E-05	0.000213658	1.27E-05	1.05E-05	0.000337384	1.07E-07	7.42E-08	8.07E-05	5.72E-06	9.70E-08	9.49E-06	1.63E-05	5.56E-06	3.78E-05	1.84E-05	5.00E-06	0.000336594	6.60E-06	3.74E-06	1.02E-05	5.47E-07	3.65E-07	1.75E-05	3.27E-07	7.56E-08	0.000240051	7.63E-08	3.78E-07	0.000298377	3.93E-07	3.35E-07	5.39E-05	2.36E-05	5.59E-07	1.42E-05	2.47E-07	3.72E-05	4.68E-05	2.33E-06	7.23E-07	0.000324456	1.31E-05	4.22E-07	1.45E-05	1.87E-07
810.mp3	7.97E-06	1.80E-05	6.76E-06	3.16E-05	9.42E-06	8.50E-05	5.71E-05	6.78E-06	1.38E-05	6.93E-05	3.52E-06	2.78E-05	1.78E-05	6.95E-05	1.58E-05	1.72E-05	1.54E-06	3.94E-06	8.69E-06	3.70E-06	1.31E-05	5.96E-05	1.28E-05	4.29E-05	8.61E-06	2.77E-05	1.25E-05	3.57E-05	6.40E-05	3.51E-05	4.26E-05	1.40E-05	1.25E-05	2.62E-05	9.93E-06	4.70E-06	2.34E-06	5.82E-06	6.65E-06	6.59E-06	5.71E-06	4.76E-06	6.26E-06	5.86E-06	5.89E-06	6.04E-06	7.90E-06	5.10E-05	9.26E-05
811.mp3	1.90E-08	2.49E-08	7.09E-08	2.38E-07	4.46E-06	1.13E-08	1.61E-07	6.05E-08	1.05E-07	2.32E-08	2.53E-07	5.81E-08	6.27E-06	4.27E-06	6.28E-05	3.04E-08	9.57E-08	2.24E-07	6.41E-06	3.42E-07	7.18E-08	3.78E-08	3.19E-07	1.91E-08	1.57E-08	2.23E-07	1.76E-06	0.000276905	4.79E-08	1.32E-08	4.75E-08	8.73E-08	6.58E-07	1.37E-07	1.49E-07	2.80E-08	3.37E-08	3.23E-08	3.04E-08	8.08E-08	2.89E-08	4.07E-08	1.92E-08	6.71E-08	2.22E-08	2.27E-08	5.06E-08	1.54E-07	7.98E-08
813.mp3	0.000109658	2.80E-05	1.08E-05	0.00010269	3.35E-06	4.47E-07	3.74E-05	2.80E-05	1.40E-05	1.39E-05	1.12E-05	3.50E-07	2.98E-06	8.43E-05	1.53E-05	1.89E-05	7.75E-05	7.85E-06	1.46E-07	1.66E-05	1.98E-05	1.17E-05	8.69E-05	3.47E-05	2.96E-06	8.08E-08	8.33E-05	1.83E-05	5.24E-06	2.53E-06	5.00E-05	1.21E-06	8.85E-06	8.15E-05	7.02E-05	4.78E-06	4.65E-05	1.61E-05	3.60E-06	8.89E-08	2.49E-05	8.43E-05	1.17E-05	6.44E-06	0.000103297	8.51E-06	9.98E-07	7.67E-05	4.40E-05
814.mp3	8.89E-06	9.19E-05	2.73E-05	4.68E-06	1.90E-05	2.07E-05	0.000129014	3.29E-05	1.71E-05	2.54E-05	3.50E-07	0.000133676	0.000519997	2.71E-05	6.49E-06	6.47E-06	6.11E-06	2.18E-05	9.25E-05	7.72E-05	1.81E-05	9.94E-06	8.92E-05	0.001668424	0.002555977	0.001672643	2.33E-05	8.01E-06	3.58E-06	4.72E-05	6.17E-05	8.89E-07	4.24E-05	0.001072693	0.000206152	0.000127221	0.000419183	0.000145541	6.10E-05	5.14E-05	4.92E-05	8.02E-05	6.16E-05	8.49E-05	6.83E-05	0.000241091	0.000115348	0.000190169	0.000212922
815.mp3	6.95E-05	1.80E-05	4.53E-05	6.01E-05	1.75E-05	3.65E-05	4.90E-05	1.07E-05	3.80E-05	7.93E-05	1.58E-05	3.46E-05	5.72E-05	2.97E-05	4.53E-05	0.000172414	2.32E-05	4.09E-05	7.56E-05	3.97E-05	4.06E-05	4.25E-05	4.15E-05	6.23E-05	4.92E-05	9.12E-06	3.24E-05	8.08E-05	1.38E-05	3.40E-05	7.33E-05	1.03E-05	2.77E-05	8.12E-05	3.69E-05	3.16E-05	7.47E-05	2.37E-05	6.06E-05	0.00017131	2.67E-05	3.89E-05	8.72E-05	4.01E-05	4.24E-05	4.29E-05	3.10E-05	3.52E-05	7.34E-05
818.mp3	5.19E-06	3.91E-05	9.55E-06	0.000130279	5.90E-05	1.13E-06	3.64E-06	3.34E-05	2.97E-05	1.28E-05	3.25E-06	1.92E-06	1.12E-06	1.35E-06	4.22E-05	5.64E-05	0.000115893	8.75E-06	4.67E-06	2.12E-05	0.000180933	9.25E-05	5.47E-06	2.78E-05	1.14E-05	2.19E-05	5.52E-05	1.84E-06	4.41E-05	2.94E-05	1.83E-05	3.80E-05	1.85E-05	4.48E-06	5.08E-05	5.66E-05	1.21E-05	9.26E-06	9.83E-05	3.86E-06	2.64E-06	1.24E-05	0.00026529	0.000100833	1.34E-05	1.38E-05	4.59E-05	2.09E-05	1.21E-05
819.mp3	2.70E-07	6.10E-07	1.71E-07	3.72E-07	1.38E-07	2.32E-07	3.01E-07	1.83E-07	2.75E-07	1.32E-07	3.86E-07	1.53E-07	2.70E-07	2.01E-07	2.58E-07	2.48E-07	3.78E-07	1.66E-07	3.59E-07	3.07E-07	2.18E-07	2.43E-07	3.09E-07	2.81E-07	2.61E-07	3.32E-07	3.13E-07	1.43E-07	3.48E-07	1.69E-07	3.03E-07	3.49E-07	3.63E-07	3.12E-07	2.80E-07	2.57E-07	1.64E-07	3.00E-07	2.43E-07	3.29E-07	1.88E-07	2.84E-07	2.04E-07	3.96E-07	1.95E-07	4.13E-07	1.76E-07	3.65E-07	4.05E-07
820.mp3	3.11E-05	3.91E-05	1.05E-05	0.000440222	0.001392535	0.000290114	0.000803391	1.15E-05	0.000473915	4.91E-05	0.000805251	7.34E-05	0.000764799	0.000184592	0.000342174	9.05E-06	5.13E-06	7.56E-05	0.001366494	7.68E-05	0.000487027	2.67E-05	1.91E-05	2.48E-05	7.43E-05	0.00045669	0.00015604	0.000218312	4.78E-05	0.000651321	0.000162848	0.00037568	3.03E-05	0.000116594	2.26E-05	0.000352117	0.000458307	0.000842668	3.21E-05	1.71E-05	1.85E-05	0.000152594	0.001782026	0.000987556	3.58E-05	2.27E-05	4.98E-05	0.000188152	0.000382487
823.mp3	1.17E-05	2.59E-06	3.56E-05	1.28E-05	4.54E-06	1.15E-06	1.03E-05	0.000101582	2.31E-05	1.48E-05	1.10E-06	8.13E-07	3.81E-05	2.95E-05	5.88E-06	5.22E-07	7.03E-07	1.85E-05	0.000181533	2.78E-05	1.52E-05	5.19E-05	2.92E-05	1.35E-05	2.60E-06	6.64E-05	9.51E-06	2.81E-06	3.00E-06	5.29E-05	9.78E-07	2.38E-05	2.91E-05	3.06E-05	1.14E-05	1.45E-06	0.000201776	8.00E-06	2.42E-06	5.79E-05	1.71E-05	3.83E-05	1.81E-05	0.000131329	2.59E-05	3.83E-06	3.13E-06	3.25E-06	1.10E-06
824.mp3	0.000167149	0.000219451	0.000109702	0.000245472	8.13E-05	0.000110049	1.89E-05	0.000448131	0.000203196	7.93E-05	0.000290973	9.07E-05	0.000227621	4.75E-05	0.000111715	0.000353178	6.14E-05	8.06E-05	8.38E-05	0.000136923	0.000362827	0.000294301	0.000277043	7.52E-05	5.42E-05	9.72E-05	0.000159812	0.000157129	0.000125706	0.000105349	0.000115536	5.13E-05	0.000299456	0.000162604	0.000147454	5.46E-05	5.14E-05	0.00012903	7.28E-05	0.000182026	4.59E-05	7.30E-05	0.000127306	0.000180802	0.000152637	0.000361562	0.000187384	0.000103541	0.000234151
825.mp3	1.12E-06	3.18E-07	0.000250794	3.40E-09	5.38E-09	0.000162849	3.08E-05	5.99E-07	0.000116146	1.04E-09	5.00E-09	6.71E-05	6.89E-05	0.000726722	0.000122065	4.59E-09	8.92E-10	0.000192127	6.01E-06	1.77E-06	0.000204034	2.58E-06	1.19E-07	6.95E-05	0.001270699	1.07E-06	8.24E-08	1.97E-09	0.000314284	0.000162075	2.23E-05	3.60E-08	6.03E-08	1.39E-09	9.52E-09	0.000212382	2.38E-05	2.73E-08	8.38E-09	0.000331404	1.61E-09	0.000487432	4.86E-06	6.99E-06	9.91E-05	1.61E-05	1.16E-09	0.000103637	2.22E-05
826.mp3	1.21E-06	1.38E-06	3.84E-06	2.98E-06	8.61E-07	2.74E-06	6.38E-06	1.82E-06	2.56E-06	3.79E-06	5.87E-06	2.46E-06	3.90E-07	1.66E-06	7.90E-05	7.66E-07	1.84E-06	3.64E-06	1.73E-06	2.59E-06	4.18E-07	9.81E-07	9.42E-07	5.44E-07	3.92E-07	5.98E-05	1.86E-06	9.85E-07	5.48E-06	5.34E-06	1.21E-06	2.39E-06	4.77E-06	3.18E-06	7.50E-07	3.30E-07	2.31E-06	1.12E-06	9.75E-07	1.61E-05	2.44E-06	7.91E-07	4.46E-06	2.08E-06	2.95E-06	8.34E-07	6.41E-06	2.69E-07	1.56E-06
829.mp3	1.40E-06	2.16E-06	1.88E-06	5.23E-06	4.33E-06	7.69E-07	1.39E-07	4.31E-07	2.14E-06	1.22E-06	8.88E-06	2.23E-06	1.64E-06	8.70E-07	1.66E-06	4.56E-06	3.03E-06	2.17E-06	3.99E-06	2.27E-06	6.87E-07	2.52E-05	3.96E-06	7.63E-06	3.38E-06	2.64E-06	2.35E-06	9.58E-06	6.06E-06	8.10E-06	1.05E-06	3.51E-07	1.61E-06	1.15E-05	5.37E-07	4.56E-07	2.23E-06	6.49E-06	3.57E-06	2.64E-06	5.76E-06	2.15E-06	1.18E-06	7.87E-07	1.81E-07	2.10E-06	1.19E-06	2.42E-06	1.10E-06
830.mp3	6.70E-05	0.000514162	7.54E-05	0.00049721	5.62E-05	0.000481657	0.000159766	0.000623003	8.58E-05	0.00051819	6.54E-05	0.000366678	3.89E-05	0.000720819	5.73E-05	0.000751793	5.25E-05	0.000455724	7.20E-05	0.000575987	4.19E-05	0.000429174	5.22E-05	0.000529016	7.49E-05	0.00071108	2.98E-05	0.000625908	4.99E-05	0.000401168	4.96E-05	0.00054446	5.37E-05	0.000432686	6.14E-05	0.000616465	0.00010975	0.000385648	0.000207262	0.000698926	4.87E-05	0.000630266	6.11E-05	0.000500516	5.16E-05	0.000368199	4.80E-05	0.000629252	5.31E-05
831.mp3	4.05E-05	3.97E-05	1.06E-05	1.17E-05	3.95E-05	7.97E-06	2.68E-06	2.50E-06	6.64E-06	4.32E-06	5.07E-06	4.32E-06	1.51E-05	1.08E-05	7.49E-06	1.15E-05	9.93E-06	1.25E-05	3.07E-05	8.40E-06	1.14E-05	7.40E-06	5.33E-06	2.34E-06	4.65E-06	2.87E-06	3.41E-06	5.25E-06	2.43E-05	9.13E-06	1.35E-05	3.90E-06	5.51E-06	1.19E-05	2.02E-05	9.18E-06	1.00E-05	3.40E-06	3.71E-06	4.15E-06	4.28E-06	5.00E-06	2.89E-06	4.51E-06	1.75E-05	7.62E-06	2.06E-05	5.67E-06	1.27E-05
833.mp3	0.000477312	0.000417746	0.001342757	0.000740249	0.000729198	0.000537409	0.000761204	0.000578503	0.00038924	0.000802586	0.000568084	0.000600097	0.000363222	0.000495903	0.000307394	0.000331691	0.00073701	0.000244312	0.000892366	0.000233896	0.000401853	0.000323713	0.000357305	0.000390482	0.000316005	0.000390982	0.000399699	0.000523234	0.000396526	0.000385156	0.000198491	0.000701873	0.000670942	0.000538783	0.000511457	0.000412251	0.000292248	0.000219217	0.000365035	0.000238481	0.000283165	0.000246521	0.000378418	0.000447057	0.000249843	0.000600974	0.000534679	0.00018195	0.000329858
834.mp3	2.43E-06	1.76E-06	1.33E-06	5.91E-07	2.27E-07	5.84E-06	3.06E-06	7.94E-07	6.59E-06	1.85E-05	1.12E-07	5.39E-07	4.97E-07	2.31E-07	4.62E-06	4.01E-07	1.45E-06	6.23E-07	1.44E-05	8.93E-06	4.50E-06	0.000116975	1.39E-05	1.05E-06	3.81E-05	6.57E-06	1.91E-06	1.16E-05	2.29E-05	0.000225171	6.27E-05	3.46E-06	5.28E-05	1.84E-06	1.20E-05	8.57E-06	0.000220328	1.51E-05	2.89E-06	9.83E-06	7.20E-05	4.08E-06	3.16E-06	2.64E-05	1.33E-05	1.51E-06	1.93E-05	1.61E-05	8.02E-05
836.mp3	6.77E-07	4.39E-05	0.000910623	4.06E-06	4.81E-07	4.79E-07	3.53E-06	8.48E-07	2.39E-07	7.72E-07	7.65E-08	4.37E-08	2.19E-05	2.27E-06	7.63E-07	1.09E-07	6.55E-06	8.90E-07	5.44E-07	3.78E-08	2.50E-06	6.61E-06	3.42E-06	9.78E-07	3.00E-07	1.16E-05	8.37E-07	1.04E-06	4.17E-06	2.24E-05	6.88E-06	2.73E-06	5.66E-07	3.05E-07	5.82E-06	6.87E-07	6.11E-07	0.000165508	0.000224788	0.000138318	4.47E-05	0.000804204	8.14E-05	0.00024701	0.001306756	3.77E-05	3.47E-05	0.000515562	8.07E-05
839.mp3	3.78E-07	1.07E-07	1.06E-07	1.05E-07	1.02E-07	5.09E-08	3.84E-06	1.44E-06	9.46E-08	1.09E-07	1.11E-06	6.73E-08	5.66E-07	3.55E-08	1.06E-07	1.06E-07	1.23E-06	3.31E-06	2.15E-06	3.30E-06	1.65E-06	1.43E-06	1.73E-07	1.89E-06	2.34E-06	5.47E-07	1.60E-06	9.55E-07	1.26E-07	2.21E-06	2.49E-06	4.20E-07	3.52E-06	1.41E-06	1.48E-07	2.89E-06	2.94E-06	2.35E-06	1.28E-06	2.09E-06	1.64E-07	1.80E-06	2.40E-06	1.19E-07	1.30E-06	1.50E-06	6.37E-07	1.83E-06	1.82E-06
841.mp3	2.26E-06	3.62E-06	1.43E-06	1.22E-06	7.06E-07	1.18E-06	8.60E-07	4.76E-07	1.28E-06	1.05E-06	5.95E-07	6.91E-05	3.51E-05	2.69E-07	1.12E-06	8.62E-05	8.75E-06	1.62E-06	1.93E-06	2.78E-06	8.09E-06	1.01E-05	1.35E-06	1.97E-06	2.62E-06	2.05E-06	0.000118002	6.53E-06	1.49E-06	3.05E-06	3.82E-06	1.94E-06	3.17E-07	3.69E-07	1.63E-06	3.89E-07	1.45E-06	3.73E-05	1.59E-06	4.29E-07	6.35E-07	1.63E-06	3.71E-06	1.99E-06	1.04E-06	4.89E-07	9.25E-07	2.08E-06	1.95E-06
844.mp3	4.16E-08	3.35E-08	4.33E-08	2.47E-08	1.12E-08	7.66E-09	9.66E-09	7.91E-09	1.00E-08	2.46E-08	2.41E-08	7.72E-08	1.73E-07	7.35E-08	1.36E-07	9.20E-08	6.18E-08	7.58E-08	3.47E-07	8.92E-08	1.23E-07	2.86E-07	1.32E-07	1.07E-07	7.81E-07	1.01E-06	2.31E-07	1.53E-06	1.37E-06	1.68E-06	6.36E-07	2.45E-07	7.33E-07	2.49E-07	2.34E-07	1.32E-06	2.35E-07	2.60E-07	2.80E-07	1.09E-07	1.10E-07	2.01E-07	1.43E-07	6.79E-08	1.57E-07	1.58E-07	5.87E-08	7.22E-08	1.04E-07
845.mp3	5.60E-08	3.75E-08	3.29E-08	3.11E-08	3.49E-08	3.57E-08	6.59E-08	1.25E-06	9.88E-08	7.88E-08	3.46E-08	9.96E-08	3.14E-08	2.53E-08	2.79E-08	1.02E-08	2.75E-08	1.59E-07	7.49E-08	6.09E-08	4.78E-08	2.47E-08	2.53E-08	2.03E-08	2.33E-08	4.52E-07	3.19E-08	8.07E-08	1.87E-08	4.66E-08	2.98E-08	2.50E-08	3.99E-08	2.75E-08	3.98E-08	1.15E-08	3.37E-08	5.72E-08	3.31E-08	2.44E-07	5.02E-08	4.70E-08	1.90E-08	1.97E-08	2.31E-08	3.62E-08	3.20E-08	7.71E-08	2.89E-08
846.mp3	3.82E-05	1.38E-05	1.98E-05	4.35E-06	1.81E-05	4.08E-06	1.34E-05	4.99E-07	9.17E-05	4.81E-05	7.00E-05	9.39E-06	9.34E-06	9.45E-06	4.99E-06	2.21E-05	5.12E-05	4.23E-05	1.07E-05	3.00E-06	3.64E-06	1.82E-05	4.30E-06	4.50E-05	7.26E-05	0.00014453	8.82E-05	9.14E-05	9.59E-06	8.89E-06	9.22E-06	3.28E-05	3.33E-07	3.94E-05	5.15E-05	1.49E-06	2.87E-05	8.75E-07	2.24E-05	9.83E-06	1.25E-05	4.85E-06	0.000112083	0.000112197	1.28E-05	1.82E-05	1.73E-05	4.20E-05	2.21E-05
848.mp3	5.02E-05	6.23E-05	3.04E-05	2.33E-05	0.000153069	4.37E-05	4.41E-05	3.57E-05	2.98E-05	1.68E-05	3.18E-05	6.71E-05	6.60E-05	5.30E-05	0.000104431	6.32E-05	9.09E-05	5.08E-05	0.000133754	0.000131179	0.00015296	9.07E-05	3.93E-05	0.000130854	0.000234402	8.62E-05	0.000108844	0.000129452	9.61E-05	6.72E-05	0.000112358	6.64E-05	6.23E-05	4.77E-05	7.62E-05	7.33E-05	9.73E-05	0.000104986	0.000112724	3.18E-05	0.000134168	5.55E-05	8.19E-05	0.000102611	0.000109102	9.99E-05	7.45E-05	0.00017362	8.68E-05
850.mp3	5.38E-06	7.20E-05	4.12E-06	2.07E-05	4.26E-06	2.85E-06	1.67E-06	4.96E-06	1.72E-06	7.62E-06	1.91E-06	8.98E-07	4.12E-06	1.56E-05	2.79E-06	1.75E-06	8.78E-06	3.91E-05	1.91E-06	1.55E-06	3.10E-06	8.59E-06	4.56E-06	8.25E-07	3.79E-07	2.18E-05	1.40E-06	3.66E-06	4.07E-06	1.36E-05	4.33E-06	3.93E-06	3.63E-05	9.22E-06	1.56E-06	2.38E-06	9.64E-06	4.49E-07	3.49E-06	1.76E-06	3.53E-06	6.52E-06	3.44E-06	2.14E-06	4.46E-06	2.95E-05	1.78E-06	5.46E-06	1.36E-06
851.mp3	5.03E-05	5.80E-06	8.59E-05	1.97E-06	1.63E-06	1.36E-05	4.58E-06	4.37E-07	1.05E-06	3.21E-06	0.000151993	8.68E-06	5.75E-05	8.41E-06	1.07E-06	0.000311799	7.66E-06	9.98E-07	1.92E-05	5.19E-07	5.15E-05	4.04E-06	4.42E-05	1.57E-05	1.16E-06	3.65E-05	2.01E-05	2.17E-06	2.95E-06	7.07E-07	0.000240452	2.66E-06	2.99E-05	4.53E-05	7.40E-07	0.000105444	9.70E-06	5.38E-06	1.89E-05	1.95E-06	5.28E-05	3.27E-06	5.89E-05	2.01E-05	2.00E-06	6.03E-06	1.29E-05	3.59E-06	3.54E-06
852.mp3	1.58E-08	1.57E-08	1.58E-08	2.08E-08	8.48E-08	1.70E-07	6.42E-07	2.12E-08	1.03E-07	5.53E-08	1.36E-08	1.80E-08	1.50E-08	1.59E-08	1.64E-08	1.81E-08	2.58E-08	1.38E-08	7.16E-08	2.41E-07	3.86E-08	1.14E-07	6.42E-08	2.52E-07	3.83E-08	8.56E-09	9.24E-09	1.33E-08	1.58E-08	1.62E-08	1.16E-08	4.54E-08	1.10E-08	2.25E-08	1.36E-08	1.22E-08	1.01E-08	1.23E-08	1.44E-08	2.74E-08	1.27E-08	1.04E-08	8.53E-09	1.93E-08	1.43E-08	1.30E-08	1.12E-08	2.64E-07	2.29E-08
854.mp3	1.01E-05	4.81E-06	1.50E-05	1.61E-06	1.33E-05	7.99E-06	1.17E-06	9.35E-06	1.50E-05	0.000391155	3.35E-06	3.22E-06	4.33E-06	2.42E-06	2.40E-05	2.01E-06	1.61E-07	1.59E-05	8.54E-06	0.000276354	2.99E-06	5.99E-06	5.81E-05	3.70E-05	1.91E-05	2.80E-05	2.12E-06	2.62E-06	6.08E-07	5.76E-07	7.37E-07	3.56E-06	1.45E-06	4.63E-05	0.000134743	1.18E-06	6.42E-06	1.55E-06	2.08E-06	1.90E-05	2.15E-06	5.64E-07	1.44E-05	0.000272651	2.27E-06	1.48E-05	7.38E-06	2.96E-07	1.55E-06
855.mp3	5.07E-07	5.83E-09	1.18E-08	4.28E-08	6.17E-07	2.51E-06	4.88E-08	1.48E-08	2.08E-07	6.51E-08	2.20E-08	3.62E-08	9.10E-07	2.93E-07	4.04E-07	1.09E-06	5.75E-06	5.80E-08	4.48E-06	2.68E-06	2.09E-06	4.33E-06	2.02E-07	2.48E-07	4.58E-06	2.60E-06	2.57E-06	7.01E-08	1.04E-08	3.78E-09	6.09E-07	3.35E-06	7.38E-06	4.25E-06	1.09E-05	2.18E-09	1.68E-08	6.00E-09	3.81E-08	9.52E-09	7.69E-09	1.54E-08	6.75E-08	1.10E-07	8.49E-07	3.60E-06	3.11E-07	4.99E-08	1.30E-07
856.mp3	0.000119671	0.000115704	0.000119441	1.91E-05	3.65E-05	6.45E-05	5.87E-05	8.67E-05	6.60E-05	5.28E-05	6.86E-05	2.84E-05	5.02E-05	4.39E-05	9.69E-05	1.80E-05	3.05E-05	1.84E-05	1.58E-05	3.18E-05	4.25E-05	7.25E-05	2.25E-05	5.33E-05	5.88E-05	3.28E-05	0.000126252	0.000282502	0.000119401	8.52E-05	6.09E-05	2.96E-05	4.11E-05	6.03E-05	1.75E-05	2.49E-05	0.000104038	8.98E-05	0.000150044	0.00013707	5.87E-05	8.00E-05	4.41E-05	0.000104219	9.19E-05	2.50E-05	4.67E-05	3.71E-05	5.78E-05
857.mp3	6.30E-06	8.09E-06	7.24E-05	1.22E-06	8.06E-06	1.10E-05	5.00E-05	1.58E-05	5.60E-06	1.93E-06	4.20E-07	2.10E-05	6.71E-06	1.36E-05	1.99E-05	6.11E-05	0.000102902	1.10E-05	1.38E-05	1.22E-06	7.91E-06	1.79E-05	0.000127563	3.44E-05	2.06E-05	1.82E-05	4.76E-05	1.15E-05	1.93E-05	0.000103597	6.21E-06	7.68E-06	6.22E-06	9.30E-05	6.47E-06	4.51E-05	1.31E-05	2.52E-05	2.63E-05	1.85E-05	4.52E-05	2.22E-05	2.33E-05	1.56E-05	1.17E-05	3.71E-05	0.00036411	6.48E-05	3.06E-05
858.mp3	4.50E-09	0.000173428	7.87E-07	8.91E-05	4.18E-06	1.89E-06	0.000343207	0.000114795	0.000298697	0.040299013	0.136555225	7.43E-07	6.07E-07	3.59E-07	5.44E-07	3.41E-07	8.86E-07	9.48E-07	3.27E-07	4.29E-07	7.93E-07	3.47E-07	7.30E-07	5.40E-07	5.09E-07	5.38E-07	7.30E-07	4.83E-07	3.72E-07	4.99E-07	3.26E-07	2.75E-07	6.40E-07	1.62E-06	2.26E-07	3.66E-07	3.87E-07	4.94E-07	6.03E-07	3.72E-07	4.66E-07	5.98E-07	4.66E-07	6.23E-07	5.50E-07	3.42E-07	4.43E-07	6.81E-07	4.88E-07
859.mp3	1.45E-06	2.11E-06	2.25E-07	5.10E-06	5.53E-06	7.88E-06	4.80E-06	3.88E-06	1.72E-05	8.35E-07	0.000437611	1.24E-06	3.00E-06	1.52E-05	1.51E-06	4.29E-07	3.29E-06	8.34E-05	6.47E-05	0.000814364	9.58E-07	3.49E-06	4.79E-05	1.60E-06	0.000224259	1.23E-06	5.85E-06	3.00E-07	2.49E-06	3.92E-07	2.14E-06	0.000304253	4.67E-06	3.30E-07	3.79E-05	1.68E-06	3.48E-07	3.74E-05	9.37E-06	1.40E-06	4.22E-06	1.83E-07	4.91E-07	0.000796118	5.08E-07	5.38E-05	2.69E-06	2.32E-06	1.08E-06
860.mp3	1.59E-05	2.58E-05	2.82E-05	1.71E-05	1.23E-05	2.66E-05	1.42E-05	1.95E-05	1.49E-05	2.11E-05	3.46E-05	1.89E-05	1.26E-05	2.23E-05	2.09E-05	2.23E-05	1.14E-05	2.01E-05	2.81E-05	2.20E-05	1.50E-05	2.05E-05	1.72E-05	2.27E-05	1.07E-05	1.39E-05	2.64E-05	1.64E-05	1.65E-05	3.20E-05	3.23E-05	3.11E-05	1.46E-05	2.19E-05	4.12E-05	3.49E-05	2.48E-05	2.84E-05	2.07E-05	2.85E-05	1.62E-05	3.01E-05	3.03E-05	2.70E-05	1.39E-05	2.11E-05	1.71E-05	2.68E-05	2.46E-05
863.mp3	0.000253093	7.75E-05	6.38E-05	4.56E-05	6.22E-05	6.06E-05	3.86E-05	2.84E-05	1.03E-05	1.17E-05	7.38E-06	9.89E-05	3.95E-05	1.23E-05	5.91E-05	0.000572478	0.000980415	0.000539298	0.000258357	0.000216679	0.000187223	0.00028863	2.62E-05	2.64E-05	8.14E-05	0.000163981	4.35E-05	2.63E-05	7.65E-05	9.72E-05	4.49E-05	0.00045642	0.00036384	0.000105669	9.91E-05	0.000235272	0.000194533	0.000146213	0.000230339	1.26E-05	0.000102642	0.000127174	7.52E-05	7.01E-05	7.27E-05	0.000457596	0.000235562	0.000100273	5.76E-05
864.mp3	2.50E-07	1.02E-06	5.58E-07	5.62E-06	1.11E-06	9.88E-07	5.74E-07	7.14E-07	1.99E-07	1.94E-06	5.46E-07	6.90E-06	2.74E-07	6.38E-07	1.08E-06	1.09E-06	2.93E-07	9.57E-07	7.46E-07	3.43E-06	4.55E-07	7.19E-07	1.23E-06	7.03E-07	3.64E-07	1.70E-06	2.71E-07	2.00E-06	6.04E-07	7.41E-07	6.27E-07	7.54E-07	1.36E-07	1.09E-06	5.37E-07	4.42E-06	2.87E-07	1.08E-06	1.15E-06	1.13E-06	2.85E-07	2.18E-06	2.80E-07	1.83E-06	4.43E-07	7.28E-07	8.80E-07	1.13E-06	3.59E-07
865.mp3	1.20E-05	3.14E-06	1.14E-06	8.42E-07	1.46E-05	1.73E-07	2.70E-08	7.06E-07	5.08E-08	1.29E-05	4.36E-07	4.15E-05	6.72E-07	4.14E-08	6.92E-07	3.92E-07	5.48E-07	1.93E-07	4.06E-05	5.81E-07	1.73E-08	2.10E-06	1.64E-06	1.94E-05	3.78E-06	1.89E-05	6.19E-06	1.26E-05	4.06E-05	1.11E-05	1.76E-05	1.68E-06	2.06E-05	2.40E-05	7.39E-06	1.55E-06	1.02E-06	1.23E-06	3.34E-05	0.000371425	2.03E-06	1.99E-05	3.22E-06	1.74E-06	2.76E-06	4.33E-06	1.20E-06	1.52E-05	5.32E-06
866.mp3	0.00410796	4.31E-07	1.37E-06	1.59E-05	6.96E-06	7.23E-06	3.74E-06	3.83E-06	6.56E-05	0.003054853	1.46E-05	4.85E-06	2.05E-06	8.85E-06	8.48E-06	9.83E-06	1.30E-05	9.59E-07	7.00E-06	1.20E-05	2.27E-05	0.00026798	6.70E-05	8.67E-06	1.76E-06	2.89E-06	2.70E-06	3.61E-06	5.16E-06	4.70E-06	2.07E-07	6.81E-07	1.42E-05	2.78E-05	5.05E-06	3.82E-07	3.27E-05	1.66E-06	3.69E-06	2.66E-05	3.12E-06	1.01E-05	2.72E-05	1.23E-05	2.35E-05	3.51E-05	9.11E-05	3.05E-05	4.17E-05
867.mp3	1.86E-05	0.000334359	0.000550953	7.23E-05	1.59E-05	0.000540515	9.31E-05	2.36E-05	3.19E-05	1.53E-05	1.89E-05	8.44E-05	2.81E-05	0.000107421	0.000578606	2.13E-05	0.000132617	0.000113827	2.80E-05	0.000101791	0.000387552	0.000368074	4.57E-06	0.000107703	3.59E-05	8.73E-05	0.000651273	1.49E-05	2.52E-05	0.000408104	0.000126886	4.93E-05	0.000802134	0.00026243	4.06E-05	0.000125018	2.69E-05	0.000488694	0.000723705	0.000109462	0.000139288	0.000332115	0.000414137	0.000192958	0.00014705	5.27E-05	4.61E-05	0.000167495	3.53E-05
869.mp3	3.34E-08	2.74E-08	7.02E-08	1.65E-08	9.13E-09	5.60E-08	6.04E-09	3.54E-08	2.03E-07	6.56E-06	1.39E-07	1.72E-07	3.15E-07	1.22E-07	3.11E-08	3.03E-07	3.90E-07	4.46E-08	2.61E-07	5.00E-07	4.82E-07	4.95E-07	0.000263649	3.10E-08	3.88E-06	2.39E-08	2.49E-08	5.64E-10	2.02E-07	5.11E-07	7.93E-08	3.28E-08	1.90E-07	5.88E-08	6.68E-08	2.83E-07	2.27E-07	4.51E-07	4.00E-07	1.13E-06	7.97E-07	2.79E-06	1.68E-06	4.76E-08	1.98E-08	5.20E-08	5.44E-09	5.64E-08	5.87E-08
871.mp3	8.35E-05	0.000130769	0.000498598	8.97E-05	0.000550886	0.000990958	7.66E-05	0.000261233	8.06E-05	0.000278649	0.000129953	0.0002124	0.00039685	0.000545934	9.72E-05	9.49E-05	0.000170199	9.84E-05	0.000168235	9.86E-05	0.000167642	0.000120766	0.000177599	6.31E-05	0.00035987	8.63E-05	0.000116674	0.000149708	0.000752	0.000245744	7.48E-05	0.000286966	6.78E-05	2.27E-05	0.00016474	1.62E-05	2.14E-05	1.26E-05	1.39E-05	7.78E-05	7.38E-05	2.67E-05	2.62E-05	4.29E-05	0.000104685	4.95E-05	3.86E-05	1.48E-05	6.37E-05
872.mp3	6.88E-08	9.29E-08	1.05E-07	1.23E-07	1.53E-07	6.84E-07	2.57E-07	1.47E-07	5.49E-07	1.19E-06	8.65E-07	3.07E-07	1.41E-07	3.78E-07	6.84E-08	1.53E-07	7.92E-07	3.48E-07	5.17E-07	1.59E-07	5.67E-08	9.74E-07	6.31E-07	1.52E-07	3.41E-07	1.55E-07	2.43E-07	1.54E-07	7.52E-08	3.65E-07	9.24E-08	9.36E-08	7.67E-08	9.15E-08	1.51E-07	2.10E-07	6.38E-08	1.89E-07	6.87E-08	2.44E-07	5.88E-07	1.40E-07	1.25E-06	6.96E-08	4.15E-08	1.66E-07	1.20E-07	1.69E-07	1.41E-07
873.mp3	0.000267787	9.01E-05	5.48E-05	2.36E-05	2.60E-05	0.000455943	0.000115927	6.63E-05	8.54E-05	1.39E-05	3.42E-05	0.000331557	2.19E-05	0.000210907	2.25E-05	3.61E-05	3.27E-05	5.38E-05	0.000206531	0.000133478	1.24E-05	1.26E-05	2.81E-05	0.000800734	0.00037286	0.000142699	0.000162111	3.18E-05	0.000870614	0.000356803	0.00023425	6.03E-05	1.02E-05	0.0001431	0.001593741	9.29E-05	9.02E-05	1.34E-05	0.000297738	4.06E-06	0.000121573	0.00074252	0.00061139	0.000437604	0.000829912	3.94E-05	0.000314537	0.002909834	0.001928382
874.mp3	8.88E-06	4.99E-06	6.49E-06	9.28E-06	1.07E-05	2.82E-05	2.86E-05	2.87E-05	3.10E-05	1.37E-05	1.51E-05	1.51E-05	2.20E-05	1.95E-05	1.62E-05	2.88E-05	1.10E-05	1.87E-05	2.00E-05	1.38E-05	1.38E-05	1.22E-05	1.53E-05	1.18E-05	1.54E-05	1.74E-05	1.77E-05	2.49E-05	2.13E-05	1.98E-05	2.30E-05	2.22E-05	1.09E-05	8.94E-06	9.80E-06	1.31E-05	1.41E-05	2.67E-05	1.45E-05	1.39E-05	1.65E-05	1.37E-05	1.33E-05	2.02E-05	1.75E-05	3.15E-05	3.66E-05	2.19E-05	3.09E-05
876.mp3	1.82E-05	0.000486654	9.76E-05	0.00016837	0.000755111	0.000157167	2.52E-05	0.000110058	0.000175079	7.44E-05	0.000414898	0.000256878	2.94E-05	0.000340024	0.000196989	6.72E-05	0.000122188	0.000174248	7.50E-05	0.000273395	0.000163184	5.62E-05	0.00069354	0.000118524	1.64E-05	0.000224456	0.00021883	0.000104383	0.001128202	0.000192036	1.82E-05	0.000153847	1.43E-05	5.96E-06	2.48E-06	1.84E-06	5.75E-06	1.26E-05	7.41E-06	1.10E-05	3.88E-06	2.09E-05	7.65E-05	9.59E-05	0.000228279	0.00328396	0.002347567	0.001222086	0.003450894
879.mp3	2.14E-06	9.95E-07	1.27E-06	1.79E-06	4.53E-06	1.26E-06	1.94E-06	7.90E-07	7.56E-06	6.08E-05	0.000311058	4.79E-06	3.56E-06	7.40E-06	7.19E-06	8.11E-06	1.41E-05	0.000201973	1.48E-05	9.38E-05	1.24E-05	2.14E-06	1.17E-06	2.41E-06	3.18E-05	5.83E-06	1.41E-05	0.000108721	6.11E-05	2.17E-06	1.80E-05	5.36E-05	4.02E-06	1.34E-05	1.15E-05	0.000147837	1.57E-05	1.78E-05	8.76E-06	8.82E-05	7.87E-06	1.03E-05	5.75E-05	8.06E-06	6.61E-05	2.30E-05	1.78E-06	2.87E-06	5.42E-06
880.mp3	2.87E-05	1.84E-05	1.41E-05	2.07E-05	6.21E-06	1.24E-05	1.43E-05	6.19E-06	1.22E-05	8.06E-06	2.05E-05	2.42E-05	1.41E-05	2.61E-05	3.43E-05	2.53E-05	2.46E-05	1.80E-05	1.22E-05	2.21E-05	4.43E-05	2.32E-05	1.18E-05	1.68E-05	1.95E-05	2.79E-05	1.80E-05	2.11E-05	3.22E-05	6.55E-06	1.57E-05	6.60E-06	1.65E-05	9.76E-06	2.47E-05	1.01E-05	8.84E-06	5.18E-06	2.12E-05	3.86E-05	5.49E-06	9.15E-06	2.07E-05	7.07E-06	2.41E-05	1.52E-05	7.95E-06	4.47E-06	1.83E-05
882.mp3	8.02E-07	2.26E-06	5.19E-07	4.82E-06	5.84E-07	1.07E-05	1.53E-05	1.93E-05	1.95E-05	2.92E-05	1.02E-05	7.25E-06	8.10E-06	7.66E-06	2.27E-06	3.65E-06	9.14E-07	5.33E-06	9.08E-06	1.20E-06	1.81E-05	3.44E-06	1.71E-06	4.28E-06	1.63E-05	1.02E-05	7.68E-06	5.86E-06	2.50E-06	8.70E-06	9.84E-07	1.74E-05	9.86E-07	2.96E-06	9.90E-07	9.27E-06	1.22E-05	4.12E-05	1.16E-05	5.75E-05	3.37E-05	6.22E-07	1.61E-05	6.94E-07	2.02E-06	1.53E-06	8.90E-06	3.97E-06	8.23E-06
884.mp3	1.73E-06	6.70E-06	4.00E-07	5.30E-06	2.09E-06	4.61E-07	2.48E-05	1.49E-06	1.15E-06	2.87E-06	4.62E-06	1.19E-06	4.98E-06	2.51E-06	1.14E-05	2.64E-06	8.31E-06	6.03E-06	6.83E-06	6.54E-06	6.17E-06	4.44E-06	5.76E-06	3.58E-06	4.53E-05	4.80E-05	5.43E-07	0.000174845	5.62E-05	5.07E-05	7.50E-05	9.94E-07	4.63E-05	3.99E-05	3.21E-05	6.11E-05	1.90E-05	1.29E-05	1.07E-05	2.54E-05	1.72E-05	1.64E-05	2.31E-05	6.21E-07	1.29E-07	9.83E-06	1.85E-05	6.48E-06	1.50E-07
886.mp3	2.93E-05	2.60E-05	3.97E-05	3.97E-05	2.69E-05	4.19E-05	3.04E-05	1.56E-05	4.97E-05	1.86E-05	4.73E-05	5.35E-05	2.38E-05	2.94E-05	4.80E-05	4.01E-05	6.35E-05	2.19E-05	4.21E-05	5.08E-05	5.13E-05	1.09E-05	2.47E-05	4.59E-05	5.57E-05	1.90E-05	7.39E-05	1.82E-05	2.46E-05	1.50E-05	3.41E-05	2.32E-05	4.05E-05	1.41E-05	3.13E-05	2.46E-05	2.90E-05	1.79E-05	2.34E-05	2.22E-05	3.65E-05	1.27E-05	2.30E-05	2.28E-05	3.38E-05	1.59E-05	2.38E-05	3.28E-05	2.22E-05
887.mp3	6.46E-06	1.92E-06	1.09E-05	2.10E-06	2.21E-05	1.90E-05	1.73E-05	1.30E-05	1.76E-05	4.30E-06	3.03E-06	2.38E-05	5.37E-06	1.53E-05	3.90E-06	1.88E-06	9.82E-06	2.54E-06	2.48E-06	4.37E-06	6.35E-06	4.13E-06	4.94E-06	4.62E-06	4.61E-06	2.56E-06	8.09E-06	4.51E-06	1.09E-05	7.91E-06	1.30E-05	1.44E-05	5.77E-06	4.01E-06	2.58E-06	9.81E-06	5.06E-06	1.46E-05	7.87E-06	6.54E-06	3.34E-06	6.25E-06	1.55E-05	1.98E-06	4.11E-06	2.51E-06	1.55E-05	1.26E-05	1.97E-05
889.mp3	3.39E-05	4.41E-05	6.51E-05	0.000287913	1.59E-05	1.07E-05	1.02E-05	0.000111732	7.58E-05	8.44E-05	8.09E-06	2.05E-05	8.81E-06	3.54E-05	0.000113097	7.35E-05	8.49E-05	1.01E-05	5.24E-05	9.80E-05	2.60E-05	0.000399077	3.42E-05	7.80E-05	3.23E-05	4.80E-05	3.59E-06	0.000242596	5.39E-05	5.11E-06	4.37E-05	2.93E-05	2.58E-05	7.82E-05	0.000190015	5.55E-05	1.13E-05	3.38E-05	3.74E-05	3.08E-05	8.16E-05	0.000156745	2.81E-05	5.18E-05	9.01E-05	6.86E-06	0.000111008	4.87E-05	3.49E-05
890.mp3	4.66E-06	9.79E-06	3.83E-06	3.09E-06	1.56E-07	5.19E-07	1.55E-06	3.98E-07	9.77E-08	7.72E-07	2.56E-07	3.61E-06	7.30E-07	3.41E-07	1.90E-06	2.63E-06	2.45E-06	4.95E-07	1.93E-07	2.75E-07	9.44E-08	3.24E-06	2.11E-07	1.95E-07	1.10E-06	6.28E-07	1.02E-05	1.14E-07	2.00E-07	5.41E-07	1.74E-07	5.54E-07	2.09E-07	1.80E-07	1.66E-07	3.77E-07	4.21E-07	2.63E-07	1.06E-07	4.34E-06	2.40E-05	5.95E-06	3.58E-06	6.01E-07	1.07E-05	8.80E-07	1.03E-06	9.64E-07	4.79E-07
891.mp3	7.20E-07	1.32E-06	8.88E-07	2.05E-06	4.58E-05	2.73E-06	3.88E-07	5.51E-06	2.18E-06	4.95E-06	1.32E-06	5.31E-06	2.42E-06	1.24E-06	4.62E-07	7.31E-07	2.83E-05	1.50E-06	1.04E-06	4.91E-07	3.61E-06	4.98E-07	1.41E-07	6.03E-07	1.09E-05	7.08E-07	6.82E-06	7.57E-07	5.72E-06	9.76E-06	6.92E-07	1.02E-07	5.65E-07	2.91E-07	4.08E-05	5.19E-05	5.96E-07	1.54E-06	1.08E-06	2.61E-06	3.29E-06	1.08E-06	1.21E-07	2.83E-07	1.98E-07	1.34E-05	1.30E-06	5.87E-07	5.24E-06
892.mp3	2.20E-06	2.63E-06	2.95E-06	1.96E-06	2.30E-06	1.85E-06	1.39E-06	5.15E-06	1.38E-06	1.19E-06	1.27E-06	1.42E-06	1.14E-06	1.74E-06	1.29E-06	1.94E-06	9.09E-07	3.01E-06	2.16E-06	8.14E-07	1.65E-06	1.71E-06	1.57E-06	1.64E-06	2.20E-06	2.80E-06	3.11E-06	1.47E-06	7.45E-07	1.66E-06	2.11E-06	8.91E-07	1.08E-06	1.95E-06	1.12E-06	8.71E-07	9.83E-07	2.28E-06	1.61E-06	1.68E-06	1.83E-06	1.58E-06	1.22E-06	1.18E-06	8.78E-07	2.05E-06	8.32E-07	9.33E-07	1.46E-06
893.mp3	1.53E-05	3.21E-05	0.000110064	3.00E-05	7.73E-05	3.92E-05	9.75E-05	1.07E-05	0.000118563	8.73E-05	2.73E-05	2.82E-05	0.000119036	8.83E-05	0.000106269	0.00024387	0.000100478	6.95E-05	0.000287465	0.000175077	0.000241196	0.000235256	0.000137746	2.30E-05	9.15E-05	8.21E-05	0.000111381	6.64E-05	0.000165777	0.000312736	3.95E-05	4.39E-05	0.000152565	0.000116533	4.80E-05	2.65E-05	8.92E-05	3.89E-05	8.20E-05	0.000155779	8.95E-05	0.000215796	6.13E-05	0.000356531	0.000151963	5.44E-05	1.29E-05	4.94E-05	5.99E-05
897.mp3	1.32E-08	8.64E-07	2.50E-08	1.78E-09	6.60E-09	1.91E-08	3.50E-07	8.75E-06	1.06E-08	1.13E-09	7.20E-08	5.74E-07	2.31E-08	9.70E-08	2.10E-08	1.24E-07	6.67E-09	1.99E-09	2.09E-08	7.52E-08	6.88E-08	1.11E-07	4.37E-09	1.19E-07	2.49E-07	2.94E-08	5.76E-08	1.06E-06	4.70E-07	1.07E-08	2.21E-09	2.57E-08	6.58E-08	7.03E-07	7.58E-09	4.05E-08	6.53E-08	1.04E-07	2.66E-06	1.36E-07	5.65E-06	0.000562462	1.44E-07	1.80E-06	4.36E-08	3.75E-05	5.14E-06	3.15E-05	1.81E-08
898.mp3	0.00024125	0.000380055	8.27E-05	0.000428814	0.000143772	0.000310833	0.000215876	5.99E-05	0.000317167	0.00016145	0.000461673	0.000120892	9.67E-05	0.000236802	0.00085199	7.36E-05	0.000470404	0.000308707	2.08E-05	7.37E-05	0.000281574	0.00024094	5.37E-05	0.000111317	0.000116829	2.38E-05	0.000101194	0.000135227	2.71E-05	2.95E-05	0.000159464	0.000127673	1.89E-05	4.31E-05	0.000131337	8.19E-05	2.71E-05	0.000197778	0.000229495	2.48E-05	9.66E-06	2.62E-06	2.50E-06	6.58E-07	7.87E-07	2.48E-05	1.17E-06	1.23E-06	9.24E-07
899.mp3	3.51E-08	4.01E-08	8.66E-08	1.77E-08	2.26E-08	2.73E-08	3.94E-08	4.89E-08	1.37E-08	3.58E-08	3.19E-08	2.05E-08	4.05E-08	1.21E-07	2.01E-07	6.93E-08	8.23E-08	4.68E-08	3.27E-08	3.32E-08	2.06E-08	2.27E-08	1.62E-08	5.58E-08	2.46E-08	4.25E-08	6.97E-08	1.32E-08	2.54E-08	2.77E-08	4.41E-08	6.01E-08	4.48E-08	1.76E-08	3.12E-08	4.68E-08	1.53E-07	1.98E-07	3.05E-08	9.69E-08	1.01E-07	6.00E-08	3.32E-08	7.12E-08	2.30E-08	3.61E-08	4.76E-08	4.22E-08	4.57E-07
902.mp3	7.93E-05	4.70E-05	1.09E-05	5.39E-06	2.22E-05	6.76E-06	0.000287329	4.20E-05	7.86E-05	6.61E-06	1.30E-05	8.76E-05	4.65E-05	0.000282794	6.09E-06	1.84E-05	8.36E-06	0.000404889	2.55E-05	1.38E-05	3.27E-05	7.87E-06	3.96E-05	9.85E-05	1.88E-05	3.24E-05	8.90E-06	4.42E-05	8.11E-05	3.86E-05	0.000956408	3.90E-05	0.000155622	3.68E-05	9.55E-05	2.84E-05	2.06E-05	0.000694493	5.35E-05	1.22E-05	5.54E-05	4.33E-05	3.39E-05	0.000102931	0.001126629	4.72E-05	2.79E-05	0.000161934	4.09E-05
903.mp3	3.51E-06	1.26E-06	4.27E-06	2.55E-06	4.61E-05	5.17E-05	2.39E-05	4.86E-05	3.97E-05	4.00E-05	5.02E-05	6.37E-05	0.00016948	5.78E-05	5.68E-05	3.86E-05	3.63E-05	5.23E-05	6.85E-05	5.11E-05	5.54E-05	4.74E-05	3.11E-05	4.47E-05	5.09E-05	6.67E-05	2.92E-05	5.26E-05	2.53E-05	6.59E-05	7.04E-05	5.92E-05	3.98E-05	7.40E-05	4.79E-05	9.26E-05	2.58E-05	6.16E-05	3.92E-05	3.42E-05	4.14E-05	2.72E-05	4.50E-05	2.30E-05	1.98E-05	3.05E-05	3.03E-05	4.18E-05	3.21E-05
904.mp3	0.000351875	1.96E-05	8.71E-05	0.000320499	0.000117077	0.00011323	0.000113963	3.52E-05	0.000193063	7.70E-05	0.000150902	8.15E-05	0.000223981	0.000153093	0.000215167	8.48E-05	0.000215873	0.000151483	0.000191723	6.55E-05	0.000103809	0.000119746	0.000294251	9.14E-05	0.000258962	0.000103417	0.000496042	0.000271107	0.00010977	6.92E-05	0.000116401	0.000195374	0.000356311	0.000292708	0.000134627	9.22E-05	0.000181213	0.000145548	0.00019361	0.000210533	5.57E-05	0.000237378	0.000162373	0.000148566	0.000146106	0.000186082	0.000200232	0.00019208	7.90E-05
908.mp3	9.01E-08	8.09E-08	1.55E-08	2.70E-08	5.09E-08	3.23E-06	2.28E-08	5.35E-07	4.50E-08	6.13E-07	4.28E-07	5.58E-06	7.87E-06	8.17E-06	2.95E-06	1.46E-06	1.19E-06	6.93E-07	4.98E-07	1.24E-06	4.32E-07	4.23E-07	8.15E-08	2.82E-07	2.54E-07	3.58E-07	9.90E-07	2.24E-06	1.95E-06	3.01E-05	2.02E-06	9.02E-07	1.53E-07	4.11E-07	3.02E-07	4.96E-07	7.72E-07	5.36E-07	4.13E-06	4.31E-08	1.58E-07	1.14E-07	1.89E-07	3.40E-06	1.14E-05	2.14E-05	1.87E-05	1.87E-06	9.94E-08
909.mp3	2.08E-05	5.41E-05	7.44E-05	5.04E-05	4.27E-05	3.84E-05	3.73E-05	7.14E-05	0.000223094	3.66E-05	2.39E-05	0.000155924	0.000107535	0.00038354	2.78E-05	0.000142354	5.96E-05	0.000196901	9.54E-05	3.10E-05	3.75E-05	5.44E-05	0.000187445	2.58E-05	1.29E-05	2.64E-05	2.50E-05	6.67E-05	0.000120763	3.26E-05	1.19E-05	3.06E-05	1.12E-05	2.00E-05	1.15E-05	0.000112117	0.000154165	2.47E-05	6.76E-06	0.000190741	0.001026323	3.53E-05	3.18E-05	6.98E-05	5.56E-05	7.00E-05	1.81E-05	2.04E-06	5.31E-06
910.mp3	9.83E-05	3.92E-05	7.64E-05	0.000475137	2.44E-05	3.48E-05	6.22E-05	0.000111089	0.000975986	0.000107473	0.000144377	9.73E-06	0.000170474	0.001496897	4.75E-05	0.000180026	5.48E-08	4.78E-06	0.000329322	0.001213163	6.98E-05	1.11E-06	1.77E-06	0.000320922	1.62E-05	0.000117104	0.000231585	0.000148827	0.00097861	0.001249593	0.000171227	9.17E-05	0.000494822	0.000397149	0.001016515	0.000115008	2.80E-05	4.31E-05	9.87E-05	0.000137276	0.000724956	1.57E-05	0.001617758	0.00176386	0.000959287	0.000448844	0.000205228	0.001269852	0.002477729
911.mp3	1.26E-05	1.69E-06	4.26E-06	7.96E-06	0.000107925	4.01E-06	3.51E-06	1.76E-05	4.59E-05	3.40E-05	2.60E-05	0.000121198	3.59E-06	5.80E-05	3.34E-06	1.73E-05	3.68E-06	4.69E-05	1.70E-06	1.69E-05	0.000569358	5.49E-06	1.08E-06	4.15E-06	1.09E-05	6.21E-06	3.49E-06	1.59E-05	9.37E-06	2.77E-06	0.000235015	1.71E-05	0.000539323	1.36E-05	1.96E-06	3.09E-06	0.000354564	1.26E-05	3.97E-05	1.16E-05	5.19E-05	3.53E-06	4.14E-05	1.97E-06	1.02E-05	0.0001149	5.76E-06	1.09E-05	4.17E-06
913.mp3	1.60E-06	3.34E-08	3.75E-07	3.03E-08	3.71E-07	3.20E-07	8.22E-06	8.25E-08	1.38E-06	7.02E-07	8.38E-08	4.58E-08	1.31E-06	3.96E-07	5.14E-08	1.16E-07	1.06E-07	1.67E-07	4.74E-08	3.44E-06	4.70E-08	4.24E-06	5.21E-07	4.91E-09	6.16E-08	3.26E-07	3.52E-07	8.69E-08	4.93E-08	5.28E-08	1.17E-07	1.68E-07	4.40E-07	1.39E-07	1.29E-07	9.21E-08	4.59E-08	2.05E-07	1.89E-07	1.75E-07	1.23E-08	4.98E-08	9.09E-08	1.04E-07	5.82E-08	7.54E-07	9.36E-08	6.11E-07	6.98E-08
915.mp3	5.30E-05	0.00029808	0.000158401	7.64E-05	0.000216504	0.000208908	0.000122653	0.00034588	0.000101029	2.88E-05	5.43E-05	0.000413442	0.00044881	0.000367133	0.00010001	3.90E-05	7.61E-05	0.000119378	5.72E-05	0.000272742	8.54E-05	8.28E-05	0.000114461	0.000240361	0.000149313	0.000280663	0.000167323	0.000206608	0.000302144	0.000274882	0.000148604	0.000430469	0.000136077	0.000107129	0.000202154	0.000313664	0.000262618	0.000382553	0.000194558	0.000118978	0.000136211	0.000274744	0.000228149	0.000522336	8.77E-05	8.37E-05	0.000121579	0.000163715	6.41E-05
921.mp3	0.000105446	0.000268049	0.00027939	0.000324249	4.10E-05	7.60E-05	9.63E-05	7.63E-05	3.27E-05	0.000121881	8.38E-05	0.000211456	4.96E-05	3.62E-05	6.35E-05	2.30E-05	0.00020966	0.000167717	0.00013704	7.09E-05	8.64E-05	8.63E-05	9.19E-05	8.37E-05	5.40E-05	0.000107427	8.76E-05	6.67E-05	0.000157857	0.000206318	0.00016993	0.000320647	0.000298204	0.000234459	0.000206992	0.000253579	0.000106508	0.000181839	0.00012468	0.000105434	0.000149515	0.000332874	0.000162153	6.21E-05	8.47E-05	0.000179983	0.000356213	0.000144561	0.000525037
924.mp3	1.32E-05	0.000267502	7.22E-05	2.19E-06	1.00E-05	1.13E-06	4.19E-05	2.86E-05	3.39E-05	7.55E-06	7.45E-05	2.41E-05	5.24E-06	4.50E-06	4.49E-05	4.88E-05	2.61E-05	4.62E-06	5.80E-06	0.009216254	0.024395347	1.11E-05	9.92E-06	8.25E-05	9.58E-06	4.96E-05	4.14E-06	0.000109859	1.33E-05	6.12E-06	3.65E-06	1.94E-05	2.72E-05	1.93E-05	4.31E-06	1.13E-05	0.000149736	5.99E-06	3.82E-05	5.41E-07	5.34E-05	9.13E-06	0.000141613	2.64E-06	5.35E-05	8.46E-06	1.17E-05	1.31E-05	2.04E-05
925.mp3	5.31E-07	9.83E-07	1.07E-06	6.49E-07	7.27E-07	1.44E-06	1.02E-06	4.04E-07	2.67E-07	6.10E-07	1.93E-06	1.63E-06	6.29E-07	5.80E-07	5.95E-07	4.06E-07	3.56E-07	2.87E-07	8.91E-07	5.17E-07	9.57E-07	6.73E-07	8.60E-07	5.89E-07	1.99E-06	2.71E-07	2.41E-07	3.48E-07	5.03E-07	3.64E-07	3.97E-07	3.49E-07	7.86E-07	4.61E-07	3.62E-07	9.60E-07	3.33E-07	4.55E-07	6.03E-07	1.43E-06	7.69E-07	6.96E-07	4.32E-07	1.03E-06	5.02E-07	3.26E-07	6.87E-07	7.48E-07	4.33E-07
926.mp3	2.60E-08	1.51E-07	9.17E-08	8.45E-07	6.56E-08	8.72E-08	1.02E-07	7.73E-08	6.70E-08	5.87E-08	1.09E-07	1.30E-07	8.35E-08	8.14E-08	6.14E-08	5.92E-08	1.04E-07	8.37E-08	7.50E-08	1.02E-07	1.40E-07	1.19E-07	2.80E-07	2.82E-07	6.14E-07	2.77E-07	1.43E-07	1.22E-07	1.56E-07	1.29E-07	1.86E-07	1.67E-07	1.68E-07	1.44E-07	2.92E-07	1.54E-08	2.21E-08	1.23E-08	2.71E-08	3.44E-07	1.38E-07	4.58E-07	4.49E-07	3.34E-07	3.46E-07	5.83E-07	3.30E-07	3.60E-07	2.38E-07
928.mp3	2.08E-05	4.58E-05	1.89E-05	3.06E-05	4.09E-05	4.83E-05	3.72E-05	4.21E-05	2.82E-05	8.25E-05	2.57E-05	3.41E-05	5.29E-05	0.000155575	3.22E-05	2.10E-05	6.97E-05	8.88E-05	2.24E-05	8.73E-05	4.93E-05	9.65E-05	3.02E-05	4.62E-05	4.16E-05	6.65E-05	4.79E-05	6.70E-05	2.90E-05	6.33E-05	3.42E-05	6.42E-05	1.81E-05	0.00011337	5.31E-05	2.66E-05	2.40E-05	4.65E-05	2.38E-05	4.90E-05	5.61E-05	9.83E-05	3.03E-05	3.61E-05	3.35E-05	5.93E-05	2.62E-05	2.00E-05	3.72E-05
931.mp3	3.10E-05	2.58E-05	3.76E-05	4.70E-05	4.95E-05	5.77E-05	8.59E-05	5.74E-05	0.000111589	3.44E-05	5.64E-05	4.18E-05	2.40E-05	3.00E-05	3.42E-05	4.88E-05	1.75E-05	3.04E-05	1.33E-05	1.46E-05	0.000132363	6.03E-05	9.95E-05	2.77E-05	4.83E-05	0.000105433	3.87E-05	3.05E-05	1.96E-05	2.47E-05	1.18E-05	4.57E-05	4.97E-05	1.52E-05	3.05E-05	1.57E-05	4.27E-05	3.18E-05	1.20E-05	1.22E-05	7.14E-05	3.39E-05	3.96E-05	1.49E-05	4.18E-05	2.69E-05	5.50E-05	8.62E-05	2.80E-05
932.mp3	3.70E-07	4.37E-06	0.000112874	2.61E-06	3.29E-06	6.65E-06	5.29E-06	5.10E-06	7.31E-06	2.66E-06	3.51E-06	6.65E-06	9.32E-07	6.57E-06	1.73E-06	1.51E-07	1.15E-06	2.01E-07	2.12E-06	5.65E-06	2.87E-07	1.97E-06	9.58E-07	5.41E-07	2.67E-07	1.41E-07	1.15E-07	1.24E-06	1.13E-07	9.83E-07	2.97E-05	2.39E-07	3.22E-07	2.98E-06	1.42E-07	1.52E-06	4.23E-06	1.48E-07	7.60E-08	2.99E-07	5.98E-07	1.41E-05	2.23E-07	2.26E-06	6.08E-06	2.58E-06	2.91E-06	0.000171535	4.59E-06
934.mp3	1.78E-05	4.89E-06	2.24E-06	5.98E-06	2.04E-05	2.16E-05	2.53E-05	4.00E-05	4.09E-05	1.87E-05	4.32E-05	2.81E-05	4.16E-05	3.82E-05	1.19E-05	4.98E-05	1.77E-05	1.13E-05	1.11E-05	2.78E-05	3.02E-05	3.39E-05	2.36E-05	3.87E-05	7.95E-06	3.42E-06	3.24E-06	7.14E-06	7.92E-06	8.47E-06	3.82E-06	3.74E-06	1.37E-05	7.42E-06	7.69E-06	3.27E-05	2.57E-05	7.98E-06	7.35E-06	4.39E-05	2.17E-05	3.21E-06	9.01E-07	4.10E-07	2.52E-06	8.87E-06	1.01E-05	8.11E-06	1.17E-05
936.mp3	2.33E-06	1.09E-05	6.62E-06	1.78E-05	1.33E-05	1.05E-05	3.66E-05	2.68E-05	9.33E-06	1.04E-05	3.99E-05	3.97E-06	3.42E-05	7.45E-06	1.19E-05	6.64E-06	4.34E-05	6.95E-06	6.33E-05	7.73E-06	6.98E-05	5.28E-05	2.08E-05	1.03E-05	2.92E-05	1.73E-06	5.51E-05	7.36E-06	1.01E-05	1.42E-05	3.17E-05	3.67E-05	6.09E-06	1.11E-06	3.67E-05	1.08E-06	8.45E-06	9.88E-05	3.25E-06	1.63E-06	4.71E-05	6.04E-06	7.10E-06	8.38E-06	4.80E-06	7.57E-05	1.23E-05	0.00011425	0.000172386
938.mp3	4.61E-05	3.81E-05	4.96E-05	1.60E-05	1.67E-05	4.26E-05	5.14E-05	8.17E-05	7.99E-05	2.95E-05	1.50E-05	1.20E-05	7.15E-06	3.14E-05	1.53E-05	3.53E-05	5.96E-06	2.72E-05	3.63E-06	1.74E-06	2.82E-06	1.75E-06	1.17E-06	1.25E-06	2.16E-06	7.00E-07	2.68E-07	4.43E-07	6.77E-07	3.46E-07	4.49E-07	7.30E-07	9.70E-08	0.000167004	5.48E-05	0.000102908	6.40E-05	0.000116506	0.000148751	0.000152305	5.73E-05	6.68E-05	4.63E-05	5.11E-05	4.77E-05	5.04E-05	8.99E-05	6.35E-05	8.57E-05
939.mp3	1.96E-05	1.34E-05	1.35E-05	6.85E-06	1.18E-05	7.81E-05	1.86E-05	1.32E-05	0.000193471	1.72E-05	0.000564319	1.26E-05	0.000520872	0.000601623	0.000375855	2.14E-06	0.000145839	0.000113231	1.80E-05	0.000568882	0.000216208	5.07E-05	6.22E-06	0.000241616	5.76E-06	2.76E-05	0.000188294	1.06E-05	0.000226184	0.000116607	4.49E-05	5.33E-05	1.21E-05	3.06E-05	4.53E-06	0.000146849	0.000169157	0.000208823	3.07E-05	1.80E-05	2.87E-05	0.000139831	0.000137715	1.46E-05	7.06E-05	9.82E-05	9.00E-05	9.78E-05	0.000111942
941.mp3	7.55E-05	6.57E-05	3.14E-05	0.000808031	9.98E-07	0.001365523	0.000914882	0.000312987	5.80E-06	0.001252354	7.56E-05	1.30E-05	3.63E-08	9.80E-08	0.000635213	3.63E-06	0.00045782	8.86E-05	1.43E-05	2.45E-07	3.39E-05	8.98E-05	0.000161864	0.000355697	0.002165881	0.000125175	1.21E-05	0.000101432	5.77E-06	5.85E-05	4.21E-05	0.001140357	0.000173985	2.53E-05	0.000825245	0.000261202	6.54E-05	3.22E-05	9.69E-05	0.000230427	3.86E-05	1.82E-06	0.000444153	4.48E-05	3.83E-05	3.57E-05	0.000606727	9.67E-07	0.0017429
942.mp3	3.85E-07	2.73E-07	1.14E-06	3.14E-07	7.45E-08	2.26E-06	1.77E-07	6.69E-07	6.96E-08	2.30E-05	2.61E-06	4.04E-08	8.97E-08	1.10E-07	5.98E-07	1.14E-05	3.97E-06	1.68E-06	2.66E-06	1.35E-06	1.56E-06	2.78E-06	1.87E-06	5.89E-07	9.94E-06	3.38E-06	2.67E-06	1.26E-06	0.000116416	2.61E-06	5.27E-07	1.36E-06	7.95E-07	2.37E-05	5.63E-06	8.72E-07	6.77E-06	1.05E-06	1.21E-06	2.35E-06	1.10E-06	5.37E-06	1.09E-06	9.54E-07	2.46E-06	0.000162734	5.11E-06	1.53E-06	1.26E-06
944.mp3	0.000130856	8.41E-05	5.80E-05	7.70E-05	0.000100057	5.30E-05	0.000234117	0.00010722	0.000206603	0.000128948	5.45E-05	0.000308383	0.000117461	4.81E-05	0.000375257	0.00016213	0.000121952	0.000287622	0.000234387	9.34E-05	0.000135233	0.000156552	0.000322835	0.000144324	6.92E-05	7.89E-05	0.000100115	0.000112129	8.91E-05	0.000238824	9.12E-05	0.000116702	0.000170096	0.000257451	0.000102939	4.27E-05	4.73E-05	5.28E-05	5.40E-05	6.78E-05	0.000261848	2.32E-05	0.000356764	9.35E-05	8.73E-05	6.22E-05	3.76E-05	2.54E-05	5.27E-05
945.mp3	5.83E-07	7.44E-07	5.01E-07	5.78E-07	1.08E-06	8.14E-07	8.67E-07	5.31E-07	1.19E-06	6.39E-07	1.40E-06	7.26E-07	6.05E-07	1.12E-06	5.44E-07	2.91E-07	6.40E-07	3.78E-07	1.28E-07	4.51E-07	5.34E-07	8.93E-07	7.48E-07	1.05E-06	2.32E-06	1.07E-06	1.78E-06	1.28E-06	1.06E-06	1.04E-06	8.47E-07	2.53E-07	1.19E-06	6.78E-07	1.69E-06	2.75E-06	2.22E-06	8.12E-07	8.11E-07	4.21E-07	9.82E-07	7.35E-07	1.05E-06	1.68E-06	1.42E-06	1.67E-06	4.13E-07	2.67E-07	8.52E-07
949.mp3	2.80E-05	5.10E-06	2.92E-05	1.16E-05	4.74E-06	1.42E-05	2.66E-06	1.74E-05	2.75E-05	1.05E-05	4.71E-06	4.60E-06	1.53E-05	1.90E-05	1.93E-06	1.25E-05	1.27E-05	5.28E-05	7.37E-05	3.97E-05	5.86E-06	4.50E-05	1.30E-05	8.46E-06	6.49E-06	1.39E-05	1.61E-05	2.10E-05	1.45E-05	2.57E-05	8.72E-06	2.07E-05	4.48E-05	2.76E-05	3.63E-06	2.26E-05	5.17E-05	9.01E-05	1.27E-05	1.60E-05	3.49E-05	1.51E-05	2.06E-05	1.79E-05	8.17E-05	1.52E-05	8.10E-06	1.21E-05	1.20E-05
952.mp3	9.40E-08	7.36E-08	9.19E-08	2.17E-07	6.67E-07	2.78E-07	2.05E-07	4.47E-07	1.97E-06	2.35E-06	7.11E-07	2.12E-07	3.05E-07	2.05E-07	2.10E-07	5.03E-07	2.11E-07	2.21E-06	4.41E-07	2.46E-07	2.55E-07	5.75E-07	8.73E-08	1.09E-07	2.44E-07	1.14E-06	2.23E-07	4.78E-07	1.93E-07	4.45E-07	1.44E-07	8.68E-08	6.76E-07	4.88E-07	1.71E-07	1.81E-07	6.93E-07	3.75E-06	1.01E-07	1.85E-07	1.97E-07	1.17E-06	1.17E-07	1.55E-07	5.45E-07	3.93E-07	3.64E-07	2.27E-07	4.45E-07
954.mp3	9.33E-05	9.44E-05	0.000495112	0.000218396	1.23E-05	0.000109255	0.000117434	2.41E-05	0.000414635	0.000242554	1.52E-05	0.000421648	5.91E-05	3.83E-05	0.000412516	8.35E-06	2.21E-05	4.03E-05	3.61E-05	8.27E-06	7.83E-06	6.11E-06	4.69E-06	5.91E-06	1.05E-05	7.38E-05	4.55E-05	2.75E-07	6.86E-07	2.49E-07	9.08E-07	4.98E-06	0.000247795	1.16E-06	8.49E-08	3.02E-06	8.59E-06	3.69E-05	0.000180991	1.60E-06	5.51E-08	2.24E-05	5.83E-06	1.20E-05	0.00020412	8.37E-07	0.000122726	3.62E-05	4.88E-05
955.mp3	6.80E-08	1.11E-07	9.60E-07	7.49E-07	8.24E-08	5.73E-05	5.00E-08	3.62E-07	1.16E-07	7.28E-07	4.61E-08	1.43E-07	9.84E-08	6.79E-07	1.64E-06	2.40E-05	0.000203987	1.53E-06	6.52E-07	2.06E-05	0.000227769	1.08E-06	0.000103665	7.68E-06	2.15E-07	1.23E-07	6.61E-06	4.19E-07	2.44E-06	4.46E-06	3.05E-06	3.46E-06	4.65E-06	2.53E-06	0.000237802	1.28E-06	2.72E-06	9.34E-07	8.52E-05	1.33E-07	0.000122786	1.30E-07	3.85E-07	2.36E-07	8.88E-06	5.61E-06	0.000308056	2.05E-06	1.85E-05
956.mp3	3.46E-05	9.36E-06	1.43E-05	4.52E-07	1.52E-05	8.40E-07	1.20E-05	1.18E-05	9.10E-06	1.22E-05	1.97E-05	1.15E-05	1.59E-05	2.60E-05	1.58E-05	7.45E-07	3.21E-05	1.03E-05	1.86E-05	4.86E-07	1.28E-05	1.35E-06	1.35E-05	5.38E-05	1.23E-05	1.55E-05	1.38E-05	1.69E-05	1.15E-05	9.41E-05	1.31E-05	4.12E-07	5.03E-05	2.38E-05	1.53E-05	1.13E-05	4.33E-05	9.37E-06	1.48E-05	3.40E-05	2.11E-05	2.27E-05	1.98E-05	5.34E-06	1.19E-05	3.08E-05	2.23E-05	3.74E-06	2.50E-05
957.mp3	9.88E-07	2.98E-06	8.57E-07	2.11E-06	1.62E-06	6.22E-06	7.03E-06	1.45E-06	1.20E-06	1.06E-06	1.18E-06	5.65E-07	8.61E-06	7.57E-06	3.83E-06	3.91E-06	5.11E-06	4.08E-06	9.69E-06	1.71E-05	1.18E-05	2.46E-06	1.91E-05	7.07E-06	5.62E-06	8.78E-07	6.10E-06	7.08E-07	3.60E-06	1.04E-05	1.64E-06	7.10E-06	3.17E-06	2.60E-06	1.25E-06	6.15E-06	6.18E-06	8.94E-06	3.95E-06	3.45E-06	1.02E-06	4.82E-06	3.30E-06	2.06E-06	1.76E-06	4.83E-06	1.14E-06	1.02E-06	1.10E-05
958.mp3	2.73E-05	6.20E-05	5.22E-05	5.32E-05	6.13E-05	4.92E-05	6.55E-05	1.89E-05	4.12E-05	2.81E-05	2.17E-05	4.03E-05	2.02E-05	7.04E-05	0.000105259	8.95E-05	5.17E-05	3.58E-05	3.87E-05	7.54E-05	4.08E-05	5.55E-05	8.07E-05	3.50E-05	1.11E-05	1.42E-05	3.03E-05	1.73E-06	1.65E-05	1.34E-05	1.89E-05	1.22E-05	1.76E-05	2.29E-05	2.45E-05	0.000123782	6.55E-05	3.37E-05	2.11E-05	7.03E-05	7.62E-05	4.95E-05	8.80E-05	7.22E-05	2.76E-05	0.000408428	0.000149413	0.000192016	0.00018868
959.mp3	2.33E-05	1.62E-05	9.02E-06	0.00012995	5.99E-06	3.67E-06	2.54E-06	8.43E-06	3.81E-06	2.06E-06	4.72E-06	6.77E-06	1.68E-06	4.44E-06	2.68E-06	5.46E-06	2.24E-06	7.26E-05	7.80E-06	0.000157254	3.71E-05	3.34E-05	1.99E-05	5.31E-05	7.00E-05	6.21E-05	1.14E-05	6.54E-05	4.80E-05	1.47E-05	3.61E-05	3.39E-05	1.97E-05	6.91E-05	1.27E-05	0.000147647	2.62E-05	3.47E-05	2.15E-05	2.71E-05	1.37E-05	6.23E-05	1.87E-05	8.00E-05	1.78E-05	1.59E-05	5.41E-05	6.65E-05	2.63E-05
960.mp3	4.26E-05	0.000124958	0.000118203	0.000301317	0.000154928	0.000195127	0.000115337	0.000259962	0.000123414	0.000129327	0.000103788	0.000158627	0.000150656	5.74E-05	0.000139562	0.000272669	0.000298843	7.08E-05	0.00010703	7.12E-05	0.000177264	0.000173359	0.0001155	0.000176946	0.000241415	0.000132935	2.55E-05	0.000202499	0.000133954	0.000181733	0.000108607	0.000308326	0.000163057	0.000132495	0.000168744	0.000328733	0.000196889	0.000303534	0.000119147	0.000128751	0.000257096	0.000199366	7.60E-05	0.000160164	7.41E-05	0.000119944	0.000100684	0.000283548	0.00020128
961.mp3	1.11E-06	1.17E-06	1.33E-06	1.83E-06	3.07E-07	5.73E-07	5.79E-07	1.75E-06	1.43E-06	5.28E-07	1.69E-06	1.61E-06	1.32E-06	1.33E-06	9.91E-07	2.48E-06	5.62E-07	3.32E-06	1.18E-05	2.33E-06	1.91E-06	3.70E-06	0.000313106	7.30E-05	6.66E-07	6.20E-07	1.78E-06	4.12E-06	2.69E-07	1.12E-05	6.44E-07	0.000146815	1.06E-05	3.98E-06	6.96E-07	2.37E-05	2.13E-07	1.50E-05	1.14E-05	2.27E-06	6.77E-06	1.54E-06	3.76E-05	1.34E-06	3.21E-06	6.96E-05	9.40E-06	6.67E-07	4.47E-05
962.mp3	6.39E-05	4.60E-05	0.000178917	4.51E-05	1.77E-05	1.55E-05	1.07E-05	6.61E-06	7.30E-06	1.35E-05	2.73E-06	1.04E-05	8.83E-05	2.53E-05	5.69E-06	2.10E-05	6.61E-06	1.15E-05	9.03E-06	4.94E-05	0.000123604	8.12E-05	2.86E-05	0.000231502	0.000118416	1.21E-05	1.22E-05	8.75E-06	6.36E-06	8.72E-06	4.48E-05	1.25E-05	1.10E-05	1.68E-05	9.55E-06	1.52E-05	1.34E-05	2.66E-05	4.32E-05	6.14E-05	5.89E-06	2.30E-05	1.39E-05	1.71E-05	2.54E-05	0.000236428	0.00018866	0.000116361	0.000206649
964.mp3	0.000161654	2.07E-05	2.68E-05	6.34E-05	3.13E-05	2.36E-05	0.000112198	2.55E-05	3.15E-05	1.29E-05	0.000152745	2.29E-05	1.31E-05	1.23E-05	1.11E-05	1.01E-05	1.13E-05	1.58E-05	5.35E-05	2.81E-05	1.33E-05	1.86E-05	0.000126972	1.73E-05	0.000110878	1.79E-05	1.82E-05	2.13E-05	1.79E-05	3.61E-05	2.13E-05	2.17E-05	2.00E-05	4.10E-05	3.38E-05	2.01E-05	0.000143999	2.14E-05	2.78E-05	4.28E-05	1.04E-05	7.01E-05	1.62E-05	3.34E-05	0.000147065	3.94E-05	5.72E-05	0.000139489	1.92E-05
967.mp3	8.79E-05	8.84E-07	2.45E-06	2.54E-07	1.28E-07	1.63E-06	8.29E-07	7.44E-06	5.12E-08	3.78E-07	2.96E-05	9.43E-07	1.08E-07	5.64E-07	1.90E-06	4.85E-06	1.86E-05	0.00021702	1.15E-06	5.66E-07	3.59E-07	2.58E-07	1.59E-07	1.20E-06	1.52E-06	2.88E-06	1.84E-06	2.21E-05	3.93E-07	5.14E-07	8.59E-07	6.24E-07	1.48E-06	8.40E-07	2.43E-06	1.11E-07	2.67E-07	8.57E-07	7.42E-07	2.48E-07	2.93E-07	7.92E-07	2.92E-07	1.37E-06	3.28E-07	8.93E-07	9.66E-07	1.72E-06	3.22E-07
968.mp3	0.000896895	2.93E-05	0.000263506	0.000580508	4.59E-05	8.23E-05	0.000326294	0.000176694	0.000131985	0.000550014	3.22E-05	0.000117304	0.000139245	0.000238229	0.000419415	0.000638716	2.88E-05	0.000181883	5.14E-05	6.75E-05	1.52E-05	0.000118051	0.000223607	8.02E-05	0.000116285	5.44E-05	0.001904147	2.89E-05	4.26E-05	0.000144242	0.000167884	0.000515194	0.000578903	6.43E-05	7.05E-05	0.000547868	3.42E-05	3.71E-06	0.000109816	0.00030833	0.000739794	5.71E-05	3.04E-05	0.001890583	3.93E-05	0.000232462	0.000594684	0.000821208	0.002167576
970.mp3	4.90E-05	9.33E-07	0.000314205	0.000129708	3.56E-05	7.44E-05	7.87E-05	7.00E-05	9.57E-06	2.88E-06	0.000806709	5.51E-05	2.59E-06	3.52E-05	1.85E-06	2.43E-06	1.32E-05	1.86E-06	1.81E-05	3.84E-05	1.32E-06	2.40E-06	2.21E-05	6.85E-05	0.000104494	4.96E-05	0.000112753	4.20E-05	2.10E-05	5.98E-05	3.10E-05	1.27E-05	3.20E-05	0.000142665	4.14E-05	7.84E-05	6.91E-05	8.73E-05	3.57E-05	2.28E-05	0.00017847	2.12E-05	4.41E-05	0.00016335	0.00011993	2.58E-05	2.01E-05	3.46E-06	3.53E-05
973.mp3	1.51E-05	2.05E-05	2.54E-05	0.000118541	1.92E-05	5.16E-06	6.22E-06	8.11E-06	0.000349267	0.00016588	0.000143467	8.81E-06	7.14E-06	0.000117118	0.000113824	3.68E-05	3.94E-06	0.000388269	5.30E-05	3.96E-05	1.29E-05	2.96E-05	3.88E-05	0.000163035	3.30E-05	6.62E-05	5.92E-06	0.000371286	0.000113019	0.000294473	3.19E-05	9.27E-06	0.000114967	1.05E-05	1.55E-05	1.93E-05	4.49E-05	7.44E-05	2.79E-05	2.79E-05	1.49E-05	3.93E-05	0.000344615	5.56E-05	1.47E-05	1.94E-06	0.000101137	0.000160619	3.34E-05
974.mp3	2.93E-06	2.77E-05	2.76E-05	6.25E-06	8.47E-06	1.00E-06	1.28E-05	4.18E-06	1.17E-05	6.36E-06	8.26E-06	6.24E-06	5.39E-06	5.34E-06	7.79E-06	6.99E-06	9.85E-06	8.27E-05	5.46E-06	5.62E-06	2.91E-05	1.52E-05	5.90E-06	5.32E-06	5.96E-06	1.02E-05	1.80E-05	6.87E-06	2.25E-05	1.38E-06	4.55E-06	4.06E-06	1.54E-06	4.07E-05	2.06E-05	1.02E-06	4.55E-06	1.87E-06	1.14E-05	9.22E-06	1.72E-05	9.25E-06	2.48E-06	1.46E-06	7.41E-06	2.29E-05	4.55E-06	1.45E-05	7.39E-06
976.mp3	3.26E-05	7.06E-06	6.57E-06	5.78E-05	1.68E-05	1.19E-05	1.51E-06	6.01E-06	3.47E-06	1.87E-05	5.27E-06	6.18E-06	6.57E-06	3.26E-05	6.23E-06	2.46E-05	2.99E-05	1.41E-05	2.76E-05	4.71E-05	1.80E-05	6.76E-06	0.000130644	7.64E-06	4.24E-06	9.47E-06	5.60E-06	1.16E-05	3.67E-05	5.21E-05	1.00E-05	7.09E-06	1.62E-06	2.47E-06	1.13E-05	9.34E-06	1.41E-06	3.60E-06	1.38E-05	7.73E-07	4.27E-06	1.44E-05	7.88E-06	1.13E-05	1.20E-06	1.09E-05	1.74E-05	9.23E-05	2.40E-05
977.mp3	4.67E-06	1.15E-05	3.15E-06	1.89E-06	3.16E-06	1.66E-06	9.22E-06	3.37E-06	3.01E-06	4.54E-06	1.90E-06	3.84E-06	3.35E-06	2.92E-06	3.16E-06	1.95E-06	3.08E-06	1.33E-05	2.74E-06	4.11E-06	3.67E-06	6.32E-06	2.04E-06	3.23E-06	3.32E-06	1.47E-05	2.19E-06	3.70E-06	1.46E-05	3.50E-06	3.17E-06	2.68E-06	2.87E-06	5.95E-06	1.72E-06	2.14E-06	2.47E-06	3.60E-06	7.03E-06	4.15E-06	2.47E-06	4.23E-06	7.69E-06	4.28E-06	4.35E-06	1.91E-05	2.29E-06	3.92E-06	7.16E-06
978.mp3	0.000622536	0.000778124	0.000298263	0.000306799	0.000423089	0.00058987	0.000304518	0.000213306	0.000752677	0.00096996	0.000125559	0.000145865	0.000786334	0.000830038	0.000127363	0.000173027	0.000183001	0.000717901	8.18E-06	5.18E-05	2.63E-05	6.95E-05	0.000109833	0.000106726	7.55E-05	5.60E-05	0.000569061	0.000425483	0.000464915	0.000491857	0.000552262	8.82E-05	9.74E-05	0.000160562	0.000669588	0.00011616	7.46E-05	7.72E-05	0.000314306	7.96E-05	7.21E-05	5.45E-05	0.000357503	0.00029857	0.0004033	0.00018385	0.00052019	0.000678532	0.000552985
979.mp3	5.42E-06	4.59E-07	3.41E-07	3.19E-07	8.95E-06	0.00026878	4.98E-06	6.22E-06	2.77E-05	5.12E-06	9.44E-06	2.19E-06	2.09E-06	5.17E-06	2.76E-07	9.68E-09	5.33E-08	5.36E-08	1.37E-06	2.25E-05	3.33E-06	1.15E-06	3.26E-06	7.08E-06	3.14E-06	1.38E-06	3.30E-06	7.25E-08	2.73E-06	3.46E-07	1.44E-08	2.16E-07	4.79E-06	1.82E-05	1.49E-05	6.41E-06	8.02E-06	3.19E-06	4.34E-05	2.64E-06	7.04E-07	3.95E-07	2.98E-06	5.16E-07	6.11E-07	3.42E-06	9.54E-06	5.33E-06	2.53E-05
980.mp3	4.19E-07	2.39E-06	1.53E-06	2.09E-06	1.84E-05	3.86E-06	3.45E-05	1.88E-06	0.000112878	2.21E-05	2.40E-06	3.03E-05	1.26E-07	2.04E-06	3.06E-06	4.21E-06	2.06E-06	1.79E-07	1.10E-05	6.70E-07	1.09E-06	1.30E-06	6.13E-05	3.95E-05	0.000136178	4.30E-05	2.37E-05	6.48E-05	9.19E-06	3.64E-06	1.52E-05	3.47E-06	1.26E-05	5.98E-05	6.69E-06	6.83E-07	3.63E-06	7.59E-06	4.04E-06	1.67E-06	8.30E-06	4.51E-05	5.28E-05	0.000225967	0.000180539	8.43E-05	8.09E-06	9.15E-06	3.80E-06
981.mp3	7.23E-06	0.001084255	0.001028731	7.70E-08	7.32E-06	0.002354885	4.17E-05	9.10E-06	5.33E-06	2.31E-05	0.000243121	4.59E-05	2.47E-05	0.00098177	0.00013876	1.44E-05	4.18E-05	0.001783139	0.002122064	2.13E-05	8.91E-09	0.001223107	6.58E-05	0.000139396	4.11E-05	0.002063429	0.000235868	6.16E-07	5.98E-06	0.000728331	7.41E-05	0.000119146	3.08E-06	0.001358411	0.000969305	3.54E-05	3.26E-07	0.001142241	0.000117111	0.000114722	1.10E-05	2.36E-05	0.000278173	8.50E-07	4.97E-06	0.002480791	0.000150797	2.34E-05	9.73E-06
983.mp3	4.24E-05	1.73E-05	7.05E-05	0.000122079	0.000196654	1.74E-05	5.22E-05	3.08E-05	0.00010155	1.67E-05	0.000125288	0.000109336	0.000169275	3.32E-05	5.48E-05	6.60E-05	9.83E-05	2.35E-05	3.46E-05	6.12E-05	8.70E-05	1.19E-05	5.96E-05	3.89E-05	5.03E-05	1.68E-05	0.000130305	9.40E-05	0.000173643	4.21E-05	6.83E-05	7.98E-05	0.000105503	2.87E-05	7.09E-05	0.000124374	7.89E-05	1.00E-05	3.09E-05	2.63E-05	8.29E-05	1.51E-05	0.00011292	9.13E-05	0.000174035	4.07E-05	4.92E-05	6.48E-05	9.55E-05
985.mp3	1.37E-06	6.04E-07	5.36E-06	3.49E-06	2.71E-06	5.79E-06	3.00E-06	1.40E-06	4.45E-06	3.05E-06	1.69E-06	3.27E-06	1.18E-06	2.15E-06	3.37E-06	1.54E-06	4.66E-06	1.33E-06	6.53E-06	1.18E-06	5.70E-06	3.39E-06	1.18E-06	1.88E-06	1.65E-06	3.58E-06	7.88E-06	1.07E-05	7.08E-06	8.55E-07	3.60E-06	4.38E-06	6.11E-06	2.03E-06	4.75E-06	3.92E-06	1.92E-06	5.08E-06	7.04E-06	2.48E-06	3.19E-06	5.07E-06	8.95E-06	8.88E-06	1.14E-05	7.72E-06	1.43E-05	4.24E-05	5.79E-06
986.mp3	5.68E-05	9.16E-05	1.00E-04	2.31E-05	3.98E-05	5.55E-05	3.32E-05	4.95E-05	4.57E-05	4.48E-05	0.000247775	3.10E-05	2.87E-05	4.00E-05	6.46E-05	3.07E-05	9.53E-06	8.11E-05	0.000110368	4.18E-05	3.88E-05	9.18E-05	0.000119897	3.66E-05	5.02E-05	4.67E-05	0.000148165	5.49E-05	6.85E-05	0.000151492	5.19E-05	4.59E-05	5.23E-05	0.000175761	0.000128839	0.000154904	7.12E-05	3.67E-05	0.000113307	0.000262189	0.000149944	2.85E-05	0.000292026	3.52E-05	7.56E-05	6.90E-05	5.61E-05	3.51E-05	1.95E-05
987.mp3	9.33E-06	1.43E-05	2.10E-05	6.96E-06	1.78E-05	4.78E-05	4.82E-06	1.48E-05	4.49E-05	3.40E-06	2.83E-06	4.65E-05	4.77E-06	8.57E-06	2.60E-05	7.73E-06	8.68E-06	1.02E-05	5.53E-05	2.10E-05	6.10E-06	1.28E-05	1.64E-05	2.03E-05	1.89E-05	1.52E-05	2.04E-05	1.13E-05	0.000112016	6.01E-06	5.17E-06	1.37E-05	5.55E-05	9.15E-06	8.49E-06	6.41E-05	2.96E-05	1.37E-05	2.32E-05	2.60E-05	9.27E-06	2.15E-05	2.70E-05	2.28E-05	1.49E-05	0.000118143	2.03E-05	2.53E-05	6.75E-05
988.mp3	2.90E-07	1.05E-06	1.79E-06	7.96E-06	5.86E-06	1.51E-05	5.67E-06	5.31E-06	6.66E-06	9.18E-06	2.28E-05	1.98E-05	1.13E-05	1.02E-05	5.78E-06	7.20E-06	3.62E-06	7.44E-06	1.27E-05	1.90E-05	1.63E-05	1.79E-05	1.75E-05	7.76E-07	6.48E-07	1.04E-06	9.58E-07	6.25E-07	2.76E-06	4.75E-07	3.02E-06	2.20E-07	6.89E-07	1.29E-06	1.32E-06	1.67E-06	1.83E-06	1.47E-06	1.66E-06	1.64E-06	1.39E-06	1.49E-06	7.17E-07	5.18E-07	1.05E-06	2.01E-07	3.26E-06	6.57E-07	3.24E-07
989.mp3	5.65E-05	0.000248046	4.19E-05	7.91E-05	0.000103188	0.000955477	4.24E-05	9.41E-05	3.21E-05	0.00080814	4.67E-05	7.94E-05	0.000119287	0.000230233	3.04E-05	8.48E-05	0.000169027	0.001060643	5.71E-05	0.000109665	5.91E-05	0.000291307	0.000142845	9.84E-05	3.87E-05	0.000260225	4.88E-05	0.000102132	0.000153414	6.59E-05	2.12E-06	6.90E-06	3.00E-06	0.001346888	6.54E-06	4.76E-06	2.95E-06	0.000125232	1.74E-06	4.71E-06	4.16E-06	0.00060156	2.96E-06	1.41E-05	7.94E-06	3.89E-05	3.43E-06	4.92E-06	3.30E-06
990.mp3	3.57E-05	0.000114012	0.000100406	4.07E-05	6.64E-05	4.04E-05	1.13E-05	2.39E-05	1.37E-05	4.81E-05	0.000117581	2.78E-05	0.000109962	5.08E-05	1.47E-05	3.94E-05	0.000119115	6.17E-05	6.42E-05	0.000181896	3.68E-05	5.89E-05	5.62E-05	5.03E-05	4.79E-05	0.000115707	2.63E-05	7.06E-05	1.33E-05	0.000188012	4.67E-05	3.09E-05	5.89E-05	1.95E-05	2.73E-05	2.41E-05	2.80E-05	0.000119709	1.67E-05	2.04E-05	6.61E-05	1.47E-05	3.41E-05	1.44E-05	7.39E-06	1.95E-05	9.32E-05	3.74E-05	7.34E-05
991.mp3	2.12E-06	5.87E-06	2.13E-05	1.15E-07	4.79E-07	2.57E-06	6.03E-06	3.72E-06	1.23E-06	3.48E-07	3.51E-06	2.95E-06	7.43E-08	1.55E-06	1.84E-07	5.15E-08	2.09E-05	6.06E-08	2.57E-07	1.05E-07	9.46E-07	1.17E-07	2.36E-06	2.47E-06	2.14E-07	2.27E-05	3.72E-08	1.29E-07	1.09E-05	2.05E-05	3.54E-05	2.27E-06	3.48E-07	1.78E-05	1.21E-07	6.64E-06	9.69E-07	1.88E-07	0.000303635	6.69E-07	3.54E-06	1.12E-07	4.02E-06	9.44E-06	1.09E-06	7.38E-07	2.25E-06	1.17E-07	9.31E-07
993.mp3	1.11E-05	2.62E-06	1.10E-05	3.05E-06	5.75E-06	3.00E-06	1.29E-05	2.89E-05	2.00E-05	7.15E-06	3.65E-06	5.50E-06	3.22E-06	1.03E-06	2.96E-06	6.01E-06	2.27E-05	7.70E-06	8.63E-06	5.81E-06	4.54E-07	2.12E-05	6.99E-06	6.81E-06	4.49E-06	4.91E-06	6.48E-06	3.07E-06	1.11E-05	3.78E-06	3.64E-06	2.52E-06	3.08E-06	6.21E-06	4.44E-06	9.06E-06	4.44E-06	5.11E-06	1.36E-06	3.05E-06	4.97E-06	1.13E-05	3.86E-07	1.06E-05	2.58E-06	6.09E-06	4.39E-07	7.31E-06	2.27E-06
994.mp3	4.04E-05	0.000117529	0.000108005	0.000853563	2.14E-05	0.00023757	2.55E-05	0.000356111	2.20E-05	0.000186509	3.55E-05	0.000531682	4.30E-05	8.70E-05	1.53E-05	0.001878069	0.000130991	0.001478131	7.05E-06	0.000225445	3.91E-05	0.000208745	0.000180702	0.00073322	0.000134642	0.001488015	5.59E-06	0.00065886	5.96E-05	0.000844008	6.10E-05	0.001576307	6.32E-06	7.18E-05	0.000135451	0.000556244	1.19E-05	0.000345882	1.04E-05	0.000473548	0.000175691	0.000287229	7.02E-06	0.000535642	3.50E-05	4.65E-05	4.11E-06	0.00058099	1.98E-05
995.mp3	0.000535415	0.000305904	6.37E-05	0.000243642	0.000318286	0.000430145	0.000330124	0.000498777	0.000206	0.000136551	0.000226006	0.000387329	0.001004839	0.0001024	0.000296251	0.000349493	0.00122583	0.000332009	0.000178272	0.000628345	0.000786429	0.000375944	0.000206575	0.000498571	0.000460001	0.000253931	0.000480089	0.000319308	0.001079449	0.000383546	0.00013287	0.000291303	0.000346247	0.000258287	0.000385989	0.000726472	0.00112643	0.000261738	0.000201627	0.000171022	0.000926975	0.000242533	0.000546422	0.000426338	0.000570649	0.000146872	0.00024559	0.000458151	0.000659311
996.mp3	5.14E-08	6.52E-06	9.58E-06	1.73E-05	1.26E-06	4.43E-06	3.20E-06	7.33E-06	1.76E-06	2.88E-06	5.25E-05	0.000386955	4.44E-06	5.11E-05	4.35E-05	0.000100627	0.000358688	1.39E-05	3.01E-05	6.58E-05	2.72E-05	4.26E-05	0.000168767	3.97E-05	1.57E-05	0.000512426	1.64E-05	7.06E-05	3.80E-06	7.91E-05	8.54E-05	0.000208868	2.41E-05	8.15E-06	0.000683536	1.80E-05	8.95E-06	2.15E-05	0.000192899	0.000209856	6.58E-05	2.26E-05	2.36E-05	0.000503212	5.33E-06	1.09E-05	0.000139003	0.000152511	1.84E-05
997.mp3	2.31E-05	1.08E-05	5.80E-05	2.25E-05	3.49E-06	1.55E-06	1.42E-05	3.74E-06	6.05E-06	5.76E-05	5.04E-06	7.73E-06	5.88E-06	1.77E-05	9.72E-06	7.41E-06	0.000124251	1.59E-05	3.82E-05	3.73E-05	2.55E-05	1.91E-05	7.95E-06	1.84E-05	1.86E-05	1.61E-05	1.54E-05	8.27E-06	6.83E-06	3.71E-06	0.000132644	1.14E-06	1.19E-05	3.40E-05	1.34E-05	5.73E-06	7.43E-06	2.95E-06	1.66E-05	6.76E-06	2.78E-06	2.12E-06	5.21E-06	8.89E-06	3.77E-06	1.09E-05	1.48E-06	0.000113802	1.64E-06
999.mp3	8.30E-06	1.26E-05	4.55E-06	1.19E-05	6.47E-06	2.54E-05	7.17E-06	4.91E-05	2.08E-05	2.68E-05	4.17E-05	1.15E-05	9.66E-06	5.20E-06	9.57E-06	1.03E-05	7.71E-06	4.95E-06	1.77E-05	1.63E-05	3.97E-05	7.78E-06	3.34E-05	6.44E-06	8.80E-06	7.72E-06	6.05E-06	4.98E-06	3.01E-05	5.53E-06	2.75E-05	1.01E-05	5.25E-05	6.05E-06	2.06E-05	1.07E-05	1.00E-05	2.14E-05	8.66E-06	1.02E-05	1.22E-05	1.33E-05	1.16E-05	3.62E-05	4.62E-05	0.000118519	2.20E-05	9.59E-06	5.59E-06
1000.mp3	0.000190799	0.000201371	2.17E-05	5.79E-05	2.70E-05	0.000224506	4.02E-05	6.03E-05	0.000113011	4.60E-05	0.000190464	4.74E-05	0.000283447	8.52E-05	0.000338336	0.000514083	2.59E-05	2.39E-05	1.50E-06	4.70E-05	1.58E-06	1.37E-05	2.13E-05	1.45E-06	3.25E-06	2.57E-06	0.000135662	1.15E-05	3.66E-06	8.36E-06	0.000329009	1.40E-05	1.99E-06	5.65E-06	0.000162895	1.67E-05	0.000375418	6.18E-06	7.24E-06	1.06E-06	1.03E-05	2.48E-05	0.000144865	0.000306638	3.64E-06	1.60E-05	1.44E-06	0.000326762	1.25E-05
[truncated: 12 more columns]
