# Supplementary material for: Music-induced emotion flow modeling by ENMI Network
Source: PLoS One. 2024 Oct 21;19(10):e0297712. doi: 10.1371/journal.pone.0297712 (PMC11493256; doi:10.1371/journal.pone.0297712)
Supplement: S1 File — (ZIP) [file pone.0297712.s001.zip › minimal dataset/Emomusic dataset/Music features/tempogram_features.csv]

Unnamed: 0	30	31	32	33	34	35	36	37	38	39	40	41	42	43	44	45	46	47	48	49	50	51	52	53	54	55	56	57	58	59	60	61	62	63	64	65	66	67	68	69	70	71	72	73	74	75	76	77	78
2.mp3	0.113265281	0.114460604	0.11566206	0.116869534	0.118082905	0.119302048	0.120526834	0.12175713	0.122992799	0.124233697	0.125479678	0.126730591	0.127986279	0.129246582	0.130511333	0.131780363	0.133053496	0.134330553	0.135611348	0.136895692	0.13818339	0.139474243	0.140768045	0.142064586	0.143363654	0.144665027	0.145968481	0.147273787	0.148580709	0.149889009	0.151198442	0.152508758	0.153819703	0.155131017	0.156442438	0.157753695	0.159064516	0.160374621	0.161683729	0.162991552	0.164297797	0.16560217	0.166904368	0.168204088	0.169501021	0.170794853	0.172085269	0.173371948	0.174654565
3.mp3	0.111467049	0.112243101	0.113021501	0.113802256	0.114585375	0.115370862	0.116158725	0.116948969	0.117741598	0.118536617	0.119334029	0.120133836	0.12093604	0.121740643	0.122547644	0.123357043	0.124168838	0.124983026	0.125799605	0.126618569	0.127439913	0.128263629	0.129089712	0.12991815	0.130748934	0.131582052	0.132417492	0.133255239	0.134095277	0.13493759	0.135782159	0.136628963	0.137477982	0.138329191	0.139182565	0.140038078	0.140895701	0.141755403	0.142617152	0.143480913	0.14434665	0.145214323	0.146083893	0.146955316	0.147828547	0.148703538	0.149580238	0.150458596	0.151338555
4.mp3	0.081895463	0.082732147	0.083575096	0.084424337	0.085279898	0.086141803	0.087010077	0.087884745	0.088765827	0.089653346	0.090547323	0.091447774	0.092354719	0.093268174	0.094188152	0.095114666	0.096047729	0.09698735	0.097933536	0.098886294	0.099845628	0.100811539	0.101784028	0.102763091	0.103748725	0.104740921	0.105739671	0.106744962	0.107756778	0.108775103	0.109799914	0.110831189	0.111868899	0.112913015	0.113963504	0.115020327	0.116083443	0.117152809	0.118228375	0.119310088	0.120397893	0.121491727	0.122591526	0.123697218	0.124808731	0.125925982	0.127048889	0.128177361	0.129311304
5.mp3	0.118825262	0.120135068	0.121449238	0.122767549	0.124089776	0.125415688	0.126745051	0.128077625	0.129413167	0.130751431	0.132092166	0.133435115	0.134780022	0.136126622	0.137474649	0.138823835	0.140173905	0.141524583	0.142875588	0.144226639	0.145577449	0.146927728	0.148277187	0.149625529	0.150972458	0.152317676	0.15366088	0.155001768	0.156340035	0.157675372	0.159007471	0.160336024	0.161660717	0.162981239	0.164297276	0.165608514	0.166914639	0.168215335	0.169510287	0.170799181	0.172081699	0.173357529	0.174626355	0.175887863	0.177141742	0.178387679	0.179625364	0.180854488	0.182074743
7.mp3	0.051509141	0.05171047	0.051911551	0.052112394	0.052313009	0.052513405	0.05271359	0.052913574	0.053113366	0.053312974	0.053512406	0.053711671	0.053910776	0.05410973	0.05430854	0.054507214	0.054705758	0.054904181	0.055102488	0.055300687	0.055498783	0.055696784	0.055894695	0.056092522	0.05629027	0.056487945	0.056685552	0.056883095	0.057080579	0.057278008	0.057475386	0.057672717	0.057870004	0.058067251	0.058264459	0.058461632	0.058658771	0.058855878	0.059052955	0.059250002	0.05944702	0.05964401	0.059840971	0.060037902	0.060234803	0.060431673	0.060628509	0.060825308	0.06102207
8.mp3	0.04795792	0.048061617	0.048164382	0.048266225	0.048367152	0.048467173	0.048566295	0.048664525	0.048761872	0.048858343	0.048953943	0.04904868	0.049142561	0.049235591	0.049327775	0.049419121	0.049509633	0.049599316	0.049688176	0.049776216	0.049863442	0.049949857	0.050035465	0.050120271	0.050204276	0.050287486	0.050369901	0.050451526	0.050532362	0.050612411	0.050691677	0.050770159	0.05084786	0.05092478	0.051000921	0.051076283	0.051150866	0.051224671	0.051297698	0.051369945	0.051441413	0.0515121	0.051582006	0.051651128	0.051719465	0.051787015	0.051853776	0.051919744	0.051984919
10.mp3	0.145423525	0.146341243	0.147254363	0.148162848	0.149066663	0.149965774	0.150860149	0.151749757	0.15263457	0.15351456	0.154389701	0.155259968	0.156125338	0.156985788	0.157841298	0.158691848	0.159537418	0.16037799	0.161213547	0.162044073	0.162869552	0.163689968	0.164505308	0.165315558	0.166120703	0.166920732	0.167715632	0.168505391	0.169289996	0.170069437	0.170843701	0.171612777	0.172376653	0.17313532	0.173888764	0.174636974	0.17537994	0.176117649	0.176850089	0.177577247	0.178299112	0.17901567	0.179726907	0.18043281	0.181133364	0.181828555	0.182518365	0.183202781	0.183881783
12.mp3	0.082755888	0.083333178	0.083915134	0.084501817	0.085093288	0.085689609	0.086290842	0.086897052	0.087508301	0.088124653	0.088746174	0.089372929	0.090004982	0.0906424	0.091285251	0.0919336	0.092587515	0.093247065	0.093912317	0.09458334	0.095260203	0.095942976	0.096631728	0.097326529	0.098027449	0.098734558	0.099447927	0.100167627	0.100893729	0.101626303	0.102365419	0.10311115	0.103863565	0.104622736	0.105388732	0.106161623	0.10694148	0.107728371	0.108522365	0.109323532	0.110131937	0.110947649	0.111770734	0.112601256	0.11343928	0.114284869	0.115138085	0.115998988	0.116867637
13.mp3	0.120283229	0.12129953	0.122320061	0.123344776	0.124373624	0.125406552	0.126443507	0.127484431	0.128529266	0.129577952	0.130630424	0.131686616	0.132746462	0.133809888	0.134876823	0.135947191	0.137020911	0.138097904	0.139178084	0.140261365	0.141347657	0.142436866	0.143528896	0.144623648	0.14572102	0.146820905	0.147923196	0.14902778	0.15013454	0.151243359	0.152354113	0.153466676	0.154580919	0.155696707	0.156813905	0.157932369	0.159051957	0.160172518	0.161293901	0.162415949	0.1635385	0.16466139	0.165784451	0.166907508	0.168030386	0.169152901	0.170274869	0.1713961	0.172516398
17.mp3	0.067613519	0.067980111	0.068347718	0.068716366	0.069086082	0.069456893	0.069828826	0.070201906	0.070576162	0.07095162	0.071328308	0.071706252	0.07208548	0.07246602	0.0728479	0.073231147	0.073615788	0.074001853	0.074389369	0.074778365	0.075168868	0.075560907	0.075954511	0.076349708	0.076746526	0.077144996	0.077545144	0.077947001	0.078350596	0.078755957	0.079163113	0.079572094	0.079982929	0.080395647	0.080810277	0.081226849	0.081645391	0.082065934	0.082488506	0.082913137	0.083339856	0.083768692	0.084199675	0.084632833	0.085068195	0.085505791	0.085945649	0.086387797	0.086832265
18.mp3	0.061095287	0.061397822	0.06170066	0.062003813	0.062307289	0.0626111	0.062915256	0.063219765	0.063524638	0.063829883	0.064135509	0.064441526	0.064747941	0.065054762	0.065361998	0.065669655	0.065977742	0.066286263	0.066595227	0.066904638	0.067214502	0.067524826	0.067835612	0.068146866	0.068458591	0.068770791	0.069083468	0.069396625	0.069710264	0.070024385	0.070338988	0.070654075	0.070969643	0.071285692	0.071602219	0.071919222	0.072236696	0.072554638	0.072873041	0.0731919	0.073511207	0.073830955	0.074151134	0.074471734	0.074792744	0.075114153	0.075435946	0.07575811	0.076080628
19.mp3	0.112956819	0.11425941	0.115563733	0.116869509	0.118176454	0.119484287	0.120792724	0.122101479	0.123410268	0.124718805	0.126026804	0.12733398	0.128640046	0.129944717	0.131247709	0.132548736	0.133847515	0.135143764	0.136437201	0.137727547	0.139014524	0.140297853	0.141577262	0.142852476	0.144123226	0.145389242	0.14665026	0.147906015	0.149156248	0.150400701	0.151639119	0.152871251	0.154096849	0.155315669	0.156527468	0.15773201	0.15892906	0.160118389	0.16129977	0.162472982	0.163637805	0.164794027	0.165941438	0.167079832	0.168209007	0.169328769	0.170438923	0.171539283	0.172629665
20.mp3	0.141164158	0.142303581	0.143439198	0.144570845	0.145698364	0.146821596	0.147940388	0.149054587	0.150164044	0.151268611	0.152368145	0.153462503	0.154551547	0.15563514	0.156713149	0.157785441	0.158851888	0.159912364	0.160966746	0.162014912	0.163056744	0.164092125	0.165120943	0.166143086	0.167158446	0.168166916	0.169168393	0.170162774	0.171149962	0.172129858	0.17310237	0.174067403	0.175024867	0.175974676	0.176916742	0.177850982	0.178777314	0.179695657	0.180605934	0.181508069	0.182401986	0.183287615	0.184164883	0.185033721	0.185894063	0.186745842	0.187588993	0.188423454	0.189249163
21.mp3	0.122669686	0.123880652	0.125091497	0.126302008	0.127511975	0.128721185	0.129929427	0.13113649	0.132342163	0.133546237	0.134748503	0.135948751	0.137146774	0.138342366	0.13953532	0.140725432	0.141912499	0.143096317	0.144276687	0.145453408	0.146626283	0.147795115	0.148959708	0.15011987	0.151275408	0.152426133	0.153571857	0.154712394	0.155847559	0.15697717	0.158101047	0.159219012	0.160330889	0.161436504	0.162535685	0.163628264	0.164714073	0.165792948	0.166864726	0.167929246	0.168986353	0.170035889	0.171077704	0.172111645	0.173137566	0.174155321	0.175164766	0.176165763	0.177158172
22.mp3	0.084596524	0.085132664	0.08567245	0.086215942	0.086763204	0.087314298	0.087869288	0.08842824	0.088991218	0.089558288	0.090129518	0.090704975	0.091284727	0.091868844	0.092457395	0.093050451	0.093648084	0.094250365	0.094857368	0.095469165	0.096085832	0.096707444	0.097334075	0.097965804	0.098602706	0.09924486	0.099892344	0.100545238	0.10120362	0.101867572	0.102537175	0.103212509	0.103893658	0.104580702	0.105273726	0.105972813	0.106678046	0.107389509	0.108107287	0.108831464	0.109562125	0.110299354	0.111043237	0.111793859	0.112551303	0.113315655	0.114086998	0.114865416	0.115650994
24.mp3	0.076011187	0.076970283	0.077940605	0.078922256	0.079915337	0.080919947	0.081936184	0.082964145	0.084003922	0.08505561	0.086119298	0.087195074	0.088283024	0.089383229	0.090495769	0.091620721	0.092758158	0.093908147	0.095070755	0.096246042	0.097434065	0.098634875	0.099848519	0.101075038	0.102314467	0.103566836	0.104832168	0.106110479	0.107401779	0.108706069	0.110023343	0.111353588	0.11269678	0.114052888	0.115421871	0.116803677	0.118198245	0.119605503	0.121025367	0.122457744	0.123902524	0.125359589	0.126828806	0.128310027	0.129803093	0.131307828	0.132824042	0.134351528	0.135890065
25.mp3	0.064232347	0.064921431	0.065618154	0.066322618	0.067034929	0.067755189	0.068483504	0.06921998	0.069964724	0.070717844	0.071479448	0.072249644	0.073028543	0.073816255	0.07461289	0.075418558	0.076233372	0.077057442	0.077890881	0.078733799	0.07958631	0.080448524	0.081320552	0.082202506	0.083094496	0.083996633	0.084909024	0.08583178	0.086765006	0.087708809	0.088663294	0.089628564	0.090604721	0.091591863	0.092590088	0.093599491	0.094620165	0.095652199	0.096695679	0.097750688	0.098817305	0.099895606	0.100985662	0.102087539	0.103201299	0.104326997	0.105464684	0.106614404	0.107776195
31.mp3	0.080374714	0.080951576	0.081532593	0.082117829	0.082707346	0.083301209	0.083899481	0.084502227	0.085109514	0.085721407	0.086337973	0.086959281	0.087585398	0.088216393	0.088852336	0.089493297	0.090139346	0.090790555	0.091446995	0.09210874	0.092775863	0.093448436	0.094126534	0.094810233	0.095499606	0.09619473	0.096895681	0.097602536	0.098315371	0.099034264	0.099759292	0.100490535	0.101228069	0.101971974	0.102722329	0.103479212	0.104242703	0.105012881	0.105789824	0.106573613	0.107364326	0.108162042	0.108966839	0.109778797	0.110597992	0.111424503	0.112258406	0.113099778	0.113948693
32.mp3	0.075964095	0.076499956	0.077039587	0.077583046	0.078130393	0.078681687	0.079236989	0.079796361	0.080359863	0.080927559	0.081499512	0.082075784	0.082656441	0.083241547	0.083831168	0.084425371	0.085024221	0.085627787	0.086236135	0.086849335	0.087467456	0.088090567	0.088718738	0.08935204	0.089990544	0.090634322	0.091283444	0.091937984	0.092598015	0.093263609	0.09393484	0.094611781	0.095294506	0.09598309	0.096677606	0.097378129	0.098084733	0.098797493	0.099516483	0.100241777	0.100973449	0.101711573	0.102456222	0.103207469	0.103965387	0.104730047	0.10550152	0.106279878	0.107065189
35.mp3	0.102484688	0.102977963	0.103473677	0.103971875	0.104472601	0.104975901	0.10548182	0.105990404	0.106501699	0.107015749	0.107532602	0.108052303	0.1085749	0.109100439	0.109628967	0.11016053	0.110695177	0.111232954	0.11177391	0.112318092	0.112865549	0.113416328	0.113970478	0.114528048	0.115089085	0.11565364	0.116221761	0.116793496	0.117368896	0.117948009	0.118530885	0.119117573	0.119708123	0.120302583	0.120901005	0.121503436	0.122109927	0.122720526	0.123335284	0.123954249	0.12457747	0.125204995	0.125836875	0.126473156	0.127113888	0.127759116	0.12840889	0.129063256	0.12972226
37.mp3	0.05666991	0.057161884	0.057658257	0.058159099	0.05866448	0.05917447	0.059689143	0.06020857	0.060732826	0.061261986	0.061796127	0.062335325	0.062879659	0.063429209	0.063984053	0.064544274	0.065109954	0.065681176	0.066258025	0.066840586	0.067428946	0.068023191	0.068623411	0.069229695	0.069842132	0.070460814	0.071085833	0.071717282	0.072355255	0.072999846	0.073651151	0.074309266	0.074974288	0.075646314	0.076325442	0.077011771	0.077705401	0.07840643	0.07911496	0.079831089	0.080554919	0.08128655	0.082026084	0.08277362	0.083529259	0.084293101	0.085065247	0.085845796	0.086634845
39.mp3	0.09008193	0.090991311	0.091908445	0.092833385	0.093766183	0.09470689	0.095655556	0.096612229	0.097576957	0.098549786	0.099530762	0.100519926	0.101517321	0.102522986	0.103536961	0.104559279	0.105589977	0.106629085	0.107676632	0.108732647	0.109797153	0.110870172	0.111951723	0.113041822	0.114140481	0.11524771	0.116363514	0.117487896	0.118620853	0.11976238	0.120912467	0.1220711	0.123238259	0.124413921	0.125598056	0.126790631	0.127991606	0.129200936	0.13041857	0.13164445	0.132878512	0.134120687	0.135370898	0.136629059	0.13789508	0.139168861	0.140450295	0.141739266	0.14303565
40.mp3	0.071647604	0.071995524	0.072344687	0.072695126	0.073046873	0.073399963	0.07375443	0.074110306	0.074467627	0.074826427	0.075186741	0.075548605	0.075912052	0.076277119	0.076643843	0.077012258	0.077382402	0.07775431	0.078128021	0.078503572	0.078881	0.079260343	0.079641639	0.080024927	0.080410246	0.080797635	0.081187134	0.081578782	0.08197262	0.082368688	0.082767027	0.083167677	0.083570682	0.083976081	0.084383919	0.084794236	0.085207076	0.085622482	0.086040497	0.086461166	0.086884531	0.087310639	0.087739532	0.088171257	0.088605859	0.089043383	0.089483875	0.089927381	0.090373948
41.mp3	0.067405035	0.068298741	0.069204847	0.070123527	0.071054954	0.071999307	0.07295676	0.073927493	0.074911683	0.075909508	0.076921149	0.077946784	0.078986592	0.080040752	0.081109443	0.082192844	0.08329113	0.084404478	0.085533064	0.08667706	0.087836638	0.089011966	0.090203213	0.091410541	0.092634112	0.093874083	0.095130606	0.096403832	0.097693904	0.099000961	0.100325137	0.101666558	0.103025344	0.104401609	0.105795456	0.107206984	0.108636278	0.110083417	0.111548467	0.113031483	0.114532511	0.116051579	0.117588707	0.119143896	0.120717135	0.122308396	0.123917632	0.12554478	0.127189758
42.mp3	0.115680787	0.117114971	0.118551181	0.119989028	0.121428118	0.122868057	0.124308448	0.125748892	0.127188989	0.12862834	0.130066542	0.131503195	0.132937897	0.134370248	0.135799848	0.137226298	0.138649203	0.140068167	0.141482797	0.142892703	0.144297499	0.1456968	0.147090226	0.148477401	0.149857953	0.151231514	0.152597721	0.153956218	0.15530665	0.156648672	0.157981943	0.159306128	0.160620898	0.161925932	0.163220914	0.164505537	0.165779499	0.167042507	0.168294275	0.169534523	0.170762981	0.171979387	0.173183485	0.174375028	0.175553778	0.176719504	0.177871984	0.179011004	0.180136359
43.mp3	0.080579874	0.081628659	0.082690081	0.08376424	0.084851232	0.085951151	0.08706409	0.088190138	0.089329378	0.090481894	0.091647763	0.09282706	0.094019853	0.095226208	0.096446186	0.097679841	0.098927222	0.100188375	0.101463335	0.102752134	0.104054797	0.10537134	0.106701773	0.108046097	0.109404305	0.110776381	0.1121623	0.113562027	0.114975518	0.116402717	0.117843557	0.11929796	0.120765837	0.122247085	0.123741589	0.125249219	0.126769833	0.128303275	0.12984937	0.131407932	0.132978758	0.134561626	0.136156299	0.137762522	0.139380022	0.141008509	0.14264767	0.144297176	0.145956677
44.mp3	0.097688146	0.098594098	0.099508131	0.100430332	0.101360784	0.102299571	0.103246779	0.10420249	0.10516679	0.10613976	0.107121485	0.108112046	0.109111525	0.110120003	0.111137559	0.112164273	0.113200223	0.114245485	0.115300135	0.116364247	0.117437893	0.118521143	0.119614068	0.120716732	0.121829201	0.122951537	0.1240838	0.125226045	0.126378328	0.1275407	0.128713206	0.129895892	0.131088797	0.132291957	0.133505405	0.134729166	0.135963264	0.137207715	0.138462531	0.139727719	0.141003278	0.142289201	0.143585476	0.144892082	0.146208992	0.14753617	0.148873573	0.150221149	0.151578836
45.mp3	0.109150815	0.110516934	0.11189033	0.113270763	0.114657987	0.116051747	0.117451782	0.118857823	0.120269594	0.121686813	0.123109187	0.124536421	0.12596821	0.127404243	0.128844201	0.13028776	0.131734589	0.133184351	0.134636701	0.13609129	0.137547761	0.139005754	0.140464901	0.14192483	0.143385162	0.144845516	0.146305504	0.147764734	0.14922281	0.150679332	0.152133896	0.153586096	0.15503552	0.156481756	0.157924388	0.159362997	0.160797164	0.162226468	0.163650485	0.165068791	0.166480963	0.167886575	0.169285202	0.170676421	0.172059807	0.173434939	0.174801396	0.176158758	0.177506608
46.mp3	0.095600994	0.096156968	0.096715548	0.097276776	0.097840691	0.098407334	0.098976747	0.099548971	0.100124045	0.100702012	0.101282913	0.101866789	0.10245368	0.103043629	0.103636677	0.104232865	0.104832234	0.105434827	0.106040683	0.106649844	0.107262352	0.107878247	0.108497572	0.109120365	0.109746669	0.110376524	0.11100997	0.111647048	0.112287798	0.11293226	0.113580472	0.114232475	0.114888307	0.115548006	0.116211611	0.11687916	0.11755069	0.118226237	0.118905838	0.119589528	0.120277341	0.120969314	0.121665478	0.122365866	0.123070511	0.123779444	0.124492694	0.12521029	0.12593226
47.mp3	0.083818209	0.084697013	0.085583505	0.086477727	0.087379718	0.088289516	0.089207159	0.090132681	0.091066116	0.092007495	0.092956851	0.09391421	0.094879599	0.095853044	0.096834565	0.097824183	0.098821915	0.099827777	0.100841781	0.101863937	0.10289425	0.103932726	0.104979364	0.106034162	0.107097113	0.108168208	0.109247433	0.110334771	0.111430199	0.112533693	0.113645221	0.114764749	0.115892237	0.117027642	0.118170912	0.119321993	0.120480826	0.121647342	0.122821472	0.124003135	0.125192249	0.126388722	0.127592456	0.128803347	0.130021283	0.131246146	0.132477808	0.133716136	0.134960988
48.mp3	0.086670625	0.087604341	0.088547929	0.089501489	0.090465119	0.091438917	0.092422982	0.093417409	0.094422296	0.095437737	0.096463827	0.097500658	0.098548322	0.099606909	0.100676507	0.101757202	0.10284908	0.103952223	0.10506671	0.106192619	0.107330025	0.108478999	0.10963961	0.110811923	0.111995999	0.113191895	0.114399666	0.115619359	0.116851019	0.118094685	0.11935039	0.120618162	0.121898024	0.12318999	0.12449407	0.125810265	0.127138569	0.128478969	0.129831444	0.131195962	0.132572484	0.133960961	0.135361334	0.136773532	0.138197476	0.139633073	0.141080219	0.142538797	0.144008678
49.mp3	0.06949322	0.069974601	0.070458818	0.070945915	0.071435937	0.071928927	0.072424932	0.072923997	0.073426168	0.073931492	0.074440016	0.074951787	0.075466853	0.075985261	0.076507062	0.077032302	0.077561032	0.078093301	0.07862916	0.079168657	0.079711845	0.080258774	0.080809495	0.08136406	0.081922521	0.082484929	0.083051338	0.083621799	0.084196366	0.084775091	0.085358028	0.08594523	0.086536751	0.087132644	0.087732962	0.088337759	0.088947089	0.089561006	0.090179563	0.090802813	0.09143081	0.092063606	0.092701256	0.093343811	0.093991323	0.094643845	0.095301427	0.095964122	0.096631978
50.mp3	0.066577172	0.066694681	0.066810992	0.066926116	0.067040059	0.067152831	0.067264439	0.06737489	0.067484192	0.067592351	0.067699372	0.067805263	0.067910028	0.068013673	0.068116202	0.068217619	0.068317929	0.068417135	0.068515241	0.068612248	0.06870816	0.068802978	0.068896704	0.068989339	0.069080885	0.06917134	0.069260707	0.069348983	0.069436168	0.069522262	0.069607261	0.069691165	0.06977397	0.069855674	0.069936273	0.070015764	0.070094142	0.070171402	0.070247539	0.070322548	0.070396422	0.070469154	0.070540738	0.070611166	0.07068043	0.070748521	0.070815429	0.070881146	0.070945662
51.mp3	0.077919113	0.078455791	0.078996124	0.079540167	0.080087973	0.080639596	0.08119509	0.08175451	0.082317912	0.082885351	0.083456883	0.084032566	0.084612456	0.08519661	0.085785088	0.086377947	0.086975247	0.087577046	0.088183404	0.08879438	0.089410037	0.090030433	0.09065563	0.09128569	0.091920673	0.092560642	0.093205658	0.093855784	0.094511083	0.095171616	0.095837446	0.096508637	0.09718525	0.097867349	0.098554997	0.099248255	0.099947187	0.100651855	0.10136232	0.102078645	0.102800891	0.103529119	0.10426339	0.105003764	0.105750299	0.106503055	0.107262089	0.108027459	0.10879922
52.mp3	0.146380766	0.147398959	0.148408721	0.149410005	0.150402767	0.15138697	0.152362581	0.153329572	0.154287923	0.155237613	0.156178631	0.157110968	0.158034617	0.158949579	0.159855856	0.160753455	0.161642384	0.162522658	0.163394293	0.164257306	0.16511172	0.16595756	0.166794851	0.167623623	0.168443907	0.169255735	0.170059142	0.170854165	0.171640842	0.172419211	0.173189313	0.173951191	0.174704886	0.175450442	0.176187903	0.176917315	0.177638722	0.17835217	0.179057706	0.179755375	0.180445225	0.181127301	0.18180165	0.182468317	0.183127349	0.183778792	0.18442269	0.185059087	0.185688028
53.mp3	0.05899607	0.059646021	0.060304638	0.060972081	0.06164851	0.062334093	0.063028997	0.063733396	0.064447463	0.065171378	0.065905321	0.066649479	0.067404039	0.068169192	0.068945135	0.069732066	0.070530186	0.0713397	0.072160819	0.072993753	0.073838719	0.074695937	0.075565628	0.076448019	0.077343339	0.078251821	0.079173702	0.08010922	0.08105862	0.082022145	0.083000046	0.083992574	0.084999984	0.086022534	0.087060483	0.088114093	0.089183631	0.090269362	0.091371555	0.092490481	0.093626411	0.094779619	0.095950377	0.09713896	0.098345642	0.099570696	0.100814397	0.102077015	0.103358822
54.mp3	0.053915799	0.05401191	0.054107165	0.054201578	0.054295166	0.054387945	0.054479929	0.054571133	0.054661573	0.054751261	0.054840214	0.054928443	0.055015964	0.055102789	0.055188932	0.055274405	0.055359222	0.055443394	0.055526934	0.055609854	0.055692167	0.055773883	0.055855014	0.055935572	0.056015567	0.056095011	0.056173914	0.056252287	0.05633014	0.056407484	0.056484329	0.056560684	0.05663656	0.056711966	0.056786911	0.056861406	0.056935459	0.05700908	0.057082278	0.057155061	0.057227439	0.05729942	0.057371013	0.057442227	0.057513069	0.057583549	0.057653675	0.057723454	0.057792896
55.mp3	0.094664727	0.095408423	0.09615672	0.096909648	0.097667236	0.098429513	0.099196508	0.099968248	0.100744762	0.101526075	0.102312215	0.103103205	0.103899072	0.104699839	0.105505529	0.106316165	0.107131767	0.107952357	0.108777952	0.109608573	0.110444236	0.111284956	0.112130749	0.112981628	0.113837604	0.11469869	0.115564892	0.11643622	0.117312678	0.118194271	0.119081001	0.119972869	0.120869872	0.121772007	0.122679268	0.123591647	0.124509133	0.125431714	0.126359374	0.127292095	0.128229856	0.129172634	0.130120401	0.131073128	0.132030783	0.132993328	0.133960724	0.134932927	0.135909892
56.mp3	0.106147237	0.107436634	0.108734234	0.110039888	0.111353443	0.112674736	0.1140036	0.115339862	0.116683341	0.118033849	0.119391193	0.120755172	0.122125577	0.123502196	0.124884805	0.126273178	0.127667078	0.129066264	0.130470486	0.131879487	0.133293005	0.13471077	0.136132503	0.137557921	0.138986733	0.140418641	0.14185334	0.143290519	0.144729859	0.146171036	0.147613719	0.149057569	0.150502242	0.15194739	0.153392654	0.154837673	0.15628208	0.1577255	0.159167555	0.160607859	0.162046025	0.163481658	0.164914358	0.166343723	0.167769345	0.169190813	0.170607711	0.172019621	0.173426122
58.mp3	0.082853488	0.083270897	0.08368994	0.084110656	0.084533085	0.084957265	0.085383236	0.085811039	0.086240713	0.086672298	0.087105837	0.08754137	0.087978938	0.088418583	0.088860347	0.089304272	0.089750401	0.090198778	0.090649444	0.091102445	0.091557823	0.092015624	0.092475891	0.092938669	0.093404004	0.093871942	0.094342527	0.094815807	0.095291827	0.095770635	0.096252277	0.096736801	0.097224254	0.097714685	0.098208142	0.098704674	0.099204328	0.099707155	0.100213204	0.100722523	0.101235164	0.101751175	0.102270608	0.102793512	0.103319938	0.103849937	0.10438356	0.104920857	0.10546188
59.mp3	0.108411636	0.109701551	0.110998488	0.112302264	0.113612688	0.114929563	0.116252688	0.117581852	0.118916842	0.120257436	0.121603407	0.122954522	0.124310542	0.125671221	0.127036309	0.128405547	0.129778673	0.131155417	0.132535505	0.133918655	0.135304581	0.136692992	0.138083588	0.139476068	0.140870123	0.14226544	0.143661699	0.145058577	0.146455745	0.14785287	0.149249615	0.150645638	0.152040591	0.153434124	0.154825884	0.156215512	0.157602647	0.158986925	0.160367977	0.161745433	0.16311892	0.164488062	0.165852482	0.1672118	0.168565635	0.169913604	0.171255325	0.172590412	0.17391848
60.mp3	0.074001155	0.074875237	0.075759413	0.076653798	0.077558504	0.078473646	0.079399338	0.080335692	0.081282823	0.082240842	0.083209863	0.084189995	0.085181351	0.086184039	0.087198168	0.088223846	0.089261177	0.090310268	0.091371218	0.09244413	0.093529102	0.094626228	0.095735604	0.096857318	0.097991458	0.099138109	0.100297351	0.101469259	0.102653907	0.103851363	0.105061689	0.106284945	0.107521181	0.108770445	0.110032779	0.111308215	0.112596782	0.113898499	0.115213378	0.116541424	0.117882632	0.119236988	0.120604468	0.121985041	0.123378661	0.124785274	0.126204813	0.1276372	0.129082343
62.mp3	0.138886132	0.139817423	0.140740521	0.141655451	0.142562244	0.143460936	0.144351565	0.145234171	0.1461088	0.1469755	0.14783432	0.148685315	0.149528538	0.150364048	0.151191904	0.152012165	0.152824895	0.153630158	0.154428018	0.155218541	0.156001793	0.156777843	0.157546759	0.158308608	0.159063459	0.159811381	0.160552444	0.161286716	0.162014265	0.16273516	0.163449469	0.164157259	0.164858598	0.16555355	0.166242183	0.16692456	0.167600744	0.1682708	0.168934787	0.169592768	0.1702448	0.170890942	0.171531252	0.172165783	0.17279459	0.173417725	0.17403524	0.174647183	0.175253603
64.mp3	0.080985002	0.082127332	0.083283817	0.084454538	0.085639573	0.086838995	0.088052871	0.089281263	0.090524227	0.091781814	0.093054069	0.094341029	0.095642724	0.096959178	0.098290405	0.099636414	0.100997202	0.102372759	0.103763065	0.105168092	0.106587798	0.108022133	0.109471036	0.110934433	0.112412239	0.113904355	0.115410672	0.116931063	0.118465392	0.120013504	0.121575232	0.123150393	0.124738787	0.126340199	0.127954395	0.129581127	0.131220125	0.132871104	0.134533759	0.136207766	0.137892781	0.13958844	0.14129436	0.143010134	0.144735338	0.146469523	0.148212221	0.149962939	0.151721165
65.mp3	0.069614096	0.070245638	0.070883293	0.07152715	0.0721773	0.072833836	0.073496851	0.074166439	0.074842695	0.075525716	0.0762156	0.076912445	0.077616352	0.078327421	0.079045753	0.079771453	0.080504624	0.081245371	0.0819938	0.082750018	0.083514132	0.084286252	0.085066486	0.085854946	0.086651741	0.087456985	0.088270789	0.089093266	0.08992453	0.090764695	0.091613874	0.092472184	0.093339739	0.094216653	0.095103042	0.095999022	0.096904706	0.09782021	0.098745648	0.099681133	0.100626779	0.101582697	0.102548999	0.103525795	0.104513194	0.105511303	0.106520227	0.107540069	0.108570932
67.mp3	0.115592443	0.116917454	0.118247137	0.119581249	0.120919539	0.122261753	0.123607632	0.124956914	0.126309328	0.127664604	0.129022464	0.130382627	0.131744809	0.13310872	0.134474067	0.135840555	0.137207882	0.138575746	0.13994384	0.141311854	0.142679475	0.144046389	0.145412277	0.146776819	0.148139692	0.149500571	0.15085913	0.152215041	0.153567974	0.154917598	0.156263581	0.15760559	0.158943292	0.160276353	0.161604438	0.162927214	0.164244346	0.165555502	0.166860347	0.168158549	0.169449779	0.170733706	0.172010001	0.173278339	0.174538395	0.175789847	0.177032374	0.17826566	0.17948939
68.mp3	0.087017536	0.087850051	0.088689809	0.089536876	0.090391315	0.091253189	0.092122561	0.092999493	0.093884048	0.094776286	0.095676268	0.096584053	0.0974997	0.098423267	0.099354811	0.100294386	0.101242048	0.102197849	0.10316184	0.104134072	0.105114592	0.106103448	0.107100683	0.108106339	0.109120458	0.110143077	0.111174231	0.112213953	0.113262273	0.114319219	0.115384813	0.116459077	0.117542028	0.11863368	0.119734041	0.120843118	0.121960913	0.123087421	0.124222635	0.125366542	0.126519125	0.12768036	0.128850218	0.130028664	0.131215657	0.132411151	0.133615089	0.134827413	0.136048052
69.mp3	0.075806091	0.076296522	0.076789012	0.077283583	0.077780259	0.078279062	0.078780016	0.079283141	0.079788462	0.080296001	0.08080578	0.08131782	0.081832144	0.082348774	0.08286773	0.083389034	0.083912707	0.08443877	0.084967243	0.085498146	0.086031499	0.08656732	0.08710563	0.087646446	0.088189787	0.08873567	0.089284113	0.089835131	0.090388742	0.09094496	0.0915038	0.092065277	0.092629404	0.093196194	0.09376566	0.094337811	0.094912659	0.095490214	0.096070484	0.096653477	0.097239199	0.097827656	0.098418854	0.099012795	0.099609481	0.100208915	0.100811096	0.101416021	0.102023689
70.mp3	0.076268328	0.077162954	0.078068523	0.078985174	0.079913047	0.080852283	0.081803022	0.082765406	0.083739576	0.084725673	0.085723839	0.086734215	0.087756941	0.088792159	0.089840007	0.090900625	0.091974151	0.093060721	0.094160471	0.095273535	0.096400044	0.097540129	0.098693917	0.099861534	0.1010431	0.102238737	0.103448558	0.104672676	0.105911199	0.10716423	0.108431868	0.109714205	0.111011328	0.112323321	0.113650256	0.114992203	0.116349222	0.117721365	0.119108676	0.120511191	0.121928933	0.123361919	0.124810152	0.126273625	0.127752319	0.129246202	0.130755227	0.132279335	0.133818451
71.mp3	0.08002873	0.080953367	0.081887305	0.082830605	0.083783327	0.084745526	0.085717259	0.086698577	0.087689533	0.088690175	0.089700549	0.090720701	0.09175067	0.092790496	0.093840214	0.094899857	0.095969453	0.097049029	0.098138605	0.099238201	0.100347829	0.1014675	0.102597219	0.103736985	0.104886795	0.106046638	0.107216499	0.108396359	0.109586188	0.110785956	0.111995623	0.113215142	0.114444461	0.11568352	0.116932251	0.118190578	0.119458419	0.120735682	0.122022265	0.123318061	0.124622949	0.125936802	0.127259483	0.128590842	0.129930721	0.131278951	0.132635352	0.13399973	0.135371883
72.mp3	0.077756455	0.078566139	0.079384418	0.080211392	0.081047163	0.081891831	0.082745499	0.083608267	0.084480238	0.085361513	0.086252194	0.087152382	0.08806218	0.088981687	0.089911006	0.090850234	0.091799473	0.092758821	0.093728376	0.094708234	0.095698491	0.096699242	0.097710579	0.098732594	0.099765376	0.100809014	0.101863591	0.102929192	0.104005897	0.105093784	0.106192927	0.107303399	0.108425266	0.109558593	0.110703442	0.111859867	0.11302792	0.114207648	0.115399092	0.116602288	0.117817265	0.119044048	0.120282653	0.121533091	0.122795364	0.124069466	0.125355385	0.126653099	0.127962575
73.mp3	0.106897612	0.107768247	0.108642012	0.109518886	0.110398845	0.111281866	0.112167926	0.113056999	0.113949058	0.114844077	0.115742026	0.116642876	0.117546595	0.118453153	0.119362515	0.120274647	0.121189513	0.122107075	0.123027296	0.123950133	0.124875546	0.125803492	0.126733926	0.127666801	0.12860207	0.129539682	0.130479586	0.131421729	0.132366056	0.133312509	0.134261031	0.135211559	0.136164032	0.137118384	0.138074549	0.139032456	0.139992036	0.140953214	0.141915915	0.14288006	0.143845569	0.144812358	0.145780343	0.146749435	0.147719543	0.148690575	0.149662434	0.150635022	0.151608237
74.mp3	0.06260167	0.062898759	0.063197604	0.063498245	0.063800722	0.064105075	0.064411347	0.064719577	0.065029809	0.065342086	0.06565645	0.065972946	0.066291618	0.066612511	0.066935672	0.067261146	0.06758898	0.067919223	0.068251922	0.068587127	0.068924888	0.069265256	0.069608282	0.069954018	0.070302517	0.070653834	0.071008022	0.071365139	0.071725239	0.07208838	0.072454622	0.072824023	0.073196643	0.073572543	0.073951787	0.074334437	0.074720558	0.075110215	0.075503475	0.075900405	0.076301074	0.076705553	0.077113913	0.077526225	0.077942564	0.078363005	0.078787624	0.079216498	0.079649707
76.mp3	0.101277434	0.102281129	0.103289539	0.104302591	0.105320213	0.106342329	0.107368862	0.108399733	0.109434859	0.110474158	0.111517542	0.112564923	0.113616211	0.114671312	0.115730131	0.11679257	0.117858529	0.118927905	0.120000593	0.121076485	0.122155471	0.123237438	0.124322272	0.125409852	0.126500061	0.127592773	0.128687863	0.129785202	0.130884659	0.1319861	0.133089389	0.134194384	0.135300945	0.136408925	0.137518177	0.138628549	0.139739889	0.14085204	0.141964841	0.143078131	0.144191745	0.145305514	0.146419268	0.147532833	0.148646033	0.149758687	0.150870613	0.151981626	0.153091538
77.mp3	0.0650873	0.065772886	0.06646672	0.067168933	0.067879661	0.068599037	0.069327199	0.070064288	0.070810444	0.07156581	0.072330532	0.073104755	0.07388863	0.074682306	0.075485935	0.076299672	0.077123672	0.077958092	0.078803092	0.079658832	0.080525473	0.081403179	0.082292116	0.083192448	0.084104343	0.085027969	0.085963495	0.086911091	0.087870928	0.088843178	0.089828011	0.090825601	0.091836118	0.092859735	0.093896624	0.094946955	0.0960109	0.097088627	0.098180305	0.0992861	0.100406178	0.1015407	0.102689827	0.103853716	0.105032522	0.106226393	0.107435477	0.108659916	0.109899845
78.mp3	0.138770315	0.139699211	0.140626474	0.141552036	0.142475828	0.143397782	0.144317831	0.145235908	0.146151946	0.147065879	0.147977642	0.148887168	0.149794394	0.150699254	0.151601683	0.152501618	0.153398994	0.154293748	0.155185815	0.156075133	0.156961637	0.157845265	0.158725954	0.15960364	0.160478259	0.16134975	0.162218047	0.16308309	0.163944813	0.164803153	0.165658047	0.16650943	0.16735724	0.168201411	0.169041879	0.169878579	0.170711446	0.171540415	0.17236542	0.173186394	0.174003271	0.174815984	0.175624465	0.176428646	0.177228459	0.178023834	0.178814701	0.179600991	0.180382632
79.mp3	0.083446336	0.084216155	0.084992558	0.085775603	0.086565348	0.087361852	0.088165172	0.088975366	0.08979249	0.090616601	0.091447755	0.092286008	0.093131414	0.093984028	0.094843904	0.095711094	0.09658565	0.097467623	0.098357062	0.099254018	0.100158536	0.101070665	0.101990447	0.102917927	0.103853147	0.104796147	0.105746964	0.106705636	0.107672196	0.108646677	0.109629109	0.110619518	0.111617931	0.112624368	0.113638849	0.11466139	0.115692004	0.1167307	0.117777486	0.118832362	0.119895328	0.120966378	0.122045502	0.123132685	0.124227908	0.125331148	0.126442374	0.127561553	0.128688645
80.mp3	0.048380719	0.048423492	0.048464851	0.048504799	0.04854334	0.048580473	0.048616202	0.048650527	0.048683448	0.048714966	0.048745081	0.048773793	0.048801099	0.048827	0.048851493	0.048874576	0.048896247	0.048916502	0.048935338	0.048952752	0.048968739	0.048983295	0.048996413	0.04900809	0.049018319	0.049027093	0.049034406	0.04904025	0.049044618	0.049047502	0.049048892	0.04904878	0.049047157	0.049044012	0.049039334	0.049033113	0.049025337	0.049015995	0.049005073	0.04899256	0.04897844	0.048962701	0.048945328	0.048926306	0.048905619	0.048883252	0.048859187	0.048833407	0.048805895
81.mp3	0.086906786	0.087982244	0.089068525	0.090165658	0.091273673	0.092392594	0.093522441	0.094663229	0.095814971	0.096977675	0.098151342	0.099335972	0.100531555	0.101738081	0.10295553	0.10418388	0.105423099	0.106673151	0.107933995	0.10920558	0.110487851	0.111780743	0.113084186	0.114398101	0.1157224	0.117056989	0.118401764	0.119756612	0.121121413	0.122496034	0.123880336	0.125274168	0.126677369	0.128089768	0.129511183	0.130941422	0.132380281	0.133827543	0.135282982	0.136746358	0.13821742	0.139695904	0.141181532	0.142674016	0.144173051	0.145678323	0.147189501	0.148706242	0.150228189
82.mp3	0.157043802	0.15809897	0.159149856	0.160196356	0.161238367	0.162275786	0.163308515	0.164336454	0.165359507	0.166377578	0.167390573	0.1683984	0.169400966	0.170398182	0.171389959	0.17237621	0.173356849	0.174331791	0.175300953	0.176264251	0.177221606	0.178172937	0.179118165	0.180057212	0.180990002	0.181916458	0.182836506	0.183750073	0.184657084	0.185557469	0.186451157	0.187338076	0.188218159	0.189091335	0.189957537	0.190816698	0.191668752	0.192513632	0.193351274	0.194181612	0.195004582	0.195820122	0.196628167	0.197428655	0.198221524	0.199006712	0.199784157	0.200553797	0.201315573
83.mp3	0.053789244	0.054265928	0.05474692	0.055232284	0.055722083	0.056216383	0.056715249	0.057218748	0.057726947	0.058239914	0.058757717	0.059280426	0.059808112	0.060340845	0.060878698	0.061421743	0.061970053	0.062523703	0.063082767	0.06364732	0.064217438	0.064793199	0.065374679	0.065961956	0.066555109	0.067154216	0.067759356	0.068370611	0.068988059	0.069611781	0.070241858	0.070878371	0.071521401	0.07217103	0.072827339	0.073490409	0.074160322	0.074837159	0.075521	0.076211927	0.076910019	0.077615356	0.078328016	0.079048079	0.079775621	0.080510719	0.081253448	0.082003881	0.08276209
84.mp3	0.077202234	0.078082553	0.078972786	0.079873039	0.080783417	0.081704026	0.082634971	0.083576355	0.084528284	0.08549086	0.086464186	0.087448364	0.088443493	0.089449672	0.090467001	0.091495574	0.092535487	0.093586832	0.094649699	0.095724178	0.096810354	0.097908311	0.099018129	0.100139885	0.101273653	0.102419504	0.103577505	0.104747717	0.1059302	0.107125005	0.108332183	0.109551775	0.11078382	0.112028349	0.113285387	0.114554953	0.115837058	0.117131706	0.118438893	0.119758607	0.121090827	0.122435524	0.123792657	0.125162177	0.126544024	0.127938126	0.129344402	0.130762755	0.132193079
85.mp3	0.048198054	0.048741073	0.049291345	0.049849005	0.050414189	0.050987036	0.051567688	0.052156289	0.052752988	0.053357934	0.053971281	0.054593186	0.055223806	0.055863305	0.056511848	0.057169604	0.057836742	0.058513439	0.059199873	0.059896223	0.060602674	0.061319414	0.062046634	0.062784526	0.06353329	0.064293125	0.065064234	0.065846826	0.06664111	0.0674473	0.068265613	0.069096268	0.06993949	0.070795503	0.071664537	0.072546825	0.073442602	0.074352104	0.075275573	0.076213252	0.077165385	0.078132222	0.079114011	0.080111004	0.081123455	0.082151618	0.08319575	0.084256108	0.085332948
86.mp3	0.057674703	0.058011475	0.058348723	0.058686461	0.059024699	0.059363452	0.05970273	0.060042547	0.060382915	0.060723845	0.061065351	0.061407444	0.061750136	0.06209344	0.062437368	0.062781932	0.063127143	0.063473013	0.063819555	0.064166779	0.064514698	0.064863323	0.065212666	0.065562736	0.065913547	0.066265109	0.066617432	0.066970528	0.067324407	0.06767908	0.068034557	0.068390848	0.068747964	0.069105914	0.069464708	0.069824355	0.070184865	0.070546248	0.070908511	0.071271663	0.071635714	0.072000671	0.072366542	0.072733336	0.073101059	0.07346972	0.073839324	0.07420988	0.074581393
87.mp3	0.08985026	0.090807699	0.091773705	0.092748321	0.093731583	0.09472353	0.095724195	0.096733612	0.097751811	0.09877882	0.099814663	0.100859365	0.101912944	0.102975419	0.104046802	0.105127104	0.106216332	0.107314491	0.10842158	0.109537595	0.110662528	0.111796367	0.112939095	0.11409069	0.115251127	0.116420373	0.117598393	0.118785145	0.119980581	0.121184647	0.122397285	0.123618427	0.124848003	0.126085932	0.127332128	0.128586499	0.129848942	0.13111935	0.132397607	0.133683586	0.134977155	0.136278171	0.137586484	0.138901934	0.14022435	0.141553554	0.142889355	0.144231553	0.14557994
88.mp3	0.075633527	0.076324033	0.077020774	0.077723814	0.078433221	0.079149059	0.079871394	0.080600294	0.081335824	0.082078051	0.082827041	0.08358286	0.084345574	0.08511525	0.085891954	0.086675751	0.087466706	0.088264886	0.089070355	0.089883177	0.090703416	0.091531135	0.092366397	0.093209264	0.094059798	0.094918057	0.095784102	0.096657991	0.09753978	0.098429527	0.099327284	0.100233106	0.101147044	0.102069147	0.102999464	0.103938041	0.10488492	0.105840146	0.106803756	0.107775787	0.108756275	0.109745249	0.11074274	0.111748772	0.112763366	0.113786542	0.114818315	0.115858694	0.116907686
89.mp3	0.051343017	0.05194152	0.052548692	0.053164701	0.053789723	0.054423935	0.055067518	0.055720658	0.056383545	0.057056371	0.057739333	0.058432633	0.059136476	0.059851072	0.060576634	0.06131338	0.062061533	0.062821319	0.06359297	0.064376721	0.065172811	0.065981487	0.066802997	0.067637593	0.068485536	0.069347087	0.070222515	0.07111209	0.072016089	0.072934794	0.07386849	0.074817466	0.075782018	0.076762442	0.077759042	0.078772124	0.079801999	0.080848981	0.081913388	0.08299554	0.084095761	0.08521438	0.086351724	0.087508127	0.088683922	0.089879443	0.091095028	0.092331013	0.093587735
90.mp3	0.053290229	0.053372647	0.053454172	0.053534809	0.053614562	0.053693434	0.053771428	0.053848547	0.053924793	0.054000168	0.054074674	0.054148312	0.054221083	0.054292987	0.054364026	0.054434198	0.054503503	0.054571941	0.054639509	0.054706207	0.054772032	0.054836982	0.054901054	0.054964244	0.05502655	0.055087966	0.055148489	0.055208113	0.055266833	0.055324644	0.055381538	0.055437509	0.055492549	0.055546652	0.055599808	0.055652008	0.055703244	0.055753506	0.055802782	0.055851063	0.055898336	0.055944589	0.05598981	0.056033985	0.056077101	0.056119141	0.056160092	0.056199937	0.056238659
91.mp3	0.107912291	0.10874935	0.109590682	0.11043629	0.111286178	0.112140348	0.112998802	0.113861541	0.114728563	0.115599868	0.116475452	0.117355311	0.118239441	0.119127836	0.120020486	0.120917383	0.121818517	0.122723876	0.123633445	0.12454721	0.125465154	0.126387259	0.127313504	0.128243866	0.129178323	0.130116848	0.131059413	0.132005989	0.132956541	0.133911038	0.13486944	0.135831711	0.136797807	0.137767684	0.138741297	0.139718595	0.140699526	0.141684036	0.142672065	0.143663554	0.144658438	0.14565665	0.146658118	0.14766277	0.148670527	0.149681309	0.15069503	0.151711602	0.152730933
92.mp3	0.065134271	0.065851458	0.066577157	0.067311492	0.068054588	0.068806573	0.069567575	0.070337724	0.071117152	0.071905992	0.072704377	0.073512443	0.074330325	0.075158162	0.075996091	0.076844253	0.077702787	0.078571835	0.079451538	0.080342041	0.081243485	0.082156015	0.083079775	0.084014909	0.084961562	0.085919879	0.086890004	0.087872082	0.088866256	0.089872669	0.090891464	0.091922782	0.092966763	0.094023546	0.095093268	0.096176065	0.097272068	0.09838141	0.099504216	0.100640613	0.101790721	0.102954657	0.104132536	0.105324466	0.106530552	0.10775089	0.108985576	0.110234695	0.111498326
93.mp3	0.06250962	0.06303289	0.063560906	0.064093746	0.064631489	0.065174214	0.065722005	0.066274943	0.066833112	0.067396598	0.067965487	0.068539867	0.069119827	0.069705457	0.07029685	0.070894098	0.071497296	0.072106538	0.072721923	0.073343549	0.073971514	0.074605921	0.075246871	0.075894468	0.076548818	0.077210025	0.077878198	0.078553446	0.079235878	0.079925607	0.080622743	0.081327402	0.082039699	0.082759748	0.083487668	0.084223577	0.084967593	0.085719838	0.086480432	0.087249497	0.088027157	0.088813534	0.089608753	0.090412938	0.091226216	0.092048711	0.092880549	0.093721857	0.09457276
95.mp3	0.089615203	0.090376003	0.091143006	0.09191627	0.092695855	0.093481819	0.094274221	0.09507312	0.095878572	0.096690637	0.097509372	0.098334833	0.099167079	0.100006164	0.100852145	0.101705076	0.102565012	0.103432006	0.104306112	0.10518738	0.106075862	0.106971607	0.107874664	0.108785081	0.109702902	0.110628173	0.111560937	0.112501234	0.113449104	0.114404585	0.115367713	0.11633852	0.117317037	0.118303294	0.119297316	0.120299127	0.121308747	0.122326194	0.123351482	0.124384621	0.125425619	0.12647448	0.127531203	0.128595784	0.129668213	0.130748477	0.131836558	0.132932433	0.134036073
96.mp3	0.142554989	0.143343867	0.1441254	0.144899695	0.145666862	0.146427008	0.14718024	0.147926668	0.148666398	0.149399537	0.150126192	0.150846468	0.15156047	0.152268301	0.152970064	0.15366586	0.154355789	0.155039949	0.155718438	0.156391351	0.157058782	0.157720823	0.158377566	0.159029098	0.159675506	0.160316877	0.160953292	0.161584834	0.162211581	0.162833611	0.163450999	0.164063819	0.164672141	0.165276035	0.165875568	0.166470804	0.167061807	0.167648637	0.168231352	0.168810009	0.169384662	0.169955362	0.170522161	0.171085104	0.171644238	0.172199605	0.172751247	0.173299202	0.173843506
98.mp3	0.046617385	0.047142059	0.047673764	0.048212631	0.048758797	0.049312401	0.049873585	0.050442492	0.051019271	0.051604072	0.052197048	0.052798356	0.053408156	0.05402661	0.054653885	0.05529015	0.055935578	0.056590345	0.057254629	0.057928615	0.058612487	0.059306437	0.060010656	0.060725343	0.061450696	0.06218692	0.062934223	0.063692815	0.064462911	0.065244729	0.066038491	0.066844421	0.067662749	0.068493707	0.06933753	0.070194457	0.07106473	0.071948595	0.072846301	0.073758098	0.074684241	0.075624988	0.076580597	0.077551332	0.078537456	0.079539235	0.080556938	0.081590833	0.082641193
99.mp3	0.113586293	0.114899509	0.116222067	0.117553856	0.118894756	0.120244644	0.121603386	0.122970843	0.124346868	0.125731306	0.127123994	0.128524762	0.129933431	0.131349815	0.132773718	0.134204938	0.135643261	0.137088467	0.138540327	0.139998601	0.141463043	0.142933394	0.14440939	0.145890755	0.147377203	0.148868442	0.150364167	0.151864065	0.153367813	0.154875079	0.15638552	0.157898786	0.159414514	0.160932335	0.162451867	0.163972721	0.165494497	0.167016787	0.168539174	0.17006123	0.171582519	0.173102597	0.17462101	0.176137297	0.177650987	0.179161602	0.180668657	0.182171658	0.183670105
101.mp3	0.057932187	0.057966449	0.057999148	0.058030299	0.058059918	0.058088022	0.058114625	0.058139742	0.058163387	0.058185572	0.058206311	0.058225617	0.058243501	0.058259974	0.058275049	0.058288735	0.058301042	0.05831198	0.058321559	0.058329787	0.058336672	0.058342222	0.058346445	0.058349348	0.058350937	0.058351218	0.058350198	0.058347882	0.058344275	0.058339381	0.058333205	0.058325751	0.058317021	0.05830702	0.058295749	0.058283212	0.058269409	0.058254344	0.058238016	0.058220427	0.058201577	0.058181467	0.058160096	0.058137464	0.05811357	0.058088412	0.05806199	0.0580343	0.058005341
102.mp3	0.071093834	0.071772189	0.072457513	0.073149895	0.073849425	0.074556194	0.075270293	0.075991816	0.076720853	0.0774575	0.078201849	0.078953996	0.079714036	0.080482064	0.081258176	0.082042468	0.082835036	0.083635978	0.084445391	0.085263372	0.086090017	0.086925424	0.087769689	0.08862291	0.089485184	0.090356605	0.09123727	0.092127273	0.09302671	0.093935672	0.094854254	0.095782546	0.096720638	0.09766862	0.098626577	0.099594597	0.100572762	0.101561155	0.102559853	0.103568935	0.104588475	0.105618543	0.106659207	0.107710534	0.108772583	0.109845412	0.110929074	0.112023618	0.113129088
103.mp3	0.100410715	0.101446834	0.102488602	0.103535959	0.104588841	0.105647181	0.106710912	0.10777996	0.108854253	0.109933712	0.111018257	0.112107805	0.113202271	0.114301565	0.115405596	0.116514267	0.11762748	0.118745135	0.119867125	0.120993343	0.122123677	0.123258012	0.124396229	0.125538207	0.126683819	0.127832937	0.128985427	0.130141153	0.131299976	0.13246175	0.133626328	0.134793558	0.135963286	0.13713535	0.138309589	0.139485834	0.140663915	0.141843657	0.143024879	0.144207399	0.14539103	0.146575579	0.147760853	0.14894665	0.150132768	0.151319	0.152505132	0.153690951	0.154876235
104.mp3	0.052691618	0.053223121	0.053759198	0.054299898	0.054845274	0.055395375	0.055950253	0.056509961	0.05707455	0.057644073	0.058218582	0.058798131	0.059382774	0.059972563	0.060567552	0.061167795	0.061773346	0.062384261	0.063000591	0.063622394	0.064249721	0.064882629	0.065521171	0.066165401	0.066815375	0.067471145	0.068132766	0.068800291	0.069473774	0.070153267	0.070838824	0.071530495	0.072228333	0.072932389	0.073642714	0.074359356	0.075082365	0.075811788	0.076547674	0.077290068	0.078039015	0.078794559	0.079556743	0.080325609	0.081101195	0.081883541	0.082672683	0.083468656	0.084271494
105.mp3	0.084405333	0.085160431	0.085921257	0.086687867	0.08746032	0.088238671	0.089022978	0.089813296	0.090609684	0.091412197	0.092220891	0.093035824	0.093857049	0.094684624	0.095518603	0.096359041	0.097205992	0.098059509	0.098919646	0.099786455	0.100659987	0.101540294	0.102427425	0.103321429	0.104222355	0.105130248	0.106045154	0.106967118	0.107896181	0.108832387	0.109775773	0.110726379	0.111684239	0.112649389	0.11362186	0.114601682	0.115588882	0.116583486	0.117585515	0.11859499	0.119611927	0.12063634	0.121668239	0.12270763	0.123754517	0.1248089	0.125870774	0.126940131	0.128016957
106.mp3	0.115279884	0.116231898	0.11718661	0.11814397	0.119103929	0.120066434	0.121031434	0.121998874	0.122968699	0.123940853	0.124915278	0.125891915	0.126870703	0.127851581	0.128834486	0.129819353	0.130806115	0.131794705	0.132785053	0.13377709	0.134770741	0.135765934	0.136762592	0.137760638	0.138759992	0.139760574	0.1407623	0.141765087	0.142768846	0.143773491	0.14477893	0.145785071	0.14679182	0.14779908	0.148806753	0.149814738	0.150822933	0.151831232	0.152839529	0.153847714	0.154855675	0.1558633	0.156870472	0.157877072	0.158882979	0.159888071	0.160892222	0.161895303	0.162897184
107.mp3	0.092921289	0.093860196	0.094807438	0.095763072	0.096727158	0.097699751	0.098680908	0.099670683	0.100669128	0.101676296	0.102692235	0.103716995	0.104750621	0.105793157	0.106844645	0.107905126	0.108974636	0.11005321	0.11114088	0.112237676	0.113343624	0.114458747	0.115583064	0.116716591	0.117859342	0.119011324	0.120172543	0.121342997	0.122522682	0.12371159	0.124909706	0.126117011	0.12733348	0.128559082	0.129793781	0.131037534	0.132290292	0.133552	0.134822595	0.136102006	0.137390156	0.13868696	0.139992323	0.141306145	0.142628313	0.143958709	0.145297202	0.146643655	0.147997916
108.mp3	0.094361954	0.095394187	0.096436813	0.097489905	0.098553536	0.099627776	0.100712694	0.101808357	0.102914828	0.10403217	0.105160441	0.106299697	0.107449992	0.108611375	0.109783892	0.110967587	0.112162499	0.113368661	0.114586106	0.115814857	0.117054938	0.118306363	0.119569144	0.120843285	0.122128785	0.123425639	0.124733831	0.126053342	0.127384144	0.128726202	0.130079474	0.131443908	0.132819445	0.134206017	0.135603546	0.137011945	0.138431116	0.139860953	0.141301336	0.142752136	0.144213211	0.145684409	0.147165563	0.148656495	0.150157013	0.15166691	0.153185967	0.154713948	0.156250605
109.mp3	0.063197641	0.063495851	0.063795306	0.064096038	0.064398081	0.064701466	0.065006226	0.065312394	0.065620004	0.06592909	0.066239685	0.066551823	0.066865541	0.067180872	0.067497851	0.067816515	0.0681369	0.068459042	0.068782977	0.069108744	0.069436379	0.069765921	0.070097408	0.070430879	0.070766373	0.071103929	0.071443589	0.071785392	0.072129379	0.072475593	0.072824075	0.073174867	0.073528013	0.073883555	0.074241539	0.074602008	0.074965008	0.075330584	0.075698782	0.076069649	0.076443232	0.076819579	0.077198739	0.07758076	0.077965691	0.078353584	0.078744488	0.079138455	0.079535537
110.mp3	0.090744461	0.091671011	0.092604878	0.093546087	0.094494661	0.095450622	0.096413989	0.09738478	0.098363013	0.099348701	0.100341857	0.101342492	0.102350613	0.103366227	0.104389337	0.105419945	0.106458048	0.107503643	0.108556723	0.109617278	0.110685295	0.111760758	0.112843648	0.113933942	0.115031614	0.116136633	0.117248967	0.118368577	0.119495421	0.120629455	0.121770626	0.122918882	0.124074161	0.125236399	0.126405528	0.127581473	0.128764153	0.129953484	0.131149375	0.132351729	0.133560444	0.13477541	0.135996512	0.13722363	0.138456634	0.139695389	0.140939754	0.14218958	0.143444709
111.mp3	0.075194138	0.076228838	0.077275692	0.078334766	0.079406122	0.080489816	0.081585905	0.082694438	0.083815462	0.084949018	0.086095144	0.087253872	0.088425228	0.089609235	0.090805909	0.092015259	0.09323729	0.094471998	0.095719375	0.096979403	0.098252058	0.099537309	0.100835116	0.102145431	0.103468197	0.104803349	0.106150811	0.107510498	0.108882316	0.110266159	0.111661913	0.113069449	0.11448863	0.115919306	0.117361315	0.118814483	0.120278622	0.121753532	0.123238999	0.124734797	0.126240683	0.127756403	0.129281684	0.130816243	0.132359778	0.133911973	0.135472496	0.137040998	0.138617117
112.mp3	0.098438746	0.099643222	0.100859035	0.10208618	0.103324652	0.104574438	0.105835522	0.107107878	0.10839148	0.10968629	0.110992268	0.112309366	0.113637528	0.114976693	0.116326791	0.117687746	0.119059472	0.120441878	0.121834862	0.123238314	0.124652116	0.12607614	0.12751025	0.128954298	0.130408129	0.131871576	0.133344461	0.134826597	0.136317785	0.137817815	0.139326466	0.140843505	0.142368687	0.143901755	0.145442438	0.146990456	0.148545512	0.150107299	0.151675496	0.153249768	0.154829767	0.156415131	0.158005484	0.159600436	0.161199584	0.162802509	0.16440878	0.166017949	0.167629557
113.mp3	0.087643309	0.088649865	0.089666269	0.090692573	0.091728827	0.092775078	0.093831371	0.094897751	0.095974255	0.097060923	0.098157787	0.099264879	0.100382226	0.101509853	0.10264778	0.103796023	0.104954595	0.106123504	0.107302754	0.108492343	0.109692265	0.11090251	0.11212306	0.113353894	0.114594983	0.115846294	0.117107785	0.118379409	0.119661113	0.120952836	0.122254508	0.123566054	0.12488739	0.126218422	0.12755905	0.128909164	0.130268644	0.131637364	0.133015183	0.134401954	0.135797519	0.137201709	0.138614342	0.140035228	0.141464163	0.142900934	0.144345312	0.145797059	0.147255922
114.mp3	0.13046085	0.131433263	0.132409265	0.133388808	0.134371846	0.135358329	0.136348206	0.137341423	0.138337925	0.139337654	0.140340553	0.141346558	0.142355608	0.143367636	0.144382575	0.145400355	0.146420903	0.147444145	0.148470003	0.149498397	0.150529246	0.151562465	0.152597965	0.153635657	0.154675449	0.155717243	0.156760941	0.157806442	0.158853641	0.159902431	0.1609527	0.162004334	0.163057217	0.164111227	0.165166242	0.166222134	0.167278771	0.168336021	0.169393745	0.170451802	0.171510046	0.17256833	0.173626501	0.174684402	0.175741873	0.176798751	0.177854866	0.178910048	0.17996412
115.mp3	0.037531423	0.037654372	0.037776213	0.037896933	0.038016519	0.038134957	0.038252235	0.038368337	0.03848325	0.038596957	0.038709443	0.038820693	0.038930688	0.039039411	0.039146845	0.039252972	0.039357771	0.039461224	0.03956331	0.039664008	0.039763296	0.039861153	0.039957555	0.040052479	0.0401459	0.040237794	0.040328134	0.040416895	0.040504049	0.040589567	0.040673422	0.040755583	0.040836021	0.040914703	0.040991599	0.041066674	0.041139895	0.041211228	0.041280636	0.041348083	0.041413532	0.041476945	0.041538281	0.041597501	0.041654563	0.041709425	0.041762044	0.041812374	0.041860372
116.mp3	0.08352322	0.084436225	0.085359085	0.086291896	0.087234754	0.088187755	0.089150992	0.09012456	0.091108552	0.092103058	0.093108171	0.094123977	0.095150566	0.096188023	0.097236432	0.098295875	0.099366432	0.100448181	0.101541197	0.102645552	0.103761315	0.104888553	0.106027329	0.107177702	0.108339727	0.109513456	0.110698937	0.11189621	0.113105314	0.114326282	0.115559139	0.116803906	0.118060599	0.119329226	0.120609788	0.121902279	0.123206686	0.124522988	0.125851155	0.127191148	0.12854292	0.129906414	0.131281562	0.132668287	0.1340665	0.135476101	0.136896977	0.138329005	0.139772047
117.mp3	0.080869846	0.081077336	0.081283916	0.081489617	0.081694471	0.081898505	0.082101752	0.082304238	0.082505995	0.082707049	0.082907431	0.083107167	0.083306287	0.083504817	0.083702785	0.083900219	0.084097145	0.08429359	0.084489582	0.084685145	0.084880307	0.085075093	0.08526953	0.085463643	0.085657458	0.085851001	0.086044296	0.086237369	0.086430245	0.086622949	0.086815507	0.087007943	0.087200282	0.087392548	0.087584767	0.087776963	0.087969162	0.088161387	0.088353664	0.088546017	0.08873847	0.08893105	0.08912378	0.089316686	0.089509793	0.089703125	0.089896708	0.090090567	0.090284727
118.mp3	0.053931554	0.054085373	0.05423765	0.054388377	0.05453755	0.054685161	0.054831203	0.054975669	0.055118551	0.055259839	0.055399526	0.0555376	0.055674053	0.055808874	0.05594205	0.05607357	0.056203423	0.056331594	0.05645807	0.056582837	0.05670588	0.056827184	0.056946731	0.057064506	0.057180491	0.057294667	0.057407016	0.057517518	0.057626153	0.057732899	0.057837734	0.057940636	0.058041581	0.058140546	0.058237504	0.05833243	0.058425297	0.058516077	0.058604742	0.058691262	0.058775608	0.058857746	0.058937646	0.059015274	0.059090595	0.059163575	0.059234177	0.059302363	0.059368096
119.mp3	0.080720521	0.081513586	0.082313481	0.083120261	0.083933978	0.084754683	0.08558243	0.086417268	0.087259248	0.088108421	0.088964834	0.089828535	0.090699573	0.091577991	0.092463837	0.093357152	0.094257981	0.095166363	0.096082338	0.097005945	0.097937219	0.098876197	0.099822909	0.100777388	0.101739663	0.102709759	0.103687701	0.104673512	0.10566721	0.106668812	0.107678332	0.10869578	0.109721165	0.110754491	0.111795758	0.112844964	0.113902103	0.114967165	0.116040133	0.117120991	0.118209715	0.119306276	0.120410642	0.121522775	0.122642631	0.123770163	0.124905315	0.126048028	0.127198234
120.mp3	0.099573775	0.100725398	0.101884404	0.103050702	0.104224193	0.105404776	0.106592346	0.107786791	0.108987996	0.110195842	0.111410203	0.112630949	0.113857947	0.115091057	0.116330133	0.117575027	0.118825584	0.120081643	0.12134304	0.122609603	0.123881157	0.125157521	0.126438507	0.127723924	0.129013574	0.130307252	0.131604752	0.132905858	0.13421035	0.135518004	0.136828587	0.138141863	0.13945759	0.14077552	0.1420954	0.143416971	0.144739968	0.146064123	0.147389159	0.148714796	0.150040749	0.151366726	0.152692432	0.154017565	0.155341819	0.156664883	0.157986441	0.159306173	0.160623753
121.mp3	0.131329323	0.132236937	0.133145457	0.134054841	0.134965047	0.135876033	0.136787754	0.137700168	0.138613229	0.13952689	0.140441106	0.14135583	0.142271011	0.143186602	0.144102553	0.145018811	0.145935326	0.146852043	0.147768908	0.148685868	0.149602864	0.150519839	0.151436736	0.152353494	0.153270052	0.154186348	0.155102318	0.156017899	0.156933023	0.157847623	0.15876163	0.159674974	0.160587584	0.161499386	0.162410306	0.163320266	0.164229191	0.165136999	0.166043611	0.166948943	0.167852912	0.16875543	0.169656411	0.170555764	0.171453399	0.172349221	0.173243135	0.174135046	0.175024852
122.mp3	0.081689905	0.082643552	0.083607265	0.084581125	0.085565211	0.0865596	0.08756437	0.088579596	0.089605349	0.090641703	0.091688725	0.092746483	0.093815042	0.094894464	0.095984809	0.097086134	0.098198492	0.099321934	0.100456506	0.101602253	0.102759214	0.103927425	0.105106916	0.106297714	0.107499842	0.108713316	0.109938148	0.111174343	0.112421901	0.113680817	0.114951077	0.116232663	0.117525548	0.118829698	0.120145071	0.121471618	0.122809281	0.124157993	0.125517678	0.12688825	0.128269615	0.129661667	0.131064289	0.132477355	0.133900726	0.135334251	0.136777768	0.138231102	0.139694065
123.mp3	0.107709154	0.109014742	0.110329534	0.111653405	0.112986223	0.114327851	0.115678141	0.117036942	0.118404093	0.119779427	0.121162768	0.122553934	0.123952733	0.125358968	0.126772433	0.128192912	0.129620183	0.131054016	0.132494171	0.1339404	0.135392449	0.136850053	0.138312938	0.139780824	0.141253421	0.14273043	0.144211543	0.145696446	0.147184814	0.148676315	0.150170606	0.151667338	0.153166153	0.154666684	0.156168558	0.15767139	0.159174789	0.160678358	0.16218169	0.163684369	0.165185976	0.16668608	0.168184247	0.169680033	0.171172989	0.172662659	0.174148582	0.175630291	0.177107311
124.mp3	0.11648255	0.117823738	0.119169548	0.120519733	0.121874041	0.123232215	0.124593992	0.125959106	0.127327287	0.12869826	0.130071744	0.131447458	0.132825113	0.134204417	0.135585077	0.136966793	0.138349263	0.139732182	0.141115242	0.14249813	0.143880532	0.145262132	0.146642609	0.148021641	0.149398905	0.150774074	0.15214682	0.153516813	0.154883724	0.156247219	0.157606965	0.158962628	0.160313874	0.161660368	0.163001773	0.164337756	0.165667981	0.166992113	0.168309818	0.169620764	0.170924618	0.172221049	0.173509728	0.174790328	0.176062524	0.17732599	0.178580407	0.179825457	0.181060822
125.mp3	0.101423717	0.1022555	0.103091029	0.103930298	0.104773296	0.105620015	0.106470444	0.107324571	0.108182384	0.10904387	0.109909013	0.110777798	0.111650207	0.112526223	0.113405825	0.114288992	0.115175703	0.116065934	0.116959658	0.117856851	0.118757483	0.119661524	0.120568944	0.121479709	0.122393783	0.123311131	0.124231714	0.125155491	0.126082419	0.127012455	0.127945551	0.12888166	0.129820729	0.130762707	0.131707537	0.132655162	0.133605522	0.134558553	0.135514191	0.136472368	0.137433012	0.138396052	0.13936141	0.140329008	0.141298764	0.142270592	0.143244406	0.144220112	0.145197618
126.mp3	0.119646521	0.120735895	0.121832878	0.122937494	0.124049763	0.125169703	0.12629733	0.127432659	0.1285757	0.129726462	0.130884952	0.132051171	0.133225121	0.134406798	0.135596196	0.136793305	0.137998111	0.139210599	0.140430746	0.141658528	0.142893915	0.144136874	0.145387367	0.14664535	0.147910775	0.14918359	0.150463736	0.151751148	0.153045758	0.154347489	0.155656259	0.15697198	0.158294557	0.159623888	0.160959865	0.16230237	0.16365128	0.165006464	0.166367782	0.167735086	0.169108218	0.170487015	0.171871302	0.173260894	0.174655599	0.176055213	0.177459524	0.178868308	0.18028133
127.mp3	0.08302759	0.083573679	0.084123364	0.084676703	0.085233754	0.085794575	0.086359225	0.086927765	0.087500254	0.088076754	0.088657327	0.089242034	0.089830939	0.090424104	0.091021594	0.091623473	0.092229806	0.092840659	0.093456097	0.094076189	0.094701	0.095330598	0.095965053	0.096604432	0.097248806	0.097898243	0.098552814	0.099212589	0.09987764	0.100548037	0.101223854	0.101905161	0.102592031	0.103284537	0.103982751	0.104686748	0.105396599	0.106112378	0.10683416	0.107562016	0.108296021	0.109036247	0.109782769	0.110535658	0.111294988	0.112060831	0.112833258	0.113612341	0.11439815
128.mp3	0.054493545	0.05485736	0.055222886	0.055590147	0.055959171	0.056329983	0.056702609	0.057077077	0.057453413	0.057831643	0.058211795	0.058593895	0.058977971	0.059364049	0.059752157	0.060142321	0.06053457	0.06092893	0.061325428	0.061724093	0.06212495	0.062528027	0.062933352	0.063340951	0.063750852	0.06416308	0.064577663	0.064994628	0.065414	0.065835805	0.066260071	0.066686821	0.067116081	0.067547876	0.067982231	0.06841917	0.068858716	0.069300893	0.069745722	0.070193227	0.070643428	0.071096346	0.071552002	0.072010413	0.0724716	0.072935579	0.073402366	0.073871977	0.074344427
129.mp3	0.074200557	0.074452923	0.074706316	0.07496077	0.075216318	0.075472995	0.075730834	0.075989872	0.076250142	0.076511681	0.076774524	0.077038707	0.077304266	0.077571239	0.077839662	0.078109574	0.078381011	0.078654012	0.078928617	0.079204865	0.079482794	0.079762447	0.080043863	0.080327083	0.080612151	0.080899107	0.081187996	0.08147886	0.081771745	0.082066694	0.082363753	0.08266297	0.082964389	0.08326806	0.08357403	0.083882349	0.084193065	0.084506231	0.084821898	0.085140117	0.085460941	0.085784426	0.086110626	0.086439596	0.086771394	0.087106077	0.087443704	0.087784336	0.088128031
130.mp3	0.061279973	0.061613911	0.061950373	0.062289402	0.062631041	0.062975334	0.063322326	0.063672062	0.064024589	0.064379953	0.064738201	0.065099382	0.065463543	0.065830734	0.066201005	0.066574407	0.066950991	0.067330809	0.067713915	0.068100361	0.068490203	0.068883496	0.069280296	0.06968066	0.070084646	0.070492311	0.070903717	0.071318923	0.07173799	0.072160981	0.072587959	0.073018988	0.073454132	0.073893459	0.074337034	0.074784927	0.075237205	0.075693938	0.076155198	0.076621057	0.077091587	0.077566862	0.078046959	0.078531952	0.079021919	0.079516939	0.080017091	0.080522455	0.081033112
131.mp3	0.047774905	0.047789626	0.047802562	0.047813726	0.047823131	0.047830788	0.047836709	0.047840905	0.047843385	0.04784416	0.047843239	0.047840631	0.047836345	0.047830388	0.047822769	0.047813495	0.047802572	0.047790008	0.047775807	0.047759975	0.047742518	0.047723441	0.047702747	0.04768044	0.047656525	0.047631003	0.047603879	0.047575153	0.047544829	0.047512907	0.047479388	0.047444275	0.047407566	0.047369261	0.047329362	0.047287866	0.047244773	0.04720008	0.047153787	0.047105891	0.04705639	0.04700528	0.046952558	0.046898221	0.046842265	0.046784684	0.046725476	0.046664633	0.046602152
133.mp3	0.055005163	0.055553849	0.056108525	0.05666929	0.057236248	0.057809502	0.058389159	0.058975326	0.059568113	0.06016763	0.060773991	0.061387311	0.062007706	0.062635294	0.063270196	0.063912534	0.064562431	0.065220014	0.06588541	0.066558748	0.06724016	0.067929779	0.068627738	0.069334176	0.070049229	0.070773038	0.071505745	0.072247493	0.072998427	0.073758693	0.074528439	0.075307814	0.07609697	0.076896058	0.077705231	0.078524645	0.079354453	0.080194813	0.081045882	0.081907817	0.082780776	0.083664918	0.084560403	0.085467388	0.086386032	0.087316494	0.088258931	0.089213499	0.090180355
134.mp3	0.119443714	0.120346547	0.12124771	0.122147167	0.123044878	0.123940808	0.124834921	0.125727182	0.126617556	0.127506011	0.128392514	0.129277033	0.130159537	0.131039994	0.131918375	0.132794649	0.133668788	0.134540762	0.135410542	0.136278101	0.137143409	0.138006439	0.138867164	0.139725554	0.140581584	0.141435225	0.142286449	0.143135229	0.143981537	0.144825345	0.145666626	0.14650535	0.147341489	0.148175015	0.149005897	0.149834107	0.150659615	0.15148239	0.1523024	0.153119616	0.153934003	0.15474553	0.155554164	0.15635987	0.157162614	0.157962359	0.15875907	0.15955271	0.160343239
135.mp3	0.154422116	0.155483674	0.1565421	0.157597274	0.158649078	0.159697391	0.160742097	0.161783079	0.162820221	0.163853408	0.164882525	0.165907459	0.166928098	0.16794433	0.168956044	0.169963131	0.170965481	0.171962985	0.172955537	0.17394303	0.174925358	0.175902415	0.176874099	0.177840305	0.178800931	0.179755874	0.180705035	0.181648312	0.182585606	0.183516819	0.184441851	0.185360606	0.186272987	0.187178899	0.188078244	0.18897093	0.189856862	0.190735947	0.191608091	0.192473204	0.193331192	0.194181966	0.195025434	0.195861508	0.196690098	0.197511114	0.198324469	0.199130075	0.199927844
136.mp3	0.064759343	0.065074342	0.065389329	0.065704321	0.066019335	0.066334387	0.066649495	0.066964674	0.06727994	0.067595311	0.067910801	0.068226429	0.068542208	0.068858157	0.069174289	0.069490622	0.069807171	0.070123951	0.070440979	0.070758269	0.071075837	0.071393698	0.071711868	0.072030361	0.072349191	0.072668375	0.072987927	0.07330786	0.07362819	0.07394893	0.074270096	0.0745917	0.074913757	0.07523628	0.075559282	0.075882778	0.07620678	0.076531301	0.076856354	0.077181951	0.077508105	0.077834829	0.078162134	0.078490032	0.078818535	0.079147653	0.079477399	0.079807783	0.080138815
137.mp3	0.060760042	0.060875416	0.060989515	0.061102344	0.061213907	0.061324209	0.061433253	0.061541041	0.061647578	0.061752864	0.061856902	0.061959693	0.062061238	0.062161538	0.062260592	0.0623584	0.062454962	0.062550275	0.062644338	0.062737148	0.062828704	0.062919001	0.063008036	0.063095804	0.063182301	0.063267521	0.063351459	0.063434107	0.06351546	0.063595509	0.063674247	0.063751665	0.063827753	0.063902502	0.063975901	0.06404794	0.064118606	0.064187888	0.064255771	0.064322244	0.06438729	0.064450896	0.064513045	0.06457372	0.064632906	0.064690583	0.064746733	0.064801336	0.064854372
138.mp3	0.0948579	0.09542199	0.095989582	0.096560735	0.09713551	0.097713967	0.09829617	0.09888218	0.099472061	0.100065875	0.100663688	0.101265565	0.10187157	0.102481769	0.103096231	0.103715021	0.104338208	0.10496586	0.105598047	0.106234837	0.106876302	0.107522511	0.108173537	0.108829451	0.109490326	0.110156234	0.110827249	0.111503444	0.112184895	0.112871675	0.113563859	0.114261524	0.114964745	0.115673597	0.116388158	0.117108504	0.117834712	0.118566858	0.11930502	0.120049275	0.120799699	0.121556369	0.122319363	0.123088757	0.123864626	0.124647048	0.125436097	0.126231849	0.127034378
140.mp3	0.113082728	0.114317973	0.115560101	0.11680898	0.11806448	0.11932646	0.120594777	0.121869282	0.123149822	0.124436235	0.125728357	0.127026017	0.128329039	0.12963724	0.130950434	0.132268427	0.133591021	0.134918009	0.136249182	0.137584323	0.138923209	0.140265614	0.141611301	0.142960033	0.144311562	0.145665636	0.147021999	0.148380387	0.14974053	0.151102154	0.152464977	0.153828712	0.155193068	0.156557747	0.157922445	0.159286853	0.160650658	0.162013539	0.163375171	0.164735226	0.166093368	0.167449258	0.168802551	0.170152898	0.171499947	0.172843338	0.174182712	0.175517702	0.17684794
142.mp3	0.064254095	0.064502586	0.064751388	0.065000521	0.065250005	0.065499859	0.065750103	0.066000758	0.066251842	0.066503375	0.066755378	0.067007869	0.06726087	0.067514399	0.067768476	0.068023121	0.068278354	0.068534195	0.068790663	0.069047778	0.069305561	0.06956403	0.069823206	0.070083109	0.070343758	0.070605173	0.070867373	0.07113038	0.071394211	0.071658888	0.071924429	0.072190854	0.072458183	0.072726435	0.07299563	0.073265788	0.073536926	0.073809066	0.074082225	0.074356424	0.07463168	0.074908013	0.075185441	0.075463983	0.075743658	0.076024482	0.076306475	0.076589655	0.076874038
143.mp3	0.10916832	0.110342695	0.111520657	0.11270204	0.113886671	0.115074378	0.116264986	0.117458316	0.11865419	0.119852425	0.121052836	0.122255239	0.123459445	0.124665264	0.125872504	0.12708097	0.128290469	0.129500801	0.130711768	0.13192317	0.133134805	0.134346467	0.135557953	0.136769055	0.137979567	0.139189277	0.140397978	0.141605455	0.142811498	0.144015893	0.145218425	0.146418878	0.147617038	0.148812686	0.150005606	0.151195579	0.152382388	0.153565812	0.154745633	0.155921632	0.157093587	0.15826128	0.159424491	0.160582999	0.161736585	0.162885029	0.164028112	0.165165614	0.166297317
144.mp3	0.106218215	0.107476119	0.108740833	0.110012184	0.111289995	0.112574082	0.113864256	0.115160323	0.116462082	0.117769327	0.119081847	0.120399424	0.121721837	0.123048856	0.124380249	0.125715774	0.127055189	0.128398241	0.129744677	0.131094233	0.132446645	0.13380164	0.135158942	0.136518269	0.137879333	0.139241844	0.140605505	0.141970014	0.143335066	0.144700351	0.146065553	0.147430355	0.148794433	0.150157461	0.151519108	0.15287904	0.154236921	0.155592409	0.15694516	0.158294828	0.159641064	0.160983517	0.162321832	0.163655653	0.164984622	0.166308381	0.167626568	0.168938822	0.170244779
145.mp3	0.135970186	0.137147848	0.13832473	0.139500686	0.140675565	0.141849219	0.1430215	0.144192258	0.145361346	0.146528615	0.147693915	0.1488571	0.150018021	0.15117653	0.152332479	0.15348572	0.154636107	0.155783492	0.156927728	0.15806867	0.159206169	0.160340081	0.161470259	0.162596558	0.163718834	0.16483694	0.165950734	0.16706007	0.168164805	0.169264795	0.170359899	0.171449973	0.172534875	0.173614463	0.174688597	0.175757135	0.176819937	0.177876863	0.178927773	0.179972529	0.181010992	0.182043024	0.183068487	0.184087244	0.185099159	0.186104095	0.187101916	0.188092489	0.189075676
146.mp3	0.035165314	0.035237765	0.035310105	0.035382341	0.035454482	0.035526538	0.035598515	0.035670423	0.03574227	0.035814063	0.035885812	0.035957525	0.036029208	0.036100872	0.036172523	0.036244171	0.036315822	0.036387484	0.036459167	0.036530877	0.036602623	0.036674413	0.036746254	0.036818155	0.036890123	0.036962166	0.037034293	0.037106511	0.037178828	0.037251251	0.03732379	0.037396452	0.037469245	0.037542177	0.037615256	0.037688491	0.037761888	0.037835457	0.037909205	0.037983141	0.038057273	0.03813161	0.038206159	0.038280929	0.038355929	0.038431167	0.038506651	0.038582391	0.038658395
148.mp3	0.065678378	0.06649048	0.067312858	0.068145644	0.068988971	0.069842972	0.070707781	0.071583533	0.072470361	0.073368402	0.074277789	0.075198657	0.076131142	0.077075378	0.078031499	0.078999639	0.079979929	0.080972503	0.081977491	0.082995022	0.084025225	0.085068226	0.086124151	0.087193121	0.088275257	0.089370677	0.090479495	0.091601823	0.09273777	0.093887439	0.095050932	0.096228344	0.097419767	0.098625287	0.099844985	0.101078935	0.102327206	0.103589859	0.10486695	0.106158524	0.107464621	0.108785269	0.110120491	0.111470296	0.112834685	0.114213648	0.115607164	0.117015197	0.118437701
149.mp3	0.078202529	0.078804218	0.079411487	0.080024421	0.080643102	0.081267618	0.081898056	0.082534502	0.083177046	0.083825778	0.08448079	0.085142172	0.085810019	0.086484424	0.087165483	0.087853292	0.088547949	0.089249551	0.089958199	0.090673991	0.091397031	0.092127419	0.092865258	0.093610653	0.094363709	0.095124531	0.095893225	0.096669898	0.097454658	0.098247613	0.099048873	0.099858547	0.100676744	0.101503575	0.10233915	0.103183581	0.104036978	0.104899452	0.105771114	0.106652075	0.107542445	0.108442335	0.109351854	0.11027111	0.111200213	0.112139269	0.113088384	0.114047663	0.115017208
150.mp3	0.130110676	0.131190943	0.132274493	0.133361257	0.134451164	0.13554414	0.136640111	0.137738998	0.138840723	0.139945203	0.141052355	0.142162091	0.143274325	0.144388963	0.145505914	0.14662508	0.147746364	0.148869665	0.149994879	0.1511219	0.152250619	0.153380924	0.154512701	0.155645832	0.156780199	0.157915677	0.15905214	0.160189461	0.161327506	0.162466142	0.163605229	0.164744627	0.165884191	0.167023774	0.168163225	0.16930239	0.170441111	0.171579228	0.172716576	0.173852988	0.174988293	0.176122317	0.177254881	0.178385804	0.179514902	0.180641985	0.181766863	0.182889338	0.184009213
151.mp3	0.086655661	0.087340758	0.08803111	0.088726772	0.0894278	0.090134248	0.090846171	0.091563624	0.092286664	0.093015344	0.09374972	0.094489848	0.095235783	0.09598758	0.096745294	0.097508979	0.098278691	0.099054485	0.099836413	0.100624531	0.101418891	0.102219547	0.103026552	0.103839956	0.104659813	0.105486172	0.106319084	0.107158598	0.108004763	0.108857626	0.109717233	0.110583631	0.111456863	0.112336972	0.113224	0.114117987	0.115018972	0.115926991	0.116842081	0.117764273	0.1186936	0.119630091	0.120573772	0.121524668	0.122482801	0.12344819	0.124420852	0.1254008	0.126388044
152.mp3	0.065400553	0.06566275	0.065924844	0.066186847	0.066448774	0.066710638	0.066972453	0.067234232	0.067495987	0.067757733	0.068019481	0.068281244	0.068543036	0.068804866	0.069066749	0.069328696	0.069590717	0.069852825	0.07011503	0.070377344	0.070639777	0.07090234	0.071165042	0.071427893	0.071690903	0.071954082	0.072217438	0.072480979	0.072744715	0.073008654	0.073272802	0.073537167	0.073801757	0.074066577	0.074331635	0.074596935	0.074862483	0.075128284	0.075394343	0.075660663	0.075927248	0.076194101	0.076461224	0.076728619	0.076996287	0.077264229	0.077532446	0.077800936	0.078069698
153.mp3	0.053705128	0.053912179	0.05411807	0.054322793	0.054526341	0.054728704	0.054929872	0.055129837	0.055328588	0.055526114	0.055722405	0.055917449	0.056111233	0.056303746	0.056494973	0.056684901	0.056873517	0.057060804	0.057246748	0.057431333	0.057614542	0.057796357	0.057976762	0.058155737	0.058333263	0.05850932	0.058683889	0.058856947	0.059028474	0.059198445	0.059366838	0.059533629	0.059698793	0.059862305	0.060024137	0.060184263	0.060342654	0.060499282	0.060654117	0.060807129	0.060958286	0.061107556	0.061254905	0.061400301	0.061543707	0.061685088	0.061824407	0.061961627	0.062096708
154.mp3	0.128947967	0.129971592	0.130999813	0.132032615	0.133069978	0.134111884	0.135158309	0.136209231	0.137264624	0.138324459	0.139388706	0.140457333	0.141530304	0.142607581	0.143689125	0.144774893	0.145864839	0.146958915	0.14805707	0.14915925	0.150265397	0.151375452	0.152489349	0.153607024	0.154728404	0.155853415	0.156981982	0.15811402	0.159249447	0.160388172	0.161530102	0.162675139	0.163823183	0.164974126	0.166127859	0.167284266	0.168443227	0.169604618	0.170768309	0.171934166	0.173102048	0.174271811	0.175443305	0.176616372	0.177790853	0.17896658	0.18014338	0.181321073	0.182499476
155.mp3	0.060102345	0.060283337	0.060464049	0.060644495	0.060824691	0.061004652	0.061184392	0.061363926	0.061543268	0.061722432	0.061901434	0.062080286	0.062259004	0.0624376	0.062616089	0.062794484	0.062972799	0.063151047	0.063329242	0.063507397	0.063685524	0.063863638	0.064041751	0.064219875	0.064398024	0.06457621	0.064754446	0.064932743	0.065111115	0.065289573	0.06546813	0.065646797	0.065825587	0.06600451	0.06618358	0.066362807	0.066542203	0.06672178	0.066901547	0.067081517	0.067261701	0.067442109	0.067622753	0.067803642	0.067984787	0.068166199	0.068347888	0.068529863	0.068712136
156.mp3	0.081943588	0.082961663	0.083991983	0.085034667	0.086089829	0.087157586	0.088238051	0.089331335	0.090437549	0.091556799	0.09268919	0.093834825	0.094993803	0.09616622	0.09735217	0.098551742	0.09976502	0.100992087	0.102233018	0.103487886	0.104756756	0.106039691	0.107336744	0.108647966	0.109973398	0.111313076	0.112667027	0.114035273	0.115417823	0.116814682	0.118225843	0.119651291	0.121090999	0.122544931	0.124013039	0.125495263	0.126991531	0.128501758	0.130025847	0.131563686	0.133115147	0.134680088	0.136258353	0.137849767	0.13945414	0.141071261	0.142700905	0.144342826	0.145996758
157.mp3	0.102550943	0.10359513	0.104646858	0.105706103	0.10677284	0.107847041	0.108928672	0.110017699	0.111114082	0.112217781	0.113328748	0.114446935	0.115572289	0.116704751	0.117844262	0.118990756	0.120144163	0.121304409	0.122471417	0.123645102	0.124825377	0.12601215	0.127205323	0.128404793	0.129610452	0.130822186	0.132039877	0.133263401	0.134492627	0.135727418	0.136967634	0.138213126	0.139463739	0.140719313	0.14197968	0.143244666	0.144514092	0.14578777	0.147065506	0.148347097	0.149632337	0.15092101	0.152212891	0.153507752	0.154805355	0.156105453	0.157407795	0.158712119	0.160018157
158.mp3	0.044078137	0.044230205	0.044382063	0.044533716	0.044685171	0.044836433	0.044987509	0.045138403	0.045289121	0.045439667	0.045590048	0.045740267	0.045890328	0.046040237	0.046189996	0.04633961	0.046489081	0.046638414	0.046787611	0.046936675	0.047085607	0.047234411	0.047383087	0.047531638	0.047680064	0.047828366	0.047976545	0.0481246	0.048272532	0.048420339	0.048568021	0.048715576	0.048863002	0.049010296	0.049157456	0.049304478	0.049451359	0.049598094	0.049744678	0.049891105	0.05003737	0.050183466	0.050329385	0.05047512	0.050620661	0.050766	0.050911126	0.051056028	0.051200694
159.mp3	0.092250102	0.092672338	0.093094865	0.093517706	0.093940883	0.09436442	0.094788338	0.09521266	0.095637406	0.0960626	0.096488261	0.096914412	0.097341074	0.097768267	0.098196012	0.09862433	0.09905324	0.099482763	0.099912918	0.100343725	0.100775202	0.10120737	0.101640246	0.102073848	0.102508196	0.102943305	0.103379195	0.103815882	0.104253381	0.104691711	0.105130887	0.105570923	0.106011836	0.106453641	0.10689635	0.107339979	0.10778454	0.108230046	0.10867651	0.109123944	0.109572358	0.110021764	0.110472171	0.110923589	0.111376027	0.111829494	0.112283995	0.11273954	0.113196132
160.mp3	0.092273828	0.0932397	0.094215064	0.095200011	0.096194633	0.097199022	0.098213269	0.099237464	0.100271697	0.101316056	0.102370629	0.103435502	0.104510761	0.10559649	0.106692769	0.107799681	0.108917303	0.110045712	0.111184982	0.112335186	0.113496393	0.114668669	0.115852079	0.117046682	0.118252536	0.119469695	0.120698208	0.121938121	0.123189474	0.124452305	0.125726645	0.12701252	0.128309951	0.129618953	0.130939535	0.132271698	0.133615439	0.134970746	0.136337599	0.13771597	0.139105825	0.140507118	0.141919795	0.143343794	0.14477904	0.14622545	0.147682929	0.149151369	0.150630653
161.mp3	0.076211774	0.076504352	0.076797663	0.077091739	0.077386611	0.077682314	0.077978879	0.078276339	0.078574728	0.078874079	0.079174424	0.079475799	0.079778236	0.08008177	0.080386435	0.080692266	0.080999297	0.081307564	0.081617102	0.081927947	0.082240135	0.082553701	0.082868683	0.083185118	0.083503043	0.083822495	0.084143512	0.084466133	0.084790397	0.085116342	0.085444008	0.085773435	0.086104664	0.086437734	0.086772688	0.087109567	0.087448413	0.087789268	0.088132177	0.088477182	0.088824327	0.089173658	0.089525219	0.089879055	0.090235214	0.090593743	0.090954687	0.091318096	0.091684018
162.mp3	0.134119678	0.13507998	0.136041816	0.137005114	0.137969804	0.138935812	0.139903063	0.140871485	0.141840999	0.14281153	0.143782998	0.144755325	0.145728429	0.146702229	0.147676641	0.148651582	0.149626965	0.150602703	0.151578708	0.152554891	0.153531161	0.154507424	0.155483588	0.156459556	0.157435232	0.158410519	0.159385315	0.16035952	0.161333031	0.162305743	0.163277551	0.164248347	0.16521802	0.166186461	0.167153557	0.168119193	0.169083253	0.170045619	0.171006172	0.171964789	0.172921349	0.173875724	0.174827789	0.175777415	0.17672447	0.177668823	0.178610337	0.179548878	0.180484305
163.mp3	0.069254513	0.069519907	0.069785796	0.070052204	0.070319158	0.070586683	0.070854804	0.071123546	0.071392935	0.071662997	0.071933757	0.072205242	0.072477476	0.072750486	0.073024299	0.07329894	0.073574435	0.073850812	0.074128096	0.074406314	0.074685493	0.07496566	0.075246842	0.075529067	0.075812361	0.076096752	0.076382267	0.076668935	0.076956784	0.077245841	0.077536136	0.077827695	0.078120549	0.078414726	0.078710254	0.079007164	0.079305484	0.079605244	0.079906474	0.080209203	0.080513463	0.080819283	0.081126693	0.081435725	0.081746409	0.082058777	0.08237286	0.082688689	0.083006296
164.mp3	0.104288555	0.105181888	0.106080544	0.106984541	0.107893896	0.108808623	0.109728737	0.110654252	0.111585179	0.112521529	0.113463312	0.114410534	0.115363203	0.116321323	0.117284897	0.118253928	0.119228414	0.120208353	0.121193743	0.122184575	0.123180843	0.124182536	0.125189641	0.126202143	0.127220025	0.128243268	0.129271847	0.130305739	0.131344914	0.132389342	0.133438989	0.134493816	0.135553784	0.136618849	0.137688962	0.138764073	0.139844127	0.140929065	0.142018824	0.143113337	0.144212533	0.145316337	0.146424667	0.147537441	0.148654566	0.14977595	0.150901493	0.152031089	0.153164628
166.mp3	0.141470622	0.142409955	0.143347135	0.144282098	0.145214778	0.146145112	0.147073039	0.147998494	0.148921417	0.149841747	0.150759423	0.151674385	0.152586573	0.153495929	0.154402393	0.155305908	0.156206414	0.157103855	0.157998173	0.158889311	0.159777211	0.160661817	0.161543072	0.16242092	0.163295304	0.164166168	0.165033455	0.165897109	0.166757074	0.167613292	0.168465708	0.169314264	0.170158905	0.170999571	0.171836207	0.172668755	0.173497156	0.174321353	0.175141287	0.175956899	0.17676813	0.17757492	0.178377208	0.179174934	0.179968036	0.180756453	0.181540122	0.182318979	0.183092962
167.mp3	0.078888471	0.078961902	0.079033448	0.079103122	0.079170935	0.0792369	0.079301028	0.07936333	0.079423815	0.079482493	0.079539373	0.079594463	0.079647772	0.079699306	0.079749073	0.079797078	0.079843327	0.079887826	0.079930579	0.079971591	0.080010864	0.080048401	0.080084206	0.08011828	0.080150625	0.080181241	0.080210129	0.080237289	0.08026272	0.08028642	0.080308389	0.080328623	0.08034712	0.080363877	0.08037889	0.080392153	0.080403663	0.080413414	0.0804214	0.080427614	0.080432049	0.080434697	0.08043555	0.0804346	0.080431837	0.080427251	0.080420832	0.080412569	0.08040245
168.mp3	0.122579411	0.123810836	0.125039022	0.126263731	0.127484725	0.128701772	0.129914645	0.13112312	0.132326979	0.133526006	0.134719992	0.135908732	0.137092025	0.138269676	0.139441494	0.140607292	0.141766888	0.142920108	0.144066778	0.145206732	0.146339808	0.147465848	0.148584701	0.149696219	0.150800259	0.151896682	0.152985356	0.154066151	0.155138944	0.156203614	0.157260046	0.158308131	0.159347761	0.160378833	0.161401251	0.162414921	0.163419752	0.164415659	0.165402559	0.166380376	0.167349035	0.168308464	0.169258597	0.17019937	0.171130723	0.172052598	0.172964941	0.173867701	0.174760831
169.mp3	0.061220367	0.061395637	0.061570114	0.061743806	0.06191672	0.062088863	0.062260241	0.062430861	0.06260073	0.062769852	0.062938233	0.063105879	0.063272793	0.063438981	0.063604446	0.063769192	0.063933223	0.064096541	0.06425915	0.06442105	0.064582245	0.064742735	0.064902522	0.065061607	0.065219989	0.065377669	0.065534645	0.065690918	0.065846485	0.066001344	0.066155494	0.066308931	0.066461651	0.066613652	0.066764928	0.066915476	0.067065288	0.06721436	0.067362685	0.067510256	0.067657064	0.067803103	0.067948362	0.068092832	0.068236504	0.068379366	0.068521406	0.068662613	0.068802973
170.mp3	0.073130317	0.073969187	0.074816632	0.075672705	0.076537456	0.077410935	0.078293191	0.079184271	0.08008422	0.08099308	0.081910894	0.0828377	0.083773535	0.084718434	0.085672429	0.08663555	0.087607824	0.088589275	0.089579924	0.09057979	0.091588886	0.092607224	0.093634813	0.094671654	0.09571775	0.096773094	0.09783768	0.098911493	0.099994516	0.101086727	0.102188098	0.103298595	0.104418181	0.105546812	0.106684438	0.107831001	0.108986442	0.110150689	0.111323668	0.112505296	0.113695483	0.114894132	0.116101138	0.117316388	0.11853976	0.119771125	0.121010346	0.122257276	0.123511757
171.mp3	0.047822297	0.048090343	0.048359386	0.048629449	0.048900558	0.049172737	0.049446011	0.049720407	0.04999595	0.050272667	0.050550583	0.050829725	0.05111012	0.051391796	0.051674778	0.051959097	0.052244778	0.052531851	0.052820344	0.053110285	0.053401705	0.053694633	0.053989097	0.05428513	0.05458276	0.054882019	0.055182938	0.055485548	0.055789882	0.056095971	0.056403848	0.056713546	0.057025098	0.057338539	0.057653901	0.05797122	0.058290531	0.058611868	0.058935268	0.059260766	0.0595884	0.059918206	0.060250222	0.060584485	0.060921034	0.061259908	0.061601146	0.061944788	0.062290873
172.mp3	0.105505657	0.106775135	0.108051655	0.109335046	0.110625129	0.111921723	0.113224638	0.11453368	0.115848649	0.11716934	0.118495542	0.119827037	0.121163603	0.122505012	0.12385103	0.125201417	0.126555929	0.127914314	0.129276317	0.130641676	0.132010124	0.13338139	0.134755195	0.136131257	0.137509289	0.138888997	0.140270084	0.141652248	0.143035181	0.144418572	0.145802104	0.147185458	0.148568308	0.149950326	0.151331179	0.152710532	0.154088043	0.155463371	0.156836168	0.158206086	0.159572771	0.16093587	0.162295024	0.163649874	0.165000058	0.166345214	0.167684976	0.169018978	0.170346853
173.mp3	0.114863328	0.116053638	0.117249414	0.118450536	0.11965688	0.120868318	0.122084717	0.123305942	0.124531852	0.125762303	0.126997148	0.128236233	0.129479404	0.130726498	0.131977352	0.133231797	0.13448966	0.135750762	0.137014924	0.138281958	0.139551675	0.140823879	0.142098373	0.143374954	0.144653412	0.145933538	0.147215115	0.148497922	0.149781735	0.151066325	0.152351459	0.153636899	0.154922405	0.15620773	0.157492624	0.158776835	0.160060104	0.161342169	0.162622766	0.163901623	0.16517847	0.166453027	0.167725016	0.168994152	0.170260148	0.171522713	0.172781554	0.174036373	0.17528687
174.mp3	0.084122514	0.08527068	0.086431325	0.087604464	0.08879011	0.089988266	0.091198931	0.092422099	0.093657756	0.094905882	0.09616645	0.097439425	0.098724766	0.100022424	0.101332341	0.102654451	0.103988681	0.105334947	0.106693157	0.10806321	0.109444993	0.110838386	0.112243257	0.113659463	0.115086852	0.116525258	0.117974507	0.119434411	0.120904769	0.12238537	0.123875991	0.125376392	0.126886325	0.128405525	0.129933715	0.131470605	0.133015889	0.134569248	0.13613035	0.137698845	0.139274372	0.140856552	0.142444995	0.144039292	0.14563902	0.147243744	0.14885301	0.15046635	0.152083282
175.mp3	0.056503804	0.056684777	0.056865918	0.05704725	0.057228794	0.057410572	0.057592604	0.057774914	0.057957521	0.058140448	0.058323716	0.058507348	0.058691363	0.058875785	0.059060635	0.059245935	0.059431706	0.059617971	0.059804751	0.05999207	0.060179948	0.060368409	0.060557475	0.060747168	0.060937511	0.061128528	0.06132024	0.061512671	0.061705845	0.061899785	0.062094515	0.062290057	0.062486438	0.06268368	0.062881808	0.063080847	0.063280821	0.063481757	0.063683678	0.063886612	0.064090583	0.064295619	0.064501744	0.064708987	0.064917374	0.065126933	0.065337691	0.065549676	0.065762917
176.mp3	0.045413309	0.045574291	0.045734906	0.045895163	0.04605507	0.046214638	0.046373874	0.046532788	0.046691387	0.046849681	0.047007678	0.047165386	0.047322812	0.047479965	0.047636852	0.047793481	0.047949859	0.048105993	0.048261891	0.04841756	0.048573005	0.048728234	0.048883253	0.049038069	0.049192686	0.049347112	0.049501352	0.049655412	0.049809296	0.04996301	0.050116559	0.050269948	0.05042318	0.050576262	0.050729195	0.050881986	0.051034636	0.05118715	0.051339531	0.051491781	0.051643904	0.051795902	0.051947777	0.052099531	0.052251166	0.052402683	0.052554084	0.052705369	0.052856538
177.mp3	0.053984332	0.054213558	0.054442654	0.054671628	0.054900488	0.05512924	0.055357892	0.05558645	0.055814921	0.05604331	0.056271625	0.056499869	0.05672805	0.056956172	0.05718424	0.057412259	0.057640232	0.057868164	0.058096059	0.058323919	0.058551749	0.058779549	0.059007323	0.059235072	0.059462798	0.059690501	0.059918183	0.060145843	0.060373482	0.060601097	0.060828689	0.061056254	0.061283792	0.061511298	0.06173877	0.061966203	0.062193593	0.062420934	0.062648221	0.062875446	0.063102603	0.063329683	0.063556678	0.063783578	0.064010372	0.06423705	0.064463599	0.064690007	0.064916259
178.mp3	0.09516231	0.095857151	0.096556395	0.09726009	0.09796828	0.098681012	0.099398331	0.100120283	0.100846914	0.101578268	0.102314391	0.103055327	0.103801122	0.104551819	0.105307463	0.106068096	0.106833764	0.107604507	0.108380369	0.10916139	0.109947613	0.110739078	0.111535824	0.112337891	0.113145316	0.113958137	0.11477639	0.115600111	0.116429334	0.117264093	0.118104418	0.118950341	0.119801891	0.120659095	0.12152198	0.122390571	0.12326489	0.124144958	0.125030794	0.125922415	0.126819836	0.127723069	0.128632125	0.12954701	0.130467729	0.131394286	0.132326678	0.133264901	0.13420895
179.mp3	0.056862833	0.057440411	0.058025116	0.058617083	0.05921645	0.059823356	0.060437945	0.061060361	0.061690753	0.062329274	0.062976077	0.063631321	0.064295166	0.064967776	0.065649319	0.066339965	0.067039889	0.067749266	0.068468279	0.069197112	0.069935951	0.070684988	0.071444418	0.07221444	0.072995254	0.073787067	0.074590089	0.075404531	0.076230611	0.077068549	0.077918568	0.078780898	0.079655768	0.080543415	0.081444076	0.082357994	0.083285415	0.084226588	0.085181765	0.086151202	0.087135158	0.088133896	0.08914768	0.090176779	0.091221463	0.092282005	0.093358679	0.094451764	0.095561538
180.mp3	0.138551824	0.139588208	0.140622833	0.1416556	0.142686409	0.143715165	0.144741767	0.14576612	0.146788127	0.147807693	0.148824721	0.149839118	0.150850788	0.151859639	0.152865576	0.153868506	0.154868338	0.155864979	0.156858338	0.157848324	0.158834845	0.159817811	0.160797133	0.16177272	0.162744483	0.163712333	0.164676182	0.165635939	0.166591519	0.167542831	0.168489789	0.169432304	0.170370289	0.171303657	0.17223232	0.173156192	0.174075184	0.174989211	0.175898186	0.17680202	0.177700628	0.178593923	0.179481817	0.180364224	0.181241055	0.182112226	0.182977646	0.18383723	0.18469089
181.mp3	0.086017025	0.087308663	0.088611625	0.089925733	0.091250802	0.092586635	0.093933026	0.095289759	0.096656607	0.098033333	0.099419692	0.100815424	0.102220263	0.103633931	0.105056139	0.106486589	0.107924971	0.109370967	0.110824248	0.112284473	0.113751294	0.115224352	0.116703277	0.118187692	0.119677208	0.121171428	0.122669946	0.124172348	0.12567821	0.1271871	0.12869858	0.130212201	0.131727508	0.133244041	0.13476133	0.136278902	0.137796274	0.139312961	0.140828472	0.14234231	0.143853974	0.145362961	0.146868763	0.148370869	0.149868766	0.15136194	0.152849874	0.154332052	0.155807955
182.mp3	0.121326834	0.122196359	0.123067345	0.123939749	0.124813528	0.125688638	0.126565035	0.127442674	0.12832151	0.129201495	0.130082584	0.130964728	0.13184788	0.132731989	0.133617007	0.134502881	0.135389562	0.136276996	0.137165129	0.138053909	0.138943279	0.139833183	0.140723564	0.141614365	0.142505525	0.143396985	0.144288684	0.145180558	0.146072544	0.146964577	0.147856591	0.14874852	0.149640293	0.150531842	0.151423096	0.152313981	0.153204423	0.154094348	0.154983679	0.155872336	0.156760241	0.157647311	0.158533465	0.159418617	0.160302681	0.161185569	0.162067192	0.162947458	0.163826274
184.mp3	0.101802265	0.102485564	0.103172655	0.103863583	0.104558389	0.105257118	0.105959812	0.106666513	0.107377266	0.108092113	0.108811096	0.109534257	0.110261639	0.110993285	0.111729234	0.11246953	0.113214214	0.113963325	0.114716905	0.115474994	0.11623763	0.117004855	0.117776705	0.118553219	0.119334435	0.12012039	0.120911119	0.121706657	0.122507041	0.123312302	0.124122474	0.124937589	0.125757678	0.12658277	0.127412894	0.128248077	0.129088345	0.129933723	0.130784234	0.1316399	0.13250074	0.133366773	0.134238015	0.135114481	0.135996182	0.136883131	0.137775334	0.138672798	0.139575526
185.mp3	0.070950494	0.07095149	0.070950869	0.070948648	0.070944844	0.070939476	0.070932559	0.070924109	0.070914141	0.07090267	0.070889708	0.07087527	0.070859367	0.070842013	0.070823218	0.070802994	0.07078135	0.070758297	0.070733844	0.070707999	0.070680772	0.070652169	0.070622198	0.070590866	0.070558179	0.070524143	0.070488764	0.070452045	0.070413992	0.070374608	0.070333897	0.070291862	0.070248506	0.070203831	0.070157838	0.07011053	0.070061906	0.070011967	0.069960714	0.069908146	0.069854263	0.069799063	0.069742544	0.069684705	0.069625544	0.069565057	0.069503243	0.069440096	0.069375614
186.mp3	0.069093484	0.069557706	0.07002522	0.070496079	0.070970336	0.071448046	0.071929265	0.072414046	0.072902448	0.073394526	0.073890338	0.074389942	0.074893397	0.075400763	0.075912099	0.076427465	0.076946925	0.077470539	0.07799837	0.078530482	0.079066939	0.079607806	0.080153147	0.080703029	0.081257519	0.081816684	0.082380592	0.082949312	0.083522914	0.084101466	0.08468504	0.085273707	0.085867539	0.086466609	0.087070988	0.087680752	0.088295973	0.088916727	0.08954309	0.090175135	0.09081294	0.091456581	0.092106135	0.09276168	0.093423292	0.09409105	0.094765033	0.095445317	0.096131983
187.mp3	0.076288993	0.076638913	0.076989841	0.077341807	0.077694843	0.078048981	0.078404253	0.078760691	0.079118328	0.079477196	0.079837328	0.080198756	0.080561514	0.080925634	0.081291151	0.081658097	0.082026506	0.082396412	0.08276785	0.083140853	0.083515455	0.083891692	0.084269599	0.08464921	0.08503056	0.085413685	0.085798621	0.086185403	0.086574068	0.086964651	0.087357189	0.087751719	0.088148277	0.088546901	0.088947628	0.089350494	0.089755539	0.090162798	0.090572312	0.090984116	0.091398251	0.091814754	0.092233664	0.09265502	0.093078861	0.093505226	0.093934153	0.094365683	0.094799855
188.mp3	0.101066234	0.102311501	0.103568118	0.104836062	0.106115307	0.107405818	0.108707557	0.110020478	0.111344529	0.11267965	0.114025776	0.115382833	0.116750741	0.11812941	0.119518744	0.12091864	0.122328982	0.12374965	0.125180512	0.126621428	0.128072248	0.129532814	0.131002955	0.132482493	0.133971237	0.135468987	0.136975531	0.138490646	0.140014098	0.141545641	0.143085019	0.14463196	0.146186184	0.147747395	0.149315288	0.150889543	0.152469826	0.154055793	0.155647085	0.157243329	0.158844139	0.160449117	0.162057851	0.163669913	0.165284863	0.166902249	0.168521602	0.170142443	0.171764276
189.mp3	0.053279171	0.053939743	0.054609839	0.055289621	0.055979253	0.056678902	0.057388738	0.058108931	0.058839656	0.05958109	0.060333411	0.061096802	0.061871446	0.062657529	0.063455241	0.064264771	0.065086313	0.065920062	0.066766216	0.067624974	0.068496538	0.069381109	0.070278894	0.071190099	0.072114932	0.073053601	0.074006318	0.074973294	0.075954742	0.076950875	0.077961905	0.078988047	0.080029515	0.081086522	0.08215928	0.083248002	0.084352899	0.08547418	0.086612051	0.087766719	0.088938385	0.090127248	0.091333504	0.092557343	0.093798953	0.095058514	0.096336201	0.097632184	0.098946623
190.mp3	0.098561552	0.099821319	0.101090437	0.102368785	0.103656231	0.104952639	0.106257865	0.107571758	0.108894161	0.110224908	0.111563826	0.112910736	0.11426545	0.115627773	0.116997501	0.118374425	0.119758326	0.121148977	0.122546145	0.123949587	0.125359052	0.126774283	0.128195013	0.129620968	0.131051865	0.132487415	0.133927317	0.135371267	0.136818949	0.13827004	0.139724212	0.141181125	0.142640435	0.144101787	0.145564822	0.147029171	0.148494458	0.149960302	0.151426314	0.152892097	0.154357249	0.155821361	0.157284019	0.158744802	0.160203282	0.16165903	0.163111607	0.164560572	0.166005479
191.mp3	0.10946525	0.110409135	0.111359222	0.112315522	0.113278045	0.114246797	0.115221784	0.116203009	0.117190476	0.118184183	0.119184128	0.120190308	0.121202716	0.122221344	0.12324618	0.124277211	0.125314421	0.126357791	0.127407299	0.128462922	0.129524631	0.130592397	0.131666186	0.13274596	0.133831679	0.1349233	0.136020775	0.137124051	0.138233074	0.139347784	0.140468118	0.141594007	0.142725379	0.143862158	0.14500426	0.146151599	0.147304084	0.148461618	0.149624098	0.150791416	0.151963459	0.153140108	0.154321238	0.155506716	0.156696407	0.157890165	0.159087841	0.160289276	0.161494307
192.mp3	0.156349035	0.157580906	0.158813303	0.160046066	0.161279032	0.162512038	0.163744915	0.164977496	0.166209609	0.16744108	0.168671734	0.169901394	0.17112988	0.172357009	0.173582598	0.17480646	0.176028409	0.177248252	0.178465798	0.179680853	0.180893221	0.182102702	0.183309098	0.184512206	0.185711822	0.186907741	0.188099754	0.189287654	0.190471228	0.191650263	0.192824547	0.193993862	0.195157991	0.196316716	0.197469816	0.198617068	0.199758251	0.200893138	0.202021506	0.203143127	0.204257772	0.205365214	0.206465222	0.207557565	0.208642012	0.20971833	0.210786285	0.211845646	0.212896176
193.mp3	0.052846313	0.053644541	0.054456203	0.055281538	0.056120788	0.056974198	0.057842015	0.058724491	0.05962188	0.060534438	0.061462424	0.062406102	0.063365735	0.06434159	0.065333936	0.066343044	0.067369187	0.068412639	0.069473675	0.070552571	0.071649605	0.072765055	0.073899197	0.075052309	0.076224668	0.07741655	0.078628227	0.079859972	0.081112054	0.08238474	0.083678291	0.084992967	0.086329019	0.087686695	0.089066237	0.090467877	0.091891842	0.093338347	0.0948076	0.096299796	0.097815119	0.099353738	0.100915812	0.102501479	0.104110866	0.105744077	0.107401199	0.109082299	0.110787421
194.mp3	0.080847568	0.081510378	0.08217823	0.082851183	0.0835293	0.084212639	0.084901261	0.085595229	0.086294604	0.086999447	0.087709821	0.088425787	0.089147408	0.089874746	0.090607864	0.091346825	0.09209169	0.092842522	0.093599385	0.094362339	0.095131448	0.095906774	0.096688378	0.097476322	0.098270666	0.099071472	0.0998788	0.10069271	0.10151326	0.102340509	0.103174514	0.104015333	0.10486302	0.105717632	0.106579221	0.10744784	0.108323541	0.109206373	0.110096384	0.11099362	0.111898128	0.112809949	0.113729125	0.114655694	0.115589693	0.116531156	0.117480114	0.118436596	0.119400627
195.mp3	0.070069346	0.070355411	0.070640736	0.07092532	0.071209162	0.071492261	0.071774614	0.07205622	0.072337074	0.072617173	0.072896514	0.07317509	0.073452897	0.073729929	0.074006179	0.07428164	0.074556304	0.074830162	0.075103204	0.075375422	0.075646804	0.075917338	0.076187012	0.076455813	0.076723727	0.076990739	0.077256834	0.077521994	0.077786202	0.07804944	0.078311688	0.078572925	0.07883313	0.079092281	0.079350352	0.07960732	0.079863158	0.08011784	0.080371336	0.080623616	0.080874651	0.081124406	0.08137285	0.081619945	0.081865656	0.082109944	0.08235277	0.082594093	0.082833869
196.mp3	0.105175302	0.10610603	0.107042964	0.107986115	0.108935493	0.109891106	0.110852961	0.111821062	0.112795413	0.113776015	0.114762868	0.115755968	0.116755312	0.117760892	0.118772699	0.119790723	0.120814949	0.121845362	0.122881943	0.123924669	0.124973518	0.126028461	0.127089469	0.128156508	0.129229542	0.130308531	0.131393432	0.132484198	0.133580778	0.134683119	0.135791162	0.136904844	0.138024099	0.139148857	0.140279042	0.141414575	0.14255537	0.143701339	0.144852387	0.146008414	0.147169316	0.148334982	0.149505297	0.150680139	0.15185938	0.153042888	0.154230521	0.155422136	0.156617577
197.mp3	0.144302509	0.14512544	0.145939343	0.146744346	0.147540581	0.148328177	0.149107269	0.149877988	0.150640467	0.15139484	0.152141239	0.152879797	0.153610645	0.154333916	0.155049738	0.155758243	0.156459556	0.157153807	0.157841119	0.158521616	0.159195421	0.159862655	0.160523435	0.161177878	0.161826099	0.162468211	0.163104325	0.163734547	0.164358986	0.164977744	0.165590923	0.166198622	0.166800938	0.167397965	0.167989796	0.168576519	0.169158223	0.169734991	0.170306905	0.170874044	0.171436487	0.171994307	0.172547575	0.173096362	0.173640733	0.174180754	0.174716485	0.175247985	0.175775311
198.mp3	0.089429371	0.09048873	0.09156003	0.092643381	0.093738898	0.09484669	0.095966867	0.097099537	0.098244806	0.099402777	0.100573553	0.101757233	0.102953913	0.104163688	0.105386648	0.106622881	0.107872471	0.109135497	0.110412036	0.111702158	0.113005931	0.114323416	0.115654668	0.116999739	0.118358673	0.119731507	0.121118271	0.122518991	0.12393368	0.125362347	0.126804991	0.128261602	0.129732161	0.131216637	0.132714991	0.134227172	0.135753117	0.137292751	0.138845987	0.140412725	0.141992849	0.143586231	0.145192728	0.146812179	0.148444409	0.150089225	0.151746418	0.153415759	0.155097
199.mp3	0.133837205	0.135058567	0.136274853	0.137485837	0.138691299	0.139891021	0.141084794	0.142272413	0.143453675	0.144628388	0.145796361	0.146957411	0.148111359	0.149258032	0.150397262	0.151528887	0.152652749	0.153768698	0.154876586	0.155976274	0.157067625	0.158150509	0.1592248	0.160290379	0.16134713	0.162394943	0.163433712	0.164463338	0.165483724	0.166494779	0.167496417	0.168488556	0.169471118	0.170444029	0.171407221	0.172360629	0.17330419	0.174237849	0.175161552	0.176075249	0.176978894	0.177872443	0.178755859	0.179629104	0.180492146	0.181344954	0.182187502	0.183019764	0.18384172
201.mp3	0.156534349	0.15719565	0.157850186	0.158498092	0.159139497	0.159774531	0.16040332	0.161025991	0.161642666	0.162253469	0.162858517	0.163457928	0.164051819	0.164640301	0.165223485	0.165801481	0.166374394	0.166942327	0.167505382	0.168063659	0.168617253	0.169166259	0.169710767	0.170250869	0.170786649	0.171318192	0.17184558	0.172368891	0.172888204	0.173403592	0.173915126	0.174422877	0.174926911	0.175427292	0.175924084	0.176417344	0.176907131	0.177393499	0.177876501	0.178356186	0.178832603	0.179305796	0.179775809	0.180242682	0.180706454	0.181167159	0.181624833	0.182079506	0.182531207
202.mp3	0.151526313	0.152580999	0.153633956	0.154685078	0.155734258	0.156781389	0.157826365	0.15886908	0.159909427	0.160947301	0.161982594	0.163015202	0.164045017	0.165071933	0.166095845	0.167116646	0.168134231	0.169148492	0.170159324	0.17116662	0.172170275	0.173170182	0.174166235	0.175158327	0.176146351	0.177130202	0.178109772	0.179084954	0.180055643	0.181021729	0.181983107	0.182939669	0.183891308	0.184837915	0.185779384	0.186715605	0.187646471	0.188571873	0.189491703	0.190405851	0.191314209	0.192216667	0.193113116	0.194003446	0.194887545	0.195765305	0.196636614	0.197501361	0.198359434
203.mp3	0.161430724	0.162157983	0.162876565	0.163586607	0.164288241	0.164981602	0.165666824	0.16634404	0.167013384	0.167674986	0.168328977	0.168975488	0.169614647	0.17024658	0.170871415	0.171489273	0.172100279	0.172704552	0.173302211	0.173893374	0.174478154	0.175056666	0.175629019	0.176195322	0.176755682	0.177310203	0.177858987	0.178402133	0.178939738	0.179471898	0.179998706	0.18052025	0.18103662	0.1815479	0.182054173	0.182555519	0.183052016	0.183543741	0.184030764	0.184513158	0.18499099	0.185464326	0.185933228	0.186397757	0.18685797	0.187313925	0.187765672	0.188213263	0.188656746
204.mp3	0.130577297	0.131797181	0.133019067	0.134242796	0.135468208	0.136695141	0.137923431	0.139152911	0.140383414	0.14161477	0.142846807	0.144079351	0.145312227	0.146545257	0.147778263	0.149011063	0.150243476	0.151475316	0.152706397	0.153936533	0.155165534	0.156393209	0.157619366	0.15884381	0.160066348	0.161286781	0.162504911	0.16372054	0.164933465	0.166143486	0.167350398	0.168553997	0.169754077	0.170950432	0.172142853	0.173331131	0.174515057	0.175694419	0.176869006	0.178038606	0.179203004	0.180361988	0.181515343	0.182662853	0.183804302	0.184939475	0.186068155	0.187190124	0.188305166
205.mp3	0.063889194	0.064218658	0.064550301	0.064884168	0.065220305	0.065558759	0.065899575	0.066242802	0.066588487	0.066936679	0.067287428	0.067640784	0.067996798	0.068355522	0.068717007	0.069081308	0.069448478	0.069818572	0.070191647	0.070567757	0.070946962	0.071329319	0.071714888	0.072103728	0.072495902	0.07289147	0.073290497	0.073693047	0.074099185	0.074508976	0.074922489	0.075339793	0.075760956	0.076186049	0.076615145	0.077048317	0.077485638	0.077927186	0.078373036	0.078823266	0.079277957	0.07973719	0.080201045	0.080669607	0.081142962	0.081621194	0.082104392	0.082592646	0.083086046
206.mp3	0.047625762	0.04793821	0.048253267	0.048570987	0.048891426	0.049214639	0.049540685	0.049869622	0.050201509	0.050536408	0.050874381	0.051215491	0.051559804	0.051907385	0.052258303	0.052612626	0.052970425	0.053331772	0.05369674	0.054065405	0.054437844	0.054814135	0.055194358	0.055578595	0.05596693	0.056359449	0.056756238	0.057157388	0.057562989	0.057973136	0.058387922	0.058807447	0.05923181	0.059661113	0.06009546	0.060534958	0.060979716	0.061429846	0.061885461	0.062346678	0.062813616	0.063286398	0.063765147	0.064249992	0.064741063	0.065238493	0.065742418	0.066252978	0.066770315
207.mp3	0.078462495	0.079281099	0.080107893	0.08094297	0.081786425	0.082638352	0.083498846	0.084368002	0.085245915	0.086132681	0.087028394	0.08793315	0.088847044	0.089770171	0.090702625	0.091644501	0.092595892	0.093556891	0.094527591	0.095508083	0.096498459	0.097498807	0.098509216	0.099529774	0.100560566	0.101601677	0.102653188	0.103715181	0.104787734	0.105870922	0.106964821	0.1080695	0.109185027	0.110311469	0.111448886	0.112597337	0.113756876	0.114927553	0.116109415	0.117302502	0.118506852	0.119722495	0.120949457	0.122187757	0.123437411	0.124698423	0.125970796	0.127254521	0.128549585
208.mp3	0.072629765	0.073241202	0.073858529	0.074481835	0.075111208	0.075746737	0.076388513	0.077036629	0.077691177	0.078352253	0.079019951	0.079694368	0.080375602	0.081063753	0.081758919	0.082461203	0.083170706	0.083887533	0.084611788	0.085343575	0.086083003	0.086830178	0.087585209	0.088348206	0.08911928	0.089898541	0.090686103	0.091482078	0.092286581	0.093099726	0.093921629	0.094752405	0.095592171	0.096441044	0.097299142	0.098166583	0.099043483	0.099929963	0.10082614	0.101732131	0.102648056	0.103574032	0.104510176	0.105456606	0.106413436	0.107380783	0.108358761	0.109347483	0.11034706
209.mp3	0.04942745	0.049797257	0.050169598	0.050544506	0.050922018	0.051302167	0.051684991	0.052070524	0.052458803	0.052849864	0.053243743	0.053640478	0.054040104	0.05444266	0.054848182	0.055256707	0.055668274	0.056082918	0.056500679	0.056921594	0.057345699	0.057773034	0.058203635	0.05863754	0.059074786	0.059515412	0.059959453	0.060406947	0.06085793	0.06131244	0.061770511	0.062232181	0.062697483	0.063166452	0.063639124	0.064115532	0.064595707	0.065079684	0.065567493	0.066059165	0.066554729	0.067054214	0.067557648	0.068065057	0.068576466	0.069091898	0.069611375	0.070134919	0.070662548
210.mp3	0.128802799	0.130066443	0.131331224	0.132596921	0.133863308	0.135130161	0.136397252	0.137664352	0.138931232	0.140197659	0.141463402	0.142728227	0.143991898	0.145254181	0.146514839	0.147773636	0.149030332	0.150284691	0.151536473	0.152785439	0.154031351	0.155273969	0.156513054	0.157748366	0.158979667	0.160206717	0.161429279	0.162647114	0.163859984	0.165067654	0.166269887	0.167466448	0.168657104	0.16984162	0.171019766	0.172191311	0.173356024	0.174513679	0.17566405	0.17680691	0.177942038	0.179069212	0.180188213	0.181298823	0.182400827	0.183494011	0.184578165	0.18565308	0.186718548
211.mp3	0.133229065	0.134450718	0.135666831	0.136877144	0.138081407	0.139279373	0.140470802	0.14165546	0.142833121	0.144003564	0.145166575	0.146321947	0.147469479	0.148608977	0.149740254	0.150863129	0.151977428	0.153082983	0.154179635	0.15526723	0.156345619	0.157414663	0.158474226	0.159524182	0.160564408	0.161594789	0.162615216	0.163625586	0.164625803	0.165615775	0.166595418	0.167564651	0.168523401	0.1694716	0.170409184	0.171336096	0.172252282	0.173157697	0.174052295	0.17493604	0.175808897	0.176670837	0.177521835	0.178361871	0.179190928	0.180008992	0.180816054	0.181612109	0.182397153
212.mp3	0.079965749	0.080711101	0.081463219	0.082222178	0.082988054	0.083760923	0.084540859	0.085327939	0.086122239	0.086923835	0.087732803	0.088549218	0.089373158	0.090204698	0.091043914	0.09189088	0.092745673	0.093608367	0.094479035	0.095357753	0.096244592	0.097139625	0.098042924	0.09895456	0.099874602	0.100803118	0.101740176	0.102685843	0.103640182	0.104603257	0.105575128	0.106555857	0.1075455	0.108544112	0.109551747	0.110568455	0.111594284	0.11262928	0.113673484	0.114726937	0.115789673	0.116861725	0.11794312	0.119033883	0.120134035	0.12124359	0.122362559	0.123490949	0.124628758
213.mp3	0.145654186	0.146411381	0.147159631	0.147899116	0.148630014	0.149352502	0.150066755	0.150772947	0.15147125	0.152161835	0.15284487	0.15352052	0.154188949	0.154850318	0.155504784	0.156152504	0.156793631	0.157428313	0.158056698	0.15867893	0.15929515	0.159905495	0.1605101	0.161109097	0.161702613	0.162290774	0.162873703	0.163451516	0.164024331	0.164592259	0.16515541	0.165713888	0.166267797	0.166817237	0.167362303	0.167903089	0.168439685	0.168972177	0.16950065	0.170025184	0.170545856	0.171062742	0.171575913	0.172085437	0.17259138	0.173093805	0.173592771	0.174088335	0.174580552
214.mp3	0.098155034	0.098572276	0.098989974	0.099408172	0.099826912	0.100246239	0.100666195	0.101086822	0.101508165	0.101930265	0.102353164	0.102776907	0.103201534	0.103627088	0.104053611	0.104481145	0.104909733	0.105339415	0.105770235	0.106202233	0.106635452	0.107069933	0.107505718	0.107942848	0.108381365	0.108821311	0.109262728	0.109705656	0.110150137	0.110596214	0.111043926	0.111493317	0.111944427	0.112397298	0.112851972	0.11330849	0.113766894	0.114227225	0.114689524	0.115153835	0.115620197	0.116088653	0.116559245	0.117032014	0.117507001	0.117984249	0.1184638	0.118945694	0.119429973
215.mp3	0.145315489	0.145949912	0.146579444	0.147204211	0.147824335	0.148439935	0.149051129	0.149658031	0.150260752	0.150859399	0.15145408	0.152044896	0.152631947	0.15321533	0.153795139	0.154371465	0.154944397	0.155514021	0.15608042	0.156643674	0.15720386	0.157761055	0.158315329	0.158866754	0.159415396	0.159961319	0.160504586	0.161045257	0.161583388	0.162119035	0.16265225	0.163183083	0.16371158	0.164237789	0.164761751	0.165283507	0.165803095	0.166320553	0.166835913	0.167349207	0.167860466	0.168369715	0.168876981	0.169382287	0.169885654	0.1703871	0.170886641	0.171384294	0.17188007
216.mp3	0.063460325	0.063838648	0.064218973	0.064601338	0.064985784	0.06537235	0.065761076	0.066152002	0.066545171	0.066940623	0.067338401	0.067738548	0.068141105	0.068546117	0.068953628	0.069363681	0.069776323	0.070191598	0.070609552	0.071030232	0.071453685	0.071879957	0.072309097	0.072741154	0.073176175	0.07361421	0.07405531	0.074499524	0.074946903	0.075397498	0.075851362	0.076308546	0.076769103	0.077233086	0.077700548	0.078171545	0.078646129	0.079124356	0.07960628	0.080091959	0.080581446	0.081074799	0.081572074	0.082073328	0.082578618	0.083088001	0.083601535	0.084119278	0.084641286
217.mp3	0.038696897	0.038788896	0.038879797	0.0389696	0.039058308	0.039145921	0.039232438	0.039317861	0.039402188	0.039485419	0.039567554	0.03964859	0.039728526	0.03980736	0.039885091	0.039961715	0.040037229	0.040111631	0.040184916	0.040257081	0.040328121	0.040398032	0.040466808	0.040534444	0.040600934	0.040666272	0.040730451	0.040793464	0.040855304	0.040915962	0.040975431	0.041033702	0.041090766	0.041146613	0.041201232	0.041254615	0.041306748	0.041357623	0.041407225	0.041455543	0.041502565	0.041548276	0.041592663	0.041635711	0.041677405	0.041717731	0.041756672	0.041794211	0.041830331
218.mp3	0.072669106	0.073012775	0.073357942	0.073704646	0.074052925	0.074402817	0.074754361	0.075107595	0.07546256	0.075819295	0.076177839	0.076538234	0.076900521	0.077264739	0.077630931	0.077999138	0.078369402	0.078741767	0.079116276	0.07949297	0.079871896	0.080253096	0.080636616	0.0810225	0.081410795	0.081801546	0.082194801	0.082590605	0.082989008	0.083390056	0.083793799	0.084200286	0.084609566	0.085021689	0.085436707	0.085854671	0.086275632	0.086699643	0.087126757	0.087557027	0.087990508	0.088427255	0.088867323	0.089310768	0.089757647	0.090208016	0.090661934	0.091119459	0.09158065
219.mp3	0.084525697	0.085573667	0.086632906	0.087703473	0.088785423	0.08987881	0.090983681	0.092100084	0.093228059	0.094367647	0.09551888	0.096681789	0.097856399	0.09904273	0.1002408	0.101450617	0.102672186	0.103905508	0.105150575	0.106407373	0.107675883	0.108956079	0.110247927	0.111551385	0.112866405	0.114192929	0.115530893	0.116880221	0.118240832	0.119612632	0.120995519	0.122389381	0.123794096	0.125209531	0.12663554	0.128071969	0.12951865	0.130975404	0.132442039	0.13391835	0.135404119	0.136899115	0.138403094	0.139915796	0.141436948	0.142966262	0.144503435	0.146048148	0.147600067
220.mp3	0.069363558	0.069769074	0.070176936	0.070587185	0.070999863	0.071415013	0.071832677	0.072252898	0.072675718	0.073101181	0.073529332	0.073960213	0.07439387	0.074830348	0.075269691	0.075711946	0.076157158	0.076605374	0.077056641	0.077511005	0.077968514	0.078429216	0.078893159	0.079360393	0.079830965	0.080304926	0.080782325	0.081263213	0.081747639	0.082235656	0.082727315	0.083222667	0.083721764	0.084224659	0.084731405	0.085242055	0.085756662	0.086275281	0.086797966	0.087324772	0.087855752	0.088390963	0.08893046	0.089474299	0.090022536	0.090575226	0.091132428	0.091694196	0.092260589
221.mp3	0.076893119	0.07734207	0.077792959	0.078245823	0.078700699	0.079157627	0.079616643	0.080077787	0.080541098	0.081006615	0.081474377	0.081944425	0.082416797	0.082891534	0.083368677	0.083848266	0.084330343	0.084814948	0.085302123	0.085791911	0.086284351	0.086779488	0.087277364	0.08777802	0.088281501	0.088787848	0.089297106	0.089809318	0.090324528	0.090842779	0.091364115	0.091888582	0.092416222	0.092947081	0.093481203	0.094018633	0.094559415	0.095103595	0.095651217	0.096202326	0.096756968	0.097315186	0.097877026	0.098442533	0.099011751	0.099584725	0.1001615	0.100742119	0.101326626
222.mp3	0.098795052	0.099728018	0.100667233	0.101612703	0.102564431	0.103522418	0.104486665	0.105457168	0.106433925	0.107416929	0.108406172	0.109401644	0.110403332	0.111411222	0.112425296	0.113445534	0.114471915	0.115504412	0.116543	0.117587646	0.118638317	0.119694976	0.120757584	0.121826097	0.122900468	0.123980648	0.125066583	0.126158215	0.127255483	0.128358322	0.129466663	0.130580431	0.131699549	0.132823936	0.133953503	0.13508816	0.13622781	0.137372352	0.13852168	0.139675682	0.140834242	0.141997237	0.143164539	0.144336015	0.145511526	0.146690926	0.147874065	0.149060783	0.150250918
223.mp3	0.05230402	0.052445435	0.052586228	0.052726409	0.052865987	0.053004972	0.053143372	0.053281198	0.053418456	0.053555155	0.053691305	0.053826912	0.053961984	0.05409653	0.054230556	0.054364069	0.054497077	0.054629586	0.054761602	0.054893133	0.055024183	0.055154758	0.055284865	0.055414508	0.055543693	0.055672424	0.055800707	0.055928545	0.056055942	0.056182904	0.056309432	0.056435531	0.056561204	0.056686454	0.056811283	0.056935694	0.057059688	0.057183268	0.057306436	0.057429192	0.057551537	0.057673473	0.057794999	0.057916115	0.058036822	0.058157119	0.058277005	0.058396478	0.058515538
224.mp3	0.082418816	0.083043944	0.083673451	0.084307396	0.08494584	0.085588843	0.086236466	0.08688877	0.087545818	0.088207672	0.088874394	0.089546047	0.090222696	0.090904403	0.091591232	0.09228325	0.092980519	0.093683105	0.094391074	0.09510449	0.095823419	0.096547928	0.097278082	0.098013946	0.098755588	0.099503072	0.100256466	0.101015833	0.101781242	0.102552756	0.103330441	0.104114362	0.104904584	0.10570117	0.106504185	0.10731369	0.10812975	0.108952424	0.109781774	0.11061786	0.11146074	0.112310473	0.113167114	0.114030718	0.11490134	0.115779032	0.116663843	0.117555823	0.118455018
225.mp3	0.060640063	0.060931085	0.061222874	0.061515455	0.061808852	0.062103091	0.062398195	0.062694191	0.062991104	0.063288957	0.063587778	0.063887592	0.064188425	0.064490302	0.064793249	0.065097293	0.065402461	0.065708778	0.066016272	0.06632497	0.066634898	0.066946083	0.067258554	0.067572338	0.067887463	0.068203956	0.068521846	0.06884116	0.069161928	0.069484179	0.06980794	0.070133241	0.070460112	0.070788581	0.071118678	0.071450433	0.071783876	0.072119037	0.072455946	0.072794633	0.07313513	0.073477466	0.073821673	0.074167782	0.074515824	0.074865831	0.075217834	0.075571864	0.075927953
226.mp3	0.108915039	0.110082658	0.111250752	0.112419096	0.113587467	0.11475564	0.115923393	0.117090505	0.118256756	0.119421927	0.120585801	0.121748163	0.122908797	0.124067492	0.125224037	0.126378223	0.127529844	0.128678695	0.129824575	0.130967282	0.132106619	0.133242391	0.134374405	0.13550247	0.136626399	0.137746007	0.138861111	0.139971532	0.141077093	0.142177619	0.14327294	0.144362887	0.145447295	0.146526001	0.147598846	0.148665673	0.149726328	0.150780662	0.151828526	0.152869775	0.153904269	0.154931869	0.155952438	0.156965844	0.157971958	0.158970653	0.159961804	0.16094529	0.161920994
227.mp3	0.071405417	0.071931437	0.072460661	0.072993127	0.073528871	0.074067933	0.07461035	0.075156159	0.075705399	0.076258107	0.076814322	0.077374082	0.077937423	0.078504385	0.079075004	0.079649318	0.080227364	0.08080918	0.081394803	0.081984268	0.082577613	0.083174873	0.083776083	0.08438128	0.084990497	0.08560377	0.086221131	0.086842613	0.08746825	0.088098072	0.088732111	0.089370397	0.090012958	0.090659824	0.091311021	0.091966576	0.092626514	0.093290858	0.093959631	0.094632854	0.095310546	0.095992727	0.096679411	0.097370614	0.098066349	0.098766626	0.099471454	0.100180839	0.100894787
228.mp3	0.132271536	0.133533743	0.134794066	0.136052262	0.137308088	0.138561304	0.139811672	0.141058954	0.142302913	0.143543318	0.144779935	0.146012535	0.147240892	0.148464779	0.149683975	0.150898259	0.152107413	0.153311223	0.154509477	0.155701964	0.156888479	0.158068817	0.159242778	0.160410165	0.161570783	0.16272444	0.163870949	0.165010125	0.166141786	0.167265754	0.168381853	0.169489914	0.170589767	0.171681248	0.172764195	0.173838452	0.174903863	0.175960277	0.177007549	0.178045533	0.17907409	0.180093082	0.181102376	0.182101842	0.183091354	0.184070788	0.185040025	0.185998948	0.186947444
229.mp3	0.060757351	0.061026781	0.061295936	0.061564826	0.061833458	0.062101842	0.062369985	0.062637894	0.062905578	0.063173044	0.063440298	0.063707348	0.063974199	0.064240859	0.064507333	0.064773626	0.065039745	0.065305694	0.065571478	0.065837101	0.066102568	0.066367882	0.066633047	0.066898065	0.067162939	0.067427672	0.067692265	0.06795672	0.068221038	0.068485219	0.068749263	0.06901317	0.06927694	0.06954057	0.069804059	0.070067405	0.070330604	0.070593654	0.070856549	0.071119287	0.07138186	0.071644264	0.071906491	0.072168535	0.072430388	0.072692041	0.072953485	0.073214709	0.073475703
231.mp3	0.069182253	0.069602337	0.070026382	0.070454464	0.070886659	0.071323045	0.071763702	0.07220871	0.072658152	0.073112111	0.073570674	0.074033927	0.074501959	0.074974861	0.075452725	0.075935644	0.076423716	0.076917038	0.077415709	0.077919831	0.078429508	0.078944845	0.07946595	0.079992933	0.080525906	0.081064983	0.08161028	0.082161917	0.082720014	0.083284694	0.083856085	0.084434313	0.085019509	0.085611808	0.086211345	0.086818258	0.087432689	0.088054783	0.088684685	0.089322546	0.089968517	0.090622755	0.091285416	0.091956664	0.092636661	0.093325575	0.094023576	0.094730838	0.095447537
232.mp3	0.064805834	0.06552156	0.066245581	0.066978015	0.067718984	0.06846861	0.069227015	0.069994324	0.070770663	0.071556159	0.07235094	0.073155135	0.073968875	0.07479229	0.075625514	0.076468679	0.07732192	0.078185371	0.079059168	0.079943447	0.080838345	0.081743999	0.082660546	0.083588124	0.08452687	0.085476923	0.08643842	0.087411498	0.088396294	0.089392944	0.090401583	0.091422346	0.092455365	0.093500773	0.094558699	0.095629272	0.096712618	0.09780886	0.098918119	0.100040513	0.101176158	0.102325165	0.10348764	0.104663686	0.105853403	0.107056882	0.108274213	0.109505476	0.110750747
233.mp3	0.069700118	0.0703057	0.070916217	0.071531733	0.072152308	0.072778005	0.073408887	0.074045017	0.074686459	0.075333277	0.075985537	0.076643303	0.07730664	0.077975614	0.078650292	0.07933074	0.080017024	0.080709211	0.081407369	0.082111565	0.082821866	0.083538339	0.084261053	0.084990074	0.085725471	0.08646731	0.08721566	0.087970587	0.088732159	0.089500442	0.090275501	0.091057404	0.091846215	0.092641999	0.093444821	0.094254743	0.095071828	0.095896138	0.096727733	0.097566674	0.098413017	0.099266821	0.10012814	0.100997029	0.10187354	0.102757723	0.103649628	0.1045493	0.105456783
234.mp3	0.116588998	0.11757007	0.118551881	0.119534349	0.120517391	0.121500926	0.12248487	0.123469141	0.124453655	0.125438331	0.126423084	0.127407832	0.12839249	0.129376976	0.130361205	0.131345094	0.132328558	0.133311513	0.134293874	0.135275556	0.136256474	0.137236542	0.138215675	0.139193786	0.140170788	0.141146596	0.142121122	0.143094277	0.144065975	0.145036127	0.146004644	0.146971437	0.147936416	0.148899491	0.149860571	0.150819565	0.151776382	0.152730928	0.153683111	0.154632838	0.155580015	0.156524546	0.157466337	0.158405292	0.159341313	0.160274303	0.161204165	0.162130799	0.163054106
235.mp3	0.155303315	0.15634207	0.157371921	0.158392829	0.159404758	0.160407676	0.161401557	0.16238638	0.163362128	0.164328787	0.165286348	0.166234806	0.16717416	0.168104411	0.169025565	0.169937631	0.170840619	0.171734544	0.172619424	0.173495278	0.174362128	0.175219998	0.176068915	0.176908908	0.177740006	0.178562241	0.179375648	0.18018026	0.180976114	0.181763247	0.182541698	0.183311506	0.184072711	0.184825355	0.185569477	0.186305121	0.187032329	0.187751143	0.188461605	0.18916376	0.189857649	0.190543316	0.191220803	0.191890151	0.192551404	0.193204603	0.193849788	0.194487001	0.195116279
236.mp3	0.070258678	0.070608091	0.070958897	0.071311129	0.071664822	0.072020009	0.072376722	0.072734997	0.073094867	0.073456368	0.073819533	0.074184399	0.074551	0.074919372	0.075289551	0.075661573	0.076035475	0.076411294	0.076789066	0.07716883	0.077550623	0.077934483	0.078320449	0.078708558	0.079098851	0.079491367	0.079886144	0.080283224	0.080682647	0.081084452	0.081488682	0.081895377	0.082304578	0.082716329	0.083130671	0.083547647	0.083967299	0.084389671	0.084814805	0.085242747	0.08567354	0.086107228	0.086543857	0.08698347	0.087426113	0.087871832	0.088320672	0.088772679	0.0892279
237.mp3	0.097705641	0.098790767	0.099884034	0.100985411	0.102094865	0.103212362	0.104337861	0.105471319	0.106612689	0.10776192	0.108918957	0.110083741	0.111256208	0.112436291	0.113623917	0.114819009	0.116021486	0.11723126	0.118448241	0.119672332	0.120903431	0.12214143	0.123386217	0.124637673	0.125895674	0.127160091	0.128430788	0.129707622	0.130990445	0.132279103	0.133573434	0.134873272	0.136178441	0.137488762	0.138804045	0.140124097	0.141448715	0.14277769	0.144110806	0.145447839	0.146788558	0.148132724	0.149480091	0.150830405	0.152183405	0.15353882	0.154896375	0.156255783	0.157616753
238.mp3	0.109338558	0.109837121	0.110337509	0.11083976	0.111343913	0.111850005	0.112358075	0.112868161	0.113380302	0.113894535	0.114410899	0.114929432	0.115450172	0.115973157	0.116498424	0.117026013	0.117555961	0.118088306	0.118623085	0.119160336	0.119700097	0.120242405	0.120787298	0.121334813	0.121884987	0.122437857	0.122993459	0.123551832	0.124113009	0.124677029	0.125243928	0.125813739	0.1263865	0.126962246	0.127541011	0.128122829	0.128707735	0.129295763	0.129886946	0.130481317	0.131078908	0.13167975	0.132283876	0.132891316	0.1335021	0.134116258	0.134733817	0.135354806	0.135979253
239.mp3	0.04541711	0.045534415	0.045651085	0.045767128	0.045882551	0.045997359	0.046111558	0.046225153	0.046338152	0.046450557	0.046562376	0.046673612	0.046784271	0.046894357	0.047003873	0.047112824	0.047221215	0.047329047	0.047436325	0.047543052	0.047649231	0.047754864	0.047859953	0.047964502	0.048068511	0.048171983	0.048274918	0.048377319	0.048479185	0.048580519	0.048681319	0.048781586	0.048881321	0.048980522	0.049079189	0.049177321	0.049274917	0.049371975	0.049468494	0.04956447	0.049659903	0.049754789	0.049849124	0.049942906	0.050036131	0.050128795	0.050220894	0.050312422	0.050403375
240.mp3	0.042977508	0.043107208	0.043234865	0.043360469	0.043484008	0.043605472	0.043724848	0.043842126	0.043957293	0.044070337	0.044181244	0.044290003	0.044396598	0.044501018	0.044603246	0.04470327	0.044801073	0.044896642	0.04498996	0.04508101	0.045169778	0.045256246	0.045340396	0.045422212	0.045501676	0.045578768	0.04565347	0.045725764	0.045795628	0.045863044	0.045927991	0.045990448	0.046050393	0.046107805	0.046162661	0.04621494	0.046264617	0.04631167	0.046356074	0.046397805	0.046436838	0.046473148	0.046506709	0.046537496	0.046565481	0.046590637	0.046612938	0.046632355	0.046648859
241.mp3	0.057380919	0.057797477	0.058217329	0.058640538	0.059067168	0.059497282	0.059930948	0.060368232	0.060809203	0.06125393	0.061702484	0.062154937	0.062611362	0.063071834	0.063536428	0.064005221	0.064478293	0.064955723	0.065437592	0.065923982	0.066414979	0.066910667	0.067411133	0.067916467	0.068426757	0.068942096	0.069462576	0.069988293	0.070519342	0.07105582	0.071597829	0.072145468	0.072698839	0.073258048	0.073823201	0.074394403	0.074971766	0.075555399	0.076145415	0.076741929	0.077345055	0.077954911	0.078571616	0.07919529	0.079826056	0.080464037	0.081109358	0.081762146	0.082422528
242.mp3	0.09708826	0.098099743	0.099117261	0.10014077	0.101170222	0.102205566	0.103246752	0.104293724	0.105346424	0.106404794	0.107468769	0.108538285	0.109613272	0.110693661	0.111779375	0.112870339	0.113966472	0.115067689	0.116173906	0.117285031	0.11840097	0.119521629	0.120646905	0.121776697	0.122910895	0.12404939	0.125192067	0.126338807	0.127489488	0.128643985	0.129802167	0.130963901	0.132129048	0.133297467	0.134469011	0.135643531	0.136820871	0.138000873	0.139183374	0.140368207	0.141555199	0.142744175	0.143934954	0.14512735	0.146321174	0.147516233	0.148712326	0.149909251	0.1511068
243.mp3	0.063578176	0.063805859	0.064032338	0.064257622	0.064481719	0.064704635	0.064926378	0.065146956	0.065366375	0.065584641	0.065801762	0.066017744	0.066232591	0.066446312	0.06665891	0.066870391	0.067080762	0.067290025	0.067498187	0.067705251	0.067911223	0.068116105	0.068319902	0.068522618	0.068724255	0.068924816	0.069124305	0.069322725	0.069520076	0.069716362	0.069911584	0.070105744	0.070298843	0.070490882	0.070681863	0.070871785	0.071060649	0.071248455	0.071435203	0.071620893	0.071805524	0.071989094	0.072171603	0.07235305	0.072533432	0.072712748	0.072890996	0.073068174	0.073244278
244.mp3	0.075231128	0.076182183	0.077145049	0.078119848	0.0791067	0.080105723	0.081117036	0.082140755	0.083176994	0.084225868	0.085287486	0.086361958	0.08744939	0.088549886	0.089663548	0.090790473	0.091930756	0.093084488	0.094251756	0.095432642	0.096627226	0.097835582	0.099057776	0.100293873	0.101543929	0.102807996	0.104086117	0.10537833	0.106684665	0.108005144	0.109339779	0.110688578	0.112051534	0.113428635	0.114819856	0.116225163	0.117644508	0.119077836	0.120525076	0.121986144	0.123460945	0.124949369	0.12645129	0.127966569	0.12949505	0.131036561	0.132590913	0.134157899	0.135737294
245.mp3	0.067373747	0.067822556	0.068272841	0.068724619	0.06917791	0.069632731	0.070089103	0.070547042	0.071006568	0.071467698	0.071930451	0.072394844	0.072860896	0.073328624	0.073798045	0.074269177	0.074742037	0.075216642	0.075693008	0.076171152	0.07665109	0.077132837	0.077616409	0.078101822	0.078589089	0.079078226	0.079569246	0.080062163	0.08055699	0.08105374	0.081552425	0.082053056	0.082555645	0.083060202	0.083566737	0.084075259	0.084585777	0.085098299	0.085612832	0.086129383	0.086647957	0.087168558	0.087691192	0.08821586	0.088742565	0.089271308	0.08980209	0.090334908	0.090869762
246.mp3	0.107072365	0.108177432	0.109290445	0.110411396	0.111540274	0.112677064	0.113821749	0.114974308	0.116134717	0.117302948	0.118478971	0.11966275	0.120854246	0.122053417	0.123260216	0.124474591	0.125696487	0.126925843	0.128162594	0.129406671	0.130657998	0.131916496	0.133182079	0.134454655	0.135734129	0.137020399	0.138313354	0.139612882	0.140918861	0.142231164	0.143549657	0.144874199	0.146204643	0.147540833	0.148882608	0.150229798	0.151582226	0.152939707	0.154302047	0.155669046	0.157040494	0.158416175	0.159795861	0.161179317	0.162566301	0.163956558	0.165349828	0.166745839	0.168144312
247.mp3	0.114224499	0.115250514	0.116282028	0.117319003	0.118361394	0.119409155	0.120462239	0.121520594	0.122584167	0.123652902	0.12472674	0.125805619	0.126889475	0.12797824	0.129071845	0.130170214	0.131273271	0.132380936	0.133493126	0.134609753	0.135730728	0.136855956	0.13798534	0.139118778	0.140256165	0.141397393	0.142542347	0.143690912	0.144842966	0.145998384	0.147157036	0.148318788	0.149483503	0.150651036	0.15182124	0.152993965	0.154169052	0.15534634	0.156525662	0.157706848	0.158889721	0.1600741	0.161259798	0.162446623	0.163634379	0.164822863	0.166011867	0.16720118	0.168390582
248.mp3	0.104379458	0.105465317	0.106558595	0.107659274	0.108767336	0.109882755	0.111005507	0.112135563	0.113272889	0.114417452	0.115569212	0.116728127	0.117894152	0.119067237	0.12024733	0.121434375	0.122628309	0.123829069	0.125036585	0.126250784	0.127471589	0.128698916	0.129932679	0.131172786	0.132419139	0.133671637	0.134930173	0.136194634	0.137464902	0.138740853	0.140022358	0.141309281	0.142601482	0.143898814	0.145201121	0.146508245	0.147820019	0.14913627	0.150456818	0.151781475	0.153110049	0.154442339	0.155778136	0.157117225	0.158459383	0.15980438	0.161151977	0.16250193	0.163853984
250.mp3	0.142986678	0.143934296	0.144876952	0.145814624	0.14674729	0.147674929	0.148597523	0.149515056	0.150427513	0.15133488	0.152237144	0.153134295	0.154026322	0.154913217	0.155794973	0.156671581	0.157543036	0.158409334	0.159270469	0.160126438	0.160977237	0.161822864	0.162663316	0.163498592	0.16432869	0.165153609	0.165973346	0.166787902	0.167597276	0.168401465	0.16920047	0.169994288	0.170782919	0.171566361	0.172344613	0.173117671	0.173885534	0.174648197	0.175405659	0.176157915	0.17690496	0.177646789	0.178383396	0.179114775	0.179840918	0.180561817	0.181277462	0.181987845	0.182692954
253.mp3	0.093267548	0.094395568	0.095534656	0.096684834	0.097846119	0.099018521	0.10020205	0.101396708	0.102602494	0.103819401	0.105047416	0.106286523	0.107536696	0.108797907	0.110070121	0.111353294	0.112647378	0.113952316	0.115268046	0.116594497	0.117931589	0.119279238	0.120637347	0.122005814	0.123384525	0.124773361	0.126172189	0.12758087	0.128999253	0.130427177	0.131864472	0.133310956	0.134766434	0.136230704	0.13770355	0.139184743	0.140674043	0.1421712	0.143675947	0.145188007	0.146707089	0.14823289	0.149765091	0.151303362	0.152847357	0.154396716	0.155951068	0.157510022	0.159073178
254.mp3	0.137732706	0.138959644	0.14018181	0.141398986	0.142610956	0.143817507	0.145018434	0.146213534	0.147402608	0.148585464	0.149761911	0.150931766	0.152094848	0.153250983	0.1544	0.155541732	0.156676018	0.157802703	0.158921632	0.16003266	0.161135642	0.162230442	0.163316924	0.164394959	0.165464423	0.166525194	0.167577158	0.168620202	0.169654218	0.170679104	0.171694759	0.17270109	0.173698004	0.174685415	0.175663239	0.176631397	0.177589814	0.178538417	0.179477137	0.18040591	0.181324673	0.182233369	0.183131942	0.18402034	0.184898515	0.18576642	0.186624012	0.18747125	0.188308097
257.mp3	0.065950062	0.066886765	0.067836806	0.068800356	0.069777584	0.070768662	0.071773759	0.072793045	0.073826689	0.07487486	0.075937724	0.077015448	0.078108195	0.079216129	0.08033941	0.081478195	0.082632641	0.083802899	0.08498912	0.086191449	0.087410026	0.08864499	0.089896473	0.091164601	0.092449496	0.093751274	0.095070042	0.096405903	0.097758949	0.099129267	0.100516933	0.101922014	0.103344568	0.104784641	0.106242269	0.107717475	0.10921027	0.11072065	0.112248599	0.113794084	0.115357059	0.116937458	0.118535201	0.120150187	0.121782297	0.123431393	0.125097315	0.12677988	0.128478885
258.mp3	0.106440267	0.107143956	0.107851125	0.108561816	0.109276072	0.109993933	0.110715442	0.11144064	0.112169568	0.112902268	0.113638782	0.114379148	0.115123409	0.115871604	0.116623774	0.117379957	0.118140193	0.118904522	0.11967298	0.120445607	0.12122244	0.122003516	0.12278887	0.12357854	0.124372559	0.125170963	0.125973785	0.126781057	0.127592813	0.128409083	0.129229897	0.130055284	0.130885274	0.131719892	0.132559164	0.133403116	0.13425177	0.135105148	0.135963271	0.136826158	0.137693826	0.138566289	0.139443563	0.140325659	0.141212587	0.142104353	0.143000965	0.143902426	0.144808735
260.mp3	0.063700774	0.064454684	0.065217325	0.065988804	0.066769224	0.067558692	0.068357313	0.069165194	0.069982441	0.070809161	0.07164546	0.072491447	0.073347226	0.074212906	0.075088593	0.075974392	0.07687041	0.077776751	0.078693521	0.079620823	0.08055876	0.081507433	0.082466945	0.083437393	0.084418876	0.085411489	0.086415328	0.087430485	0.088457049	0.089495108	0.090544748	0.09160605	0.092679095	0.093763956	0.094860708	0.095969418	0.09709015	0.098222965	0.099367917	0.100525058	0.101694431	0.102876076	0.104070027	0.10527631	0.106494945	0.107725947	0.108969319	0.110225061	0.11149316
262.mp3	0.061762303	0.061968526	0.062175029	0.062381829	0.062588949	0.062796407	0.063004223	0.063212419	0.063421012	0.063630025	0.063839477	0.064049388	0.064259779	0.06447067	0.064682082	0.064894034	0.065106548	0.065319645	0.065533345	0.065747669	0.065962638	0.066178273	0.066394596	0.066611628	0.06682939	0.067047903	0.06726719	0.067487272	0.067708171	0.06792991	0.068152509	0.068375992	0.068600381	0.068825699	0.069051968	0.069279211	0.069507451	0.069736711	0.069967015	0.070198386	0.070430847	0.070664422	0.070899136	0.071135012	0.071372074	0.071610347	0.071849855	0.072090623	0.072332676
264.mp3	0.063001538	0.063150725	0.063298847	0.063445913	0.063591931	0.063736908	0.063880851	0.064023768	0.064165665	0.064306549	0.064446425	0.064585298	0.064723175	0.06486006	0.064995956	0.065130869	0.065264802	0.065397758	0.06552974	0.065660751	0.065790792	0.065919865	0.066047972	0.066175113	0.066301289	0.0664265	0.066550745	0.066674024	0.066796335	0.066917677	0.067038047	0.067157442	0.06727586	0.067393297	0.067509749	0.067625211	0.067739678	0.067853144	0.067965604	0.06807705	0.068187476	0.068296873	0.068405233	0.068512548	0.068618808	0.068724002	0.068828119	0.06893115	0.069033081
265.mp3	0.064936974	0.06551353	0.066095378	0.066682592	0.067275247	0.06787342	0.068477187	0.069086627	0.069701817	0.070322838	0.07094977	0.071582692	0.072221688	0.072866839	0.073518229	0.074175941	0.07484006	0.075510669	0.076187857	0.076871707	0.077562307	0.078259745	0.078964107	0.079675481	0.080393957	0.081119622	0.081852565	0.082592876	0.083340644	0.084095957	0.084858905	0.085629577	0.086408062	0.087194448	0.087988824	0.088791278	0.089601896	0.090420765	0.091247971	0.092083598	0.092927731	0.093780451	0.094641841	0.095511978	0.096390942	0.097278809	0.098175652	0.099081543	0.099996552
266.mp3	0.16028475	0.161189839	0.16209242	0.162992435	0.163889824	0.164784531	0.165676495	0.166565659	0.167451966	0.168335356	0.169215773	0.170093159	0.170967456	0.171838605	0.17270655	0.173571232	0.174432594	0.175290577	0.176145123	0.176996174	0.177843672	0.178687556	0.179527769	0.180364251	0.181196943	0.182025784	0.182850715	0.183671675	0.184488602	0.185301436	0.186110115	0.186914576	0.187714756	0.188510593	0.189302023	0.19008898	0.1908714	0.191649218	0.192422367	0.19319078	0.19395439	0.194713129	0.195466927	0.196215714	0.196959421	0.197697975	0.198431304	0.199159336	0.199881996
269.mp3	0.058587495	0.058915336	0.05924449	0.059574986	0.059906852	0.060240116	0.060574808	0.060910957	0.061248591	0.061587742	0.061928437	0.062270708	0.062614586	0.062960099	0.06330728	0.063656159	0.064006768	0.064359137	0.064713299	0.065069286	0.06542713	0.065786863	0.066148518	0.066512128	0.066877725	0.067245344	0.067615017	0.067986778	0.068360662	0.068736701	0.069114932	0.069495386	0.069878101	0.07026311	0.070650447	0.071040149	0.071432251	0.071826787	0.072223793	0.072623305	0.073025357	0.073429987	0.073837228	0.074247118	0.074659691	0.075074984	0.075493031	0.075913869	0.076337532
270.mp3	0.07453171	0.074970206	0.075411064	0.075854325	0.076300035	0.076748237	0.077198975	0.077652295	0.078108241	0.07856686	0.079028197	0.0794923	0.079959214	0.080428988	0.080901669	0.081377306	0.081855947	0.082337641	0.082822439	0.08331039	0.083801545	0.084295954	0.084793669	0.085294742	0.085799226	0.086307172	0.086818634	0.087333665	0.08785232	0.088374653	0.088900718	0.089430571	0.089964267	0.090501863	0.091043414	0.091588977	0.09213861	0.092692369	0.093250313	0.093812499	0.094378986	0.094949832	0.095525095	0.096104836	0.096689112	0.097277984	0.097871511	0.098469752	0.099072768
272.mp3	0.046007578	0.046160641	0.046312709	0.046463776	0.046613835	0.04676288	0.046910904	0.0470579	0.04720386	0.047348776	0.047492638	0.047635437	0.047777164	0.047917807	0.048057355	0.048195797	0.048333121	0.048469313	0.048604359	0.048738247	0.04887096	0.049002483	0.0491328	0.049261893	0.049389746	0.04951634	0.049641654	0.04976567	0.049888365	0.05000972	0.050129709	0.050248312	0.050365502	0.050481255	0.050595543	0.050708341	0.05081962	0.050929349	0.0510375	0.05114404	0.051248937	0.051352157	0.051453665	0.051553426	0.051651401	0.051747553	0.051841841	0.051934224	0.05202466
273.mp3	0.066263679	0.066815488	0.067371999	0.067933288	0.068499432	0.06907051	0.0696466	0.070227784	0.070814142	0.071405759	0.072002717	0.072605102	0.073213	0.073826499	0.074445687	0.075070654	0.075701491	0.076338291	0.076981147	0.077630152	0.078285404	0.078946998	0.079615033	0.080289607	0.080970822	0.081658777	0.082353577	0.083055323	0.08376412	0.084480075	0.085203293	0.085933881	0.086671948	0.087417604	0.088170957	0.08893212	0.089701202	0.090478316	0.091263576	0.092057093	0.092858981	0.093669354	0.094488327	0.095316014	0.096152529	0.096997986	0.097852499	0.098716182	0.099589149
274.mp3	0.101028	0.101875357	0.102727654	0.103584886	0.104447047	0.105314132	0.10618613	0.107063035	0.107944833	0.108831515	0.109723066	0.110619472	0.111520715	0.112426779	0.113337644	0.114253288	0.115173689	0.116098821	0.117028659	0.117963173	0.118902334	0.119846108	0.120794462	0.121747358	0.122704757	0.123666618	0.124632898	0.125603551	0.126578527	0.127557776	0.128541243	0.129528873	0.130520605	0.131516378	0.132516126	0.133519781	0.134527272	0.135538523	0.136553456	0.137571992	0.138594044	0.139619524	0.14064834	0.141680397	0.142715595	0.14375383	0.144794995	0.145838978	0.146885664
275.mp3	0.062605076	0.063007607	0.06341258	0.063820038	0.064230024	0.064642582	0.065057758	0.065475598	0.065896146	0.066319449	0.066745554	0.067174509	0.067606361	0.068041159	0.068478952	0.06891979	0.069363723	0.069810802	0.070261078	0.070714602	0.071171429	0.071631609	0.072095198	0.07256225	0.073032819	0.073506961	0.073984732	0.074466189	0.074951388	0.075440389	0.075933249	0.076430028	0.076930785	0.077435581	0.077944476	0.078457533	0.078974813	0.079496379	0.080022295	0.080552624	0.08108743	0.08162678	0.082170738	0.082719371	0.083272745	0.083830927	0.084393985	0.084961988	0.085535004
276.mp3	0.068612672	0.06904171	0.069473153	0.069907048	0.070343439	0.070782373	0.071223897	0.071668059	0.072114905	0.072564485	0.073016848	0.073472043	0.07393012	0.074391131	0.074855125	0.075322156	0.075792276	0.076265537	0.076741993	0.077221699	0.077704709	0.078191079	0.078680864	0.079174122	0.07967091	0.080171286	0.080675308	0.081183035	0.081694527	0.082209845	0.082729049	0.083252201	0.083779364	0.0843106	0.084845973	0.085385546	0.085929386	0.086477555	0.087030122	0.087587151	0.08814871	0.088714866	0.089285689	0.089861244	0.090441604	0.091026835	0.091617009	0.092212196	0.092812467
278.mp3	0.073043232	0.074001171	0.074970428	0.075951089	0.076943235	0.077946948	0.078962304	0.07998938	0.081028249	0.082078979	0.083141638	0.084216288	0.085302989	0.086401797	0.087512763	0.088635936	0.089771357	0.090919064	0.092079091	0.093251465	0.094436208	0.095633337	0.09684286	0.098064781	0.099299096	0.100545796	0.10180486	0.103076264	0.104359973	0.105655944	0.106964126	0.108284456	0.109616866	0.110961273	0.112317587	0.113685705	0.115065516	0.116456893	0.117859701	0.119273789	0.120698998	0.12213515	0.123582058	0.12503952	0.126507317	0.127985219	0.129472978	0.130970332	0.132477003
279.mp3	0.059594228	0.060005161	0.060418511	0.060834313	0.061252606	0.061673425	0.062096808	0.062522794	0.06295142	0.063382725	0.063816747	0.064253526	0.064693102	0.065135513	0.065580799	0.066029002	0.066480162	0.066934319	0.067391514	0.06785179	0.068315187	0.068781747	0.069251513	0.069724527	0.070200831	0.070680468	0.071163481	0.071649913	0.072139807	0.072633206	0.073130154	0.073630695	0.074134871	0.074642727	0.075154305	0.075669651	0.076188806	0.076711816	0.077238723	0.07776957	0.078304401	0.078843258	0.079386185	0.079933224	0.080484417	0.081039805	0.081599431	0.082163334	0.082731557
280.mp3	0.096989911	0.09813017	0.099281459	0.100443802	0.101617221	0.102801733	0.103997353	0.105204087	0.10642194	0.10765091	0.108890992	0.110142174	0.111404437	0.11267776	0.113962111	0.115257457	0.116563754	0.117880952	0.119208996	0.120547822	0.121897357	0.123257523	0.124628232	0.126009387	0.127400882	0.128802605	0.13021443	0.131636224	0.133067845	0.134509138	0.135959938	0.137420071	0.13888935	0.140367577	0.141854542	0.143350023	0.144853786	0.146365584	0.147885157	0.149412232	0.150946522	0.152487727	0.154035532	0.15558961	0.157149616	0.158715195	0.160285972	0.16186156	0.163441558
281.mp3	0.099588745	0.100168345	0.100750422	0.101335001	0.101922108	0.102511768	0.103104005	0.103698843	0.104296308	0.104896422	0.105499211	0.106104697	0.106712903	0.107323852	0.107937567	0.108554071	0.109173384	0.109795528	0.110420525	0.111048395	0.111679159	0.112312836	0.112949446	0.113589007	0.114231539	0.114877059	0.115525584	0.116177131	0.116831717	0.117489357	0.118150066	0.118813859	0.119480748	0.120150747	0.120823868	0.121500122	0.12217952	0.122862071	0.123547784	0.124236666	0.124928724	0.125623965	0.126322392	0.12702401	0.12772882	0.128436824	0.129148021	0.129862411	0.13057999
282.mp3	0.092698993	0.093778166	0.094866906	0.095965217	0.097073099	0.098190551	0.099317565	0.10045413	0.101600232	0.102755851	0.103920966	0.105095546	0.10627956	0.107472971	0.108675735	0.109887804	0.111109126	0.112339641	0.113579284	0.114827985	0.116085666	0.117352245	0.118627631	0.119911728	0.121204431	0.12250563	0.123815208	0.125133038	0.126458986	0.127792912	0.129134665	0.130484088	0.131841015	0.13320527	0.134576669	0.135955019	0.137340117	0.138731753	0.140129703	0.141533737	0.142943613	0.14435908	0.145779876	0.147205729	0.148636356	0.150071465	0.151510749	0.152953896	0.154400578
284.mp3	0.077538223	0.078002275	0.078469229	0.078939137	0.07941205	0.079888022	0.080367105	0.080849354	0.081334822	0.081823566	0.08231564	0.082811101	0.083310007	0.083812413	0.084318379	0.084827964	0.085341226	0.085858227	0.086379026	0.086903685	0.087432267	0.087964833	0.088501447	0.089042174	0.089587077	0.090136223	0.090689677	0.091247505	0.091809775	0.092376555	0.092947914	0.093523919	0.094104642	0.094690152	0.095280521	0.095875819	0.096476119	0.097081494	0.097692016	0.098307759	0.098928798	0.099555206	0.100187059	0.100824432	0.1014674	0.10211604	0.102770429	0.103430642	0.104096756
285.mp3	0.137055482	0.138138475	0.139219177	0.140297445	0.14137314	0.142446122	0.143516253	0.144583395	0.145647415	0.146708178	0.14776555	0.148819401	0.149869601	0.150916021	0.151958534	0.152997015	0.154031338	0.15506138	0.156087021	0.157108139	0.158124617	0.159136335	0.160143179	0.161145033	0.162141785	0.163133321	0.164119532	0.165100308	0.166075541	0.167045124	0.168008952	0.168966921	0.169918928	0.170864872	0.171804651	0.172738167	0.173665322	0.174586019	0.175500163	0.176407658	0.177308413	0.178202333	0.179089329	0.179969311	0.180842188	0.181707873	0.182566278	0.183417319	0.184260908
286.mp3	0.096254951	0.097198854	0.098150183	0.099108976	0.100075269	0.101049096	0.102030491	0.103019485	0.104016108	0.105020389	0.106032354	0.107052026	0.108079429	0.109114581	0.110157501	0.111208204	0.112266702	0.113333004	0.114407118	0.115489047	0.116578793	0.117676352	0.118781719	0.119894885	0.121015835	0.122144552	0.123281016	0.1244252	0.125577075	0.126736607	0.127903755	0.129078475	0.130260718	0.131450429	0.132647548	0.133852007	0.135063736	0.136282654	0.137508679	0.138741717	0.139981671	0.141228434	0.142481895	0.143741933	0.145008419	0.146281217	0.147560183	0.148845164	0.150135999
288.mp3	0.143705085	0.144783513	0.145860268	0.146935219	0.148008237	0.149079193	0.150147959	0.151214406	0.152278407	0.153339835	0.154398561	0.155454461	0.156507409	0.157557278	0.158603943	0.159647282	0.160687168	0.161723479	0.162756091	0.163784883	0.164809731	0.165830514	0.166847111	0.167859401	0.168867264	0.16987058	0.17086923	0.171863095	0.172852056	0.173835996	0.174814797	0.175788342	0.176756514	0.177719198	0.178676278	0.179627638	0.180573163	0.18151274	0.182446254	0.183373592	0.18429464	0.185209285	0.186117415	0.187018919	0.187913683	0.188801597	0.18968255	0.190556431	0.191423129
289.mp3	0.051561035	0.051818263	0.052075776	0.052333587	0.052591704	0.05285014	0.053108905	0.053368009	0.053627463	0.053887276	0.054147458	0.05440802	0.054668971	0.054930319	0.055192075	0.055454247	0.055716843	0.055979873	0.056243343	0.056507262	0.056771638	0.057036478	0.057301788	0.057567575	0.057833846	0.058100605	0.058367859	0.058635613	0.05890387	0.059172636	0.059441913	0.059711705	0.059982015	0.060252844	0.060524193	0.060796065	0.061068458	0.061341373	0.061614808	0.061888761	0.06216323	0.062438211	0.0627137	0.062989692	0.063266181	0.063543159	0.063820618	0.064098551	0.064376945
290.mp3	0.057980865	0.058425311	0.058873414	0.059325235	0.059780834	0.06024027	0.060703607	0.061170906	0.061642231	0.062117646	0.062597217	0.06308101	0.063569091	0.064061528	0.064558391	0.065059749	0.065565673	0.066076235	0.066591507	0.067111562	0.067636475	0.068166322	0.068701178	0.069241121	0.069786229	0.070336581	0.070892256	0.071453337	0.072019904	0.07259204	0.073169828	0.073753353	0.0743427	0.074937954	0.075539203	0.076146534	0.076760035	0.077379795	0.078005903	0.07863845	0.079277526	0.079923222	0.080575631	0.081234844	0.081900954	0.082574054	0.083254236	0.083941594	0.084636222
292.mp3	0.066556486	0.067365586	0.068184711	0.069013994	0.069853566	0.070703558	0.071564104	0.072435337	0.073317392	0.074210401	0.0751145	0.076029823	0.076956505	0.077894681	0.078844484	0.079806049	0.080779509	0.081764997	0.082762644	0.083772582	0.08479494	0.085829846	0.086877428	0.08793781	0.089011115	0.090097464	0.091196974	0.092309761	0.093435937	0.094575611	0.095728887	0.096895866	0.098076645	0.099271316	0.100479965	0.101702674	0.102939517	0.104190564	0.105455877	0.106735509	0.10802951	0.109337916	0.110660759	0.111998058	0.113349825	0.11471606	0.116096752	0.117491879	0.118901406
293.mp3	0.14675175	0.147569776	0.148380434	0.1491838	0.149979951	0.150768966	0.151550923	0.152325902	0.153093985	0.153855253	0.154609786	0.155357667	0.156098977	0.156833798	0.157562212	0.1582843	0.159000142	0.159709819	0.160413411	0.161110997	0.161802654	0.16248846	0.163168492	0.163842825	0.164511533	0.165174689	0.165832365	0.166484632	0.16713156	0.167773215	0.168409665	0.169040975	0.169667208	0.170288426	0.17090469	0.171516059	0.172122588	0.172724335	0.173321353	0.173913693	0.174501405	0.175084539	0.175663141	0.176237255	0.176806925	0.177372191	0.177933092	0.178489665	0.179041946
294.mp3	0.071109849	0.071756285	0.072408681	0.073067115	0.073731671	0.07440243	0.075079476	0.075762891	0.076452762	0.077149172	0.077852209	0.078561959	0.079278509	0.080001947	0.080732361	0.081469842	0.082214478	0.08296636	0.083725578	0.084492224	0.085266388	0.086048162	0.086837638	0.087634908	0.088440064	0.089253199	0.090074403	0.090903771	0.091741392	0.092587359	0.093441763	0.094304694	0.095176243	0.096056499	0.09694555	0.097843484	0.098750388	0.099666347	0.100591444	0.101525762	0.102469381	0.103422382	0.104384839	0.105356828	0.10633842	0.107329686	0.108330691	0.109341499	0.110362169
296.mp3	0.148688107	0.149839456	0.150986639	0.152129475	0.15326779	0.154401408	0.155530158	0.15665387	0.157772379	0.15888552	0.159993132	0.161095056	0.162191136	0.163281217	0.16436515	0.165442786	0.166513979	0.167578587	0.16863647	0.169687489	0.170731511	0.171768404	0.172798037	0.173820285	0.174835024	0.175842131	0.17684149	0.177832983	0.178816498	0.179791924	0.180759152	0.181718077	0.182668595	0.183610608	0.184544015	0.185468723	0.186384637	0.187291666	0.188189723	0.189078721	0.189958577	0.190829208	0.191690535	0.19254248	0.19338497	0.19421793	0.195041289	0.195854979	0.196658932
297.mp3	0.125832424	0.126880768	0.127929436	0.128978323	0.130027322	0.131076327	0.132125229	0.133173922	0.134222297	0.135270247	0.136317663	0.137364436	0.138410457	0.139455618	0.140499807	0.141542916	0.142584835	0.143625451	0.144664656	0.145702337	0.146738384	0.147772684	0.148805126	0.149835596	0.150863983	0.151890173	0.152914054	0.15393551	0.154954429	0.155970695	0.156984195	0.157994812	0.159002433	0.16000694	0.161008218	0.162006151	0.16300062	0.16399151	0.164978703	0.16596208	0.166941524	0.167916914	0.168888133	0.169855061	0.170817577	0.171775562	0.172728893	0.173677451	0.174621113
298.mp3	0.086892211	0.087466735	0.088045259	0.088627849	0.089214568	0.089805482	0.090400657	0.091000159	0.091604057	0.092212418	0.092825311	0.093442806	0.094064972	0.094691882	0.095323606	0.095960216	0.096601786	0.097248389	0.097900099	0.098556992	0.099219142	0.099886627	0.100559522	0.101237906	0.101921855	0.102611449	0.103306767	0.104007889	0.104714894	0.105427862	0.106146876	0.106872017	0.107603366	0.108341005	0.109085018	0.109835486	0.110592493	0.111356122	0.112126456	0.112903579	0.113687573	0.114478522	0.115276509	0.116081617	0.116893928	0.117713525	0.118540489	0.119374902	0.120216844
299.mp3	0.086786549	0.087104689	0.087422421	0.087739776	0.088056785	0.088373476	0.08868988	0.089006027	0.089321945	0.089637665	0.089953215	0.090268624	0.090583922	0.090899138	0.091214299	0.091529434	0.091844572	0.092159742	0.09247497	0.092790286	0.093105717	0.093421291	0.093737036	0.094052979	0.094369149	0.094685572	0.095002276	0.095319289	0.095636637	0.095954349	0.09627245	0.096590969	0.096909932	0.097229366	0.097549299	0.097869756	0.098190766	0.098512355	0.09883455	0.099157378	0.099480865	0.099805038	0.100129925	0.100455551	0.100781944	0.10110913	0.101437137	0.10176599	0.102095717
300.mp3	0.096989444	0.098039604	0.099099209	0.100168293	0.101246888	0.102335021	0.10343272	0.104540006	0.1056569	0.106783417	0.107919572	0.109065372	0.110220824	0.111385928	0.112560682	0.113745079	0.114939108	0.11614275	0.117355986	0.118578788	0.119811124	0.121052956	0.122304241	0.123564929	0.124834964	0.126114284	0.127402819	0.128700493	0.130007221	0.131322914	0.132647471	0.133980786	0.135322743	0.136673218	0.138032078	0.139399182	0.140774377	0.142157502	0.143548386	0.144946848	0.146352696	0.147765728	0.149185728	0.150612473	0.152045726	0.153485238	0.154930748	0.156381985	0.157838661
301.mp3	0.104914394	0.105517177	0.106122362	0.106729982	0.107340067	0.107952651	0.108567764	0.109185439	0.109805706	0.110428596	0.11105414	0.111682368	0.112313312	0.112947	0.113583462	0.114222728	0.114864827	0.115509787	0.116157636	0.116808402	0.117462113	0.118118796	0.118778476	0.119441181	0.120106934	0.120775763	0.121447689	0.122122739	0.122800933	0.123482296	0.124166847	0.12485461	0.125545602	0.126239845	0.126937355	0.127638152	0.128342251	0.129049669	0.129760418	0.130474515	0.131191969	0.131912794	0.132636998	0.13336459	0.134095578	0.134829968	0.135567763	0.136308967	0.137053581
302.mp3	0.05938558	0.060000981	0.0606227	0.061250812	0.061885396	0.062526527	0.063174285	0.063828747	0.064489993	0.065158102	0.065833155	0.066515232	0.067204414	0.067900782	0.068604419	0.069315408	0.070033829	0.070759768	0.071493305	0.072234526	0.072983514	0.073740351	0.074505123	0.075277911	0.076058801	0.076847876	0.077645218	0.078450911	0.079265037	0.080087678	0.080918917	0.081758834	0.08260751	0.083465024	0.084331455	0.08520688	0.086091377	0.08698502	0.087887883	0.088800039	0.089721559	0.090652511	0.091592963	0.092542979	0.093502623	0.094471955	0.095451032	0.096439909	0.097438639
303.mp3	0.045808601	0.046275555	0.046747511	0.047224541	0.047706715	0.048194105	0.048686783	0.049184821	0.049688295	0.050197279	0.050711848	0.051232078	0.051758046	0.052289831	0.05282751	0.053371161	0.053920866	0.054476703	0.055038754	0.055607099	0.056181821	0.056763002	0.057350724	0.057945071	0.058546125	0.05915397	0.05976869	0.060390369	0.061019091	0.06165494	0.062298001	0.062948356	0.06360609	0.064271286	0.064944027	0.065624396	0.066312475	0.067008345	0.067712087	0.068423779	0.069143501	0.069871331	0.070607343	0.071351613	0.072104214	0.072865217	0.07363469	0.074412702	0.075199317
304.mp3	0.123637228	0.124660441	0.12568813	0.126720268	0.127756828	0.128797781	0.129843097	0.13089274	0.131946678	0.133004871	0.13406728	0.135133864	0.136204578	0.137279376	0.138358209	0.139441025	0.140527771	0.141618389	0.14271282	0.143811001	0.144912868	0.146018352	0.147127382	0.148239884	0.149355779	0.150474987	0.151597423	0.152723	0.153851625	0.154983206	0.156117641	0.157254829	0.158394664	0.159537035	0.160681827	0.161828921	0.162978195	0.164129522	0.16528277	0.166437802	0.167594477	0.168752651	0.169912172	0.171072887	0.172234633	0.173397247	0.174560559	0.175724392	0.176888566
305.mp3	0.117877783	0.119169699	0.120462601	0.121756213	0.123050253	0.124344442	0.125638498	0.126932139	0.128225085	0.129517052	0.13080776	0.132096927	0.133384272	0.134669514	0.135952375	0.137232575	0.138509838	0.139783887	0.141054448	0.142321247	0.143584015	0.144842481	0.146096379	0.147345444	0.148589413	0.149828027	0.151061029	0.152288165	0.153509182	0.154723834	0.155931874	0.157133061	0.158327158	0.159513928	0.16069314	0.161864569	0.163027988	0.16418318	0.165329928	0.16646802	0.16759725	0.168717413	0.16982831	0.170929747	0.172021533	0.173103482	0.174175413	0.175237148	0.176288514
306.mp3	0.091622708	0.092554281	0.093494046	0.094442061	0.095398382	0.096363065	0.097336165	0.098317735	0.099307825	0.100306488	0.101313771	0.10232972	0.103354382	0.104387799	0.105430011	0.106481058	0.107540976	0.108609799	0.109687557	0.110774278	0.111869989	0.11297471	0.114088461	0.115211257	0.116343109	0.117484026	0.11863401	0.11979306	0.120961173	0.122138337	0.123324539	0.124519757	0.125723967	0.126937137	0.128159232	0.129390208	0.130630015	0.131878598	0.133135893	0.134401832	0.135676336	0.13695932	0.138250691	0.139550347	0.140858178	0.142174064	0.143497878	0.144829481	0.146168725
307.mp3	0.086659209	0.087586906	0.088524319	0.08947156	0.090428739	0.091395966	0.092373351	0.093361004	0.094359035	0.095367555	0.096386672	0.097416496	0.098457134	0.099508694	0.100571283	0.101645006	0.102729969	0.103826273	0.104934021	0.106053312	0.107184245	0.108326917	0.10948142	0.110647847	0.111826286	0.113016823	0.114219542	0.115434521	0.116661837	0.117901562	0.119153763	0.120418503	0.121695841	0.12298583	0.124288518	0.125603947	0.126932152	0.128273163	0.129627001	0.130993681	0.13237321	0.133765586	0.1351708	0.13658883	0.138019649	0.139463216	0.140919481	0.142388382	0.143869845
308.mp3	0.121587083	0.122886029	0.124187692	0.125491836	0.126798221	0.128106607	0.129416747	0.130728395	0.132041302	0.133355214	0.134669877	0.135985036	0.13730043	0.138615798	0.139930879	0.141245407	0.142559116	0.143871738	0.145183005	0.146492645	0.147800388	0.149105961	0.15040909	0.151709501	0.15300692	0.15430107	0.155591677	0.156878464	0.158161156	0.159439476	0.16071315	0.161981901	0.163245455	0.164503538	0.165755876	0.167002197	0.168242229	0.169475702	0.170702347	0.171921896	0.173134083	0.174338645	0.175535318	0.176723842	0.177903959	0.179075413	0.180237949	0.181391317	0.182535267
309.mp3	0.130049007	0.131210908	0.1323656	0.133512922	0.134652724	0.135784862	0.1369092	0.138025608	0.139133965	0.140234157	0.141326075	0.14240962	0.143484697	0.144551219	0.145609105	0.146658281	0.147698677	0.148730232	0.149752888	0.150766594	0.151771304	0.152766977	0.153753578	0.154731077	0.155699446	0.156658664	0.157608715	0.158549585	0.159481265	0.160403749	0.161317038	0.162221131	0.163116035	0.164001757	0.164878309	0.165745705	0.166603961	0.167453097	0.168293134	0.169124096	0.169946008	0.170758897	0.171562793	0.172357726	0.173143729	0.173920834	0.174689076	0.175448491	0.176199115
310.mp3	0.075132112	0.075392404	0.075652462	0.075912306	0.076171955	0.076431429	0.076690746	0.076949927	0.07720899	0.077467953	0.077726836	0.077985656	0.078244433	0.078503184	0.078761927	0.079020681	0.079279464	0.079538292	0.079797184	0.080056156	0.080315227	0.080574414	0.080833732	0.0810932	0.081352834	0.08161265	0.081872666	0.082132896	0.082393358	0.082654067	0.08291504	0.083176291	0.083437837	0.083699692	0.083961872	0.084224392	0.084487267	0.084750511	0.085014138	0.085278164	0.085542603	0.085807467	0.086072771	0.086338528	0.086604751	0.086871455	0.08713865	0.08740635	0.087674567
311.mp3	0.061051284	0.06120626	0.061360074	0.06151273	0.06166423	0.061814578	0.061963776	0.062111825	0.062258728	0.062404486	0.062549098	0.062692567	0.062834891	0.06297607	0.063116103	0.063254989	0.063392725	0.06352931	0.06366474	0.063799013	0.063932124	0.064064069	0.064194843	0.064324442	0.064452858	0.064580086	0.064706119	0.064830949	0.064954569	0.065076968	0.06519814	0.065318072	0.065436755	0.065554178	0.065670329	0.065785196	0.065898765	0.066011023	0.066121956	0.066231547	0.066339781	0.066446642	0.066552112	0.066656173	0.066758805	0.066859989	0.066959704	0.067057929	0.067154641
312.mp3	0.096661096	0.097443679	0.098232142	0.099026548	0.099826959	0.100633439	0.101446051	0.102264856	0.103089917	0.103921297	0.104759058	0.105603262	0.10645397	0.107311244	0.108175144	0.109045732	0.109923067	0.110807207	0.111698213	0.112596141	0.11350105	0.114412994	0.11533203	0.116258211	0.11719159	0.11813222	0.11908015	0.12003543	0.120998107	0.121968226	0.122945832	0.123930967	0.12492367	0.125923979	0.126931929	0.127947555	0.128970885	0.130001947	0.131040766	0.132087363	0.133141756	0.13420396	0.135273986	0.13635184	0.137437525	0.138531039	0.139632377	0.140741528	0.141858475
313.mp3	0.100648537	0.101316477	0.101987537	0.102661753	0.103339162	0.104019798	0.104703697	0.105390896	0.10608143	0.106775334	0.107472643	0.108173393	0.108877616	0.109585349	0.110296625	0.111011477	0.11172994	0.112452046	0.113177827	0.113907316	0.114640545	0.115377544	0.116118345	0.116862977	0.11761147	0.118363853	0.119120154	0.119880401	0.120644619	0.121412836	0.122185075	0.122961362	0.123741719	0.124526168	0.125314731	0.126107427	0.126904275	0.127705293	0.128510497	0.129319902	0.13013352	0.130951365	0.131773446	0.132599772	0.13343035	0.134265185	0.13510428	0.135947636	0.136795253
314.mp3	0.074110898	0.074837514	0.075571027	0.076311519	0.077059074	0.077813773	0.0785757	0.07934494	0.080121576	0.080905694	0.081697377	0.082496711	0.083303781	0.084118674	0.084941473	0.085772266	0.086611138	0.087458175	0.088313461	0.089177082	0.090049123	0.090929669	0.091818804	0.092716611	0.093623173	0.094538573	0.095462891	0.096396209	0.097338605	0.098290158	0.099250945	0.100221041	0.10120052	0.102189453	0.103187912	0.104195964	0.105213675	0.106241109	0.107278326	0.108325385	0.109382341	0.110449245	0.111526147	0.11261309	0.113710117	0.114817264	0.115934563	0.117062042	0.118199725
315.mp3	0.065330589	0.066107449	0.066894279	0.06769123	0.068498457	0.069316117	0.070144368	0.070983371	0.071833288	0.072694281	0.073566517	0.074450162	0.075345384	0.076252354	0.077171242	0.078102221	0.079045465	0.080001147	0.080969445	0.081950534	0.082944591	0.083951795	0.084972324	0.086006356	0.08705407	0.088115645	0.089191259	0.09028109	0.091385315	0.09250411	0.093637651	0.094786109	0.095949658	0.097128467	0.098322702	0.099532529	0.100758107	0.101999595	0.103257146	0.104530908	0.105821027	0.10712764	0.108450881	0.109790875	0.111147743	0.112521594	0.113912533	0.115320653	0.116746039
316.mp3	0.122557675	0.123566604	0.12457922	0.125595468	0.126615287	0.12763862	0.128665403	0.129695573	0.130729063	0.131765805	0.13280573	0.133848765	0.134894835	0.135943865	0.136995774	0.138050481	0.139107904	0.140167956	0.141230549	0.14229559	0.143362989	0.144432647	0.145504466	0.146578345	0.14765418	0.148731863	0.149811286	0.150892335	0.151974895	0.153058848	0.154144072	0.155230443	0.156317833	0.157406111	0.158495145	0.159584796	0.160674924	0.161765386	0.162856035	0.163946722	0.165037291	0.166127587	0.167217448	0.168306711	0.169395209	0.170482769	0.171569219	0.172654379	0.173738067
317.mp3	0.061006289	0.061562898	0.062124648	0.062691605	0.063263836	0.063841408	0.06442439	0.06501285	0.065606856	0.06620648	0.06681179	0.067422857	0.068039753	0.068662549	0.069291317	0.069926129	0.070567057	0.071214176	0.071867557	0.072527275	0.073193403	0.073866015	0.074545185	0.075230986	0.075923493	0.07662278	0.07732892	0.078041987	0.078762055	0.079489195	0.080223482	0.080964986	0.08171378	0.082469935	0.08323352	0.084004605	0.084783258	0.085569548	0.086363538	0.087165296	0.087974883	0.088792362	0.089617793	0.090451235	0.091292743	0.092142371	0.093000172	0.093866195	0.094740486
318.mp3	0.066218759	0.066785752	0.067357209	0.067933184	0.068513732	0.069098905	0.069688761	0.070283353	0.070882738	0.071486971	0.072096109	0.072710208	0.073329326	0.073953518	0.074582843	0.075217357	0.075857118	0.076502184	0.077152612	0.07780846	0.078469785	0.079136646	0.0798091	0.080487205	0.081171018	0.081860595	0.082555995	0.083257273	0.083964486	0.08467769	0.085396939	0.08612229	0.086853795	0.087591509	0.088335484	0.089085772	0.089842424	0.09060549	0.09137502	0.092151059	0.092933656	0.093722855	0.0945187	0.095321233	0.096130493	0.096946519	0.097769348	0.098599014	0.09943555
319.mp3	0.064419625	0.064522395	0.064624244	0.064725182	0.064825223	0.064924377	0.065022656	0.065120071	0.065216631	0.065312348	0.06540723	0.065501288	0.065594531	0.065686968	0.065778607	0.065869456	0.065959524	0.066048819	0.066137348	0.066225117	0.066312135	0.066398407	0.06648394	0.06656874	0.066652813	0.066736163	0.066818797	0.066900719	0.066981933	0.067062445	0.067142257	0.067221374	0.067299798	0.067377535	0.067454585	0.067530952	0.067606638	0.067681645	0.067755974	0.067829628	0.067902607	0.067974912	0.068046543	0.068117502	0.068187787	0.068257398	0.068326335	0.068394597	0.068462182
320.mp3	0.068469919	0.069292145	0.070124809	0.070968059	0.071822045	0.072686918	0.073562829	0.074449931	0.07534838	0.076258331	0.077179939	0.078113362	0.079058757	0.080016283	0.080986099	0.081968364	0.082963239	0.083970881	0.084991452	0.086025111	0.087072017	0.088132329	0.089206204	0.0902938	0.091395272	0.092510774	0.09364046	0.094784481	0.095942984	0.097116116	0.09830402	0.099506837	0.100724703	0.101957752	0.103206111	0.104469905	0.105749253	0.107044268	0.108355058	0.109681724	0.111024359	0.112383051	0.113757877	0.115148907	0.116556202	0.117979811	0.119419775	0.120876122	0.122348868
321.mp3	0.088369599	0.089529899	0.090702541	0.09188755	0.093084946	0.094294745	0.095516955	0.096751581	0.097998622	0.099258069	0.100529907	0.101814117	0.103110668	0.104419526	0.105740649	0.107073984	0.108419474	0.109777051	0.111146638	0.112528151	0.113921495	0.115326565	0.116743248	0.11817142	0.119610944	0.121061676	0.122523457	0.12399612	0.125479483	0.126973353	0.128477526	0.129991784	0.131515894	0.133049613	0.134592681	0.136144828	0.137705767	0.139275197	0.140852802	0.142438252	0.144031201	0.145631289	0.147238138	0.148851357	0.150470538	0.152095256	0.153725072	0.155359528	0.156998153
322.mp3	0.049116461	0.049272273	0.049427421	0.049581907	0.049735732	0.049888896	0.050041399	0.050193241	0.050344421	0.050494938	0.05064479	0.050793976	0.050942493	0.051090338	0.051237509	0.051384	0.05152981	0.051674932	0.051819362	0.051963094	0.052106122	0.05224844	0.05239004	0.052530914	0.052671055	0.052810453	0.052949098	0.053086981	0.053224091	0.053360417	0.053495945	0.053630664	0.053764559	0.053897616	0.05402982	0.054161155	0.054291605	0.054421151	0.054549775	0.054677457	0.054804177	0.054929915	0.055054646	0.055178348	0.055300997	0.055422566	0.05554303	0.055662359	0.055780526
323.mp3	0.155623095	0.156690182	0.157751561	0.158807124	0.159856766	0.160900386	0.161937884	0.162969163	0.16399413	0.165012695	0.166024769	0.167030265	0.168029103	0.1690212	0.170006479	0.170984864	0.171956282	0.172920662	0.173877936	0.174828036	0.175770899	0.176706463	0.177634667	0.178555453	0.179468765	0.180374548	0.18127275	0.182163319	0.183046207	0.183921366	0.184788749	0.185648313	0.186500013	0.187343809	0.188179659	0.189007525	0.189827368	0.190639151	0.191442839	0.192238397	0.193025791	0.193804988	0.194575956	0.195338662	0.196093078	0.196839172	0.197576916	0.19830628	0.199027236
324.mp3	0.086577518	0.087183445	0.087793188	0.088406785	0.089024274	0.089645695	0.090271085	0.090900485	0.091533931	0.092171464	0.092813121	0.09345894	0.094108961	0.094763221	0.095421758	0.096084609	0.096751814	0.097423408	0.098099429	0.098779914	0.099464899	0.100154421	0.100848514	0.101547214	0.102250556	0.102958575	0.103671304	0.104388775	0.105111023	0.105838078	0.106569972	0.107306734	0.108048396	0.108794984	0.109546527	0.110303052	0.111064585	0.111831149	0.112602768	0.113379465	0.11416126	0.114948172	0.115740219	0.116537419	0.117339784	0.118147329	0.118960065	0.119778001	0.120601144
325.mp3	0.108123094	0.109086539	0.11005466	0.111027425	0.112004805	0.112986765	0.113973271	0.114964284	0.115959767	0.116959676	0.117963968	0.118972598	0.119985516	0.121002672	0.122024013	0.123049483	0.124079023	0.125112573	0.126150069	0.127191444	0.128236628	0.12928555	0.130338134	0.131394302	0.132453971	0.133517058	0.134583474	0.135653127	0.136725923	0.137801762	0.138880545	0.139962163	0.141046509	0.142133469	0.143222926	0.144314759	0.145408843	0.14650505	0.147603246	0.148703293	0.149805051	0.150908374	0.15201311	0.153119107	0.154226203	0.155334237	0.156443038	0.157552436	0.158662251
326.mp3	0.089361162	0.089972547	0.090587042	0.091204681	0.0918255	0.092449533	0.093076815	0.093707382	0.094341269	0.09497851	0.095619141	0.096263196	0.096910709	0.097561714	0.098216247	0.098874341	0.09953603	0.100201347	0.100870326	0.101543	0.102219401	0.102899562	0.103583515	0.104271292	0.104962924	0.105658441	0.106357875	0.107061255	0.10776861	0.108479969	0.10919536	0.109914812	0.11063835	0.111366	0.112097789	0.112833741	0.113573878	0.114318225	0.115066802	0.115819631	0.11657673	0.11733812	0.118103817	0.118873837	0.119648195	0.120426904	0.121209977	0.121997424	0.122789254
327.mp3	0.065580268	0.065871186	0.066161956	0.066452596	0.066743126	0.067033562	0.067323923	0.067614226	0.067904491	0.068194734	0.068484973	0.068775226	0.069065511	0.069355845	0.069646246	0.06993673	0.070227317	0.070518022	0.070808862	0.071099856	0.07139102	0.071682371	0.071973927	0.072265703	0.072557716	0.072849984	0.073142523	0.07343535	0.07372848	0.074021931	0.074315719	0.07460986	0.074904369	0.075199264	0.075494561	0.075790274	0.07608642	0.076383015	0.076680074	0.076977613	0.077275648	0.077574193	0.077873265	0.078172878	0.078473047	0.078773789	0.079075117	0.079377046	0.079679592
328.mp3	0.08625367	0.087417115	0.088593482	0.089782809	0.090985131	0.092200474	0.093428862	0.094670311	0.095924833	0.097192433	0.098473108	0.09976685	0.101073644	0.102393465	0.103726282	0.105072058	0.106430743	0.107802282	0.10918661	0.110583651	0.111993321	0.113415525	0.114850159	0.116297107	0.117756241	0.119227424	0.120710504	0.12220532	0.123711696	0.125229444	0.126758363	0.128298239	0.129848842	0.131409929	0.132981243	0.134562511	0.136153446	0.137753743	0.139363085	0.140981135	0.142607542	0.144241939	0.145883939	0.147533142	0.149189127	0.150851459	0.152519683	0.154193327	0.155871903
329.mp3	0.048368353	0.048577308	0.048786241	0.048995157	0.049204063	0.049412963	0.049621864	0.04983077	0.050039686	0.050248617	0.050457565	0.050666536	0.050875533	0.051084558	0.051293614	0.051502704	0.05171183	0.051920993	0.052130194	0.052339433	0.052548712	0.052758029	0.052967383	0.053176774	0.053386199	0.053595656	0.053805141	0.054014652	0.054224182	0.054433727	0.054643282	0.054852839	0.055062392	0.055271931	0.055481448	0.055690933	0.055900375	0.056109762	0.05631908	0.056528317	0.056737456	0.056946482	0.057155378	0.057364123	0.057572699	0.057781083	0.057989254	0.058197186	0.058404853
330.mp3	0.028919836	0.029251115	0.02958769	0.029929689	0.03027724	0.030630477	0.030989536	0.031354559	0.031725692	0.032103082	0.032486885	0.032877258	0.033274365	0.033678373	0.034089455	0.034507789	0.034933558	0.035366951	0.035808163	0.036257393	0.036714848	0.037180741	0.037655291	0.038138723	0.03863127	0.039133172	0.039644676	0.040166036	0.040697516	0.041239385	0.041791924	0.042355419	0.042930167	0.043516473	0.044114654	0.044725034	0.045347947	0.04598374	0.046632769	0.0472954	0.047972013	0.048662997	0.049368754	0.0500897	0.050826262	0.05157888	0.052348007	0.053134112	0.053937675
332.mp3	0.107443019	0.10859194	0.109744828	0.110901532	0.112061896	0.113225767	0.114392984	0.115563385	0.116736809	0.117913087	0.119092051	0.12027353	0.121457351	0.122643336	0.123831309	0.125021089	0.126212492	0.127405334	0.128599428	0.129794584	0.130990612	0.132187317	0.133384504	0.134581977	0.135779536	0.136976979	0.138174106	0.13937071	0.140566586	0.141761527	0.142955323	0.144147764	0.145338637	0.146527729	0.147714826	0.148899712	0.15008217	0.151261982	0.152438928	0.15361279	0.154783346	0.155950375	0.157113654	0.158272962	0.159428073	0.160578766	0.161724815	0.162865996	0.164002085
333.mp3	0.054685894	0.055375733	0.056075682	0.056785926	0.05750665	0.058238044	0.058980303	0.059733623	0.060498203	0.061274247	0.062061961	0.062861556	0.063673245	0.064497245	0.065333775	0.066183058	0.067045322	0.067920796	0.068809713	0.069712308	0.070628821	0.071559494	0.072504572	0.073464303	0.074438937	0.075428726	0.076433927	0.077454797	0.078491596	0.079544586	0.080614029	0.081700192	0.082803339	0.083923739	0.085061659	0.086217367	0.087391132	0.088583221	0.089793902	0.09102344	0.092272099	0.093540142	0.094827828	0.096135413	0.097463149	0.098811285	0.100180061	0.101569715	0.102980476
334.mp3	0.099885947	0.101098806	0.102321799	0.103554869	0.104797951	0.106050976	0.10731387	0.10858655	0.109868928	0.111160909	0.112462391	0.113773266	0.115093418	0.116422723	0.117761051	0.119108263	0.120464213	0.121828747	0.123201703	0.124582909	0.125972186	0.127369346	0.128774193	0.130186521	0.131606114	0.133032749	0.134466193	0.135906202	0.137352525	0.138804898	0.14026305	0.141726698	0.143195552	0.144669309	0.146147657	0.147630274	0.149116828	0.150606976	0.152100364	0.153596631	0.155095403	0.156596296	0.158098918	0.159602863	0.16110772	0.162613064	0.164118462	0.165623471	0.167127639
335.mp3	0.057418829	0.057985701	0.058558837	0.059138341	0.05972432	0.060316881	0.060916136	0.061522195	0.062135172	0.062755183	0.063382344	0.064016776	0.064658598	0.065307934	0.065964908	0.066629647	0.067302279	0.067982935	0.068671745	0.069368846	0.070074372	0.07078846	0.071511252	0.072242886	0.072983508	0.073733262	0.074492293	0.075260751	0.076038785	0.076826547	0.077624189	0.078431867	0.079249735	0.080077951	0.080916674	0.081766062	0.082626278	0.083497481	0.084379835	0.085273502	0.086178647	0.087095432	0.088024024	0.088964585	0.08991728	0.090882272	0.091859726	0.092849803	0.093852664
336.mp3	0.089898334	0.090834148	0.091778355	0.092731006	0.093692149	0.094661829	0.095640093	0.096626982	0.097622539	0.098626803	0.099639812	0.100661601	0.101692204	0.102731651	0.10377997	0.104837187	0.105903326	0.106978405	0.108062442	0.10915545	0.110257439	0.111368416	0.112488384	0.113617341	0.114755282	0.115902199	0.117058075	0.118222894	0.119396631	0.120579257	0.121770738	0.122971036	0.124180104	0.125397891	0.126624339	0.127859386	0.129102958	0.130354981	0.131615367	0.132884026	0.134160856	0.13544575	0.136738593	0.138039258	0.139347613	0.140663515	0.141986813	0.143317344	0.144654937
338.mp3	0.124234093	0.125310533	0.126388392	0.127467553	0.128547897	0.129629302	0.130711647	0.131794811	0.132878669	0.133963098	0.135047971	0.136133163	0.137218547	0.138303993	0.139389373	0.140474556	0.141559411	0.142643806	0.143727607	0.144810681	0.145892893	0.146974107	0.148054185	0.14913299	0.150210384	0.151286226	0.152360377	0.153432695	0.154503037	0.155571262	0.156637225	0.157700781	0.158761785	0.15982009	0.16087555	0.161928016	0.16297734	0.164023373	0.165065964	0.166104961	0.167140215	0.168171571	0.169198878	0.170221981	0.171240726	0.172254958	0.173264522	0.17426926	0.175269015
339.mp3	0.052822755	0.05314979	0.053478315	0.053808356	0.05413994	0.054473093	0.054807844	0.05514422	0.055482247	0.055821956	0.056163372	0.056506526	0.056851445	0.057198158	0.057546695	0.057897084	0.058249355	0.058603538	0.058959662	0.059317759	0.059677857	0.060039987	0.060404181	0.060770469	0.061138882	0.061509451	0.061882208	0.062257184	0.062634411	0.06301392	0.063395745	0.063779916	0.064166467	0.064555429	0.064946836	0.065340719	0.065737111	0.066136046	0.066537555	0.066941672	0.06734843	0.067757861	0.068169998	0.068584874	0.069002522	0.069422975	0.069846265	0.070272424	0.070701486
340.mp3	0.053975569	0.054047589	0.054118253	0.054187565	0.054255527	0.054322142	0.054387412	0.054451339	0.054513924	0.054575168	0.054635071	0.054693633	0.054750853	0.054806732	0.054861267	0.054914457	0.0549663	0.055016793	0.055065933	0.055113717	0.05516014	0.055205198	0.055248886	0.0552912	0.055332132	0.055371678	0.055409829	0.05544658	0.055481921	0.055515845	0.055548343	0.055579406	0.055609024	0.055637186	0.055663882	0.0556891	0.055712829	0.055735055	0.055755766	0.055774948	0.055792587	0.055808668	0.055823175	0.055836093	0.055847404	0.055857092	0.055865138	0.055871523	0.05587623
341.mp3	0.101816141	0.102713394	0.103615505	0.104522467	0.105434272	0.106350911	0.107272374	0.108198649	0.109129722	0.110065578	0.1110062	0.111951571	0.112901669	0.113856472	0.114815958	0.115780099	0.116748869	0.117722236	0.118700171	0.119682636	0.120669598	0.121661016	0.122656849	0.123657054	0.124661584	0.125670391	0.126683422	0.127700623	0.128721938	0.129747305	0.130776661	0.131809941	0.132847074	0.133887988	0.134932606	0.135980849	0.137032635	0.138087875	0.13914648	0.140208355	0.141273402	0.14234152	0.143412602	0.144486538	0.145563214	0.14664251	0.147724305	0.148808469	0.149894871
342.mp3	0.085738282	0.086536985	0.087343114	0.088156751	0.088977981	0.089806887	0.090643553	0.091488065	0.092340507	0.093200963	0.094069517	0.094946254	0.095831259	0.096724614	0.097626405	0.098536714	0.099455624	0.100383217	0.101319576	0.10226478	0.103218911	0.104182046	0.105154265	0.106135645	0.10712626	0.108126185	0.109135493	0.110154255	0.111182539	0.112220413	0.113267941	0.114325186	0.115392208	0.116469064	0.117555809	0.118652493	0.119759164	0.120875866	0.122002641	0.123139523	0.124286546	0.125443737	0.126611117	0.127788706	0.128976514	0.130174548	0.131382809	0.13260129	0.133829978
343.mp3	0.101232949	0.102403162	0.103582978	0.104772377	0.105971333	0.107179817	0.108397795	0.10962523	0.110862076	0.112108287	0.113363808	0.11462858	0.11590254	0.117185618	0.118477736	0.119778815	0.121088764	0.122407491	0.123734894	0.125070864	0.126415289	0.127768045	0.129129003	0.130498027	0.131874974	0.133259689	0.134652015	0.136051781	0.137458812	0.138872923	0.140293918	0.141721597	0.143155745	0.144596144	0.146042561	0.147494758	0.148952483	0.150415478	0.151883474	0.15335619	0.154833337	0.156314615	0.157799714	0.159288312	0.160780077	0.162274669	0.163771734	0.165270908	0.166771817
344.mp3	0.142167294	0.143159128	0.144149204	0.145137427	0.146123704	0.147107942	0.148090049	0.149069932	0.150047501	0.151022664	0.151995332	0.152965415	0.153932823	0.154897468	0.155859261	0.156818115	0.157773942	0.158726656	0.159676168	0.160622394	0.161565247	0.162504641	0.163440492	0.164372713	0.165301221	0.16622593	0.167146756	0.168063615	0.168976423	0.169885096	0.17078955	0.171689701	0.172585467	0.173476762	0.174363505	0.17524561	0.176122996	0.176995577	0.177863271	0.178725994	0.179583661	0.18043619	0.181283495	0.182125493	0.182962099	0.183793228	0.184618795	0.185438715	0.186252902
345.mp3	0.059409537	0.06012426	0.060848596	0.061582702	0.062326738	0.063080867	0.063845252	0.064620062	0.065405464	0.066201631	0.067008735	0.067826953	0.068656463	0.069497443	0.070350076	0.071214547	0.072091041	0.072979746	0.073880851	0.074794548	0.075721029	0.076660489	0.077613124	0.078579131	0.079558708	0.080552053	0.081559368	0.082580853	0.083616708	0.084667136	0.085732337	0.086812512	0.087907864	0.08901859	0.090144891	0.091286965	0.092445007	0.093619211	0.094809768	0.096016869	0.097240698	0.098481438	0.099739266	0.101014355	0.102306874	0.103616984	0.104944841	0.106290594	0.107654384
346.mp3	0.057689271	0.058153525	0.058621738	0.059093975	0.059570301	0.060050783	0.060535489	0.061024487	0.061517846	0.062015636	0.06251793	0.0630248	0.06353632	0.064052564	0.064573608	0.065099529	0.065630405	0.066166315	0.06670734	0.06725356	0.067805059	0.068361918	0.068924225	0.069492063	0.07006552	0.070644685	0.071229645	0.071820493	0.072417318	0.073020214	0.073629275	0.074244594	0.074866269	0.075494395	0.076129071	0.076770397	0.077418471	0.078073395	0.078735271	0.079404202	0.080080292	0.080763645	0.081454368	0.082152566	0.082858347	0.083571818	0.084293088	0.085022266	0.085759461
347.mp3	0.051014412	0.051166149	0.051317418	0.051468231	0.051618597	0.051768528	0.051918034	0.052067125	0.052215811	0.052364102	0.052512007	0.052659537	0.0528067	0.052953506	0.053099964	0.053246083	0.05339187	0.053537336	0.053682487	0.053827333	0.053971881	0.054116139	0.054260115	0.054403816	0.054547249	0.054690422	0.054833342	0.054976014	0.055118446	0.055260644	0.055402615	0.055544364	0.055685896	0.055827219	0.055968336	0.056109253	0.056249976	0.056390509	0.056530856	0.056671022	0.056811011	0.056950827	0.057090474	0.057229955	0.057369274	0.057508433	0.057647435	0.057786283	0.057924979
348.mp3	0.056560174	0.056744816	0.056928068	0.05710993	0.057290398	0.057469471	0.057647145	0.057823418	0.057998285	0.058171742	0.058343786	0.058514409	0.058683608	0.058851376	0.059017706	0.059182592	0.059346026	0.059508	0.059668506	0.059827534	0.059985075	0.060141119	0.060295655	0.060448672	0.060600158	0.0607501	0.060898486	0.061045302	0.061190533	0.061334164	0.061476181	0.061616567	0.061755304	0.061892375	0.062027762	0.062161446	0.062293408	0.062423625	0.062552078	0.062678745	0.062803602	0.062926625	0.063047792	0.063167075	0.06328445	0.063399889	0.063513365	0.063624848	0.06373431
349.mp3	0.105884441	0.106996249	0.108113192	0.109235171	0.110362081	0.111493818	0.112630273	0.113771333	0.114916883	0.116066805	0.117220978	0.118379278	0.119541577	0.120707743	0.121877643	0.123051139	0.124228091	0.125408355	0.126591783	0.127778224	0.128967526	0.130159529	0.131354075	0.132550997	0.13375013	0.134951301	0.136154337	0.13735906	0.138565289	0.139772838	0.140981521	0.142191145	0.143401516	0.144612437	0.145823705	0.147035115	0.148246461	0.14945753	0.150668108	0.151877977	0.153086917	0.154294703	0.155501108	0.156705902	0.157908852	0.159109722	0.160308272	0.161504262	0.162697446
350.mp3	0.064377583	0.064624276	0.064871013	0.06511781	0.065364682	0.065611644	0.065858713	0.066105902	0.066353226	0.066600702	0.066848344	0.067096165	0.067344182	0.067592407	0.067840856	0.068089543	0.068338481	0.068587685	0.068837168	0.069086943	0.069337025	0.069587425	0.069838158	0.070089235	0.07034067	0.070592475	0.070844662	0.071097243	0.07135023	0.071603635	0.071857468	0.072111741	0.072366465	0.07262165	0.072877307	0.073133444	0.073390073	0.073647201	0.073904839	0.074162994	0.074421676	0.074680891	0.074940647	0.075200952	0.075461811	0.075723231	0.075985217	0.076247776	0.07651091
352.mp3	0.051504285	0.051646692	0.051788346	0.051929254	0.052069419	0.052208848	0.052347543	0.052485509	0.052622751	0.052759271	0.052895072	0.053030158	0.053164532	0.053298195	0.053431149	0.053563396	0.053694938	0.053825776	0.053955909	0.05408534	0.054214066	0.054342088	0.054469406	0.054596018	0.054721923	0.054847118	0.054971602	0.055095371	0.055218423	0.055340754	0.05546236	0.055583237	0.05570338	0.055822783	0.055941441	0.056059348	0.056176497	0.05629288	0.056408489	0.056523317	0.056637355	0.056750593	0.056863021	0.056974629	0.057085405	0.057195338	0.057304416	0.057412625	0.057519951
353.mp3	0.106838304	0.107926373	0.109019204	0.110116695	0.11121874	0.112325229	0.113436049	0.114551087	0.115670226	0.116793343	0.117920317	0.11905102	0.120185324	0.121323097	0.122464204	0.123608506	0.124755863	0.125906131	0.127059163	0.128214809	0.129372916	0.130533328	0.131695886	0.132860429	0.13402679	0.135194803	0.136364296	0.137535095	0.138707023	0.1398799	0.141053543	0.142227767	0.143402382	0.144577196	0.145752016	0.146926643	0.148100877	0.149274515	0.150447351	0.151619176	0.152789779	0.153958947	0.155126461	0.156292104	0.157455653	0.158616884	0.159775571	0.160931485	0.162084393
354.mp3	0.052171943	0.052472955	0.052775542	0.053079736	0.053385567	0.053693069	0.054002273	0.054313211	0.054625917	0.054940423	0.055256764	0.055574974	0.055895086	0.056217136	0.056541158	0.056867189	0.057195263	0.057525418	0.057857689	0.058192114	0.05852873	0.058867574	0.059208686	0.059552102	0.059897862	0.060246004	0.060596569	0.060949596	0.061305124	0.061663195	0.062023849	0.062387126	0.062753068	0.063121717	0.063493114	0.063867301	0.06424432	0.064624213	0.065007024	0.065392794	0.065781566	0.066173383	0.066568287	0.066966323	0.067367531	0.067771956	0.068179639	0.068590624	0.069004952
355.mp3	0.126593188	0.127601239	0.128608653	0.12961533	0.130621169	0.131626068	0.132629927	0.133632649	0.134634132	0.13563428	0.136632993	0.137630174	0.138625726	0.139619551	0.140611554	0.141601639	0.142589709	0.14357567	0.144559427	0.145540884	0.146519949	0.147496526	0.148470522	0.149441845	0.150410401	0.151376097	0.15233884	0.153298539	0.154255101	0.155208434	0.156158448	0.157105049	0.158048146	0.158987649	0.159923466	0.160855506	0.161783678	0.16270789	0.163628052	0.164544073	0.165455861	0.166363326	0.167266376	0.16816492	0.169058866	0.169948124	0.170832601	0.171712205	0.172586845
356.mp3	0.060217281	0.060805444	0.061400004	0.062001065	0.062608732	0.063223115	0.063844323	0.064472467	0.065107661	0.06575002	0.066399661	0.067056702	0.067721263	0.068393466	0.069073435	0.069761295	0.070457174	0.071161201	0.071873506	0.072594222	0.073323483	0.074061424	0.074808183	0.075563899	0.076328713	0.077102767	0.077886204	0.07867917	0.079481812	0.080294277	0.081116715	0.081949277	0.082792113	0.083645378	0.084509224	0.085383806	0.08626928	0.087165802	0.088073528	0.088992615	0.089923221	0.090865502	0.091819616	0.09278572	0.09376397	0.094754521	0.095757528	0.096773145	0.097801523
357.mp3	0.067339626	0.067784913	0.068232006	0.068680934	0.069131728	0.069584418	0.070039036	0.070495613	0.070954181	0.07141477	0.071877412	0.07234214	0.072808986	0.073277982	0.07374916	0.074222553	0.074698194	0.075176115	0.075656351	0.076138933	0.076623896	0.077111272	0.077601096	0.078093402	0.078588222	0.079085591	0.079585543	0.080088112	0.080593332	0.081101238	0.081611863	0.082125241	0.082641408	0.083160397	0.083682242	0.084206978	0.084734639	0.085265259	0.085798872	0.086335512	0.086875212	0.087418007	0.08796393	0.088513014	0.089065293	0.089620798	0.090179564	0.090741622	0.091307004
358.mp3	0.072931775	0.073547042	0.074167065	0.074791903	0.075421611	0.076056247	0.076695868	0.077340534	0.0779903	0.078645227	0.079305372	0.079970794	0.080641553	0.081317706	0.081999314	0.082686435	0.083379128	0.084077453	0.084781468	0.085491233	0.086206806	0.086928246	0.087655611	0.088388959	0.089128348	0.089873834	0.090625474	0.091383325	0.092147442	0.09291788	0.093694692	0.094477931	0.09526765	0.0960639	0.09686673	0.09767619	0.098492326	0.099315184	0.100144808	0.100981242	0.101824525	0.102674697	0.103531794	0.104395851	0.1052669	0.10614497	0.107030089	0.10792228	0.108821565
359.mp3	0.047360497	0.04778227	0.048207859	0.048637318	0.049070703	0.04950807	0.049949477	0.050394981	0.05084464	0.051298514	0.051756663	0.052219148	0.05268603	0.053157371	0.053633235	0.054113686	0.054598788	0.055088606	0.055583207	0.056082658	0.056587026	0.057096379	0.057610787	0.05813032	0.058655048	0.059185042	0.059720375	0.060261119	0.060807348	0.061359136	0.061916557	0.062479686	0.0630486	0.063623376	0.064204089	0.064790819	0.065383642	0.065982639	0.066587887	0.067199466	0.067817456	0.068441938	0.069072991	0.069710697	0.070355137	0.07100639	0.07166454	0.072329667	0.073001851
360.mp3	0.128430503	0.129705846	0.130982951	0.132261584	0.13354151	0.134822491	0.136104287	0.137386654	0.138669348	0.139952122	0.141234729	0.142516917	0.143798434	0.145079028	0.146358443	0.147636423	0.14891271	0.150187046	0.151459171	0.152728825	0.153995747	0.155259674	0.156520344	0.157777495	0.159030864	0.160280188	0.161525203	0.162765647	0.164001257	0.165231771	0.166456927	0.167676464	0.168890122	0.170097641	0.171298763	0.172493231	0.173680789	0.174861181	0.176034156	0.177199462	0.178356849	0.179506069	0.180646877	0.18177903	0.182902285	0.184016404	0.18512115	0.18621629	0.187301592
361.mp3	0.145952213	0.147052059	0.148145464	0.149232311	0.150312489	0.151385891	0.152452415	0.153511962	0.154564437	0.155609751	0.156647817	0.157678554	0.158701883	0.159717729	0.160726021	0.161726693	0.16271968	0.163704923	0.164682364	0.165651949	0.166613628	0.167567353	0.168513079	0.169450765	0.170380371	0.171301862	0.172215203	0.173120362	0.174017311	0.174906022	0.175786472	0.176658637	0.177522497	0.178378033	0.179225228	0.180064067	0.180894536	0.181716623	0.182530317	0.183335609	0.184132491	0.184920955	0.185700995	0.186472607	0.187235787	0.18799053	0.188736835	0.1894747	0.190204122
362.mp3	0.08020499	0.080682052	0.081160744	0.0816411	0.082123151	0.08260693	0.083092471	0.083579806	0.084068969	0.084559992	0.08505291	0.085547755	0.086044562	0.086543364	0.087044195	0.08754709	0.088052081	0.088559204	0.089068492	0.089579981	0.090093703	0.090609695	0.091127989	0.091648621	0.092171626	0.092697038	0.093224892	0.093755221	0.094288062	0.094823449	0.095361416	0.095901997	0.096445228	0.096991143	0.097539775	0.098091161	0.098645333	0.099202325	0.099762172	0.100324907	0.100890565	0.101459177	0.102030777	0.102605398	0.103183073	0.103763834	0.104347712	0.10493474	0.105524948
364.mp3	0.109660611	0.110651025	0.111647929	0.112651325	0.113661215	0.114677596	0.115700467	0.116729822	0.117765653	0.118807953	0.119856707	0.120911902	0.121973521	0.123041544	0.124115948	0.125196708	0.126283796	0.12737718	0.128476825	0.129582694	0.130694744	0.131812932	0.132937208	0.134067519	0.13520381	0.13634602	0.137494084	0.138647933	0.139807494	0.14097269	0.142143436	0.143319647	0.144501229	0.145688085	0.146880112	0.148077201	0.149279239	0.150486106	0.151697677	0.15291382	0.154134398	0.155359266	0.156588275	0.157821266	0.159058077	0.160298537	0.161542467	0.162789684	0.164039994
365.mp3	0.122108476	0.123369709	0.124637099	0.125910516	0.127189822	0.128474877	0.129765535	0.131061645	0.132363051	0.133669592	0.134981102	0.13629741	0.137618339	0.138943708	0.140273329	0.14160701	0.142944553	0.144285755	0.145630407	0.146978294	0.148329196	0.149682889	0.151039141	0.152397716	0.153758371	0.155120858	0.156484924	0.157850311	0.159216753	0.160583981	0.161951719	0.163319685	0.164687594	0.166055153	0.167422065	0.168788027	0.170152732	0.171515866	0.172877111	0.174236144	0.175592638	0.176946259	0.178296671	0.17964353	0.180986491	0.182325203	0.183659311	0.184988455	0.186312274
366.mp3	0.086709649	0.088025016	0.08935326	0.090694238	0.092047799	0.093413779	0.094792004	0.096182287	0.09758443	0.098998223	0.100423444	0.101859858	0.103307217	0.104765263	0.106233723	0.107712312	0.109200732	0.110698672	0.112205808	0.113721804	0.115246309	0.11677896	0.118319382	0.119867185	0.121421969	0.122983318	0.124550806	0.126123992	0.127702426	0.129285642	0.130873166	0.132464509	0.134059174	0.135656649	0.137256415	0.13885794	0.140460684	0.142064095	0.143667615	0.145270675	0.146872699	0.148473103	0.150071295	0.151666679	0.153258649	0.154846598	0.156429911	0.158007972	0.159580158
367.mp3	0.141050819	0.141922607	0.142787028	0.143644135	0.14449398	0.14533662	0.146172113	0.147000518	0.147821896	0.14863631	0.149443825	0.150244503	0.151038411	0.151825616	0.152606183	0.153380181	0.154147677	0.154908739	0.155663434	0.156411831	0.157153997	0.15789	0.158619907	0.159343784	0.160061697	0.160773712	0.161479894	0.162180307	0.162875013	0.163564075	0.164247555	0.164925511	0.165598004	0.166265091	0.166926829	0.167583272	0.168234476	0.168880493	0.169521374	0.170157169	0.170787926	0.171413691	0.172034511	0.172650429	0.173261486	0.173867723	0.174469179	0.175065889	0.17565789
368.mp3	0.130847917	0.131871734	0.132894065	0.133914819	0.134933907	0.13595124	0.136966731	0.137980292	0.138991838	0.140001281	0.141008539	0.142013525	0.143016157	0.144016352	0.145014026	0.146009099	0.147001489	0.147991115	0.148977896	0.149961754	0.150942608	0.151920379	0.15289499	0.153866362	0.154834416	0.155799077	0.156760266	0.157717907	0.158671922	0.159622236	0.160568773	0.161511456	0.162450209	0.163384956	0.164315622	0.165242132	0.166164409	0.167082377	0.167995962	0.168905087	0.169809676	0.170709653	0.171604943	0.172495469	0.173381154	0.174261922	0.175137695	0.176008397	0.176873949
369.mp3	0.075210292	0.075690947	0.0761744	0.076660697	0.077149884	0.077642009	0.078137117	0.078635258	0.079136479	0.079640828	0.080148355	0.080659109	0.08117314	0.081690497	0.082211233	0.082735397	0.083263041	0.083794218	0.084328979	0.084867377	0.085409466	0.085955299	0.086504929	0.087058412	0.087615802	0.088177154	0.088742523	0.089311965	0.089885537	0.090463294	0.091045293	0.091631591	0.092222245	0.092817314	0.093416853	0.094020922	0.094629578	0.09524288	0.095860885	0.096483653	0.097111241	0.097743708	0.098381112	0.099023512	0.099670966	0.100323533	0.100981269	0.101644234	0.102312483
370.mp3	0.089025151	0.089799829	0.090580266	0.0913665	0.092158565	0.092956496	0.093760328	0.094570094	0.095385826	0.096207557	0.097035318	0.09786914	0.098709053	0.099555084	0.100407263	0.101265614	0.102130165	0.103000939	0.103877959	0.104761247	0.105650824	0.106546708	0.107448916	0.108357464	0.109272367	0.110193635	0.111121281	0.11205531	0.112995731	0.113942546	0.114895758	0.115855366	0.116821366	0.117793753	0.118772518	0.119757651	0.120749136	0.121746956	0.122751091	0.123761516	0.124778205	0.125801126	0.126830245	0.127865522	0.128906916	0.129954378	0.131007859	0.132067302	0.133132646
371.mp3	0.088704512	0.089571451	0.090446399	0.091329434	0.092220635	0.093120081	0.094027849	0.094944017	0.095868662	0.096801861	0.09774369	0.098694225	0.099653539	0.100621707	0.101598802	0.102584894	0.103580055	0.104584353	0.105597857	0.106620632	0.107652744	0.108694254	0.109745223	0.110805711	0.111875773	0.112955463	0.114044833	0.11514393	0.116252802	0.117371489	0.118500032	0.119638465	0.120786821	0.121945127	0.123113405	0.124291677	0.125479954	0.126678248	0.127886561	0.129104892	0.130333234	0.131571574	0.13281989	0.134078156	0.135346339	0.136624397	0.137912281	0.139209934	0.14051729
372.mp3	0.095475628	0.096125207	0.096777808	0.097433463	0.098092205	0.098754065	0.099419074	0.100087264	0.100758667	0.101433313	0.102111233	0.102792458	0.103477018	0.104164943	0.104856262	0.105551004	0.106249198	0.106950873	0.107656055	0.108364772	0.109077052	0.109792918	0.110512399	0.111235516	0.111962296	0.112692761	0.113426934	0.114164836	0.114906487	0.115651909	0.116401118	0.117154134	0.117910972	0.118671648	0.119436176	0.120204569	0.120976838	0.121752994	0.122533045	0.123316998	0.124104859	0.12489663	0.125692315	0.126491913	0.127295421	0.128102837	0.128914153	0.129729362	0.130548452
374.mp3	0.053321856	0.054076003	0.054842138	0.055620472	0.05641122	0.057214597	0.058030824	0.058860124	0.059702723	0.060558849	0.061428735	0.062312614	0.063210724	0.064123304	0.065050597	0.065992847	0.0669503	0.067923205	0.068911814	0.069916378	0.070937151	0.071974389	0.073028348	0.074099285	0.075187458	0.076293125	0.077416545	0.078557974	0.07971767	0.080895889	0.082092885	0.083308911	0.084544217	0.085799048	0.08707365	0.088368261	0.089683116	0.091018443	0.092374466	0.093751402	0.095149458	0.096568836	0.098009725	0.099472306	0.100956749	0.10246321	0.103991834	0.105542749	0.10711607
375.mp3	0.120151141	0.121072865	0.121998561	0.122928205	0.12386177	0.124799228	0.12574055	0.126685706	0.127634661	0.128587382	0.129543832	0.130503973	0.131467765	0.132435167	0.133406134	0.13438062	0.135358577	0.136339956	0.137324703	0.138312765	0.139304083	0.140298598	0.14129625	0.142296972	0.143300698	0.144307359	0.145316881	0.14632919	0.147344208	0.148361854	0.149382043	0.150404689	0.151429702	0.152456988	0.15348645	0.154517989	0.155551501	0.15658688	0.157624015	0.158662792	0.159703093	0.160744797	0.161787779	0.162831909	0.163877054	0.164923077	0.165969837	0.167017188	0.16806498
376.mp3	0.054319456	0.054504325	0.054689161	0.054873984	0.055058813	0.05524367	0.055428574	0.055613546	0.055798604	0.05598377	0.056169064	0.056354505	0.056540113	0.056725909	0.056911912	0.057098143	0.057284621	0.057471367	0.0576584	0.057845741	0.05803341	0.058221426	0.058409811	0.058598585	0.058787767	0.058977379	0.05916744	0.059357972	0.059548994	0.059740528	0.059932595	0.060125215	0.06031841	0.060512201	0.060706608	0.060901654	0.06109736	0.061293748	0.061490839	0.061688656	0.061887221	0.062086556	0.062286684	0.062487627	0.062689409	0.062892053	0.063095582	0.06330002	0.063505391
378.mp3	0.116574153	0.117954158	0.119332637	0.12070922	0.122083542	0.123455241	0.124823958	0.126189338	0.12755103	0.128908689	0.130261974	0.131610548	0.132954081	0.134292247	0.135624726	0.136951205	0.138271375	0.139584937	0.140891595	0.142191061	0.143483053	0.144767297	0.146043525	0.147311478	0.148570902	0.149821551	0.151063188	0.152295581	0.153518506	0.154731748	0.155935098	0.157128356	0.158311328	0.159483828	0.160645678	0.161796707	0.162936752	0.164065657	0.165183273	0.166289458	0.167384078	0.168467007	0.169538122	0.170597312	0.17164447	0.172679495	0.173702294	0.174712781	0.175710873
379.mp3	0.077268076	0.078475975	0.07969938	0.080938326	0.082192839	0.083462939	0.084748635	0.08604993	0.087366814	0.088699268	0.090047265	0.091410764	0.092789713	0.094184052	0.095593704	0.097018582	0.098458586	0.099913602	0.101383503	0.102868145	0.104367373	0.105881014	0.107408879	0.108950767	0.110506455	0.112075706	0.113658266	0.115253863	0.116862206	0.118482986	0.120115875	0.121760527	0.123416576	0.125083636	0.126761301	0.128449145	0.130146723	0.131853568	0.133569193	0.135293089	0.13702473	0.138763565	0.140509024	0.142260518	0.144017436	0.145779146	0.147544998	0.14931432	0.151086423
380.mp3	0.081009222	0.081747815	0.082491604	0.083240627	0.08399492	0.084754522	0.085519468	0.086289795	0.087065539	0.087846734	0.088633415	0.089425617	0.090223373	0.091026716	0.091835678	0.09265029	0.093470583	0.094296586	0.095128328	0.095965837	0.096809139	0.097658259	0.098513223	0.099374053	0.10024077	0.101113395	0.101991946	0.102876442	0.103766896	0.104663324	0.105565737	0.106474145	0.107388556	0.108308976	0.109235409	0.110167857	0.111106318	0.112050788	0.113001263	0.113957733	0.114920186	0.115888608	0.116862981	0.117843284	0.118829493	0.11982158	0.120819514	0.121823258	0.122832775
381.mp3	0.080071757	0.080382292	0.080693882	0.081006557	0.081320351	0.081635293	0.081951418	0.082268755	0.082587338	0.082907198	0.083228369	0.083550882	0.083874769	0.084200064	0.0845268	0.084855009	0.085184725	0.08551598	0.085848809	0.086183244	0.086519321	0.086857072	0.087196531	0.087537734	0.087880714	0.088225507	0.088572147	0.08892067	0.08927111	0.089623504	0.089977887	0.090334294	0.090692763	0.09105333	0.091416031	0.091780903	0.092147983	0.092517309	0.092888917	0.093262847	0.093639136	0.094017821	0.094398942	0.094782538	0.095168646	0.095557307	0.095948559	0.096342442	0.096738997
383.mp3	0.0661454	0.066779186	0.067419698	0.068067031	0.068721283	0.069382549	0.070050929	0.07072652	0.071409425	0.072099743	0.072797577	0.073503032	0.074216209	0.074937216	0.075666158	0.076403142	0.077148276	0.077901668	0.078663427	0.079433665	0.080212491	0.081000016	0.081796353	0.082601615	0.083415912	0.08423936	0.085072072	0.08591416	0.086765739	0.087626922	0.088497823	0.089378556	0.090269233	0.091169968	0.092080873	0.093002058	0.093933636	0.094875714	0.095828403	0.096791809	0.097766037	0.098751192	0.099747376	0.100754688	0.101773227	0.102803087	0.103844361	0.104897137	0.105961501
384.mp3	0.077390985	0.078015295	0.078643971	0.079277065	0.079914627	0.080556711	0.081203367	0.08185465	0.082510612	0.083171305	0.083836783	0.084507098	0.085182305	0.085862456	0.086547606	0.087237807	0.087933113	0.088633577	0.089339254	0.090050196	0.090766456	0.091488088	0.092215145	0.092947678	0.093685741	0.094429385	0.095178662	0.095933622	0.096694317	0.097460796	0.098233108	0.099011304	0.099795429	0.100585532	0.101381658	0.102183853	0.102992162	0.103806626	0.104627288	0.105454188	0.106287366	0.107126858	0.107972701	0.108824929	0.109683574	0.110548667	0.111420236	0.112298306	0.113182902
386.mp3	0.068622152	0.068899386	0.069176659	0.069453988	0.069731391	0.070008885	0.070286488	0.070564216	0.070842087	0.071120118	0.071398325	0.071676726	0.071955337	0.072234175	0.072513256	0.072792596	0.073072211	0.073352119	0.073632333	0.073912872	0.074193749	0.074474981	0.074756583	0.07503857	0.075320957	0.07560376	0.075886993	0.07617067	0.076454806	0.076739415	0.077024512	0.07731011	0.077596223	0.077882863	0.078170046	0.078457782	0.078746086	0.07903497	0.079324446	0.079614525	0.07990522	0.080196543	0.080488503	0.080781113	0.081074382	0.081368321	0.081662939	0.081958247	0.082254252
387.mp3	0.043113451	0.043133638	0.043153813	0.043173985	0.043194161	0.043214351	0.043234561	0.0432548	0.043275076	0.043295395	0.043315767	0.043336198	0.043356695	0.043377266	0.043397918	0.043418658	0.043439494	0.043460432	0.043481479	0.043502643	0.04352393	0.043545347	0.043566901	0.043588599	0.043610447	0.043632453	0.043654624	0.043676965	0.043699485	0.043722189	0.043745084	0.043768179	0.043791478	0.04381499	0.043838722	0.043862679	0.04388687	0.043911302	0.043935981	0.043960915	0.043986111	0.044011576	0.044037319	0.044063346	0.044089665	0.044116285	0.044143212	0.044170454	0.044198021
390.mp3	0.05323636	0.053759955	0.054289581	0.054825344	0.055367354	0.055915719	0.056470551	0.057031966	0.057600078	0.058175006	0.058756871	0.059345795	0.059941903	0.060545321	0.06115618	0.061774609	0.062400744	0.063034719	0.063676674	0.064326748	0.064985085	0.06565183	0.066327131	0.067011137	0.067704002	0.06840588	0.069116928	0.069837306	0.070567176	0.071306702	0.072056052	0.072815393	0.073584898	0.07436474	0.075155095	0.075956141	0.076768058	0.077591028	0.078425236	0.079270868	0.080128112	0.080997158	0.081878197	0.082771423	0.083677029	0.084595212	0.085526168	0.086470095	0.087427191
391.mp3	0.083639081	0.084393144	0.085151526	0.085914247	0.086681326	0.08745278	0.088228629	0.089008889	0.089793577	0.09058271	0.091376303	0.092174373	0.092976933	0.093783997	0.094595579	0.095411691	0.096232345	0.097057552	0.097887321	0.098721662	0.099560582	0.10040409	0.10125219	0.102104888	0.102962188	0.103824091	0.1046906	0.105561714	0.106437432	0.107317751	0.108202667	0.109092173	0.109986263	0.110884927	0.111788155	0.112695933	0.113608247	0.11452508	0.115446415	0.11637223	0.117302503	0.118237209	0.11917632	0.120119806	0.121067636	0.122019775	0.122976186	0.123936828	0.124901658
392.mp3	0.0608853	0.061090675	0.061296406	0.061502519	0.061709038	0.061915989	0.062123397	0.062331286	0.062539682	0.062748611	0.062958097	0.063168168	0.063378847	0.063590161	0.063802137	0.064014801	0.064228178	0.064442295	0.06465718	0.06487286	0.06508936	0.06530671	0.065524936	0.065744066	0.06596413	0.066185154	0.066407168	0.066630201	0.066854282	0.067079441	0.067305707	0.067533111	0.067761684	0.067991457	0.068222461	0.068454727	0.068688288	0.068923176	0.069159425	0.069397068	0.069636139	0.069876672	0.070118702	0.070362264	0.070607395	0.07085413	0.071102507	0.071352564	0.071604337
393.mp3	0.058769701	0.058933317	0.059097697	0.059262867	0.059428852	0.059595678	0.059763371	0.059931959	0.060101467	0.060271922	0.06044335	0.06061578	0.060789236	0.060963748	0.061139343	0.061316048	0.061493892	0.061672902	0.061853108	0.062034538	0.062217222	0.062401188	0.062586468	0.06277309	0.062961086	0.063150486	0.063341322	0.063533625	0.063727428	0.063922764	0.064119664	0.064318164	0.064518296	0.064720096	0.064923598	0.065128838	0.065335852	0.065544677	0.06575535	0.065967909	0.066182393	0.06639884	0.066617292	0.066837787	0.067060369	0.067285078	0.067511958	0.067741051	0.067972404
395.mp3	0.04455315	0.044731887	0.044910145	0.045087929	0.045265244	0.045442095	0.045618488	0.045794427	0.045969916	0.046144961	0.046319566	0.046493735	0.046667472	0.046840782	0.047013667	0.047186133	0.047358182	0.047529817	0.047701042	0.04787186	0.048042274	0.048212287	0.048381901	0.048551117	0.04871994	0.04888837	0.049056409	0.049224059	0.049391322	0.049558198	0.049724689	0.049890796	0.050056518	0.050221857	0.050386813	0.050551386	0.050715576	0.050879381	0.051042803	0.051205839	0.051368489	0.051530752	0.051692626	0.05185411	0.052015201	0.052175898	0.052336198	0.052496098	0.052655596
397.mp3	0.087163555	0.087959287	0.088760044	0.089565846	0.090376714	0.091192669	0.092013729	0.092839913	0.09367124	0.094507726	0.095349387	0.096196239	0.097048297	0.097905573	0.09876808	0.09963583	0.100508832	0.101387095	0.102270627	0.103159435	0.104053523	0.104952894	0.105857552	0.106767495	0.107682723	0.108603234	0.109529022	0.11046008	0.111396401	0.112337974	0.113284786	0.114236822	0.115194067	0.1161565	0.117124099	0.118096841	0.119074699	0.120057643	0.121045641	0.122038658	0.123036656	0.124039594	0.125047427	0.126060108	0.127077586	0.128099807	0.129126711	0.130158238	0.131194322
399.mp3	0.047893998	0.048241553	0.048591013	0.048942402	0.049295743	0.049651062	0.050008381	0.050367726	0.05072912	0.051092587	0.051458152	0.051825839	0.052195673	0.052567677	0.052941876	0.053318295	0.053696956	0.054077886	0.054461107	0.054846643	0.055234518	0.055624756	0.05601738	0.056412414	0.05680988	0.057209801	0.0576122	0.058017098	0.058424518	0.058834482	0.059247009	0.059662121	0.060079838	0.06050018	0.060923165	0.061348813	0.06177714	0.062208165	0.062641903	0.063078371	0.063517584	0.063959554	0.064404297	0.064851823	0.065302143	0.065755268	0.066211207	0.066669967	0.067131554
400.mp3	0.08733056	0.088304899	0.08928689	0.090276532	0.091273817	0.092278737	0.093291282	0.094311436	0.095339186	0.09637451	0.097417389	0.098467796	0.099525706	0.100591086	0.101663903	0.10274412	0.103831695	0.104926586	0.106028744	0.107138117	0.108254651	0.109378286	0.110508958	0.111646601	0.112791142	0.113942505	0.115100609	0.11626537	0.117436697	0.118614495	0.119798664	0.1209891	0.122185691	0.123388324	0.124596876	0.125811221	0.127031227	0.128256757	0.129487666	0.130723804	0.131965016	0.133211139	0.134462006	0.135717441	0.136977262	0.138241282	0.139509306	0.140781133	0.142056553
401.mp3	0.091456771	0.092038406	0.092624494	0.09321509	0.093810248	0.094410022	0.095014469	0.095623644	0.096237602	0.0968564	0.097480095	0.098108743	0.098742403	0.099381132	0.100024988	0.100674029	0.101328314	0.101987902	0.102652851	0.103323222	0.103999074	0.104680465	0.105367457	0.106060109	0.10675848	0.107462632	0.108172623	0.108888515	0.109610366	0.110338237	0.111072188	0.111812277	0.112558564	0.113311109	0.114069968	0.114835202	0.115606866	0.116385019	0.117169717	0.117961015	0.118758969	0.119563633	0.12037506	0.121193302	0.12201841	0.122850435	0.123689424	0.124535424	0.125388482
402.mp3	0.053050529	0.05334464	0.053640329	0.053937629	0.054236573	0.054537196	0.054839532	0.055143618	0.055449488	0.055757178	0.056066724	0.056378165	0.056691536	0.057006877	0.057324224	0.057643618	0.057965098	0.058288703	0.058614475	0.058942453	0.05927268	0.059605198	0.059940049	0.060277277	0.060616925	0.060959039	0.061303663	0.061650843	0.062000626	0.062353058	0.062708187	0.063066061	0.06342673	0.063790242	0.064156649	0.064526002	0.064898352	0.065273751	0.065652254	0.066033914	0.066418785	0.066806923	0.067198385	0.067593228	0.067991508	0.068393285	0.068798619	0.069207568	0.069620194
403.mp3	0.053219896	0.053736073	0.054257429	0.054784038	0.055315977	0.055853322	0.056396152	0.056944545	0.057498582	0.058058344	0.058623912	0.05919537	0.059772801	0.060356291	0.060945925	0.06154179	0.062143974	0.062752565	0.063367654	0.063989331	0.064617686	0.065252813	0.065894804	0.066543753	0.067199754	0.067862903	0.068533296	0.06921103	0.0698962	0.070588906	0.071289245	0.071997316	0.072713218	0.073437051	0.074168913	0.074908905	0.075657126	0.076413677	0.077178656	0.077952164	0.0787343	0.079525163	0.080324851	0.081133462	0.081951093	0.08277784	0.083613798	0.08445906	0.08531372
404.mp3	0.08181252	0.082372509	0.082937092	0.083506321	0.084080249	0.084658928	0.085242412	0.085830755	0.086424012	0.087022235	0.087625482	0.088233805	0.088847263	0.089465909	0.0900898	0.090718994	0.091353545	0.091993512	0.092638951	0.09328992	0.093946476	0.094608677	0.095276581	0.095950245	0.096629726	0.097315084	0.098006376	0.098703659	0.099406992	0.100116431	0.100832034	0.101553859	0.102281961	0.103016398	0.103757225	0.104504497	0.105258271	0.1060186	0.106785539	0.107559139	0.108339454	0.109126535	0.109920431	0.110721193	0.111528869	0.112343504	0.113165146	0.113993837	0.11482962
405.mp3	0.12641172	0.127708733	0.129001724	0.13029042	0.131574549	0.132853846	0.13412805	0.135396906	0.136660166	0.137917584	0.139168923	0.140413951	0.141652441	0.142884173	0.144108932	0.145326508	0.146536701	0.147739312	0.148934152	0.150121035	0.151299784	0.152470225	0.153632194	0.154785528	0.155930074	0.157065683	0.158192212	0.159309525	0.16041749	0.161515982	0.162604881	0.163684074	0.16475345	0.165812907	0.166862346	0.167901674	0.168930804	0.169949652	0.17095814	0.171956195	0.172943749	0.173920736	0.174887097	0.175842777	0.176787724	0.177721891	0.178645235	0.179557716	0.180459297
406.mp3	0.074055717	0.07439842	0.074742675	0.075088522	0.075435999	0.075785146	0.076136002	0.076488607	0.076843002	0.077199228	0.077557326	0.077917338	0.078279306	0.078643272	0.07900928	0.079377374	0.079747597	0.080119994	0.080494611	0.080871493	0.081250687	0.081632238	0.082016195	0.082402605	0.082791517	0.08318298	0.083577044	0.083973758	0.084373174	0.084775343	0.085180317	0.08558815	0.085998894	0.086412603	0.086829334	0.08724914	0.087672078	0.088098205	0.088527578	0.088960256	0.089396298	0.089835763	0.090278712	0.090725205	0.091175305	0.091629074	0.092086576	0.092547874	0.093013034
407.mp3	0.057776056	0.057935445	0.058093968	0.05825164	0.058408472	0.05856448	0.058719676	0.058874074	0.059027685	0.059180524	0.059332602	0.059483931	0.059634524	0.059784393	0.059933548	0.060082002	0.060229765	0.06037685	0.060523266	0.060669024	0.060814135	0.060958608	0.061102455	0.061245685	0.061388307	0.061530331	0.061671767	0.061812623	0.061952909	0.062092633	0.062231803	0.062370429	0.062508519	0.06264608	0.06278312	0.062919647	0.063055669	0.063191193	0.063326226	0.063460776	0.063594848	0.063728451	0.063861589	0.06399427	0.064126501	0.064258286	0.064389632	0.064520545	0.06465103
408.mp3	0.047000958	0.047518265	0.048042784	0.048574667	0.049114065	0.049661134	0.050216036	0.050778933	0.051349992	0.051929387	0.052517292	0.053113887	0.053719355	0.054333886	0.054957672	0.05559091	0.056233802	0.056886554	0.057549378	0.05822249	0.058906111	0.059600468	0.060305792	0.061022319	0.061750293	0.06248996	0.063241573	0.064005393	0.064781683	0.065570713	0.066372761	0.067188108	0.068017043	0.06885986	0.06971686	0.07058835	0.071474643	0.072376058	0.073292922	0.074225566	0.075174328	0.076139554	0.077121594	0.078120806	0.079137552	0.080172203	0.081225134	0.082296725	0.083387364
410.mp3	0.139922477	0.141072715	0.142219609	0.143363	0.144502735	0.145638661	0.146770627	0.147898486	0.149022091	0.150141298	0.151255965	0.152365954	0.153471126	0.154571346	0.155666482	0.156756402	0.157840977	0.158920082	0.159993592	0.161061384	0.162123339	0.163179337	0.164229265	0.165273006	0.16631045	0.167341487	0.168366008	0.169383908	0.170395083	0.171399431	0.172396852	0.173387247	0.17437052	0.175346576	0.176315322	0.177276667	0.178230521	0.179176797	0.180115408	0.181046269	0.181969297	0.182884411	0.18379153	0.184690575	0.185581468	0.186464135	0.187338498	0.188204486	0.189062024
415.mp3	0.064506016	0.064806749	0.065107952	0.065409652	0.065711871	0.066014634	0.066317966	0.066621892	0.066926437	0.067231624	0.06753748	0.067844029	0.068151297	0.068459308	0.068768088	0.069077662	0.069388057	0.069699297	0.070011408	0.070324416	0.070638348	0.070953229	0.071269085	0.071585943	0.07190383	0.072222771	0.072542794	0.072863926	0.073186194	0.073509624	0.073834245	0.074160083	0.074487167	0.074815523	0.075145181	0.075476168	0.075808512	0.076142242	0.076477387	0.076813974	0.077152034	0.077491595	0.077832687	0.078175339	0.07851958	0.078865441	0.079212952	0.079562142	0.079913043
416.mp3	0.154209107	0.155128799	0.156043541	0.156953275	0.157857952	0.158757519	0.159651928	0.160541133	0.161425088	0.16230375	0.163177076	0.164045028	0.164907566	0.165764653	0.166616253	0.167462332	0.168302857	0.169137796	0.169967117	0.170790791	0.17160879	0.172421086	0.173227652	0.174028462	0.174823491	0.175612715	0.17639611	0.177173653	0.177945322	0.178711096	0.179470952	0.180224869	0.180972828	0.181714808	0.18245079	0.183180753	0.183904677	0.184622545	0.185334336	0.186040031	0.18673961	0.187433056	0.188120347	0.188801465	0.18947639	0.190145102	0.19080758	0.191463805	0.192113753
419.mp3	0.051808106	0.052140072	0.052473276	0.052807738	0.053143475	0.053480507	0.053818851	0.054158527	0.054499552	0.054841947	0.055185728	0.055530916	0.055877528	0.056225584	0.056575101	0.0569261	0.057278598	0.057632613	0.057988166	0.058345274	0.058703955	0.059064229	0.059426113	0.059789626	0.060154786	0.06052161	0.060890118	0.061260327	0.061632255	0.062005919	0.062381336	0.062758524	0.0631375	0.063518281	0.063900882	0.064285322	0.064671615	0.065059777	0.065449825	0.065841773	0.066235636	0.066631429	0.067029166	0.067428861	0.067830527	0.068234177	0.068639824	0.06904748	0.069457156
420.mp3	0.055239084	0.055524036	0.055810287	0.056097866	0.056386803	0.05667713	0.056968878	0.057262078	0.057556762	0.057852963	0.058150711	0.058450041	0.058750985	0.059053576	0.059357848	0.059663836	0.059971574	0.060281096	0.060592438	0.060905636	0.061220724	0.061537741	0.061856722	0.062177704	0.062500726	0.062825826	0.063153041	0.063482412	0.063813977	0.064147776	0.06448385	0.064822239	0.065162985	0.06550613	0.065851717	0.066199787	0.066550385	0.066903554	0.067259339	0.067617785	0.067978938	0.068342843	0.068709548	0.0690791	0.069451547	0.069826937	0.070205319	0.070586744	0.070971261
422.mp3	0.039480714	0.039656582	0.03983366	0.040011974	0.040191547	0.040372406	0.040554577	0.040738084	0.040922955	0.041109217	0.041296897	0.041486022	0.04167662	0.041868719	0.042062349	0.042257539	0.042454319	0.042652718	0.042852767	0.043054497	0.043257941	0.04346313	0.043670097	0.043878875	0.044089497	0.044302	0.044516416	0.044732782	0.044951134	0.045171509	0.045393945	0.045618478	0.045845149	0.046073996	0.04630506	0.046538383	0.046774004	0.047011968	0.047252317	0.047495095	0.047740347	0.04798812	0.048238459	0.048491412	0.048747028	0.049005355	0.049266445	0.049530348	0.049797116
423.mp3	0.050059704	0.050313336	0.050567192	0.050821278	0.051075598	0.051330158	0.051584962	0.051840013	0.052095317	0.052350875	0.052606692	0.05286277	0.053119112	0.053375719	0.053632593	0.053889735	0.054147147	0.054404827	0.054662777	0.054920994	0.055179478	0.055438227	0.055697238	0.055956508	0.056216034	0.056475811	0.056735833	0.056996096	0.057256592	0.057517314	0.057778254	0.058039403	0.058300751	0.058562287	0.058823999	0.059085874	0.059347899	0.059610058	0.059872335	0.060134713	0.060397174	0.060659698	0.060922263	0.061184847	0.061447426	0.061709974	0.061972466	0.062234871	0.062497161
425.mp3	0.060668044	0.061359264	0.062057135	0.062761702	0.063473006	0.06419109	0.064915997	0.065647765	0.066386435	0.067132045	0.067884632	0.068644232	0.069410881	0.07018461	0.070965452	0.071753437	0.072548595	0.07335095	0.07416053	0.074977356	0.07580145	0.07663283	0.077471514	0.078317516	0.079170847	0.080031516	0.080899531	0.081774895	0.082657608	0.083547669	0.084445071	0.085349806	0.086261862	0.087181222	0.088107867	0.089041773	0.089982913	0.090931254	0.091886761	0.092849392	0.093819102	0.094795841	0.095779554	0.09677018	0.097767655	0.098771906	0.099782857	0.100800426	0.101824525
426.mp3	0.064641078	0.065350524	0.066068522	0.066795208	0.067530719	0.068275196	0.069028779	0.069791612	0.070563842	0.071345616	0.072137082	0.072938392	0.0737497	0.07457116	0.075402929	0.076245165	0.077098028	0.077961681	0.078836287	0.07972201	0.080619016	0.081527475	0.082447555	0.083379426	0.08432326	0.085279229	0.086247506	0.087228267	0.088221685	0.089227936	0.090247196	0.091279641	0.092325445	0.093384786	0.094457837	0.095544773	0.096645768	0.097760995	0.098890623	0.100034823	0.10119376	0.1023676	0.103556505	0.104760633	0.105980139	0.107215174	0.108465885	0.109732413	0.111014894
427.mp3	0.046726855	0.047248701	0.047777601	0.048313692	0.04885711	0.049407996	0.049966495	0.050532753	0.051106919	0.051689147	0.052279593	0.052878415	0.053485776	0.054101842	0.054726782	0.055360768	0.056003976	0.056656586	0.057318781	0.057990746	0.058672673	0.059364754	0.060067188	0.060780175	0.06150392	0.062238632	0.062984524	0.063741811	0.064510713	0.065291455	0.066084264	0.066889371	0.067707012	0.068537425	0.069380853	0.070237543	0.071107744	0.071991709	0.072889696	0.073801965	0.074728778	0.075670403	0.07662711	0.07759917	0.078586858	0.079590453	0.080610232	0.081646479	0.082699476
428.mp3	0.082819514	0.083286191	0.083756112	0.084229333	0.084705912	0.085185907	0.085669376	0.086156379	0.086646976	0.087141225	0.08763919	0.08814093	0.088646509	0.089155989	0.089669433	0.090186907	0.090708475	0.091234203	0.091764157	0.092298404	0.092837012	0.09338005	0.093927587	0.094479693	0.095036439	0.095597897	0.096164139	0.096735238	0.097311268	0.097892305	0.098478423	0.099069699	0.09966621	0.100268034	0.100875249	0.101487936	0.102106174	0.102730045	0.103359631	0.103995013	0.104636275	0.105283502	0.105936778	0.106596188	0.107261819	0.107933758	0.108612091	0.109296908	0.109988296
429.mp3	0.052380965	0.052452144	0.052522152	0.052590994	0.052658676	0.052725203	0.052790578	0.052854806	0.052917891	0.052979835	0.053040643	0.053100316	0.053158858	0.053216269	0.053272552	0.053327708	0.053381737	0.053434641	0.053486419	0.053537072	0.053586599	0.053634998	0.05368227	0.053728411	0.053773421	0.053817296	0.053860035	0.053901634	0.053942089	0.053981396	0.054019552	0.054056552	0.054092391	0.054127063	0.054160562	0.054192882	0.054224017	0.054253959	0.054282701	0.054310235	0.054336553	0.054361645	0.054385503	0.054408117	0.054429477	0.054449572	0.054468391	0.054485924	0.054502156
430.mp3	0.074647784	0.075102568	0.075559826	0.076019603	0.076481947	0.076946907	0.07741453	0.077884866	0.078357964	0.078833875	0.079312648	0.079794334	0.080278987	0.080766657	0.081257397	0.081751261	0.082248302	0.082748576	0.083252136	0.083759039	0.08426934	0.084783097	0.085300366	0.085821206	0.086345674	0.08687383	0.087405732	0.087941442	0.08848102	0.089024527	0.089572024	0.090123574	0.09067924	0.091239085	0.091803172	0.092371566	0.092944332	0.093521535	0.094103241	0.094689515	0.095280424	0.095876036	0.096476417	0.097081635	0.097691757	0.098306853	0.098926991	0.099552238	0.100182665
431.mp3	0.062971422	0.063165438	0.063359433	0.06355343	0.063747452	0.063941522	0.06413566	0.064329891	0.064524235	0.064718715	0.064913354	0.065108172	0.065303193	0.065498438	0.065693928	0.065889687	0.066085736	0.066282096	0.066478789	0.066675838	0.066873265	0.06707109	0.067269337	0.067468027	0.067667181	0.067866823	0.068066974	0.068267656	0.068468892	0.068670703	0.068873112	0.069076142	0.069279814	0.069484152	0.069689178	0.069894915	0.070101386	0.070308614	0.070516621	0.070725432	0.07093507	0.071145558	0.07135692	0.07156918	0.071782362	0.07199649	0.072211588	0.072427682	0.072644795
432.mp3	0.110069637	0.111109292	0.112154183	0.113204257	0.114259459	0.11531973	0.11638501	0.117455237	0.118530343	0.119610261	0.12069492	0.121784245	0.12287816	0.123976584	0.125079434	0.126186624	0.127298066	0.128413665	0.129533328	0.130656954	0.131784441	0.132915684	0.134050572	0.135188992	0.136330828	0.13747596	0.138624263	0.139775609	0.140929866	0.142086898	0.143246566	0.144408726	0.145573229	0.146739924	0.147908654	0.149079258	0.150251572	0.151425427	0.152600649	0.153777059	0.154954476	0.156132713	0.157311578	0.158490874	0.159670402	0.160849956	0.162029326	0.163208299	0.164386654
435.mp3	0.046161907	0.046221287	0.04627978	0.046337388	0.046394111	0.046449949	0.046504903	0.046558971	0.046612155	0.046664452	0.046715861	0.046766382	0.04681601	0.046864746	0.046912585	0.046959524	0.047005561	0.047050691	0.04709491	0.047138213	0.047180596	0.047222053	0.047262579	0.047302166	0.047340809	0.047378501	0.047415233	0.047450998	0.047485788	0.047519593	0.047552405	0.047584213	0.047615008	0.047644777	0.047673511	0.047701197	0.047727823	0.047753375	0.047777841	0.047801206	0.047823455	0.047844574	0.047864546	0.047883355	0.047900984	0.047917415	0.047932629	0.047946607	0.04795933
436.mp3	0.066956742	0.067503612	0.06805479	0.068610338	0.069170322	0.069734807	0.07030386	0.070877547	0.071455936	0.072039096	0.072627097	0.073220008	0.073817901	0.074420846	0.075028917	0.075642186	0.076260727	0.076884615	0.077513924	0.078148731	0.078789112	0.079435143	0.080086902	0.080744468	0.08140792	0.082077336	0.082752796	0.08343438	0.08412217	0.084816245	0.085516688	0.08622358	0.086937002	0.087657037	0.088383767	0.089117274	0.08985764	0.090604947	0.091359278	0.092120714	0.092889336	0.093665226	0.094448464	0.09523913	0.096037303	0.096843063	0.097656485	0.098477648	0.099306626
437.mp3	0.043051906	0.043675347	0.044309927	0.044955888	0.045613478	0.046282951	0.046964567	0.04765859	0.048365293	0.049084952	0.049817851	0.050564281	0.051324537	0.052098923	0.052887747	0.053691327	0.054509983	0.055344047	0.056193855	0.057059748	0.057942078	0.058841201	0.059757481	0.060691288	0.061643	0.062613001	0.063601683	0.064609443	0.065636686	0.066683822	0.06775127	0.068839452	0.069948798	0.071079744	0.072232729	0.0734082	0.074606608	0.075828407	0.077074057	0.078344021	0.079638763	0.080958751	0.082304456	0.083676347	0.085074895	0.086500569	0.087953838	0.089435167	0.090945016
440.mp3	0.071837384	0.072314429	0.07279437	0.073277257	0.07376314	0.074252071	0.074744099	0.075239276	0.075737656	0.07623929	0.076744232	0.077252535	0.077764255	0.078279446	0.078798164	0.079320464	0.079846405	0.080376043	0.080909435	0.081446641	0.08198772	0.08253273	0.083081733	0.083634789	0.084191959	0.084753305	0.08531889	0.085888776	0.086463027	0.087041707	0.08762488	0.088212612	0.088804967	0.089402013	0.090003814	0.090610438	0.091221953	0.091838426	0.092459925	0.093086518	0.093718274	0.094355262	0.094997551	0.095645212	0.096298313	0.096956924	0.097621115	0.098290957	0.098966519
441.mp3	0.071440095	0.072178741	0.072924614	0.073677794	0.074438364	0.075206406	0.075982002	0.076765235	0.077556188	0.078354944	0.079161586	0.079976197	0.08079886	0.081629657	0.082468672	0.083315987	0.084171683	0.085035843	0.085908547	0.086789876	0.087679909	0.088578726	0.089486405	0.090403022	0.091328653	0.092263374	0.093207256	0.094160373	0.095122793	0.096094586	0.097075818	0.098066552	0.09906685	0.100076773	0.101096376	0.102125713	0.103164836	0.104213793	0.105272626	0.106341377	0.107420082	0.108508773	0.109607479	0.110716223	0.111835023	0.112963891	0.114102837	0.115251861	0.116410958
442.mp3	0.142232147	0.143080605	0.143919363	0.14474856	0.145568336	0.146378834	0.147180197	0.14797257	0.148756097	0.149530923	0.150297195	0.151055056	0.151804653	0.152546129	0.153279626	0.154005289	0.154723258	0.155433673	0.156136672	0.156832393	0.157520971	0.158202539	0.158877229	0.15954517	0.16020649	0.160861314	0.161509764	0.162151963	0.162788027	0.163418073	0.164042215	0.164660562	0.165273223	0.165880305	0.166481909	0.167078137	0.167669087	0.168254852	0.168835526	0.169411198	0.169981955	0.170547882	0.171109058	0.171665564	0.172217475	0.172764864	0.173307801	0.173846353	0.174380587
444.mp3	0.111926262	0.113282522	0.114645497	0.116014963	0.11739069	0.11877244	0.120159972	0.121553034	0.122951371	0.12435472	0.125762812	0.127175373	0.128592121	0.13001277	0.131437024	0.132864587	0.134295151	0.135728407	0.137164039	0.138601723	0.140041134	0.141481938	0.142923798	0.144366371	0.14580931	0.147252263	0.148694874	0.150136782	0.151577623	0.153017028	0.154454626	0.15589004	0.157322892	0.1587528	0.160179381	0.161602247	0.16302101	0.164435279	0.16584466	0.167248761	0.168647186	0.170039539	0.171425424	0.172804443	0.174176201	0.1755403	0.176896345	0.178243941	0.179582694
445.mp3	0.057686946	0.057968393	0.058251933	0.058537609	0.058825467	0.059115549	0.059407901	0.05970257	0.059999601	0.060299043	0.060600943	0.060905351	0.061212315	0.061521887	0.061834117	0.062149059	0.062466765	0.062787288	0.063110685	0.063437011	0.063766323	0.064098679	0.064434137	0.064772758	0.065114602	0.065459733	0.065808212	0.066160105	0.066515478	0.066874396	0.067236929	0.067603145	0.067973116	0.068346913	0.06872461	0.069106281	0.069492004	0.069881856	0.070275916	0.070674264	0.071076984	0.071484159	0.071895875	0.07231222	0.072733281	0.073159151	0.073589921	0.074025686	0.074466543
448.mp3	0.053696848	0.053792696	0.053886745	0.053978995	0.054069451	0.054158113	0.054244984	0.054330064	0.054413355	0.054494855	0.054574566	0.054652486	0.054728615	0.05480295	0.054875491	0.054946233	0.055015176	0.055082315	0.055147646	0.055211166	0.055272869	0.05533275	0.055390805	0.055447025	0.055501405	0.055553938	0.055604616	0.055653431	0.055700374	0.055745436	0.055788608	0.055829878	0.055869237	0.055906674	0.055942175	0.05597573	0.056007325	0.056036947	0.056064581	0.056090214	0.05611383	0.056135413	0.056154947	0.056172416	0.056187802	0.056201087	0.056212252	0.056221278	0.056228145
449.mp3	0.055892901	0.05639406	0.056899192	0.057408348	0.057921582	0.058438943	0.058960486	0.059486262	0.060016326	0.06055073	0.061089529	0.061632779	0.062180532	0.062732846	0.063289775	0.063851376	0.064417704	0.064988816	0.065564769	0.06614562	0.066731426	0.067322243	0.06791813	0.068519144	0.069125342	0.069736782	0.070353521	0.070975617	0.071603126	0.072236105	0.072874612	0.073518703	0.074168433	0.074823859	0.075485036	0.076152017	0.076824858	0.077503611	0.078188328	0.078879062	0.079575862	0.080278779	0.08098786	0.081703153	0.082424703	0.083152554	0.083886749	0.084627329	0.085374332
450.mp3	0.037045045	0.037252126	0.03746101	0.037671733	0.037884335	0.038098853	0.038315328	0.038533801	0.038754312	0.038976903	0.039201619	0.039428502	0.039657598	0.039888953	0.040122614	0.040358628	0.040597045	0.040837914	0.041081286	0.041327215	0.041575752	0.041826953	0.042080874	0.04233757	0.042597102	0.042859528	0.04312491	0.043393309	0.043664789	0.043939417	0.044217257	0.04449838	0.044782854	0.045070752	0.045362146	0.045657112	0.045955725	0.046258065	0.046564213	0.046874249	0.047188258	0.047506328	0.047828545	0.048155001	0.048485787	0.048820999	0.049160734	0.049505092	0.049854173
451.mp3	0.04729081	0.047513695	0.047736913	0.047960486	0.048184433	0.048408776	0.048633534	0.04885873	0.049084383	0.049310516	0.049537149	0.049764304	0.049992002	0.050220266	0.050449117	0.050678577	0.050908668	0.051139413	0.051370835	0.051602955	0.051835798	0.052069386	0.052303742	0.052538891	0.052774856	0.053011661	0.05324933	0.053487888	0.053727359	0.053967769	0.054209142	0.054451505	0.054694883	0.054939302	0.055184789	0.05543137	0.055679072	0.055927923	0.056177951	0.056429182	0.056681646	0.056935372	0.057190388	0.057446725	0.057704411	0.057963477	0.058223955	0.058485874	0.058749267
452.mp3	0.056769265	0.056851309	0.056931724	0.057010519	0.057087705	0.057163294	0.057237295	0.057309718	0.057380572	0.057449866	0.057517607	0.057583804	0.057648463	0.057711592	0.057773197	0.057833285	0.057891859	0.057948927	0.058004492	0.058058558	0.05811113	0.058162211	0.058211803	0.058259909	0.058306531	0.05835167	0.058395329	0.058437506	0.058478204	0.058517421	0.058555157	0.05859141	0.05862618	0.058659464	0.058691259	0.058721564	0.058750374	0.058777686	0.058803495	0.058827797	0.058850587	0.058871858	0.058891606	0.058909822	0.058926501	0.058941634	0.058955214	0.058967231	0.058977678
453.mp3	0.062762691	0.062908636	0.063055121	0.063202171	0.063349809	0.06349806	0.063646946	0.063796492	0.063946723	0.064097662	0.064249333	0.064401762	0.064554973	0.06470899	0.064863839	0.065019544	0.065176131	0.065333625	0.065492052	0.065651437	0.065811808	0.065973189	0.066135609	0.066299093	0.066463669	0.066629365	0.066796208	0.066964226	0.067133449	0.067303904	0.067475622	0.067648631	0.067822962	0.067998645	0.068175711	0.068354192	0.06853412	0.068715526	0.068898443	0.069082906	0.069268947	0.069456602	0.069645905	0.069836891	0.070029598	0.070224062	0.070420321	0.070618412	0.070818376
454.mp3	0.086947041	0.087443263	0.087942201	0.088443903	0.088948413	0.08945578	0.08996605	0.09047927	0.090995489	0.091514754	0.092037115	0.092562619	0.093091316	0.093623257	0.094158489	0.094697065	0.095239034	0.095784448	0.096333357	0.096885814	0.09744187	0.098001578	0.098564989	0.099132158	0.099703136	0.100277977	0.100856735	0.101439464	0.102026218	0.10261705	0.103212016	0.10381117	0.104414567	0.105022261	0.105634309	0.106250764	0.106871682	0.107497118	0.108127127	0.108761764	0.109401085	0.110045144	0.110693995	0.111347694	0.112006295	0.112669851	0.113338416	0.114012044	0.114690786
455.mp3	0.048137164	0.04857808	0.049023912	0.049474751	0.049930693	0.050391833	0.05085827	0.051330104	0.051807438	0.052290377	0.052779026	0.053273495	0.053773894	0.054280337	0.054792939	0.055311818	0.055837095	0.056368892	0.056907333	0.057452547	0.058004664	0.058563816	0.059130138	0.059703769	0.060284849	0.060873521	0.061469932	0.062074231	0.062686568	0.0633071	0.063935983	0.064573378	0.065219447	0.065874359	0.066538281	0.067211387	0.067893851	0.068585852	0.069287571	0.069999193	0.070720906	0.071452899	0.072195367	0.072948505	0.073712514	0.074487594	0.075273952	0.076071796	0.076881335
456.mp3	0.050264943	0.050658592	0.051055219	0.051454867	0.051857581	0.052263406	0.052672389	0.053084574	0.053500008	0.05391874	0.054340815	0.054766283	0.055195192	0.055627591	0.056063529	0.056503058	0.056946227	0.057393088	0.057843693	0.058298092	0.058756339	0.059218486	0.059684587	0.060154696	0.060628866	0.061107152	0.061589609	0.062076291	0.062567255	0.063062556	0.06356225	0.064066393	0.064575041	0.065088251	0.06560608	0.066128584	0.06665582	0.067187846	0.067724717	0.068266491	0.068813224	0.069364973	0.069921793	0.070483741	0.071050872	0.071623241	0.072200903	0.072783911	0.07337232
458.mp3	0.073077132	0.073662988	0.074253301	0.074848126	0.075447522	0.076051545	0.076660254	0.077273706	0.07789196	0.078515076	0.079143112	0.079776128	0.080414186	0.081057344	0.081705665	0.082359209	0.083018038	0.083682213	0.084351797	0.085026851	0.085707438	0.08639362	0.087085461	0.087783022	0.088486366	0.089195557	0.089910658	0.09063173	0.091358836	0.09209204	0.092831402	0.093576987	0.094328854	0.095087065	0.095851682	0.096622765	0.097400374	0.098184567	0.098975405	0.099772943	0.10057724	0.101388352	0.102206333	0.103031237	0.103863116	0.104702023	0.105548007	0.106401115	0.107261395
459.mp3	0.061152716	0.061464908	0.061778985	0.062094988	0.062412955	0.062732927	0.063054946	0.063379053	0.06370529	0.064033699	0.064364325	0.064697211	0.065032401	0.065369941	0.065709876	0.066052253	0.066397119	0.066744521	0.067094508	0.06744713	0.067802436	0.068160476	0.068521303	0.068884968	0.069251523	0.069621024	0.069993523	0.070369077	0.070747742	0.071129574	0.071514631	0.071902972	0.072294657	0.072689745	0.073088299	0.07349038	0.073896051	0.074305377	0.074718422	0.075135253	0.075555936	0.07598054	0.076409133	0.076841785	0.077278567	0.077719551	0.07816481	0.078614417	0.079068448
460.mp3	0.039304462	0.03968838	0.040077654	0.040472402	0.040872748	0.041278815	0.041690734	0.042108635	0.042532655	0.042962932	0.04339961	0.043842834	0.044292756	0.044749529	0.045213312	0.045684269	0.046162566	0.046648376	0.047141874	0.047643243	0.048152667	0.048670339	0.049196455	0.049731217	0.050274832	0.050827514	0.05138948	0.051960957	0.052542175	0.053133373	0.053734793	0.054346687	0.054969313	0.055602935	0.056247826	0.056904264	0.057572538	0.058252943	0.058945781	0.059651365	0.060370014	0.061102057	0.061847832	0.062607685	0.063381973	0.064171061	0.064975323	0.065795146	0.066630925
461.mp3	0.039400673	0.039509396	0.039617013	0.039723524	0.03982893	0.03993323	0.040036422	0.040138508	0.040239484	0.040339349	0.040438101	0.040535739	0.040632259	0.040727658	0.040821934	0.040915083	0.0410071	0.041097981	0.041187723	0.041276319	0.041363765	0.041450054	0.041535181	0.041619139	0.041701921	0.041783519	0.041863927	0.041943136	0.042021138	0.042097923	0.042173482	0.042247805	0.042320882	0.042392703	0.042463256	0.042532529	0.04260051	0.042667187	0.042732546	0.042796574	0.042859257	0.04292058	0.042980528	0.043039085	0.043096234	0.04315196	0.043206244	0.043259069	0.043310416
462.mp3	0.052479177	0.052697147	0.05291495	0.053132594	0.053350086	0.053567435	0.053784648	0.054001734	0.054218698	0.054435548	0.054652292	0.054868935	0.055085484	0.055301945	0.055518324	0.055734627	0.055950858	0.056167023	0.056383127	0.056599173	0.056815167	0.057031111	0.05724701	0.057462866	0.057678682	0.05789446	0.058110203	0.058325912	0.058541589	0.058757233	0.058972846	0.059188426	0.059403975	0.059619489	0.059834969	0.06005041	0.060265812	0.06048117	0.060696481	0.060911741	0.061126943	0.061342082	0.061557153	0.061772147	0.061987057	0.062201874	0.062416588	0.06263119	0.062845669
463.mp3	0.089663009	0.090015982	0.090369001	0.090722099	0.091075308	0.091428661	0.091782189	0.092135927	0.092489904	0.092844155	0.09319871	0.093553601	0.093908862	0.094264523	0.094620616	0.094977173	0.095334226	0.095691806	0.096049945	0.096408675	0.096768027	0.097128033	0.097488724	0.097850132	0.098212289	0.098575225	0.098938972	0.099303563	0.099669027	0.100035398	0.100402706	0.100770983	0.101140261	0.10151057	0.101881944	0.102254413	0.102628009	0.103002764	0.103378709	0.103755877	0.104134299	0.104514007	0.104895033	0.105277408	0.105661166	0.106046338	0.106432955	0.106821052	0.107210658
464.mp3	0.057529288	0.057819049	0.058110733	0.058404382	0.058700039	0.058997746	0.059297547	0.059599486	0.059903608	0.060209958	0.060518583	0.060829529	0.061142844	0.061458577	0.061776776	0.062097492	0.062420776	0.06274668	0.063075255	0.063406556	0.063740637	0.064077553	0.06441736	0.064760116	0.065105878	0.065454707	0.065806662	0.066161805	0.066520198	0.066881906	0.067246991	0.067615522	0.067987564	0.068363186	0.068742458	0.06912545	0.069512235	0.069902887	0.070297479	0.07069609	0.071098795	0.071505676	0.071916811	0.072332284	0.072752179	0.07317658	0.073605574	0.074039251	0.0744777
466.mp3	0.058600419	0.058640255	0.058678935	0.058716468	0.058752862	0.058788125	0.058822264	0.058855286	0.058887198	0.058918006	0.058947715	0.058976332	0.05900386	0.059030305	0.059055671	0.059079962	0.059103181	0.059125331	0.059146416	0.059166437	0.059185397	0.059203298	0.059220139	0.059235923	0.05925065	0.059264321	0.059276934	0.059288489	0.059298986	0.059308422	0.059316797	0.059324109	0.059330354	0.05933553	0.059339633	0.059342661	0.05934461	0.059345474	0.059345249	0.05934393	0.059341511	0.059337987	0.059333351	0.059327597	0.059320716	0.059312703	0.059303548	0.059293244	0.059281781
467.mp3	0.051159436	0.051303421	0.051447171	0.051590696	0.051734009	0.05187712	0.052020039	0.052162779	0.05230535	0.052447761	0.052590025	0.052732151	0.05287415	0.053016031	0.053157804	0.053299481	0.05344107	0.053582581	0.053724023	0.053865407	0.054006741	0.054148034	0.054289296	0.054430536	0.054571762	0.054712984	0.054854209	0.054995446	0.055136704	0.05527799	0.055419314	0.055560681	0.055702102	0.055843582	0.05598513	0.056126753	0.056268458	0.056410253	0.056552143	0.056694136	0.056836239	0.056978458	0.057120798	0.057263267	0.057405869	0.057548612	0.057691499	0.057834537	0.05797773
468.mp3	0.04708477	0.04714972	0.047212405	0.047272838	0.047331032	0.047387002	0.047440758	0.047492315	0.047541683	0.047588874	0.047633899	0.047676771	0.047717498	0.047756092	0.047792562	0.047826918	0.047859169	0.047889324	0.047917392	0.047943381	0.047967299	0.047989152	0.04800895	0.048026698	0.048042402	0.04805607	0.048067708	0.048077319	0.048084911	0.048090487	0.048094053	0.048095612	0.048095169	0.048092726	0.048088289	0.048081859	0.048073439	0.048063031	0.048050638	0.048036262	0.048019903	0.048001564	0.047981244	0.047958945	0.047934667	0.04790841	0.047880174	0.047849958	0.047817761
469.mp3	0.046061732	0.046091561	0.046120096	0.04614734	0.046173299	0.046197975	0.046221373	0.046243494	0.046264342	0.046283919	0.046302227	0.046319268	0.046335042	0.04634955	0.046362793	0.04637477	0.046385482	0.046394928	0.046403106	0.046410015	0.046415654	0.046420019	0.046423109	0.046424921	0.04642545	0.046424694	0.046422648	0.046419308	0.046414668	0.046408724	0.04640147	0.046392899	0.046383005	0.046371782	0.046359222	0.046345317	0.04633006	0.046313441	0.046295451	0.046276082	0.046255323	0.046233165	0.046209596	0.046184606	0.046158183	0.046130315	0.046100989	0.046070193	0.046037913
472.mp3	0.117835889	0.118991028	0.120145721	0.121299786	0.122453042	0.123605308	0.124756404	0.125906152	0.127054376	0.1282009	0.129345549	0.13048815	0.131628533	0.132766527	0.133901963	0.135034676	0.136164498	0.137291268	0.138414823	0.139535002	0.140651648	0.141764602	0.142873711	0.14397882	0.145079778	0.146176436	0.147268645	0.14835626	0.149439136	0.15051713	0.151590103	0.152657916	0.15372043	0.154777513	0.15582903	0.15687485	0.157914843	0.158948882	0.159976841	0.160998596	0.162014024	0.163023005	0.16402542	0.165021152	0.166010085	0.166992106	0.167967103	0.168934965	0.169895583
473.mp3	0.131734375	0.132762672	0.133789318	0.1348142	0.135837211	0.136858239	0.137877179	0.138893922	0.139908364	0.140920399	0.141929923	0.142936834	0.143941029	0.144942408	0.145940869	0.146936315	0.147928645	0.148917764	0.149903575	0.150885981	0.151864887	0.1528402	0.153811827	0.154779674	0.155743649	0.156703663	0.157659624	0.158611443	0.15955903	0.160502298	0.161441159	0.162375525	0.163305311	0.164230429	0.165150796	0.166066325	0.166976933	0.167882535	0.168783048	0.169678389	0.170568474	0.171453223	0.172332552	0.17320638	0.174074625	0.174937206	0.175794042	0.176645053	0.177490156
475.mp3	0.126751422	0.127935483	0.129121585	0.130309571	0.131499282	0.132690556	0.133883229	0.135077136	0.13627211	0.137467982	0.138664581	0.139861734	0.141059267	0.142257003	0.143454766	0.144652376	0.145849651	0.147046409	0.148242465	0.149437634	0.150631729	0.151824561	0.153015939	0.154205673	0.155393569	0.156579433	0.15776307	0.158944283	0.160122875	0.161298647	0.162471398	0.163640928	0.164807036	0.165969517	0.167128168	0.168282786	0.169433164	0.170579097	0.171720378	0.1728568	0.173988155	0.175114234	0.17623483	0.177349733	0.178458733	0.179561622	0.180658189	0.181748224	0.182831518
477.mp3	0.111716196	0.112631492	0.113550804	0.114474086	0.115401291	0.116332371	0.117267276	0.118205955	0.119148354	0.120094418	0.121044093	0.121997318	0.122954035	0.123914182	0.124877696	0.125844511	0.12681456	0.127787773	0.128764081	0.129743409	0.130725683	0.131710825	0.132698755	0.133689392	0.134682651	0.135678447	0.136676691	0.137677291	0.138680155	0.139685186	0.140692285	0.141701353	0.142712284	0.143724974	0.144739312	0.145755187	0.146772485	0.147791088	0.148810877	0.149831727	0.150853513	0.151876105	0.152899372	0.153923179	0.154947386	0.155971853	0.156996434	0.158020982	0.159045346
478.mp3	0.109235686	0.11048275	0.111734282	0.112990081	0.114249941	0.115513652	0.116781003	0.118051777	0.119325754	0.120602712	0.121882425	0.123164664	0.124449197	0.125735788	0.1270242	0.12831419	0.129605516	0.130897932	0.132191188	0.133485033	0.134779213	0.136073473	0.137367554	0.138661196	0.139954138	0.141246115	0.142536862	0.143826112	0.145113598	0.146399048	0.147682192	0.148962758	0.150240473	0.151515064	0.152786256	0.154053774	0.155317343	0.156576688	0.157831533	0.159081602	0.16032662	0.161566312	0.162800403	0.164028619	0.165250687	0.166466334	0.167675288	0.16887728	0.170072039
479.mp3	0.055527165	0.055578423	0.055628421	0.055677164	0.055724658	0.055770908	0.055815919	0.055859696	0.055902241	0.055943559	0.055983653	0.056022527	0.056060181	0.056096618	0.056131841	0.056165849	0.056198645	0.056230228	0.056260599	0.056289756	0.056317701	0.05634443	0.056369943	0.056394238	0.056417313	0.056439164	0.056459789	0.056479183	0.056497344	0.056514266	0.056529945	0.056544375	0.056557551	0.056569466	0.056580115	0.056589489	0.056597582	0.056604385	0.05660989	0.056614089	0.056616972	0.056618528	0.056618749	0.056617623	0.056615138	0.056611283	0.056606047	0.056599415	0.056591375
480.mp3	0.115624108	0.117063814	0.118502589	0.119940005	0.121375636	0.122809058	0.124239851	0.125667599	0.127091889	0.128512312	0.129928465	0.131339949	0.13274637	0.134147341	0.135542481	0.136931414	0.138313772	0.139689194	0.141057325	0.142417819	0.143770337	0.145114548	0.14645013	0.147776768	0.149094156	0.150401997	0.151700004	0.152987895	0.154265403	0.155532264	0.156788228	0.158033052	0.159266502	0.160488354	0.161698395	0.162896418	0.164082227	0.165255637	0.166416469	0.167564556	0.168699738	0.169821865	0.170930795	0.172026398	0.173108548	0.174177132	0.175232042	0.176273179	0.177300455
481.mp3	0.12966017	0.1306532	0.131651851	0.132656125	0.133666023	0.134681544	0.135702685	0.136729442	0.137761807	0.138799772	0.139843327	0.140892458	0.141947151	0.143007387	0.144073147	0.145144409	0.146221146	0.147303332	0.148390936	0.149483923	0.150582258	0.1516859	0.152794806	0.15390893	0.155028221	0.156152626	0.157282087	0.158416543	0.159555929	0.160700175	0.161849207	0.163002947	0.164161313	0.165324216	0.166491565	0.167663263	0.168839206	0.170019287	0.171203394	0.172391406	0.1735832	0.174778646	0.175977606	0.177179938	0.178385493	0.179594114	0.18080564	0.182019901	0.183236721
482.mp3	0.062255341	0.062908399	0.063568476	0.064235669	0.064910076	0.065591794	0.066280924	0.066977565	0.067681819	0.068393789	0.069113577	0.069841287	0.070577025	0.071320895	0.072073004	0.07283346	0.073602369	0.07437984	0.075165982	0.075960905	0.076764718	0.077577531	0.078399454	0.079230598	0.080071075	0.080920993	0.081780465	0.0826496	0.08352851	0.084417302	0.085316087	0.086224974	0.08714407	0.088073482	0.089013315	0.089963675	0.090924664	0.091896383	0.092878933	0.093872411	0.094876911	0.095892528	0.096919351	0.097957468	0.099006962	0.100067914	0.101140401	0.102224496	0.103320266
484.mp3	0.115785034	0.116649502	0.117518133	0.118390918	0.119267848	0.120148913	0.1210341	0.121923396	0.122816788	0.123714258	0.12461579	0.125521365	0.126430962	0.127344561	0.128262137	0.129183666	0.13010912	0.131038472	0.131971689	0.132908741	0.133849593	0.134794209	0.13574255	0.136694575	0.137650241	0.138609504	0.139572317	0.140538628	0.141508386	0.142481536	0.14345802	0.144437778	0.145420747	0.14640686	0.147396049	0.148388241	0.149383362	0.150381334	0.151382073	0.152385497	0.153391516	0.154400038	0.155410968	0.156424206	0.15743965	0.158457193	0.159476723	0.160498126	0.161521282
485.mp3	0.126001182	0.126888749	0.127767121	0.128636413	0.129496742	0.130348228	0.131190996	0.13202517	0.132850877	0.133668248	0.134477412	0.135278502	0.136071648	0.136856985	0.137634645	0.138404761	0.139167465	0.13992289	0.140671168	0.141412429	0.142146802	0.142874417	0.143595401	0.144309879	0.145017976	0.145719814	0.146415515	0.147105196	0.147788976	0.14846697	0.149139289	0.149806044	0.150467345	0.151123297	0.151774004	0.152419567	0.153060086	0.153695656	0.154326371	0.154952324	0.155573603	0.156190293	0.15680248	0.157410244	0.158013663	0.158612814	0.159207769	0.159798599	0.160385372
486.mp3	0.073316689	0.074184748	0.075062823	0.07595102	0.076849443	0.077758197	0.078677388	0.07960712	0.080547495	0.081498617	0.082460586	0.083433505	0.084417472	0.085412585	0.086418942	0.087436637	0.088465764	0.089506414	0.090558677	0.091622638	0.092698383	0.093785993	0.094885546	0.095997119	0.097120782	0.098256604	0.09940465	0.10056498	0.101737648	0.102922707	0.104120201	0.105330171	0.106552652	0.107787673	0.109035254	0.110295413	0.111568157	0.112853486	0.114151395	0.115461866	0.116784877	0.118120394	0.119468374	0.120828764	0.1222015	0.123586509	0.124983703	0.126392987	0.127814248
487.mp3	0.069947067	0.070336598	0.070728535	0.071122928	0.071519824	0.071919274	0.072321329	0.072726038	0.073133454	0.073543628	0.073956614	0.074372465	0.074791236	0.075212981	0.075637756	0.076065617	0.076496621	0.076930827	0.077368293	0.077809078	0.078253242	0.078700848	0.079151955	0.079606628	0.080064929	0.080526923	0.080992676	0.081462253	0.081935722	0.08241315	0.082894607	0.083380162	0.083869887	0.084363852	0.084862131	0.085364797	0.085871926	0.086383592	0.086899873	0.087420846	0.08794659	0.088477186	0.089012713	0.089553253	0.09009889	0.090649708	0.091205791	0.091767226	0.0923341
488.mp3	0.06602939	0.066907635	0.067798797	0.068703084	0.069620705	0.070551873	0.071496802	0.072455709	0.073428813	0.074416335	0.075418497	0.076435523	0.077467639	0.078515072	0.079578052	0.080656806	0.081751567	0.082862565	0.083990031	0.085134198	0.086295298	0.087473561	0.08866922	0.089882503	0.09111364	0.092362858	0.093630381	0.094916433	0.096221233	0.097544998	0.098887939	0.100250266	0.10163218	0.103033881	0.104455559	0.105897398	0.107359576	0.108842261	0.110345612	0.11186978	0.113414902	0.114981107	0.116568508	0.118177206	0.119807287	0.121458821	0.123131862	0.124826444	0.126542583
489.mp3	0.076487959	0.077216285	0.077952002	0.07869521	0.079446012	0.08020451	0.080970808	0.08174501	0.082527222	0.08331755	0.0841161	0.084922981	0.085738301	0.086562169	0.087394695	0.088235988	0.08908616	0.089945323	0.090813587	0.091691064	0.092577868	0.093474109	0.0943799	0.095295355	0.096220584	0.0971557	0.098100814	0.099056038	0.100021483	0.100997257	0.10198347	0.102980229	0.103987643	0.105005814	0.106034849	0.107074847	0.108125911	0.109188137	0.110261621	0.111346456	0.112442732	0.113550536	0.114669951	0.115801058	0.116943932	0.118098645	0.119265263	0.120443848	0.121634457
490.mp3	0.05755944	0.057803443	0.058048506	0.058294658	0.058541932	0.058790359	0.05903997	0.059290798	0.059542877	0.059796238	0.060050916	0.060306945	0.060564359	0.060823193	0.061083483	0.061345265	0.061608575	0.06187345	0.062139928	0.062408047	0.062677846	0.062949364	0.063222641	0.063497718	0.063774635	0.064053434	0.064334159	0.064616852	0.064901558	0.06518832	0.065477185	0.065768198	0.066061407	0.066356859	0.066654603	0.066954689	0.067257166	0.067562087	0.067869502	0.068179467	0.068492033	0.068807258	0.069125195	0.069445904	0.069769441	0.070095867	0.070425241	0.070757625	0.071093081
492.mp3	0.121488179	0.122605244	0.123724452	0.124845673	0.125968774	0.127093621	0.12822008	0.129348012	0.13047728	0.131607742	0.132739259	0.133871685	0.135004877	0.136138688	0.13727297	0.138407574	0.139542349	0.140677143	0.141811802	0.142946172	0.144080094	0.145213413	0.146345967	0.147477598	0.148608142	0.149737437	0.150865317	0.151991618	0.153116173	0.154238812	0.155359366	0.156477666	0.15759354	0.158706813	0.159817314	0.160924867	0.162029296	0.163130424	0.164228073	0.165322066	0.166412222	0.167498361	0.168580302	0.169657863	0.170730861	0.171799113	0.172862436	0.173920644	0.174973552
493.mp3	0.14291413	0.143736119	0.14454949	0.145354375	0.146150904	0.14693921	0.147719424	0.148491678	0.149256105	0.150012835	0.150762	0.15150373	0.152238154	0.152965402	0.1536856	0.154398875	0.155105351	0.155805151	0.156498398	0.157185209	0.157865705	0.15854	0.159208209	0.159870444	0.160526816	0.161177431	0.161822396	0.162461814	0.163095786	0.163724412	0.164347787	0.164966006	0.16557916	0.166187339	0.16679063	0.167389116	0.167982881	0.168572003	0.169156559	0.169736623	0.170312268	0.170883563	0.171450574	0.172013367	0.172572001	0.173126538	0.173677033	0.174223541	0.174766112
494.mp3	0.149787971	0.150650107	0.151510068	0.152367822	0.153223335	0.154076574	0.154927506	0.155776098	0.156622317	0.157466131	0.158307506	0.15914641	0.159982809	0.160816671	0.161647962	0.162476649	0.163302698	0.164126075	0.164946747	0.165764678	0.166579835	0.167392181	0.168201682	0.169008301	0.169812003	0.17061275	0.171410506	0.172205232	0.17299689	0.173785441	0.174570846	0.175353065	0.176132056	0.176907778	0.177680189	0.178449246	0.179214905	0.179977121	0.180735849	0.181491043	0.182242655	0.182990638	0.183734941	0.184475516	0.18521231	0.185945273	0.186674349	0.187399486	0.188120628
496.mp3	0.065214674	0.065373526	0.065530923	0.065686875	0.065841389	0.065994473	0.066146133	0.066296377	0.066445209	0.066592638	0.066738666	0.066883301	0.067026546	0.067168405	0.067308883	0.067447983	0.067585707	0.067722058	0.067857038	0.06799065	0.068122893	0.06825377	0.06838328	0.068511423	0.068638199	0.068763606	0.068887644	0.06901031	0.069131601	0.069251516	0.06937005	0.0694872	0.069602962	0.06971733	0.0698303	0.069941864	0.070052018	0.070160754	0.070268065	0.070373942	0.070478378	0.070581363	0.070682888	0.070782942	0.070881515	0.070978595	0.071074171	0.07116823	0.071260759
497.mp3	0.101022361	0.102006392	0.102994572	0.10398683	0.104983095	0.105983293	0.106987351	0.10799519	0.109006732	0.110021896	0.111040601	0.112062762	0.113088292	0.114117104	0.115149108	0.116184211	0.11722232	0.118263338	0.119307168	0.120353708	0.121402858	0.122454512	0.123508564	0.124564906	0.125623426	0.126684011	0.127746547	0.128810915	0.129876997	0.130944669	0.132013808	0.133084288	0.134155978	0.135228748	0.136302465	0.137376992	0.138452192	0.139527922	0.140604041	0.141680403	0.142756859	0.143833261	0.144909454	0.145985283	0.147060592	0.14813522	0.149209004	0.15028178	0.151353381
498.mp3	0.075724673	0.076561171	0.077406861	0.078261854	0.079126266	0.080000211	0.080883803	0.081777158	0.082680392	0.08359362	0.08451696	0.085450527	0.086394438	0.087348809	0.088313756	0.089289396	0.090275844	0.091273215	0.092281624	0.093301185	0.09433201	0.095374211	0.096427899	0.097493183	0.098570172	0.09965897	0.100759683	0.101872412	0.102997257	0.104134315	0.10528368	0.106445444	0.107619695	0.108806516	0.110005988	0.111218189	0.112443188	0.113681054	0.114931848	0.116195627	0.117472441	0.118762333	0.120065343	0.121381499	0.122710824	0.124053334	0.125409035	0.126777924	0.12815999
499.mp3	0.082898933	0.083778023	0.084666789	0.085565337	0.086473776	0.08739221	0.088320749	0.089259497	0.090208561	0.091168047	0.092138061	0.093118707	0.094110088	0.095112308	0.096125469	0.097149671	0.098185015	0.099231598	0.100289516	0.101358865	0.102439736	0.10353222	0.104636405	0.105752377	0.106880218	0.108020008	0.109171822	0.110335734	0.111511813	0.112700123	0.113900724	0.115113673	0.11633902	0.117576811	0.118827085	0.120089876	0.121365212	0.122653113	0.123953593	0.125266658	0.126592305	0.127930525	0.129281298	0.130644596	0.132020379	0.1334086	0.134809199	0.136222105	0.137647235
500.mp3	0.055838909	0.056255918	0.056675744	0.057098432	0.057524026	0.05795257	0.058384108	0.058818687	0.059256351	0.059697148	0.060141123	0.060588325	0.0610388	0.061492597	0.061949764	0.06241035	0.062874404	0.063341976	0.063813116	0.064287874	0.064766301	0.065248448	0.065734367	0.066224108	0.066717724	0.067215267	0.067716788	0.068222341	0.068731978	0.069245752	0.069763714	0.070285919	0.070812418	0.071343265	0.071878511	0.072418209	0.072962411	0.073511169	0.074064534	0.074622557	0.075185289	0.075752779	0.076325077	0.076902231	0.077484289	0.078071297	0.078663301	0.079260346	0.079862475
501.mp3	0.079532874	0.080058041	0.080586269	0.08111761	0.081652116	0.082189839	0.082730832	0.083275148	0.083822841	0.084373967	0.084928579	0.085486734	0.086048487	0.086613895	0.087183015	0.087755904	0.08833262	0.088913222	0.089497768	0.090086319	0.090678933	0.091275672	0.091876595	0.092481765	0.093091243	0.093705091	0.09432337	0.094946145	0.095573479	0.096205433	0.096842074	0.097483464	0.098129668	0.098780751	0.099436778	0.100097813	0.100763922	0.10143517	0.102111622	0.102793344	0.103480402	0.10417286	0.104870784	0.105574239	0.10628329	0.106998002	0.107718439	0.108444664	0.109176742
502.mp3	0.106949666	0.107607222	0.108267863	0.108931634	0.109598575	0.110268731	0.110942144	0.111618857	0.112298912	0.112982352	0.11366922	0.114359557	0.115053407	0.115750811	0.11645181	0.117156448	0.117864764	0.118576801	0.1192926	0.1200122	0.120735643	0.121462968	0.122194215	0.122929424	0.123668632	0.124411878	0.125159199	0.125910634	0.126666218	0.127425987	0.128189976	0.12895822	0.129730752	0.130507604	0.13128881	0.132074399	0.132864402	0.133658846	0.13445776	0.13526117	0.136069102	0.136881577	0.13769862	0.13852025	0.139346487	0.140177347	0.141012848	0.141853001	0.14269782
503.mp3	0.079678766	0.080165625	0.080655752	0.08114919	0.081645985	0.082146182	0.082649827	0.083156964	0.08366764	0.084181902	0.084699797	0.085221371	0.085746672	0.086275748	0.086808646	0.087345415	0.087886104	0.088430761	0.088979436	0.089532177	0.090089036	0.09065006	0.091215302	0.091784811	0.092358637	0.092936832	0.093519447	0.094106532	0.094698139	0.09529432	0.095895126	0.096500608	0.097110819	0.09772581	0.098345633	0.098970339	0.09959998	0.100234608	0.100874275	0.101519031	0.102168928	0.102824017	0.103484348	0.104149972	0.104820939	0.105497298	0.106179098	0.106866389	0.107559217
504.mp3	0.079493892	0.080339337	0.081192733	0.082054135	0.082923595	0.083801167	0.084686901	0.085580848	0.086483055	0.08739357	0.088312438	0.089239704	0.09017541	0.091119597	0.092072303	0.093033565	0.094003417	0.094981892	0.095969019	0.096964826	0.097969337	0.098982574	0.100004555	0.101035296	0.10207481	0.103123106	0.104180188	0.105246058	0.106320714	0.107404149	0.108496352	0.109597307	0.110706995	0.111825391	0.112952463	0.114088177	0.115232492	0.116385361	0.11754673	0.118716541	0.119894728	0.121081219	0.122275936	0.123478791	0.124689691	0.125908535	0.127135213	0.128369608	0.129611595
506.mp3	0.058062616	0.0586383	0.059220681	0.059809878	0.060406015	0.061009215	0.061619606	0.062237317	0.062862478	0.063495225	0.064135694	0.064784024	0.065440355	0.066104833	0.066777604	0.067458816	0.068148622	0.068847177	0.069554636	0.07027116	0.070996912	0.071732057	0.072476761	0.073231198	0.073995538	0.074769959	0.07555464	0.076349761	0.077155508	0.077972068	0.078799629	0.079638384	0.080488528	0.081350259	0.082223776	0.083109282	0.084006982	0.084917082	0.085839792	0.086775323	0.087723888	0.088685704	0.089660985	0.090649953	0.091652825	0.092669823	0.093701169	0.094747086	0.095807798
507.mp3	0.121307747	0.122340559	0.123375008	0.124410977	0.125448348	0.126487004	0.127526824	0.128567687	0.129609472	0.130652057	0.131695316	0.132739126	0.13378336	0.134827892	0.135872594	0.136917337	0.137961991	0.139006425	0.140050509	0.141094108	0.142137089	0.143179319	0.144220661	0.145260979	0.146300136	0.147337994	0.148374414	0.149409255	0.150442378	0.15147364	0.1525029	0.153530013	0.154554837	0.155577226	0.156597034	0.157614116	0.158628324	0.15963951	0.160647527	0.161652224	0.162653452	0.163651061	0.164644898	0.165634813	0.166620652	0.167602263	0.168579492	0.169552185	0.170520186
512.mp3	0.130360009	0.131379337	0.132399444	0.133420232	0.134441607	0.135463471	0.136485726	0.137508275	0.138531017	0.139553854	0.140576684	0.141599406	0.142621919	0.143644119	0.144665903	0.145687166	0.146707804	0.147727711	0.148746779	0.149764901	0.150781969	0.151797873	0.152812504	0.153825751	0.154837502	0.155847644	0.156856064	0.157862647	0.158867278	0.159869841	0.160870219	0.161868294	0.162863947	0.163857058	0.164847507	0.165835171	0.166819927	0.167801653	0.168780223	0.169755512	0.170727394	0.17169574	0.172660421	0.17362131	0.174578274	0.175531182	0.176479902	0.177424299	0.178364239
513.mp3	0.091946468	0.092568624	0.093194798	0.093825045	0.094459422	0.095097987	0.095740797	0.096387911	0.097039385	0.09769528	0.098355654	0.099020566	0.099690075	0.100364243	0.101043127	0.10172679	0.102415291	0.103108692	0.103807053	0.104510436	0.105218901	0.105932511	0.106651326	0.107375409	0.10810482	0.108839622	0.109579876	0.110325644	0.111076986	0.111833965	0.112596641	0.113365074	0.114139326	0.114919457	0.115705525	0.116497591	0.117295713	0.118099949	0.118910356	0.119726991	0.12054991	0.121379168	0.122214818	0.123056914	0.123905507	0.124760647	0.125622384	0.126490764	0.127365834
514.mp3	0.139990889	0.141171583	0.142350263	0.143526737	0.144700818	0.145872316	0.147041044	0.148206815	0.149369445	0.150528748	0.151684541	0.152836643	0.153984873	0.155129051	0.156268998	0.157404539	0.158535497	0.1596617	0.160782974	0.161899149	0.163010055	0.164115526	0.165215395	0.166309498	0.167397673	0.168479759	0.169555597	0.17062503	0.171687903	0.172744063	0.173793358	0.174835638	0.175870757	0.176898567	0.177918926	0.178931692	0.179936725	0.180933887	0.181923042	0.182904057	0.1838768	0.18484114	0.185796951	0.186744106	0.187682481	0.188611955	0.189532408	0.190443722	0.191345782
515.mp3	0.086039114	0.086815741	0.087597732	0.088385114	0.089177911	0.089976147	0.090779846	0.091589031	0.092403723	0.093223943	0.094049711	0.094881047	0.095717968	0.096560491	0.097408632	0.098262406	0.099121826	0.099986904	0.100857651	0.101734075	0.102616185	0.103503987	0.104397484	0.105296681	0.106201576	0.107112171	0.108028461	0.108950441	0.109878104	0.110811442	0.111750441	0.112695089	0.113645368	0.114601259	0.11556274	0.116529786	0.117502371	0.118480462	0.119464027	0.120453028	0.121447425	0.122447174	0.123452228	0.124462535	0.125478041	0.126498687	0.127524411	0.128555143	0.129590815
518.mp3	0.050473669	0.050975242	0.051482907	0.051996775	0.052516965	0.053043595	0.053576787	0.054116664	0.054663353	0.055216983	0.055777686	0.056345595	0.056920848	0.057503584	0.058093946	0.058692078	0.05929813	0.059912251	0.060534596	0.061165321	0.061804587	0.062452556	0.063109394	0.06377527	0.064450357	0.06513483	0.065828867	0.066532651	0.067246366	0.0679702	0.068704346	0.069448997	0.070204352	0.070970611	0.07174798	0.072536666	0.07333688	0.074148835	0.07497275	0.075808843	0.076657337	0.07751846	0.078392439	0.079279506	0.080179896	0.081093843	0.082021588	0.082963371	0.083919436
519.mp3	0.042672047	0.043133626	0.043601105	0.04407459	0.044554191	0.045040021	0.045532193	0.046030824	0.046536033	0.047047939	0.047566667	0.048092342	0.048625092	0.049165047	0.049712339	0.050267105	0.050829481	0.051399608	0.051977628	0.052563687	0.053157933	0.053760516	0.054371589	0.054991308	0.055619831	0.056257319	0.056903936	0.057559848	0.058225223	0.058900234	0.059585054	0.06027986	0.06098483	0.061700148	0.062425997	0.063162563	0.063910036	0.064668607	0.06543847	0.066219819	0.067012853	0.067817772	0.068634776	0.06946407	0.070305857	0.071160344	0.072027738	0.072908248	0.073802082
520.mp3	0.115321315	0.116280954	0.117246198	0.118217054	0.119193528	0.120175624	0.121163345	0.122156692	0.123155663	0.124160256	0.125170467	0.126186287	0.127207709	0.128234721	0.129267311	0.130305461	0.131349154	0.132398368	0.133453081	0.134513267	0.135578895	0.136649934	0.137726348	0.1388081	0.139895148	0.140987446	0.142084945	0.143187595	0.144295337	0.145408113	0.146525859	0.147648506	0.148775982	0.149908209	0.151045108	0.152186591	0.153332567	0.154482941	0.155637612	0.156796473	0.157959413	0.159126314	0.160297053	0.161471502	0.162649526	0.163830984	0.165015727	0.166203604	0.167394453
521.mp3	0.107232722	0.108299162	0.109372961	0.110454114	0.111542616	0.112638456	0.113741624	0.114852106	0.115969884	0.117094939	0.118227247	0.119366782	0.120513514	0.121667411	0.122828436	0.123996548	0.125171705	0.126353858	0.127542955	0.128738941	0.129941754	0.131151331	0.132367602	0.133590493	0.134819924	0.136055813	0.13729807	0.1385466	0.139801305	0.141062077	0.142328807	0.143601377	0.144879664	0.146163538	0.147452864	0.148747499	0.150047295	0.151352096	0.152661738	0.153976052	0.15529486	0.156617978	0.157945213	0.159276365	0.160611226	0.161949581	0.163291203	0.164635863	0.165983317
522.mp3	0.129445625	0.130647041	0.131847092	0.133045573	0.134242279	0.135437006	0.136629553	0.137819717	0.139007299	0.140192101	0.141373926	0.142552578	0.143727864	0.144899591	0.146067569	0.147231609	0.148391525	0.149547132	0.150698246	0.151844687	0.152986277	0.154122837	0.155254194	0.156380174	0.157500607	0.158615326	0.159724164	0.160826957	0.161923545	0.163013767	0.164097467	0.165174492	0.166244688	0.167307906	0.168364	0.169412823	0.170454234	0.171488092	0.17251426	0.173532603	0.174542987	0.175545282	0.176539361	0.177525096	0.178502366	0.179471049	0.180431025	0.18138218	0.182324398
523.mp3	0.04911911	0.049589804	0.05006579	0.050547166	0.051034028	0.051526476	0.052024611	0.052528538	0.053038361	0.053554188	0.054076129	0.054604295	0.0551388	0.05567976	0.056227293	0.056781519	0.05734256	0.057910542	0.058485591	0.059067837	0.059657411	0.060254447	0.060859081	0.061471453	0.062091703	0.062719976	0.063356416	0.064001173	0.064654397	0.065316242	0.065986864	0.066666421	0.067355073	0.068052984	0.06876032	0.069477248	0.070203939	0.070940566	0.071687303	0.072444327	0.073211819	0.073989959	0.074778932	0.075578922	0.076390117	0.077212707	0.078046881	0.078892833	0.079750756
524.mp3	0.145286487	0.14623041	0.147168595	0.148101006	0.14902761	0.149948377	0.150863278	0.151772288	0.152675383	0.153572543	0.154463748	0.155348982	0.156228229	0.157101476	0.157968713	0.158829928	0.159685114	0.160534264	0.161377372	0.162214434	0.163045446	0.163870408	0.164689317	0.165502174	0.16630898	0.167109737	0.167904446	0.16869311	0.169475733	0.170252319	0.171022872	0.171787397	0.172545899	0.173298383	0.174044854	0.174785317	0.175519778	0.176248242	0.176970715	0.1776872	0.178397703	0.179102229	0.179800781	0.180493363	0.181179978	0.181860629	0.182535318	0.183204046	0.183866815
525.mp3	0.147730322	0.148834148	0.149933811	0.151029178	0.15212012	0.153206509	0.15428822	0.15536513	0.156437119	0.157504068	0.15856586	0.15962238	0.160673517	0.161719161	0.162759202	0.163793536	0.164822057	0.165844665	0.166861258	0.167871739	0.168876011	0.169873981	0.170865555	0.171850644	0.172829157	0.173801009	0.174766113	0.175724387	0.176675747	0.177620115	0.178557411	0.179487557	0.180410479	0.181326102	0.182234353	0.18313516	0.184028455	0.184914167	0.18579223	0.186662578	0.187525144	0.188379866	0.18922668	0.190065526	0.190896341	0.191719066	0.192533643	0.193340013	0.194138119
527.mp3	0.091087823	0.091666392	0.092247437	0.092830994	0.093417102	0.094005796	0.094597115	0.095191096	0.095787776	0.096387192	0.096989384	0.097594387	0.098202239	0.098812978	0.099426642	0.100043267	0.100662892	0.101285552	0.101911287	0.102540131	0.103172123	0.1038073	0.104445697	0.105087351	0.105732298	0.106380574	0.107032215	0.107687255	0.10834573	0.109007674	0.109673121	0.110342106	0.11101466	0.111690817	0.112370609	0.113054067	0.113741223	0.114432106	0.115126746	0.115825172	0.116527411	0.117233491	0.117943437	0.118657275	0.119375029	0.120096721	0.120822373	0.121552006	0.12228564
529.mp3	0.077968281	0.078273252	0.078578041	0.078882672	0.079187172	0.079491566	0.079795878	0.080100134	0.080404359	0.080708577	0.081012814	0.081317095	0.081621443	0.081925885	0.082230443	0.082535143	0.08284001	0.083145066	0.083450338	0.083755849	0.084061624	0.084367685	0.084674059	0.084980768	0.085287837	0.08559529	0.08590315	0.086211443	0.08652019	0.086829418	0.087139149	0.087449407	0.087760216	0.0880716	0.088383583	0.088696188	0.08900944	0.089323361	0.089637976	0.089953309	0.090269384	0.090586223	0.090903851	0.091222292	0.091541569	0.091861707	0.092182728	0.092504657	0.092827518
530.mp3	0.057462786	0.058262721	0.059074579	0.059898549	0.060734823	0.061583593	0.062445055	0.063319405	0.064206843	0.065107569	0.066021785	0.066949695	0.067891504	0.068847418	0.069817645	0.070802393	0.071801871	0.07281629	0.073845859	0.074890789	0.07595129	0.077027573	0.078119847	0.079228322	0.080353204	0.0814947	0.082653015	0.083828352	0.085020911	0.086230888	0.087458478	0.088703871	0.089967252	0.091248803	0.0925487	0.093867112	0.095204203	0.09656013	0.09793504	0.099329076	0.100742367	0.102175034	0.103627189	0.10509893	0.106590343	0.108101502	0.109632466	0.111183278	0.112753966
535.mp3	0.089891385	0.091005278	0.09213033	0.093266569	0.094414021	0.095572709	0.09674265	0.097923856	0.099116337	0.100320096	0.101535133	0.102761441	0.103999008	0.105247817	0.106507844	0.107779061	0.10906143	0.11035491	0.111659451	0.112974996	0.114301482	0.115638836	0.11698698	0.118345824	0.119715274	0.121095222	0.122485556	0.123886152	0.125296876	0.126717585	0.128148126	0.129588335	0.131038037	0.132497047	0.133965168	0.13544219	0.136927894	0.138422047	0.139924404	0.141434706	0.142952684	0.144478053	0.146010516	0.147549763	0.149095468	0.150647293	0.152204885	0.153767876	0.155335885
536.mp3	0.103109245	0.104060048	0.105017313	0.105981036	0.106951213	0.107927838	0.108910903	0.109900399	0.110896312	0.111898629	0.112907334	0.113922407	0.114943828	0.115971574	0.117005618	0.118045932	0.119092484	0.120145241	0.121204165	0.122269215	0.12334035	0.124417523	0.125500683	0.126589778	0.127684752	0.128785544	0.129892089	0.131004321	0.132122168	0.133245554	0.134374398	0.135508617	0.136648122	0.13779282	0.138942612	0.140097397	0.141257066	0.142421507	0.143590603	0.14476423	0.145942259	0.147124558	0.148310987	0.149501399	0.150695645	0.151893566	0.153095	0.154299776	0.155507718
537.mp3	0.044502402	0.045160389	0.045830069	0.046511685	0.04720549	0.047911738	0.04863069	0.049362613	0.050107778	0.050866464	0.051638953	0.052425533	0.0532265	0.054042154	0.054872799	0.055718748	0.056580318	0.057457833	0.05835162	0.059262016	0.060189358	0.061133995	0.062096276	0.063076559	0.064075206	0.065092584	0.066129065	0.067185027	0.068260852	0.069356925	0.070473637	0.071611383	0.07277056	0.07395157	0.075154815	0.076380702	0.077629639	0.078902036	0.0801983	0.081518843	0.082864074	0.084234399	0.085630224	0.087051951	0.088499977	0.089974695	0.09147649	0.093005741	0.094562818
540.mp3	0.102917391	0.103966513	0.105023026	0.106086923	0.107158199	0.108236843	0.109322842	0.11041618	0.11151684	0.1126248	0.113740035	0.114862518	0.115992218	0.1171291	0.118273126	0.119424254	0.120582438	0.12174763	0.122919775	0.124098815	0.125284688	0.126477329	0.127676664	0.128882618	0.13009511	0.131314054	0.132539359	0.133770928	0.13500866	0.136252445	0.137502172	0.13875772	0.140018964	0.141285773	0.142558008	0.143835525	0.145118172	0.146405792	0.147698219	0.148995282	0.1502968	0.151602588	0.15291245	0.154226185	0.155543582	0.156864425	0.158188487	0.159515535	0.160845325
544.mp3	0.118843085	0.119876742	0.1209114	0.121946962	0.122983328	0.124020402	0.125058084	0.126096274	0.127134873	0.128173782	0.1292129	0.130252125	0.131291357	0.132330494	0.133369434	0.134408074	0.135446311	0.136484042	0.137521163	0.138557569	0.139593156	0.140627818	0.141661449	0.142693944	0.143725194	0.144755092	0.145783531	0.146810402	0.147835596	0.148859002	0.149880512	0.150900014	0.151917396	0.152932546	0.153945353	0.154955701	0.155963478	0.156968569	0.157970857	0.158970229	0.159966565	0.16095975	0.161949665	0.162936191	0.163919208	0.164898596	0.165874234	0.166846	0.167813771
547.mp3	0.154235094	0.155165292	0.156092021	0.157015226	0.157934854	0.158850852	0.159763168	0.160671752	0.161576553	0.162477522	0.163374609	0.164267767	0.165156947	0.166042103	0.166923187	0.167800155	0.16867296	0.169541556	0.1704059	0.171265945	0.172121648	0.172972966	0.173819853	0.174662266	0.175500162	0.176333497	0.177162228	0.177986311	0.178805704	0.179620361	0.180430241	0.181235299	0.182035492	0.182830775	0.183621105	0.184406437	0.185186726	0.185961928	0.186731996	0.187496885	0.188256549	0.189010941	0.189760014	0.19050372	0.191242011	0.191974837	0.192702151	0.1934239	0.194140035
550.mp3	0.086463442	0.087302867	0.08814986	0.089004485	0.089866809	0.090736897	0.091614815	0.092500626	0.093394396	0.094296185	0.095206058	0.096124075	0.097050297	0.097984783	0.09892759	0.099878777	0.100838398	0.101806508	0.102783159	0.103768401	0.104762284	0.105764854	0.106776157	0.107796236	0.108825129	0.109862876	0.110909511	0.111965067	0.113029572	0.114103054	0.115185535	0.116277033	0.117377565	0.118487142	0.119605771	0.120733456	0.121870196	0.123015983	0.124170806	0.12533465	0.126507492	0.127689303	0.128880051	0.130079695	0.131288188	0.132505477	0.1337315	0.13496619	0.13620947
551.mp3	0.131800391	0.132743239	0.133688734	0.134636832	0.135587483	0.136540641	0.137496255	0.138454273	0.139414644	0.140377311	0.141342221	0.142309314	0.143278533	0.144249816	0.1452231	0.146198323	0.147175416	0.148154314	0.149134946	0.15011724	0.151101123	0.15208652	0.153073353	0.154061543	0.155051007	0.156041661	0.157033421	0.158026196	0.159019898	0.160014432	0.161009703	0.162005614	0.163002065	0.163998952	0.16499617	0.165993611	0.166991166	0.167988719	0.168986157	0.169983359	0.170980204	0.171976567	0.172972322	0.173967338	0.174961481	0.175954616	0.176946602	0.177937298	0.178926557
554.mp3	0.028401317	0.028722237	0.029048233	0.029379423	0.029715928	0.030057873	0.030405387	0.030758599	0.031117646	0.031482667	0.031853804	0.032231205	0.032615021	0.033005407	0.033402523	0.033806535	0.03421761	0.034635923	0.035061653	0.035494985	0.035936108	0.036385217	0.036842514	0.037308204	0.0377825	0.038265621	0.038757792	0.039259245	0.039770219	0.040290959	0.040821717	0.041362754	0.041914337	0.042476742	0.043050252	0.043635158	0.044231762	0.044840371	0.045461303	0.046094886	0.046741456	0.047401358	0.048074948	0.048762593	0.049464668	0.050181561	0.050913668	0.051661398	0.05242517
555.mp3	0.082404164	0.083231761	0.084066802	0.084909355	0.085759486	0.086617263	0.087482751	0.088356015	0.089237122	0.090126135	0.091023118	0.091928135	0.092841248	0.093762519	0.094692007	0.095629773	0.096575875	0.097530369	0.098493312	0.099464758	0.100444759	0.101433366	0.102430629	0.103436594	0.104451308	0.105474811	0.106507147	0.107548351	0.108598461	0.109657507	0.110725521	0.111802529	0.112888553	0.113983614	0.115087727	0.116200905	0.117323156	0.118454482	0.119594885	0.120744357	0.121902889	0.123070464	0.124247062	0.125432655	0.126627212	0.127830692	0.12904305	0.130264235	0.131494186
556.mp3	0.06010279	0.06019359	0.060283017	0.060371087	0.060457816	0.060543221	0.060627317	0.060710118	0.060791639	0.060871895	0.0609509	0.061028666	0.061105208	0.061180538	0.061254668	0.061327611	0.061399377	0.06146998	0.061539429	0.061607735	0.06167491	0.061740962	0.061805902	0.061869739	0.061932482	0.06199414	0.062054721	0.062114235	0.062172688	0.062230088	0.062286443	0.062341759	0.062396044	0.062449304	0.062501545	0.062552773	0.062602994	0.062652213	0.062700435	0.062747665	0.062793909	0.06283917	0.062883452	0.06292676	0.062969097	0.063010467	0.063050872	0.063090316	0.063128803
558.mp3	0.049825159	0.049906127	0.049985966	0.050064681	0.050142276	0.050218755	0.05029412	0.050368376	0.050441525	0.050513569	0.05058451	0.05065435	0.05072309	0.050790731	0.050857273	0.050922717	0.050987063	0.05105031	0.051112456	0.051173502	0.051233444	0.051292281	0.05135001	0.051406629	0.051462133	0.05151652	0.051569785	0.051621924	0.051672932	0.051722802	0.05177153	0.05181911	0.051865534	0.051910795	0.051954885	0.051997797	0.052039522	0.052080051	0.052119374	0.052157482	0.052194363	0.052230007	0.052264401	0.052297535	0.052329395	0.052359968	0.05238924	0.052417197	0.052443824
560.mp3	0.148215118	0.148884673	0.149546634	0.150201194	0.150848544	0.151488869	0.152122355	0.15274918	0.153369522	0.153983551	0.154591437	0.155193345	0.155789435	0.156379865	0.156964787	0.157544351	0.158118702	0.158687982	0.159252328	0.159811874	0.16036675	0.160917082	0.161462993	0.1620046	0.162542018	0.16307536	0.163604732	0.164130239	0.164651981	0.165170054	0.165684553	0.166195567	0.166703182	0.167207483	0.16770855	0.168206458	0.168701282	0.169193092	0.169681955	0.170167935	0.170651094	0.17113149	0.171609178	0.17208421	0.172556635	0.173026501	0.17349385	0.173958724	0.17442116
561.mp3	0.082257691	0.082998228	0.083745284	0.084498942	0.085259283	0.086026391	0.086800349	0.087581242	0.088369153	0.089164168	0.089966372	0.090775851	0.091592691	0.092416977	0.093248796	0.094088235	0.09493538	0.095790318	0.096653135	0.097523918	0.098402754	0.099289727	0.100184924	0.101088431	0.102000331	0.102920708	0.103849647	0.10478723	0.105733538	0.106688652	0.10765265	0.108625611	0.109607612	0.110598726	0.111599028	0.112608587	0.113627474	0.114655754	0.115693491	0.116740747	0.117797579	0.118864045	0.119940194	0.121026076	0.122121734	0.123227209	0.124342536	0.125467747	0.126602867
564.mp3	0.070164454	0.070248431	0.070332106	0.070415496	0.070498617	0.070581487	0.070664122	0.070746538	0.070828752	0.070910779	0.070992635	0.071074336	0.071155896	0.071237332	0.071318658	0.07139989	0.071481042	0.071562128	0.071643164	0.071724164	0.071805143	0.071886114	0.071967092	0.072048092	0.072129127	0.072210212	0.07229136	0.072372585	0.072453902	0.072535324	0.072616866	0.072698541	0.072780363	0.072862346	0.072944505	0.073026852	0.073109402	0.073192169	0.073275168	0.073358412	0.073441915	0.073525692	0.073609757	0.073694124	0.073778809	0.073863825	0.073949188	0.074034913	0.074121013
565.mp3	0.080694392	0.081328081	0.081966248	0.082608945	0.083256225	0.083908144	0.084564755	0.085226112	0.085892271	0.086563285	0.087239211	0.087920103	0.088606017	0.089297008	0.089993133	0.090694446	0.091401005	0.092112864	0.092830079	0.093552707	0.094280803	0.095014424	0.095753624	0.096498459	0.097248985	0.098005256	0.098767327	0.099535253	0.100309088	0.101088884	0.101874696	0.102666575	0.103464573	0.104268743	0.105079133	0.105895794	0.106718775	0.107548123	0.108383885	0.109226106	0.110074831	0.110930103	0.111791964	0.112660453	0.113535609	0.114417469	0.115306067	0.116201438	0.117103611
568.mp3	0.111753211	0.112964137	0.114181851	0.11540624	0.116637187	0.117874572	0.119118269	0.120368146	0.121624068	0.122885896	0.124153483	0.125426679	0.12670533	0.127989275	0.129278348	0.130572379	0.131871192	0.133174605	0.134482433	0.135794482	0.137110556	0.138430453	0.139753962	0.141080872	0.142410961	0.143744007	0.145079777	0.146418036	0.147758543	0.149101051	0.150445306	0.15179105	0.15313802	0.154485947	0.155834555	0.157183565	0.158532691	0.159881642	0.161230122	0.16257783	0.163924459	0.165269697	0.166613229	0.167954733	0.169293882	0.170630346	0.171963789	0.173293871	0.174620249
574.mp3	0.078916553	0.079904177	0.080901931	0.081909849	0.082927961	0.083956296	0.084994878	0.086043729	0.087102865	0.088172301	0.089252046	0.090342105	0.09144248	0.092553167	0.093674159	0.094805441	0.095946995	0.097098799	0.098260823	0.099433032	0.100615386	0.101807837	0.103010332	0.104222811	0.105445207	0.106677446	0.107919447	0.109171121	0.110432371	0.111703093	0.112983174	0.114272491	0.115570916	0.116878309	0.118194521	0.119519395	0.120852763	0.122194447	0.123544261	0.124902007	0.126267475	0.127640447	0.129020693	0.13040797	0.131802026	0.133202598	0.134609408	0.136022169	0.13744058
577.mp3	0.1133334	0.114266468	0.115204525	0.116147559	0.117095555	0.118048497	0.119006369	0.11996915	0.120936819	0.121909355	0.122886731	0.123868921	0.124855896	0.125847626	0.126844076	0.127845211	0.128850993	0.129861383	0.130876338	0.131895811	0.132919756	0.133948121	0.134980854	0.136017898	0.137059193	0.138104678	0.139154286	0.14020795	0.141265597	0.142327153	0.143392537	0.144461669	0.145534461	0.146610825	0.147690666	0.148773887	0.149860387	0.15095006	0.152042795	0.153138479	0.154236993	0.155338214	0.156442014	0.157548261	0.158656818	0.159767541	0.160880285	0.161994896	0.163111219
579.mp3	0.056365999	0.057131348	0.05790836	0.058697237	0.059498188	0.060311422	0.061137153	0.061975598	0.062826975	0.063691508	0.064569422	0.065460945	0.066366309	0.067285747	0.068219496	0.069167796	0.070130889	0.071109018	0.07210243	0.073111374	0.0741361	0.075176861	0.076233909	0.077307502	0.078397895	0.079505345	0.080630111	0.081772452	0.082932626	0.08411089	0.085307504	0.086522723	0.087756803	0.089009998	0.090282558	0.091574732	0.092886765	0.094218897	0.095571365	0.096944401	0.098338228	0.099753067	0.101189127	0.102646613	0.104125716	0.105626621	0.107149501	0.108694515	0.11026181
580.mp3	0.037840613	0.037826569	0.037811282	0.037794759	0.037777011	0.037758044	0.037737866	0.037716486	0.037693909	0.037670143	0.037645194	0.037619067	0.03759177	0.037563306	0.03753368	0.037502898	0.037470963	0.03743788	0.037403652	0.037368282	0.037331773	0.037294128	0.037255349	0.037215438	0.037174397	0.037132227	0.03708893	0.037044505	0.036998954	0.036952276	0.036904472	0.036855541	0.036805483	0.036754295	0.036701978	0.036648529	0.036593947	0.03653823	0.036481375	0.036423379	0.03636424	0.036303954	0.036242518	0.036179928	0.03611618	0.036051269	0.035985192	0.035917943	0.035849518
581.mp3	0.068797749	0.069587918	0.070385768	0.071191349	0.07200471	0.0728259	0.073654966	0.074491955	0.075336911	0.076189878	0.077050897	0.07792001	0.078797254	0.079682667	0.080576284	0.081478138	0.08238826	0.08330668	0.084233422	0.085168512	0.08611197	0.087063816	0.088024065	0.088992731	0.089969822	0.090955346	0.091949304	0.092951698	0.093962521	0.094981767	0.096009422	0.09704547	0.09808989	0.099142656	0.100203738	0.101273101	0.102350704	0.1034365	0.104530439	0.105632464	0.106742511	0.107860511	0.108986389	0.110120062	0.111261441	0.112410431	0.113566929	0.114730825	0.115902
582.mp3	0.146318673	0.147360016	0.148391999	0.149414583	0.150427739	0.151431443	0.152425677	0.153410427	0.154385688	0.155351457	0.156307737	0.157254536	0.158191868	0.159119747	0.160038197	0.16094724	0.161846905	0.162737225	0.163618234	0.16448997	0.165352474	0.16620579	0.167049963	0.167885043	0.168711079	0.169528123	0.17033623	0.171135455	0.171925856	0.17270749	0.173480417	0.174244697	0.175000392	0.175747563	0.176486272	0.177216584	0.17793856	0.178652264	0.17935776	0.18005511	0.180744378	0.181425628	0.18209892	0.182764318	0.183421883	0.184071676	0.184713757	0.185348185	0.185975019
584.mp3	0.130765653	0.132030992	0.133299703	0.134571606	0.135846517	0.13712425	0.138404614	0.139687414	0.140972453	0.14225953	0.14354844	0.144838976	0.146130925	0.147424074	0.148718203	0.150013092	0.151308516	0.152604247	0.153900054	0.155195702	0.156490955	0.157785572	0.15907931	0.160371923	0.161663162	0.162952774	0.164240506	0.1655261	0.166809298	0.168089836	0.169367451	0.170641875	0.17191284	0.173180075	0.174443307	0.175702261	0.176956661	0.178206228	0.179450682	0.180689743	0.181923126	0.18315055	0.184371728	0.185586376	0.186794205	0.18799493	0.189188262	0.190373913	0.191551595
585.mp3	0.087822335	0.088579185	0.089343211	0.090114512	0.090893187	0.091679336	0.092473059	0.093274459	0.094083637	0.094900698	0.095725744	0.096558881	0.097400214	0.098249849	0.099107891	0.099974449	0.100849628	0.101733537	0.102626284	0.103527977	0.104438724	0.105358633	0.106287813	0.107226372	0.108174418	0.109132059	0.110099402	0.111076553	0.112063619	0.113060704	0.114067913	0.115085349	0.116113113	0.117151306	0.118200026	0.11925937	0.120329432	0.121410304	0.122502077	0.123604838	0.12471867	0.125843654	0.126979867	0.128127383	0.129286271	0.130456594	0.131638414	0.132831784	0.134036754
586.mp3	0.112046227	0.11330871	0.114576731	0.11585011	0.117128659	0.118412189	0.119700505	0.120993407	0.122290692	0.12359215	0.124897568	0.126206728	0.127519409	0.128835384	0.130154421	0.131476286	0.132800739	0.134127535	0.135456427	0.136787162	0.138119484	0.139453134	0.140787846	0.142123353	0.143459384	0.144795662	0.14613191	0.147467844	0.14880318	0.150137628	0.151470896	0.15280269	0.154132712	0.155460661	0.156786235	0.158109127	0.15942903	0.160745635	0.162058629	0.163367698	0.164672527	0.165972799	0.167268196	0.168558398	0.169843084	0.171121934	0.172394625	0.173660834	0.17492024
591.mp3	0.069553956	0.069900875	0.070248608	0.07059718	0.070946616	0.07129694	0.071648176	0.072000348	0.072353482	0.072707601	0.073062731	0.073418895	0.073776119	0.074134427	0.074493845	0.074854396	0.075216105	0.075578999	0.075943101	0.076308436	0.07667503	0.077042908	0.077412094	0.077782613	0.078154492	0.078527754	0.078902425	0.07927853	0.079656094	0.080035142	0.0804157	0.080797792	0.081181444	0.08156668	0.081953526	0.082342006	0.082732145	0.083123969	0.083517502	0.083912768	0.084309793	0.0847086	0.085109215	0.085511661	0.085915963	0.086322144	0.086730229	0.087140242	0.087552205
592.mp3	0.112383576	0.113403771	0.114430028	0.11546233	0.116500658	0.11754499	0.118595304	0.119651572	0.120713767	0.121781856	0.122855806	0.123935579	0.125021136	0.126112433	0.127209424	0.12831206	0.129420288	0.130534051	0.13165329	0.132777941	0.133907937	0.135043207	0.136183675	0.137329263	0.138479886	0.139635458	0.140795885	0.141961071	0.143130915	0.144305309	0.145484144	0.146667303	0.147854664	0.1490461	0.15024148	0.151440667	0.152643516	0.153849879	0.155059602	0.156272523	0.157488476	0.158707287	0.159928778	0.161152762	0.162379048	0.163607435	0.164837719	0.166069688	0.16730312
594.mp3	0.083579042	0.084291111	0.085008144	0.085730186	0.086457288	0.087189494	0.087926854	0.088669413	0.08941722	0.090170321	0.090928762	0.091692591	0.092461853	0.093236594	0.094016859	0.094802694	0.095594143	0.09639125	0.097194058	0.098002612	0.098816951	0.099637119	0.100463155	0.1012951	0.102132993	0.10297687	0.10382677	0.104682727	0.105544776	0.106412951	0.107287282	0.1081678	0.109054535	0.109947512	0.110846758	0.111752295	0.112664145	0.113582327	0.114506859	0.115437755	0.116375028	0.117318687	0.118268741	0.119225192	0.120188042	0.12115729	0.122132931	0.123114956	0.124103353
597.mp3	0.103235062	0.10391989	0.104609222	0.105303113	0.106001616	0.106704786	0.107412677	0.108125344	0.10884284	0.10956522	0.110292538	0.11102485	0.111762208	0.112504668	0.113252283	0.114005107	0.114763194	0.115526598	0.116295372	0.117069568	0.117849239	0.118634438	0.119425216	0.120221625	0.121023716	0.121831538	0.122645141	0.123464575	0.124289887	0.125121124	0.125958334	0.126801561	0.12765085	0.128506245	0.129367786	0.130235516	0.131109473	0.131989695	0.13287622	0.13376908	0.13466831	0.135573941	0.136486	0.137404515	0.138329511	0.13926101	0.14019903	0.14114359	0.142094702
598.mp3	0.080822105	0.081414164	0.082009564	0.082608344	0.083210547	0.083816215	0.084425388	0.08503811	0.085654423	0.086274368	0.086897987	0.087525324	0.088156421	0.08879132	0.089430064	0.090072696	0.090719257	0.091369791	0.09202434	0.092682946	0.093345651	0.094012498	0.094683529	0.095358786	0.096038309	0.096722141	0.097410322	0.098102893	0.098799894	0.099501366	0.100207348	0.100917878	0.101632995	0.102352738	0.103077143	0.103806247	0.104540086	0.105278695	0.106022109	0.106770359	0.10752348	0.108281501	0.109044454	0.109812368	0.110585269	0.111363185	0.112146141	0.11293416	0.113727265
600.mp3	0.120222174	0.12114117	0.12206415	0.122991109	0.123922035	0.124856918	0.125795745	0.126738504	0.127685178	0.128635752	0.129590207	0.130548522	0.131510677	0.132476649	0.133446411	0.134419939	0.135397201	0.136378168	0.137362807	0.138351084	0.13934296	0.140338396	0.141337351	0.142339782	0.14334564	0.144354878	0.145367444	0.146383283	0.147402339	0.148424552	0.149449858	0.150478193	0.151509487	0.152543669	0.153580664	0.154620392	0.155662773	0.15670772	0.157755145	0.158804956	0.159857055	0.160911343	0.161967715	0.163026064	0.164086277	0.165148237	0.166211824	0.167276913	0.168343374
605.mp3	0.126133584	0.127330826	0.128525419	0.129717176	0.13090591	0.132091439	0.133273584	0.134452168	0.135627016	0.136797958	0.137964824	0.139127449	0.140285672	0.141439331	0.142588271	0.143732337	0.144871379	0.14600525	0.147133803	0.148256898	0.149374395	0.150486158	0.151592055	0.152691954	0.153785729	0.154873255	0.155954411	0.157029078	0.158097139	0.159158482	0.160212996	0.161260573	0.162301108	0.163334497	0.164360642	0.165379444	0.166390808	0.167394642	0.168390855	0.16937936	0.170360069	0.171332901	0.172297772	0.173254605	0.174203322	0.175143848	0.176076108	0.177000033	0.177915551
606.mp3	0.071863942	0.072685242	0.073514506	0.074351793	0.075197165	0.076050677	0.076912388	0.077782355	0.078660632	0.079547274	0.080442333	0.081345862	0.08225791	0.083178525	0.084107756	0.085045647	0.085992242	0.086947581	0.087911704	0.088884648	0.089866448	0.090857136	0.09185674	0.092865288	0.093882804	0.094909307	0.095944816	0.096989343	0.0980429	0.099105493	0.100177124	0.101257791	0.10234749	0.103446208	0.104553931	0.105670639	0.106796306	0.107930902	0.109074391	0.110226729	0.11138787	0.112557759	0.113736334	0.114923529	0.116119269	0.117323471	0.118536048	0.1197569	0.120985925
607.mp3	0.115318322	0.116553415	0.117793858	0.119039506	0.120290212	0.121545823	0.122806185	0.124071136	0.125340512	0.126614146	0.127891866	0.129173494	0.13045885	0.131747751	0.133040006	0.134335423	0.135633805	0.136934951	0.138238656	0.139544709	0.140852899	0.142163006	0.14347481	0.144788084	0.1461026	0.147418123	0.148734416	0.150051237	0.151368341	0.152685479	0.154002398	0.155318842	0.156634549	0.157949258	0.1592627	0.160574604	0.161884698	0.163192703	0.164498339	0.165801322	0.167101367	0.168398184	0.169691481	0.170980963	0.172266333	0.173547292	0.174823536	0.176094763	0.177360667
608.mp3	0.05850397	0.059027979	0.059556797	0.060090497	0.060629154	0.061172842	0.061721638	0.062275619	0.062834864	0.063399451	0.063969461	0.064544976	0.065126077	0.065712848	0.066305372	0.066903736	0.067508024	0.068118325	0.068734726	0.069357315	0.069986183	0.070621419	0.071263117	0.071911366	0.072566262	0.073227896	0.073896364	0.07457176	0.07525418	0.075943721	0.076640478	0.07734455	0.078056033	0.078775026	0.079501626	0.080235932	0.080978042	0.081728054	0.082486067	0.083252178	0.084026486	0.084809087	0.085600079	0.086399556	0.087207616	0.08802435	0.088849854	0.089684218	0.090527532
609.mp3	0.115301511	0.116488096	0.117676364	0.11886612	0.120057167	0.121249308	0.122442345	0.123636078	0.124830307	0.126024833	0.127219452	0.128413964	0.129608166	0.130801855	0.131994828	0.133186882	0.134377812	0.135567415	0.136755488	0.137941826	0.139126226	0.140308484	0.141488397	0.142665763	0.143840377	0.145012039	0.146180547	0.147345699	0.148507296	0.149665138	0.150819026	0.151968763	0.15311415	0.154254992	0.155391095	0.156522263	0.157648305	0.158769029	0.159884245	0.160993763	0.162097396	0.163194958	0.164286264	0.165371131	0.166449377	0.167520822	0.168585287	0.169642597	0.170692575
610.mp3	0.076536117	0.076979582	0.077426025	0.077875494	0.078328036	0.078783699	0.07924253	0.079704579	0.080169894	0.080638524	0.081110521	0.081585933	0.082064813	0.082547211	0.083033179	0.083522769	0.084016035	0.08451303	0.085013807	0.085518421	0.086026926	0.086539379	0.087055834	0.087576348	0.088100978	0.088629782	0.089162816	0.08970014	0.090241813	0.090787893	0.09133844	0.091893515	0.092453179	0.093017492	0.093586517	0.094160315	0.09473895	0.095322483	0.095910979	0.096504501	0.097103114	0.097706882	0.098315869	0.098930141	0.099549764	0.100174802	0.100805323	0.101441391	0.102083074
611.mp3	0.042792266	0.043249811	0.043713873	0.044184592	0.044662113	0.045146582	0.045638152	0.046136977	0.046643215	0.047157031	0.047678591	0.048208066	0.048745632	0.049291469	0.049845762	0.0504087	0.050980477	0.051561292	0.05215135	0.05275086	0.053360037	0.0539791	0.054608275	0.055247795	0.055897896	0.056558821	0.057230821	0.05791415	0.058609072	0.059315855	0.060034774	0.060766112	0.061510158	0.062267208	0.063037568	0.063821547	0.064619464	0.065431647	0.066258429	0.067100152	0.067957167	0.068829832	0.069718514	0.070623588	0.071545437	0.072484454	0.073441038	0.074415599	0.075408554
612.mp3	0.067204337	0.068006825	0.068819413	0.069642243	0.070475457	0.071319198	0.072173612	0.073038845	0.073915044	0.074802356	0.07570093	0.076610914	0.077532459	0.078465714	0.079410831	0.080367959	0.081337249	0.082318853	0.08331292	0.084319601	0.085339045	0.0863714	0.087416816	0.088475437	0.089547411	0.090632879	0.091731985	0.092844867	0.093971663	0.095112507	0.096267531	0.097436863	0.098620628	0.099818946	0.101031932	0.102259697	0.103502349	0.104759985	0.106032701	0.107320583	0.108623711	0.109942158	0.111275986	0.112625251	0.113989999	0.115370265	0.116766073	0.118177436	0.119604356
613.mp3	0.108479817	0.109658698	0.110847072	0.112044941	0.113252304	0.114469155	0.115695485	0.11693128	0.118176523	0.119431192	0.120695261	0.121968699	0.12325147	0.124543532	0.12584484	0.127155342	0.12847498	0.12980369	0.131141405	0.132488048	0.133843536	0.135207782	0.136580689	0.137962155	0.13935207	0.140750315	0.142156765	0.143571287	0.144993739	0.14642397	0.147861822	0.149307125	0.150759704	0.152219371	0.15368593	0.155159175	0.156638889	0.158124847	0.15961681	0.161114531	0.162617752	0.164126201	0.165639598	0.167157649	0.16868005	0.170206483	0.171736621	0.173270121	0.174806631
614.mp3	0.093845262	0.095093441	0.096347919	0.097608479	0.098874898	0.100146947	0.101424393	0.102707001	0.103994528	0.105286728	0.106583352	0.107884147	0.109188854	0.110497211	0.111808954	0.113123814	0.114441518	0.115761791	0.117084356	0.118408929	0.119735228	0.121062965	0.12239185	0.123721593	0.1250519	0.126382474	0.127713018	0.129043233	0.130372818	0.131701472	0.133028891	0.134354772	0.135678811	0.137000701	0.138320139	0.139636818	0.140950433	0.142260679	0.143567251	0.144869845	0.146168159	0.147461888	0.148750733	0.150034394	0.151312572	0.152584971	0.153851297	0.155111257	0.15636456
615.mp3	0.111677506	0.112454847	0.113236497	0.11402247	0.11481278	0.115607437	0.116406453	0.11720984	0.118017606	0.11882976	0.119646311	0.120467265	0.121292628	0.122122407	0.122956603	0.123795221	0.124638262	0.125485726	0.126337612	0.127193919	0.128054643	0.128919779	0.12978932	0.130663258	0.131541584	0.132424286	0.133311352	0.134202765	0.135098511	0.135998569	0.136902918	0.137811537	0.1387244	0.139641479	0.140562745	0.141488166	0.142417707	0.14335133	0.144288997	0.145230663	0.146176284	0.14712581	0.148079191	0.14903637	0.149997291	0.150961891	0.151930104	0.152901864	0.153877096
616.mp3	0.065813271	0.066102496	0.066393099	0.066685113	0.066978571	0.067273506	0.067569951	0.06786794	0.068167507	0.068468687	0.068771512	0.06907602	0.069382243	0.069690219	0.069999982	0.070311569	0.070625017	0.070940361	0.071257639	0.071576888	0.071898147	0.072221453	0.072546846	0.072874363	0.073204045	0.073535931	0.073870062	0.074206477	0.074545219	0.074886328	0.075229848	0.075575819	0.075924285	0.07627529	0.076628876	0.07698509	0.077343974	0.077705575	0.078069938	0.07843711	0.078807138	0.079180068	0.07955595	0.07993483	0.080316758	0.080701784	0.081089958	0.08148133	0.081875951
617.mp3	0.053135524	0.053734094	0.054340746	0.054955624	0.05557888	0.056210666	0.056851136	0.057500448	0.058158765	0.058826249	0.059503067	0.06018939	0.060885389	0.06159124	0.062307123	0.063033219	0.063769712	0.06451679	0.065274644	0.066043469	0.066823461	0.067614819	0.068417747	0.069232451	0.070059139	0.070898023	0.071749318	0.072613242	0.073490013	0.074379856	0.075282994	0.076199657	0.077130074	0.078074477	0.079033102	0.080006184	0.080993962	0.081996675	0.083014565	0.084047874	0.085096846	0.086161724	0.087242752	0.088340175	0.089454238	0.090585182	0.091733252	0.092898686	0.094081726
620.mp3	0.058599718	0.058913282	0.059228041	0.059544024	0.059861262	0.060179786	0.060499628	0.060820818	0.061143389	0.061467373	0.061792801	0.062119707	0.062448124	0.062778085	0.063109624	0.063442774	0.06377757	0.064114047	0.06445224	0.064792184	0.065133915	0.065477469	0.065822883	0.066170194	0.066519438	0.066870654	0.06722388	0.067579154	0.067936515	0.068296004	0.068657658	0.06902152	0.069387628	0.069756026	0.070126753	0.070499852	0.070875367	0.071253338	0.071633811	0.072016829	0.072402436	0.072790677	0.073181597	0.073575243	0.073971661	0.074370897	0.074772999	0.075178014	0.075585991
621.mp3	0.090301907	0.091121386	0.091947044	0.092778929	0.09361709	0.094461576	0.095312434	0.096169711	0.097033454	0.09790371	0.098780522	0.099663937	0.100553996	0.101450744	0.10235422	0.103264467	0.104181522	0.105105425	0.106036213	0.106973919	0.107918579	0.108870225	0.109828886	0.110794593	0.111767371	0.112747246	0.113734239	0.114728373	0.115729664	0.116738129	0.117753779	0.118776626	0.119806677	0.120843936	0.121888403	0.122940076	0.123998951	0.125065016	0.126138259	0.127218662	0.128306203	0.129400858	0.130502594	0.131611376	0.132727165	0.133849915	0.134979575	0.136116088	0.137259393
622.mp3	0.077289417	0.077820284	0.07835469	0.078892688	0.079434336	0.07997969	0.080528805	0.081081741	0.081638555	0.082199306	0.082764052	0.083332854	0.083905773	0.084482868	0.085064201	0.085649835	0.086239832	0.086834254	0.087433165	0.08803663	0.088644712	0.089257477	0.089874991	0.090497318	0.091124526	0.091756681	0.092393851	0.093036103	0.093683504	0.094336124	0.094994031	0.095657293	0.09632598	0.097000162	0.097679906	0.098365285	0.099056366	0.09975322	0.100455917	0.101164527	0.101879119	0.102599762	0.103326528	0.104059483	0.104798698	0.105544241	0.106296179	0.10705458	0.107819511
623.mp3	0.117681677	0.119057079	0.120440732	0.121832476	0.123232145	0.124639567	0.126054562	0.127476942	0.128906513	0.130343073	0.131786413	0.133236316	0.134692558	0.136154905	0.137623118	0.13909695	0.140576145	0.142060439	0.143549561	0.145043231	0.146541162	0.148043059	0.149548618	0.151057529	0.152569471	0.154084118	0.155601135	0.157120178	0.158640897	0.160162934	0.161685923	0.163209489	0.164733253	0.166256825	0.167779811	0.169301807	0.170822405	0.172341187	0.173857732	0.17537161	0.176882386	0.178389619	0.179892862	0.181391662	0.182885563	0.184374102	0.185856812	0.187333221	0.188802855
625.mp3	0.131876352	0.133066366	0.134257902	0.135450782	0.136644829	0.137839864	0.139035705	0.14023217	0.141429074	0.14262623	0.143823451	0.145020547	0.146217327	0.147413599	0.148609169	0.149803842	0.15099742	0.152189706	0.153380502	0.154569606	0.155756816	0.156941932	0.158124748	0.15930506	0.160482662	0.161657349	0.162828913	0.163997145	0.165161838	0.166322781	0.167479766	0.168632581	0.169781015	0.170924857	0.172063896	0.17319792	0.174326716	0.175450072	0.176567776	0.177679615	0.178785378	0.179884851	0.180977823	0.182064082	0.183143416	0.184215614	0.185280466	0.186337762	0.187387291
628.mp3	0.088803026	0.089183349	0.089565083	0.089948271	0.090332954	0.090719176	0.091106977	0.091496401	0.09188749	0.092280288	0.092674837	0.093071181	0.093469364	0.093869429	0.09427142	0.094675382	0.095081359	0.095489397	0.09589954	0.096311835	0.096726326	0.09714306	0.097562083	0.097983442	0.098407185	0.098833357	0.099262009	0.099693187	0.100126939	0.100563316	0.101002366	0.101444139	0.101888684	0.102336053	0.102786296	0.103239464	0.103695609	0.104154784	0.10461704	0.105082431	0.105551009	0.10602283	0.106497946	0.106976412	0.107458284	0.107943617	0.108432467	0.10892489	0.109420943
629.mp3	0.077593246	0.078307615	0.079029311	0.079758438	0.0804951	0.081239403	0.081991452	0.082751355	0.083519222	0.08429516	0.085079281	0.085871696	0.086672518	0.087481859	0.088299834	0.089126557	0.089962143	0.090806709	0.091660372	0.092523248	0.093395456	0.094277113	0.095168338	0.09606925	0.096979967	0.097900609	0.098831294	0.099772141	0.100723267	0.101684792	0.102656832	0.103639504	0.104632924	0.105637207	0.106652466	0.107678814	0.10871636	0.109765215	0.110825484	0.111897273	0.112980683	0.114075815	0.115182764	0.116301624	0.117432485	0.118575431	0.119730545	0.120897904	0.122077578
631.mp3	0.080892687	0.08177473	0.082666996	0.083569613	0.08448271	0.085406416	0.086340859	0.087286171	0.08824248	0.089209916	0.090188609	0.091178689	0.092180285	0.093193527	0.094218541	0.095255456	0.096304399	0.097365494	0.098438867	0.09952464	0.100622935	0.101733871	0.102857564	0.103994131	0.105143684	0.106306332	0.107482182	0.108671337	0.109873896	0.111089954	0.112319603	0.113562929	0.114820013	0.11609093	0.117375751	0.118674539	0.11998735	0.121314235	0.122655234	0.124010382	0.125379704	0.126763215	0.128160921	0.129572818	0.130998891	0.132439111	0.133893441	0.135361827	0.136844205
632.mp3	0.113631125	0.114567688	0.115507543	0.116450644	0.117396944	0.118346394	0.119298944	0.120254542	0.121213135	0.122174669	0.123139088	0.124106334	0.125076348	0.12604907	0.127024436	0.128002382	0.128982844	0.129965752	0.130951038	0.13193863	0.132928455	0.133920439	0.134914502	0.135910568	0.136908555	0.137908379	0.138909955	0.139913196	0.140918013	0.141924313	0.142932002	0.143940985	0.144951163	0.145962434	0.146974695	0.14798784	0.149001762	0.150016349	0.151031487	0.152047062	0.153062953	0.154079041	0.155095202	0.156111307	0.15712723	0.158142836	0.159157991	0.160172559	0.161186396
634.mp3	0.074628424	0.075088478	0.07555111	0.076016363	0.076484281	0.076954909	0.07742829	0.077904471	0.078383496	0.078865411	0.079350262	0.079838096	0.080328959	0.080822899	0.081319963	0.0818202	0.082323657	0.082830383	0.083340427	0.083853839	0.084370669	0.084890967	0.085414783	0.085942169	0.086473175	0.087007853	0.087546255	0.088088434	0.088634442	0.089184332	0.089738156	0.09029597	0.090857826	0.091423778	0.091993882	0.09256819	0.093146759	0.093729643	0.094316897	0.094908577	0.095504738	0.096105436	0.096710726	0.097320665	0.097935307	0.098554709	0.099178926	0.099808014	0.10044203
635.mp3	0.068843507	0.069429994	0.070020266	0.070614359	0.07121231	0.071814154	0.072419927	0.073029667	0.07364341	0.074261192	0.07488305	0.075509021	0.07613914	0.076773445	0.077411971	0.078054756	0.078701836	0.079353247	0.080009024	0.080669203	0.081333821	0.082002913	0.082676514	0.083354658	0.08403738	0.084724715	0.085416695	0.086113356	0.086814728	0.087520846	0.088231741	0.088947443	0.089667984	0.090393394	0.091123702	0.091858936	0.092599125	0.093344294	0.09409447	0.094849679	0.095609943	0.096375285	0.097145728	0.097921291	0.098701993	0.099487853	0.100278887	0.101075109	0.101876533
637.mp3	0.051948912	0.052095913	0.052242456	0.052388552	0.052534215	0.052679456	0.052824287	0.052968721	0.053112767	0.053256439	0.053399747	0.053542702	0.053685315	0.053827597	0.053969559	0.054111211	0.054252564	0.054393628	0.054534413	0.054674929	0.054815186	0.054955194	0.055094961	0.055234498	0.055373814	0.055512918	0.055651819	0.055790527	0.055929048	0.056067393	0.05620557	0.056343587	0.056481452	0.056619174	0.05675676	0.056894218	0.057031557	0.057168782	0.057305903	0.057442926	0.057579857	0.057716706	0.057853477	0.057990178	0.058126816	0.058263396	0.058399926	0.058536411	0.058672858
638.mp3	0.099261442	0.100160303	0.101065928	0.101978364	0.102897657	0.103823852	0.104756993	0.105697125	0.106644289	0.107598527	0.108559879	0.109528384	0.110504078	0.111486999	0.112477181	0.113474656	0.114479455	0.115491608	0.116511142	0.117538081	0.11857245	0.119614268	0.120663554	0.121720323	0.122784588	0.12385636	0.124935645	0.126022448	0.127116768	0.128218604	0.12932795	0.130444794	0.131569123	0.132700918	0.133840158	0.134986815	0.136140857	0.137302248	0.138470946	0.139646905	0.140830071	0.142020386	0.143217787	0.144422203	0.145633557	0.146851766	0.148076739	0.149308378	0.150546579
639.mp3	0.091301621	0.092341178	0.093389173	0.0944456	0.095510453	0.096583718	0.097665383	0.09875543	0.099853838	0.100960582	0.102075634	0.103198963	0.104330533	0.105470304	0.106618233	0.107774272	0.108938367	0.110110462	0.111290496	0.112478401	0.113674107	0.114877536	0.116088607	0.117307232	0.118533319	0.11976677	0.121007479	0.122255337	0.123510227	0.124772027	0.126040607	0.127315832	0.128597559	0.12988564	0.131179917	0.132480227	0.133786401	0.135098258	0.136415615	0.137738278	0.139066045	0.140398708	0.14173605	0.143077845	0.14442386	0.145773853	0.147127575	0.148484765	0.149845158
640.mp3	0.088371872	0.089172981	0.089980099	0.090793265	0.091612516	0.092437888	0.093269418	0.094107139	0.094951087	0.095801295	0.096657794	0.097520616	0.09838979	0.099265346	0.100147311	0.101035711	0.10193057	0.102831912	0.103739758	0.104654129	0.105575042	0.106502513	0.107436557	0.108377185	0.109324409	0.110278234	0.111238668	0.112205712	0.113179368	0.114159631	0.115146498	0.116139959	0.117140004	0.118146617	0.11915978	0.120179473	0.121205669	0.12223834	0.123277452	0.124322969	0.125374848	0.126433045	0.127497509	0.128568184	0.12964501	0.130727923	0.13181685	0.132911718	0.134012443
643.mp3	0.074089293	0.074955853	0.075828246	0.076706437	0.07759039	0.078480069	0.079375434	0.080276443	0.081183055	0.082095222	0.0830129	0.083936038	0.084864587	0.085798493	0.0867377	0.087682152	0.08863179	0.089586551	0.090546372	0.091511188	0.092480928	0.093455523	0.0944349	0.095418983	0.096407695	0.097400953	0.098398677	0.09940078	0.100407174	0.101417768	0.10243247	0.103451184	0.10447381	0.105500247	0.106530392	0.107564138	0.108601375	0.10964199	0.110685869	0.111732893	0.112782942	0.113835892	0.114891616	0.115949984	0.117010864	0.118074121	0.119139616	0.120207207	0.121276752
644.mp3	0.067766547	0.068132064	0.068498848	0.06886693	0.069236345	0.069607125	0.069979303	0.070352912	0.070727987	0.071104561	0.071482668	0.071862342	0.072243619	0.072626534	0.07301112	0.073397415	0.073785453	0.074175271	0.074566904	0.07496039	0.075355764	0.075753065	0.07615233	0.076553596	0.076956901	0.077362284	0.077769783	0.078179437	0.078591286	0.079005368	0.079421724	0.079840394	0.080261419	0.080684839	0.081110695	0.081539029	0.081969882	0.082403298	0.082839317	0.083277984	0.083719341	0.084163431	0.084610298	0.085059987	0.085512542	0.085968007	0.086426428	0.086887849	0.087352317
645.mp3	0.130966943	0.132229148	0.133487986	0.134743207	0.135994563	0.137241808	0.138484703	0.139723008	0.140956491	0.142184922	0.143408075	0.144625728	0.145837663	0.147043667	0.148243531	0.149437049	0.150624022	0.151804252	0.152977549	0.154143724	0.155302595	0.156453985	0.157597719	0.158733628	0.159861547	0.160981317	0.162092783	0.163195793	0.164290201	0.165375865	0.166452647	0.167520416	0.168579042	0.169628401	0.170668374	0.171698845	0.172719702	0.173730839	0.174732153	0.175723545	0.17670492	0.177676186	0.178637258	0.179588052	0.180528488	0.181458489	0.182377985	0.183286906	0.184185186
646.mp3	0.149784405	0.150291519	0.150796174	0.15129847	0.151798504	0.152296366	0.152792146	0.153285928	0.153777796	0.154267826	0.154756095	0.155242674	0.155727632	0.156211036	0.156692947	0.157173427	0.157652532	0.158130318	0.158606836	0.159082135	0.159556262	0.160029262	0.160501176	0.160972044	0.161441903	0.161910788	0.162378732	0.162845765	0.163311915	0.163777208	0.16424167	0.164705321	0.165168183	0.165630273	0.166091608	0.166552202	0.167012068	0.167471216	0.167929655	0.168387392	0.168844433	0.169300781	0.169756437	0.170211402	0.170665674	0.17111925	0.171572124	0.17202429	0.172475738
647.mp3	0.079500667	0.080074044	0.08065178	0.081233937	0.081820578	0.082411768	0.083007571	0.083608052	0.084213277	0.084823313	0.085438225	0.086058082	0.086682952	0.087312903	0.087948004	0.088588324	0.089233935	0.089884905	0.090541307	0.091203211	0.09187069	0.092543815	0.093222659	0.093907295	0.094597796	0.095294235	0.095996686	0.096705224	0.09741992	0.098140851	0.09886809	0.09960171	0.100341786	0.101088392	0.101841601	0.102601487	0.103368123	0.104141582	0.104921936	0.105709256	0.106503613	0.107305079	0.108113722	0.10892961	0.109752812	0.110583393	0.111421418	0.112266951	0.113120053
648.mp3	0.14327052	0.144219216	0.145164205	0.146105429	0.147042831	0.147976355	0.14890595	0.149831562	0.15075314	0.151670636	0.152584	0.153493185	0.154398146	0.155298838	0.156195216	0.157087238	0.157974862	0.158858046	0.15973675	0.160610935	0.161480562	0.162345593	0.163205991	0.164061718	0.164912739	0.165759017	0.166600518	0.167437206	0.168269046	0.169096006	0.16991805	0.170735145	0.171547257	0.172354354	0.173156401	0.173953365	0.174745214	0.175531914	0.176313432	0.177089733	0.177860786	0.178626555	0.179387007	0.180142107	0.180891821	0.181636114	0.18237495	0.183108293	0.183836108
649.mp3	0.11081896	0.111552511	0.112291161	0.113034936	0.113783859	0.114537954	0.115297243	0.116061749	0.116831494	0.117606497	0.11838678	0.11917236	0.119963257	0.120759487	0.121561067	0.122368012	0.123180336	0.123998052	0.124821172	0.125649706	0.126483663	0.127323051	0.128167876	0.129018142	0.129873852	0.130735007	0.131601607	0.132473649	0.133351128	0.134234038	0.13512237	0.136016113	0.136915253	0.137819775	0.13872966	0.139644886	0.140565431	0.141491266	0.142422363	0.143358689	0.144300206	0.145246876	0.146198655	0.147155497	0.148117351	0.149084162	0.150055873	0.15103242	0.152013736
650.mp3	0.074427983	0.075384481	0.076353273	0.077334497	0.078328288	0.079334783	0.080354115	0.08138642	0.08243183	0.083490475	0.084562485	0.085647988	0.08674711	0.087859973	0.088986698	0.090127405	0.091282206	0.092451215	0.093634539	0.094832282	0.096044544	0.097271419	0.098512999	0.099769367	0.101040604	0.102326781	0.103627965	0.104944217	0.106275587	0.107622121	0.108983853	0.110360811	0.111753013	0.113160465	0.114583166	0.116021101	0.117474246	0.118942561	0.120425998	0.121924492	0.123437965	0.124966325	0.126509463	0.128067255	0.12963956	0.13122622	0.132827058	0.134441878	0.136070466
651.mp3	0.114914439	0.116147324	0.117386283	0.118631183	0.119881884	0.121138243	0.122400113	0.12366734	0.124939769	0.126217236	0.127499576	0.128786617	0.130078184	0.131374096	0.132674166	0.133978204	0.135286015	0.136597399	0.13791215	0.139230058	0.140550909	0.141874481	0.14320055	0.144528887	0.145859255	0.147191417	0.148525126	0.149860135	0.151196188	0.152533026	0.153870387	0.155208001	0.156545596	0.157882894	0.159219613	0.160555466	0.161890163	0.163223409	0.164554903	0.165884344	0.167211423	0.168535829	0.169857246	0.171175358	0.17248984	0.173800368	0.175106612	0.176408241	0.17770492
652.mp3	0.144627003	0.145461065	0.146287864	0.147107463	0.14791993	0.148725332	0.149523739	0.15031522	0.151099848	0.151877695	0.152648832	0.153413334	0.154171274	0.154922725	0.155667762	0.156406458	0.157138886	0.157865121	0.158585235	0.159299301	0.160007391	0.160709575	0.161405925	0.162096511	0.162781401	0.163460663	0.164134365	0.164802572	0.165465348	0.166122759	0.166774864	0.167421727	0.168063406	0.168699959	0.169331444	0.169957916	0.170579428	0.171196032	0.17180778	0.172414721	0.173016901	0.173614367	0.174207162	0.174795329	0.175378908	0.175957938	0.176532455	0.177102495	0.177668091
653.mp3	0.093885974	0.094888142	0.095897277	0.096913362	0.097936379	0.098966309	0.100003127	0.101046809	0.102097327	0.103154648	0.104218741	0.105289568	0.106367089	0.107451263	0.108542042	0.109639379	0.110743221	0.111853512	0.112970193	0.114093201	0.115222468	0.116357926	0.117499498	0.118647108	0.119800671	0.120960102	0.122125309	0.123296197	0.124472665	0.125654608	0.126841918	0.12803448	0.129232174	0.130434876	0.131642457	0.132854781	0.134071709	0.135293096	0.136518789	0.137748633	0.138982464	0.140220115	0.141461411	0.142706172	0.143954212	0.145205338	0.146459352	0.147716049	0.148975216
654.mp3	0.071208442	0.07186692	0.072531587	0.073202532	0.073879842	0.074563606	0.075253912	0.075950853	0.07665452	0.077365004	0.0780824	0.078806802	0.079538304	0.080277003	0.081022996	0.08177638	0.082537253	0.083305714	0.084081863	0.084865801	0.085657627	0.086457445	0.087265354	0.088081459	0.088905861	0.089738664	0.090579971	0.091429885	0.092288511	0.093155952	0.094032311	0.094917691	0.095812197	0.096715931	0.097628995	0.098551491	0.099483521	0.100425183	0.101376578	0.102337803	0.103308955	0.104290129	0.10528142	0.106282918	0.107294713	0.108316893	0.109349543	0.110392745	0.111446579
656.mp3	0.074186973	0.074819493	0.075457046	0.076099692	0.076747492	0.077400507	0.078058799	0.07872243	0.079391461	0.080065956	0.080745976	0.081431586	0.082122847	0.082819825	0.083522582	0.084231182	0.08494569	0.085666169	0.086392684	0.087125298	0.087864076	0.088609082	0.089360379	0.090118032	0.090882104	0.091652659	0.092429758	0.093213466	0.094003843	0.094800952	0.095604854	0.096415608	0.097233276	0.098057914	0.098889583	0.099728338	0.100574235	0.101427329	0.102287673	0.10315532	0.10403032	0.104912721	0.105802572	0.106699917	0.1076048	0.108517261	0.10943734	0.110365073	0.111300494
657.mp3	0.069960256	0.070447964	0.070938486	0.071431862	0.071928131	0.072427336	0.072929517	0.073434715	0.073942971	0.074454329	0.074968829	0.075486514	0.076007427	0.076531611	0.077059108	0.077589962	0.078124217	0.078661915	0.0792031	0.079747818	0.080296111	0.080848024	0.081403601	0.081962888	0.082525927	0.083092764	0.083663443	0.08423801	0.084816507	0.085398981	0.085985475	0.086576035	0.087170703	0.087769524	0.088372543	0.088979802	0.089591346	0.090207216	0.090827457	0.09145211	0.092081217	0.092714819	0.093352959	0.093995675	0.094643008	0.095294997	0.095951679	0.096613093	0.097279274
658.mp3	0.139074605	0.139959458	0.140837874	0.141709879	0.1425755	0.143434767	0.144287713	0.14513437	0.145974775	0.146808963	0.147636974	0.148458847	0.149274622	0.15008434	0.150888045	0.15168578	0.152477588	0.153263513	0.1540436	0.154817894	0.155586441	0.156349285	0.157106473	0.157858048	0.158604057	0.159344544	0.160079554	0.16080913	0.161533318	0.162252159	0.162965696	0.163673972	0.164377027	0.165074902	0.165767637	0.16645527	0.167137839	0.167815381	0.168487931	0.169155525	0.169818195	0.170475975	0.171128894	0.171776984	0.172420272	0.173058785	0.173692551	0.174321592	0.174945932
660.mp3	0.0567668	0.057153912	0.057543052	0.05793425	0.058327536	0.058722938	0.059120488	0.059520215	0.05992215	0.060326322	0.060732764	0.061141505	0.061552577	0.06196601	0.062381836	0.062800086	0.063220792	0.063643984	0.064069695	0.064497955	0.064928797	0.065362252	0.065798353	0.066237129	0.066678613	0.067122838	0.067569833	0.06801963	0.068472261	0.068927757	0.069386149	0.069847467	0.070311742	0.070779005	0.071249284	0.071722611	0.072199014	0.072678522	0.073161164	0.073646967	0.074135959	0.074628168	0.075123619	0.075622338	0.07612435	0.07662968	0.07713835	0.077650383	0.078165802
661.mp3	0.127593652	0.128757046	0.129926376	0.131101578	0.132282584	0.133469325	0.134661726	0.135859708	0.13706319	0.138272086	0.139486306	0.140705755	0.141930336	0.143159946	0.144394478	0.145633821	0.146877858	0.148126468	0.149379526	0.150636902	0.15189846	0.153164058	0.154433552	0.155706791	0.156983616	0.158263867	0.159547376	0.16083397	0.162123469	0.163415688	0.164710437	0.166007519	0.16730673	0.168607862	0.169910699	0.171215019	0.172520594	0.17382719	0.175134565	0.176442472	0.177750657	0.179058858	0.180366808	0.181674233	0.182980851	0.184286375	0.185590511	0.186892955	0.188193401
662.mp3	0.131461492	0.132507797	0.133554783	0.134602347	0.135650383	0.136698787	0.13774745	0.138796267	0.13984513	0.140893928	0.141942553	0.142990894	0.144038841	0.145086281	0.1461331	0.147179187	0.148224426	0.149268702	0.150311899	0.1513539	0.152394588	0.153433843	0.154471548	0.155507581	0.156541821	0.157574147	0.158604437	0.159632565	0.16065841	0.161681844	0.162702742	0.163720978	0.164736423	0.165748949	0.166758427	0.167764726	0.168767716	0.169767264	0.170763237	0.171755503	0.172743926	0.173728372	0.174708704	0.175684785	0.176656477	0.177623642	0.17858614	0.179543832	0.180496575
663.mp3	0.096877102	0.097899996	0.098928859	0.099963636	0.101004265	0.102050686	0.103102832	0.104160638	0.105224031	0.106292939	0.107367285	0.108446991	0.109531973	0.110622147	0.111717423	0.11281771	0.113922914	0.115032935	0.116147672	0.11726702	0.118390871	0.119519111	0.120651626	0.121788297	0.122929	0.124073609	0.125221993	0.126374018	0.127529547	0.128688436	0.129850541	0.131015712	0.132183794	0.133354631	0.134528059	0.135703914	0.136882024	0.138062217	0.139244312	0.140428129	0.141613479	0.142800173	0.143988014	0.145176804	0.146366338	0.147556409	0.148746805	0.149937309	0.151127701
664.mp3	0.046459822	0.046724473	0.046990182	0.047256969	0.047524854	0.047793861	0.048064008	0.04833532	0.048607816	0.04888152	0.049156452	0.049432635	0.049710091	0.049988843	0.050268912	0.050550322	0.050833094	0.051117252	0.051402817	0.051689813	0.051978263	0.052268189	0.052559615	0.052852562	0.053147054	0.053443114	0.053740765	0.054040029	0.05434093	0.054643489	0.05494773	0.055253675	0.055561346	0.055870766	0.056181956	0.056494938	0.056809734	0.057126366	0.057444853	0.057765217	0.058087479	0.058411657	0.058737772	0.059065842	0.059395886	0.059727922	0.060061967	0.060398038	0.06073615
665.mp3	0.131661517	0.132945303	0.134230665	0.135517371	0.136805187	0.138093874	0.139383195	0.140672907	0.141962767	0.143252529	0.144541944	0.145830763	0.147118735	0.148405605	0.149691119	0.150975021	0.152257052	0.153536954	0.154814466	0.156089327	0.157361275	0.158630047	0.159895379	0.161157006	0.162414665	0.16366809	0.164917015	0.166161176	0.167400308	0.168634145	0.169862423	0.171084877	0.172301244	0.173511262	0.174714667	0.175911198	0.177100597	0.178282603	0.17945696	0.180623412	0.181781703	0.182931583	0.184072799	0.185205102	0.186328247	0.187441989	0.188546086	0.189640297	0.190724386
666.mp3	0.071364435	0.071744525	0.07212612	0.072509255	0.072893967	0.073280291	0.073668262	0.074057918	0.074449294	0.074842427	0.075237354	0.075634113	0.07603274	0.076433274	0.076835751	0.077240212	0.077646693	0.078055233	0.078465872	0.07887865	0.079293604	0.079710776	0.080130205	0.080551932	0.080975997	0.081402442	0.081831307	0.082262635	0.082696467	0.083132846	0.083571814	0.084013413	0.084457687	0.084904679	0.085354433	0.085806994	0.086262404	0.08672071	0.087181955	0.087646185	0.088113446	0.088583783	0.089057242	0.08953387	0.090013713	0.090496818	0.090983233	0.091473004	0.091966179
667.mp3	0.071820813	0.07214776	0.072474914	0.072802296	0.073129927	0.073457828	0.073786021	0.074114528	0.074443368	0.074772563	0.075102134	0.075432103	0.075762489	0.076093314	0.0764246	0.076756366	0.077088633	0.077421422	0.077754755	0.07808865	0.07842313	0.078758214	0.079093922	0.079430276	0.079767296	0.080105002	0.080443413	0.08078255	0.081122434	0.081463083	0.081804519	0.08214676	0.082489827	0.082833739	0.083178515	0.083524175	0.083870739	0.084218225	0.084566652	0.08491604	0.085266408	0.085617774	0.085970156	0.086323574	0.086678045	0.087033588	0.08739022	0.08774796	0.088106825
668.mp3	0.064964733	0.065103936	0.065242952	0.065381797	0.065520489	0.065659043	0.065797476	0.065935805	0.066074044	0.066212211	0.06635032	0.066488388	0.066626431	0.066764465	0.066902504	0.067040565	0.067178664	0.067316815	0.067455034	0.067593338	0.06773174	0.067870257	0.068008904	0.068147697	0.06828665	0.06842578	0.068565101	0.068704629	0.06884438	0.068984369	0.069124611	0.069265122	0.069405918	0.069547014	0.069688426	0.069830169	0.069972259	0.070114713	0.070257545	0.070400772	0.07054441	0.070688476	0.070832984	0.070977952	0.071123395	0.071269331	0.071415776	0.071562746	0.071710258
671.mp3	0.061398083	0.061669133	0.061940572	0.062212421	0.062484698	0.062757426	0.063030623	0.063304311	0.06357851	0.063853241	0.064128524	0.064404379	0.064680827	0.064957888	0.065235584	0.065513935	0.065792961	0.066072682	0.066353121	0.066634297	0.066916231	0.067198944	0.067482456	0.06776679	0.068051964	0.068338	0.068624919	0.068912742	0.06920149	0.069491184	0.069781843	0.070073491	0.070366146	0.070659831	0.070954566	0.071250371	0.071547269	0.07184528	0.072144424	0.072444723	0.072746198	0.073048868	0.073352756	0.073657881	0.073964264	0.074271926	0.074580888	0.074891169	0.075202791
672.mp3	0.138289057	0.13932049	0.140349517	0.141376013	0.142399857	0.143420928	0.144439106	0.145454275	0.146466316	0.147475116	0.14848056	0.149482535	0.15048093	0.151475636	0.152466544	0.153453546	0.154436537	0.155415412	0.156390067	0.157360401	0.158326311	0.1592877	0.160244467	0.161196516	0.162143751	0.163086076	0.164023399	0.164955625	0.165882664	0.166804425	0.167720818	0.168631755	0.169537148	0.170436911	0.171330959	0.172219206	0.173101569	0.173977966	0.174848313	0.17571253	0.176570536	0.177422253	0.1782676	0.179106499	0.179938874	0.180764647	0.181583741	0.182396082	0.183201593
673.mp3	0.071137321	0.071591047	0.072047765	0.072507528	0.072970389	0.073436403	0.073905625	0.074378112	0.074853919	0.075333104	0.075815725	0.076301841	0.076791512	0.077284797	0.077781758	0.078282455	0.078786953	0.079295313	0.079807601	0.08032388	0.080844216	0.081368675	0.081897324	0.082430231	0.082967465	0.083509095	0.08405519	0.084605822	0.085161061	0.085720981	0.086285653	0.086855153	0.087429553	0.088008929	0.088593357	0.089182913	0.089777674	0.090377717	0.090983121	0.091593965	0.092210327	0.092832287	0.093459926	0.094093324	0.094732563	0.095377722	0.096028885	0.096686132	0.097349547
674.mp3	0.08436525	0.084789058	0.085214658	0.08564209	0.086071397	0.086502621	0.086935803	0.087370987	0.087808217	0.088247534	0.088688984	0.089132609	0.089578455	0.090026566	0.090476987	0.090929764	0.091384943	0.09184257	0.092302691	0.092765353	0.093230604	0.093698492	0.094169064	0.094642368	0.095118455	0.095597373	0.096079171	0.0965639	0.097051609	0.097542351	0.098036175	0.098533134	0.099033279	0.099536662	0.100043337	0.100553355	0.101066771	0.101583637	0.102104009	0.102627939	0.103155484	0.103686697	0.104221633	0.104760349	0.1053029	0.105849342	0.10639973	0.106954121	0.107512572
675.mp3	0.104317647	0.105217129	0.106121655	0.10703123	0.107945859	0.108865545	0.109790288	0.110720089	0.111654947	0.112594859	0.113539821	0.114489828	0.115444872	0.116404944	0.117370034	0.118340128	0.119315213	0.120295271	0.121280286	0.122270235	0.123265097	0.124264846	0.125269455	0.126278894	0.127293132	0.128312133	0.12933586	0.130364272	0.131397327	0.132434978	0.133477178	0.134523872	0.135575007	0.136630523	0.137690358	0.138754447	0.13982272	0.140895105	0.141971525	0.143051898	0.144136141	0.145224164	0.146315874	0.147411173	0.14850996	0.149612128	0.150717566	0.151826156	0.152937779
676.mp3	0.074401541	0.074734912	0.075068467	0.075402228	0.075736219	0.076070462	0.07640498	0.076739795	0.077074929	0.077410406	0.077746248	0.078082477	0.078419115	0.078756185	0.079093709	0.07943171	0.079770209	0.080109229	0.080448792	0.080788919	0.081129634	0.081470958	0.081812913	0.082155521	0.082498803	0.082842782	0.08318748	0.083532917	0.083879116	0.084226098	0.084573884	0.084922497	0.085271957	0.085622285	0.085973503	0.086325632	0.086678693	0.087032707	0.087387694	0.087743676	0.088100672	0.088458704	0.088817792	0.089177955	0.089539214	0.08990159	0.0902651	0.090629767	0.090995608
677.mp3	0.082503997	0.083276255	0.084056212	0.084843963	0.085639607	0.08644324	0.087254962	0.088074871	0.088903067	0.08973965	0.090584719	0.091438376	0.092300723	0.093171859	0.094051886	0.094940907	0.095839023	0.096746334	0.097662944	0.098588953	0.099524461	0.10046957	0.10142438	0.102388989	0.103363498	0.104348002	0.1053426	0.106347387	0.107362457	0.108387903	0.109423817	0.110470288	0.111527403	0.112595248	0.113673906	0.114763458	0.11586398	0.116975548	0.118098233	0.119232102	0.12037722	0.121533647	0.122701437	0.123880642	0.125071307	0.126273473	0.127487175	0.12871244	0.129949292
681.mp3	0.057685617	0.057884544	0.058082962	0.058280882	0.058478315	0.058675272	0.058871763	0.0590678	0.059263391	0.059458548	0.05965328	0.059847597	0.060041508	0.060235022	0.060428149	0.060620896	0.060813274	0.06100529	0.061196952	0.061388268	0.061579247	0.061769895	0.06196022	0.062150229	0.062339928	0.062529324	0.062718424	0.062907234	0.063095758	0.063284004	0.063471975	0.063659678	0.063847116	0.064034295	0.064221218	0.064407889	0.064594311	0.064780489	0.064966424	0.06515212	0.065337579	0.065522802	0.065707791	0.065892548	0.066077073	0.066261367	0.06644543	0.066629261	0.066812861
682.mp3	0.062612695	0.062704351	0.062794992	0.062884629	0.062973272	0.063060933	0.063147621	0.063233344	0.063318114	0.063401937	0.063484824	0.063566781	0.063647818	0.06372794	0.063807157	0.063885474	0.063962898	0.064039435	0.064115091	0.064189872	0.064263783	0.064336828	0.064409014	0.064480343	0.064550819	0.064620448	0.064689231	0.064757171	0.064824273	0.064890537	0.064955966	0.065020561	0.065084325	0.065147258	0.06520936	0.065270633	0.065331076	0.065390689	0.065449471	0.065507422	0.06556454	0.065620824	0.065676272	0.06573088	0.065784648	0.06583757	0.065889646	0.065940869	0.065991237
684.mp3	0.122321492	0.12351438	0.124706912	0.12589889	0.127090118	0.128280398	0.129469535	0.130657334	0.1318436	0.13302814	0.13421076	0.13539127	0.136569478	0.137745196	0.138918234	0.140088406	0.141255526	0.142419409	0.143579871	0.144736733	0.145889812	0.147038931	0.148183912	0.14932458	0.150460761	0.151592283	0.152718976	0.153840671	0.154957202	0.156068403	0.157174111	0.158274166	0.159368408	0.160456681	0.161538827	0.162614696	0.163684134	0.164746993	0.165803125	0.166852385	0.167894631	0.16892972	0.169957514	0.170977875	0.171990669	0.172995763	0.173993025	0.174982327	0.175963542
685.mp3	0.057938789	0.058260901	0.058585088	0.058911395	0.059239866	0.059570547	0.059903483	0.060238722	0.060576311	0.060916298	0.061258733	0.061603664	0.061951142	0.062301218	0.062653946	0.063009376	0.063367564	0.063728562	0.064092428	0.064459217	0.064828986	0.065201794	0.065577699	0.065956762	0.066339043	0.066724604	0.067113509	0.067505821	0.067901606	0.068300929	0.068703857	0.06911046	0.069520806	0.069934967	0.070353013	0.070775018	0.071201055	0.071631201	0.072065532	0.072504125	0.072947059	0.073394416	0.073846276	0.074302722	0.074763839	0.075229713	0.075700429	0.076176077	0.076656746
686.mp3	0.056967894	0.057014095	0.057058411	0.057100852	0.05714143	0.057180153	0.057217032	0.057252075	0.05728529	0.057316685	0.057346267	0.057374044	0.05740002	0.057424203	0.057446597	0.057467207	0.057486038	0.057503093	0.057518375	0.057531887	0.057543632	0.057553612	0.057561827	0.057568278	0.057572967	0.057575892	0.057577054	0.057576451	0.057574081	0.057569943	0.057564034	0.05755635	0.057546889	0.057535647	0.057522618	0.057507798	0.057491182	0.057472763	0.057452535	0.057430491	0.057406623	0.057380924	0.057353386	0.057323998	0.057292752	0.057259638	0.057224645	0.057187762	0.057148978
687.mp3	0.056409704	0.05675226	0.057096612	0.057442796	0.057790849	0.058140806	0.058492706	0.058846584	0.059202479	0.05956043	0.059920474	0.060282652	0.060647002	0.061013564	0.061382381	0.061753491	0.062126937	0.062502762	0.062881006	0.063261714	0.063644929	0.064030695	0.064419057	0.064810058	0.065203746	0.065600166	0.065999364	0.066401388	0.066806285	0.067214103	0.067624892	0.068038699	0.068455575	0.06887557	0.069298735	0.06972512	0.070154778	0.070587761	0.071024121	0.071463911	0.071907185	0.072353997	0.072804402	0.073258454	0.073716209	0.074177723	0.074643052	0.075112252	0.07558538
688.mp3	0.087419166	0.088070449	0.088726232	0.089386577	0.090051547	0.090721203	0.091395608	0.092074826	0.09275892	0.093447955	0.094141994	0.094841104	0.095545349	0.096254795	0.096969509	0.097689556	0.098415003	0.099145917	0.099882367	0.100624418	0.101372139	0.102125598	0.102884862	0.10365	0.104421081	0.105198171	0.10598134	0.106770655	0.107566185	0.108367997	0.109176158	0.109990738	0.110811801	0.111639415	0.112473646	0.11331456	0.114162221	0.115016693	0.115878041	0.116746327	0.117621611	0.118503955	0.119393419	0.120290059	0.121193933	0.122105095	0.123023599	0.123949497	0.124882838
689.mp3	0.087343554	0.088037758	0.088737073	0.089441545	0.09015122	0.090866144	0.091586364	0.092311924	0.093042872	0.093779253	0.094521113	0.095268497	0.096021451	0.09678002	0.097544249	0.098314182	0.099089864	0.099871338	0.100658648	0.101451836	0.102250946	0.103056018	0.103867095	0.104684216	0.105507421	0.10633675	0.107172241	0.10801393	0.108861854	0.109716047	0.110576545	0.11144338	0.112316583	0.113196184	0.114082213	0.114974695	0.115873658	0.116779123	0.117691114	0.11860965	0.119534748	0.120466426	0.121404695	0.122349568	0.123301052	0.124259153	0.125223875	0.126195216	0.127173175
690.mp3	0.081261177	0.081564936	0.081868539	0.082172018	0.082475403	0.082778725	0.083082016	0.083385304	0.083688621	0.083991997	0.084295463	0.084599047	0.084902781	0.085206695	0.085510817	0.08581518	0.086119811	0.086424741	0.086730001	0.087035618	0.087341624	0.087648049	0.087954921	0.088262271	0.088570128	0.088878522	0.089187483	0.089497041	0.089807225	0.090118066	0.090429593	0.090741836	0.091054826	0.091368592	0.091683165	0.091998574	0.092314851	0.092632026	0.092950128	0.093269189	0.09358924	0.093910311	0.094232433	0.094555637	0.094879954	0.095205416	0.095532055	0.095859901	0.096188987
691.mp3	0.104334749	0.105112054	0.105893981	0.106680558	0.107471816	0.108267781	0.109068482	0.109873946	0.1106842	0.11149927	0.112319181	0.113143956	0.113973621	0.114808197	0.115647707	0.116492171	0.117341609	0.11819604	0.119055482	0.119919951	0.120789462	0.121664031	0.122543668	0.123428386	0.124318194	0.125213101	0.126113113	0.127018234	0.127928468	0.128843817	0.129764279	0.130689851	0.13162053	0.132556307	0.133497173	0.134443117	0.135394124	0.136350177	0.137311257	0.138277341	0.139248404	0.140224417	0.14120535	0.142191167	0.143181829	0.144177296	0.145177522	0.146182457	0.147192049
692.mp3	0.054742763	0.055315856	0.055896409	0.056484562	0.057080458	0.057684244	0.058296068	0.058916083	0.059544443	0.060181307	0.060826835	0.061481194	0.062144549	0.062817073	0.063498939	0.064190326	0.064891414	0.065602389	0.066323438	0.067054753	0.067796529	0.068548965	0.069312264	0.070086632	0.070872278	0.071669417	0.072478266	0.073299045	0.07413198	0.074977298	0.075835232	0.076706019	0.077589897	0.078487109	0.079397903	0.080322529	0.08126124	0.082214294	0.083181951	0.084164475	0.085162133	0.086175193	0.08720393	0.088248617	0.089309532	0.090386956	0.091481169	0.092592454	0.093721098
693.mp3	0.049313444	0.049783136	0.05025728	0.050735939	0.051219173	0.051707045	0.052199618	0.052696957	0.053199125	0.053706188	0.054218212	0.054735262	0.055257406	0.055784712	0.056317247	0.056855079	0.057398279	0.057946915	0.058501058	0.059060777	0.059626145	0.060197231	0.060774108	0.061356847	0.06194552	0.0625402	0.063140958	0.063747867	0.064360999	0.064980428	0.065606224	0.06623846	0.066877207	0.067522538	0.068174524	0.068833234	0.069498739	0.070171108	0.07085041	0.071536712	0.072230081	0.072930583	0.073638281	0.074353238	0.075075516	0.075805174	0.076542269	0.077286859	0.078038996
695.mp3	0.13786118	0.13858678	0.139305128	0.140016391	0.14072073	0.141418308	0.142109283	0.142793811	0.143472045	0.144144138	0.144810238	0.14547049	0.146125037	0.146774019	0.147417572	0.148055832	0.148688928	0.149316989	0.149940138	0.150558499	0.151172189	0.151781324	0.152386016	0.152986374	0.153582504	0.15417451	0.154762491	0.155346545	0.155926764	0.156503241	0.157076062	0.157645312	0.158211074	0.158773426	0.159332444	0.159888202	0.160440769	0.160990213	0.161536599	0.162079989	0.162620441	0.163158013	0.163692757	0.164224724	0.164753964	0.16528052	0.165804438	0.166325756	0.166844512
696.mp3	0.118043273	0.119035709	0.120024766	0.121010382	0.121992499	0.122971064	0.123946023	0.124917326	0.125884927	0.12684878	0.127808842	0.128765072	0.129717433	0.130665886	0.131610397	0.132550933	0.133487463	0.134419957	0.135348385	0.136272723	0.137192943	0.138109023	0.139020938	0.139928667	0.14083219	0.141731485	0.142626535	0.143517321	0.144403825	0.145286031	0.146163923	0.147037485	0.147906701	0.148771558	0.14963204	0.150488133	0.151339823	0.152187097	0.15302994	0.153868339	0.15470228	0.155531748	0.15635673	0.157177211	0.157993177	0.158804612	0.159611501	0.160413827	0.161211576
697.mp3	0.089014661	0.089513784	0.090016002	0.090521362	0.091029912	0.091541702	0.09205678	0.092575196	0.093096999	0.09362224	0.094150969	0.094683237	0.095219095	0.095758595	0.096301788	0.096848728	0.097399466	0.097954056	0.098512551	0.099075004	0.09964147	0.100212003	0.100786658	0.101365489	0.101948552	0.102535903	0.103127596	0.103723688	0.104324235	0.104929294	0.105538921	0.106153173	0.106772107	0.107395781	0.10802425	0.108657573	0.109295807	0.109939009	0.110587236	0.111240546	0.111898996	0.112562643	0.113231543	0.113905754	0.114585332	0.115270332	0.11596081	0.116656823	0.117358423
698.mp3	0.137791171	0.13881115	0.139828137	0.140842027	0.141852718	0.142860108	0.143864098	0.144864591	0.145861491	0.146854703	0.147844135	0.148829695	0.149811293	0.150788842	0.151762254	0.152731445	0.15369633	0.154656826	0.155612854	0.156564331	0.157511181	0.158453326	0.159390689	0.160323196	0.161250772	0.162173345	0.163090844	0.164003198	0.164910336	0.165812191	0.166708695	0.167599781	0.168485382	0.169365434	0.170239872	0.171108633	0.171971652	0.172828869	0.173680221	0.174525647	0.175365087	0.176198479	0.177025765	0.177846885	0.178661779	0.179470391	0.18027266	0.181068529	0.18185794
699.mp3	0.058736414	0.059308116	0.059885516	0.060468691	0.061057719	0.061652678	0.062253648	0.06286071	0.063473943	0.064093431	0.064719255	0.065351499	0.065990247	0.066635583	0.067287593	0.067946362	0.068611978	0.069284527	0.069964097	0.070650776	0.071344653	0.072045817	0.072754356	0.073470362	0.074193923	0.07492513	0.075664073	0.076410843	0.077165529	0.077928223	0.078699014	0.079477992	0.080265247	0.081060868	0.081864944	0.082677562	0.08349881	0.084328775	0.085167541	0.086015194	0.086871815	0.087737488	0.088612292	0.089496306	0.090389606	0.091292266	0.092204359	0.093125955	0.094057121
700.mp3	0.067767065	0.068153881	0.06854175	0.068930693	0.069320731	0.069711885	0.070104175	0.070497623	0.070892249	0.071288073	0.071685117	0.072083401	0.072482945	0.072883769	0.073285895	0.073689342	0.07409413	0.074500279	0.074907809	0.07531674	0.075727091	0.076138881	0.076552129	0.076966855	0.077383077	0.077800814	0.078220083	0.078640903	0.079063291	0.079487264	0.07991284	0.080340035	0.080768866	0.081199348	0.081631496	0.082065326	0.082500853	0.08293809	0.083377052	0.08381775	0.084260198	0.084704407	0.085150388	0.085598153	0.086047711	0.086499071	0.086952241	0.08740723	0.087864043
702.mp3	0.048494612	0.048906637	0.04932243	0.049742055	0.050165582	0.05059308	0.051024619	0.051460271	0.051900109	0.052344207	0.05279264	0.053245485	0.053702821	0.054164727	0.054631284	0.055102573	0.05557868	0.056059689	0.056545686	0.05703676	0.057532999	0.058034494	0.058541339	0.059053626	0.059571452	0.060094911	0.060624104	0.06115913	0.061700089	0.062247085	0.062800222	0.063359605	0.063925341	0.06449754	0.065076311	0.065661765	0.066254016	0.066853177	0.067459364	0.068072694	0.068693285	0.069321255	0.069956725	0.070599817	0.071250652	0.071909354	0.072576048	0.073250858	0.073933908
703.mp3	0.100494093	0.101651636	0.102817562	0.103991812	0.10517432	0.106365018	0.107563832	0.108770684	0.109985491	0.111208166	0.112438614	0.113676739	0.114922437	0.1161756	0.117436112	0.118703856	0.119978705	0.121260528	0.122549188	0.123844543	0.125146443	0.126454733	0.12776925	0.129089828	0.130416291	0.131748459	0.133086142	0.134429147	0.135777272	0.137130309	0.138488042	0.139850248	0.141216698	0.142587154	0.143961374	0.145339104	0.146720087	0.148104057	0.149490739	0.150879852	0.152271109	0.153664214	0.155058863	0.156454746	0.157851544	0.159248933	0.160646579	0.162044144	0.163441279
704.mp3	0.093435854	0.094273717	0.095118358	0.095969835	0.096828207	0.097693531	0.098565865	0.099445265	0.100331788	0.101225489	0.102126423	0.103034644	0.103950203	0.104873154	0.105803547	0.106741431	0.107686854	0.108639864	0.109600506	0.110568823	0.111544857	0.11252865	0.113520238	0.114519658	0.115526945	0.116542129	0.117565241	0.118596306	0.119635349	0.120682391	0.121737449	0.122800537	0.123871668	0.124950849	0.126038084	0.127133371	0.128236708	0.129348085	0.130467488	0.131594901	0.132730299	0.133873654	0.135024932	0.136184093	0.137351092	0.138525876	0.139708387	0.14089856	0.142096323
706.mp3	0.120270489	0.121374217	0.12248368	0.123598807	0.124719522	0.125845746	0.126977397	0.128114389	0.129256631	0.130404032	0.131556494	0.132713917	0.133876196	0.135043223	0.136214886	0.137391067	0.138571647	0.139756501	0.140945498	0.142138506	0.143335387	0.144535997	0.145740191	0.146947815	0.148158715	0.149372727	0.150589687	0.151809422	0.153031758	0.154256513	0.1554835	0.156712529	0.157943404	0.159175922	0.160409876	0.161645055	0.162881241	0.164118211	0.165355737	0.166593584	0.167831515	0.169069284	0.170306642	0.171543333	0.172779095	0.174013664	0.175246766	0.176478125	0.177707459
707.mp3	0.069645837	0.07037991	0.071122579	0.071873979	0.072634248	0.073403524	0.07418195	0.074969668	0.075766823	0.076573563	0.077390036	0.078216392	0.079052784	0.079899367	0.080756295	0.081623727	0.082501823	0.083390742	0.084290648	0.085201704	0.086124077	0.087057932	0.088003438	0.088960765	0.089930082	0.090911561	0.091905375	0.092911697	0.093930701	0.09496256	0.096007449	0.097065544	0.098137019	0.099222049	0.100320808	0.101433469	0.102560205	0.103701189	0.104856589	0.106026575	0.107211314	0.108410969	0.109625701	0.110855671	0.112101032	0.113361936	0.11463853	0.115930956	0.117239352
708.mp3	0.096837399	0.097795998	0.098761013	0.099732435	0.100710255	0.101694461	0.102685039	0.103681972	0.104685243	0.10569483	0.106710711	0.10773286	0.10876125	0.109795849	0.110836625	0.111883542	0.112936561	0.11399564	0.115060734	0.116131796	0.117208774	0.118291614	0.119380258	0.120474645	0.12157471	0.122680384	0.123791595	0.124908266	0.126030319	0.127157667	0.128290222	0.129427892	0.13057058	0.131718182	0.132870594	0.134027704	0.135189396	0.136355549	0.137526037	0.138700729	0.13987949	0.141062176	0.142248642	0.143438734	0.144632294	0.145829159	0.147029158	0.148232115	0.149437849
709.mp3	0.076234715	0.076692263	0.077152506	0.077615495	0.078081283	0.078549923	0.079021467	0.079495969	0.079973485	0.080454069	0.080937777	0.081424666	0.081914792	0.082408214	0.082904989	0.083405178	0.08390884	0.084416036	0.084926826	0.085441274	0.085959441	0.08648139	0.087007188	0.087536897	0.088070584	0.088608315	0.089150157	0.089696178	0.090246448	0.090801034	0.091360008	0.09192344	0.092491403	0.093063967	0.093641207	0.094223197	0.09481001	0.095401723	0.095998411	0.096600152	0.097207022	0.097819101	0.098436466	0.099059197	0.099687374	0.100321078	0.100960391	0.101605394	0.102256169
710.mp3	0.044077824	0.044379802	0.044683648	0.044989394	0.045297073	0.045606716	0.045918356	0.046232026	0.04654776	0.04686559	0.047185551	0.047507678	0.047832005	0.048158567	0.0484874	0.048818539	0.049152022	0.049487884	0.049826162	0.050166894	0.050510117	0.050855868	0.051204187	0.051555111	0.051908679	0.05226493	0.052623904	0.05298564	0.053350178	0.053717557	0.054087818	0.054461001	0.054837146	0.055216294	0.055598486	0.055983762	0.056372163	0.05676373	0.057158504	0.057556524	0.057957833	0.058362469	0.058770473	0.059181885	0.059596745	0.060015092	0.060436964	0.0608624	0.061291437
711.mp3	0.085523861	0.085910403	0.086296911	0.086683409	0.08706992	0.087456467	0.087843074	0.088229763	0.088616558	0.089003482	0.089390557	0.089777806	0.090165251	0.090552915	0.09094082	0.091328987	0.09171744	0.0921062	0.092495289	0.092884727	0.093274538	0.093664741	0.094055358	0.09444641	0.094837918	0.095229902	0.095622383	0.096015382	0.096408918	0.096803011	0.097197682	0.097592949	0.097988833	0.098385352	0.098782526	0.099180373	0.099578912	0.099978162	0.10037814	0.100778865	0.101180354	0.101582626	0.101985696	0.102389582	0.102794301	0.10319987	0.103606304	0.10401362	0.104421833
712.mp3	0.049362169	0.049503701	0.049644855	0.049785642	0.049926072	0.050066156	0.050205904	0.050345327	0.050484434	0.050623236	0.050761741	0.05089996	0.051037902	0.051175576	0.051312992	0.051450158	0.051587083	0.051723777	0.051860248	0.051996503	0.052132552	0.052268403	0.052404064	0.052539542	0.052674845	0.052809982	0.052944958	0.053079782	0.053214461	0.053349002	0.053483411	0.053617695	0.053751861	0.053885915	0.054019863	0.054153712	0.054287466	0.054421132	0.054554715	0.05468822	0.054821653	0.054955018	0.055088321	0.055221565	0.055354754	0.055487894	0.055620988	0.055754039	0.055887051
713.mp3	0.097615108	0.098458805	0.099308531	0.100164316	0.101026189	0.101894179	0.102768315	0.103648622	0.104535128	0.105427856	0.10632683	0.107232072	0.108143603	0.109061444	0.109985611	0.110916123	0.111852993	0.112796235	0.11374586	0.11470188	0.1156643	0.116633128	0.117608366	0.118590017	0.119578078	0.120572548	0.12157342	0.122580685	0.123594333	0.124614349	0.125640716	0.126673414	0.12771242	0.128757706	0.129809243	0.130866997	0.131930929	0.133000999	0.13407716	0.135159363	0.136247554	0.137341673	0.138441657	0.139547439	0.140658945	0.141776096	0.142898808	0.144026993	0.145160556
714.mp3	0.082655541	0.083274087	0.083896962	0.084524215	0.085155895	0.085792052	0.086432735	0.087077994	0.087727879	0.08838244	0.089041727	0.08970579	0.09037468	0.091048447	0.091727141	0.092410812	0.093099513	0.093793292	0.0944922	0.095196288	0.095905606	0.096620204	0.097340132	0.098065439	0.098796176	0.099532391	0.100274133	0.101021451	0.101774393	0.102533006	0.103297339	0.104067436	0.104843345	0.105625111	0.106412779	0.107206391	0.108005992	0.108811622	0.109623324	0.110441138	0.111265101	0.112095253	0.112931628	0.113774262	0.114623189	0.11547844	0.116340044	0.117208032	0.118082428
715.mp3	0.093518404	0.094099904	0.094684577	0.095272472	0.095863634	0.096458114	0.097055958	0.097657215	0.098261933	0.098870161	0.099481949	0.100097344	0.100716397	0.101339157	0.101965673	0.102595996	0.103230174	0.103868257	0.104510297	0.105156342	0.105806443	0.10646065	0.107119014	0.107781584	0.10844841	0.109119543	0.109795032	0.110474928	0.111159281	0.111848139	0.112541553	0.113239572	0.113942244	0.114649618	0.115361743	0.116078666	0.116800435	0.117527097	0.118258699	0.118995286	0.119736904	0.120483597	0.121235409	0.121992384	0.122754563	0.123521988	0.124294699	0.125072735	0.125856134
717.mp3	0.063772259	0.064011593	0.064251155	0.06449096	0.064731024	0.064971365	0.065211998	0.065452938	0.065694203	0.065935806	0.066177765	0.066420095	0.066662811	0.066905929	0.067149464	0.067393431	0.067637847	0.067882724	0.06812808	0.068373927	0.068620282	0.068867159	0.069114571	0.069362534	0.069611062	0.069860168	0.070109866	0.07036017	0.070611094	0.07086265	0.071114851	0.071367711	0.071621242	0.071875455	0.072130364	0.07238598	0.072642314	0.072899378	0.073157181	0.073415736	0.073675051	0.073935136	0.074196001	0.074457654	0.074720105	0.074983359	0.075247426	0.075512311	0.075778022
718.mp3	0.058074543	0.058410864	0.058748765	0.059088281	0.059429446	0.059772293	0.060116859	0.060463179	0.060811287	0.061161221	0.061513016	0.06186671	0.062222339	0.062579942	0.062939557	0.063301223	0.063664978	0.064030862	0.064398915	0.064769177	0.065141689	0.065516493	0.06589363	0.066273142	0.066655073	0.067039465	0.067426362	0.067815808	0.068207848	0.068602527	0.06899989	0.069399984	0.069802855	0.070208551	0.070617118	0.071028605	0.071443061	0.071860533	0.072281073	0.072704729	0.073131552	0.073561593	0.073994903	0.074431534	0.074871539	0.075314969	0.075761877	0.076212318	0.076666344
719.mp3	0.058593852	0.058975176	0.059358238	0.059743068	0.060129696	0.060518151	0.060908465	0.061300669	0.061694794	0.062090872	0.062488933	0.06288901	0.063291135	0.06369534	0.064101658	0.064510123	0.064920766	0.065333621	0.065748722	0.066166103	0.066585797	0.067007838	0.067432262	0.067859102	0.068288393	0.068720171	0.069154469	0.069591325	0.070030772	0.070472847	0.070917585	0.071365022	0.071815194	0.072268138	0.072723889	0.073182483	0.073643958	0.074108348	0.074575692	0.075046024	0.075519382	0.075995802	0.07647532	0.076957973	0.077443797	0.077932827	0.078425101	0.078920653	0.07941952
721.mp3	0.162991291	0.163973162	0.164952052	0.165927896	0.166900626	0.167870176	0.168836481	0.169799474	0.170759089	0.171715262	0.172667925	0.173617014	0.174562463	0.175504207	0.176442179	0.177376315	0.178306549	0.179232814	0.180155046	0.181073178	0.181987143	0.182896876	0.183802309	0.184703377	0.185600011	0.186492145	0.187379711	0.18826264	0.189140864	0.190014315	0.190882923	0.191746619	0.192605332	0.193458992	0.194307527	0.195150866	0.195988937	0.196821667	0.197648983	0.198470809	0.199287073	0.200097698	0.200902609	0.201701728	0.202494979	0.203282282	0.204063558	0.204838729	0.205607712
722.mp3	0.061887687	0.062236814	0.062588426	0.062942572	0.063299304	0.063658672	0.064020729	0.064385529	0.064753124	0.065123571	0.065496925	0.065873243	0.066252582	0.066635001	0.06702056	0.067409318	0.067801339	0.068196684	0.068595417	0.068997603	0.069403308	0.069812598	0.070225542	0.070642209	0.07106267	0.071486996	0.07191526	0.072347537	0.072783901	0.07322443	0.073669201	0.074118295	0.074571791	0.075029773	0.075492323	0.075959527	0.076431471	0.076908243	0.077389933	0.077876632	0.078368431	0.078865427	0.079367713	0.079875387	0.080388549	0.080907298	0.081431737	0.08196197	0.082498102
723.mp3	0.109305244	0.110182827	0.111065626	0.11195364	0.112846868	0.113745307	0.114648951	0.115557794	0.116471829	0.117391045	0.118315432	0.119244976	0.120179663	0.121119476	0.122064397	0.123014404	0.123969475	0.124929585	0.125894706	0.12686481	0.127839865	0.128819835	0.129804684	0.130794372	0.131788857	0.132788094	0.133792034	0.134800626	0.135813817	0.136831548	0.13785376	0.138880387	0.139911362	0.140946614	0.141986068	0.143029646	0.144077264	0.145128837	0.146184273	0.147243478	0.148306352	0.149372792	0.15044269	0.151515932	0.152592401	0.153671974	0.154754524	0.155839918	0.156928018
724.mp3	0.051434082	0.051872475	0.052314925	0.052761502	0.053212276	0.053667318	0.054126703	0.054590503	0.055058793	0.055531652	0.056009156	0.056491384	0.056978417	0.057470337	0.057967226	0.058469169	0.058976251	0.05948856	0.060006184	0.060529213	0.061057737	0.06159185	0.062131644	0.062677217	0.063228663	0.063786082	0.064349573	0.064919236	0.065495175	0.066077492	0.066666293	0.067261684	0.067863773	0.06847267	0.069088484	0.069711328	0.070341314	0.070978557	0.071623172	0.072275276	0.072934987	0.073602423	0.074277705	0.074960953	0.075652288	0.076351834	0.077059714	0.077776052	0.078500972
725.mp3	0.059592704	0.059806936	0.060020754	0.060234164	0.060447173	0.060659787	0.060872011	0.061083852	0.061295314	0.061506403	0.061717124	0.06192748	0.062137476	0.062347115	0.062556401	0.062765336	0.062973923	0.063182163	0.063390059	0.063597612	0.063804823	0.064011691	0.064218217	0.0644244	0.064630239	0.064835732	0.065040877	0.065245671	0.065450111	0.065654194	0.065857914	0.066061266	0.066264245	0.066466845	0.066669057	0.066870875	0.067072289	0.067273291	0.067473869	0.067674014	0.067873713	0.068072953	0.068271721	0.068470003	0.068667783	0.068865043	0.069061767	0.069257937	0.069453531
726.mp3	0.116036525	0.117157734	0.118282263	0.119409998	0.120540823	0.121674619	0.122811267	0.123950643	0.125092625	0.126237085	0.127383895	0.128532924	0.129684038	0.130837103	0.131991982	0.133148535	0.134306619	0.135466093	0.136626808	0.137788618	0.138951372	0.140114917	0.141279099	0.142443761	0.143608744	0.144773887	0.145939026	0.147103997	0.148268631	0.14943276	0.150596211	0.15175881	0.152920383	0.154080751	0.155239734	0.156397151	0.157552817	0.158706548	0.159858155	0.161007449	0.162154238	0.16329833	0.164439529	0.165577639	0.166712461	0.167843795	0.168971439	0.170095191	0.171214844
727.mp3	0.146835889	0.147600556	0.148358257	0.149109091	0.149853157	0.150590555	0.151321384	0.152045743	0.152763732	0.153475449	0.154180991	0.154880455	0.155573937	0.156261533	0.156943336	0.15761944	0.158289935	0.158954913	0.159614462	0.160268671	0.160917625	0.161561408	0.162200105	0.162833795	0.16346256	0.164086477	0.164705622	0.165320069	0.165929892	0.166535161	0.167135945	0.16773231	0.168324323	0.168912046	0.169495541	0.170074866	0.17065008	0.171221236	0.171788389	0.172351589	0.172910887	0.173466328	0.174017959	0.174565821	0.175109956	0.175650403	0.176187199	0.176720378	0.177249972
728.mp3	0.117237532	0.118426466	0.119623042	0.1208272	0.122038874	0.123257992	0.12448448	0.125718258	0.126959243	0.128207344	0.129462466	0.130724511	0.131993374	0.133268943	0.134551104	0.135839733	0.137134705	0.138435884	0.139743132	0.141056302	0.142375243	0.143699796	0.145029795	0.146365069	0.147705438	0.149050718	0.150400714	0.151755227	0.153114049	0.154476967	0.155843756	0.157214189	0.158588027	0.159965024	0.161344928	0.162727477	0.164112403	0.165499428	0.166888267	0.168278626	0.169670204	0.171062691	0.172455769	0.17384911	0.175242381	0.176635239	0.178027332	0.179418301	0.180807778
729.mp3	0.069842225	0.070439884	0.071041374	0.071646736	0.072256009	0.072869235	0.073486456	0.074107711	0.074733044	0.075362496	0.075996108	0.076633922	0.077275981	0.077922327	0.078573001	0.079228047	0.079887505	0.080551419	0.081219831	0.081892783	0.082570316	0.083252473	0.083939295	0.084630825	0.085327103	0.086028171	0.08673407	0.087444839	0.088160521	0.088881153	0.089606776	0.090337429	0.091073149	0.091813976	0.092559945	0.093311095	0.09406746	0.094829075	0.095595976	0.096368195	0.097145764	0.097928715	0.098717079	0.099510885	0.100310159	0.10111493	0.101925222	0.10274106	0.103562464
730.mp3	0.093118713	0.093914529	0.094716975	0.095526126	0.096342056	0.097164839	0.09799455	0.098831263	0.099675054	0.100525996	0.101384164	0.102249633	0.103122477	0.10400277	0.104890584	0.105785994	0.106689073	0.107599891	0.108518521	0.109445034	0.110379499	0.111321986	0.112272563	0.113231297	0.114198253	0.115173497	0.116157091	0.117149097	0.118149575	0.119158582	0.120176175	0.121202408	0.122237332	0.123280996	0.124333446	0.125394728	0.12646488	0.127543941	0.128631945	0.129728922	0.130834899	0.131949899	0.13307394	0.134207035	0.135349193	0.136500419	0.137660711	0.138830061	0.140008456
731.mp3	0.083981317	0.085024303	0.086078634	0.087144372	0.088221574	0.089310299	0.090410598	0.091522523	0.092646119	0.093781429	0.094928492	0.096087342	0.09725801	0.098440521	0.099634897	0.100841152	0.102059299	0.10328934	0.104531276	0.1057851	0.107050798	0.10832835	0.109617729	0.110918901	0.112231823	0.113556447	0.114892715	0.11624056	0.117599906	0.118970671	0.120352759	0.121746068	0.123150483	0.124565881	0.125992126	0.127429072	0.128876561	0.130334423	0.131802477	0.133280526	0.134768365	0.136265772	0.137772513	0.139288338	0.140812985	0.142346177	0.14388762	0.145437008	0.146994017
732.mp3	0.074527213	0.074986933	0.075449536	0.075915072	0.076383592	0.076855146	0.077329788	0.077807569	0.078288542	0.078772762	0.079260282	0.079751156	0.080245442	0.080743194	0.08124447	0.081749326	0.082257821	0.082770014	0.083285963	0.083805729	0.084329372	0.084856954	0.085388537	0.085924182	0.086463954	0.087007917	0.087556134	0.088108672	0.088665597	0.089226974	0.089792871	0.090363357	0.0909385	0.091518368	0.092103033	0.092692564	0.093287034	0.093886512	0.094491073	0.095100789	0.095715733	0.096335979	0.096961603	0.097592679	0.098229284	0.098871492	0.099519381	0.100173027	0.100832508
733.mp3	0.095901908	0.096837865	0.097781024	0.098731417	0.099689072	0.100654019	0.101626285	0.102605894	0.103592872	0.10458724	0.105589018	0.106598227	0.107614881	0.108638996	0.109670584	0.110709656	0.111756219	0.112810279	0.113871838	0.114940897	0.116017453	0.117101499	0.118193028	0.119292028	0.120398482	0.121512372	0.122633676	0.123762368	0.124898417	0.126041788	0.127192445	0.128350343	0.129515435	0.130687669	0.131866989	0.133053331	0.134246629	0.13544681	0.136653795	0.137867501	0.139087836	0.140314705	0.141548006	0.142787627	0.144033454	0.145285364	0.146543226	0.147806902	0.149076248
734.mp3	0.101524984	0.102673535	0.103831823	0.104999848	0.106177602	0.107365076	0.108562256	0.109769122	0.110985651	0.112211816	0.113447584	0.114692917	0.115947772	0.117212102	0.118485851	0.119768961	0.121061365	0.122362992	0.123673764	0.124993596	0.126322396	0.127660065	0.129006498	0.130361582	0.131725195	0.133097208	0.134477486	0.135865882	0.137262244	0.138666408	0.140078203	0.141497449	0.142923957	0.144357526	0.145797948	0.147245003	0.148698463	0.150158086	0.151623624	0.153094815	0.154571388	0.156053058	0.157539532	0.159030505	0.160525658	0.162024664	0.163527181	0.165032857	0.166541327
735.mp3	0.059345953	0.05978622	0.06023073	0.060679558	0.061132781	0.061590474	0.062052716	0.062519588	0.062991169	0.063467543	0.063948794	0.064435006	0.064926267	0.065422664	0.065924288	0.066431231	0.066943584	0.067461443	0.067984903	0.068514063	0.069049022	0.069589881	0.070136743	0.070689713	0.071248896	0.0718144	0.072386336	0.072964815	0.073549951	0.074141858	0.074740653	0.075346456	0.075959388	0.07657957	0.077207128	0.077842187	0.078484875	0.079135324	0.079793664	0.080460029	0.081134556	0.081817381	0.082508643	0.083208484	0.083917047	0.084634475	0.085360916	0.086096516	0.086841425
736.mp3	0.050400527	0.050596123	0.050791183	0.050985717	0.051179732	0.051373235	0.051566236	0.051758742	0.051950761	0.052142299	0.052333364	0.052523964	0.052714105	0.052903793	0.053093035	0.053281839	0.053470208	0.05365815	0.053845671	0.054032775	0.054219468	0.054405755	0.054591641	0.054777131	0.054962228	0.055146938	0.055331264	0.055515209	0.055698778	0.055881973	0.056064797	0.056247254	0.056429344	0.056611072	0.056792438	0.056973443	0.057154091	0.057334381	0.057514313	0.05769389	0.05787311	0.058051974	0.058230481	0.05840863	0.05858642	0.058763849	0.058940917	0.059117619	0.059293955
737.mp3	0.10631239	0.107111547	0.107914512	0.108721284	0.109531864	0.11034625	0.111164441	0.111986433	0.112812224	0.113641808	0.11447518	0.115312335	0.116153263	0.116997958	0.117846408	0.118698604	0.119554534	0.120414184	0.12127754	0.122144586	0.123015304	0.123889677	0.124767685	0.125649305	0.126534514	0.127423288	0.128315601	0.129211424	0.130110727	0.131013478	0.131919643	0.132829188	0.133742073	0.13465826	0.135577706	0.136500367	0.137426196	0.138355145	0.139287161	0.140222192	0.141160181	0.142101069	0.143044793	0.14399129	0.144940492	0.145892328	0.146846725	0.147803605	0.148762891
738.mp3	0.134163431	0.135382665	0.136600662	0.137817213	0.139032105	0.14024513	0.141456078	0.142664741	0.143870911	0.145074381	0.146274946	0.147472401	0.148666543	0.149857168	0.151044075	0.152227065	0.153405938	0.154580499	0.15575055	0.156915898	0.158076351	0.159231717	0.160381808	0.161526436	0.162665416	0.163798565	0.1649257	0.166046642	0.167161214	0.16826924	0.169370547	0.170464962	0.171552318	0.172632447	0.173705184	0.174770367	0.175827837	0.176877434	0.177919003	0.178952392	0.179977449	0.180994025	0.182001976	0.183001157	0.183991426	0.184972646	0.185944678	0.18690739	0.18786065
739.mp3	0.130813687	0.131796356	0.132774768	0.133748856	0.134718555	0.135683803	0.136644541	0.137600711	0.13855226	0.139499135	0.140441288	0.14137867	0.142311236	0.143238944	0.144161752	0.145079621	0.145992515	0.146900396	0.147803232	0.148700991	0.149593641	0.150481153	0.1513635	0.152240655	0.153112593	0.153979289	0.154840721	0.155696866	0.156547703	0.157393212	0.158233374	0.15906817	0.159897581	0.160721591	0.161540182	0.162353337	0.163161041	0.163963278	0.164760032	0.165551288	0.166337031	0.167117246	0.167891917	0.16866103	0.16942457	0.17018252	0.170934866	0.171681591	0.17242268
740.mp3	0.069475937	0.069951613	0.07043143	0.070915451	0.071403741	0.071896366	0.072393391	0.072894885	0.073400915	0.073911551	0.074426863	0.074946922	0.0754718	0.076001571	0.076536309	0.077076088	0.077620986	0.078171078	0.078726444	0.079287163	0.079853314	0.08042498	0.081002242	0.081585184	0.082173891	0.082768448	0.083368941	0.083975459	0.08458809	0.085206923	0.08583205	0.086463563	0.087101553	0.087746115	0.088397344	0.089055336	0.089720188	0.090391996	0.09107086	0.09175688	0.092450155	0.093150788	0.093858879	0.094574533	0.095297852	0.096028941	0.096767904	0.097514848	0.098269877
741.mp3	0.093330242	0.09391689	0.094507075	0.095100841	0.095698231	0.096299289	0.096904056	0.097512576	0.098124893	0.09874105	0.099361091	0.099985058	0.100612996	0.101244948	0.101880957	0.102521067	0.103165321	0.103813763	0.104466436	0.105123382	0.105784645	0.106450268	0.107120294	0.107794764	0.108473721	0.109157207	0.109845263	0.110537932	0.111235253	0.111937267	0.112644014	0.113355534	0.114071866	0.114793048	0.115519118	0.116250113	0.116986069	0.117727023	0.118473008	0.119224059	0.119980208	0.120741488	0.121507928	0.12227956	0.12305641	0.123838507	0.124625875	0.125418538	0.12621652
742.mp3	0.159410669	0.160456179	0.161494517	0.162525595	0.163549325	0.164565627	0.165574422	0.166575635	0.167569194	0.168555034	0.169533088	0.170503296	0.1714656	0.172419946	0.173366281	0.174304557	0.175234729	0.176156752	0.177070587	0.177976195	0.178873542	0.179762594	0.180643321	0.181515693	0.182379686	0.183235275	0.184082437	0.184921153	0.185751403	0.18657317	0.18738644	0.188191199	0.188987434	0.189775135	0.190554292	0.191324896	0.192086941	0.19284042	0.193585327	0.194321659	0.195049412	0.195768583	0.19647917	0.197181171	0.197874586	0.198559413	0.199235652	0.199903305	0.20056237
743.mp3	0.143184154	0.144246854	0.145309043	0.146370618	0.147431476	0.148491516	0.149550633	0.150608724	0.151665685	0.152721411	0.153775796	0.154828735	0.155880122	0.156929849	0.15797781	0.159023895	0.160067997	0.161110007	0.162149815	0.163187311	0.164222383	0.165254921	0.166284812	0.167311944	0.168336204	0.169357477	0.170375649	0.171390604	0.172402228	0.173410403	0.174415012	0.175415938	0.176413062	0.177406264	0.178395424	0.179380423	0.180361139	0.181337449	0.182309231	0.183276362	0.184238717	0.185196171	0.186148598	0.187095873	0.188037867	0.188974454	0.189905503	0.190830887	0.191750474
744.mp3	0.091788034	0.092323508	0.092862748	0.093405804	0.09395273	0.094503577	0.095058399	0.095617249	0.09618018	0.096747247	0.097318504	0.097894005	0.098473807	0.099057964	0.099646532	0.100239569	0.100837129	0.101439271	0.102046051	0.102657527	0.103273758	0.103894801	0.104520714	0.105151557	0.105787388	0.106428267	0.107074254	0.107725406	0.108381786	0.109043451	0.109710463	0.110382881	0.111060766	0.111744178	0.112433176	0.113127821	0.113828172	0.11453429	0.115246234	0.115964064	0.116687838	0.117417615	0.118153454	0.118895412	0.119643546	0.120397914	0.121158572	0.121925574	0.122698975
745.mp3	0.093745174	0.094599086	0.095459247	0.096325701	0.097198494	0.098077668	0.098963268	0.099855336	0.100753914	0.101659043	0.102570764	0.103489115	0.104414136	0.105345863	0.106284334	0.107229581	0.108181641	0.109140544	0.110106322	0.111079004	0.112058617	0.113045188	0.114038742	0.115039299	0.11604688	0.117061504	0.118083186	0.11911194	0.120147776	0.121190703	0.122240726	0.123297848	0.124362069	0.125433386	0.126511791	0.127597274	0.128689822	0.129789417	0.130896037	0.132009656	0.133130246	0.134257771	0.135392192	0.136533466	0.137681544	0.138836371	0.139997888	0.141166031	0.142340727
746.mp3	0.110760006	0.111706418	0.112659002	0.113617792	0.114582824	0.115554129	0.116531742	0.117515693	0.118506011	0.119502726	0.120505864	0.121515452	0.122531514	0.123554073	0.124583149	0.125618762	0.126660929	0.127709666	0.128764986	0.129826899	0.130895415	0.13197054	0.133052278	0.134140631	0.135235595	0.136337168	0.137445342	0.138560106	0.139681445	0.140809344	0.14194378	0.14308473	0.144232164	0.14538605	0.146546351	0.147713026	0.148886029	0.150065309	0.151250812	0.152442475	0.153640235	0.154844018	0.156053748	0.157269342	0.158490711	0.15971776	0.160950386	0.16218848	0.163431927
747.mp3	0.048300735	0.048645371	0.048991868	0.049340249	0.049690539	0.05004276	0.050396937	0.050753095	0.051111256	0.051471445	0.051833688	0.052198008	0.052564429	0.052932978	0.053303678	0.053676555	0.054051634	0.054428939	0.054808496	0.05519033	0.055574467	0.055960932	0.05634975	0.056740946	0.057134546	0.057530576	0.05792906	0.058330024	0.058733494	0.059139494	0.059548051	0.059959188	0.060372931	0.060789306	0.061208336	0.061630046	0.062054462	0.062481607	0.062911506	0.063344182	0.063779659	0.06421796	0.06465911	0.06510313	0.065550043	0.065999871	0.066452637	0.066908361	0.067367065
748.mp3	0.090402108	0.091757641	0.093123576	0.094499664	0.095885646	0.09728125	0.098686198	0.100100197	0.101522946	0.102954135	0.104393441	0.105840531	0.107295065	0.108756689	0.110225043	0.111699755	0.113180444	0.114666721	0.116158187	0.117654434	0.119155046	0.120659598	0.122167659	0.123678789	0.125192541	0.12670846	0.128226087	0.129744953	0.131264586	0.132784509	0.134304238	0.135823286	0.13734116	0.138857365	0.140371402	0.14188277	0.143390966	0.144895483	0.146395816	0.147891457	0.149381898	0.150866633	0.152345154	0.153816957	0.155281539	0.156738399	0.15818704	0.159626967	0.161057691
749.mp3	0.087373892	0.08801637	0.088661969	0.089310711	0.08996262	0.090617717	0.091276027	0.09193757	0.092602368	0.093270442	0.093941815	0.094616505	0.095294534	0.09597592	0.096660683	0.097348842	0.098040415	0.098735419	0.099433871	0.100135788	0.100841184	0.101550075	0.102262475	0.102978396	0.103697852	0.104420853	0.105147411	0.105877535	0.106611233	0.107348513	0.108089381	0.108833843	0.109581902	0.110333562	0.111088823	0.111847685	0.112610148	0.113376208	0.114145861	0.1149191	0.115695918	0.116476305	0.11726025	0.118047739	0.118838758	0.119633288	0.120431311	0.121232805	0.122037746
750.mp3	0.109660235	0.110663156	0.111671808	0.112686171	0.113706227	0.114731952	0.115763322	0.116800311	0.117842888	0.118891022	0.119944679	0.121003823	0.122068414	0.123138411	0.124213768	0.125294437	0.126380369	0.12747151	0.128567802	0.129669185	0.130775596	0.131886969	0.133003232	0.134124312	0.135250131	0.136380608	0.137515656	0.138655187	0.139799107	0.140947318	0.142099718	0.143256201	0.144416656	0.145580966	0.146749013	0.147920669	0.149095807	0.150274289	0.151455977	0.152640725	0.153828381	0.155018791	0.156211792	0.157407216	0.158604892	0.15980464	0.161006275	0.162209607	0.16341444
756.mp3	0.106989293	0.10746536	0.107943565	0.10842395	0.108906557	0.109391426	0.109878599	0.110368117	0.110860023	0.111354356	0.111851159	0.112350472	0.112852337	0.113356794	0.113863886	0.114373653	0.114886136	0.115401376	0.115919415	0.116440293	0.116964051	0.117490731	0.118020374	0.11855302	0.119088709	0.119627484	0.120169385	0.120714453	0.121262727	0.12181425	0.122369061	0.1229272	0.123488709	0.124053627	0.124621994	0.12519385	0.125769234	0.126348187	0.126930748	0.127516955	0.128106847	0.128700463	0.129297841	0.129899019	0.130504034	0.131112924	0.131725725	0.132342473	0.132963205
757.mp3	0.079127345	0.080085384	0.081053866	0.082032872	0.083022485	0.084022782	0.08503384	0.086055736	0.087088544	0.088132333	0.089187174	0.090253134	0.091330276	0.092418661	0.093518349	0.094629394	0.095751847	0.096885758	0.09803117	0.099188124	0.100356655	0.101536796	0.102728572	0.103932006	0.105147114	0.106373908	0.107612391	0.108862563	0.110124416	0.111397936	0.112683103	0.113979887	0.115288251	0.116608153	0.117939538	0.119282345	0.120636505	0.122001936	0.12337855	0.124766245	0.126164913	0.127574431	0.128994666	0.130425474	0.131866698	0.133318169	0.134779705	0.136251111	0.137732176
758.mp3	0.089203568	0.090016277	0.090835744	0.09166202	0.092495156	0.093335204	0.094182214	0.095036234	0.095897315	0.096765504	0.097640847	0.098523392	0.099413183	0.100310264	0.101214679	0.102126469	0.103045674	0.103972334	0.104906485	0.105848163	0.106797403	0.107754237	0.108718694	0.109690804	0.110670592	0.111658082	0.112653295	0.113656251	0.114666965	0.115685452	0.11671172	0.117745778	0.11878763	0.119837277	0.120894714	0.121959937	0.123032933	0.12411369	0.125202186	0.1262984	0.127402302	0.12851386	0.129633036	0.130759786	0.131894062	0.133035809	0.134184966	0.135341467	0.136505238
759.mp3	0.053584556	0.054174854	0.054772696	0.055378215	0.055991545	0.056612825	0.057242196	0.057879801	0.058525784	0.059180295	0.059843484	0.060515505	0.061196513	0.061886667	0.062586128	0.063295061	0.064013632	0.064742011	0.065480369	0.066228882	0.066987726	0.067757083	0.068537135	0.069328067	0.070130069	0.07094333	0.071768045	0.072604409	0.07345262	0.07431288	0.075185392	0.076070362	0.076967996	0.077878507	0.078802105	0.079739004	0.08068942	0.08165357	0.082631674	0.083623951	0.084630623	0.085651911	0.08668804	0.087739232	0.088805711	0.0898877	0.090985423	0.092099103	0.093228959
763.mp3	0.129159598	0.130437836	0.131717012	0.132996887	0.13427722	0.135557768	0.136838287	0.138118533	0.139398258	0.140677215	0.141955156	0.143231832	0.144506992	0.145780385	0.147051762	0.14832087	0.149587457	0.150851273	0.152112064	0.15336958	0.154623568	0.155873777	0.157119957	0.158361857	0.159599228	0.160831821	0.162059388	0.163281681	0.164498456	0.165709468	0.166914473	0.16811323	0.169305498	0.170491039	0.171669617	0.172840995	0.174004942	0.175161226	0.176309619	0.177449893	0.178581826	0.179705194	0.18081978	0.181925365	0.183021736	0.184108682	0.185185995	0.186253468	0.1873109
764.mp3	0.070187367	0.070737209	0.0712906	0.071847587	0.072408219	0.072972545	0.073540613	0.074112472	0.074688172	0.075267764	0.075851297	0.076438823	0.077030393	0.077626059	0.078225871	0.078829884	0.079438149	0.08005072	0.080667649	0.081288991	0.081914799	0.082545128	0.083180032	0.083819565	0.084463783	0.085112741	0.085766494	0.086425097	0.087088606	0.087757077	0.088430565	0.089109127	0.089792818	0.090481693	0.09117581	0.091875222	0.092579987	0.09329016	0.094005795	0.094726947	0.095453672	0.096186024	0.096924057	0.097667824	0.098417378	0.099172772	0.099934057	0.100701286	0.101474507
767.mp3	0.04324685	0.043484001	0.043723097	0.043964179	0.044207287	0.044452464	0.044699754	0.044949201	0.045200848	0.045454742	0.04571093	0.045969459	0.046230378	0.046493736	0.046759584	0.047027974	0.047298957	0.047572589	0.047848923	0.048128017	0.048409927	0.048694713	0.048982433	0.04927315	0.049566925	0.049863823	0.050163909	0.05046725	0.050773915	0.051083973	0.051397495	0.051714555	0.052035229	0.052359591	0.052687722	0.0530197	0.053355609	0.053695531	0.054039554	0.054387766	0.054740256	0.055097117	0.055458444	0.055824334	0.056194885	0.056570201	0.056950384	0.057335542	0.057725785
769.mp3	0.079333247	0.079984218	0.08063971	0.081299769	0.081964442	0.082633775	0.083307814	0.083986606	0.084670196	0.085358632	0.08605196	0.086750226	0.087453475	0.088161755	0.088875111	0.089593589	0.090317234	0.091046091	0.091780206	0.092519623	0.093264385	0.094014538	0.094770124	0.095531186	0.096297766	0.097069906	0.097847646	0.098631028	0.099420091	0.100214872	0.101015411	0.101821743	0.102633904	0.10345193	0.104275853	0.105105705	0.105941518	0.106783321	0.107631141	0.108485005	0.109344938	0.110210962	0.111083098	0.111961366	0.112845781	0.113736358	0.11463311	0.115536046	0.116445174
773.mp3	0.086213474	0.087017176	0.087826442	0.088641299	0.089461773	0.090287891	0.091119676	0.091957153	0.092800346	0.093649276	0.094503965	0.095364433	0.0962307	0.097102784	0.097980703	0.098864473	0.099754108	0.100649621	0.101551026	0.102458332	0.103371549	0.104290684	0.105215743	0.106146731	0.107083649	0.108026499	0.108975278	0.109929984	0.110890609	0.111857148	0.112829588	0.113807919	0.114792123	0.115782184	0.116778082	0.117779792	0.118787289	0.119800543	0.120819522	0.121844191	0.12287451	0.123910437	0.124951926	0.125998927	0.127051386	0.128109246	0.129172445	0.130240917	0.131314592
775.mp3	0.136725857	0.13752865	0.138325059	0.139115172	0.139899075	0.140676857	0.141448605	0.142214407	0.142974349	0.143728518	0.144477	0.145219882	0.145957247	0.146689179	0.147415762	0.148137077	0.148853205	0.149564226	0.150270218	0.150971258	0.151667423	0.152358786	0.15304542	0.153727398	0.154404788	0.15507766	0.155746079	0.156410111	0.15706982	0.157725266	0.158376511	0.159023611	0.159666624	0.160305604	0.160940603	0.161571674	0.162198864	0.162822221	0.16344179	0.164057616	0.164669738	0.165278198	0.165883031	0.166484275	0.167081963	0.167676127	0.168266796	0.168853998	0.16943776
776.mp3	0.08654445	0.087523091	0.08851144	0.089509568	0.090517544	0.091535439	0.092563319	0.09360125	0.094649295	0.095707516	0.096775974	0.097854724	0.098943824	0.100043325	0.101153277	0.102273728	0.103404722	0.104546299	0.105698496	0.106861348	0.108034885	0.109219132	0.110414112	0.111619841	0.112836331	0.114063591	0.115301623	0.116550423	0.117809983	0.119080288	0.120361316	0.12165304	0.122955425	0.124268429	0.125592004	0.126926091	0.128270627	0.129625537	0.130990739	0.132366141	0.133751643	0.135147133	0.136552491	0.137967584	0.139392271	0.140826398	0.1422698	0.143722298	0.145183703
777.mp3	0.14198202	0.142952607	0.143922246	0.144890859	0.145858369	0.146824699	0.147789771	0.148753509	0.149715835	0.150676671	0.15163594	0.152593564	0.153549465	0.154503565	0.155455785	0.156406047	0.157354272	0.158300381	0.159244295	0.160185933	0.161125216	0.162062064	0.162996395	0.163928129	0.164857185	0.16578348	0.166706932	0.167627459	0.168544977	0.169459402	0.170370651	0.171278639	0.172183281	0.17308449	0.17398218	0.174876265	0.175766657	0.176653268	0.177536008	0.178414788	0.179289519	0.180160108	0.181026465	0.181888496	0.182746109	0.18359921	0.184447703	0.185291494	0.186130485
779.mp3	0.07932389	0.079580153	0.079837161	0.080094953	0.080353564	0.08061303	0.080873388	0.081134673	0.081396923	0.081660174	0.081924461	0.082189822	0.082456294	0.082723913	0.082992716	0.083262741	0.083534024	0.083806603	0.084080516	0.084355801	0.084632496	0.084910639	0.08519027	0.085471426	0.085754147	0.086038473	0.086324444	0.0866121	0.086901481	0.087192629	0.087485585	0.08778039	0.088077087	0.088375718	0.088676326	0.088978956	0.08928365	0.089590454	0.089899412	0.09021057	0.090523974	0.090839671	0.091157708	0.091478132	0.091800993	0.092126339	0.09245422	0.092784687	0.09311779
780.mp3	0.076142993	0.076605994	0.077072522	0.077542635	0.078016391	0.07849385	0.078975072	0.079460117	0.079949047	0.080441925	0.080938814	0.081439777	0.081944881	0.08245419	0.082967771	0.083485692	0.084008021	0.084534827	0.085066181	0.085602153	0.086142815	0.08668824	0.087238502	0.087793675	0.088353835	0.088919058	0.089489421	0.090065003	0.090645882	0.091232139	0.091823855	0.09242111	0.093023989	0.093632574	0.09424695	0.094867203	0.095493417	0.09612568	0.09676408	0.097408706	0.098059645	0.09871699	0.099380829	0.100051254	0.100728358	0.101412232	0.102102971	0.102800666	0.103505414
781.mp3	0.076101593	0.076458376	0.07681668	0.077176547	0.07753802	0.077901144	0.078265962	0.078632517	0.079000856	0.079371024	0.079743065	0.080117027	0.080492956	0.080870898	0.081250903	0.081633017	0.082017289	0.08240377	0.082792509	0.083183555	0.083576962	0.083972779	0.084371059	0.084771856	0.085175223	0.085581215	0.085989886	0.086401292	0.08681549	0.087232536	0.08765249	0.08807541	0.088501355	0.088930385	0.089362563	0.08979795	0.090236609	0.090678604	0.091124	0.091572862	0.092025257	0.092481253	0.092940917	0.093404321	0.093871533	0.094342627	0.094817673	0.095296746	0.095779921
782.mp3	0.056553484	0.057168577	0.057790428	0.058419126	0.05905476	0.05969742	0.060347195	0.061004177	0.061668457	0.062340128	0.063019283	0.063706014	0.064400416	0.065102582	0.065812607	0.066530586	0.067256614	0.067990785	0.068733195	0.069483939	0.070243111	0.071010807	0.071787122	0.072572148	0.073365981	0.074168712	0.074980435	0.07580124	0.076631219	0.07747046	0.078319052	0.079177082	0.080044635	0.080921793	0.081808639	0.082705252	0.083611708	0.084528083	0.085454448	0.086390871	0.087337419	0.088294153	0.089261131	0.090238409	0.091226035	0.092224056	0.093232512	0.094251439	0.095280866
784.mp3	0.140677205	0.141856235	0.143032819	0.14420677	0.145377905	0.146546039	0.147710991	0.148872581	0.150030628	0.151184956	0.152335388	0.153481749	0.154623866	0.155761568	0.156894684	0.158023046	0.159146487	0.160264843	0.16137795	0.162485647	0.163587776	0.164684177	0.165774696	0.166859178	0.167937472	0.169009428	0.170074898	0.171133735	0.172185797	0.17323094	0.174269024	0.175299913	0.176323469	0.177339558	0.17834805	0.179348813	0.180341719	0.181326644	0.182303462	0.183272053	0.184232295	0.185184072	0.186127266	0.187061765	0.187987456	0.188904228	0.189811975	0.190710588	0.191599965
787.mp3	0.086189162	0.087301773	0.088427315	0.089565873	0.090717529	0.091882362	0.093060447	0.094251855	0.095456653	0.096674905	0.097906667	0.099151993	0.100410932	0.101683524	0.102969806	0.104269808	0.105583554	0.106911061	0.108252337	0.109607385	0.110976198	0.112358761	0.113755051	0.115165036	0.116588672	0.118025908	0.11947668	0.120940915	0.122418528	0.123909421	0.125413486	0.126930599	0.128460627	0.130003419	0.131558812	0.133126628	0.134706675	0.136298742	0.137902604	0.139518021	0.141144732	0.142782461	0.144430913	0.146089774	0.147758713	0.149437377	0.151125394	0.152822372	0.154527898
789.mp3	0.087647579	0.088581715	0.089523849	0.090474004	0.091432206	0.092398476	0.093372835	0.094355299	0.095345885	0.096344605	0.09735147	0.098366489	0.099389666	0.100421004	0.101460502	0.102508157	0.103563963	0.104627908	0.105699979	0.106780159	0.107868427	0.108964758	0.110069122	0.111181487	0.112301816	0.113430064	0.114566187	0.115710133	0.116861843	0.118021258	0.119188308	0.120362923	0.121545022	0.122734522	0.123931332	0.125135355	0.126346489	0.127564623	0.128789641	0.130021419	0.131259827	0.132504727	0.133755972	0.13501341	0.13627688	0.137546211	0.138821227	0.140101741	0.141387559
790.mp3	0.049690326	0.050112201	0.050538139	0.050968209	0.051402478	0.051841019	0.052283901	0.052731199	0.053182985	0.053639335	0.054100326	0.054566034	0.055036539	0.055511921	0.055992262	0.056477644	0.056968152	0.057463871	0.057964888	0.058471292	0.058983173	0.059500622	0.060023731	0.060552595	0.06108731	0.061627972	0.06217468	0.062727535	0.063286639	0.063852094	0.064424005	0.065002479	0.065587624	0.066179549	0.066778365	0.067384185	0.067997123	0.068617295	0.069244818	0.069879811	0.070522395	0.071172691	0.071830822	0.072496914	0.073171093	0.073853486	0.074544223	0.075243435	0.075951253
791.mp3	0.055066099	0.055210363	0.055353556	0.055495682	0.055636739	0.055776729	0.055915652	0.056053507	0.056190293	0.056326009	0.056460653	0.056594223	0.056726716	0.05685813	0.056988459	0.057117701	0.057245851	0.057372904	0.057498854	0.057623694	0.057747419	0.057870021	0.057991493	0.058111825	0.05823101	0.058349037	0.058465897	0.058581578	0.05869607	0.05880936	0.058921435	0.059032282	0.059141888	0.059250236	0.059357312	0.059463099	0.059567581	0.059670738	0.059772553	0.059873006	0.059972075	0.060069742	0.060165981	0.060260772	0.060354089	0.060445907	0.060536201	0.060624943	0.060712105
794.mp3	0.099424042	0.100395589	0.10137576	0.102364626	0.103362258	0.104368725	0.105384098	0.106408444	0.10744183	0.108484321	0.109535983	0.110596877	0.111667064	0.112746605	0.113835556	0.114933974	0.11604191	0.117159416	0.118286541	0.11942333	0.120569826	0.12172607	0.122892097	0.124067941	0.125253633	0.126449197	0.127654656	0.128870028	0.130095325	0.131330557	0.132575727	0.133830834	0.135095869	0.136370821	0.137655671	0.138950392	0.140254954	0.141569318	0.142893436	0.144227257	0.145570717	0.146923748	0.14828627	0.149658197	0.15103943	0.152429864	0.153829382	0.155237856	0.156655149
795.mp3	0.101065627	0.101937269	0.102811814	0.103689227	0.104569473	0.105452517	0.106338321	0.107226848	0.108118059	0.109011916	0.109908379	0.110807405	0.111708953	0.112612981	0.113519444	0.114428297	0.115339494	0.116252989	0.117168732	0.118086675	0.119006767	0.119928956	0.12085319	0.121779414	0.122707573	0.12363761	0.124569466	0.125503083	0.126438399	0.127375353	0.12831388	0.129253914	0.13019539	0.131138238	0.132082388	0.133027769	0.133974308	0.134921928	0.135870554	0.136820107	0.137770506	0.138721669	0.139673511	0.140625948	0.141578889	0.142532247	0.143485927	0.144439837	0.14539388
796.mp3	0.076367448	0.077162413	0.077965163	0.078775771	0.079594311	0.080420858	0.081255483	0.082098262	0.082949265	0.083808564	0.084676231	0.085552336	0.086436947	0.087330135	0.088231966	0.089142506	0.09006182	0.090989972	0.091927024	0.092873037	0.093828069	0.094792176	0.095765415	0.096747836	0.09773949	0.098740425	0.099750686	0.100770314	0.10179935	0.102837828	0.10388578	0.104943237	0.106010222	0.107086756	0.108172856	0.109268535	0.110373798	0.111488648	0.112613083	0.113747093	0.114890665	0.116043777	0.117206403	0.11837851	0.119560057	0.120750996	0.121951271	0.12316082	0.12437957
797.mp3	0.07284763	0.073381385	0.073918667	0.074459528	0.075004023	0.075552209	0.076104141	0.076659875	0.077219468	0.07778298	0.078350467	0.078921989	0.079497605	0.080077375	0.08066136	0.081249621	0.08184222	0.082439219	0.083040682	0.08364667	0.08425725	0.084872484	0.085492438	0.086117178	0.08674677	0.087381279	0.088020773	0.08866532	0.089314987	0.089969843	0.090629956	0.091295395	0.091966229	0.092642529	0.093324364	0.094011804	0.09470492	0.095403782	0.096108462	0.096819029	0.097535556	0.098258112	0.098986769	0.099721597	0.100462668	0.101210051	0.101963818	0.102724037	0.103490778
798.mp3	0.096715619	0.098086591	0.099465724	0.100852725	0.102247295	0.103649123	0.105057893	0.106473278	0.107894945	0.109322552	0.11075575	0.112194183	0.113637486	0.115085288	0.116537211	0.117992871	0.119451878	0.120913833	0.122378335	0.123844976	0.125313343	0.126783018	0.128253578	0.129724597	0.131195646	0.132666289	0.134136091	0.135604612	0.137071411	0.138536044	0.139998066	0.141457032	0.142912494	0.144364006	0.145811121	0.147253392	0.148690376	0.150121627	0.151546704	0.152965168	0.154376581	0.15578051	0.157176523	0.158564196	0.159943105	0.161312833	0.162672967	0.164023101	0.165362833
799.mp3	0.09448464	0.095531215	0.096587114	0.097652373	0.098727025	0.099811102	0.10090463	0.102007637	0.103120146	0.104242175	0.105373742	0.106514861	0.10766554	0.108825786	0.109995602	0.111174986	0.112363932	0.113562431	0.114770466	0.11598802	0.117215068	0.118451579	0.119697521	0.120952851	0.122217523	0.123491487	0.124774682	0.126067044	0.127368502	0.128678977	0.129998383	0.131326627	0.132663609	0.134009219	0.135363341	0.136725848	0.138096608	0.139475477	0.140862303	0.142256923	0.143659168	0.145068854	0.146485791	0.147909775	0.149340595	0.150778026	0.152221831	0.153671766	0.15512757
800.mp3	0.057582717	0.057841743	0.058100923	0.05836027	0.058619796	0.058879514	0.059139436	0.059399574	0.05965994	0.059920545	0.060181401	0.060442521	0.060703914	0.060965592	0.061227565	0.061489846	0.061752443	0.062015368	0.06227863	0.062542239	0.062806205	0.063070537	0.063335244	0.063600335	0.063865818	0.064131703	0.064397995	0.064664704	0.064931836	0.065199399	0.065467398	0.065735841	0.066004732	0.066274078	0.066543882	0.066814151	0.067084886	0.067356093	0.067627775	0.067899933	0.068172569	0.068445686	0.068719284	0.068993363	0.069267922	0.069542961	0.069818478	0.07009447	0.070370934
801.mp3	0.057408045	0.058229249	0.059062183	0.059906996	0.060763836	0.061632852	0.062514191	0.063408002	0.064314431	0.065233626	0.066165733	0.067110897	0.06806926	0.069040966	0.070026156	0.071024967	0.072037537	0.073064	0.074104489	0.075159131	0.076228053	0.077311376	0.078409219	0.079521696	0.080648917	0.081790986	0.082948003	0.084120062	0.085307249	0.086509647	0.08772733	0.088960363	0.090208806	0.091472709	0.092752113	0.094047049	0.095357541	0.096683598	0.09802522	0.099382397	0.100755102	0.102143299	0.103546936	0.104965948	0.106400254	0.107849757	0.109314346	0.11079389	0.11228824
804.mp3	0.061232332	0.06195042	0.062678271	0.063416055	0.064163943	0.064922112	0.06569074	0.066470008	0.0672601	0.068061203	0.068873506	0.069697203	0.070532489	0.071379563	0.072238625	0.073109879	0.073993533	0.074889796	0.075798879	0.076720999	0.077656371	0.078605217	0.079567758	0.080544218	0.081534825	0.082539808	0.083559396	0.084593823	0.085643324	0.086708133	0.087788488	0.088884628	0.089996791	0.091125217	0.092270146	0.093431818	0.094610474	0.095806353	0.097019693	0.098250731	0.099499704	0.100766845	0.102052384	0.10335655	0.104679566	0.106021652	0.107383023	0.108763888	0.110164451
805.mp3	0.068800898	0.069255082	0.069711644	0.070170622	0.070632053	0.071095976	0.071562428	0.072031447	0.072503074	0.072977346	0.073454304	0.073933986	0.074416433	0.074901685	0.075389782	0.075880766	0.076374676	0.076871554	0.077371442	0.077874381	0.078380413	0.07888958	0.079401924	0.079917489	0.080436315	0.080958448	0.081483928	0.0820128	0.082545107	0.083080891	0.083620198	0.084163069	0.084709549	0.085259681	0.08581351	0.086371078	0.086932429	0.087497608	0.088066657	0.08863962	0.089216541	0.089797462	0.090382426	0.090971477	0.091564657	0.092162007	0.09276357	0.093369388	0.0939795
806.mp3	0.077589842	0.078164687	0.078743469	0.07932624	0.079913052	0.08050396	0.081099016	0.081698275	0.082301791	0.082909618	0.083521812	0.084138429	0.084759524	0.085385153	0.086015372	0.086650239	0.08728981	0.087934142	0.088583294	0.089237322	0.089896285	0.090560241	0.091229248	0.091903364	0.092582648	0.093267159	0.093956955	0.094652094	0.095352636	0.09605864	0.096770162	0.097487263	0.09821	0.098938431	0.099672613	0.100412605	0.101158463	0.101910243	0.102668002	0.103431796	0.104201679	0.104977705	0.105759928	0.106548401	0.107343175	0.1081443	0.108951828	0.109765805	0.11058628
807.mp3	0.068216642	0.068615778	0.069016543	0.069418967	0.069823084	0.070228925	0.070636524	0.071045912	0.071457124	0.071870191	0.072285148	0.072702028	0.073120865	0.073541693	0.073964546	0.074389458	0.074816465	0.075245601	0.075676901	0.076110401	0.076546135	0.076984139	0.07742445	0.077867102	0.078312133	0.078759577	0.079209472	0.079661854	0.08011676	0.080574227	0.081034291	0.081496989	0.081962358	0.082430436	0.08290126	0.083374866	0.083851293	0.084330577	0.084812756	0.085297867	0.085785947	0.086277033	0.086771162	0.087268372	0.0877687	0.088272181	0.088778853	0.089288751	0.089801912
808.mp3	0.058622004	0.058655701	0.058688064	0.058719102	0.058748822	0.058777235	0.058804346	0.058830164	0.058854696	0.058877949	0.058899927	0.058920639	0.058940087	0.058958279	0.058975217	0.058990907	0.059005352	0.059018555	0.05903052	0.059041249	0.059050744	0.059059007	0.059066039	0.059071842	0.059076416	0.05907976	0.059081877	0.059082763	0.05908242	0.059080845	0.059078036	0.059073992	0.059068711	0.059062189	0.059054423	0.059045409	0.059035145	0.059023624	0.059010843	0.058996796	0.058981478	0.058964882	0.058947003	0.058927834	0.058907367	0.058885595	0.05886251	0.058838104	0.058812368
810.mp3	0.029313985	0.029444022	0.029574571	0.029705645	0.029837258	0.029969425	0.030102161	0.03023548	0.030369397	0.030503927	0.030639085	0.030774887	0.030911348	0.031048484	0.031186312	0.031324846	0.031464104	0.031604103	0.031744858	0.031886386	0.032028706	0.032171834	0.032315787	0.032460584	0.032606243	0.032752781	0.032900218	0.033048571	0.033197859	0.033348103	0.03349932	0.03365153	0.033804753	0.03395901	0.034114319	0.034270702	0.034428178	0.034586769	0.034746496	0.03490738	0.035069441	0.035232702	0.035397184	0.035562909	0.035729899	0.035898177	0.036067763	0.036238681	0.036410953
811.mp3	0.07308827	0.073696078	0.074309665	0.074929109	0.075554489	0.076185884	0.076823375	0.077467043	0.07811697	0.07877324	0.079435936	0.080105142	0.080780944	0.081463427	0.082152678	0.082848784	0.083551833	0.084261914	0.084979116	0.085703528	0.086435241	0.087174345	0.087920932	0.088675092	0.089436918	0.090206503	0.090983938	0.091769316	0.09256273	0.093364273	0.094174037	0.094992116	0.095818601	0.096653586	0.097497162	0.098349421	0.099210453	0.10008035	0.1009592	0.101847092	0.102744115	0.103650353	0.104565894	0.105490819	0.106425212	0.107369153	0.108322719	0.109285988	0.110259033
813.mp3	0.084192959	0.084859325	0.08553024	0.086205751	0.086885902	0.087570741	0.088260313	0.088954664	0.08965384	0.090357888	0.091066852	0.091780778	0.092499713	0.093223702	0.093952789	0.09468702	0.095426439	0.09617109	0.096921019	0.097676267	0.098436879	0.099202897	0.099974364	0.10075132	0.101533808	0.102321867	0.103115536	0.103914855	0.104719862	0.105530594	0.106347086	0.107169374	0.107997492	0.108831473	0.109671348	0.110517147	0.111368898	0.11222663	0.113090368	0.113960136	0.114835955	0.115717847	0.116605829	0.117499917	0.118400126	0.119306468	0.12021895	0.121137581	0.122062363
814.mp3	0.099281065	0.100068547	0.100861729	0.101660653	0.10246536	0.10327589	0.104092284	0.104914581	0.105742821	0.10657704	0.107417276	0.108263566	0.109115946	0.109974449	0.11083911	0.111709961	0.112587034	0.113470358	0.114359962	0.115255873	0.116158119	0.117066722	0.117981706	0.118903091	0.119830898	0.120765142	0.12170584	0.122653004	0.123606646	0.124566774	0.125533394	0.126506509	0.12748612	0.128472225	0.12946482	0.130463896	0.131469441	0.132481441	0.133499877	0.134524728	0.135555968	0.136593566	0.137637489	0.138687699	0.139744152	0.1408068	0.141875592	0.142950469	0.144031368
815.mp3	0.109365144	0.109936859	0.110510701	0.111086709	0.111664921	0.112245374	0.112828107	0.113413158	0.114000564	0.114590363	0.115182592	0.115777289	0.11637449	0.116974233	0.117576554	0.118181491	0.11878908	0.119399356	0.120012356	0.120628117	0.121246672	0.121868058	0.12249231	0.123119463	0.123749549	0.124382605	0.125018663	0.125657756	0.126299918	0.126945181	0.127593576	0.128245135	0.128899889	0.129557868	0.130219102	0.13088362	0.13155145	0.132222619	0.132897155	0.133575084	0.134256431	0.13494122	0.135629475	0.136321218	0.137016471	0.137715253	0.138417584	0.139123482	0.139832963
818.mp3	0.127315647	0.128401236	0.129486721	0.130571958	0.131656802	0.13274111	0.133824737	0.13490754	0.135989374	0.137070097	0.138149565	0.139227635	0.140304164	0.14137901	0.142452031	0.143523083	0.144592027	0.145658721	0.146723024	0.147784794	0.148843894	0.149900181	0.150953518	0.152003766	0.153050785	0.154094439	0.155134589	0.156171098	0.157203831	0.15823265	0.159257421	0.160278009	0.161294278	0.162306095	0.163313327	0.16431584	0.165313502	0.166306181	0.167293745	0.168276065	0.169253009	0.170224448	0.171190252	0.172150293	0.173104443	0.174052573	0.174994558	0.17593027	0.176859583
819.mp3	0.086937023	0.08784003	0.088752452	0.089674408	0.090606019	0.091547405	0.092498686	0.093459985	0.094431423	0.095413123	0.096405209	0.097407802	0.098421027	0.099445007	0.100479864	0.101525722	0.102582705	0.103650933	0.10473053	0.105821617	0.106924314	0.10803874	0.109165014	0.110303253	0.111453573	0.112616088	0.113790909	0.114978146	0.116177908	0.117390299	0.118615422	0.119853375	0.121104254	0.122368152	0.123645156	0.12493535	0.126238813	0.12755562	0.128885839	0.130229534	0.13158676	0.132957568	0.134342002	0.135740097	0.137151881	0.138577372	0.140016582	0.14146951	0.142936147
820.mp3	0.115638595	0.116875717	0.118118991	0.119368289	0.120623474	0.121884406	0.123150942	0.124422932	0.125700223	0.126982657	0.128270069	0.129562293	0.130859156	0.132160479	0.13346608	0.134775772	0.136089362	0.137406653	0.138727441	0.14005152	0.141378676	0.142708693	0.144041346	0.145376409	0.146713648	0.148052826	0.149393699	0.15073602	0.152079536	0.153423987	0.154769113	0.156114644	0.157460309	0.158805829	0.160150923	0.161495304	0.16283868	0.164180755	0.165521229	0.166859796	0.168196149	0.169529972	0.17086095	0.172188761	0.173513078	0.174833575	0.176149917	0.177461769	0.178768792
823.mp3	0.071398756	0.071974935	0.072556351	0.073143084	0.073735213	0.074332821	0.074935991	0.075544806	0.076159353	0.076779716	0.077405983	0.078038242	0.078676582	0.079321095	0.07997187	0.080629	0.08129258	0.081962702	0.082639464	0.083322961	0.084013291	0.084710552	0.085414844	0.086126267	0.086844922	0.087570912	0.088304339	0.089045308	0.089793923	0.090550289	0.091314513	0.092086701	0.092866961	0.0936554	0.094452127	0.09525725	0.09607088	0.096893124	0.097724094	0.098563898	0.099412647	0.10027045	0.101137417	0.102013656	0.102899277	0.103794389	0.104699097	0.10561351	0.106537733
824.mp3	0.167768738	0.168573704	0.169372179	0.1701642	0.170949804	0.171729026	0.172501905	0.17326848	0.174028788	0.174782868	0.17553076	0.176272504	0.177008137	0.1777377	0.178461233	0.179178774	0.179890363	0.180596039	0.181295839	0.181989803	0.182677967	0.18336037	0.184037048	0.184708037	0.185373372	0.186033089	0.186687221	0.187335802	0.187978864	0.188616439	0.189248558	0.18987525	0.190496544	0.191112468	0.191723048	0.192328311	0.19292828	0.19352298	0.194112431	0.194696656	0.195275674	0.195849504	0.196418161	0.196981663	0.197540024	0.198093256	0.198641371	0.19918438	0.19972229
825.mp3	0.082399526	0.08306984	0.083745392	0.084426224	0.085112377	0.085803893	0.086500812	0.087203175	0.087911024	0.088624397	0.089343336	0.090067881	0.09079807	0.091533943	0.092275539	0.093022896	0.093776051	0.094535041	0.095299904	0.096070674	0.096847387	0.097630078	0.09841878	0.099213525	0.100014345	0.100821272	0.101634334	0.102453561	0.103278979	0.104110614	0.104948492	0.105792635	0.106643065	0.107499802	0.108362864	0.109232269	0.110108031	0.110990162	0.111878673	0.112773573	0.113674867	0.11458256	0.115496652	0.116417143	0.117344027	0.118277298	0.119216945	0.120162955	0.121115311
826.mp3	0.069049642	0.069524311	0.07000149	0.070481214	0.070963521	0.071448447	0.07193603	0.072426308	0.072919317	0.073415097	0.073913684	0.074415118	0.074919437	0.075426679	0.075936884	0.07645009	0.076966337	0.077485664	0.07800811	0.078533715	0.079062519	0.079594561	0.080129881	0.080668519	0.081210514	0.081755908	0.082304739	0.082857047	0.083412872	0.083972253	0.084535231	0.085101844	0.085672132	0.086246134	0.086823888	0.087405433	0.087990808	0.088580049	0.089173195	0.089770283	0.090371348	0.090976428	0.091585558	0.092198772	0.092816104	0.093437589	0.094063259	0.094693146	0.095327281
829.mp3	0.081724737	0.08213134	0.082540099	0.082951056	0.083364257	0.083779745	0.084197567	0.084617767	0.085040391	0.085465486	0.085893097	0.086323273	0.08675606	0.087191506	0.08762966	0.08807057	0.088514286	0.088960857	0.089410333	0.089862765	0.090318203	0.090776701	0.091238308	0.091703079	0.092171065	0.092642321	0.0931169	0.093594858	0.094076248	0.094561127	0.09504955	0.095541575	0.096037257	0.096536656	0.097039829	0.097546834	0.098057732	0.098572581	0.099091441	0.099614375	0.100141442	0.100672704	0.101208224	0.101748064	0.102292288	0.102840958	0.10339414	0.103951897	0.104514294
830.mp3	0.051981318	0.052183991	0.05238581	0.052586771	0.052786871	0.052986108	0.053184477	0.053381975	0.053578597	0.053774338	0.053969193	0.054163155	0.054356219	0.054548378	0.054739625	0.054929951	0.055119348	0.055307808	0.055495321	0.055681877	0.055867465	0.056052075	0.056235694	0.05641831	0.05659991	0.056780481	0.056960007	0.057138475	0.057315867	0.057492168	0.057667359	0.057841424	0.058014343	0.058186096	0.058356664	0.058526023	0.058694153	0.058861031	0.059026631	0.059190929	0.059353899	0.059515514	0.059675746	0.059834566	0.059991944	0.060147849	0.060302248	0.060455107	0.060606393
831.mp3	0.067821627	0.068508941	0.06920416	0.069907409	0.070618818	0.071338517	0.072066638	0.072803315	0.073548683	0.074302881	0.075066048	0.075838326	0.076619858	0.077410788	0.078211264	0.079021433	0.079841447	0.080671458	0.081511617	0.082362082	0.083223008	0.084094553	0.084976878	0.085870142	0.086774508	0.08769014	0.088617201	0.089555858	0.090506276	0.091468622	0.092443064	0.09342977	0.094428908	0.095440648	0.096465157	0.097502604	0.098553156	0.099616981	0.100694246	0.101785115	0.102889752	0.104008319	0.105140977	0.106287883	0.107449191	0.108625055	0.109815622	0.111021037	0.112241439
833.mp3	0.067479811	0.068676697	0.069890548	0.071121393	0.072369248	0.073634121	0.074916006	0.076214886	0.077530733	0.078863505	0.080213145	0.081579586	0.082962743	0.08436252	0.085778802	0.08721146	0.08866035	0.090125308	0.091606157	0.093102699	0.094614719	0.096141985	0.097684244	0.099241225	0.100812637	0.102398168	0.103997489	0.105610247	0.107236069	0.108874563	0.110525313	0.112187882	0.113861814	0.115546629	0.117241825	0.118946881	0.120661251	0.122384371	0.124115652	0.125854488	0.127600249	0.129352286	0.131109928	0.132872487	0.134639254	0.136409502	0.138182486	0.139957443	0.141733594
834.mp3	0.111633738	0.112650338	0.11367246	0.114700062	0.115733102	0.116771535	0.117815313	0.118864385	0.119918698	0.120978198	0.122042826	0.123112522	0.124187222	0.125266859	0.126351365	0.127440667	0.128534689	0.129633354	0.13073658	0.131844281	0.13295637	0.134072754	0.135193338	0.136318024	0.137446708	0.138579285	0.139715645	0.140855674	0.141999254	0.143146263	0.144296576	0.145450061	0.146606586	0.147766011	0.148928192	0.150092984	0.151260234	0.152429784	0.153601475	0.154775141	0.155950609	0.157127706	0.158306251	0.159486058	0.160666937	0.161848693	0.163031125	0.164214028	0.16539719
836.mp3	0.051345942	0.051552505	0.051759428	0.051966732	0.052174437	0.052382566	0.052591139	0.052800178	0.053009703	0.053219737	0.0534303	0.053641416	0.053853104	0.054065389	0.054278291	0.054491832	0.054706036	0.054920925	0.055136522	0.055352849	0.055569929	0.055787787	0.056006444	0.056225926	0.056446256	0.056667458	0.056889556	0.057112574	0.057336539	0.057561473	0.057787404	0.058014356	0.058242355	0.058471427	0.058701598	0.058932895	0.059165345	0.059398975	0.059633813	0.059869886	0.060107223	0.060345851	0.0605858	0.0608271	0.061069779	0.061313867	0.061559396	0.061806395	0.062054895
839.mp3	0.04961453	0.0497265	0.049838321	0.049950007	0.050061572	0.050173032	0.0502844	0.05039569	0.050506918	0.050618096	0.05072924	0.050840363	0.050951479	0.051062602	0.051173746	0.051284925	0.051396153	0.051507444	0.051618812	0.05173027	0.051841832	0.051953513	0.052065325	0.052177284	0.052289402	0.052401694	0.052514174	0.052626856	0.052739754	0.052852882	0.052966254	0.053079885	0.053193788	0.053307978	0.05342247	0.053537279	0.053652418	0.053767903	0.053883748	0.053999969	0.054116581	0.054233599	0.054351037	0.054468913	0.054587241	0.054706037	0.054825318	0.0549451	0.055065398
841.mp3	0.087003172	0.087843747	0.088691215	0.089545629	0.090407042	0.091275505	0.09215107	0.093033787	0.093923707	0.094820877	0.095725346	0.096637161	0.097556368	0.098483012	0.099417136	0.100358783	0.101307994	0.102264807	0.103229261	0.104201393	0.105181235	0.10616882	0.10716418	0.108167341	0.10917833	0.11019717	0.111223883	0.112258486	0.113300996	0.114351424	0.11540978	0.11647607	0.117550297	0.118632461	0.119722556	0.120820574	0.121926502	0.123040324	0.124162017	0.125291557	0.126428912	0.127574045	0.128726915	0.129887476	0.131055675	0.132231453	0.133414744	0.134605479	0.135803578
844.mp3	0.091019529	0.091783091	0.092552668	0.09332833	0.094110146	0.094898184	0.095692514	0.096493205	0.097300329	0.098113953	0.098934148	0.099760985	0.100594532	0.10143486	0.102282038	0.103136135	0.103997221	0.104865365	0.105740636	0.1066231	0.107512826	0.108409882	0.109314332	0.110226243	0.11114568	0.112072706	0.113007385	0.113949778	0.114899946	0.115857948	0.116823842	0.117797684	0.118779529	0.119769429	0.120767436	0.121773598	0.122787962	0.123810572	0.124841469	0.125880692	0.126928278	0.127984258	0.129048664	0.13012152	0.131202849	0.132292669	0.133390996	0.134497838	0.135613201
845.mp3	0.086836135	0.087601435	0.088372762	0.089150172	0.089933719	0.090723459	0.091519447	0.092321738	0.093130387	0.093945447	0.094766972	0.095595015	0.09642963	0.097270868	0.098118781	0.098973421	0.099834836	0.100703078	0.101578193	0.10246023	0.103349235	0.104245253	0.105148329	0.106058505	0.106975823	0.107900322	0.108832042	0.109771018	0.110717286	0.111670878	0.112631826	0.113600157	0.114575899	0.115559076	0.116549709	0.117547816	0.118553415	0.119566517	0.120587132	0.121615267	0.122650926	0.123694106	0.124744804	0.125803012	0.126868716	0.127941899	0.129022539	0.13011061	0.13120608
846.mp3	0.077945899	0.078632202	0.079324619	0.080023226	0.0807281	0.081439318	0.082156959	0.0828811	0.083611821	0.084349201	0.085093321	0.085844261	0.086602102	0.087366926	0.088138814	0.088917848	0.089704111	0.090497686	0.091298655	0.092107102	0.09292311	0.093746762	0.094578141	0.09541733	0.096264413	0.097119473	0.097982592	0.098853853	0.099733338	0.100621127	0.101517302	0.102421943	0.10333513	0.104256941	0.105187453	0.106126743	0.107074887	0.108031957	0.108998026	0.109973165	0.110957442	0.111950925	0.112953678	0.113965763	0.114987241	0.116018169	0.117058601	0.118108588	0.119168179
848.mp3	0.05079313	0.051310933	0.051834861	0.052365026	0.05290154	0.05344452	0.053994082	0.054550347	0.055113436	0.055683475	0.05626059	0.05684491	0.057436566	0.058035694	0.058642429	0.05925691	0.05987928	0.060509681	0.061148262	0.06179517	0.062450559	0.063114582	0.063787396	0.064469162	0.065160042	0.0658602	0.066569806	0.067289029	0.068018042	0.068757021	0.069506145	0.070265593	0.071035551	0.071816203	0.072607739	0.073410348	0.074224225	0.075049565	0.075886565	0.076735425	0.077596348	0.078469536	0.079355195	0.080253533	0.081164757	0.082089077	0.083026704	0.083977849	0.084942725
850.mp3	0.102249592	0.103216991	0.104191034	0.105171735	0.106159104	0.107153153	0.108153888	0.109161317	0.110175442	0.111196268	0.112223792	0.113258014	0.114298928	0.115346527	0.116400803	0.117461741	0.118529328	0.119603546	0.120684373	0.121771786	0.122865757	0.123966256	0.125073249	0.126186699	0.127306563	0.128432797	0.129565353	0.130704175	0.131849208	0.13300039	0.134157653	0.135320928	0.136490137	0.137665201	0.138846033	0.140032542	0.141224631	0.142422198	0.143625136	0.144833329	0.146046659	0.147264998	0.148488214	0.149716168	0.150948715	0.1521857	0.153426964	0.154672341	0.155921655
851.mp3	0.139348155	0.140557476	0.14176652	0.142975108	0.144183059	0.14539019	0.146596321	0.147801268	0.149004847	0.150206875	0.151407166	0.152605537	0.153801802	0.154995775	0.156187269	0.157376099	0.158562078	0.15974502	0.160924737	0.162101042	0.163273748	0.164442669	0.165607617	0.166768406	0.167924849	0.169076759	0.17022395	0.171366236	0.172503432	0.173635351	0.17476181	0.175882623	0.176997607	0.178106578	0.179209354	0.180305753	0.181395592	0.182478692	0.183554871	0.184623952	0.185685755	0.186740103	0.18778682	0.18882573	0.189856658	0.190879431	0.191893877	0.192899823	0.1938971
852.mp3	0.073758193	0.074428995	0.075105123	0.075786623	0.076473542	0.077165928	0.077863827	0.078567286	0.079276351	0.079991069	0.080711485	0.081437645	0.082169593	0.082907375	0.083651035	0.084400615	0.08515616	0.085917711	0.086685311	0.087458999	0.088238817	0.089024803	0.089816995	0.09061543	0.091420145	0.092231174	0.093048551	0.093872308	0.094702475	0.095539082	0.096382155	0.097231722	0.098087806	0.098950429	0.099819611	0.10069537	0.101577721	0.102466677	0.10336225	0.104264447	0.105173274	0.106088732	0.107010822	0.107939539	0.108874877	0.109816824	0.110765366	0.111720486	0.11268216
854.mp3	0.141705573	0.142769976	0.143829311	0.144883476	0.145932375	0.146975912	0.148013996	0.149046539	0.150073456	0.151094665	0.152110084	0.153119639	0.154123255	0.15512086	0.156112385	0.157097765	0.158076936	0.159049835	0.160016405	0.160976587	0.161930328	0.162877574	0.163818275	0.164752382	0.165679849	0.166600631	0.167514684	0.168421966	0.169322439	0.170216063	0.171102801	0.171982619	0.172855481	0.173721355	0.174580208	0.17543201	0.176276732	0.177114345	0.17794482	0.178768131	0.179584251	0.180393155	0.181194819	0.181989217	0.182776325	0.183556122	0.184328583	0.185093685	0.185851407
855.mp3	0.060566423	0.060775568	0.06098496	0.061194619	0.061404569	0.061614829	0.061825423	0.062036372	0.062247697	0.06245942	0.062671563	0.062884148	0.063097197	0.063310731	0.063524774	0.063739347	0.063954472	0.064170172	0.06438647	0.064603387	0.064820946	0.065039171	0.065258084	0.065477709	0.065698067	0.065919184	0.066141082	0.066363784	0.066587315	0.066811699	0.067036959	0.06726312	0.067490206	0.067718243	0.067947254	0.068177265	0.068408301	0.068640388	0.068873551	0.069107816	0.069343209	0.069579757	0.069817485	0.070056422	0.070296593	0.070538027	0.070780751	0.071024792	0.071270179
856.mp3	0.108400411	0.109667174	0.110944165	0.112231325	0.113528588	0.114835884	0.116153136	0.11748026	0.118817164	0.120163752	0.121519917	0.122885549	0.124260526	0.125644721	0.127037999	0.128440215	0.129851217	0.131270845	0.132698928	0.134135288	0.135579737	0.137032078	0.138492105	0.139959602	0.141434341	0.142916087	0.144404594	0.145899605	0.147400852	0.148908059	0.150420935	0.151939182	0.153462489	0.154990535	0.156522987	0.158059501	0.159599721	0.161143281	0.162689803	0.164238897	0.165790162	0.167343186	0.168897544	0.170452803	0.172008514	0.173564221	0.175119455	0.176673735	0.178226572
857.mp3	0.138941052	0.140040038	0.141138961	0.142237674	0.143336031	0.144433882	0.14553108	0.146627476	0.14772292	0.148817262	0.149910351	0.151002036	0.152092165	0.153180587	0.154267149	0.155351697	0.156434078	0.157514139	0.158591725	0.159666682	0.160738855	0.16180809	0.162874229	0.16393712	0.164996604	0.166052527	0.167104733	0.168153064	0.169197365	0.170237479	0.17127325	0.172304521	0.173331134	0.174352935	0.175369765	0.176381468	0.177387888	0.178388868	0.179384252	0.180373883	0.181357605	0.182335262	0.183306699	0.18427176	0.185230289	0.186182131	0.187127132	0.188065137	0.188995992
858.mp3	0.033247675	0.033405078	0.033564131	0.03372487	0.033887331	0.034051552	0.034217571	0.034385427	0.03455516	0.034726811	0.034900422	0.035076037	0.035253699	0.035433454	0.035615349	0.03579943	0.035985747	0.03617435	0.036365291	0.036558621	0.036754395	0.036952669	0.0371535	0.037356946	0.037563068	0.037771927	0.037983586	0.038198112	0.038415571	0.038636032	0.038859565	0.039086244	0.039316144	0.039549342	0.039785917	0.04002595	0.040269526	0.040516731	0.040767654	0.041022386	0.041281023	0.04154366	0.041810399	0.042081342	0.042356596	0.04263627	0.042920477	0.043209334	0.043502961
859.mp3	0.073320634	0.073666501	0.074013722	0.074362332	0.074712366	0.075063859	0.075416846	0.075771363	0.076127445	0.076485128	0.076844448	0.077205443	0.077568148	0.0779326	0.078298838	0.078666898	0.079036818	0.079408637	0.079782392	0.080158124	0.08053587	0.080915671	0.081297565	0.081681593	0.082067796	0.082456214	0.082846888	0.08323986	0.08363517	0.084032862	0.084432978	0.084835561	0.085240654	0.085648299	0.086058542	0.086471427	0.086886998	0.087305299	0.087726378	0.088150278	0.088577047	0.08900673	0.089439375	0.089875028	0.090313737	0.090755551	0.091200517	0.091648683	0.092100099
860.mp3	0.051442234	0.052118609	0.052805523	0.053503178	0.054211778	0.054931533	0.055662655	0.056405362	0.057159874	0.057926417	0.05870522	0.059496515	0.060300539	0.061117535	0.061947746	0.062791423	0.063648819	0.064520191	0.065405801	0.066305913	0.067220798	0.068150729	0.069095982	0.070056837	0.07103358	0.072026498	0.073035881	0.074062024	0.075105223	0.07616578	0.077243996	0.078340177	0.079454629	0.080587661	0.081739585	0.082910711	0.084101352	0.085311821	0.086542431	0.087793494	0.089065321	0.090358223	0.091672507	0.093008478	0.094366436	0.095746679	0.097149499	0.098575181	0.100024005
863.mp3	0.102458709	0.103617844	0.104787196	0.105966772	0.107156575	0.108356603	0.109566852	0.110787309	0.112017962	0.11325879	0.11450977	0.11577087	0.117042056	0.118323288	0.119614517	0.120915693	0.122226756	0.123547639	0.124878272	0.126218575	0.127568461	0.128927837	0.130296601	0.131674644	0.133061848	0.134458087	0.135863228	0.137277125	0.138699627	0.140130571	0.141569787	0.143017091	0.144472293	0.145935191	0.147405571	0.14888321	0.150367874	0.151859316	0.153357278	0.154861492	0.156371676	0.157887537	0.159408768	0.160935051	0.162466054	0.164001434	0.165540833	0.167083881	0.168630193
864.mp3	0.050294665	0.050681339	0.051070792	0.051463069	0.051858215	0.052256277	0.052657301	0.053061334	0.053468424	0.05387862	0.054291969	0.054708523	0.055128331	0.055551444	0.055977913	0.056407792	0.056841132	0.057277988	0.057718412	0.058162461	0.058610189	0.059061652	0.059516908	0.059976012	0.060439024	0.060906001	0.061377002	0.061852088	0.062331318	0.062814753	0.063302455	0.063794485	0.064290906	0.064791781	0.065297173	0.065807146	0.066321765	0.066841094	0.067365198	0.067894143	0.068427994	0.068966819	0.069510682	0.070059652	0.070613793	0.071173175	0.071737863	0.072307924	0.072883426
865.mp3	0.096721033	0.097798397	0.098883604	0.099976619	0.101077408	0.102185929	0.10330214	0.104425995	0.105557442	0.106696428	0.107842894	0.108996779	0.110158016	0.111326535	0.11250226	0.113685114	0.114875012	0.116071866	0.117275583	0.118486064	0.119703207	0.120926904	0.122157042	0.123393501	0.124636158	0.125884883	0.127139542	0.128399992	0.129666088	0.130937676	0.132214597	0.133496688	0.134783775	0.136075682	0.137372225	0.138673213	0.139978449	0.141287728	0.142600841	0.143917569	0.145237689	0.146560969	0.14788717	0.149216047	0.150547348	0.151880812	0.153216172	0.154553155	0.155891479
866.mp3	0.043441161	0.043596162	0.043752003	0.04390871	0.044066304	0.044224812	0.044384258	0.044544666	0.044706062	0.044868473	0.045031924	0.045196442	0.045362054	0.045528788	0.045696671	0.045865732	0.046036	0.046207504	0.046380275	0.046554343	0.046729739	0.046906494	0.047084641	0.047264212	0.047445242	0.047627764	0.047811813	0.047997424	0.048184634	0.04837348	0.048563999	0.04875623	0.048950213	0.049145986	0.049343593	0.049543073	0.049744471	0.04994783	0.050153194	0.05036061	0.050570125	0.050781786	0.050995642	0.051211744	0.051430143	0.051650891	0.051874042	0.052099652	0.052327777
867.mp3	0.095408611	0.096102901	0.096801085	0.097503199	0.098209276	0.09891935	0.099633453	0.100351619	0.101073879	0.101800266	0.102530812	0.103265548	0.104004505	0.104747713	0.105495202	0.106247002	0.107003141	0.107763647	0.108528547	0.109297869	0.110071638	0.110849878	0.111632615	0.112419872	0.11321167	0.114008031	0.114808976	0.115614523	0.11642469	0.117239493	0.118058949	0.11888307	0.11971187	0.120545358	0.121383545	0.122226437	0.123074041	0.12392636	0.124783397	0.12564515	0.126511619	0.127382798	0.128258682	0.12913926	0.130024521	0.130914451	0.131809033	0.132708247	0.13361207
869.mp3	0.042834908	0.042972019	0.043109005	0.043245875	0.04338264	0.043519308	0.04365589	0.043792395	0.043928833	0.044065212	0.044201543	0.044337834	0.044474094	0.044610333	0.04474656	0.044882783	0.045019011	0.045155253	0.045291517	0.045427812	0.045564146	0.045700528	0.045836966	0.045973467	0.046110041	0.046246695	0.046383436	0.046520273	0.046657213	0.046794263	0.046931432	0.047068726	0.047206152	0.047343718	0.047481431	0.047619297	0.047757322	0.047895515	0.04803388	0.048172425	0.048311155	0.048450076	0.048589195	0.048728516	0.048868046	0.049007789	0.049147751	0.049287937	0.049428351
871.mp3	0.056639242	0.057263747	0.057894756	0.058532349	0.05917661	0.059827618	0.060485456	0.061150209	0.061821958	0.062500789	0.063186786	0.063880033	0.064580617	0.065288622	0.066004135	0.066727242	0.067458029	0.068196583	0.06894299	0.069697336	0.070459709	0.071230194	0.072008876	0.072795843	0.073591179	0.074394968	0.075207295	0.076028243	0.076857895	0.077696332	0.078543635	0.079399882	0.080265152	0.081139521	0.082023065	0.082915855	0.083817964	0.084729459	0.085650408	0.086580875	0.08752092	0.088470603	0.08942998	0.090399101	0.091378015	0.092366768	0.093365399	0.094373946	0.095392438
872.mp3	0.126092434	0.12728237	0.128466384	0.129644294	0.130815922	0.131981098	0.133139659	0.134291447	0.135436312	0.13657411	0.137704704	0.138827964	0.139943764	0.141051985	0.142152516	0.14324525	0.144330085	0.145406927	0.146475687	0.14753628	0.148588628	0.149632657	0.1506683	0.151695492	0.152714175	0.153724295	0.154725802	0.155718652	0.156702803	0.157678218	0.158644865	0.159602714	0.16055174	0.161491921	0.162423237	0.163345674	0.164259218	0.16516386	0.166059593	0.166946412	0.167824317	0.168693306	0.169553384	0.170404554	0.171246824	0.172080201	0.172904695	0.173720319	0.174527085
873.mp3	0.06597469	0.066209707	0.066443427	0.066675863	0.066907029	0.067136935	0.067365594	0.067593019	0.06781922	0.068044209	0.068267999	0.0684906	0.068712023	0.068932279	0.069151379	0.069369334	0.069586153	0.069801848	0.070016428	0.070229904	0.070442284	0.070653579	0.070863797	0.071072948	0.071281041	0.071488084	0.071694086	0.071899057	0.072103003	0.072305933	0.072507855	0.072708776	0.072908705	0.073107648	0.073305612	0.073502606	0.073698635	0.073893706	0.074087826	0.074281002	0.074473239	0.074664543	0.074854921	0.075044378	0.075232921	0.075420554	0.075607282	0.075793112	0.075978049
874.mp3	0.038115874	0.038581863	0.03905557	0.039537171	0.040026852	0.040524798	0.041031203	0.041546266	0.04207019	0.042603185	0.043145465	0.043697251	0.04425877	0.044830255	0.045411946	0.046004089	0.046606936	0.047220747	0.047845789	0.048482336	0.049130669	0.049791079	0.050463862	0.051149323	0.051847777	0.052559545	0.053284958	0.054024357	0.054778089	0.055546515	0.056330001	0.057128925	0.057943675	0.05877465	0.059622257	0.060486915	0.061369055	0.062269116	0.063187551	0.064124824	0.065081408	0.06605779	0.067054468	0.068071951	0.069110763	0.070171435	0.071254514	0.072360558	0.073490135
876.mp3	0.069566428	0.070575215	0.071598066	0.072635113	0.073686481	0.074752297	0.075832681	0.076927751	0.078037621	0.0791624	0.080302195	0.081457105	0.082627227	0.083812649	0.085013456	0.086229726	0.087461528	0.088708928	0.08997198	0.091250734	0.092545227	0.093855492	0.095181549	0.096523409	0.097881073	0.099254529	0.100643756	0.10204872	0.103469373	0.104905655	0.106357491	0.107824793	0.109307456	0.110805361	0.112318372	0.113846335	0.115389079	0.116946416	0.118518138	0.120104016	0.121703804	0.123317233	0.124944013	0.126583833	0.128236358	0.129901231	0.13157807	0.133266472	0.134966005
879.mp3	0.13338607	0.134548843	0.135706238	0.136858087	0.138004229	0.139144507	0.140278772	0.141406875	0.142528675	0.143644037	0.144752827	0.14585492	0.146950192	0.148038526	0.149119809	0.150193933	0.151260793	0.15232029	0.153372328	0.154416817	0.155453669	0.156482802	0.157504136	0.158517597	0.159523114	0.160520618	0.161510046	0.162491337	0.163464436	0.164429286	0.16538584	0.166334048	0.167273866	0.168205254	0.169128172	0.170042584	0.170948457	0.171845761	0.172734465	0.173614545	0.174485976	0.175348736	0.176202805	0.177048165	0.177884799	0.178712694	0.179531834	0.18034221	0.18114381
880.mp3	0.060410374	0.061188074	0.061977618	0.062779217	0.063593083	0.064419431	0.065258481	0.066110453	0.066975574	0.067854072	0.068746177	0.069652123	0.070572149	0.071506494	0.072455401	0.073419115	0.074397884	0.075391959	0.076401592	0.077427039	0.078468556	0.079526401	0.080600835	0.08169212	0.082800518	0.083926293	0.08506971	0.086231031	0.087410523	0.088608449	0.089825072	0.091060655	0.092315457	0.093589737	0.09488375	0.096197749	0.097531982	0.098886693	0.100262122	0.1016585	0.103076056	0.104515007	0.105975566	0.107457933	0.108962301	0.110488849	0.112037747	0.113609149	0.115203195
[truncated: 74 more rows]
[truncated: 12 more columns]
