# Supplementary material for: Music-induced emotion flow modeling by ENMI Network
Source: PLoS One. 2024 Oct 21;19(10):e0297712. doi: 10.1371/journal.pone.0297712 (PMC11493256; doi:10.1371/journal.pone.0297712)
Supplement: S1 File — (ZIP) [file pone.0297712.s001.zip › minimal dataset/Emomusic dataset/Music features/tonnetz_features.csv]

Unnamed: 0	30	31	32	33	34	35	36	37	38	39	40	41	42	43	44	45	46	47	48	49	50	51	52	53	54	55	56	57	58	59	60	61	62	63	64	65	66	67	68	69	70	71	72	73	74	75	76	77	78
2.mp3	0.030740581	0.028615641	-0.042693442	0.011750119	-0.010864802	-0.004495702	-0.043058745	0.082455117	0.032375671	0.065115469	0.052499482	0.050645066	0.010467434	0.015373704	0.034495979	-0.011699105	0.023486467	0.017217003	0.027901769	0.008276839	-0.018504395	-0.025620677	-0.047402566	-0.06830877	-0.058828674	-0.079485486	-0.048608994	-0.013460195	0.013922402	0.01728487	0.018544582	-0.006188404	0.014439791	0.018796666	-0.029347123	-0.050216011	-0.051190229	-0.045125833	-0.043830549	-0.060059129	-0.06662308	0.033840776	0.025692846	0.021853795	0.016108619	-0.002778921	0.012707539	0.000598559	-0.016141476
3.mp3	0.054059905	0.015473096	0.052631903	0.041414769	0.281839918	0.196722483	0.247059224	0.292815431	0.027513578	0.001293365	-0.00928784	0.021591704	0.089318487	0.094973512	0.129558608	0.026233222	0.066937993	0.12079811	0.142914723	0.066341059	0.044472428	0.021696774	0.057362397	0.05850531	0.285977334	0.278519495	0.262313632	0.308812268	0.039107724	-0.059020009	-0.057208392	0.066822318	0.15050125	0.126538228	0.16059041	0.037615765	0.075210467	0.121306775	0.113331335	0.08595577	0.049471123	0.013472621	0.049838705	0.044097967	0.283503354	0.221656116	0.236748374	0.299708143	0.023760428
4.mp3	0.016608371	0.028865343	0.028108785	0.022190416	0.040703969	0.011400804	0.099983794	0.0451616	0.003449629	0.035753753	0.032192151	0.013862858	0.032714384	0.028972665	0.075929345	0.0467923	0.032316504	0.048407132	0.006168098	0.017415976	0.023521621	0.008882987	0.035659929	0.137659297	0.018463639	0.040329079	0.034107833	0.022532058	0.026052327	-0.00263087	0.062026129	0.002212345	0.017471474	0.003573903	0.054456755	0.024415613	0.095663113	-0.029188004	0.014893446	0.015669788	-0.030491365	0.084040052	0.009670253	0.01277843	0.012485732	0.090161797	0.087860059	0.069460101	-0.007673457
5.mp3	-0.02779113	-0.102693588	-0.07451351	-0.162881879	-0.094227271	-0.010818551	-0.021306215	-0.047628453	-0.032731064	-0.032934676	-0.045121307	-0.065792221	-0.096399683	-0.046975085	-0.085635697	-0.028293767	-0.003446753	-0.019134514	-0.07167843	-0.070017302	-0.041558529	-0.035853695	-0.057357119	-0.079218503	-0.169252287	-0.101956501	-0.083024967	-0.068063129	-0.055363158	-0.070713284	-0.014007593	-0.007415781	-0.054735299	0.081567804	-0.001478905	-0.085843056	-0.050590115	0.040271866	-0.018749507	0.02899068	-0.02248001	-0.123422216	-0.157630875	-0.039841908	-0.073885083	-0.016313818	-0.127699092	0.009191692	0.062836088
7.mp3	-0.021730683	0.050624138	0.110967794	-0.005873662	0.034480402	0.047455265	0.017628862	-0.002608467	0.022587089	0.05265097	-0.030456442	-0.088254515	0.02363096	-0.005138355	0.001961982	0.075407331	-0.005483972	0.046651743	0.062968673	0.00444447	0.037349048	0.052225421	0.027051205	0.00118475	0.03350758	-0.047824537	-0.035383365	-0.013101767	0.047634923	0.043043856	0.018435381	-0.00913906	0.028818091	0.027375767	0.011519109	0.00228542	0.057470303	0.052141233	0.025932352	0.007032304	0.050515759	0.053823955	-0.003014634	0.077123492	0.012037444	0.051168963	-0.000531925	0.108841883	0.03612679
8.mp3	0.057249472	0.052063067	0.023365086	0.031252901	0.008771388	0.017349865	0.00062374	0.030162392	0.028761	0.02833259	0.041370366	0.020960313	0.013426113	0.063677151	0.043268135	0.006654512	0.003452972	0.012302535	0.007012009	-0.035412099	0.003580759	0.038009914	-0.003336278	0.028134102	0.021545236	-0.005862657	0.03086793	0.011646108	-0.004754026	-0.047062709	0.003563866	-0.004629797	0.022981534	5.41E-05	-0.010888579	0.012319831	0.011349657	-0.006295734	-0.008616442	-0.014341506	0.01727737	0.023358859	0.037186036	0.034429114	0.014137092	0.035991453	0.02795511	0.008451554	0.048483852
10.mp3	0.197300512	0.057659589	0.030922631	-0.003667518	0.000438369	-0.009189451	-0.018885309	0.135328005	0.022012817	0.105435672	0.02914637	-0.02669058	-0.003777968	0.069121684	0.003667992	-0.03608534	-0.026984461	-0.002040584	0.037227009	0.107895644	0.108869768	-0.03287296	0.01961262	0.044926574	0.042479432	0.057863536	0.019287606	0.050063451	-0.021126976	0.010001315	0.142058319	0.020689527	0.03794619	-0.006138598	0.012040506	0.013426602	-0.060423989	0.014244003	0.211048929	0.015215632	-0.019913331	0.017841463	0.056208148	-0.006160803	-0.005081951	0.082926574	0.130366238	0.054687965	0.010931532
12.mp3	-0.024341493	0.037408208	0.024158393	0.15068152	0.107815189	0.02895529	0.014460146	0.052791316	-0.02358188	0.158428977	0.031937709	0.16910752	0.089171898	0.075504576	0.102208151	0.034995534	-0.009475103	-0.080110457	0.152158659	0.259897569	0.049732395	0.204090726	0.002544716	0.030586114	0.093959632	0.013820723	0.25046921	0.162043914	0.032879926	0.104265582	0.102421263	0.032755374	-0.046224815	0.027834382	0.016713001	-0.125236884	-0.089212661	-0.009512213	-0.005255263	-0.027987305	0.00259659	0.119829652	0.194965668	0.009909837	0.093214069	0.021755997	-0.031769401	-0.11354625	0.008636031
13.mp3	-0.126411895	-0.089173113	-0.097373132	-0.080551113	-0.149961268	-0.047641894	-0.047327808	-0.067118011	-0.128771963	0.003418409	0.228345521	0.255945619	0.212590577	0.279227971	0.161891309	0.263512592	0.153040929	0.171836563	0.287488062	0.171785069	0.107612155	-0.162468356	-0.104778251	-0.047960172	-0.107288469	-0.111617893	-0.108802263	-0.114174383	-0.08696159	-0.102613772	-0.023694777	-0.079213654	0.273711393	0.234665241	0.040620844	0.312115356	0.197139775	0.132243773	0.323874761	0.25056859	0.162314081	0.133174779	0.121977202	-0.080385238	-0.070773946	-0.047515827	-0.084649211	-0.080754008	-0.064358015
17.mp3	0.150505709	-0.006486299	-0.033630976	-0.024910384	-0.011920433	0.009362374	0.11769582	0.019569268	0.044515998	0.010571643	0.069975206	0.073479203	0.088594179	0.010264671	0.006968908	-0.03238998	0.00130406	0.055837164	0.058683267	0.057014087	0.077133761	0.065122649	0.019937985	0.101073754	0.074511748	0.027316193	0.01057933	0.00046737	-0.010443845	0.02567625	0.107597704	0.024108731	0.125050503	0.065040542	0.032700363	0.091880185	0.123685916	0.035410461	-0.001921342	-0.017408734	0.006784977	0.054060654	0.091400419	0.143421431	0.092393049	0.032611406	0.019553548	0.061762571	0.097027885
18.mp3	0.062645735	0.033864179	0.014379999	0.04757734	-0.002167845	0.069804807	0.010676601	-0.005051125	0.046976604	0.053059556	0.078754324	0.005272172	0.089972889	0.057313126	0.02784827	0.05027687	0.043390308	0.034296847	0.03585552	0.029225818	0.066273288	0.053398457	0.024678249	0.083860053	-0.004239952	-0.069810575	-0.073631869	-0.045423861	-0.010775299	0.018528491	0.057968531	0.082548921	0.016260897	0.031220438	0.084571424	0.025309128	0.065254099	0.026494164	0.051791469	0.02179276	0.040856034	0.059877229	0.040557948	0.073048942	0.107317125	0.001987684	-0.009731078	-0.018671445	0.010235139
19.mp3	-0.027605302	0.017994256	0.023915429	0.022423207	0.034678827	-0.000287686	0.011710291	-0.004494707	-0.00508519	-0.033796255	-0.023791664	-0.011770517	-0.003892338	-0.007395027	-0.001054113	-0.002563874	0.013050753	0.028140859	0.027202852	0.014302488	0.017566049	0.002074148	0.009817547	0.019479943	-0.029085776	-0.052799007	-0.013774183	-0.021269752	-0.029101919	-0.018138467	-0.020353287	-0.002157829	0.03151595	0.030518241	0.016114691	0.003512022	-0.00555916	-0.015414137	-0.005690653	0.025570057	0.0053644	0.007077966	-0.00261024	0.006424456	-0.021378455	-0.014859849	-0.011831175	0.032746302	0.027024228
20.mp3	0.01434876	0.020909179	0.039040735	0.026576618	0.083788474	-0.005881884	-0.026699006	0.003712802	0.022286511	-0.006750207	0.055501742	0.013122094	0.033258531	0.014925852	0.036745546	0.060595336	0.025248246	0.028057275	-0.046697888	0.071049962	0.007785367	0.028722035	-0.008879785	-0.0368034	0.01652536	0.018051417	0.024530824	0.053697906	0.02016504	0.096858081	0.007080758	0.056254631	-0.025813239	0.027175564	0.030426434	0.038022938	-0.004238141	0.00016398	-0.013534338	-0.033619188	0.054508812	0.010729685	-0.003327565	0.061887111	0.04147147	0.044835699	0.007856239	-0.018857419	-0.027918054
21.mp3	0.000403279	0.009653993	0.090234688	0.087878276	0.117318007	-0.02606432	0.01097294	-0.003940276	0.013145604	-0.018416849	-0.01151221	0.035232738	0.011449421	0.000360241	-0.002111012	-0.018890519	-0.03194934	-0.007141769	-0.029041777	-0.022730038	-0.001012369	0.004550104	-0.0171438	-0.031015821	-0.027326328	-0.003561467	0.009798601	-0.000495454	0.001069785	-0.002813442	-0.019916265	-0.043888758	-0.010922697	-0.010223943	-0.011170336	-0.002403144	-0.009649675	-0.001994016	-0.006629552	-0.044144327	-0.024550339	-0.028007723	-0.000867826	-0.053836784	-0.01003988	-0.029452959	0.056348955	-0.071992469	0.051851791
22.mp3	0.010897873	-0.015875606	-0.014027724	-0.001853309	0.000466682	0.015226216	-0.009778971	-0.002413577	0.016836792	0.018271134	0.007838282	0.011803525	0.007821969	-0.010324068	0.011352157	0.066066566	0.041781326	0.036611809	-0.030184256	0.019362748	0.016179133	0.028528183	0.017002561	-0.001186995	0.029806594	-0.004250946	0.006160435	0.007818886	-0.020545477	-0.006376481	0.015125515	0.002146832	0.007140692	0.018575659	0.012145695	0.061712625	0.013624808	-0.010019621	0.060199924	0.026700917	0.006884285	-0.010321684	-0.002852661	-0.021241628	-0.013466512	-0.006698206	-0.016085558	0.002726491	0.012664039
24.mp3	0.006354485	0.019165245	-0.006481174	0.084812747	0.106733805	0.008449817	-0.0911247	0.000978557	0.031440833	0.040669944	-0.012283598	-0.078208053	-0.035892874	-0.051899693	-0.047412705	-0.022757144	-0.064873517	-0.044993877	-0.092422767	-0.014869394	-0.033355123	-0.029700477	-0.115969788	-0.019481582	-0.086456043	-0.033219494	-0.052483918	-0.062581605	0.054827115	-0.011760701	0.059132338	-0.041679964	-0.041416011	0.014990059	0.008916887	0.03474861	-0.008405597	-0.134416664	-0.046409022	-0.087645822	-0.093492205	-0.118365017	0.028338646	-0.04397076	-0.064158688	-0.027413493	-0.0592445	-0.017974192	0.000643774
25.mp3	0.030517047	0.026627199	0.032516018	-0.000613251	0.019878455	-0.014733988	-0.041688493	0.025981674	0.022413739	0.01542331	0.059935166	0.04516261	0.017383095	-0.007533992	0.034501069	-0.00432434	0.008361126	0.002220407	-0.006278559	0.020934434	0.003840711	0.048141613	0.023337758	-0.035919633	0.01466045	0.019303916	0.01801402	0.055945431	-0.011642938	-0.001998475	0.040050803	0.021930789	-0.016633043	-0.031445253	-0.021229738	0.091369887	0.021707547	0.019767567	-0.007433148	0.020473028	-0.008406637	0.026713976	-0.003854223	-0.037250265	-0.026635034	0.057720397	0.042843957	0.026471546	0.0020508
31.mp3	0.000947611	-0.00116245	-0.000493063	0.005329195	-0.013986534	-0.000655516	-0.012540794	-0.005012926	0.005945072	0.039496541	0.029275829	-0.047617211	-0.006500432	-0.065762492	-0.136535589	0.050822055	0.028043753	-0.040460614	-0.016795573	0.002101646	-0.007618486	0.054931709	0.035449625	-0.03475398	-0.021891405	-0.006978776	-0.16995217	0.018889534	0.051388807	-0.0296829	-0.012578206	0.005487647	-0.120837951	0.021143577	0.056883529	-0.062804642	0.006782276	-0.026136018	-0.162327293	0.012662703	0.037618766	-0.094367885	-0.009857185	-0.022940521	-0.082151182	0.009198721	0.033330861	-0.103126068	0.032724216
32.mp3	0.042333586	0.120681569	0.039502747	0.063369877	0.042675103	0.091890307	0.044208943	0.022408126	0.120064144	0.042657691	0.018897968	0.137411332	0.056248664	0.039986644	0.094598399	0.043717371	-0.051472969	-0.003726365	0.041973689	0.02425188	0.054061217	0.035628702	-0.053857689	0.032208709	0.07673785	0.010420055	-0.019779862	0.007226413	0.053329949	0.097703731	0.05344871	0.025237269	0.058258815	0.058164046	0.043689317	-0.029924405	0.063012645	0.159579497	0.194658425	0.057644171	0.046470841	0.049156414	0.05710838	0.096310675	0.060905415	0.045163163	0.048627007	0.096285556	0.063703295
35.mp3	-0.076683259	-0.031945078	-0.003485395	-0.048288514	-0.117182474	0.014605539	-0.074507664	0.005589608	-0.008895722	-0.054941588	-0.062475964	-0.019923124	-0.07252197	-0.045642574	-0.062207068	0.010083374	-0.065886762	-0.007784123	-0.016223221	0.000695831	-0.059631478	-0.021530144	-0.027145549	-0.045106927	-0.01567175	-0.02031615	-0.064239707	-0.042414485	-0.052515014	-0.063094261	-0.044263154	-0.005636929	-0.071672721	-0.036345943	0.003921491	-0.003530068	-0.023443786	-0.011338889	-0.043844039	-0.045829887	-0.015508662	-0.020282034	-0.062224698	-0.030683651	-0.047385748	-0.049006346	-0.011482442	0.016484718	-0.044500678
37.mp3	0.025190619	-0.000290271	0.016144241	0.018847861	0.026667203	0.007758591	-0.011248964	0.041136626	0.008280423	-0.024463154	0.011437281	0.023471032	0.014400535	-0.010932064	0.026494064	0.001607895	0.004528955	0.054734111	0.032051559	0.017110548	-0.017944332	0.000414478	0.039038503	0.006722278	0.019237094	0.006857028	0.001080431	-0.016268699	0.013424103	0.018914819	0.043446973	0.010249295	0.016841098	0.021377659	0.000266295	0.025614291	0.002898692	-7.18E-05	0.014717807	-0.026242448	0.018949924	0.001537488	0.027532573	0.045051443	0.001119771	0.025034046	0.005555387	0.006086291	0.008603278
39.mp3	0.012611429	0.007734227	0.013160543	-0.00686794	0.026144813	0.028484027	0.051814546	0.006704778	0.017257978	0.01765521	0.036068011	0.012917392	-0.000937037	0.023772115	0.012726797	-0.010529364	-0.011895246	0.034832462	-0.010107282	0.089940429	0.034779265	0.048250817	0.016686045	0.03257542	0.026529975	-0.022059955	0.021923358	0.009366644	0.033723175	-0.0034482	0.042527058	0.015794855	0.021424638	0.02225375	0.013911323	0.010134038	0.050410388	-0.004480838	0.007424732	-0.026871084	-0.078226615	-0.012545466	0.023063264	0.047082703	0.088802213	0.008334297	-0.019867699	0.044284221	0.013507066
40.mp3	0.028076232	0.296101666	0.250709611	0.037526657	0.08864579	0.072488365	0.059602462	0.173287687	0.091963148	0.126639518	0.098662783	0.051632837	0.163656721	0.209531794	0.049908078	0.137795299	0.016124476	0.05136588	0.098826178	0.030585139	0.000356245	-0.084680402	0.013651404	-0.009674238	0.026218466	-0.024039992	-0.0608807	-0.068431674	-0.027784724	0.078108708	-0.005904119	0.075131745	-0.022151703	-0.012780082	0.001637986	0.211721085	0.125525136	0.118018892	0.133008555	0.038000556	0.013354099	0.124940217	0.045719765	-0.011576423	-0.076597448	-0.021188505	0.028960272	0.080365799	0.04356199
41.mp3	-0.049113852	-0.013528866	-0.019160428	-0.023324054	-0.024512533	-0.033156702	-0.00422317	-0.054369868	-0.062937075	-0.051272368	0.010260725	-0.025129202	-0.021041092	-0.019169287	-0.043185256	-0.054576782	-0.067137133	-0.025559308	-0.039135291	-0.016478384	0.017626691	0.020638951	-0.042314589	-0.015308697	-0.009007362	-0.075372939	0.015522191	-0.020617576	-0.023700376	-0.051248242	0.009066119	-0.007906293	0.009582672	-0.056080275	-0.005454141	-0.058994154	-0.042289758	-0.022616361	-0.001095208	-0.024157355	0.009579555	-0.025193043	-0.075397027	0.001349801	-0.034532995	-0.000208654	0.014145655	-0.008581021	0.014882822
42.mp3	-0.02440037	-0.004447768	0.062123464	0.052546156	0.042610123	0.032662317	0.028445776	-0.012354896	0.012211677	0.020627645	0.021005714	0.042040909	0.049661505	0.051841048	0.040552014	-0.025676571	-0.03188803	0.013244578	-0.005597201	-0.011792019	0.056313837	0.043940441	0.062203145	0.033435182	0.010086598	0.033984641	0.035486197	0.007847929	0.023284594	-0.001591587	0.003991165	0.009635318	0.022064122	0.011356571	0.012010481	0.035752109	0.026303243	0.039614001	0.020235747	0.041020317	0.046393647	-0.001838728	-0.029196451	-0.018170834	-0.007227098	0.008950621	0.036331986	0.002976615	0.010663858
43.mp3	-0.009202655	-0.013003357	-0.014857854	0.0287464	-0.034376471	0.008994655	0.001533966	0.008393595	-0.005590346	-0.013534277	0.017890812	-0.012217602	-0.015400716	-0.032510447	-0.024312488	-0.041108884	0.049298091	-0.015085297	-0.004302977	-0.040040438	0.008661596	-0.006404703	0.016401025	0.009103706	-0.010695289	0.00087799	-0.023429908	-0.001600938	-0.018714785	0.012611674	-0.007355767	-0.02856523	-0.020370981	0.03286039	-0.01260168	-0.05762084	-0.040730287	-0.002429466	-0.030757898	-0.014975846	-0.045086028	-0.008105641	-0.007435959	-0.032536633	-0.00402468	-0.029990349	-0.0213488	-0.026000591	-0.026336233
44.mp3	0.074699449	-0.032335342	-0.049125437	-0.065106615	-0.031210914	-0.023967297	0.004222438	-0.016867742	-0.051712566	-0.005349205	-0.03218446	-0.082254397	-0.011924127	0.041698231	0.018924554	0.014191981	0.073894352	-0.014244037	0.000989531	-0.067225907	0.004509012	-0.016236541	-0.038641302	0.039487498	-0.044584943	-0.036399102	-0.013767552	0.006807379	0.005386108	0.000689887	0.032615367	-0.058776319	-0.024268245	-0.025741644	-0.01336245	0.003400423	-0.007044421	0.001866371	-0.054331811	-0.010777584	-0.033234929	-0.020775525	-0.077249542	-0.018607214	0.011105006	0.01569183	0.057379666	-0.019606621	-0.027187001
45.mp3	0.012945678	-0.012476206	-0.026569884	-0.029375111	-0.025931365	-0.024610413	-0.041195706	-0.030982716	-0.019442782	-0.024041314	-0.011389596	0.032124383	0.005215483	-0.017132554	-0.029427476	0.012158098	0.017813996	-0.01110848	0.006491717	0.007153855	-0.008612427	0.001222987	-0.030965052	-0.050160864	-0.002655687	0.012064034	0.007101751	-0.03869331	-0.048397777	-0.024604805	-0.00897795	-0.01155763	0.005638791	-0.017275012	-0.031504406	-0.024705115	-0.011481024	-0.005356611	-0.047773468	-0.046568061	-0.021161952	0.022919351	0.013758238	-0.013028114	-0.003452821	-0.024415203	-0.019557909	0.000407698	0.026166503
46.mp3	-0.013711367	-0.003436708	-0.015106591	-0.041616881	-0.015890891	-0.011320118	-0.039741263	-0.029276856	-0.013645132	-0.03026418	-0.031669622	0.014762791	0.038140699	-0.105889238	0.004900717	-0.023856244	-0.014117934	0.003716684	0.005160479	-0.048371268	-0.026393995	-0.016279801	0.065346054	-0.014949004	-0.014768727	-0.002625991	0.039543844	-0.029409191	-0.043233645	-0.04763387	-0.052121658	-0.034735777	-0.021056936	-0.037719632	-0.02757624	-0.022485204	-0.03984864	-0.011432988	0.003550873	-0.052368903	-0.045593408	-0.00988341	-0.024817673	-0.01937314	-0.026900296	-0.050302095	-0.039710928	-0.023216538	-0.018587467
47.mp3	0.017685974	0.031235856	-0.017273865	0.009217464	0.040809238	-0.00799958	-0.021639777	0.04446489	-0.01207791	0.014088479	0.042920121	0.020007418	0.026639047	0.040661338	-0.025085221	-0.005613456	0.041622963	-0.01121023	-0.006932442	0.040236157	-0.022168391	0.015299917	0.041335661	0.002530802	0.023137925	0.040669446	0.071492883	0.012539017	0.020553864	0.048872319	0.025902633	0.019120854	-0.022716375	0.012856626	0.039393589	0.047919738	0.008461547	0.000705697	-0.081994399	-0.004001908	-0.042901914	-0.002435182	-0.008869187	0.024037883	-0.008248815	0.024577905	0.043047223	0.002672355	0.034548955
48.mp3	-0.019620372	-0.006684013	-0.054570441	-0.030121003	-0.011846594	0.005545152	-0.036135466	-0.037032736	-0.018249936	-0.090415584	-0.040083439	-0.07083042	-0.021376495	-0.001434767	-0.01596155	-0.012955437	-0.046334338	-0.032218393	-0.030639485	-0.022713212	-0.040267642	-0.003517822	-0.023117423	-0.01211071	-0.014172596	-0.038034921	-0.034624172	-0.027940578	-0.056567762	-0.010176043	-0.031255121	-0.016536195	-0.037881297	-0.001668903	-0.007340241	-0.012722769	-0.035065662	-0.039311304	-0.011618594	-0.052542278	-0.013108685	-0.027996816	-0.010740838	-0.03640514	-0.072343403	-0.055979101	-0.080368021	-0.01763386	-0.01803949
49.mp3	0.100783902	0.056963082	0.04053593	-0.028004869	-0.006403817	-0.026861115	0.047974875	0.016018178	0.083938038	0.047149131	0.030435332	0.074534407	-0.030832828	0.000347916	0.031488273	0.04980995	0.081889535	0.110727972	0.062520818	0.036697266	0.038413201	-0.020940127	-0.050543135	-0.02145758	0.069211148	0.103517781	0.093817206	0.065435336	0.051794129	0.016921717	0.022193161	0.008141613	-0.095073478	0.013864996	0.066531363	0.053883896	0.092648656	0.102461581	0.083089723	-0.01272894	0.017183879	0.017352035	0.125251054	0.071766614	0.081290967	0.09715473	0.091787448	0.098882775	0.026002872
50.mp3	0.046958461	-0.063317387	-0.056755157	-0.033720826	0.015322472	0.064071792	-0.049541365	-0.053377378	-0.040167123	0.005679094	0.034550867	-0.036213588	-0.125007969	-0.083840081	-0.081905471	-0.052269317	-0.011851291	0.054823912	0.04601793	0.009548132	0.060367538	-0.072632154	-0.064352063	-0.052434278	-0.001332732	0.0377418	-0.053747783	-0.063398532	-0.074139944	-0.012153554	0.01014263	-0.043494265	-0.061884734	-0.0469942	-0.011196127	0.04530857	-0.030253928	-0.062387649	-0.044148418	-0.014662251	0.041096083	-0.006044034	-0.057876876	-0.024703915	-0.009616972	0.050799719	-0.017120952	-0.052767747	-0.052849294
51.mp3	-0.008037878	-0.011859999	-0.017340126	-0.020973382	-0.004459681	0.004310931	0.068470839	-0.010808104	-0.030457109	-0.019402627	-0.019775403	-0.00477541	-0.033288191	-0.014264715	0.010544281	0.010172334	0.015274397	0.011380609	0.000870223	-0.001953966	-0.001676437	-0.001667492	0.003078547	-0.000836832	-0.009629994	-0.022985816	-0.024954918	-0.023540755	-0.023451474	0.009177479	-0.040165018	0.007470383	0.0165075	0.018250661	-0.018043579	-0.008380686	0.007544059	0.009861552	0.016219693	-0.008678193	0.006841386	-0.020004071	-0.018366914	-0.029922241	-0.0226194	-0.008835801	-0.014081345	-0.030917813	-0.027711784
52.mp3	-0.008374108	-0.035790482	-0.064550012	-0.013927636	-0.053430551	-0.025062697	-0.026472914	-0.014318832	-0.038061289	-0.008675069	-0.026164624	-0.025677401	-0.043105241	-0.058668214	-0.031895742	-0.056280426	-0.005639111	0.006092046	-0.00862227	-0.055113413	-0.054428596	-0.015814025	-0.052619939	-0.046042452	-0.049559848	-0.0458816	-0.013669346	-0.000119017	-0.020399473	-0.011759168	-0.020665832	-0.011449416	-0.017089329	-0.062115216	-0.022487495	0.012915806	-0.015794051	-0.053501628	-0.063483248	-0.046888895	-0.040326196	-0.043926084	-0.018145527	-0.000878992	-0.015136159	-0.06887807	-0.033043059	-0.04814921	-0.035196433
53.mp3	0.085998126	0.122636383	0.05599032	0.027783572	0.004479509	0.059135933	0.0084619	-0.017393122	-0.029164062	-0.004637933	0.003846564	-0.0283022	-0.034322361	0.083671662	0.047808852	0.073840035	0.077997984	-0.037976891	-0.055358125	-0.003048733	-0.009078979	-0.020191977	-0.01596203	0.004354804	-0.003198168	-0.012506487	-0.012367152	0.011688697	-0.03564323	-0.016242398	-0.026003386	-0.017152191	0.02656108	0.060514609	0.042851577	0.051289573	0.046023623	0.058244548	0.045997127	0.02738912	0.028921248	0.027235317	-0.002414543	0.007048039	-0.010169939	0.037276561	0.049334386	0.033020513	0.057943341
54.mp3	0.184378509	0.19667253	0.254075136	0.265349798	0.2838305	0.158261711	0.050337145	0.103553961	0.263358624	0.2465711	0.206521161	0.128163125	0.124628276	0.067928033	0.212061444	0.187011746	0.329659572	0.3569007	0.056883061	-0.012336944	0.189264248	0.172688367	0.11497488	0.165453842	0.119197886	0.073915234	0.105768926	0.299645107	0.241044968	0.174645757	0.080989356	0.196825519	0.010525414	0.057176514	0.065359126	0.062979758	0.036838104	0.056713921	-0.010215928	0.076280148	0.059642718	0.064722499	0.066530877	0.029595311	0.056978226	-0.032542296	-0.064686151	-0.050829358	-0.025498044
55.mp3	-0.008783713	0.05860195	-0.007111998	-0.023594539	0.004518745	-0.007472975	0.009513047	0.026573987	-0.052242611	-0.057474864	-0.039372831	-0.044733235	-0.003724414	-0.060054532	0.009471068	-0.022760123	0.024635289	-0.012386974	-0.052666703	-0.030004683	-0.031452926	-0.07460644	-0.006205613	-0.030851485	-0.05000634	0.014318377	0.02024708	0.02144275	0.024249239	0.015279561	-0.007819469	0.036179468	0.009730954	-0.059605441	-0.026729835	0.01750871	-0.004197923	-0.010144609	-0.000588864	-0.087744525	0.002968453	-0.01306922	0.032967912	-0.00238427	0.00436168	0.042467504	0.010934432	-0.059140842	-0.028488795
56.mp3	0.015704084	-0.007744722	0.058656659	0.079837943	0.189471399	0.049591947	0.011132996	-0.013627355	0.015945836	-0.001632735	0.007058745	0.019188995	0.069371735	0.143291849	0.066054715	0.033750503	0.093945587	-0.013663521	-0.004964919	0.002272555	0.01282131	0.069071024	-0.023554589	0.162479017	0.119728326	0.118122159	0.068424882	0.029627005	-0.000318159	0.008012954	0.017519889	0.038658224	-0.010937874	0.097477121	0.05211993	0.0713396	0.042998115	0.142197328	0.027150707	0.0114297	0.044130109	0.009860421	0.053250981	-0.01563113	0.170774417	0.041900341	0.204099451	0.033259538	0.079461441
58.mp3	0.031822009	0.152924227	0.128883458	0.115754259	0.108983473	0.112310226	0.003347364	0.005938247	0.01723928	-0.011406001	-0.154897353	-0.127919235	-0.063353612	-0.014566638	-0.012371145	-0.014566973	0.052124429	0.01821111	0.01495228	0.099986579	0.107041142	0.057318521	0.00961587	0.004536797	0.040340309	0.045806853	0.006183768	0.019604595	-0.061480028	-0.107661512	5.13E-05	-0.12666103	-0.115337821	-0.096569307	-0.069230052	-0.050243489	-0.018262881	0.020432785	0.018006763	-0.02944087	0.022021381	0.024059366	0.019099772	0.108162612	0.094729933	0.065943855	-0.006439609	-0.004500975	0.050866055
59.mp3	-0.027176733	0.007805523	-0.03096907	-0.026737786	0.06009307	0.06704473	-0.032934625	-0.025400136	0.141615211	0.000517107	-0.00158956	-0.001158987	-0.004638947	-0.002864622	-0.011631733	-0.01126819	-0.004471979	-0.011049715	0.009318224	-0.037033333	-0.043980721	-0.046165222	-0.054495799	-0.038709959	0.009645146	0.081407932	0.079801578	0.028346227	-0.009568657	0.012978455	-0.008503999	0.036537454	0.01997219	0.007883285	0.002775283	-0.004217118	0.044612575	0.015613487	-0.006292517	-0.005353692	0.014404279	0.050998431	-0.007728639	0.045023925	0.033581807	0.029678513	0.059662015	0.012824656	-0.00981189
60.mp3	0.008716777	-0.001662192	0.036279373	-0.005116248	0.016467275	-0.001313125	0.007729535	-0.03240832	0.028178755	-0.029653004	-0.016894443	0.025713008	-0.00358913	0.028950011	-0.008058817	-0.01517438	-0.004176157	0.062548308	0.004118517	-0.019705422	-0.01221905	-0.004704354	0.017610568	-0.009110295	0.014001382	0.011153221	0.002274281	-0.011266456	-0.004671983	-0.023256726	0.023847147	-0.014015826	0.011101147	-0.016421415	0.009015738	0.043172787	0.023570244	0.020594979	-0.003251865	0.014743711	-0.014605017	-0.015301248	0.071225646	-0.002714424	0.013584717	0.004861372	0.04542858	0.07655063	0.019216422
62.mp3	0.039556141	0.00829473	0.016731041	-0.005909263	0.030499285	0.004927507	-0.007721554	-0.020955773	0.023405435	0.007416028	0.028994692	-0.006569721	-0.034834698	-0.023639201	-0.018621123	-0.00339329	-0.005484447	0.009222855	-0.033949942	0.004497205	-0.008714466	-0.020065783	-0.032171522	0.007370139	0.002455934	0.010783337	-0.033082587	-0.027921267	0.000948449	0.016333151	-0.009335114	0.007964307	-0.041321677	0.000247916	-0.004565138	0.012272405	0.008492936	0.012388434	0.002785327	0.041958605	0.017789115	-0.036820364	-0.004531132	-0.010732431	-0.018909882	-0.028521365	0.001392888	0.025790632	0.017122231
64.mp3	-0.018903575	0.020963119	0.041600637	0.036733569	0.044912341	0.004608873	0.114706612	0.07483368	0.105329758	0.086546869	0.090506093	0.086236086	0.027508031	0.037313734	0.051479698	0.058034365	0.036609149	0.036209601	0.035673195	0.0433111	0.075140617	0.012033696	0.036986999	0.058475077	0.043299749	0.023809031	0.032518892	0.062058499	0.047013413	0.002876218	0.025146859	-0.002176145	0.000877935	-0.00910154	0.008078792	0.008962123	-0.000973755	0.030186078	0.141269542	0.126245584	0.117087087	0.083702194	0.069961331	0.133802694	0.097228961	0.065763026	0.073231541	0.03487919	0.055535481
65.mp3	0.001036937	-0.041329201	0.029641927	0.000284863	-0.009527981	-0.010590571	-0.027593695	-0.017754694	0.011612242	-0.013279256	-0.01227746	-0.007311747	0.012868084	0.034613249	6.93E-06	0.008087747	0.004056362	0.059896577	-0.008188403	0.033165098	-0.008586706	-0.00532774	-0.024291844	-0.028378213	0.006963604	0.037963903	-0.05814815	-0.001499106	-0.035389437	0.072450982	-0.018415164	-0.004015191	-0.007759515	-0.010188074	0.016007908	-0.013545613	-0.014237344	0.00187667	-0.014605472	0.013157648	0.015768624	-0.014309357	-0.000868209	0.003492919	0.011412739	0.007468997	0.038325407	0.002489773	-0.01653237
67.mp3	0.027373693	-0.025965467	0.008224553	-0.017411099	-0.000239425	0.018069974	-0.004877053	-0.025464809	0.032558022	0.05577493	-0.014355576	0.011357798	0.005416222	0.024234016	0.025589477	0.020078909	0.011931793	0.004579285	0.018848546	0.01908109	0.022391713	-0.020554136	-0.022701729	0.005686071	-0.014861131	0.006170126	0.003363213	0.004214775	0.007631423	0.033218359	0.023458653	0.011219967	0.013271115	-0.009634773	-0.009123745	0.012131926	0.013898295	-0.00396306	0.003665072	-0.013679745	0.014031008	0.032304447	0.027472081	-0.002006725	0.036163516	0.006073822	0.026513145	0.012841253	-0.007517613
68.mp3	0.010314112	-0.004040134	-0.016370507	-0.040477784	-0.032845625	-0.033912196	-0.02590267	-0.020485037	-0.029932113	-0.062953134	-0.041627389	0.034900029	0.022043418	-0.005741372	0.012921022	-0.003416448	-0.027848191	-0.029650234	-0.039965524	-0.044825179	-0.042758508	-0.007909308	-0.03054135	-0.02968441	-0.035927352	-0.034273635	-0.024995386	-0.037204727	-0.033631503	-0.047130825	-0.035417105	-0.02425055	-0.015395977	-0.01550333	-0.012693551	-0.00770582	0.03547938	0.016998095	-0.019895449	-0.028155164	-0.044028113	-0.019195281	-0.01064299	-0.021476163	-0.037512545	-0.054060977	-0.02108693	0.033084949	0.038581115
69.mp3	0.05221279	0.040064108	0.063640155	0.035123367	0.074468134	0.025803751	0.054956238	-0.000736207	0.067467138	0.109808979	0.123245856	0.12027768	0.041567279	-0.00655711	0.056097405	-0.00312819	0.018152678	-0.007032823	0.033841698	-0.004897256	0.010723788	0.044353148	0.06309771	-0.001208243	0.048943473	0.100828494	0.015348804	0.044033291	0.034939685	-0.04610484	0.054645287	0.050186124	0.021595745	0.071373509	0.00725136	-0.006727589	0.07265554	0.033596127	0.05119292	0.046690807	0.040936177	0.043274659	0.012696238	0.038959505	0.012213952	0.040912626	-0.011450935	-0.009174816	-0.08361528
70.mp3	0.001966262	-0.028250099	-0.018520456	-0.021419051	-0.038817329	-0.003801968	0.004621378	0.001011486	0.048311438	0.02510521	0.021839384	0.008414138	-0.019850203	0.058800993	0.101869182	0.024973388	0.096220199	-0.019155253	0.000415066	-0.02530778	-0.020552421	-0.062589988	-0.046296711	-0.027587162	0.014748641	-0.011091334	-0.051239465	-0.0150224	-0.013432333	-0.027940173	-0.00501383	0.036765966	0.030562702	0.015212479	0.062137353	0.061666097	-0.003122978	0.08283588	0.099759067	0.149642051	0.089850076	-0.052397869	0.020884716	0.025065731	-0.037535647	-0.010797732	-0.033519904	-0.007285376	-0.038983357
71.mp3	0.038386269	0.088104235	0.060089666	0.076491052	0.069132845	0.055168391	0.090618718	0.082569218	0.054676826	0.032033905	0.038163866	0.052331143	0.095635761	-0.003167035	0.065994384	0.038344848	0.049372872	0.037712672	0.005912285	0.026632354	0.065657336	0.002591225	0.050701132	0.052141199	0.117312367	0.024554917	0.012797719	0.030424224	0.115360924	0.012728496	0.009934013	-0.006624421	0.02697543	0.019893357	0.025937978	0.013141093	0.075961105	0.056197469	0.11247503	0.046383969	0.034468029	-0.001583452	0.031423635	0.042186641	0.038825383	0.034281172	0.111824848	0.040537041	0.062746233
72.mp3	0.062868255	-0.002110487	0.036035346	0.086243098	0.112815005	0.128565378	0.020250989	0.025256986	0.005232137	0.087214011	0.194739327	0.014310623	0.030301145	0.02941528	0.035613009	0.02960025	0.119491206	0.075706057	0.075370762	-0.022109505	-0.026378379	-0.029875004	-0.017966335	-0.047659438	-0.030519117	-0.023531306	0.000668235	0.008482131	-0.006647001	0.016350258	0.017615467	0.031427782	0.005872552	-0.014140905	-0.02261244	0.023004934	0.019274655	0.018402817	0.029869689	-0.000322405	0.020553458	-0.009954391	0.058774269	0.039847407	0.03113132	0.050069538	-0.003525815	0.003229919	0.014429076
73.mp3	0.045683321	0.036739001	-0.011957603	0.124952995	0.125305869	0.022735551	-0.034071819	-0.002099934	0.024215347	0.047721076	0.07488291	0.033439714	0.046905176	0.098541028	0.034667475	0.018873876	0.016852753	0.057318653	0.048956167	0.058077871	-0.0016593	0.031087265	0.081507899	0.006176644	0.004289297	-0.023485126	0.04441242	0.031110438	0.048500307	0.004382702	-0.041808988	0.172816261	0.076643758	-0.012208234	0.071993276	0.010813922	0.052835875	0.044012151	0.013836627	0.066696626	0.106024095	0.026712781	-0.027395537	-0.030859095	0.098441636	0.052692765	0.047719923	0.052541446	-0.068216526
74.mp3	0.007086154	-0.017736614	-0.018190074	-0.009597701	-0.026933536	-0.023124662	0.015321352	0.00874098	-0.064345896	-0.063819493	-0.074433538	-0.0332529	-0.028046702	-0.013880705	-0.027544485	-0.065184756	0.026283126	-0.020239496	0.039581495	-0.063193754	-0.033399247	-0.068392584	-0.025944664	-0.004264553	0.097355724	0.008085956	-0.007909489	0.002116472	0.020896483	-0.027996396	0.000433787	0.016664831	0.005613708	0.108871231	0.029720967	0.00719905	0.066649228	-0.061063818	0.001240113	0.023884611	-0.022768449	-0.0069276	0.041535211	-0.009105797	0.064618714	-0.011960238	-0.067513734	-0.031669497	-0.04493202
76.mp3	0.033456053	-0.045232896	-0.033194414	-0.081951023	0.176456021	0.051774922	-0.070454862	-0.017459859	-0.08825206	0.187009863	0.028699533	0.045686638	-0.068823208	-0.072817754	0.087906817	0.005946877	0.071212898	-0.028366107	-0.057228856	0.122695913	0.00703202	0.048340849	-0.03179131	-0.067354496	0.181835703	0.003089789	0.037638534	-0.030941553	-0.059245086	0.161452353	0.00682517	0.076212436	-0.042387056	-0.061352466	0.072851929	0.019426248	0.048361066	-0.036216158	-0.061550137	0.03267179	0.005298983	-0.0600356	-0.059246666	-0.048569317	0.143883777	-0.004311762	-0.099157756	-0.045422773	-0.037989406
77.mp3	-0.05010259	-0.00613535	0.127752098	0.147860913	0.076792391	0.042797167	-0.000635452	0.08347531	0.136243277	0.089954784	0.038917604	0.021353236	0.045225978	-0.070060983	-0.083609465	-0.055454658	0.082132121	0.1210189	0.152785674	0.022411908	0.038946752	0.018723217	0.015254513	0.107483547	0.055736122	0.022249801	0.018523547	-0.011520372	0.057312857	0.00129409	0.003716721	0.008900011	0.06726933	0.031613329	0.114832566	-0.030384934	0.106920483	-0.023570855	0.080789149	0.166856274	0.001094714	0.046010367	0.06304104	0.144561253	0.159008162	0.134957966	0.117976721	0.121909188	0.108687258
78.mp3	0.028049614	0.078954574	-0.029610192	-0.015305922	-0.055850617	-0.02139925	-0.04880338	-0.116295555	-0.02856187	-0.028007752	-0.039113955	-0.068575575	-0.045899251	-0.050775393	-0.080418941	-0.024033571	0.064154915	0.101078722	0.05440615	0.028830253	0.0511038	-0.015522176	-0.019429883	0.005984055	0.128887594	-0.063412055	-0.045801997	0.061071344	-0.05176677	-0.061658302	-0.091494481	-0.004072113	0.007222775	-0.028568162	-0.043678591	-0.029453129	-0.033285917	-0.155019141	-0.050599471	-0.036410925	-0.035752217	-0.026925163	-0.031365176	-0.028016772	-0.03795074	0.015703273	0.009641879	-0.060486725	-0.201731451
79.mp3	-0.009248564	0.002949815	-0.017890652	-0.001923874	0.028546343	-0.006283377	0.006885406	0.001192549	0.034571872	0.015497555	0.00142977	-0.023094155	0.031219309	-0.009342245	-0.036509123	-0.007088874	-0.029179604	0.015499869	0.00493319	-0.012408606	0.028872044	-0.021100714	-0.011714051	-0.014104055	0.003824017	-0.044345552	-0.005931798	0.009874771	-0.009197683	0.004355562	0.015077133	0.030929375	0.005580611	0.014096896	-0.006223808	0.005685668	-0.011167573	-0.005785276	0.012953096	-0.002546844	-0.01148753	-0.015325684	0.02084598	-0.00686485	-0.003240673	0.045153761	-0.016268373	-0.003204732	0.011281669
80.mp3	0.049763366	0.072443714	0.000868217	0.03607253	0.08274291	0.028442024	0.129246451	0.05683708	0.060065453	0.097223782	0.077436162	0.003536928	0.085791669	0.021495415	0.014634485	0.106738203	0.02603183	0.041076581	0.023586828	0.036932075	0.008920481	0.091189553	0.019901747	0.064577939	0.059953582	-0.002103548	0.058341328	0.046720205	0.028046244	0.109354346	0.028662799	0.034505646	-0.002805962	0.010120094	0.023848726	0.037338296	0.026693969	0.020311869	0.099087566	0.035672842	0.118136363	0.047489152	0.005133873	0.033619327	0.074804483	0.036941467	0.129672207	0.049354065	0.009137051
81.mp3	-0.001954092	-0.039944468	0.007609332	-0.008206073	8.12E-06	0.041122039	-0.014847793	0.05920178	0.036987444	0.034026267	0.01765066	0.047788908	0.010235291	0.047483623	0.06632381	0.020300086	0.031310471	0.015580633	0.015209651	-0.005979631	0.035439843	0.040583101	0.008751187	-0.000771938	-0.001213876	-0.004160517	-0.004382277	0.002058179	-0.015194448	0.029308676	0.013510356	-0.03417078	0.010073121	0.021065663	0.003611366	-0.000785975	0.01827393	0.008707658	0.023760346	-0.00556065	-0.011351639	0.034071001	0.04645452	-0.023561172	-0.002612878	0.028197973	0.047499777	-0.001979659	0.001794201
82.mp3	-0.033947665	-0.046358227	-0.049298696	-0.01982111	0.020032961	0.017812292	0.036949253	-0.014890089	-0.155111522	-0.202656112	-0.13523336	-0.166268466	0.030713429	0.033234617	0.120518562	0.000523421	-0.018910721	-0.010345575	-0.016385944	0.04577637	0.018781409	0.057298394	-0.018395715	-0.01075832	-0.001549755	0.03573821	-0.017820937	0.041208687	0.018383631	0.045920896	-0.019911926	-0.026981838	0.019066097	-0.0022441	0.01571903	0.042169746	0.018052501	0.012920415	0.102294663	0.104075366	0.128311467	-0.117033736	0.062004769	0.032434645	0.015085963	0.037318506	-0.022883151	0.002914195	0.018608948
83.mp3	-0.037479913	-0.032721304	-0.014275919	-0.032846674	-0.022664417	-0.04055276	-0.043206078	0.004215554	-0.049048477	-0.017958754	0.019075925	-0.050781495	-0.036383783	-0.048853792	-0.051904185	-0.033953941	-0.03650374	-0.056713614	-0.02972002	-0.0242001	-0.058057941	0.007497121	-0.032786101	-0.028065721	-0.026855524	-0.014091886	-0.062648775	-0.042155601	-0.034907167	-0.052358219	-0.08348235	-0.069878565	-0.012147976	-0.034817109	-0.014018031	0.002291069	0.006151541	-0.022252792	-0.06220244	0.003458094	-0.069534776	-0.058008907	-0.004957917	-0.017460694	-0.021705328	0.003991361	-0.015947562	-0.015566447	-0.01881218
84.mp3	0.007910201	0.017995812	0.026360339	0.025119237	0.002106723	0.020229362	0.019146034	-0.014751058	-0.040793755	0.051440766	0.028183211	0.047458581	0.022997543	0.022585817	0.014590152	0.036653038	-0.011771005	0.016681047	0.085930085	0.026136013	-0.037924744	0.033243721	0.076491041	-0.000960491	0.02083525	-0.006064122	0.038014661	-0.005863364	0.011634713	-0.013677501	-0.008107982	0.026042533	0.003209235	0.050390056	0.034466494	0.023864458	0.057552038	0.018353155	0.005737474	0.038346909	0.034447244	0.044415539	0.038854938	0.006198733	-0.039289085	-0.001419527	0.019246523	-0.015240727	0.005131311
85.mp3	0.073434848	0.023909335	0.046402374	0.009925059	-0.021992328	-0.00917677	0.04357753	0.086702518	0.084652118	0.088745414	0.055355405	0.004699053	0.071135751	0.052527159	0.011656429	0.023961598	0.04126692	0.008230783	0.047880038	0.082326777	0.030243807	-0.0186583	0.032428401	0.016130861	0.034879712	0.027071829	0.031926511	0.085929129	0.07519402	-0.001482103	0.075431452	0.043928743	0.053300512	0.006155008	0.004976765	-0.004663947	0.079534625	0.03782464	0.045475097	0.076935616	0.035499528	0.057170123	0.081676012	0.039809058	0.044214681	-0.009524225	0.021881913	0.002929482	0.064937007
86.mp3	0.024785116	-0.005610697	0.034482714	0.045351729	0.0050781	-0.020463389	0.003525018	0.027535016	0.020248727	-0.000197768	0.042376042	0.033310462	0.023052216	0.017585347	-0.008199751	0.011135405	0.036966555	0.035417737	0.027366133	-0.01886564	0.015434683	0.0222623	0.021262715	-0.000463976	0.013863762	0.01855843	0.078520745	0.04440562	-0.000755178	-0.024995734	-0.002806047	0.047304516	0.041968223	-0.028210568	-0.033499542	0.002361124	0.037038912	0.024851772	-0.029474035	-0.03095416	0.015955546	0.024801946	0.015859589	-0.027442221	-0.024713193	0.025340461	0.05135617	0.004334519	-0.017166028
87.mp3	0.099585304	0.03699298	0.027606191	0.067072154	0.031100496	0.018353124	0.032180253	0.079263369	0.077587013	0.078578734	0.081541526	0.041879594	0.032780796	0.08517671	0.023926568	0.004238526	-0.005299562	0.013760344	0.071725466	0.042647139	0.085364573	0.022565908	0.023261677	0.043677487	0.008924746	0.07095931	0.022412781	0.016097679	0.026365653	-0.003639349	0.019685176	-0.000441435	0.023318692	0.060926252	0.012479671	0.044667123	0.009399469	0.032725783	0.106831181	0.037239599	0.080945048	0.021423375	0.02319123	0.075541591	0.016054024	0.017639901	0.009513347	-0.049503836	-0.021595123
88.mp3	0.015432376	0.02165537	0.02321134	0.028987181	0.030185377	0.042027913	0.033732554	0.061727497	0.058076586	0.054494924	0.051413222	0.047070227	0.005836256	0.018536489	0.02203973	0.038621905	0.023132566	0.043474436	0.060042817	0.051904091	0.040278111	0.020228587	0.032929455	0.007438388	0.013358952	0.010943686	0.017465575	0.008557039	0.019553249	0.025503744	0.01655399	0.030888882	0.040860262	0.033671386	0.029437696	0.023802811	0.019812063	0.027830308	0.025012641	0.029924123	0.03654441	0.030011269	0.008631025	0.017747423	0.024769977	0.025290856	0.038692239	0.029288732	0.027027129
89.mp3	-0.022720852	-0.016503995	0.006470522	-0.024977309	-0.031245796	-0.017396959	-0.034068154	-0.014323884	0.009924688	-0.024529085	-0.022467436	-0.031075811	-0.024028179	-0.030580397	-0.019782536	-0.025044585	-0.04495633	-0.029848705	-0.024717604	0.002225717	-0.041709974	-0.0228696	-0.02072376	-0.050064611	-0.031287573	-0.012005943	-0.014085436	-0.009826717	-0.003052631	-0.017476264	-0.013742008	-0.036393818	-0.026731681	-0.038945925	-0.009751179	-0.043449463	-0.014658593	-0.008354741	-0.003125327	-0.042632472	-0.002345325	-0.020229193	-0.002132962	-0.011184327	-0.011418713	-0.022325005	-0.022327151	-0.008103666	-0.030364124
90.mp3	-0.028460754	-0.028890989	-0.016998766	0.028616882	0.159842935	0.230967738	0.234105625	0.030122523	-0.003606726	0.111176783	0.124550642	0.100968977	0.022811805	0.018468648	-0.009718108	-0.027784418	-0.006313186	-0.008718154	-0.005928148	0.001873025	-0.003838079	-0.002527592	-0.021797433	0.02269453	0.211700074	0.26241497	0.125908804	0.011999462	0.034098169	0.101603322	0.125874459	0.10936343	0.013717767	0.015161228	0.000395686	-0.007597938	-0.003953765	-0.00388728	-0.002786711	-0.010509364	-0.013127208	-0.019295752	-0.015042321	-0.013032791	-0.017934656	-0.067615168	-0.068581005	-0.06884762	-0.085013198
91.mp3	0.014409821	-0.0066203	0.000454504	0.009513374	-0.025708256	-0.016337071	-0.004106811	-0.024612953	0.022151636	-0.009394309	-0.002670999	-0.007102716	-0.017510727	-0.009007855	-0.006991649	-0.027763558	0.017702796	0.017293362	-0.006971691	-0.02046347	-0.016766497	0.013004738	0.001636569	-0.00228153	0.008427086	-0.027988327	0.009571883	-0.007715872	-0.042182764	0.012704311	0.007234414	-0.001922287	0.045918593	0.056752011	0.005832156	0.010039522	-0.008408327	0.006679082	0.000449337	-0.005962305	0.010969999	0.016544039	0.018141398	-0.016621329	-0.047391746	-0.006505824	-0.021324637	0.022326218	-0.012100149
92.mp3	0.019698589	-0.002990559	-0.002742435	-0.048950046	-0.018852763	0.006465757	0.014986377	0.00638424	0.022634142	0.045935169	0.011637061	0.022168335	0.034439115	0.061854895	-0.024615944	0.026861728	-0.039905056	-0.021653	0.012266132	0.039031717	0.025117429	0.020685209	-0.007633973	-0.018673425	0.007213215	0.007034028	0.00519329	-0.007353627	-0.030433208	-0.043084045	0.018452866	0.010844591	0.01461096	-0.078394248	0.007326203	-0.022616393	-0.010379278	0.010821807	0.018232678	0.037042683	0.014405836	0.014712871	0.010249462	0.021019355	0.054679108	0.057214751	0.002090552	0.026742436	0.01061988
93.mp3	0.022877623	0.012902043	0.033070388	0.003129942	-0.017608342	-0.003770091	0.024227877	0.025410547	0.044208103	0.022853673	-0.003177537	0.016000155	0.016548822	0.026777749	0.009011906	-0.017162036	0.01427048	0.0038946	-0.004156786	0.002022075	0.013912546	0.037284304	0.023489991	0.004460057	-0.017168688	0.023911964	0.023658675	0.017524654	0.011052425	-0.00024255	0.016024275	0.001535717	-0.00396318	0.008997369	0.016776809	-0.00172021	0.024225456	0.071823397	0.012607077	-0.024727166	0.073916776	0.01504634	0.005146503	0.007908006	0.010892327	-0.011316426	0.01026723	0.006430008	0.005739316
95.mp3	0.104265985	0.078450757	0.038851822	0.136831956	0.086528601	0.214910007	0.00816365	0.114752777	0.136486005	0.16358886	0.069995896	0.055144335	0.074629465	0.120297238	0.107994976	0.086698109	0.058055785	0.053679136	0.143998414	0.096132551	0.148233854	0.046832797	0.048177779	0.092477359	0.167730316	0.147731742	0.237941612	0.138016226	0.250304837	0.098588247	0.239999101	0.098659931	0.202324591	0.087855288	0.21569057	0.120745555	0.150205037	0.162209483	0.080134626	0.096653946	0.069756568	0.116505975	-0.022762135	0.18348938	0.051651824	0.179755231	0.039452841	0.089658568	0.037796689
96.mp3	0.003449633	0.063435006	-0.015711658	-0.046248663	-0.022283641	-0.030891107	-0.026898758	-0.03289045	-0.038723014	-0.037051894	-0.022935266	-0.016312477	-0.022921561	-0.048357228	-0.008039301	-0.005213381	-0.023972169	-0.051012209	-0.022798407	-0.037307164	-0.04601264	-0.059432145	0.041407545	0.021033163	-0.010966862	0.052105187	0.017041324	-0.012874724	-0.003774492	0.010826503	0.062323686	0.011826746	-0.038797198	0.063697602	-0.018883111	0.048959291	-0.027266345	-0.018132605	-0.017305741	0.062591625	-0.013640461	-0.02038028	0.072764498	-0.016560333	-0.001512863	-0.039414495	0.042055575	-0.030251784	-0.022096685
98.mp3	0.024218524	0.039190134	0.040092591	0.027336736	0.050099094	0.041833349	0.02165939	0.009006529	-0.006484872	0.045380732	0.048852393	0.074917532	0.075583213	0.039430832	0.035789852	0.025762004	0.013937693	0.031870998	0.008557131	0.031615003	0.028585871	-0.002823093	-0.014855709	0.00623521	0.009827545	0.014606797	0.011230867	0.01243806	0.075882489	0.05527448	0.020765173	0.018743227	0.080764617	0.06124437	0.037524272	0.029554585	0.023998283	0.014406279	0.023547282	0.02111549	0.049424092	0.044700758	-0.006879297	0.017969445	0.030736325	0.018805776	0.031689708	-0.018029776	0.016090375
99.mp3	-0.033477984	0.138393835	0.120403257	0.083744586	0.080272148	0.080821405	0.038002703	0.027893072	-0.011698109	0.006541342	-0.004298649	0.06446425	0.022676657	-0.00160107	-0.034393033	-0.016286365	0.000862895	0.095021894	0.021161094	0.014022431	0.029477039	0.05320377	0.006209889	0.005635098	0.157463439	0.145002556	0.135961323	0.059867477	0.030934341	0.050119906	0.031252177	0.023732516	0.014527334	-0.007070221	0.032202062	0.034316334	0.007509744	0.044534067	0.058160115	-0.013209647	0.035601986	-0.007261568	0.002943887	-0.014910433	0.007440321	0.021827085	0.031771458	0.001516937	-0.042215376
101.mp3	0.195679807	0.218632335	0.078615721	0.167144437	0.251173663	0.144465466	0.170363728	0.128914843	0.26558968	0.117088951	0.211814546	0.22566172	0.126595088	0.127650437	0.263686631	0.265966074	0.172530547	0.300680102	0.08906087	0.22427967	0.067334301	0.054290439	0.172431725	0.243514574	0.023669282	0.164224547	0.146075362	0.177956755	0.131755074	0.19851581	0.147795066	0.058422928	0.035346533	-0.071844413	0.166662936	0.016356443	0.009260964	0.058395627	-0.144953345	0.023532043	0.030371854	0.277301101	0.041938164	0.018892833	-0.088138272	0.12363707	0.134707197	0.069585957	0.175001381
102.mp3	0.002470302	-0.056887773	-0.035763342	-0.035836494	0.007891041	-0.039405209	-0.022877884	-0.039355115	0.054266087	-0.094152728	-0.060497089	-0.028815662	-0.038802837	-0.031141598	-0.028744843	-0.026868594	-0.04566069	-0.021374591	-0.024863284	-0.066301594	-0.03688486	-0.031898676	-0.071374631	-0.031869457	-0.005853648	-0.056937039	-0.05445877	-0.045963358	-0.048394626	-0.035553941	-0.018210105	-0.041299185	-0.030347302	0.019036874	-0.054405408	-0.030968528	0.033432951	-0.036140317	-0.026203774	0.018806229	0.017569135	0.023476099	-0.009048168	-0.026428344	-0.057542965	-0.006493569	-0.049462172	-0.033066222	-0.037138105
103.mp3	-0.041567727	-0.053885566	-0.077232994	-0.043955987	0.001672652	0.018770807	0.010963748	0.012135972	0.048468836	0.011869939	0.018321263	-0.140716256	-0.141056123	-0.058011822	-0.017463209	-0.054600324	-0.043006078	0.012543803	0.034198865	0.020379334	0.033982825	0.025846594	0.005403397	-0.073236528	-0.076558771	-0.090574296	-0.073690975	-0.064301907	-0.04095556	0.00518263	0.062139544	-0.002798776	0.024512695	0.007000479	0.009193072	0.009158163	-0.022962774	-0.137645019	-0.180343893	-0.162649797	-0.156943314	-0.032075355	0.044485347	0.022508485	0.026972281	0.008043294	0.034647755	-0.006776747	0.002305591
104.mp3	0.044229391	0.078643194	0.084584828	0.064006609	0.063622247	0.046075957	0.080940076	0.034264063	0.051568966	0.029722272	0.065045035	0.086250415	0.035570118	0.062943645	0.023606535	0.0765581	0.115646105	0.142337675	0.113930081	0.052944053	0.054489712	0.056689749	0.060063079	0.09073424	0.092843793	0.101285928	0.057506439	0.040920045	0.068211275	0.087972597	0.03590351	0.020027403	0.055188727	0.075904566	0.100074795	0.051576035	0.040970613	0.04298007	0.099320785	0.033459582	0.044425038	0.060045363	0.007120196	0.06124401	0.062063108	0.090932659	0.090106745	0.016184975	0.095134759
105.mp3	0.068009429	-0.000516043	0.019617507	-0.026047795	-0.001168052	0.004059299	0.012884988	-0.017385568	0.011094416	0.004011073	0.008146385	0.013260697	0.018265484	0.003246757	0.007240978	0.027794484	-0.002234732	0.024108472	-0.001534849	0.008169493	0.046907599	0.021708542	-0.026697977	0.011725156	0.006148193	-0.001640932	0.019238752	0.046129814	0.003222657	0.008545877	0.01397379	0.014846429	0.042599491	0.032317868	0.011796979	0.008410826	0.132607365	0.149851868	0.084103568	0.008785838	-0.018931825	0.014210469	0.021732844	-2.55E-05	-0.029024649	0.006662188	0.076003902	0.060682321	0.017407863
106.mp3	-0.002864379	-0.013223544	-0.016723105	0.016310765	-0.000737616	-0.024675158	8.74E-06	0.017413074	0.002501158	0.037458193	0.041878834	0.025010234	0.033795256	0.026601542	0.076698338	-0.059552112	-0.037365858	-0.021010339	-0.029245122	-0.038736474	0.030566331	-0.012009301	0.020224571	0.005859958	0.021304225	-0.002500312	-0.050664139	-0.010566827	0.019672196	-0.010621018	0.02433597	0.05935068	-0.03297969	0.006966337	-0.000919738	0.018421216	0.003076925	-0.052454929	-0.052805207	-0.053772556	-0.019990765	0.045872415	0.065625401	0.033189595	0.065533998	0.020029505	0.119212353	-0.001977298	0.04852813
107.mp3	-0.010078978	-0.022914501	0.044696565	0.071170505	0.035759096	0.030889252	0.031539859	0.066248227	0.001987848	-0.021261428	-0.005603935	0.024576284	0.012888779	0.051338023	0.012629736	0.033550841	0.114325524	0.02997649	0.037329924	0.056121426	0.005222743	0.039936935	0.013160555	0.006301867	0.059426234	0.021362672	0.01895727	0.051723992	-0.036102643	-0.026746232	0.026996259	0.006659431	0.024047828	0.017317237	0.021860032	0.06546839	0.044384455	0.025082511	0.001512753	0.006292293	0.057995017	0.024466435	0.0269162	0.048697325	0.051385444	0.033836629	0.053917297	0.076042725	0.058532068
108.mp3	-0.122045928	0.05800448	0.031054551	-0.064331439	-0.161383116	-0.129177345	-0.131660239	-0.125992753	-0.051595548	-0.041308356	-0.021044992	-0.023525797	-0.00145761	0.003460177	-0.137517434	-0.130252851	-0.125257951	-0.14700952	-0.098296599	-0.030631961	-0.054706047	-0.121172335	-0.10051541	-0.180279696	-0.106537346	-0.058650822	-0.063203481	-0.078695166	-0.15670788	0.019429526	0.009573784	-0.145222958	-0.110068123	-0.066231171	-0.134538683	-0.074478812	-0.021484661	-0.043754993	-0.129812736	-0.025866604	-0.033977597	-0.038456067	-0.057854677	-0.011146327	-0.014279331	-0.042846401	-0.048274276	-0.038047406	-0.055014665
109.mp3	-0.03866652	0.081768142	-0.009356694	-0.05418887	0.004034591	-0.049433861	-0.027404752	0.013930606	0.009805239	-0.02447597	-0.003551852	-0.017635989	-0.089980674	-0.050150762	-0.055319888	-0.109465778	-0.038210446	-0.128478402	-0.143144832	-0.152182144	-0.111163068	-0.133495008	-0.046493125	0.072119638	0.103791159	0.137072661	-0.096679981	-0.065738463	0.04315925	-0.129285884	-0.059327526	-0.053323424	-0.032382844	-0.053161231	-0.042175478	-0.040884299	-0.007779821	0.229635175	-0.08392039	0.026754024	0.264343501	-0.146285359	-0.180783728	0.088795433	0.137862692	-0.071933035	-0.012369142	0.102123769	0.042031855
110.mp3	0.007032074	0.063567545	0.063285494	0.029718662	0.018561593	0.061122844	0.038308886	0.020857076	0.050525076	0.004194263	0.055171434	0.034697386	0.072173223	0.0306781	0.037938944	0.113246262	0.040055947	0.038917774	0.027512563	0.122820583	0.048047465	0.037783566	0.046304051	0.027958347	0.053084208	0.046036775	0.038275976	0.046076281	0.01880581	0.142841757	0.078744609	0.015783942	0.046097315	0.047294985	0.063496308	0.056656919	0.040624516	0.061470969	0.018439174	0.072722208	0.08087624	0.001142371	0.05585803	0.0126033	0.022475021	0.045363074	0.03481191	0.032546086	0.033094281
111.mp3	0.02131132	0.02314411	0.053133364	0.018051757	0.051983301	-0.001475056	0.023045618	0.015541732	0.033628385	-0.032596945	-0.015023992	0.105106889	-0.004422093	0.005477902	0.024283828	0.057356427	0.000292396	0.044871451	0.010350743	0.040750261	0.030595727	0.005156959	0.011994452	0.008539237	-0.040206489	0.006650451	-0.001084744	-0.020036034	-0.025058657	0.023578437	0.070907673	0.005889741	-0.02251326	0.001088375	-0.002868167	0.020610601	0.017696774	-0.01930492	0.051392661	0.019319524	-0.009533701	0.011476893	0.015989078	-0.035917809	0.042739559	-0.02494999	0.065838215	-0.017170973	0.004890464
112.mp3	-0.032450909	0.012349309	-0.004693507	0.042840361	0.009713875	0.03043212	-0.011668654	0.001709916	0.059597124	0.066192209	0.0362171	-0.048997085	0.001769981	-0.013030347	-0.0038162	-0.013704208	-0.018937454	-0.011659228	-0.002868389	-0.002020825	-0.014532736	-0.017292917	0.005704838	0.016094312	0.016246851	-0.031665168	0.009595301	0.063476422	0.014700201	-0.021527023	-0.033414305	-8.62E-05	-0.022273921	0.039017127	-7.81E-05	0.014259347	-0.019256587	-0.009608087	-0.002760079	0.046991141	0.032297069	0.051646473	-0.017236014	0.048442694	-0.053063349	0.028832011	-0.039202232	0.009312606	-0.021082974
113.mp3	0.070570027	0.038721093	0.016399614	0.091740832	-0.002626117	0.020192611	0.034697258	0.032459541	-0.004106105	0.08811567	0.036768768	0.022575593	0.049331905	0.040751845	0.013138384	-0.020547752	0.0151608	0.061882957	0.04712993	0.041254133	0.063369465	0.006706644	0.024397916	0.012187019	-0.000830647	0.021053778	0.021797313	0.011446804	0.125074792	0.061837177	0.016126595	0.016090669	0.080467074	0.01205141	0.024886798	0.034853644	0.007214146	-0.000910604	0.076936829	0.055724619	0.048146344	0.021668299	-0.013267863	-0.007578562	-0.020591193	0.026048091	0.0434431	0.022195458	0.071952159
114.mp3	0.026642949	0.020226617	-0.065923378	-0.026572867	0.010725617	-0.069412609	-0.165932793	-0.091264026	-0.091608671	-0.015754611	-0.000227998	-0.033370053	0.005007426	-0.037605611	-0.015875431	0.0082043	-0.018151115	-4.23E-05	-0.008368573	-0.008384652	-0.006738429	0.030822041	-0.017689059	-0.010337587	-0.013228838	-0.021326456	-0.106198211	-0.275446418	-0.202408193	-0.155106995	-0.037832481	-0.031260586	0.005215923	-0.022363038	-0.0388896	-0.004252298	0.001424936	-0.012629627	-0.013605724	-0.040877816	-0.01158618	-0.026415831	0.036144242	-0.00847766	-0.060098959	-0.012275627	0.004346036	-0.149636628	-0.077303032
115.mp3	-0.001104889	0.009829489	0.007293899	-0.024522988	-0.014944701	-0.014600747	0.000644937	-0.061063044	0.014348677	-0.027532141	-0.016000653	-0.033688038	0.006121196	-0.033442461	-0.042755929	0.005935224	-0.073732415	-0.010841842	-0.020049758	-0.005895357	-0.040487702	-0.050440571	0.006127305	0.007610346	0.005089593	-0.006622731	-0.001773047	-0.027856704	-0.017961318	-0.009004444	0.015926277	-0.020907231	0.012403889	-0.034548762	-0.034928945	0.014171265	-0.011584778	-0.002111336	-0.077172736	-0.035687383	-0.050000835	-0.00514524	-0.001868078	-0.01771665	-0.017203429	-0.072396433	-0.014345692	-0.010944224	-0.025419711
116.mp3	0.002684561	-0.003947736	0.001619029	0.020976814	0.016411664	-0.006534561	0.013567603	0.03839416	0.020777856	0.045488027	0.024593882	0.005200773	-0.037820636	0.004849361	0.008166547	0.030342685	0.033149401	-0.018263593	-0.004406494	0.084710255	0.009153277	0.067347176	0.007388018	0.021711874	-0.007842849	0.077028306	-0.002051046	0.031807368	0.048250732	-0.014937196	0.003050335	-0.012557879	0.01275425	0.057379255	0.022316449	-0.000386597	-0.035138832	-0.002409619	0.020047999	0.043731353	0.027332975	0.002841335	0.027818348	0.014830044	0.007968805	0.090096713	0.055477853	0.042137475	-0.026145594
117.mp3	-0.182980679	-0.12421041	-0.128637081	-0.119992126	-0.00075697	-0.043633475	-0.016735141	0.009822271	-0.043935752	-0.126199984	-0.187288948	0.010479132	0.072461753	0.102009885	0.040940695	0.058920756	0.032770361	0.085851642	0.066548676	0.017140182	-0.101396912	-0.080749176	-0.074827853	-0.031113806	-0.150941567	-0.027678709	0.098960575	0.009826144	-0.041859112	-0.054317537	-0.015680333	-0.019690242	-0.122214806	-0.02876009	0.003140977	-0.08817033	-0.091972323	-0.025459397	-0.001240704	-0.04464702	-0.003264947	0.028848683	0.035098977	0.009909156	-0.032170816	0.022897216	0.031626504	0.00255314	0.061089987
118.mp3	-0.005085135	0.005534592	-0.007940746	0.018611614	0.011067818	0.007691781	0.009861372	0.030097457	0.022261977	0.015758163	0.001681383	0.000846045	0.002138262	0.031213075	0.01055052	0.014668742	0.015236481	0.013256616	0.010986306	0.010032131	0.003707146	0.03096072	0.00402126	0.011413578	-0.008493612	-0.014254109	-0.016426399	-0.011482539	0.004576043	-0.006797386	0.012135008	-0.005993575	0.007736459	-0.006021767	-0.015913023	-0.009427556	-0.006564231	0.008310909	0.012040447	0.024113542	0.022205678	0.009932753	-0.009750732	0.004195576	-0.006442755	0.021699893	0.006099902	0.018704474	0.001317532
119.mp3	-0.044847843	-0.08083441	-0.034501451	-0.034274629	-0.051445737	-0.03997791	0.012718567	-0.027063147	-0.08518329	-0.051514704	-0.062807207	-0.038067644	-0.048227325	-0.062767366	0.009396097	-0.043894143	-0.040130402	-0.001288752	0.021063763	-0.016779895	-0.007154171	-0.017472215	0.002270111	0.008196438	0.012827163	-0.000624035	-0.017145906	-0.070961673	-0.035587217	-0.033051409	-0.152885017	-0.110779399	-0.092067287	-0.140433192	-0.111760829	-0.040042536	-0.150854054	-0.081017767	-0.052078507	-0.168986731	-0.101065535	-0.066538045	-0.044126064	-0.057917223	-0.047741149	-0.112921637	-0.088271679	-0.046971605	-0.093223179
120.mp3	0.078805756	0.05019162	0.098632306	0.055617335	0.106395508	0.016683829	0.059477667	0.009503893	-0.030651882	0.072590005	0.102021997	0.041616354	0.031874807	0.112068741	0.049206179	0.05633311	0.07479693	-0.046914366	0.106476234	0.032227636	0.084829623	0.103876841	0.04923775	0.006296054	0.022823803	-0.010770023	-0.033098598	0.004922277	0.022220937	0.025179795	0.074464316	0.033194798	0.010249054	0.048981878	-0.011891083	-0.04546517	0.05693709	-0.004106618	-0.039243308	0.019337751	0.084403633	0.100086349	0.086732182	0.066770718	0.125030525	0.136447253	0.084322325	0.07550459	0.029182729
121.mp3	-0.049194909	-0.014415717	-0.049689721	-0.018745148	-0.007034526	0.011849059	0.12425943	0.001728613	-0.051758587	-0.065913076	-0.018126311	-0.029705849	0.069571601	0.089974798	0.052565978	-0.029168548	0.046729369	-0.010915931	0.000766875	0.042737598	-0.013804276	-0.017213758	-0.032050234	-0.051687443	-0.024612059	-0.021903816	-0.028074526	-0.09780105	-0.021592512	-0.024174827	-0.069929644	-0.053272698	-0.021448559	0.025980162	-0.012648949	0.047810737	0.033386373	0.018789235	0.158888455	-0.014990191	0.000267683	-0.018877137	0.043134194	0.039445874	0.003877603	-0.003678831	-0.019172796	-0.020459096	-0.003696927
122.mp3	0.010275692	-0.016755868	0.055126473	0.01423981	0.019413445	0.019591434	0.008752763	-0.017350897	0.012176274	5.87E-05	0.064320776	0.001769171	0.035663617	0.089278315	0.013864568	-0.017829976	-0.02404553	0.024814736	0.058547891	0.03399699	0.041777847	0.036316855	0.033692271	0.020720315	0.037262465	-0.00523716	0.01085697	0.006276565	0.031492695	0.014817904	0.052347811	0.0981768	0.126598631	0.117863187	0.080630671	0.062407043	0.130291829	0.015130309	-0.021227985	-0.03158718	0.073469206	0.058769389	0.074065852	0.162033146	0.101783022	0.05537182	0.035400059	0.031115109	0.029204536
123.mp3	-0.011754781	0.023335764	0.151034767	0.045849608	0.040046194	-0.004985054	-0.013992993	-0.016439949	-0.012527688	0.012086705	0.184295815	0.060773316	0.027410347	-0.009566456	0.007652165	0.013691404	-0.041934267	-0.003942621	0.065988315	0.019192441	0.030790109	0.055459065	-0.005773249	-0.005507915	-0.034870004	-0.019145631	0.080040179	0.044747617	-0.002280468	0.051853388	0.005539871	0.012326333	-0.009928973	-0.031508082	0.2093865	0.14505642	0.00275677	0.015190519	0.006379546	0.014653971	-0.023150394	-0.046407002	0.165290455	0.136504458	0.00997704	0.017825236	0.011595596	0.04391233	-0.035796752
124.mp3	0.012192954	0.040111607	0.022581388	0.0559223	0.063060227	0.007507352	0.026178904	0.042695956	0.035915767	0.049071441	0.011841	0.039136976	0.006262022	0.02959371	0.02874886	0.001281395	0.010348472	-0.002553932	0.014940242	-9.97E-06	-0.028297376	0.008245641	0.021122073	0.018623838	0.025116161	0.031028923	0.062554807	0.002394535	0.001537615	-0.0277296	0.026819017	0.008447267	0.016169133	0.03563057	-0.034019736	0.050677539	0.064958702	0.036945652	0.048059713	0.051440291	0.012988016	0.034125715	0.068172479	0.038634327	0.029133243	0.015207733	0.126681472	0.081998185	-0.041738256
125.mp3	-0.019853249	-0.025132819	-0.025244042	-0.00240505	-0.012082083	0.051932054	0.088192049	0.075307866	0.059509484	0.000718384	0.04630661	0.029861737	0.046641547	-0.006737812	-0.006141726	0.062818481	0.00787783	0.071724732	0.07590483	0.003354625	0.024587178	0.146694263	0.039684268	0.110039307	0.129873074	0.054406764	0.037052762	0.072719521	0.004075583	0.037009551	0.027555246	0.074782588	-0.009230988	0.056131161	0.07440175	-0.0040365	0.044375494	0.053962582	0.095221223	0.10117066	0.019941946	0.091653168	0.002038364	-0.012089409	0.019990385	0.012072562	0.071917521	0.052321829	0.060996223
126.mp3	-0.059039853	-0.106079172	-0.089096395	-0.11718455	-0.127511366	-0.088129875	-0.12179784	0.079959506	0.07996135	0.177531677	-0.064606196	-0.05034473	-0.052489047	-0.038758282	-0.047553185	0.023342221	0.037708218	0.049304238	0.088341579	0.043570847	0.086963714	0.070923259	0.141425888	0.078891244	0.09927603	0.048981612	-0.0362928	0.105274554	0.064225731	-0.128237092	-0.143110386	-0.135284109	-0.07958646	-0.034859065	-0.012700665	-0.036297243	-0.044351069	-0.02055953	-0.133591518	-0.049319403	-0.092152104	-0.070190353	0.055578724	0.113543579	0.005225491	0.019681357	0.015943175	-0.174702302	-0.128576898
127.mp3	0.019504884	0.030566639	0.063067608	0.105368445	0.103890194	0.03030079	0.067662133	0.084872386	0.099508092	0.189674628	0.075679117	0.079877983	0.081972693	0.033920667	0.060666867	0.060093908	0.116053881	0.06579301	0.102341934	0.147254063	0.021077946	-0.014886606	0.037650963	0.121739421	0.111858608	-0.002007407	0.250240534	0.124885047	0.130770004	0.115566418	0.23918461	0.218227569	0.141477036	0.12366591	0.139424827	0.208851589	0.02555725	0.068415398	0.08988071	0.107157081	0.050323726	-0.001910711	0.039280875	0.056757192	0.119017754	0.104133862	0.303255088	0.169035329	0.102251001
128.mp3	-0.027530293	-0.051118654	0.048415814	-0.009152624	0.034800449	0.029102296	0.005390581	-0.033169972	-0.035891896	-0.067534632	0.015380877	0.039854831	0.058724343	0.11137665	-0.014764806	-0.03788619	-0.047323501	-0.024099984	-0.00397025	0.00489819	0.037104105	0.004261733	-0.039757241	-0.034295662	-0.069622221	-0.087906968	0.02038875	0.015987638	0.026469404	0.04694041	0.065314017	0.000468067	0.013605675	0.015029357	0.066701452	0.051899938	-0.016353505	0.039351651	0.058686584	0.043682349	0.064114422	0.014185454	0.020430959	0.0483922	0.050883366	0.054235306	0.002539552	0.020927366	0.011825521
129.mp3	0.070917898	0.042544511	0.089692673	0.096655036	0.061454308	0.053353988	0.018619242	0.043639242	0.043062656	0.041961678	0.057019732	0.030362941	0.012168165	0.025607515	0.056421207	0.019696156	-0.004743958	0.002594169	0.025946917	-0.001736202	-0.042379827	0.035432296	0.008127635	0.010120412	0.004423638	0.042378195	0.061888743	0.083048472	0.046842405	0.019650748	0.124786768	0.079803017	0.03068791	0.027458352	0.080788934	0.0656845	0.031765378	0.044096951	0.071951014	0.056275746	0.057715365	0.018700971	0.041003958	-0.005780385	0.076264746	0.096059292	0.026253782	-0.034967203	-0.00874245
130.mp3	0.00228453	0.015792871	-0.025479931	0.006148605	0.017415206	-0.01860664	0.130110678	0.156160501	0.053631399	0.104717188	-0.016594996	0.180261868	0.131816066	0.082913341	0.009957144	-0.013692405	-0.022185535	0.00246787	0.018833363	-0.035201511	0.063244234	0.214690479	0.111035787	0.048250351	0.010901307	0.091586124	0.106699314	0.045847135	0.032505327	-0.008927604	0.009454524	-0.020342551	0.0079781	0.023150189	-0.006499981	0.171070975	0.106132825	0.051214834	0.014057861	-0.01197986	0.130421713	0.022144134	0.070816677	0.009374407	0.022461697	0.003737606	0.01875807	0.027126386	-0.017434029
131.mp3	-0.052518738	-0.045260493	-0.024433099	-0.034473761	-0.02793257	-0.033486739	-0.013043296	0.008692581	-0.020396254	-0.007507774	-0.006779851	-0.004455311	-0.011471424	-0.001088607	0.002586956	0.00389478	-0.006847727	-0.004240659	-0.017765903	0.002580659	-0.022540861	0.005957117	-0.027345148	-0.007214072	-0.014639677	-0.006080819	0.004529584	-0.013173594	0.024405422	-0.018510635	-0.041191107	-0.030764858	-0.027754603	-0.025725939	-0.037510924	-0.023564739	-0.052255192	-0.019699725	0.001223928	0.001881194	0.001195801	-0.025585711	0.005005948	-0.010685226	0.006378768	-0.007521832	0.003018198	0.002472838	0.00250279
133.mp3	-0.016927876	-0.013263122	-0.006673057	-0.012242143	-0.000530759	0.007975427	0.014800382	0.014371285	0.024240741	0.033881953	0.015569632	0.016894825	0.00558886	0.007635843	0.007593768	-0.001970749	-0.018894402	-0.022011953	-0.010697308	-0.00790258	-0.012486215	-0.013431127	0.003822103	-0.009439385	-0.005845171	0.00813244	0.005696072	-0.008897674	-0.017066692	-0.018304314	-0.029489505	-0.02261918	-0.023170242	-0.018845444	-0.028369454	-0.007838383	-0.030045172	-0.045389705	-0.028263101	-0.039467295	-0.049452999	-0.049185853	-0.046935112	-0.027550444	-0.02530024	-0.04551266	-0.017347325	-0.015798693	-0.034976344
134.mp3	-0.034116147	-0.022259937	-0.073603455	-0.022772719	-0.059460108	-0.056440997	-0.025622997	-0.014867708	-0.027442851	-0.036017401	-0.0832572	-0.109588164	-0.114794121	-0.101720514	-0.119776874	-0.101941559	-0.119946835	-0.12562229	-0.109550522	-0.041284556	-0.037880988	-0.028292366	0.006841469	0.017601106	-9.94E-05	-0.047514382	-0.028209044	-0.017093858	0.017645804	-0.004965702	-0.033004658	-0.019737018	-0.007452414	0.008296844	-0.004776956	0.00639559	-0.037092859	-0.03912072	-0.004991407	-0.00408915	-0.036092062	-0.005524001	-0.015868825	-0.018156946	-0.009242484	-0.057937043	-0.020905766	-0.012642065	-0.00393211
135.mp3	-0.022206365	-0.023967616	0.080939064	-0.155872133	-0.12306538	-0.126486361	-0.152112712	-0.187574592	-0.096008782	-0.125770044	-0.17855613	-0.09422741	-0.041371133	-0.064765725	-0.05587978	-0.040523849	-0.009879117	-0.089844799	-0.053866898	0.037284577	-0.144836133	0.104642079	0.097038695	-0.082129567	-0.068139271	0.042167646	0.12057914	-0.11172993	-0.011049545	-0.087958599	-0.175581352	-0.12079381	-0.18734806	-0.090719875	-0.106542686	-0.103921555	-0.036890204	-0.091964004	-0.031333043	-0.056385405	-0.13151068	0.014442719	0.029470376	-0.039053149	-0.077988057	-0.112323937	0.050908236	0.085563407	-0.123650243
136.mp3	0.005434727	-0.015631116	-0.009371142	-0.001801418	-0.010284414	0.001370888	-0.016823489	-0.002371791	-0.001503294	-0.03194464	-0.002233738	-0.022552455	-0.041032784	-0.022476352	0.003035647	-0.034133171	-0.022823874	-0.013877102	-0.031686276	-0.007642906	-0.042289976	-0.020208324	-0.012173402	-0.028447576	-0.010380428	0.005859166	-0.003910712	0.000398928	-0.027992887	-0.000591673	0.000142515	0.005732312	0.01717669	-0.016313812	-0.001031894	-0.009199452	-0.00940943	-0.007058375	-0.014593816	-0.006213155	-0.013158279	-0.006569732	-0.01749265	-0.01016341	-0.011256518	-0.002333216	-0.000463334	-0.022434989	-0.016619916
137.mp3	0.00458304	0.126071615	0.097813471	0.201759273	0.218827711	0.231717782	0.132463398	0.068139995	0.087461038	0.028980333	0.108913429	0.222061622	0.105442923	0.00781658	0.144747447	0.016560356	0.20708521	0.124006191	0.068592129	0.124049173	0.023706277	0.081557301	0.001790419	0.176509754	0.054190275	-0.004706248	0.134034969	0.04507452	0.13774635	0.078996005	0.037769604	-0.039298283	0.047842469	0.136270857	0.144160353	0.072834348	0.170570192	0.203440206	-0.053985765	-0.013399681	0.120805793	0.102497657	0.17144973	-0.007319673	-0.024293915	0.257315607	0.26280341	0.138950125	-0.013846534
138.mp3	-0.055597569	-0.035701791	-0.001306986	-0.106269736	0.030290539	-0.050930206	-0.106128334	0.064563609	0.0306742	-0.040896574	0.052962834	-0.049175307	0.016906637	0.079895839	0.029025742	0.031638562	-0.042103347	0.02745418	-0.005095811	0.045292244	0.065343514	0.072567158	0.02777859	0.010320234	0.035492148	0.086689886	-0.03626843	0.043542059	0.1240434	0.040548403	0.09246878	0.148591911	0.102414609	0.063730343	0.06597909	0.056582166	0.008800925	0.010022623	0.03869503	0.015373958	0.029255928	-0.012518616	-0.027651281	-0.012896779	-0.036081205	-0.031488664	0.01558855	-0.03162456	-0.012493283
140.mp3	0.045161766	0.116117514	0.073511025	0.121566515	0.030657279	0.098841842	0.047078213	0.074037437	0.113977583	0.050750099	0.182278762	0.042556776	0.062379376	0.113269985	0.077600673	0.068547289	0.107596577	0.169877608	0.033574908	0.110093916	0.06834264	0.074788065	0.069930992	0.090047104	0.112651809	0.09295522	0.087625399	0.065521551	0.102099904	0.047336154	0.073920852	0.093436791	0.111111043	0.04077674	0.134259012	0.088073742	0.054915914	0.113785456	0.08031536	0.102318412	0.027184095	0.102650541	0.051939328	0.085950445	0.114030571	0.05253283	0.175065835	0.051363052	0.052664323
142.mp3	0.015788458	-0.029978223	-0.038434973	0.065820841	0.210669051	0.096313588	-0.016592279	-0.044870734	0.177051774	0.186512805	-0.028776859	-0.032026487	0.093254699	0.096996844	0.13167739	0.075732132	0.095984854	0.053193952	0.121646955	0.057726868	0.110271921	0.08682689	0.150760059	0.239298009	0.173855947	0.197950953	0.199472788	0.02400718	0.009577842	0.051131273	0.037864567	0.009972434	0.030337863	0.029227344	0.06182652	0.032247939	0.041666446	0.173646262	0.145158071	0.041315063	0.059286765	0.036731676	0.065742967	0.048766112	0.118067585	0.097421801	0.060766421	0.119678292	0.095391508
143.mp3	0.069393486	-0.097274819	-0.095690604	-0.105874871	-0.105235853	-0.040691346	-0.024218218	-0.011267848	-0.009147744	-0.09136528	-0.046359026	-0.035389711	-0.042937672	0.051576815	-0.020620766	0.070937888	0.119173669	0.133031547	0.147659903	0.086379412	0.072729103	0.096556211	0.01556724	-0.040098511	-0.03492705	0.005668808	0.015133252	-0.045136912	0.076313188	-0.071103134	0.039043652	0.061050313	0.039569851	-0.002815063	-0.004179244	0.126389125	0.0774923	-0.036246057	-0.030709599	0.129428345	0.054426352	-0.036130421	-0.024969278	0.018178587	-0.025750361	-0.045571865	-0.040418822	-0.014407046	0.004589676
144.mp3	0.121494819	0.170730582	0.18987562	0.200518842	0.152487422	0.180813532	0.198295468	0.179137479	0.222195197	0.185954373	0.151551193	0.17658096	0.175882335	0.141885982	0.19696082	0.101102129	0.136027796	0.169581972	0.132380394	0.175285008	0.114095092	0.068912788	0.230467499	0.216447382	0.14631131	0.083099904	0.113645994	0.167216982	0.169134738	0.139298305	0.157354132	0.119379115	0.124469674	0.169328666	0.180204891	0.206228357	0.157458061	0.183358541	0.206830498	0.178170257	0.230335645	0.189453242	0.157236988	0.179225213	0.172907954	0.152655351	0.198029379	0.13676367	0.149020264
145.mp3	0.049770301	-0.057707468	-0.022501785	-0.040637258	-0.055584108	-0.094583993	-0.034879526	-0.063939327	0.051577119	0.033746313	0.000691406	0.089589895	-0.030293525	-0.070247322	-0.051874224	-0.010549774	-0.052545687	0.019730386	-0.071310722	0.027191759	0.01355991	0.024201279	0.072840353	0.036168769	-0.192478515	-0.224019443	-0.216002072	-0.226168089	-0.207430423	-0.22669242	-0.203569595	-0.208628671	-0.224387536	-0.191972257	-0.188645232	-0.105736379	0.110120662	-0.085647501	-0.091997543	-0.040231269	0.153962829	-0.016553488	-0.0169903	-0.024006194	-0.122930248	-0.05355076	-0.11174461	-0.086931907	-0.107043556
146.mp3	-0.021560486	0.037286564	-0.02966716	-0.054544738	0.021928611	0.01342941	-0.002604011	0.194066383	0.116583198	0.058012728	-0.058475672	-0.0758809	-0.031929132	-0.055807942	-0.08009673	-0.062008728	-0.10794734	-0.109856686	-0.087071069	0.026220594	-0.036078343	-0.036038101	-0.144221161	-0.065495476	-0.031240049	0.129702732	0.016312992	0.0362759	-0.095617439	-0.094422031	-0.081239268	-0.133314474	-0.138319389	-0.096018717	-0.102696613	-0.12363472	-0.028734888	0.007787086	-0.031929296	-0.073593464	0.016917147	0.019322282	-0.01103407	0.179365301	0.11324087	0.037895285	-0.044844928	-0.07131958	-0.023793124
148.mp3	0.068737885	0.095519067	0.0866407	0.018667467	0.020348139	0.066834552	0.060678608	0.020252907	-0.048381943	-0.059836726	-0.06233832	-0.043114974	0.104583232	0.207788058	0.248461592	0.115581612	0.023745641	0.077039661	0.068965024	0.023057095	0.024804639	0.088069624	0.077936419	0.024586679	0.097695079	0.235835711	0.264522791	0.137054454	0.140098649	0.162210519	0.128126785	0.051412743	0.003745946	0.114425885	0.104616302	0.014427974	0.08163091	0.098340399	0.073424459	0.019436978	-0.03915689	-0.061566113	-0.013020909	-0.020355015	0.06904343	0.204582584	0.218620662	0.118922491	0.014889238
149.mp3	0.026515076	-0.021075577	0.044432567	0.065717498	0.036053546	-0.020390256	0.018574436	-0.04976421	0.097661194	0.010657813	0.033798281	0.017670319	0.043042047	0.054745402	0.090724442	0.047884517	0.005169379	0.011537005	0.027403352	0.06065319	-0.071934192	0.018922963	-0.10719987	0.025035963	-0.002677192	-0.018742905	-0.035431984	-0.031886068	-0.011802016	-0.032753381	0.009002459	0.000785978	0.054918193	-0.005366747	-0.014320869	0.000878024	-0.024868849	-0.018589286	-0.002526777	-0.003958887	-0.002565856	-0.006471525	-0.008913443	-0.01710684	-0.019598827	-0.011181613	-0.012850916	-0.01245616	-0.006861401
150.mp3	0.097680899	0.243188276	0.065907443	0.090983287	0.063902895	0.31003437	0.033323646	0.088587741	0.095652016	0.108853204	0.093992438	-0.016388728	0.003419073	0.042679564	-0.023334019	0.15378413	0.108698033	0.150477042	0.05636651	-0.043128493	-0.031133025	0.319185738	-0.07820428	0.104922239	-0.070026419	-0.003102729	0.060836701	-0.024653	0.159953898	0.136134465	0.123167937	0.023799401	-0.00278285	0.060515217	0.128431643	0.138072064	0.130888763	0.1576647	0.221738498	0.103164425	0.081256777	-0.016421311	0.034654647	0.055770154	0.172203657	0.039028247	0.001265556	0.111900277	-0.009667725
151.mp3	0.039189283	-0.091368242	0.017471186	0.054594361	-0.046234542	0.093155311	0.079917232	0.028223214	0.031309412	0.05472585	0.073906823	-0.091579051	0.047383508	-0.056530638	0.102595843	-0.002517033	-0.001885934	0.022840827	0.018521327	0.030362485	-0.035121104	-0.000241997	-0.035178584	0.088569462	-0.019766915	0.077481032	0.015186764	-0.00697817	0.122762199	0.013826309	-0.030772873	0.037567314	0.004112414	-0.003696714	0.023488117	0.050308042	0.026934037	-0.05970632	0.046240359	0.094464077	0.023845355	-0.031072701	-0.141720975	-0.006351122	0.014806855	0.063203183	0.034374476	0.002642674	0.039233302
152.mp3	-0.027893755	-0.062896719	-0.042684915	0.004563356	0.116479306	-0.002354051	0.010164768	0.045201373	0.007766979	0.001914923	0.023688525	0.111376663	0.054108991	-0.016331119	0.024312274	0.002340111	-0.022330328	-0.055313337	-0.011442012	-0.013802346	-0.036325997	-0.020675533	-0.011223107	-0.044756852	-0.03642653	-0.031754196	-0.045741236	-0.013877537	-0.005753796	0.007875616	0.049005616	-0.039177357	0.019344116	0.00305822	0.028953904	-0.00328907	0.058639428	0.030952518	-0.009540385	0.005547442	0.008608138	-0.013231659	-0.013857831	-0.044764879	-0.03003895	-0.020671271	-0.02246479	-0.01034454	-0.034875972
153.mp3	0.01782681	-0.008066079	0.017982094	-0.00247852	-0.00510685	-0.008936477	-0.026105182	-0.021864564	0.008245563	0.03826958	0.034794884	0.142144515	0.097493362	0.100993843	0.091480945	0.049726681	0.170482697	0.097566883	0.137537328	0.119494988	0.109260766	0.123005847	0.057104805	-0.031692339	0.043134432	0.088961905	0.17134623	0.060820668	0.044362917	0.079102325	0.044361373	0.105360463	0.027311298	0.154289051	0.100254142	0.047802387	0.054518338	0.034426995	0.136348583	0.084553212	0.030489355	-0.000520818	0.076946674	0.09578436	0.083117426	0.057257279	0.07771622	0.140407571	0.114779075
154.mp3	0.168660276	0.17649778	0.078745028	0.077314926	0.162165654	0.089124956	0.125069355	0.057830485	0.09196195	0.00673764	0.023576625	0.085578319	0.079348532	0.003408172	0.0333819	0.089600655	0.078766693	0.015107526	0.014524926	0.038359196	0.094318678	0.006869319	0.170721687	0.12573582	0.052865205	0.003572965	0.057002339	0.04126057	0.037119914	0.111444062	0.095193695	0.120240455	0.046796544	0.083553321	0.069061053	0.092655944	-0.064540194	0.004105811	0.109299477	0.082316015	-0.0295812	-0.061541834	0.002057838	-0.020935109	-0.066760662	-0.053717564	0.007936085	0.082866434	0.049833795
155.mp3	0.024004818	0.028690178	0.026387959	0.009026179	-0.003118201	0.03272087	0.004032628	0.023353677	-0.004263873	0.04723908	0.08419287	-0.007703316	0.014154348	0.006423937	0.016774484	0.047796321	0.002136839	-0.010216796	0.024868727	0.007698509	0.070333055	-0.006415667	-0.032377175	0.011306909	0.031447205	-0.008669402	0.009323862	-0.037599476	0.024037673	0.038980599	0.003961823	0.039361981	0.022746718	0.012289196	0.073292981	-0.004243386	0.001823343	0.013052349	0.022677433	0.079675522	-0.013466799	-0.016106164	0.037108595	0.186191815	-0.087937168	-0.000624064	0.095078152	0.0892573	0.117547123
156.mp3	-0.007414578	0.021247769	-0.002802152	0.02432405	0.005967105	-0.010555438	0.012759897	0.094259054	-0.029509844	0.022324797	0.002730489	-0.049449392	-0.017943911	-0.027925422	0.031604034	-0.027207611	-0.019918137	-0.063060883	-0.023909407	-0.04536282	-0.015243417	0.002481847	-0.061338765	-0.00281412	-0.002280443	0.025255422	-0.019647884	0.069292269	-0.030754702	-0.023174005	-0.024360322	0.023415828	0.000554625	-0.006257873	-0.023852702	-0.025822877	-0.025647396	-0.041607938	-0.015640376	-0.04852227	-0.001587919	-0.014621104	0.01161641	-0.036842112	-0.002383962	0.01524255	0.012650783	0.012734011	-0.002178629
157.mp3	0.056130976	0.031856287	0.016676034	0.031764137	0.143786107	0.028494965	-0.014621428	-0.020416961	0.158896417	0.054372612	0.059375946	0.168910182	0.144020622	0.15781332	0.055656164	0.003924452	0.044268023	0.005859691	0.109445369	0.026445997	0.078828067	0.134507001	0.093330244	0.054317189	0.020383268	-0.000888995	-0.027471549	0.112013201	0.06256392	0.124812774	0.169815486	0.123233067	0.082928697	-0.016644107	-0.002340389	0.094912067	0.072340804	0.075245269	0.147455464	0.11106203	0.151306211	0.125262219	0.220566138	0.198400822	0.105101976	0.115207164	0.091848894	0.106060318	0.113207201
158.mp3	-0.143058069	-0.138984153	0.036923152	-0.016767248	-0.012194884	-0.097336927	-0.14955277	-0.160633036	-0.199858736	-0.169103739	-0.209258811	-0.168410575	-0.045853354	-0.141125206	-0.12861562	-0.189550553	-0.185657806	-0.169099512	-0.151896238	-0.127726042	-0.130332155	0.143128433	-0.024864473	0.012253734	0.18707353	0.154333819	0.034706534	-0.130056036	-0.103499838	-0.122018269	-0.155374693	-0.112721055	-0.117067469	-0.108045555	-0.053348975	-0.158215802	-0.100803662	-0.20913422	-0.154573235	-0.176917667	-0.025689057	0.164592885	-0.09193858	-0.117514828	-0.140672151	-0.135237988	-0.131892872	-0.080428256	0.057732798
159.mp3	0.000527823	-0.00093945	-0.003855214	0.005014145	0.005912813	-0.008055536	-0.002774137	0.002877406	0.021763625	0.01910414	0.009286138	0.018294916	0.027432574	0.011080643	0.019170881	0.001363298	0.013778971	0.022080496	-0.005306088	0.000493015	0.014411843	0.002601969	0.018354035	-0.000122678	-0.007282266	-0.016551499	0.009326789	0.033581578	0.002864452	0.019523671	0.015573643	0.001105238	0.002341199	0.018984919	-0.009838724	0.008446425	-0.004506201	0.020562368	0.00134008	0.025944074	0.014547456	-0.005291575	0.002743865	0.013617196	0.010441485	-0.001973913	0.001373403	0.007097571	-0.016917858
160.mp3	0.054734437	0.103864133	0.025863253	0.027350628	-0.06399398	-0.006654329	-0.047192247	0.071557842	-0.005093424	-0.069648728	0.0734071	0.144580464	0.073635533	0.080432184	0.142999657	0.109578461	0.168339176	0.097884594	0.06537898	0.037083725	0.103464915	0.136087696	0.138831341	0.055268634	0.073154428	0.078342644	0.052985784	0.099092043	0.106705477	0.157768484	0.218642694	-0.045949935	-0.052640126	0.019271935	0.076221897	-0.020519871	-0.059599583	-0.049528643	-0.043953317	-0.102475484	-0.115834797	-0.093632699	0.088812227	0.040082581	0.008901178	0.029802625	0.007572405	0.025379245	-0.023920023
161.mp3	0.06015567	0.013313356	0.008979205	0.00580827	0.056231377	0.061058282	0.011770411	0.009344643	0.003665999	0.075360336	0.086500984	-0.004055207	0.004901175	0.007227681	0.054731779	-0.003382079	0.017512882	0.037508227	0.009791626	-0.019500315	-0.020709663	-0.011798438	0.035675518	-0.002644512	0.010152278	0.031760617	0.001018239	0.030955183	-0.002861948	0.010766895	0.013351088	0.001279494	0.05491252	0.033229263	0.014486473	0.01780574	0.013063738	0.056779673	0.006364391	0.019482074	0.01664285	-0.023536718	0.032132426	0.018314879	0.007916754	0.015971358	0.004340239	0.050467006	-0.000801158
162.mp3	0.128937844	0.057802521	0.088373383	0.037744572	0.14162498	0.062315617	0.012409195	-0.040732965	-0.04007489	-0.048320597	-0.038927036	-0.035980424	-0.032536056	0.060977578	0.037508427	-0.00515309	0.067767481	0.022019273	0.056949492	0.034369527	0.022975511	0.088246406	0.210689635	0.1790606	0.221241696	0.178443162	0.22689785	0.198919877	0.165337564	0.223647063	-0.007818408	-0.060624683	-0.034156601	-0.036080787	-0.034370516	-0.054680668	0.049850307	-0.027522436	-0.099153765	-0.050051459	0.018163298	-0.049410573	-0.069473115	0.074012356	0.036397466	0.145006462	0.082712646	-0.002799859	0.05857648
163.mp3	-0.009149424	0.000283475	0.079006108	0.03161023	0.040901673	0.037970434	-0.013644139	-0.042364039	-0.00070771	-0.004494535	-0.062261558	0.07942228	0.036746122	0.006543156	-0.009380178	-0.032026327	-0.051193634	0.049186899	-0.017452116	-0.02689321	-0.029913645	0.002594309	0.004675979	-0.04173445	-0.013462052	0.013531312	0.079442691	0.024265342	0.029238112	0.022953315	-0.016777362	-0.050223559	-0.003471143	0.005356773	-0.055222802	0.057893896	0.016824868	0.010258282	-0.008886343	-0.031126705	-0.053696943	0.042029269	-0.01719318	-0.029898643	-0.029150483	0.006658162	-0.001349991	-0.043335293	-0.007952915
164.mp3	-0.15283321	-0.156198551	-0.147154862	-0.138810545	-0.134742977	-0.103257247	-0.131044218	-0.146350207	-0.153684542	-0.136823018	-0.144257367	-0.130884429	-0.126085595	-0.11394654	-0.061682666	-0.048912771	-0.050771344	-0.089723131	-0.045429927	0.0101064	-0.01099413	-0.007960076	-0.005101174	-0.05805814	-0.05667738	-0.05168025	-0.049336255	-0.051385472	-0.017832707	-0.033952903	-0.00956547	0.01496912	0.018296179	0.023026517	0.029339972	0.012800247	-0.013539557	0.01977892	0.117973028	0.017510451	0.023906027	-0.079910961	-0.043532464	-0.022060465	-0.043664651	-0.023223311	0.00228026	-0.010009511	0.027274847
166.mp3	0.07710526	0.078570733	0.018943822	0.075409806	0.038603544	0.000487545	0.023595078	0.037278103	0.019403513	0.082125116	0.033379946	0.011886542	0.064454213	0.085758935	0.025897397	0.088039498	0.051777268	-0.004945506	0.03235827	0.041073147	0.022077588	0.076500871	0.031118786	0.002660107	0.033490929	0.070860459	0.002146539	0.067784075	0.046722463	0.004486488	0.038509874	0.053578807	0.022979204	0.092057382	0.043599105	0.008223123	0.047165673	0.062975724	0.021143001	0.065147889	0.050626732	-0.002947279	0.037617448	0.076023822	0.030765881	0.115542235	0.068961168	0.024268202	0.064583267
167.mp3	-0.007761773	-0.02119452	0.054908783	-0.031353796	-0.031543154	0.119334035	-0.26247698	-0.080711341	0.119532368	-0.076920885	-0.050290147	0.095335045	-0.036776515	0.150998663	-0.007101042	-0.064641383	-0.127744501	-0.002179542	-0.014756966	0.156753522	-0.087428119	-0.016140222	-0.140855035	0.089886927	0.122763362	0.109782193	-0.041126509	-0.030752311	-0.193734296	0.08229741	-0.009666415	0.279429222	0.247760364	-0.045962049	0.085192447	-0.002081677	-0.101564145	-0.077220946	-0.060813196	-0.092089704	0.088069257	0.002002785	0.15310019	-0.062350237	0.010423757	-0.002898764	0.015973229	0.052522295	-0.047577324
168.mp3	0.010301192	-0.00850576	-0.006711078	-0.019064865	0.137627077	0.029814925	0.038709171	0.070322283	0.037204952	0.046781127	0.145225275	0.074287919	0.119378409	0.154276219	0.209525168	0.00523422	5.82E-05	-0.029153835	-0.014913727	0.121270889	0.154982675	0.023286185	0.050716396	0.049652823	0.039022185	0.087109745	0.038849367	-0.001652184	0.086183369	0.100423969	0.079324583	0.058062367	0.035250562	0.081159941	0.066324494	0.059383782	0.024301616	0.171564469	0.157532478	0.170220885	0.08053259	0.023112427	0.150478109	0.121607939	0.183004296	0.210892109	0.063757743	0.049444129	-0.004812511
169.mp3	0.108031939	0.219113097	-0.042150059	0.011581518	0.005056425	0.0305136	-0.041714563	-0.065355103	0.038806488	0.105844519	0.012657554	0.010818015	0.014567125	0.068281134	-0.068690475	-0.261954434	0.106753026	0.258443341	0.206670115	0.032656288	-0.066027053	-0.015420926	0.053197933	0.061503367	-0.000820943	-0.086774562	0.032852791	0.094533252	-0.105066844	-0.076148648	-0.055554298	-0.08816055	-0.083851858	-0.039870787	-0.10381446	-0.079039775	-0.012662197	0.036977383	-0.048486988	-0.015443535	0.006654514	0.027202779	0.015886353	0.052678502	0.05118584	0.028889883	-0.037786418	-0.077203439	0.022041278
170.mp3	0.134644585	0.107059742	0.063320008	0.115874418	0.108022721	0.134764748	0.137667002	0.118939046	0.038549996	0.102951257	0.12378956	0.117211051	0.02658906	0.04426655	0.104104273	0.130223413	0.051599667	0.110440982	0.130304727	0.14047351	0.093596687	0.06219903	0.07548371	0.082998775	0.082760567	0.093028151	0.091729412	-0.026274785	-0.028863443	0.012196794	0.002665073	0.088585037	0.131314562	0.078497428	0.039988363	0.035348459	0.011491567	0.060462146	0.080519818	0.098584088	0.027484022	0.078770378	0.141447202	0.142368519	0.101993517	0.057890402	0.124172993	0.111156167	0.08018736
171.mp3	-0.098186043	-0.003515129	0.017735997	0.059896096	0.120290785	0.060979858	0.118447633	0.128014249	0.095929578	0.123671105	0.119936049	0.138142147	-0.046941086	-0.04929752	-0.056742848	-0.082396977	-0.036498712	-0.115643932	-0.119885984	-0.027745186	0.018436687	0.115993361	0.074181277	0.11807522	0.136847518	0.07381803	0.058425159	0.108976438	0.157784951	0.013727461	-0.034853121	-0.062492191	-0.065846106	-0.048727462	-0.105603567	-0.083391063	-0.018390426	-0.056440745	0.083906038	0.051430152	0.064062768	0.078566838	0.073154942	0.111274969	0.059616327	0.103171344	0.130924112	-0.022761613	-0.065123174
172.mp3	-0.124651532	-0.139864495	-0.134779212	-0.122150292	-0.127270575	-0.128957336	-0.145315397	-0.133078387	-0.130629214	-0.058764311	-0.063837741	-0.116839472	-0.108989521	-0.126966091	-0.123525187	-0.123822176	-0.101051115	-0.085709401	-0.147547678	-0.135375577	-0.127367619	-0.092071249	-0.160784809	-0.02263495	-0.045204523	-0.11930536	-0.085043504	-0.112408266	-0.109829279	-0.138519939	-0.125544323	-0.128752115	-0.110288426	-0.081565744	-0.108883581	-0.12455781	-0.132414928	-0.051478824	-0.065576537	-0.125037237	-0.087927081	-0.074976924	-0.10247177	-0.128692151	-0.130317598	-0.130558483	-0.093128253	-0.103928351	-0.098262651
173.mp3	0.041893412	0.033504776	0.054987431	0.056187029	-0.009643885	-0.023365731	0.033121767	0.025034418	0.013123308	0.001145646	-0.05440629	-0.044052297	-0.056870383	-0.07704563	-0.0599665	-0.007524794	-0.006841103	0.012246885	0.010780974	-0.020806276	-0.007870045	-0.003121871	-0.006158172	-0.000688388	0.002008576	-0.006534031	0.013813686	-0.004121981	-0.013885596	-0.00681988	-0.042827857	0.024898195	-0.050427744	0.005940582	-0.026418694	0.009757395	0.025926618	0.030651683	0.016763825	-0.022095628	-0.024274888	-0.027170467	-0.017728947	-0.001805093	0.005442092	0.022142526	0.008681156	0.02035668	0.033250575
174.mp3	0.073291677	0.063075281	0.076321575	0.186556988	0.106146744	0.094448821	0.099886749	0.141740582	0.070005493	0.088204002	0.053764588	-0.000182533	-0.01362537	-0.017812101	-0.014893534	-0.014669104	-0.043359862	-0.05642719	0.0070459	-0.038628322	0.087423619	0.135138137	0.05703142	0.090771678	0.082890894	0.054718146	0.028086083	0.068592392	0.105673929	0.008088007	0.010968079	0.057594939	0.126598758	0.055089552	0.036891965	-0.001486541	0.033760779	0.018507418	0.062542931	0.059091031	0.144926171	0.027668653	0.009148756	0.040999228	-0.053075371	-0.028937017	-0.007964231	0.022066245	0.059769968
175.mp3	0.125002062	0.095518309	0.068822297	0.024566302	0.036580085	0.046971954	0.041014307	0.034462421	-0.007872264	0.080981897	-0.008868812	0.113558042	0.078040864	0.072511363	0.011966482	0.06402717	0.035782628	0.037991504	0.022422017	0.023592076	0.044024376	0.023067295	0.01980869	-0.001445652	0.032736814	0.055477232	0.003195091	0.016675352	0.043262579	-0.002879103	-0.002269628	0.034767161	-0.041110867	-0.03523895	-0.063916142	-0.060279873	-0.047043681	-0.05024305	-0.052512373	-0.028788208	-0.018921271	-0.056027811	-0.066654811	0.039833169	0.056620522	0.063192109	0.088450915	0.086088725	0.091109848
176.mp3	-0.058686832	0.041746265	0.048484281	0.050553288	0.03774218	0.040937815	0.039703777	0.055223616	0.039701966	-0.059280308	0.021294283	0.07520032	0.047342481	0.092537294	0.053581257	0.122954987	0.038636878	0.186611337	0.050383947	0.085679503	0.036182851	0.100728943	0.056555631	0.190924204	0.077107703	0.242176919	0.052971141	0.094851715	0.01451092	0.086508234	-0.065382142	0.07737571	-0.019890792	0.090241746	0.010435262	0.023948763	-0.035848795	-0.024709801	-0.095234428	-0.091788832	-0.09883832	-0.00771226	-0.01113911	0.071392821	-0.021932385	0.067911767	-0.060988644	0.050704577	-0.014235119
177.mp3	0.068334114	-0.056793026	0.025647658	0.053083179	0.024441698	0.078536852	-0.020951274	0.046429206	0.051432362	0.056676445	0.044906455	-0.01622091	0.094276985	0.082671948	0.020477738	-0.008835871	0.035244472	0.0657574	-0.003116648	0.049247343	0.052964397	0.060407167	0.077575057	0.058508806	0.066417792	-0.012118649	0.026374473	-0.008701705	0.033177484	0.087113746	0.064063193	0.047458526	-0.014064813	0.034846823	0.083338016	0.036518598	0.037491979	0.001533895	0.060480447	0.023826988	0.035152465	-0.006143228	-0.00356818	0.085507681	0.032824665	0.052924585	0.062380711	0.026774063	0.102862301
178.mp3	0.060363203	0.060696935	0.015154572	0.026701292	0.006409859	0.015739907	0.011620264	0.008651147	0.092281252	0.061620383	0.051047603	0.036517589	0.01900189	-0.037741011	0.007827961	-0.013123251	-0.006504506	0.018868394	0.036961076	0.097320755	0.10500549	0.080939526	0.068180915	0.066436897	-0.007916454	0.019173043	0.016958076	-0.001285486	0.008383276	0.055817649	0.086257742	0.077556521	0.054846079	0.02867502	-0.006606094	0.008370597	-0.024737844	-0.007593617	-0.005766364	0.003210004	0.114840657	0.08152274	0.077344216	0.061710964	0.018079622	-0.010133158	0.021282366	0.00611041	-0.006766945
179.mp3	-0.013663861	-0.032542956	-0.002912398	-0.001412173	0.013317135	0.041976353	0.006910586	0.040137253	-0.027318503	-0.06494733	-0.026710082	-0.049853734	-0.0831057	-0.079514474	-0.135832162	-0.16069684	-0.154623542	-0.122962988	-0.111537616	-0.053633582	-0.0412086	-0.01983626	-0.040464293	-0.015077882	0.013816689	0.013311173	-0.003545123	-0.016202572	-0.038385003	-0.052926148	-0.080035777	-0.032568842	-0.064395885	-0.09680879	-0.162374995	-0.148838339	-0.147511718	-0.133564098	-0.084847179	-0.052817	-0.05314206	-0.01357783	-0.047958778	0.000290102	0.03643577	-0.024507389	0.036927737	0.038616254	-0.049099223
180.mp3	0.035285343	0.042814187	-0.020525039	-0.035589076	0.038381496	0.031296695	-0.075820801	-0.006811292	0.021853278	0.020930645	-0.003514077	-0.001371664	-0.01933061	-0.043662079	-0.057358258	0.02570282	-0.031618332	-0.035141969	0.030769926	0.040648025	0.011499289	-0.058613296	0.018884369	0.012956478	-0.021787319	-0.004648273	0.039027381	0.047058813	-0.014990509	0.023093711	0.029643417	-0.026602862	-0.038856399	0.0262001	0.033552464	-0.047416428	0.032360036	0.040823737	-0.014534743	-0.043590301	0.027193335	-0.003829054	-0.075836313	-0.027500399	0.004240667	-0.024752542	0.001714661	-0.015605283	-0.036950142
181.mp3	0.039596891	0.03837842	0.03473724	0.035023133	0.054045136	0.044033647	0.047768529	0.055171046	0.026280772	0.007164541	0.045014263	0.048015736	0.035253712	0.04528688	0.029800133	0.043137759	0.030640971	0.027017683	0.00400375	-0.008366743	0.031210305	0.06699764	0.017878997	0.025912283	0.038833214	0.035318487	0.096223574	0.111799931	0.110246151	0.033930746	0.01906917	0.075873069	0.074293486	0.065125966	0.028469366	0.090190394	0.020334203	0.053499257	0.03759137	0.033998039	0.018776546	0.024753523	0.036540038	0.049551059	0.051948864	0.040216558	0.039743613	0.017965961	0.052166431
182.mp3	0.015704529	0.012552059	0.011412545	0.022424742	0.066859348	0.059664403	0.023842298	0.048394005	0.029140848	-0.006256942	-0.004619594	0.05567467	0.031027305	0.001889471	0.002833227	0.029956705	0.044027622	-0.001352834	0.006111546	0.009410981	0.017124808	0.027033965	0.058273419	-0.002115006	-0.010970886	0.057451342	0.174558049	-0.094907897	0.009270354	0.033102699	0.023816831	0.036119622	-0.01332428	-0.003688623	0.006209346	0.091656541	0.064414283	-0.014724449	-0.008360288	0.077216573	0.022273582	0.01793245	-0.021579401	-0.004260578	-0.011388021	-0.01347268	0.111125078	0.073958557	0.028055949
184.mp3	0.051827009	0.082471967	0.094353859	0.011056102	0.058161466	0.037953637	0.10304175	0.057306769	0.282715537	0.290702835	0.247698178	0.040414155	0.050265134	0.047733588	0.098058612	0.06686273	0.156196533	0.069187625	0.042540417	0.022603685	0.193928399	0.00801982	0.044659654	0.070213255	0.290093896	0.101423214	0.108090385	-0.021196365	-0.012190762	0.075764524	0.004044079	0.034386973	-0.004399252	0.005199235	-0.001126477	-0.015336449	0.026388207	0.016482163	0.147721924	0.096192658	0.092762782	0.141079299	-0.089528582	0.036015288	0.063925657	0.110656817	0.023084189	0.160982108	0.187136426
185.mp3	0.003229479	0.016291951	0.000102858	0.013777312	-0.008722166	0.074083784	0.023825568	0.029452085	0.047377515	0.013921217	0.021595208	-0.108495979	-0.143141401	-0.125241734	-0.081971923	-0.041044016	-0.032274312	-0.071540472	-0.11772989	-0.140485219	-0.117921548	-0.019753949	-0.036374914	-0.058598114	-0.044484574	-0.022299397	-0.022387343	-0.042512122	0.163511912	-0.012686066	0.005434746	0.02025378	-0.009669349	-0.023197891	0.021173575	0.03745896	0.092703644	0.077591743	0.043248355	-0.103833498	-0.103878986	0.012038668	0.007874995	-0.040845258	0.007251263	0.042805357	0.002511185	-0.02742585	-0.008043887
186.mp3	0.074725743	0.09862154	0.07566232	0.082706227	0.090660461	0.045137586	0.118177725	0.049506572	0.095783173	0.078268537	0.121188298	0.137672248	0.045249465	0.130313715	0.099711522	0.155817996	0.126313709	0.165224711	0.157388904	0.038493297	0.08431084	0.095482233	0.143612473	0.094815962	0.124817222	0.058107516	0.051409107	0.023761246	0.046606922	0.102375726	0.024155755	0.105222376	0.078317742	0.074129049	0.022588805	0.088958068	0.072115558	0.020386356	0.120920601	0.128283524	0.138318784	0.046550343	0.106748085	0.124038218	0.062162342	0.158807867	0.120183489	0.173293246	0.070576419
187.mp3	0.054587188	0.106494793	0.100517165	0.04460713	0.072075122	0.089862407	0.038775608	-0.056764817	-0.056716823	-0.027113566	-0.016233169	-0.060197465	0.092877473	0.036265104	0.133621558	0.000805026	0.024431809	0.037047647	0.061623957	0.078483921	0.041722347	-0.00846487	-0.008202224	-0.044415503	0.106936805	0.053830507	0.127694647	-0.002931786	0.059585869	0.051453026	0.065735881	0.075804923	0.036914114	0.142442686	0.003245632	-0.082284199	0.059987678	0.015570399	0.221373324	-0.034536199	0.007333091	0.001857167	-0.007671615	0.004729503	0.022737255	0.19857858	0.012598226	-0.067512459	0.069401923
188.mp3	9.23E-05	0.019505919	0.077107871	0.039132714	0.125420701	0.137485975	0.005148198	-0.061704636	-0.05130198	0.027760054	0.10627959	0.024004857	0.018904923	0.036839062	0.018036033	0.049994775	-5.33E-05	0.004846878	0.087899872	0.111282146	0.158391564	0.011980072	0.017037423	-0.050078046	-0.016191269	0.001860821	0.121503302	0.046476951	-0.003712196	-0.069325758	0.13658702	0.199704455	0.204844296	0.066344405	-0.051405057	0.005292535	0.116141952	0.211190113	0.170209658	0.06832487	-0.007120165	0.020998157	0.067794233	0.178647766	0.013232092	0.053029272	0.049895502	0.100219308	0.07060314
189.mp3	-0.039826898	-0.027349081	-0.021071692	-0.009757855	0.008652102	0.001955077	0.007052667	-0.02005976	0.023820907	0.121366727	0.076551806	0.001688615	0.047606431	0.019471171	0.039953941	0.007700323	-0.024431587	0.047998546	0.074038059	0.01359806	0.04418594	0.02479383	-0.018394013	0.037562059	0.016757763	-0.020107515	0.022558138	0.043318217	0.074906006	0.03108327	-0.026600418	0.077062723	0.095208869	0.01467788	-0.052468868	-0.011391402	0.007565218	-0.013246855	3.25E-05	-0.002758978	0.000159884	-0.005027	-0.006529518	0.008011477	0.031540972	0.003744544	0.008604053	-0.02479879	0.024624689
190.mp3	-0.027145188	-0.036685856	0.053085966	0.13896812	0.026683436	0.046722101	0.053451218	0.044145125	0.000449254	0.024636141	0.044797503	0.048295668	0.046279492	0.009200437	0.029478718	0.002318188	-0.012826108	0.000671251	-0.000883482	0.024930007	-0.006315914	-0.005830383	0.017222257	0.000785527	-0.000454605	-0.03403	0.125278901	0.024706407	0.01006026	-0.001732239	0.002935093	-0.033395699	-0.006505283	-0.014554684	0.096760944	0.017032642	-0.000245892	0.004304506	0.029262345	0.001339119	0.030271948	0.01184314	0.024234668	0.057839576	0.046204269	0.04013229	0.08145165	0.029460401	0.022720043
191.mp3	0.039796389	0.049897405	0.027017601	0.00839508	-0.070713507	0.045416762	-0.056469658	0.037371343	-0.033706111	-0.021296375	0.018434901	0.110408162	-0.006579103	0.002460839	0.022605347	0.081095544	0.021218386	-0.004698158	0.036238715	-0.031417552	-0.020925205	-0.014881373	-0.082301485	-0.063943388	-0.009973017	-0.001454622	0.000720459	0.007829517	0.016239801	0.014218347	0.033954727	0.001250527	-0.023479464	-0.093044916	-0.008490378	0.126577723	0.070650022	0.043261052	-0.00946722	-0.085291065	-0.035204326	0.053113323	0.002924745	0.042187784	0.052757144	0.041753961	0.067680417	0.166335926	0.129685407
192.mp3	-0.111605113	-0.073892794	-0.041265155	-0.061849724	0.035393047	-0.033843413	-0.110582626	0.021797852	0.027643765	0.04910055	0.023859995	0.010899646	0.025340045	0.100210077	0.052806313	-0.053186078	0.002141117	-0.037096102	0.046271429	-0.076137884	-0.10189178	-0.060612317	-0.031237015	-0.008806293	0.00125759	0.001833225	0.064886627	0.110258243	0.082997086	-0.01459023	0.007405444	-0.005293671	-0.053020972	0.183671455	0.031950762	0.04943589	-0.092647738	-0.108722606	0.078984129	0.055830155	-0.000286253	-0.075982361	0.075410178	0.199918323	0.102517647	-0.002794031	-0.033567234	-0.052153754	-0.110541084
193.mp3	0.115199428	0.097503033	0.110601784	0.110214652	0.123186743	0.089052834	0.123749784	0.088280602	0.102920541	0.119679581	0.108343959	0.139700871	0.107932774	0.080329757	0.085400894	0.096923219	0.105017966	0.114061556	0.108615579	0.087984848	0.060287647	0.110871216	0.109153452	0.085404937	0.087290476	0.09611139	0.062115244	0.072113518	0.091582412	0.110832649	0.099807081	0.077849218	0.088191943	0.100778611	0.090388287	0.091423405	0.081632093	0.048958198	0.078472449	0.095620015	0.155351992	0.138575655	0.08575078	0.079355711	0.091955764	0.088539289	0.094909826	0.122512066	0.096879906
194.mp3	0.105646377	0.108048379	0.135019563	0.042601612	0.130746957	-0.013926195	0.059623922	0.138381889	0.081400202	0.032284092	0.128103513	0.009988213	0.134147459	0.042139395	0.040767649	0.089581664	0.11610491	-0.014726663	0.080462023	0.056034861	0.059471874	0.089347779	-0.016861233	-0.039404437	0.132844328	0.061205073	0.063803177	0.144059016	-0.03882441	0.028948114	0.088907766	0.083671446	0.026034057	0.118750653	-0.005713116	0.06280348	0.138485092	0.127479801	0.077616077	0.078320392	0.133226944	0.067604752	0.126549626	0.076516604	0.046449734	0.109274702	-0.060787574	0.033081457	0.106306725
195.mp3	0.015330151	0.092319686	0.061577843	0.063790227	0.081069608	0.011648967	0.021510027	0.015737079	0.068202984	0.152646984	0.162342467	0.155520079	0.038278974	0.039676102	0.031595578	-0.003891269	0.04854836	-0.006329039	0.029023782	0.021570755	0.065842547	0.023048859	0.025202233	-0.019979483	0.008798346	0.094474456	0.176304445	0.095921166	0.156292568	0.000317302	0.0184358	-0.012447493	0.008181192	0.072804941	0.044144231	0.075898618	0.023436317	0.027856318	0.023394395	0.016532772	0.034428307	0.06886824	0.134169865	0.1304282	0.131302823	0.061881799	-0.003363399	0.020836644	-0.002083023
196.mp3	0.079774074	0.028075835	-0.089637911	-0.110841254	-0.149075465	-0.073845806	0.005476418	-0.038381583	0.012183963	0.01725839	-0.0134319	0.024896423	0.127517819	0.11842565	-0.116114601	-0.117142632	-0.101627081	-0.095322025	-0.09877902	-0.129087279	0.083843715	0.060487275	0.014805794	0.092137814	-0.015384616	0.116993389	0.05716667	0.109446035	0.090199427	-0.004417577	0.023882774	0.012601944	0.031587969	0.009434144	0.061091121	0.010021243	0.057792949	0.081350896	-0.041681989	0.022374593	-0.001907913	-0.009228989	0.04432045	-0.043296162	-0.02427706	-0.092224649	-0.025320096	-0.049152293	-0.046324598
197.mp3	-0.094170341	-0.051261858	-0.106169252	-0.117298381	-0.154245097	-0.105676154	-0.116042206	0.002736526	0.000482938	-0.063187144	0.052195038	0.02583108	-0.027410383	-0.085101555	-0.075130084	-0.086538862	-0.053960851	-0.058105357	-0.050382725	-0.075701794	-0.080265023	-0.050515688	0.011965527	-0.031256916	-0.033736189	-0.016594186	-0.044526265	-0.002005369	-0.002099324	0.000863319	-0.027534426	-0.012653493	-0.01949039	-0.134965653	-0.102495604	-0.128144836	-0.17876653	-0.127791216	-0.157750247	-0.141438982	-0.109346603	-0.143193714	-0.157682544	-0.117516116	-0.13494868	-0.073558319	-0.111501253	-0.090659862	0.023311032
198.mp3	0.200205801	0.166095955	0.18090175	0.195267849	0.176947398	0.12968737	0.191463816	0.212944533	0.146165057	0.19713534	0.209874228	0.199304967	0.1824707	0.203417172	0.15513114	0.172683659	0.173061698	0.164042592	0.155840947	0.136625943	0.140292279	0.165513703	0.171864534	0.109624485	0.16752571	0.136205498	0.187612798	0.125149815	0.168072847	0.101327891	0.139150747	0.129040778	0.107510472	0.13353283	0.098598572	0.098330752	0.112090765	0.093453114	0.120251519	0.141581077	0.123730026	0.112862549	0.098343921	0.132906093	0.120756236	0.161441564	0.123113823	0.13036091	0.170265571
199.mp3	0.005257085	-0.068367217	-0.053822386	-0.11871305	-0.017398028	0.097788601	0.015137513	0.02830772	-0.040162646	-0.039718953	0.0045994	0.030437371	-0.016202108	-0.020391628	0.055179362	-0.042433666	0.00101416	0.029985892	0.014708578	0.031311979	0.016540503	-0.139883685	-0.102386553	-0.089714097	-0.118507714	-0.106214977	-0.167666876	-0.1415309	-0.103798272	-0.124064954	-0.137996943	-0.104476733	-0.155250216	-0.106703704	-0.069516025	-0.02583332	-0.073629613	-0.065985361	-0.001100037	-0.106927155	-0.132358606	-0.111468925	-0.129818846	-0.12508459	-0.068179323	-0.099911654	-0.145689832	-0.121070453	-0.108788125
201.mp3	-0.05729276	-0.083815949	-0.047890283	0.031218817	0.053606166	0.039122039	0.157328544	0.11610745	0.021797967	0.131590653	0.019212628	0.028954691	-0.01337237	0.105963348	0.018218803	-0.026440566	0.009545661	0.16096645	-0.104613536	-0.085703229	-0.087238861	0.05680404	-0.054750519	0.022348052	0.112928042	0.032202333	0.072424354	-0.005054032	0.071267208	0.041595003	0.001490332	0.212599299	0.095833006	-0.099035235	0.167753309	0.004403104	-0.065417523	-0.014736953	-0.025873636	-0.043649511	0.041879097	0.065517284	0.091446206	0.064248105	0.049331252	0.171744832	0.05272019	0.036476073	0.078449042
202.mp3	0.017211428	0.114326787	0.193190769	0.081204107	0.063582398	0.07741542	0.036596572	0.111765829	0.24668923	0.068884865	0.076146359	0.094654772	0.072939011	0.121082127	0.051065761	0.045355114	0.127357712	0.091675066	0.064488577	0.064250031	0.053357198	0.037790314	0.116645402	0.039679851	0.024890892	0.059229543	0.070190869	0.117693061	0.137717655	0.050740867	0.289891843	0.12548599	0.082304939	0.065072439	-0.05507038	0.038241452	0.109949791	0.092796441	0.078596707	0.050198403	0.275061375	0.226971441	0.207150634	-0.053753784	-0.005252386	0.035539392	-0.037662895	-0.025733753	0.035009387
203.mp3	0.07403477	-0.021643753	0.022972035	-0.007291065	0.083885997	0.0203686	0.029499677	0.098218685	0.245006032	0.028603464	-0.007631313	0.104272444	0.019507844	0.087903815	0.145959676	0.08545862	-0.068931408	0.018678347	0.08070448	-0.015229691	0.023316446	-0.005703684	0.084447678	0.016061164	0.039054516	0.088823208	0.248866251	0.028713713	-0.004739941	0.103198696	0.06209375	0.086332717	0.142038113	0.094073686	-0.066168745	0.018163184	0.08445867	-0.019089612	0.023937154	-0.008436518	0.084232001	0.0212465	0.043085953	0.093243535	0.247409809	0.023948731	-0.004853939	0.099887519	0.028107322
204.mp3	0.015852304	0.014110993	-0.020446946	0.002740573	-0.023987653	-0.039036056	-0.000437178	0.011812934	-0.013931187	-0.048667293	-0.010955459	0.005174219	-0.012498022	-0.007919298	0.033065048	-0.031159147	-0.013447899	0.003048511	0.024815546	-0.024589747	-0.013730112	-0.021057333	0.009652004	-0.00292118	-0.022116154	0.007750219	-0.016052749	0.11655506	-0.005585333	-0.022549293	-0.078138978	-0.012606209	-0.006851412	0.021918	0.007775626	0.027297616	-0.0287853	-0.006404805	0.069136485	-0.041227271	-0.050599715	-0.04735998	0.003563823	-0.041052965	0.015709157	-0.029574726	-0.003403823	0.054598371	-0.045821023
205.mp3	0.28533388	0.245339854	0.252638668	0.203905326	0.126929565	0.167288557	0.050786614	0.021403352	0.063996723	0.049756241	0.064242348	0.00915188	0.041573368	0.142425617	-0.004675924	-0.037644631	-0.06326647	0.024720799	-0.075629909	0.007368931	-0.023853935	0.000920372	-0.033978326	-0.04372924	-0.032044286	-0.020641283	-0.03118351	-0.017497867	-0.03861321	-0.017387653	-0.032370185	-0.013759472	0.105103509	0.268473051	0.199597337	0.272421277	0.252904213	0.248728483	0.252415072	0.24625264	0.233437299	0.052125246	0.065973914	0.071207559	0.035453571	-0.018392431	0.059146373	0.05591759	0.025289962
206.mp3	-0.011445219	0.066771274	0.065010613	0.070476246	0.050837234	0.074001756	-0.108176253	-0.144626807	0.157414491	0.144217784	0.156801544	-0.161603201	-0.164390419	-0.152047151	-0.153491143	-0.149765605	-0.167019781	-0.102407584	0.279580852	0.263977592	0.06155527	0.217152845	-0.082467304	-0.092042811	-0.103056688	-0.102111527	0.259375276	0.25873777	0.24070294	-0.013520133	-0.075078302	-0.022558322	0.141604466	0.094934992	0.105818769	0.059117019	0.039925113	0.061247582	-0.102136463	0.048665361	-0.032625305	-0.046577396	-0.015758648	0.111276042	0.131101747	0.121712103	0.121531326	0.063422105	0.105699022
207.mp3	-0.005680673	-0.007047791	-0.010815635	-0.015681649	-0.009403168	-0.006725908	-0.011649798	-0.016192258	-0.011117675	-0.015189855	-0.011962012	-0.017641327	-0.019738483	-0.011614946	-0.006160087	-0.014613849	-0.015765894	-0.009257214	-0.010625071	-0.024286326	-0.022187481	-0.020603083	-0.009139729	-0.023125141	-0.020805489	-0.024300429	-0.023575688	-0.038544004	-0.024094174	-0.019257897	-0.01376716	-0.020215811	-0.03167007	-0.020110807	-0.021976907	-0.01379233	0.00104255	6.62E-05	0.004109635	-0.009752688	0.000408358	-0.00354886	0.001900473	-0.010146375	-0.000120558	0.001233967	0.000491093	-0.004755529	-0.006109821
208.mp3	0.052105466	0.072885128	0.13369331	0.02044176	0.009656557	-0.000545995	-0.002709565	0.005538995	0.036620471	0.026356999	0.024296874	-0.000362854	0.019666908	-0.004698326	-0.008232913	0.013877487	0.046771524	-0.00460265	0.095204727	0.003451806	0.040342324	-0.010657531	0.009132699	0.021925939	0.053452766	-0.000444433	0.052332892	-0.006905259	0.03287313	0.011849938	0.007695157	0.039841382	0.037288047	0.035360286	0.012177755	0.008857735	0.01414801	0.010874795	0.016597268	0.021455039	-0.000833288	0.013739775	0.001193753	-0.01852378	-0.002501798	0.011422825	0.005973666	-0.006440425	-0.005553184
209.mp3	0.290270333	0.282222568	0.253551087	0.256986475	0.116643731	0.269713101	0.214879557	0.180654281	0.253762897	0.265603152	0.275233826	0.293523985	0.175913784	0.151206248	0.095235968	0.049152325	0.082279996	0.084730278	0.209330866	0.267157685	0.242284266	0.196761896	0.153501228	0.246729947	0.237970892	0.265131558	0.253365238	0.240274232	0.275875202	0.272656722	0.116466636	0.215130976	0.098397158	0.112433149	0.126213854	0.126358657	0.080612449	0.097103375	0.08184166	0.088310298	0.128243532	0.271235856	0.253263455	0.307873374	0.284844861	0.246000855	0.292861474	0.284133636	0.186848642
210.mp3	0.040978715	-0.051341363	0.106069785	0.182818107	0.189900447	0.087046803	0.03299886	0.005052379	0.046327843	0.219730447	0.233404587	0.141658407	0.068047379	-0.024328252	0.033616937	0.049391498	0.195558076	0.152297438	0.143665491	0.057018434	0.084117734	0.018317054	0.191841474	0.13318719	0.153587286	0.133018021	0.021209597	0.027121299	-0.06674753	0.098129253	0.191757107	0.191059348	0.123613552	0.04123771	0.056258379	-0.019859	0.10525788	0.209145089	0.112351279	0.00356611	0.06880845	0.1421884	0.03125294	0.020788191	0.081954587	-0.02034994	-0.044246323	0.137089612	-0.06973587
211.mp3	-0.022308087	-0.045795596	-0.046914876	-0.004035246	-0.016254857	-0.044850943	-0.048922122	-0.065066015	-0.053541447	-0.04031597	-0.07697627	-0.036020407	-0.05150841	-0.029142651	-0.041596758	-0.058420895	0.026804026	0.137548073	0.159088039	0.117296151	0.109520366	0.063979343	-0.009141983	0.018866173	-0.051154656	-0.039439111	0.019444232	0.042961125	-0.108859972	-0.034587108	-0.101636951	-0.076008076	-0.087558632	-0.036191597	-0.052676359	-0.071859144	-0.094885662	-0.120875007	-0.101682358	-0.086063662	-0.065122612	-0.023573935	-0.048388354	0.00754979	0.055926496	-0.0824132	-0.059407087	-0.0263886	-0.007650557
212.mp3	-0.002575474	-0.04063019	-0.020124578	-0.043518265	-0.023475412	-0.059967703	-0.046273488	-0.04169814	-0.040956288	-0.026371699	-0.032179151	-0.043372421	-0.069574197	-0.057590833	-0.040490735	-0.02596397	-0.037411617	-0.037832129	-0.049820595	-0.085245254	-0.07626414	-0.039465116	-0.060631535	-0.02827415	-0.044893703	-0.031336336	-0.061491943	-0.049572884	-0.047891123	-0.052378249	-0.028848098	-0.070598442	-0.000224447	-0.054251276	-0.048212718	-0.077014479	-0.068528111	-0.029051623	-0.090756898	-0.05431646	-0.045804983	-0.033271649	-0.028923274	-0.050870634	-0.025434316	-0.055790429	-0.040866259	-0.054664017	-0.027904431
213.mp3	0.008834519	-0.095563892	-0.094241878	-0.001525098	-0.03305996	0.069715246	-0.106135933	-0.084700825	0.016973847	0.072559316	0.057705291	0.085268069	0.027804524	0.066977537	0.077248232	0.109901187	0.111750295	0.08189729	0.111011611	0.081762142	0.118845882	0.091500077	0.08373818	0.146093495	0.217081755	0.161806031	0.177936231	0.131020398	0.082029525	0.160946861	0.057372733	0.142716294	0.202995191	0.173894595	0.182767763	0.196704663	0.104657883	-0.047602888	-0.075084101	-0.050050434	0.140551336	0.111015681	0.109341165	0.103083354	0.122763496	0.136605215	0.146648125	0.152099836	0.155006123
214.mp3	0.21084282	0.213787651	0.19883347	0.13719784	0.103155804	0.073411046	0.008940487	0.00410632	0.047008422	-0.029962312	-0.002586606	-0.139681639	0.137200298	0.079310382	0.004356219	-0.010994899	0.040051238	0.044985659	0.096646215	0.032594999	0.052489451	-0.018839032	-0.018908353	-0.035543497	0.026517532	0.019620297	0.027587573	-0.052703971	0.208630308	0.189417126	0.151493405	0.064948037	0.103417515	0.163429414	0.108072979	0.022587274	0.060243578	-0.035909076	-0.03784396	-0.036373119	-0.00018253	-0.021559974	-0.1346222	-0.043553711	0.079596369	0.025131127	0.017545472	0.001782049	0.010101289
215.mp3	-0.00492159	-0.031004458	0.005704934	-0.10878696	-0.016008311	-0.048200233	0.017747001	0.055754699	-0.031363755	0.00555301	-0.145490812	-0.105367342	0.12012299	0.002056324	0.043832519	-0.002014995	-0.004773963	-0.003885296	0.008422285	-0.069848115	-0.019744245	0.02079627	0.065346288	-0.069275572	-0.091442521	0.033187388	-0.036074086	-0.025374631	-0.166858701	-0.046646062	-0.053865365	0.009287357	-0.050555784	-0.069837244	-0.054176349	-0.059530948	-0.046371905	-0.020849731	-0.007334993	-0.013321752	-0.031680984	-0.045164768	-0.012832788	-0.032949574	-0.062812558	-0.066232263	0.082018307	0.073802826	0.014540191
216.mp3	0.246868237	-0.069427933	-0.016180579	-0.006686221	0.052836009	0.244588549	-0.047399651	0.023215352	0.0001827	0.070980101	0.181551058	0.259488004	0.257302298	0.18198015	0.230930373	0.085492287	-0.031371693	-0.064024916	-0.021245114	-0.066320178	-0.059078671	-0.010724347	-0.030552909	-0.00889745	0.050629142	-0.01722735	-0.031609495	-0.028184125	-0.065765451	-0.039113438	-0.054336681	0.129916539	0.100539292	0.090788848	0.101979686	0.041440387	-0.063831566	-0.04981792	-0.028385315	-0.071599444	-0.057773077	0.022341365	0.093049643	0.095587971	-0.031327525	-0.004213065	-0.02130842	-0.034756483	-0.038202916
217.mp3	0.042862432	0.050493381	0.059373689	0.050824866	0.067307755	0.058856733	0.133367105	0.069699695	0.078540573	0.05860091	0.046724482	0.076616865	0.088525038	0.098429356	0.036971833	0.035535693	-0.012938766	0.167883203	0.124691659	0.033750476	0.029487935	0.058800608	0.074813841	0.257410222	0.001764775	0.189412741	-0.082495567	0.063691492	0.16165385	0.222093279	0.095671932	0.066411147	0.178000903	0.10680162	0.19891804	-0.000497688	0.052334968	0.009497035	0.18940062	0.131232243	0.034545456	-0.011004134	-0.077714457	-0.020886084	0.252488414	0.092212227	0.117980936	-0.071727752	0.182808654
218.mp3	0.198282284	0.11616474	0.260551296	0.176737568	0.1092338	0.270628146	0.026101796	0.067891356	-0.01952046	0.005838949	-0.018484695	-0.041757627	0.022115509	0.264247619	0.101224826	0.004911309	-0.057681867	0.007895788	0.071690098	0.094820903	-0.020715975	0.017311078	0.091199514	0.19372322	0.093582139	0.095989946	0.093062214	0.181398498	0.005980381	0.016655823	0.096303573	0.183561121	0.106207297	0.12665808	0.085739897	0.049511797	0.042277079	0.047842149	-0.083171069	0.164210184	0.063552115	0.016859681	-0.090049375	0.138184399	0.042361579	0.031520768	-0.078394534	0.143854657	0.022329467
219.mp3	-0.12213357	-0.080028666	-0.097740732	-0.105009201	-0.099902335	-0.111169997	-0.097489763	-0.069058263	-0.09208881	0.011717613	0.015137798	0.004887582	0.026847806	0.048086076	0.011206682	-0.016724147	0.018348471	0.006994708	-0.064088869	0.029308169	-0.048143097	0.015252556	-0.009059346	-0.010629501	0.067911966	0.002398561	0.059149233	-0.010731844	-0.010681296	0.05515639	0.015015691	-0.054832163	-0.048972733	0.006416244	-0.024791047	-0.053089902	0.065791231	-0.017760925	-0.015360815	0.048482448	-0.012684542	-0.015655405	0.155705856	0.043178671	0.019806846	-0.011123432	0.090629521	-0.055553293	0.015022563
220.mp3	-0.086273434	-0.036548865	-0.066146196	-0.049315978	-0.095309669	-0.067099218	-0.048004583	-0.058030151	-0.066748604	-0.023993946	-0.014501624	-0.031507328	-0.082148881	-0.037956654	-0.059755987	-0.059155154	-0.050790588	-0.055866216	-0.031893924	-0.024844897	-0.011803306	-0.039625741	-0.023283476	-0.010855173	-0.036086485	-0.001029876	-0.004217595	-0.030499848	-0.00201127	0.041441957	-0.014262718	-0.009994673	-0.011095158	-0.02554681	-0.05108286	-0.060907064	-0.00324311	-0.005417576	-0.044840324	-0.026149732	-0.008208371	-0.002258209	-0.010965813	0.004659883	0.006241887	0.004990165	0.001795778	-0.010436301	-0.014097736
221.mp3	0.07326569	0.023180692	-0.060245288	0.078221061	-0.041482797	-0.039759629	-0.048406917	-0.007666632	0.04586129	-0.021844892	-0.00843661	-0.000867978	0.0662691	0.15729438	0.087694141	0.037463841	-0.018327779	-0.019802265	-0.044474399	-0.047482434	-0.048830102	-0.035219984	0.036243299	0.060937159	-0.019317187	0.024397112	0.021109997	-0.0334843	0.000382523	-0.028158657	-0.007572498	0.01734867	0.089241748	0.0258979	0.023287275	0.010697862	-0.008322542	-0.011248695	0.001361076	0.049349368	-1.78E-05	0.039946086	0.100682341	0.008992821	0.050414396	0.03793557	0.019131076	-0.018465953	-0.077097966
222.mp3	-0.034587744	-0.041627898	-0.007697391	0.073844488	0.067356393	0.013535537	0.064408262	-0.065169991	-0.023826587	-0.087081361	-0.029967553	0.196541074	0.046581305	-0.115108129	0.043419204	-0.004443111	-0.075170983	-0.003219622	0.042295688	-0.062859531	-0.055304271	0.066515915	-0.043927035	0.051671199	-0.077573942	-0.044335369	-0.047784193	0.034449721	-0.062893548	-0.020399298	-0.013463687	-0.066896978	-0.019952968	0.124447793	0.053567914	0.002226545	-0.003179837	-0.083372244	-0.036381141	-0.037520533	-0.03822787	0.121818439	0.042461502	-0.032321448	0.054431947	0.016804548	-0.007535971	-0.064796332	0.124878173
223.mp3	-0.011243402	0.009523657	0.063962422	0.052292734	0.07186836	0.073164611	0.0407559	0.064553683	0.020821007	0.067723769	0.040004988	0.033624781	0.033601694	-0.002594757	0.053044052	0.056009197	0.040347979	0.049290971	-0.012000088	0.03814801	-0.004370581	0.032834677	0.038446141	0.044781535	0.054410388	0.011832613	0.046582038	0.03887144	0.005116548	0.002337168	-0.003969992	0.029972566	-0.003376002	-0.053687334	-0.050333058	-0.016575469	-0.015137528	-0.038598474	-0.050929528	-0.042294744	0.013603143	0.005823268	-0.041915912	-0.036333087	-0.025297329	-0.007895001	-0.02927333	-0.063654024	-0.051533101
224.mp3	-0.061522117	-0.008333423	-0.088860697	-0.079012505	-0.017076486	-0.087152161	-0.01563344	-0.063748165	-0.086491834	-0.061889416	-0.04869547	-0.010670603	-0.097499373	0.001826041	-0.124934196	-0.093120315	-0.034229478	-0.149084646	-0.076070594	-0.075171361	-0.075139211	-0.106435785	-0.045712112	-0.071871993	0.033118386	-0.004862921	-0.042525718	-0.093293756	-0.009409867	0.007669678	-0.057813055	0.014517479	-0.072681669	-0.066603876	-0.019636729	-0.088052341	-0.079169092	-0.062329664	-0.044471443	-0.058411184	-0.061720578	-0.019719946	-0.111636519	-0.026105018	-0.08731027	-0.075301133	-0.012059375	-0.092436398	-0.06725432
225.mp3	0.034745047	0.046707433	-0.028950882	-0.003338554	-0.073919233	-0.002801191	-0.099001189	0.033684744	0.049866297	0.057609397	0.082009275	0.080366843	0.027702182	0.006909312	-0.003018922	0.097311206	0.060184302	0.031442506	-0.10217374	0.03920355	0.033672809	-0.024206269	-0.02485247	0.028993905	0.02298279	0.011702086	0.026142332	0.085667063	0.062580961	0.062808559	0.093942088	0.046615622	0.049411794	0.001793005	0.048033777	0.053746376	0.047113596	-0.065654902	0.035559637	0.003739678	-0.012113918	-0.024521254	0.017407083	-0.006685334	0.012208576	0.03594035	0.041115993	0.031605973	0.018830406
226.mp3	0.027387252	0.028381314	0.003011268	0.022059064	0.018497057	-0.024068778	0.022872775	0.008984468	0.025060481	0.061936972	0.038011917	0.06059144	0.061235061	0.029177823	-0.0391922	0.009667667	0.022565016	0.016496734	0.002748284	0.023601108	0.013381917	0.028584678	0.014536711	0.009079964	0.004656119	0.014520584	0.037812218	0.025560197	0.018564432	0.017767338	0.007804913	0.016273389	0.037457941	0.01363139	0.024041692	0.006859054	0.008961049	0.020953849	0.047846395	0.03177204	0.015736379	-0.001295419	0.002824346	0.022721162	0.044659629	0.024436258	0.031719664	0.023485478	-0.033448317
227.mp3	0.009431103	-0.039972431	-0.07275728	-0.069182607	-0.044330888	-0.077481556	0.026603445	-0.033531375	-0.015325189	-0.006779478	-0.056684637	-0.005298308	-0.063347734	-0.084699821	0.010872818	0.033337273	0.004391665	-0.051340146	-0.062832484	-0.084134418	-0.039575132	-0.044525381	-0.066525213	-0.065123919	-0.086191432	0.01933671	0.010482761	-0.001655881	-0.02536365	-0.047307185	-0.063176274	-0.070371252	-0.042733018	-0.058884937	-0.047251381	-0.037540655	-0.044871699	0.071911765	-0.061307851	0.068041495	-0.026080788	-0.029984479	-0.057615582	-0.025733781	-0.035128225	-0.050499447	-0.025511512	-0.04440572	0.088872111
228.mp3	-0.037172952	-0.031797622	-0.054943668	0.118362184	-0.00290336	-0.062458226	0.075964416	-0.04738729	-0.060266088	0.181400749	-0.002793019	-0.018079944	0.001041049	0.093487296	0.152380351	0.061486299	0.022073604	0.089281081	-0.113080562	0.057643562	0.079690791	-0.013419639	0.043306058	0.052725761	-0.036060882	-0.031258083	-0.066091781	0.106184534	-0.005117082	-0.062150555	0.082517606	-0.042739625	-0.061842223	0.167999722	-0.004338599	-0.01820933	0.001483632	0.090489855	0.157675715	0.0594922	0.019267391	0.091275115	-0.107234658	0.058307329	0.083531494	-0.008780535	0.041607771	0.050988484	-0.033352066
229.mp3	0.001372742	0.018704632	0.001675518	0.045481483	0.084271063	0.0368811	0.022082565	0.046706846	0.024064629	0.019141068	0.020863602	0.061381704	0.029755018	0.01980832	0.033449366	0.019796406	0.010577833	0.039711843	0.015123028	-0.009406825	0.011759878	0.043528747	0.027792813	0.027348488	0.092806656	0.032269597	-0.006524392	0.001324311	0.048939179	0.000604671	0.016955188	0.051411535	0.022187261	0.067672202	0.078033973	0.039219772	0.029616887	0.05347242	0.009774736	-0.00604514	0.04175471	0.008199508	0.0090605	0.130364737	0.0881329	0.058785981	0.067239992	0.088556818	0.045780438
231.mp3	0.048872702	0.029188404	0.051711851	0.046197211	-7.82E-05	0.023152244	0.017953843	0.027657009	0.023523136	-0.000605329	0.042525171	0.025804804	0.053893519	0.042881561	0.021476921	0.011749603	0.015795801	0.025520304	0.036377836	0.050607488	0.024238958	0.037578658	0.036911292	0.012120934	-0.00693389	-0.006218513	0.007172789	0.002200281	0.013982691	0.011634081	0.029726069	0.027474744	0.055693555	0.099148362	0.124210234	0.089750849	0.104321743	0.116179018	0.16266115	0.185712125	0.090953444	0.097511017	0.093149374	0.125874212	0.171418898	0.085159675	-0.023829863	0.045978299	0.092780803
232.mp3	0.09532887	0.112613061	0.081599787	0.079029703	0.032155555	-0.003262477	0.050246817	0.072818577	0.073085492	0.119893126	0.120063446	0.123907604	0.10219792	0.117630745	0.119934677	0.099407103	0.038313706	0.02967143	0.052192007	0.014383882	-0.029887749	0.022260877	-0.035964733	-0.026091928	0.028126319	0.033731296	0.023219038	0.003334404	-0.066352882	-0.029720797	-0.091645972	-0.170903827	-0.161087694	-0.076217626	-0.022984902	-0.094840384	-0.054277817	-0.04227345	-0.046825233	-0.120706369	-0.156163566	-0.129742867	-0.129988987	0.038224738	0.095946545	0.067584217	0.023534662	-0.023445963	-0.092198764
233.mp3	-0.001568367	-0.010660066	-0.01613356	-0.002081972	0.002171493	-0.028879154	0.004394411	-0.001241895	-0.023369408	-0.001128219	-0.008392719	-0.008403988	-0.024901694	0.008417033	-0.00138178	-0.015221027	-0.00338804	-0.018695037	-0.002975705	-0.020003074	-0.004986373	-0.000903057	-0.017489566	-0.005213801	-0.014085026	-0.007383578	0.013170963	-0.004934381	0.012271563	0.002239418	0.017705056	0.010237307	-0.003978622	-0.00418021	-0.015195629	-0.006923116	0.024121719	0.00805676	-0.019846738	0.003463341	-0.016520292	0.00180262	-0.009498687	-0.009376638	0.022641383	0.007656112	0.017104203	0.007747594	0.007610723
234.mp3	0.020468435	0.016395007	0.021618281	0.030109512	0.034686012	0.033323722	0.034999918	0.029584471	-0.001212574	0.130012711	0.129898331	0.103168324	0.105820595	0.093404162	0.107613831	0.107573998	0.09875526	0.100063169	0.018472722	0.146139894	-0.052905866	-0.198512508	0.027261524	0.089209999	-0.016574395	-0.016148111	-0.032346269	-0.032442149	0.01804031	0.003095152	0.022928385	0.067111517	0.030203233	0.075212864	0.03552455	0.001866685	0.0331472	0.021277586	0.006992922	-0.021836861	-0.014585143	0.070601724	0.072271857	0.084122572	0.00243418	0.028425781	0.01615422	0.031846896	0.02864349
235.mp3	0.036359152	0.047583761	0.033450247	-0.01962867	0.027978774	0.016421768	0.003795576	-0.022859296	-0.06625631	0.056628191	0.079062557	0.054267612	0.036385421	-0.005337162	0.079276132	0.0505025	-0.034260216	-0.099639929	0.016121891	-0.15928134	-0.177478835	-0.203930673	-0.089199576	-0.077621354	-0.11199694	-0.00452328	0.02604043	-0.04724382	-0.021862995	-0.083702791	0.019427216	-0.15163822	-0.098736774	-0.241573421	-0.10981317	0.037967682	0.071444317	0.002315715	-0.121082368	0.003806909	-0.131925805	0.08708055	-0.122530377	-0.223150015	-0.217917822	-0.230247431	-0.14855475	-0.213819272	0.057742901
236.mp3	-0.09323101	-0.046759353	-0.076750705	-0.057743038	-0.02890538	-0.043221745	-0.067591108	-0.061621775	-0.103896572	-0.065780228	-0.045427836	-0.041676635	-0.047352858	-0.040067049	-0.035119145	0.11821961	0.204667425	0.138621136	0.098722249	0.039378279	0.008777451	0.001557624	0.002125637	0.004235676	0.018747603	-0.039896084	-0.045482982	-0.060333195	0.000499255	0.022299005	-0.010202465	0.001610436	-0.008578348	-0.019557543	0.017890614	0.00349226	-0.01381579	-0.00476264	0.004241981	-0.001477752	0.010033732	0.016442424	-0.013306565	-0.034289676	-0.034328823	-0.006643381	-0.015812642	-0.037318761	0.031098874
237.mp3	0.006495386	-0.039902499	0.078161418	0.171979769	0.174912524	0.137781603	0.004219181	0.024499419	0.004585542	-0.04189087	0.063792496	0.170820345	-0.016128011	-0.014192638	-0.013076355	0.068887765	0.158143245	-0.022273652	0.091589517	0.137499978	0.02201749	0.155400194	-0.010095972	-0.044035921	0.003975114	0.002874013	-0.058085551	-0.006533735	0.000876499	-0.025383073	-0.013667489	-0.02908763	0.063680022	-0.012521959	0.076398482	0.017506695	0.055364966	-0.001586211	0.014288532	0.096254323	0.074845493	0.092004483	0.039107901	0.172837398	-0.011912711	0.030233948	0.006696633	0.036918209	0.017355411
238.mp3	0.037319464	0.08412872	0.25574221	0.189229719	0.199713513	0.093173276	0.115093085	-0.042128458	0.001932726	0.04771224	0.035578944	0.079298791	-0.047654897	-0.020442413	0.082268412	0.064018917	0.098775037	0.043471343	0.091048983	0.115000882	0.145541165	0.066120399	0.061167992	0.109425042	0.111159998	0.138358741	0.032619676	-0.032975234	0.005288703	-0.011811152	0.119426156	0.027267771	-0.016740629	-0.000375347	-0.015350412	0.102768859	0.096999163	0.045101193	0.032344623	0.000606451	0.00091049	0.116339442	0.024333376	-0.029152403	0.024755206	-0.012352309	0.163791392	0.070353098	0.140625522
239.mp3	-0.105306831	0.163427751	0.028255708	0.047098425	0.045657632	-0.146092836	-0.13867776	-0.139927376	-0.147149104	-0.154370356	-0.108542335	-0.162876497	-0.168349521	-0.090981245	-0.122434283	-0.082283083	0.150686428	0.025694506	0.022654962	-0.0692478	-0.070889618	-0.050718111	-0.11810567	-0.11496482	-0.100796098	-0.14815043	-0.165666781	-0.055639835	-0.097520918	-0.121345023	0.19628469	0.015847437	0.054421193	-0.024732251	-0.068110029	-0.093251653	-0.117271402	-0.116114523	-0.115310793	-0.038710543	-0.162877984	-0.113272432	-0.110568002	-0.115398776	0.180974621	0.073916464	0.020229904	0.06131741	-0.089235957
240.mp3	0.043169599	0.016236577	0.035037292	0.066738091	0.036110673	0.028785302	-0.020250417	-0.077705671	-0.037661658	-0.052778183	-0.089756423	-0.057731999	-0.023300043	-0.032662092	-0.009862956	-0.00023571	-0.042050609	-0.012264456	-0.007217273	-0.005824376	-0.020347184	0.012165652	0.017335494	-0.023701967	-0.044588847	0.010043347	0.000281944	-0.004394888	-0.005680183	0.062409922	0.034261307	0.034425152	-0.000515351	-0.02210818	0.005711826	0.116059579	-0.015788575	0.02998817	-0.002666894	-0.025033233	-0.020862844	0.066556147	0.072856032	0.018557191	0.002650297	0.002932256	-0.002727652	0.011456426	-0.024706968
241.mp3	0.067325404	0.130139811	0.04910294	0.058714563	0.074030029	0.086118167	0.040202264	0.04723747	0.092289923	0.155427312	0.108772387	0.074024299	0.062219001	0.082469782	0.039114268	0.076155176	0.088943584	0.109643613	0.081433543	0.050453244	0.00785683	-0.019286726	-0.00650855	0.033747085	-0.006332731	-0.009589677	0.004409975	-0.031365315	0.000546642	-0.004998751	0.020129387	-0.015244851	-0.01101512	-0.001895269	-0.033028674	0.002772445	0.036000576	0.035910028	0.024319684	0.072300894	0.029492441	0.071553219	0.078956138	0.062286497	0.062196088	0.027765326	0.048903992	0.079266596	0.118160497
242.mp3	0.065933002	0.13299448	0.154088622	0.130186768	0.168157724	0.139791626	0.10688073	0.132659071	0.115629905	0.159272477	0.12511317	0.065317367	0.074162717	0.032675541	0.029930621	0.014485711	0.085256665	0.094171328	0.119988494	0.107674218	0.130711177	0.102483188	0.102664605	0.086564138	0.03720377	0.051813311	0.064571707	0.1876189	0.13202168	0.086155078	0.075610136	0.117666808	0.128783515	0.031890743	0.05048436	0.136055015	0.023479477	0.068504565	0.085636543	0.143722587	0.158974274	-0.006270806	0.026731525	0.02644794	-0.014060487	-0.021393044	-0.065539186	-0.03761375	-0.055236843
243.mp3	0.049507522	0.001611514	0.019501049	0.009592098	0.007794077	0.03784929	-0.012529288	0.025987955	0.016234384	0.01993969	-0.011096288	0.017031798	0.031342227	0.016645436	0.01911345	-0.003473233	0.011999946	0.013951094	0.005693321	0.034136954	-0.026329186	0.005058357	-0.007241538	-0.00764334	0.03158232	0.0189531	0.001213233	0.0025032	0.008734171	0.035553971	0.007242113	0.026243947	-0.019571407	0.024735432	0.022150775	0.000425381	0.030633784	0.017652185	0.022780817	-0.000788859	0.021621809	0.007760268	0.014535172	0.009912773	0.015596455	0.028100269	0.020660775	0.005076564	0.01536555
244.mp3	0.022049717	0.042882561	0.159331361	0.20178911	0.152999079	0.224223957	0.175871053	0.233321315	0.144233683	0.221068521	0.187834196	0.203355749	0.167695719	0.189791099	0.172250907	0.184640297	0.156211345	0.183228654	0.066579131	0.125459546	0.103102527	0.125313083	0.206217298	0.158787439	0.194718872	0.25765394	0.232269372	0.192820517	0.106387176	0.192751866	0.115671256	0.153007285	0.177957611	0.194146572	0.19521797	0.099654119	0.125707688	0.082631796	0.066242795	0.157592896	0.18829501	0.180451257	0.175842457	0.199353634	0.240357947	0.168681586	0.092380371	0.186331114	0.179886528
245.mp3	-0.006212673	0.031845085	-0.024718684	-0.0128835	-0.045089061	-0.035676362	0.010545564	0.006493992	0.050367437	0.02344386	-0.021523961	-0.01342653	-0.041069678	0.01025865	-0.008667712	-0.086156016	-0.070763623	-0.005068732	0.018634432	-0.029504591	-0.024902133	-0.061006051	0.032233408	0.007456547	0.06847153	0.047191355	-0.048783179	0.046745047	0.019294412	-0.054528311	-0.063628918	-0.015266071	0.073184093	-0.059032898	0.044098945	0.016209828	0.020171754	-0.074838734	-0.032571951	-0.037693214	-0.018119203	0.033706197	0.080080784	-0.031145472	0.025315137	0.034054465	-0.006444263	-0.040130683	0.07808118
246.mp3	-0.078453292	-0.083831707	-0.08244634	-0.072957362	-0.059073287	-0.074194087	-0.043649142	-0.091820567	-0.096175313	-0.083113749	-0.089292876	-0.095368876	-0.041115682	-0.024743841	-0.053249785	-0.039337139	-0.048216586	-0.069726073	-0.092384497	-0.104085615	-0.059848656	-0.083006385	-0.051870468	-0.04310819	-0.054756361	-0.00912715	-0.056698677	-0.10098944	-0.085913113	-0.085658139	-0.074311253	-0.035385732	-0.038362772	-0.050200709	-0.044970375	-0.06252351	-0.097292177	-0.100487168	-0.066592601	-0.084936806	-0.058547546	-0.049073682	-0.046440335	-0.018343762	-0.015262434	-0.014632419	-0.06791162	-0.108223366	-0.105712553
247.mp3	0.047377181	0.019304123	0.019680219	0.067338227	0.050023311	0.019107298	-0.006809475	0.091939135	0.022334668	0.101847416	0.096167859	0.068524613	0.005044376	0.039924526	0.080936193	0.012384791	0.092701973	0.077632551	0.043187208	0.069419319	0.029546503	0.087766573	0.072479586	0.001097241	0.001104612	0.091020533	0.021830479	0.096507074	0.061644876	0.076310018	-0.007083773	0.022289517	0.072478659	-0.001153647	0.087873468	0.069942811	0.035223462	0.08861698	0.020536701	0.051136814	0.069088633	0.045913117	0.052930871	0.026000533	0.061310472	0.007850549	0.082303694	-0.000657859	0.062595796
248.mp3	0.086769865	0.057215381	0.069583138	0.046440697	0.076023826	0.114648952	0.136092421	0.14895034	0.12532637	0.133597317	0.075428924	0.077181807	0.06260957	-0.001991543	-0.039993085	-0.043399069	-0.04107103	-0.055750121	-0.046027542	-0.027276002	-0.01011501	0.057309911	0.09537806	0.091022975	0.106765887	0.114376689	0.09736553	0.120125152	0.149379857	0.052231396	-0.009634338	-0.012349184	-0.041837731	-0.01764656	-0.044275309	-0.022867644	0.075528403	0.15295855	0.132164366	0.130457408	0.098991466	0.08246894	0.082920798	0.138303032	0.033367092	0.004027233	-0.044545317	-0.03197919	-0.03123718
250.mp3	0.183514095	0.146637766	0.177245005	0.166744032	0.218497299	0.196079018	0.136637127	0.146599228	0.185797352	0.206378437	0.222572873	0.142607177	0.143118731	0.124887771	0.094321326	0.163843222	0.146873511	0.171334927	0.154498245	0.155126738	0.205853206	0.180783239	0.057159293	0.010903263	0.165731098	0.129314081	0.163160605	0.131129532	0.115094405	0.116009431	0.202971425	0.218873968	0.164052722	-0.043133208	0.051642149	-0.040321109	0.007531302	0.116712586	-0.051376193	-0.055990499	0.114804613	0.007085909	0.031132882	-0.025154207	-0.010110218	0.110320169	0.153541139	0.009575678	-0.013594974
253.mp3	0.027756752	-0.049431806	-0.020597634	-0.015599262	-0.042143872	-0.026687798	0.03747075	0.095684158	0.050388513	0.081510189	0.089858243	0.053854014	0.033953667	0.010800431	0.074275639	0.111386707	-0.031923159	-0.056855534	0.14473761	0.075344014	0.083510201	0.055594532	-0.003797628	0.015467378	0.008713959	-0.010332217	-0.023695201	-0.039973354	-0.043253095	-0.054311535	-0.05000463	-0.06222123	0.058200492	0.032684808	0.01219922	0.031341644	0.012387372	-0.019934756	0.015896749	0.024154983	0.038053636	-0.030300845	-0.026223999	-0.062631652	-0.025458082	0.003815443	0.090822798	0.117723534	0.049128688
254.mp3	0.151988529	0.024007229	0.085768195	0.050119111	0.042303236	-0.015127755	0.169446549	0.094782463	0.095080468	-0.117837078	-0.089061612	0.144917411	0.129505936	0.170435251	0.197070662	0.088718896	0.014691358	0.030102714	-0.068861773	-0.047109169	-0.085949812	0.037184146	0.02652345	-0.010880354	0.155562266	0.061273593	0.014048196	-0.045008622	0.059921911	0.131146821	0.17568031	0.118413681	0.186977063	0.011773452	0.003383916	0.137213101	0.070579106	-0.023431081	0.112474747	0.196937928	0.058112847	0.034801316	0.223131842	0.149708884	0.118054276	-0.010085955	-0.028249469	0.090318614	0.093424162
257.mp3	0.040442718	0.013956539	0.021030082	0.012040462	0.02081934	-0.014617407	-0.030862641	-0.009832861	0.011900312	-0.000756798	-0.029967107	-0.028389695	0.013582056	0.04601253	-0.029894986	0.011432496	-0.038391549	0.019574147	0.016073643	0.039719868	-0.00796775	-0.023206577	-0.024047604	-0.028203823	0.058260166	0.080819105	0.006905811	-0.036154174	-0.027545229	-0.005158291	0.042914179	-0.023163581	0.009919217	-0.015977992	-0.000412316	0.013246779	4.77E-05	0.007695868	-0.041835421	0.057066499	0.08755859	-0.023896007	0.000219338	0.001468695	-0.012646631	-0.019010607	0.030319576	-0.000955464	-0.018094676
258.mp3	0.028100911	0.100152652	-0.000533243	0.055305887	0.049310769	-0.004088231	-0.060773906	0.063029619	0.00128973	-0.035897206	0.178181202	0.010590865	-0.033051343	0.00942751	-0.142248052	0.181508167	0.175765532	0.018063216	0.168380529	0.077304478	-0.044971966	0.015636671	-0.065653003	0.023566683	0.232978336	0.06138516	0.126548094	0.011780358	0.035915873	0.016003662	0.029890509	-0.095691469	0.04140819	-0.107519724	-0.030929589	-0.118415754	0.022790675	-0.149720669	0.058393455	-0.084130565	-0.018771245	-0.117276134	-0.016167117	-0.094540952	-0.021128796	0.048974639	0.033492845	0.007234124	-0.06748607
260.mp3	-0.009168833	0.002026706	0.012967525	0.093574738	0.069113218	0.039765249	0.112119194	0.037155552	-0.05473614	0.011345223	0.001755187	-0.021849416	-0.017213815	0.021587577	0.00429458	-0.007941488	-0.004587663	-0.000326982	0.043338074	-0.017381934	0.016922675	0.050914617	0.040311135	0.002008858	-0.005392954	0.031910876	0.050383368	-0.017908912	-0.036182602	-0.011339161	-0.004681003	0.025671931	-0.037359528	0.052682982	0.005753434	0.033414205	0.001398288	-0.011392419	-0.027282189	0.023321728	0.007724375	-0.02182911	-0.018020668	0.00102307	-0.008380202	-0.01676415	0.058574145	-0.010977764	0.039088218
262.mp3	0.193844171	0.119107501	0.015954399	0.067266103	0.151050393	0.101527967	0.174373176	0.03009507	0.267431527	0.179629631	0.160447522	0.187405849	-0.032386557	0.110586876	0.072427173	-0.004792695	0.109089884	0.006384805	0.078589294	0.032034786	0.15998137	0.069486568	-0.016250458	0.088324707	0.151786389	0.167816691	0.124112789	0.003670291	0.110292185	0.101836631	0.180245688	0.150649698	0.161613225	0.067220129	-0.036200109	0.28788627	0.226100726	0.21999785	0.065236692	0.269141889	0.150137908	0.001296239	0.049161782	0.063376566	-0.020589312	0.036907416	0.173164141	0.160170936	0.175077944
264.mp3	0.17734051	0.00643313	0.144908051	0.018215288	0.088880342	0.140635509	-0.032891808	0.026879332	0.071242296	0.069295103	0.058659495	-0.038115706	0.064521645	0.065601967	0.093291794	0.015632061	-0.017924659	-0.011988398	-0.018424464	0.041139319	-0.006281605	-0.007236389	0.037699653	0.025842844	-0.025852398	-0.011410333	0.018655068	-0.010163592	-0.013109418	-0.014498357	0.033635199	0.048075493	0.018999705	0.059287733	0.039134778	0.058946106	0.064494542	0.075471419	0.082387513	-0.109952227	-0.091928313	-0.082502292	-0.024089821	-0.037987997	0.079373731	0.109187026	-0.006755173	0.055258929	0.100081615
265.mp3	-0.017038373	-0.008788935	0.165845225	0.07567342	0.01378353	0.098460906	0.026082431	-0.003120029	-0.012601253	0.017355799	0.030276858	0.010753988	0.00827834	-0.042921623	0.010327448	0.0646929	0.096360346	0.100582552	0.021600396	0.055419825	0.032176066	0.01035897	-0.00226071	0.082801315	-0.051841102	-0.027262996	0.022473724	0.104066275	0.019996555	-0.0010291	0.057693408	-0.007454082	0.122163507	-0.016646082	0.015448301	0.009676983	-0.045666602	0.004167371	0.075813809	-0.036949415	-0.020200294	0.013388819	-0.011642321	-0.008248124	-0.037771519	-0.022896599	-0.03998906	0.011142968	-0.024557724
266.mp3	0.016958612	0.010167906	0.026462556	0.059801126	0.024648033	0.017489859	0.007779156	0.055656355	0.03386002	0.035532739	-0.0299775	-0.065236854	-0.030546294	0.11190656	0.098030005	0.123975505	0.016326728	0.015516029	0.012435003	0.064138456	0.177430775	0.150049566	0.11642024	0.0208643	0.012660427	0.01127041	0.080338649	0.074535453	0.075861725	0.011120312	0.042999436	0.003580552	0.013001841	0.047013145	0.035994766	0.012561242	-0.019806248	-0.030507527	0.051454949	0.091980625	0.126976129	0.09366676	0.0205902	0.033280012	0.028443965	0.110289069	0.204774405	0.114324416	0.135682063
269.mp3	-0.023519667	-0.013283589	0.008766078	0.009311658	0.01711281	-0.004204301	-0.050814667	-0.023873341	0.035527438	0.049001865	0.050590431	-0.010462507	-0.052236452	-0.036079798	-0.01092429	-0.013862748	-2.28E-05	0.064735066	0.004037311	0.036127003	-0.031738314	-0.025971668	-0.038460847	-0.020479599	-0.02085825	0.010196528	-0.011118558	-0.020209504	-0.013130913	-0.063734944	-0.048245875	0.004750915	0.094917675	0.12452176	0.004960512	-0.065171685	-0.029037192	0.004506994	0.022191214	0.06551365	-0.009692346	0.008578976	0.04443975	0.019825984	0.023539122	0.0565469	0.002587897	0.014280475	0.04862563
270.mp3	-0.016665967	-0.005635628	-0.01398748	-0.09739732	0.105023205	0.050630746	0.039860457	0.015753229	0.108027332	0.004780139	0.01206458	-0.011872578	0.064649152	0.056654906	0.043877227	0.111631631	0.016384203	0.121426018	0.03304272	0.075110148	0.065011763	0.023084242	0.069343683	0.037203953	0.112518323	0.064735163	0.017334541	0.024398508	-0.017055555	-0.041255758	0.023458994	0.045462143	0.002340074	-0.001670057	0.101341292	0.056169102	0.097167126	0.068713681	0.011365332	-0.052968832	-0.078564577	-0.034645827	0.003052252	-0.032576207	0.026047104	0.085331019	0.079223177	0.113686426	-0.053800563
272.mp3	0.000754275	-0.013803567	0.023968947	0.012732389	0.004532444	-0.040508893	0.001471767	-0.012201631	0.016824627	0.008943923	-0.011408221	0.002997054	0.079063081	-0.057331678	-0.024595888	-0.00268902	0.008977876	0.005615531	-0.006025769	-0.020632491	-0.048023669	0.024314742	0.040159433	-0.027292525	-0.002777253	0.0477237	-0.000250926	-0.013509601	0.014184735	-0.009876369	0.034214269	-0.036950017	-0.025443048	-0.015911103	0.058777415	0.008480823	-0.016872274	0.01828353	0.024375219	0.02662618	-0.00046001	-0.001058896	-0.002709825	0.023485407	0.014784514	-0.025733092	-0.010641884	0.048664284	0.015616249
273.mp3	-0.004767888	0.009440462	0.054977807	0.023143738	-0.003954155	-0.046654483	-0.026234365	0.014873295	0.004879443	0.016665508	0.009330657	0.042384761	0.025474445	-0.003967755	0.042013291	0.020005292	0.017778086	0.020077673	0.019204396	0.041726708	0.005315556	0.058578354	0.01813269	0.019043128	-0.008426085	0.020141322	-0.018539241	0.042346502	0.004496303	0.009641921	0.02250971	0.005977717	-0.01834877	0.055389394	0.036319085	0.002759785	-0.026709939	0.081973372	0.06177765	0.024960742	-0.008553125	0.043068471	0.052188977	0.007447554	-0.024001079	0.029415973	0.015219559	0.03168036	0.003847237
274.mp3	-0.022731339	0.013266439	0.013036068	0.003955027	-0.035392547	-0.011652066	-0.006512837	-0.025221695	0.010823413	0.035187993	0.010243818	-0.024937145	0.002039886	0.01873971	-0.077645	-0.015202015	0.004618473	0.003444195	-0.020939623	-0.022147198	0.023608648	0.024275065	0.002531794	-0.001662081	0.004511013	0.01352422	-0.001064899	-0.023336123	1.67E-05	-0.001915051	-0.014317403	0.007108107	0.021945363	-0.011857622	-0.021581999	-0.013146893	0.003095575	0.00028801	-0.010834187	-0.021271764	-0.005752859	0.004017568	0.00546665	-0.002052637	0.019750813	0.00711015	-0.007669693	0.010618566	0.02249032
275.mp3	0.04236677	0.037809171	0.082384317	0.015708484	-0.004277591	0.033083201	0.056432278	0.038840242	0.06834146	0.047180315	0.043477309	0.053308934	0.023468284	0.040927021	0.059060445	0.035014856	0.030413437	0.02465666	0.036174804	0.066128687	-0.011269338	0.049645104	0.025268993	0.043497725	0.009115638	0.041989649	0.078696481	0.002974965	0.061498133	0.098500889	0.024856063	0.003981817	0.042226942	-0.014702949	-0.004131315	0.039634523	0.022368163	0.057707451	0.131943666	0.039258374	0.13885161	0.023893685	0.023705606	0.049632451	0.067346773	-0.003237696	0.055183873	-0.067062124	0.014411516
276.mp3	0.003690418	-0.00911657	0.026396052	-0.066637563	-0.016617998	0.01934738	-0.025382746	0.03344734	0.015754759	-0.022639513	0.006997738	0.010399959	-0.040653791	-0.0367584	-0.025183668	-0.041275485	-0.01867368	-0.046618174	-0.02251486	0.058573453	-0.030183596	-0.02236029	0.014606024	-0.008954642	-0.019427109	-0.018036531	-0.051510389	-0.020890583	0.058829132	-0.041675747	-0.002023563	0.117473976	-0.028618888	-0.050601254	0.011465647	-0.04982335	0.026187775	-0.008471313	-0.06209028	0.006044688	0.018568275	-0.051766396	0.046111861	0.015819764	-0.030417978	-0.025986476	0.005905985	0.021546034	0.000991249
278.mp3	-0.00645325	-0.021067892	-0.019802006	0.008271041	0.005771891	-0.033068102	-0.011550466	-0.016021763	-0.006898857	-0.001571214	0.043785975	0.032367592	0.016059467	0.01334516	0.002869003	0.010987609	-0.006754484	0.016063571	0.024837995	0.045974146	0.025458468	-0.032948118	0.015278036	0.001374114	0.029412956	0.003157129	0.053724098	0.020223543	0.052117981	0.040828219	0.01489392	0.041399664	0.022903951	0.002175354	0.021367531	-0.012803751	-0.033990901	-0.048771335	-0.038936648	-0.052103738	0.057302302	0.012768239	0.063816454	0.039508423	0.066124537	0.009586607	0.003896703	-0.002576792	0.027513858
279.mp3	0.120317953	0.129663096	0.154944668	-0.017774607	0.009400507	0.00699047	0.046018539	0.0345251	0.019186371	0.08051827	0.067935491	-0.009603497	0.04823073	0.170244705	0.078747122	0.098379413	-0.012131667	-0.009636437	0.007076922	0.011427756	0.049494694	-0.001657868	0.009179836	0.102465775	0.049786159	0.005116347	0.038319944	0.085831413	0.082956362	0.021058987	0.023710772	0.133351366	0.074790584	0.143405091	0.055433941	0.055531997	0.102935981	0.121156085	0.029271005	0.027213836	0.047081344	0.00755537	0.064644971	0.008161711	0.015776485	0.049924416	0.019398361	0.006393554	0.139636036
280.mp3	-0.004847659	-0.009256535	0.041878116	0.020278877	0.036100374	0.034599276	0.109099688	0.091637155	0.02190804	0.027482584	0.063964666	0.098328132	-0.094260046	0.026114201	0.061479602	0.002452405	-0.004859087	-0.058435529	0.070730788	0.069984489	0.032242845	0.032619173	-0.031810401	-0.0240232	0.098969099	0.119654188	0.024203941	0.056882254	0.052109453	0.100683797	0.087814901	0.086830324	0.04612268	-0.005302214	-0.039731214	-0.008762929	0.110312719	0.166683704	0.066819623	0.019681071	0.082088321	-0.065790227	0.034440607	0.088831412	0.031027027	0.001988675	-0.175462526	-0.102821261	-0.018288089
281.mp3	0.022608501	-0.015628629	-0.015321472	0.179503681	0.000179999	-0.023926491	-0.017461635	0.013286297	0.086209167	0.027402398	0.030538808	0.141799911	0.01766507	0.016648785	0.007980446	-0.032434488	-0.010059202	0.032345386	0.078584649	0.014469058	-0.030271175	0.064383872	0.004004198	0.086484301	0.033313395	0.011064151	0.082289755	0.016118097	0.160479177	-0.013551863	-0.036892005	-0.030178596	-0.06145146	-0.012612359	0.067442254	-0.009261349	-0.052888696	-0.045109473	-0.039074955	0.077878066	0.020744654	0.035414	0.027361782	0.172024468	-0.014725604	-0.036176625	0.015082797	-0.02602399	0.008777363
282.mp3	-0.001178586	-0.033050896	-0.021329395	-0.026754994	-0.034831982	-0.011828879	-0.039517518	-0.098753652	-0.165603796	-0.124927075	-0.070606969	-0.065567663	-0.104322554	-0.058371821	-0.004809176	0.027531804	0.005594785	-0.022339229	-0.057341205	-0.055024939	0.010756093	-0.018658022	-0.003918984	0.027709561	0.001593539	-0.032906872	-0.014585565	-0.001524957	-0.034379216	-0.032792411	-0.059600733	-0.095578078	-0.031396752	-0.024274243	-0.048996246	-0.063518376	-0.024861933	-0.043019031	-0.092634183	-0.071719791	-0.036474778	-0.030277293	0.008136962	-0.013665422	0.001374903	-0.059946713	-0.095470555	-0.037707316	-0.008760607
284.mp3	0.10726299	0.105759816	-0.000830743	0.184681846	0.083954069	0.007725484	0.105482718	0.06771245	-0.01837481	-0.026360012	-0.032113792	-0.026824252	-0.012131074	-0.007445069	0.014826039	-0.018111717	-0.019098582	-0.021289858	-0.006896257	-0.029223289	0.021350936	0.145076661	0.114913205	0.030430025	0.087664571	0.083239118	0.042397895	0.299791002	0.265897258	0.055840633	0.139700421	0.131876556	0.068773986	0.224149114	0.174241058	-0.012962998	0.098041464	0.078218248	0.021983335	0.195464284	0.16618112	0.06050399	0.080382607	0.097230253	0.078617445	0.317627542	0.121792298	0.193426687	0.121523014
285.mp3	-0.00124784	0.040151592	0.007402257	0.000804298	-0.009923406	-0.002024546	0.004691478	-0.040230467	-0.020388774	-0.002074916	-0.013502839	0.01881468	-0.004668533	0.027561872	-0.013084966	0.016224041	0.05358623	-0.001173842	0.135097005	-0.010706834	0.057253626	0.015268302	-0.047879441	0.013577899	-0.049078655	0.008216877	-0.008375996	-0.103057192	-0.032893253	0.019061639	-0.104712541	-0.025893526	0.061110414	-0.036280915	0.049802134	-0.059674938	0.034925039	-0.002263237	0.024329596	0.03633615	0.051788108	0.029139446	0.03091707	0.023963139	-0.018339767	0.045445122	0.043448611	-0.013850493	0.012133824
286.mp3	0.123923151	-0.119283939	-0.114100096	-0.104602736	0.007059872	0.045147452	0.029242644	-0.069646243	-0.044269489	-0.074236624	0.025617204	0.063712966	0.132012599	0.099656216	-0.009215318	-0.000487326	-0.012070339	-0.094238975	-0.107499	-0.098632897	0.052602643	-0.01483551	0.076770631	0.041534656	-0.015129255	-0.022401329	-0.054226195	0.036015041	0.016252946	0.040710911	0.02730778	0.136770435	-0.044574827	0.039602872	-0.04298683	-0.134290874	-0.106278591	-0.010377141	0.053622134	0.058752373	0.004045483	0.023609218	0.054893974	-0.037750777	-0.029898291	0.020527961	0.046199086	0.006481721	-0.064151101
288.mp3	-0.017083048	-0.020470836	-0.013468189	-0.005420871	-0.004001286	0.002439438	-0.021780138	-0.01548929	0.001423246	0.015922801	-0.003726505	0.010338804	-0.016003103	-0.023927006	-0.015864366	-0.063920964	-0.16887032	-0.043487996	-0.074297848	-0.048374492	-0.058483645	-0.025141295	-0.027992745	-0.105438087	-0.060053852	-0.177163492	-0.115152797	-0.055021584	-0.064614816	-0.05705935	-0.082528755	-0.074485043	-0.057350298	-0.150758763	-0.043018288	-0.145247001	-0.034003967	-0.040817822	-0.089458244	-0.054126531	-0.126996371	-0.089252609	-0.079968333	-0.003346744	-0.024393158	-0.024522534	-0.081423726	-0.021444113	-0.084212316
289.mp3	0.018143996	0.014469463	0.082999295	-0.016563637	-0.064352438	-0.034344534	-0.052069728	-0.06710568	-0.047829579	-0.04416426	-0.073698974	-0.044185334	-0.118324665	0.036053379	0.016552536	-0.035262621	-0.068250435	-0.065728742	-0.081655602	0.121282916	0.067785846	0.009446378	0.030427083	0.042364838	0.045857085	0.027726759	0.036099502	0.010056336	-0.045317726	-0.01504914	-0.028106727	-0.027672419	-0.077848445	-0.0241703	0.054218335	-0.099145382	-0.07581153	-0.01077301	0.035534833	-0.11619872	-0.08390162	-0.032570074	-0.054390329	0.096883403	0.083183542	0.043163901	0.040555218	-0.101064721	-0.091737488
290.mp3	-0.011747118	0.045973892	0.04697033	0.0379721	0.012572468	-0.002273668	-0.035295771	-0.03147252	-0.034678186	0.01207053	0.001893471	0.026744907	0.013598322	0.03366065	0.025377707	0.037849489	0.055925216	0.054784332	0.031852008	0.002418214	-0.010471884	-0.022488705	-0.007837855	-0.029624325	-0.019592972	-0.016370351	-0.00644988	0.056600948	0.00551994	-0.010092473	0.03004056	0.040460708	0.004663694	0.009433808	-0.004555593	-0.02061691	-0.025023591	-0.035116822	-0.0289341	0.027531054	0.092471537	0.039038519	0.079686788	0.0145481	0.036298344	0.012265626	0.038035691	0.048177672	0.011441187
292.mp3	0.097694412	-0.010234011	-0.023490298	-0.007595991	0.023036589	0.098350225	0.025567753	0.001795561	-0.005100433	0.003387104	0.014752478	0.018167301	-0.009043889	0.072370553	0.050311073	0.04228746	0.014495756	0.011223396	0.010467508	-0.01915248	-0.0207193	0.00815994	0.015454914	0.025029213	0.084310506	0.038709761	0.045035237	-0.009828551	0.027065746	0.015822241	0.085544952	-0.023298063	0.029473681	0.011872602	0.007557254	-0.028956427	-0.012559708	0.032456644	0.025717703	-0.006605935	-0.023568336	-0.013412214	0.013164192	0.029953503	0.016987807	-0.000993958	-0.020645638	0.035305417	0.059076354
293.mp3	-0.001015828	0.002517792	0.016579216	0.039106619	0.022010077	0.001835005	-0.002287354	0.004905835	0.015352236	0.017456135	-0.005953698	0.011489462	0.012425481	0.03615163	0.040478703	-0.021271021	-0.054149086	-0.003245076	-0.034018127	0.001923316	-0.002252655	0.005360387	-0.003893723	0.009622616	0.019244892	0.005789959	0.041621535	-0.012558411	0.033893797	0.011450477	0.007882354	-0.007059207	-0.007093775	0.022339729	0.005846001	0.015083202	-0.020888169	-0.003650823	-0.051193885	0.006986873	0.010128736	0.002386476	0.00232085	-0.015467519	-0.016034289	-0.010255087	-0.010994043	0.000276981	0.016173726
294.mp3	0.12699872	0.00389497	0.102611509	0.042605787	0.031811976	0.080946328	0.014357275	0.048244987	0.033871135	0.005716386	0.031975692	0.004497144	0.094828359	0.046699702	0.021222806	0.033596986	0.017600165	0.025053184	-0.01962371	0.039484797	0.04096872	0.016621958	0.08543204	0.023200035	0.052873093	0.02557602	-0.007038064	0.011181389	-0.029134061	0.047906008	0.02822744	0.105546259	0.102390124	0.000958176	0.035132746	-0.005792893	-0.011970555	-0.024437367	0.045042964	0.127461419	0.064851637	-0.09860909	0.052338317	0.078341019	0.045202276	0.078632491	-0.016129354	-0.02861035	0.018243844
296.mp3	-0.018907251	-0.041170577	0.01891942	0.000190121	0.02860011	0.024727866	-0.054366698	-0.007533077	0.006152064	0.014397269	-0.003673406	-0.118664045	-0.08047322	-0.081681909	-0.096881847	0.051208546	-0.007932772	-0.014244116	-0.043246841	0.001912669	-0.005586194	0.10829166	-0.032003867	-0.144967729	-0.124892727	-0.055584439	-0.005751971	0.010419782	0.031088496	-0.027284373	-0.075494623	0.005776331	0.053695131	0.001359015	-0.068403866	-0.103618291	-0.021346095	-0.058821582	0.031806621	-0.019800738	-0.017942311	-0.057305253	-0.042988086	0.006007197	0.020601584	-0.060646747	-0.056761998	-0.078870051	0.034377419
297.mp3	-0.026575324	-0.125628847	-0.106108115	-0.109536441	-0.057405606	-0.09938418	-0.10132936	0.051331981	-0.131573572	-0.167945371	-0.183512603	0.043752322	-0.093450948	-0.097326168	0.081952536	-0.055322141	-0.058149305	-0.028705613	0.02543875	0.014628123	-0.039850562	0.044793945	0.049877271	0.044913612	0.062148465	-0.047441583	-0.00441163	0.0542674	-0.033377724	-0.075495478	-0.140733529	-0.174291771	-0.050445485	-0.022629183	-0.141015316	-0.017117602	-0.041136893	-0.193550644	-0.198191216	-0.125742708	-0.017932035	-0.094180725	-0.01885191	0.041779845	-0.072144784	-0.020266602	0.018238663	0.009009198	-0.015053871
298.mp3	-0.004520567	0.006777772	-0.026802953	-0.011843844	0.037085883	-0.032698614	-0.115967594	-0.05226329	-0.058119291	-0.010358281	-0.143054968	-0.073201726	0.009454464	-0.005009945	0.011504922	0.033649704	-0.046433266	0.004416603	-0.049020382	-0.061928178	-0.065821541	-0.023676206	-0.066744993	-0.119174281	-0.053246741	-0.021404676	0.064365593	-0.013592266	-0.010625749	0.010319288	-0.004493554	-0.012572771	0.050106328	-0.147337368	-0.043229086	-0.052659546	-0.034510886	-0.116415044	-0.050172522	0.061473331	0.030356188	0.038616263	-0.05562784	0.083021866	0.020284869	0.037303196	-0.021052187	-0.075406206	-0.037056664
299.mp3	-0.040927705	-0.012425044	-0.049977046	-0.067557137	-0.040110749	-0.007044425	-0.056749397	-0.018723875	-0.043295263	-0.062934026	-0.024695937	-0.03430087	-0.04207596	-0.05519174	-0.032365676	-0.022575319	-0.00268367	-0.036043258	-0.02687463	-0.03998432	-0.05213917	-0.030150972	-0.060751729	-0.033684096	-0.026503837	-0.044222987	-0.048593448	-0.024253152	-0.008406515	-0.00179619	0.007143674	-0.028320179	-0.03843995	-0.067262047	-0.0131521	-0.038196369	-0.018408646	-0.025486738	-0.052361783	-0.014227717	-0.027125693	-0.039262958	-0.039508557	-0.029497539	-0.012864935	-0.012331585	-0.038637112	-0.029184701	-0.050543013
300.mp3	0.015093616	-0.011237086	-0.021981626	0.014435609	-0.027929331	0.042630869	-0.002320743	-0.002586395	0.001936616	-0.026702803	-0.013866574	-0.008673076	-0.009130046	-0.020493836	0.011282794	-0.057404615	0.001197927	0.056777931	0.016501275	-0.025133654	0.001656044	-0.000209189	-0.009913495	-0.010109756	-0.022280727	-0.00312997	-0.010928031	-0.015011432	0.004181667	-0.019045761	-0.000419944	-0.040452936	-0.020620602	0.019111046	0.035832983	0.000494186	-0.009643538	-0.01533652	-0.023108444	-0.020984043	-0.044260587	-0.005233004	-0.01096997	0.003091247	-0.016893008	-0.003040739	0.024444534	0.006174852	-0.01751187
301.mp3	0.068296129	-0.018335155	0.083375952	0.090587199	0.028886495	-0.00867641	0.026541127	0.064638545	0.041155227	-0.094394228	-0.089912465	-0.070804468	-0.096812948	-0.106368465	-0.076213293	-0.088601103	-0.113070384	-0.078779785	-0.00030525	-0.033834835	0.029497983	0.038670916	-0.017389594	-0.009646884	-0.013037327	-0.017840345	-0.005178745	-0.015926678	-0.011375383	0.02186032	-0.023696289	0.13067546	-0.04274422	-0.020672853	-0.070203076	-0.080576218	-0.03247233	-0.076723553	-0.102332451	-0.088477316	-0.072302261	-0.043161081	-0.081667781	0.04215897	0.027009693	-0.030523077	0.011544985	0.000121993	0.005826723
302.mp3	0.016019189	-0.026802178	-0.038707763	-0.084342488	-0.051553425	-0.030010604	-0.032902346	-0.019050311	0.002292977	-0.01713257	-0.022185678	-0.043947708	0.003342085	-0.018024959	0.022441911	0.089324474	0.053951364	0.142675068	0.056415713	0.090707291	-0.054306281	0.010602343	0.058345639	0.024093569	0.009759462	-0.006609911	-0.004127764	0.003276004	-0.001830884	-0.023083586	-0.005323978	-0.004912541	-0.007709497	-0.019041003	-0.006135502	0.017857881	-0.007275592	-0.049630237	-0.006236677	0.000457706	0.013681068	0.002253602	-0.011817885	0.055051587	-0.012983933	-0.031242511	-0.00537785	-0.010750286	0.009130052
303.mp3	0.017023162	0.026824165	-0.008828509	0.012693522	0.009801224	-0.0095735	0.011000255	-0.005532173	5.94E-05	-0.002137562	-0.000437173	-0.0029601	0.00702653	0.020793073	-0.011115696	0.013267271	0.017606423	0.015845682	0.030875424	0.003444288	-0.007738772	-0.004152534	-0.00889864	-0.014528901	-0.019640818	-0.002723211	-0.055636849	-0.00639239	0.000175384	0.0254153	-0.00088346	0.007803979	-0.084567868	-0.001527251	0.000333956	0.001943424	0.00585458	-0.003283442	0.014912601	0.029988237	0.023879196	0.068864527	0.080408431	0.042944063	0.002136878	-0.021207675	-0.023069015	-0.035228163	-0.015612221
304.mp3	0.021609947	-0.095640739	0.070661896	0.199362912	-0.054471312	-0.120963061	0.038121232	0.085328066	-0.021690488	0.233804285	0.007412614	0.013867438	-0.003911302	0.21370342	0.043008369	0.007762021	-0.077652223	-0.076441475	-0.047124192	-0.034030301	-0.052441872	-0.122581765	-0.006286687	0.140274374	0.033028728	0.058142677	0.230506704	0.034472972	-0.025311008	-0.137823855	0.114002014	-0.00907081	-0.003225033	-0.012258815	-0.186129291	-0.130707035	-0.018677782	-0.107329523	-0.093671887	-0.09202253	0.107091003	0.059771736	-0.026585996	-0.069526049	-0.101167919	-0.196351374	-0.024776293	-0.074842918	0.032291975
305.mp3	0.044996249	-0.011695318	0.004379974	0.007920301	0.015432976	0.015961719	0.051077128	0.071932718	0.035971489	0.047354303	-0.012473478	-0.026696189	-0.020952555	0.040908889	-0.021097561	-0.023153981	0.003393223	-0.026841469	-0.019729796	-0.045935002	0.033850038	-0.010141527	0.027046938	-0.022391565	0.054724837	0.06826218	0.072082357	0.009632163	-0.01265432	0.005454177	-0.01241838	-0.048768659	-0.003830641	-0.012586335	-0.012715057	-0.005380897	0.008956958	0.034790418	0.005901246	0.062816979	0.02355296	0.074957023	0.03685768	0.010972968	0.019041811	0.005528175	0.011087441	-0.011873352	-0.007995298
306.mp3	0.04910665	0.041923021	-0.034162339	0.134559002	0.053872356	0.00116728	0.077762379	-0.003132141	0.059574903	0.022265684	-0.02921805	0.052739192	-0.005087319	0.013694828	-0.008656272	0.00827885	0.010556174	0.026519469	0.047549749	-0.043116906	0.094514521	0.108817751	0.050873971	0.008715554	0.032983011	0.081740429	-0.080343305	0.0260991	0.053244353	-0.059159959	-0.080548611	-0.003315094	-0.050363125	0.050312958	0.054848828	-0.019757756	0.0467	-0.094173864	0.04627365	0.10039757	0.025411256	0.01138862	0.039490352	0.034481011	-0.048943823	0.050372771	-0.108693135	0.022108126	0.005793617
307.mp3	0.031183894	0.013856258	0.130161478	0.078684028	0.100076386	0.056527336	0.121772187	0.049535561	0.060721201	0.039083326	0.070592033	0.010866476	0.014411291	0.081697562	0.031284743	0.044492705	0.083897673	0.059223578	0.061627479	0.044957293	0.002197419	0.092448773	0.050828707	0.068088183	0.089276354	0.047367128	0.086766148	0.055202538	-0.014507085	0.121539227	0.067870721	0.044350392	0.062379597	0.062086122	0.089080218	0.053620405	0.025170473	0.07685993	0.049936415	0.060016203	0.070084303	0.046885717	0.042335029	0.066030001	-0.008632183	0.09281156	0.081751964	0.079727613	0.015062392
308.mp3	0.00676806	0.022725743	-0.000549143	-0.010354162	-0.006192646	0.022734836	-0.010587884	-0.001073865	-0.010562986	0.01608518	0.008590064	0.014313116	-0.013972503	-0.065046414	-0.065979481	-0.003596698	-0.012630699	-0.018519342	-0.021740949	0.003333075	-0.009495136	0.017644286	0.040872338	0.006254635	0.069306743	0.050094053	0.010446771	0.00921318	0.0100499	-0.002443447	-0.00104335	-0.020046297	-0.020363915	0.001362412	-0.042851626	0.025122956	0.04318635	0.008911282	0.039634316	0.042380027	0.00727269	0.043470606	0.007902767	0.03815113	0.022836988	0.000759101	0.024821365	-0.013334595	-0.014584373
309.mp3	-0.000857581	-0.005798121	0.012982825	-0.01861337	0.014723625	0.00595689	0.046353135	0.046540573	0.009882963	0.013852213	-0.024754909	-0.001426018	0.026250843	0.02128309	0.009864366	0.022305986	0.022255255	0.066444116	0.025069197	0.049268643	0.007483082	-0.061937587	-0.043144198	-0.034099733	-0.045331442	0.012744197	0.034462943	0.057690455	0.034675598	0.038941334	0.046638913	0.005215126	-0.01582889	0.014984667	0.013136273	0.025330494	0.026886348	0.032303682	-0.043356526	-0.060012474	-0.026835728	-0.036193388	-0.009849675	0.03538547	0.015863204	0.015108202	0.010180471	-0.020943891	-0.025310365
310.mp3	-0.030855101	-0.081755994	0.024695667	-0.074635242	0.062881292	-0.007533337	0.033801326	0.014920775	0.033319464	-0.006771446	-0.027262893	0.020354058	0.012896235	0.041242826	0.103897597	0.069161252	0.093692986	0.022857186	-0.00581321	0.008653025	0.008978616	0.147555499	0.014257507	-0.006936218	-0.065096527	-0.12092433	0.085053827	-0.005889359	-0.017722118	-0.016962284	0.024497615	-0.007163471	0.040969367	0.013119627	-0.090873424	-0.054725961	0.032354016	-0.024319086	-0.079683849	-0.075258816	-0.03729173	0.02097039	0.102783996	0.021191605	0.047176212	0.009862118	0.059199101	0.008820287	0.042440715
311.mp3	-0.053932347	-0.006136167	0.009299563	-0.01605002	0.028900292	-0.013914679	0.085083526	0.126983124	-0.032225906	-0.043903199	-0.067565674	-0.035329882	0.044777006	0.055567899	0.033156067	0.041383516	0.031357325	-0.032094867	0.013252114	0.036010398	0.119294447	0.052074375	-0.071628778	-0.062681887	-0.031862741	-0.016894849	0.044885853	0.043191674	0.037576431	0.021118571	-0.012823505	-0.033899769	-0.003836066	-0.033836055	-0.015212234	-0.011353833	-0.037815414	0.051834059	-0.009801862	0.020262116	0.117911562	-0.04124518	0.026664908	0.082347133	-0.090701296	-0.022905806	0.014935732	-0.01646997	-0.018608117
312.mp3	0.009160602	0.017558945	-0.004198336	0.015459496	0.151294906	0.034750764	0.024509306	0.020125172	0.004790491	0.026112773	-0.041579359	0.007780221	0.065181608	0.074229887	-0.004359165	-0.004625311	0.051105379	0.022163214	0.010864388	0.012576554	0.039446039	0.075245265	0.054270715	0.017416198	0.010964405	0.124864223	0.003547901	0.072940052	0.102870494	0.042168028	0.036530748	0.091270327	0.031602888	0.059484651	0.021307399	0.032240811	0.036027608	-0.004487928	0.024630419	0.073673825	0.062892049	0.01795668	0.022358077	0.017400781	0.088159036	0.056838818	0.005736306	0.001947557	0.034968086
313.mp3	0.011041363	0.020102384	0.020809201	-0.002674307	0.177098157	0.075200246	0.021477625	0.024556842	0.118537198	0.091831762	0.079979224	0.012872046	0.070765538	0.018616095	0.031167788	0.037875985	0.013484375	0.02299157	0.061456012	0.051219337	0.052816334	0.029816146	0.008253875	0.066679315	0.104541808	0.085254758	0.139168268	0.160688444	0.063543959	0.011496913	0.04304368	0.098573174	0.044591789	0.01432678	0.041532822	-0.014293356	0.02002184	0.004434187	0.042879841	0.071225759	0.036595649	0.010916625	0.04000811	0.043719775	0.028306294	0.030045157	0.035806433	0.002168367	0.030710351
314.mp3	0.016129936	0.007939768	0.012236458	0.027089587	0.006527111	0.013653052	-0.009646433	0.008321332	0.00056197	-0.006440443	-0.013150555	0.023173839	0.003598852	0.008857604	-0.000569145	0.000670904	-0.001727934	-0.004078253	0.021338219	-0.012915184	0.011902297	0.020253309	-0.003226623	-0.00597513	0.000835919	-0.007523063	0.007559268	0.016699978	0.01399779	-0.006725884	-0.00783628	0.008653728	0.002874837	0.024437495	0.010278912	0.050007584	-0.025023067	-0.001603704	-0.007925982	0.024998161	0.016930444	-0.009051762	0.06630817	0.021814442	0.007973817	-0.010197391	0.00432921	0.046190951	0.001318016
315.mp3	0.057696858	-0.072213376	0.069989983	0.090873391	0.088029967	0.095138101	0.058109976	0.068519645	0.057275636	0.058984417	0.036518211	0.072509265	0.05537001	0.109326452	0.028986086	0.061166155	0.082895703	0.064403623	-0.008992573	0.102033374	0.063266742	0.084896152	0.061450129	0.068300486	0.089813856	0.029760468	0.074928725	0.030262173	0.011668232	0.097003859	0.012611029	0.086782365	0.074665512	0.066695601	-0.016677691	0.086559932	0.102512278	0.099081272	0.027842173	0.149754448	0.113140066	0.025049595	0.031693371	0.016915743	0.013307024	0.132129507	-0.004981626	0.054383108	0.078075573
316.mp3	-0.010941636	-0.030500594	-0.038980179	0.007303445	0.075191706	0.098528142	0.044812499	0.007853916	0.009807715	-0.012120299	0.023510346	0.02562371	-0.007783256	-0.022513717	0.002821478	-0.037261034	0.001502161	-0.01786038	-0.00157762	0.00205966	0.052515033	-0.014368069	-0.00207594	-0.001040206	0.004709849	0.052628194	-0.011587692	0.047601494	0.025730285	0.013399563	0.058303022	0.077092882	0.015715791	-0.005343566	-0.026403724	-0.012503288	0.005421086	-0.005787621	-0.001098131	-0.021097759	-0.023090778	0.027570851	0.055069143	0.015678206	0.032521414	0.015558955	0.028576222	0.016402633	0.036434512
317.mp3	0.000786589	-0.007937591	0.000599121	0.019957782	-0.009284993	-0.012586938	0.00931366	-0.014079065	0.054162633	-0.001093337	-0.020275424	0.017872579	0.009430354	-0.00711586	-0.003014154	0.024677077	0.019925198	0.027456815	0.008297466	0.011108993	0.015449093	0.029446935	0.001262752	0.021511965	0.026638795	0.021245731	0.028232405	0.032077484	0.029723218	-0.005960836	0.023730637	0.007339592	0.018263604	0.027905027	0.007146036	0.038403362	-0.001694395	0.006155154	0.020258246	-0.009255956	-0.009944706	0.000699208	0.028734751	0.020962435	0.019150054	0.027747695	0.023952666	-0.006274021	-0.026922041
318.mp3	0.037543632	0.028388676	0.052965063	0.031305951	0.017637536	0.036793529	0.016097868	-0.005736321	0.034604473	0.0080324	0.014949662	0.053491069	0.014756432	0.037950872	0.034844752	0.049729608	0.02738491	0.04646358	0.037704427	0.040955655	0.039003167	0.023140907	0.054631009	0.050081793	0.019310484	0.020025924	0.041260407	0.048633111	0.035514021	0.017198024	0.041143038	0.033507694	0.0320982	0.093754082	0.03526946	0.034517929	0.0487841	0.025802856	0.044073211	0.040123944	0.035561742	0.025134727	0.044445917	0.04513062	0.037265718	0.040913834	0.014465786	0.008811411	0.019646722
319.mp3	-0.00025084	-0.033633111	-0.029637194	-0.018088225	0.037130053	-0.020195097	0.032136595	0.003465688	0.03777965	-0.016363684	-0.025936706	-0.034518953	-0.018254185	0.034352781	-0.034267787	0.006833813	0.022998359	-0.079735781	-0.029639745	-0.06719947	0.03235715	-0.063252562	-0.015051169	0.054287447	0.006747072	-0.116107902	-0.030720264	-0.041893476	-0.021019569	-0.012546014	-0.027846112	0.021360471	-0.09334542	-0.02874196	-0.102242099	-0.090786368	-0.038332867	-0.105083187	0.009207291	-0.023854366	-0.020719715	0.016185195	0.22966086	-0.095985858	-0.002497438	-0.018682451	-0.006234389	0.01149438	-0.080811566
320.mp3	0.004568056	0.005386867	-0.033805425	-0.003186351	0.014415155	-0.008628929	-0.025197198	-0.048907263	0.005700302	0.018292432	0.0387171	-0.008583502	0.030002389	0.025157265	0.000640012	0.021113007	0.012382163	0.038436686	0.0158091	-0.012736582	0.028538618	0.02869214	-0.016181745	-0.038250289	0.008232721	-0.022054134	-0.000420263	-0.009873866	0.019805935	0.019857789	0.01551448	-0.023191016	-0.033333937	-0.034325888	0.007555342	-0.010098345	-0.001809812	-0.018197877	-0.000142915	0.00147299	-0.006855614	0.013947065	-0.027096691	0.007579268	0.020915476	-0.011152807	0.019747236	-0.012682644	-0.032442516
321.mp3	-0.07810812	-0.036461932	0.006634588	0.001673122	-0.047513243	-0.072991114	0.010284886	0.009280201	-0.003572623	-0.030650218	-0.033262315	0.062025697	0.045851079	-0.03177549	-0.006683082	0.021016289	0.01748073	-0.027067058	-0.04912222	-0.0054371	0.001821631	-0.00043102	-0.016605657	-0.011719059	0.031063931	0.003960929	-0.013942243	-0.021847339	0.072269588	0.097308309	-0.024150834	-0.024341613	-0.009362073	0.041096706	0.020181964	-0.024351087	-0.035606363	0.03508031	0.006995415	-0.005385409	-0.001617782	-0.027115741	-0.020859608	-0.025705363	-0.030583311	-0.038750078	-0.040898633	0.009797308	0.023423805
322.mp3	-0.021884985	0.009017324	-0.021132645	-0.005509724	-0.013167843	0.001530819	-0.008659486	0.03475516	-0.025797223	-0.014357921	0.019689341	0.015290212	0.025030257	-0.015139128	0.004518317	0.011842643	0.014026351	0.060484947	-0.008462289	0.005233012	0.018745362	0.01572347	0.030048722	0.010478225	-0.027021513	0.065450494	0.095861225	0.038899302	0.031733506	0.044202149	-0.053613454	-0.00637117	0.018307751	-0.011308417	-0.009970253	-0.006632126	0.043088867	-0.0246716	-0.027906315	0.055792074	0.032039093	0.05290445	0.033802514	0.015136452	-0.035565928	-0.022064638	0.033642477	0.010668865	0.042233665
323.mp3	0.017890695	0.040481278	0.021720705	-0.011624458	-0.030549439	-0.016174636	-0.031048885	0.01954196	0.045870412	-0.019268725	-0.006908221	0.046889909	-0.024933142	-0.013386602	0.043185073	0.02266501	0.011687366	-0.026732512	-0.043819647	-0.008783511	-0.018550499	-0.009002532	-0.052465968	0.069964706	-0.010152848	-0.044536822	-0.020301908	0.000448696	0.070027484	-0.001065823	-0.030280892	-0.043350168	0.00048053	0.011684403	0.040501987	-0.020608573	-0.015113795	0.029968649	-0.031915497	-0.045204502	-0.027493362	0.034688724	0.010806035	-0.019903787	-0.025785402	-0.007879479	0.010908701	-0.003093866	-0.046982193
324.mp3	0.005129035	0.012049374	-0.044365082	-0.099309522	-0.102538739	-0.045864045	-0.052255175	-0.004118927	0.002388674	0.053209269	0.042053968	0.065249495	-0.017747268	0.020095159	-0.096494595	-0.107880092	-0.107190587	-0.054390614	-0.002357194	0.010435147	0.025747454	-0.024592317	0.012779432	-0.032963137	-0.006007985	-0.030065121	-0.033609218	-0.098809904	-0.068832325	-0.05714864	-0.046976555	-0.018897976	0.004735319	0.009210903	-0.001042962	0.0283595	-0.018503766	-0.013981867	-0.015237705	-0.113417584	-0.103243255	-0.019219723	0.009312589	0.051040232	-0.004129099	-0.01594951	-0.024875499	-0.034548394	-0.007535042
325.mp3	0.021212836	0.085563038	0.009921993	0.058381853	0.014940699	0.023627224	0.038007826	0.147347562	0.109724897	0.063431142	0.034878374	0.013450471	0.070255684	0.07311007	0.044534882	0.034186279	0.061218126	0.039776533	-0.024948364	0.060718416	-0.022369172	-0.00210775	0.037077918	0.049597895	0.018286941	0.023896114	0.051117244	0.038592499	0.053719734	0.102188649	0.090185263	0.022552947	0.053646034	0.029946708	0.062396702	0.025687589	0.028386757	0.046336865	0.06452339	0.079671564	0.077727565	0.060106002	0.069221839	0.039185158	0.03864771	0.034327348	0.097576151	0.093995435	0.023014812
326.mp3	0.101393915	0.157109706	0.102118602	0.034073777	0.01557506	0.023801827	0.280881483	0.204888704	0.078821213	0.072430852	0.049455026	0.000678589	0.015249998	0.053825993	-0.011326088	0.048024197	0.03754946	0.03888556	0.079360375	0.042229771	0.010804235	-0.001122492	0.01920915	0.028586164	0.046911597	-0.006992654	0.036340912	0.016719895	0.012299831	0.071709848	0.016158698	0.084416567	0.042246722	0.038758851	0.030403955	0.120793714	0.00011077	0.054108822	0.016553838	0.023084388	0.092948501	0.043331416	0.001069343	0.023319009	0.03303801	0.002659841	0.085450469	0.007062947	0.07592901
327.mp3	0.039586354	-0.038486053	-0.025735295	-0.007087452	0.050504201	0.067498369	-0.036226836	0.029551368	0.005165666	0.034308465	-0.039504598	0.002012059	-0.072607327	-0.024996678	-0.087865019	0.067645736	-0.093812657	-0.028837391	-0.072706781	0.065552557	-0.022806401	-0.035957258	-0.014550942	0.052561251	0.018929174	-0.025294463	0.029908614	0.024924385	0.032917422	-0.062450766	0.008032279	-0.048454698	0.01184574	-0.073582245	0.043946631	-0.107668476	-0.027841773	-0.051041472	0.049085366	-0.012632524	-0.010684276	-0.010114744	0.048229991	0.036378057	-0.05415532	0.015457172	0.029610612	0.058085045	-0.003465839
328.mp3	0.032847441	0.037635458	0.057142303	0.048135571	0.039349389	0.025957337	0.047870499	0.053209027	0.043822426	0.042388657	0.03138869	0.038913723	0.080592208	0.068978215	0.065013127	0.034545645	0.042660385	0.042340131	0.028711735	0.013626134	0.056667304	0.043466489	0.043594793	0.058663073	0.067323138	0.0306887	0.028305218	0.004883925	0.041647536	0.035069057	0.035484376	0.042737393	0.063205449	0.060857988	0.034858105	0.048809423	0.080945569	0.027631785	0.031875467	0.042842318	0.030048459	0.018635573	0.022223158	-0.000877794	-0.00051604	0.040415714	0.063363928	-0.003392667	-0.008792485
329.mp3	-0.07957697	-0.080254848	0.028335507	0.055896839	0.088841977	0.01886033	0.047544031	0.011116211	-0.031029338	-0.029688503	0.005141512	-0.009183632	-0.017291605	0.11412488	0.123176991	0.113114832	0.089022498	0.034193848	0.021440157	-0.015836479	-0.004341035	-0.062547768	-0.012797255	0.049870682	0.152801307	0.123236732	0.126462346	0.128243686	0.009243323	-0.0202752	-0.035682607	-0.004625884	-0.081769955	-0.056788293	-0.018890547	0.046320899	0.167071756	0.05356569	0.045995021	0.055126219	-0.022415933	-0.035875496	-0.02177225	-0.040319257	-0.038778074	0.091491646	0.089390443	0.067280691	0.162269858
330.mp3	-0.038229043	0.025217222	0.01742484	0.012426756	0.004772132	-0.004525028	-0.014591613	-0.016870478	-0.014442462	-0.029813633	-0.017182129	-0.000109723	-0.011095899	0.018586171	0.002780109	-0.00804278	-0.003186608	0.01626957	0.012599446	0.000318387	-0.003361307	0.022439465	0.020463503	0.028256743	0.012398775	0.011537787	0.001259494	0.033173025	0.003951107	0.027442365	0.001672491	0.007328225	-0.003012556	0.026505308	0.021815025	0.023167009	0.023539597	0.005070799	0.009281978	0.012123004	0.017929906	0.016061793	0.002978308	0.001373405	0.008742858	0.010279065	-0.027950935	-0.016475554	0.011258014
332.mp3	0.048240516	0.074662765	0.05479191	0.042874336	0.094216302	0.046086013	0.038590474	0.054128576	0.027299542	0.064254478	0.028437233	0.06292157	0.086442304	0.034062207	0.020525268	0.030341196	-9.43E-05	-0.002886857	-0.015868046	0.010228291	0.001535574	0.018978289	0.005733734	-0.001290031	-0.018257918	-0.011295543	-0.016469905	0.010640962	-0.015407469	-0.005312729	-0.010105605	-0.002878495	0.010266447	0.012451693	0.019403308	0.027413171	-0.000923225	0.015876323	0.010714872	0.01333694	-0.019134517	-0.004527539	-0.008679144	-0.003874387	-0.035862218	-0.038420586	-0.008302264	0.031449934	0.024237685
333.mp3	0.019081668	0.004470756	0.044732944	0.01246274	0.00798002	-0.003608848	0.003961596	0.025394009	0.052916962	0.026467958	-0.007481259	-0.006094099	0.002154925	-0.015072358	0.000105416	0.03751279	0.001622177	0.001877809	0.016656711	0.012439488	0.052655068	0.011273635	-0.001200188	0.028489235	-0.00590744	0.004848802	-0.002580809	0.003734121	-0.001197469	0.01102526	-0.013808429	-0.005570119	0.004050215	-0.009669758	-0.017470893	0.016818615	-0.017038317	0.003232411	0.004194626	0.030571287	0.01590971	0.042810575	0.076053443	0.048226548	0.04499776	0.024504726	0.030040343	-0.008421127	0.052275589
334.mp3	0.021501391	-0.024850904	-0.017451911	-0.006500761	0.061808309	-0.022400402	0.00478385	0.044793647	0.015952873	0.054925135	-0.01052333	0.025217583	0.010749601	0.01972575	-0.024421682	0.003417772	0.013551648	-0.000164712	-0.02552529	0.028170376	-0.014038801	-0.01745691	-0.004081108	0.009865769	0.026175547	0.006989353	-0.012174785	0.016432716	-0.001574788	-0.017748658	0.020466984	0.035763648	0.037360103	-0.011470099	0.005550933	-0.004811341	0.019009206	-0.010725019	0.005701665	0.05674545	0.053199346	0.054014678	0.021074587	0.034089737	0.085288152	0.060049916	0.059967088	0.01754971	0.053588825
335.mp3	0.042198815	-0.057559616	0.028714494	-0.005859817	0.007842695	0.031430403	-0.003260844	0.019472125	-0.006876083	0.016400554	0.027764984	-0.003841127	-0.049723938	-0.008273968	-0.041321965	0.02642785	-0.015896799	0.040304989	-0.00042548	0.007744895	0.013359768	-0.000544778	0.014057419	0.017811206	0.000163006	0.016005083	-0.014343563	0.002545635	0.019676019	0.049132372	0.002968096	0.003472864	0.025483019	-0.001702267	0.010836351	0.035815778	0.012010275	-0.026704031	-0.003339755	-0.008263474	-0.003128069	-0.006606165	-0.074178485	-0.104486455	0.001723872	-0.002659431	-0.017694445	0.034052009	0.003993192
336.mp3	0.131331756	0.008839545	0.072643174	-0.00107106	-0.033460561	0.024273426	0.000877982	-0.045126977	-0.007824198	0.011523708	0.080440598	0.019394927	0.045177348	0.014557241	0.022898946	0.040945186	-0.030388956	0.072274468	-0.025101901	0.088791441	0.065444067	0.064217554	0.041270835	-0.022055068	0.043760145	-0.021140703	-0.024142137	0.020527959	0.046359806	-0.047941462	-0.024429399	0.029890822	0.039911568	0.004183509	0.155423075	-0.039105976	-0.043428374	-0.034825267	-0.001906269	0.115476242	-0.022667467	0.070341217	0.030251944	-0.035543046	0.02430766	-0.054327169	0.04193634	0.017419767	-0.029893514
338.mp3	0.021313101	0.016897949	0.000521349	0.003393101	0.03015824	0.09200625	0.060517465	0.112414101	0.022256944	0.035210813	0.070812711	0.029180283	0.004344286	0.041884366	0.030488127	0.096829889	0.131576322	0.03592726	0.062996818	0.077922255	0.007143548	0.059112265	0.093870386	0.062164514	0.083218523	0.013579315	0.045919547	0.070574384	0.000916106	0.043644799	0.092687816	0.011942566	0.07599861	0.016608652	-0.098476575	-0.006085914	0.055585292	0.039274298	0.040135529	0.101551477	0.085352598	0.066272595	-0.009748775	0.019801986	0.044178156	0.04513574	-0.016158039	0.070702661	0.051120164
339.mp3	0.052508142	0.080112843	0.019475336	0.051971437	0.009179373	0.00711903	0.066898107	0.023803196	0.058345139	-0.007654738	0.033619633	0.022346011	0.023538021	0.024761155	0.06388646	0.054441285	0.008733162	0.058897837	0.014043211	-0.001180004	0.020295429	0.03957199	0.045426447	0.023309019	0.039836554	0.047232353	0.056537034	0.045367492	-0.006630362	-0.001624002	0.012935957	0.030238678	0.027516705	0.039588872	0.055317781	0.04793335	0.107113761	0.101878559	0.053393441	0.05511766	0.073340141	0.090351565	0.05375897	0.003317796	0.048227213	0.022777144	0.044401941	0.033456826	0.001027637
340.mp3	0.061505863	-0.054579053	-0.08211146	-0.089432023	-0.034814207	-0.033908612	-0.05988429	-0.008606034	-0.039957805	0.005064698	0.006611544	-0.008407887	-0.008311651	-0.019989989	-0.011570762	0.026880359	0.004957988	-0.05416078	0.031472283	0.180801565	-0.029449997	0.075790937	0.068710448	0.001496312	0.096288861	0.062626578	0.137875224	0.103225553	0.113646459	0.100346948	-0.003470689	-0.03317802	0.015469497	0.040064608	-0.016003812	0.084290146	0.052333741	0.105657911	0.016277305	-0.018992682	-0.012937715	0.051828283	-0.001267294	-0.021281853	-0.029308898	0.053361168	0.00892207	-0.04374638	-0.01069544
341.mp3	0.028452146	0.135499133	0.019734516	0.030237462	0.033506512	0.039884004	0.085313167	0.050905016	0.051467023	0.054214627	0.092211613	-0.000209208	0.000400617	-0.001140108	0.114400712	-0.034445658	0.03004345	0.047218249	0.106306442	-0.001093178	0.082810484	0.09044479	0.02239606	0.164651206	0.126378139	0.020144762	0.011848385	0.058722955	0.027980477	0.02946329	0.0096185	0.011209163	0.01941476	0.060545895	0.042526421	-0.012415064	-0.031398013	0.010041031	-0.021504956	0.102234646	2.26E-06	0.016720476	-0.019479177	0.14345393	0.023215601	0.026099066	0.065699783	0.025178193	0.006715592
342.mp3	0.065336035	0.18075148	0.123794398	0.158426832	0.063703873	0.189353705	0.12952367	0.19710461	0.119604477	0.177217217	0.158890695	0.219594902	0.157498609	0.194065119	0.163412359	0.157288254	0.081501844	0.191467886	0.08806754	0.123557534	0.080232872	0.163033133	0.060074196	0.209722821	0.12903165	0.175165725	0.162130061	0.192730731	0.143723773	0.165861533	0.11827106	0.181331275	0.138809484	0.159797031	0.117852461	0.161841878	0.134549784	0.197369055	0.064555974	0.181992196	0.191555956	0.220296982	0.186831467	0.209543473	0.142701642	0.189626622	0.168689937	0.190398211	0.143774987
343.mp3	0.052725493	-0.011576051	-0.023097017	0.00844853	-0.023384585	0.084132269	0.06404944	-0.015190555	0.042221668	0.036634028	0.04789352	0.04499248	-0.012196153	-0.000731746	0.034585798	0.001448094	-0.000579799	-0.018771133	0.019153795	-0.031530326	0.085586254	0.030319473	0.106183833	0.059015637	0.029009066	0.023191741	0.064214674	-0.004533957	-0.007249052	0.000298786	-0.016553485	0.059762948	0.023729215	0.016818776	0.05399254	-0.021356912	0.055770153	0.030226661	0.045963638	-0.000744332	0.026642834	0.003470326	0.031983366	0.038105414	0.089226484	0.013613807	0.038823932	-0.022637244	0.05572001
344.mp3	-0.026281071	-0.001515523	0.000545439	-0.106573401	-0.051518239	-0.038314104	-0.031680837	-0.013959543	-0.040132888	-0.01516104	-0.042843716	-0.006544709	0.02805793	-0.01276201	-0.004569902	0.027218909	0.073864484	0.026836604	0.011961998	0.026124014	0.062147541	0.060489219	0.029615735	0.001589071	0.020198514	0.051245625	-0.078364961	0.025028824	0.006117951	0.027572404	0.008125355	0.046428905	-0.017653427	-0.128227715	-0.053618268	-0.061990781	-0.003440661	-0.063820989	-0.019760444	-0.028879589	-0.144670721	-0.056756368	-0.099524206	-0.033278487	-0.109567662	-0.039652366	-0.086200119	-0.008134438	-0.016867533
345.mp3	0.017470033	-0.026200232	0.036058929	-0.004181437	-0.013799623	0.015322283	-0.013920859	-0.001172115	-0.016312842	-0.007292883	0.028080916	-0.036428447	0.006687731	0.00528708	0.010665478	0.029591439	0.024145506	-0.025940262	-0.041974176	-0.003579515	0.076188575	-0.029602298	-0.036120562	0.016472854	0.0007299	0.030376864	-0.001352786	-0.035173814	-0.010742035	-0.045114781	-0.001792526	-0.000791721	0.023709968	0.026973255	-0.019035298	0.022286141	0.009495772	0.009649587	0.005020318	0.040781393	0.026797077	-0.030039377	0.012565659	0.030288072	-0.005364079	-0.019190562	0.016986829	-0.011576416	0.024250024
346.mp3	-0.071229479	-0.080602531	-0.039042375	0.001059284	0.011896327	-0.003981821	-0.027334526	-0.023275357	0.008543764	-0.02571492	-0.011175285	0.020766902	-0.009794293	0.00689521	-0.032096953	-0.019914377	-0.014346651	-0.003019702	-0.00493491	0.001233257	-0.010601434	0.005594509	0.021410712	0.018639465	0.005175288	0.002975472	0.001516363	-0.012644407	-0.042314944	-0.031509608	-0.068583248	-0.042814325	-0.057555407	-0.022885594	-0.046325229	-0.021370066	-0.001146245	0.007456136	-0.022136385	-0.032304546	-0.008800676	-0.006370021	-0.02336114	-0.038254416	-0.013877157	0.00511042	-0.019313442	-0.020483121	0.000445144
347.mp3	-0.00838021	0.052569745	0.033950679	0.043347051	0.016463191	0.058052635	-0.002560896	-0.001833752	-0.064248784	-0.017756023	-0.026177426	0.00061666	-0.063492552	0.018384974	0.044425914	0.073371771	0.033790062	0.061428642	0.019760109	-0.037685186	0.033482365	0.041385116	0.038200099	0.034058574	0.012086553	0.017437813	0.068406404	0.04410359	-0.002889822	0.042613118	0.037980455	0.025389087	0.052269852	0.004448208	-0.06539702	0.041410668	0.024186674	-0.014700265	0.053286628	0.019659705	0.025251448	0.045590249	0.050702775	-0.006408669	0.053282215	-0.04143182	0.081637883	0.010706636	0.000523426
348.mp3	0.039764027	0.08505308	-0.022390643	-0.008342073	0.026655257	0.05884339	0.032504788	0.058609166	0.049679668	0.042251693	0.078847215	0.091583462	-0.019858654	-0.042045308	-0.062798046	0.038904407	-0.016307281	-0.001746419	0.025319497	-0.0190026	-0.016318306	-0.004309184	0.077245773	0.050284114	0.030053673	0.06116056	0.048621027	-0.021811714	0.130175107	0.031865457	0.063154394	0.076705948	0.098212207	0.055599202	0.086280089	0.021106747	0.030130698	0.013797533	-0.013724216	0.004756939	0.017027542	0.065729386	0.036501332	0.013162831	0.010137045	0.046269602	0.082407598	0.008948335	0.015924162
349.mp3	0.102172245	0.132780354	0.091545773	0.085944019	0.152430204	0.175113036	0.116618211	0.240300446	0.190281087	0.079716588	0.145325674	0.096258124	0.158290689	0.095172738	-0.058443397	0.053001704	0.136749446	0.112738043	0.166555535	0.086234268	0.159454635	0.03956148	0.078887812	0.229559878	0.135917738	-0.003362157	0.170511238	0.158497908	0.143891881	0.069068505	0.203977908	0.226821232	0.090243756	0.143492889	0.146823805	0.023848273	0.006641171	0.225727115	0.161987569	0.073160439	0.059703003	0.138526308	0.102529326	0.147370664	0.115940059	0.0740238	0.175982075	0.175211667	0.12941064
350.mp3	0.000296023	-0.017210321	-0.014980659	-0.014116492	-0.011567844	-0.014730614	0.003211124	-0.016992165	0.001481224	-0.104428857	-0.02794979	-0.030964644	-0.018217807	-0.008617723	-0.041322422	0.016925641	-0.090158491	-0.022898838	-0.032889231	-0.017670244	-0.051942977	-0.008543847	0.013753594	0.029592579	0.048747723	0.038828366	0.080020175	0.078836974	0.025772944	0.019862673	-0.005769659	-0.006834755	0.021261556	0.061372539	0.042568209	0.037518004	0.059227823	0.086839854	0.033872952	0.061216789	-0.007847526	-0.007782141	-0.002915322	0.001185966	-0.002519701	0.075265619	-0.005072019	-0.004422129	0.043009081
352.mp3	0.032291926	-0.15820488	0.02159432	0.113072179	0.126361118	0.041163814	0.047605542	0.020594158	0.135679029	0.116756484	0.041004734	0.006113772	0.133608498	0.075932856	0.07889429	-0.02046438	0.130807779	0.03933932	0.031174081	0.157797569	0.017763623	0.040262262	0.135841349	0.091569052	0.050329395	0.050948136	-0.004838817	0.107801397	0.054125896	-0.010728815	-0.006264485	0.027293593	0.107054973	0.000327248	0.076758804	0.132821523	-0.009635309	0.096691898	-0.034414296	-0.045816805	0.070865921	0.08775989	0.126221834	0.196966603	0.088593274	-0.009581144	-0.023487168	0.046227335	-0.017176983
353.mp3	-0.009138073	-0.000889189	0.032038599	-0.005419139	-0.008933027	0.009368276	0.017714834	0.032051961	-0.003547107	-0.056637348	-0.034743803	-0.018890442	-0.016120563	0.003032794	0.015946512	-0.003908159	-0.007720782	0.003217191	-0.005573423	0.00144106	0.044088691	0.052429266	0.043471478	-0.058650325	0.025181356	0.071793673	0.019882299	0.0490859	0.014875471	0.028843007	0.003865288	0.115328736	0.067201184	0.068163406	-0.152729114	-0.029365096	0.006724022	0.041244007	0.074851898	0.048449565	-0.014834588	0.000208793	0.011274242	0.083290942	0.007101724	-0.104583985	-0.016951155	-0.017210316	-0.014643313
354.mp3	0.036361566	0.034787522	0.085907686	0.071752533	0.043679557	-0.002027341	-0.051649921	0.007245377	0.006804583	-0.025299033	0.011869021	0.069073642	0.049116372	0.061382334	0.063374407	0.029664969	0.022036041	0.059729631	0.073527432	-0.01435351	0.057237076	-0.013324382	0.003165891	-0.020129626	-0.017113334	-0.009813912	-0.010886524	0.012850003	0.039888646	0.00311873	0.01446274	0.001237693	0.033757849	0.005500319	0.045149854	-0.002824828	0.040959206	0.02907624	0.006723042	0.06120612	0.012515827	0.027779348	0.020036761	0.024808004	-0.01646781	-0.018625243	0.000446534	-0.019844962	0.015193522
355.mp3	0.007100019	0.025772203	-0.037863081	-0.0034149	0.051279389	0.044800983	0.098882036	0.134637274	0.091664094	0.04239082	0.075570547	-0.015602341	0.034567033	0.008884532	0.077340532	-0.034047772	-0.058456493	0.013459018	0.026322915	-0.014077361	0.23276255	-0.033923225	0.065411693	-0.020031145	-0.016947532	-0.021878092	-0.094340304	0.061886862	0.015981797	0.064904838	0.098957845	-0.02725809	0.0661084	-0.034958249	0.023878717	0.054668674	0.043202414	-0.109414711	0.010311062	0.040740322	-0.053654109	-0.037086442	-0.082107518	0.009867715	0.021265799	-0.031233158	-0.035627683	0.049451084	0.010107784
356.mp3	-0.057757776	-0.046744295	-0.065104382	-0.0546938	-0.058348811	-0.049390026	-0.066770845	-0.052756922	-0.055330621	-0.044830775	-0.016581684	-0.024507393	-0.041043343	-0.025472655	-0.016898285	0.008303776	0.001826207	-0.032728198	-0.032754943	-0.033338378	-0.040662233	-0.041666356	-0.032599962	-0.03034524	-0.039646129	-0.0229808	-0.065545693	-0.050982593	-0.059806796	-0.045083565	-0.034668956	-0.010058806	-0.022273518	-0.013904386	-0.064804755	-0.053039821	-0.056199287	-0.042226545	-0.016189547	0.010981521	0.0020119	-0.031052171	-0.030810806	-0.032275236	-0.040714993	-0.004680681	-0.035597149	-0.010200018	-0.020906118
357.mp3	-0.001059951	-0.003122183	-0.10046891	-0.03767225	-0.095766298	-0.065782432	-0.048761006	-0.017566616	-0.020512866	-0.003019736	0.003686445	0.03175224	0.04368793	0.032518616	-0.019534169	0.032465852	0.033608782	-0.104132783	-0.018357929	-0.080653177	-0.046673767	-0.007068404	-0.070907336	-0.019833908	-0.030255122	-0.051219089	0.009409066	0.012016355	-0.049771021	0.043713537	-0.030435228	0.024066531	-0.003358139	-0.032482901	0.017584508	-0.014120478	0.005826341	-0.005903852	0.004723485	-0.005818645	-0.00575907	-0.003503452	-0.016991282	-0.000245109	-0.055997079	0.012790504	0.006633527	-0.004314126	-0.050040094
358.mp3	0.057684521	0.003482737	0.054556223	0.022374551	0.093906801	0.005319671	0.0390964	0.029248937	0.011141322	-0.014464454	0.05007855	0.021893105	0.064886268	0.014455598	-0.020062938	-0.002787036	-0.000389104	-0.032837097	0.033747688	0.09982396	0.084034221	0.09237177	0.070654101	0.018616225	0.024738219	0.018770079	0.009413654	0.030874849	0.046664412	0.037087817	0.038354646	0.066629109	0.017804068	0.027822987	0.06695604	0.041159636	0.077320496	0.042362662	0.012726746	-0.005707059	0.011732527	0.096995321	0.002814135	0.023555501	0.110467691	0.06562006	0.120407146	0.017826999	0.059263182
359.mp3	0.327773453	0.313922487	0.223575966	0.127195472	0.056256791	0.265734411	0.277117001	0.255205246	0.255133137	0.090720632	0.053352672	0.255167331	0.332568989	0.342311664	0.332658866	0.320497719	0.166545169	0.049716262	0.174117104	0.047606451	0.31870315	0.325530896	0.317725649	0.031909543	0.049414645	0.175705696	0.164337539	0.207574271	0.19925795	0.212384313	0.0169647	0.00593225	0.12082105	0.146709703	0.18826467	0.169335181	0.056897273	0.007172812	0.014752003	0.021119124	0.027665542	0.040753715	0.045121082	0.013735906	0.008728445	0.053508119	0.112108627	0.115545628	0.11245926
360.mp3	0.002889893	0.015626754	-0.005128998	0.005106366	-0.014872412	0.007118759	-0.008053195	-0.009777061	-0.176434953	-0.063706513	-0.15481698	-0.004350488	-0.064076032	-0.024756001	-0.044875021	-0.016597742	-0.107651723	-0.031378479	-0.106598403	-0.037290601	-0.08562821	-0.034181146	-0.076933929	-0.033987217	-0.123165401	-0.034932724	-0.101239661	-0.028992083	-0.084626507	-0.015180406	-0.071303748	-0.017951382	0.005031473	0.007845835	0.00272675	0.000742828	-0.017812612	0.003778796	-0.008716217	-0.018346269	-0.169857755	-0.076289939	-0.134327666	-0.039865562	-0.087207835	-0.040905413	-0.049383132	-0.043206333	-0.106154094
361.mp3	0.051845568	0.014773329	-0.064558117	-0.050217201	-0.020667885	-0.060111139	-0.055144677	-0.024129715	-0.078513998	0.048181629	0.016583868	0.003256449	0.116098864	-0.034410424	0.03280258	0.060059015	-0.005791247	0.07601916	0.001681855	0.082439037	-0.053920677	0.037384713	0.018416022	0.032423463	0.116031936	0.011211712	0.006111588	0.060666697	-0.051264819	0.010555141	0.07060241	0.040650952	0.022430406	-0.008575145	0.066141807	-0.059243201	-0.016044269	0.008557627	-0.045960939	0.065138705	-0.023936409	-0.068183864	-0.01053749	-0.021330945	0.077561259	-0.018754553	0.029721818	-0.035794067	-0.024787255
362.mp3	-0.091883063	-0.069816195	-0.060336676	-0.064483329	-0.032685922	-0.048752323	-0.044034634	-0.060915172	-0.028137367	-0.038700582	-0.049934247	-0.083435651	-0.051337589	-0.018895582	-0.046368373	-0.147739697	-0.148801895	-0.04824172	-0.052627384	-0.051973656	0.127388786	0.117210674	0.119550312	0.087766998	0.093173396	0.019865863	-0.029502853	-0.097672942	0.058091508	0.077835949	0.075094914	-0.020453014	-0.024239608	-0.03173796	-0.046477348	-0.063620448	-0.071492536	-0.005621884	-0.031140774	0.131166381	0.125119077	0.03782817	-0.043121134	-0.061131511	-0.006782671	-0.035106793	-0.079448981	-0.016888174	-0.013385495
364.mp3	0.136561465	0.107837459	-0.058427315	0.024395427	-0.036232764	0.034459827	-0.06621611	-0.054791469	-0.051060582	-0.003288485	-0.056496928	0.030656788	-0.037330896	-0.026530232	0.018503828	-0.011588975	0.130586464	-0.033755014	-0.046775143	0.036763599	-0.047475689	-0.067733463	0.022953853	-0.057505258	0.027238769	-0.040814181	0.020165299	-0.051032256	0.031932076	0.025228474	0.101122217	-0.002073894	0.139515695	0.000759611	-0.030056112	0.026414715	-0.039058086	0.012183946	0.098216373	0.017105656	0.080402329	0.022347958	-0.046708019	0.039648596	-0.027645347	-0.009605093	-0.062017091	0.087827019	0.076708994
365.mp3	0.032541542	0.046132035	0.063469016	0.001493623	0.032091999	-0.019161162	0.048798522	-0.015745089	0.008513995	0.029340126	0.001456623	0.007584121	0.010917664	-0.003147957	0.033564154	0.046351292	-0.019797659	-0.017974104	0.019127138	0.001820937	0.000490584	-0.016799679	0.003802556	0.013387785	-0.000422672	-0.00136727	0.092660042	0.011251333	0.015519991	0.036112255	0.005865456	-0.003446962	-0.013617348	0.002407018	-0.020132765	0.018079965	0.037798161	-0.020861248	0.023892947	0.009838128	-0.017210835	0.029461337	0.007971339	0.014286972	0.033038764	-0.035578523	-0.02680785	0.008092333	-0.006712613
366.mp3	0.006950165	0.013999012	0.010255937	0.018696102	-0.01201031	0.016453914	0.062773397	0.071675543	0.033402418	-0.001145127	0.012783379	-0.007974756	0.041121508	0.024462445	-0.009003377	0.030552501	0.096998772	0.060657777	0.015728479	0.001780412	0.006955962	0.068827186	0.0786576	0.035519761	-0.011364489	-0.001844751	0.05834363	0.067426581	-0.002662757	-0.014536864	-0.020195407	0.037930024	0.085403042	0.051316898	0.098987548	0.099338044	0.046466167	-0.013785524	0.038496157	0.014167597	-0.031153092	-0.064831866	0.054316253	0.092889339	0.069341027	0.1094667	0.030832939	0.051748825	0.005385645
367.mp3	0.123514158	0.017094534	0.058637587	0.062259589	0.06428232	0.061590143	0.029804367	0.025830837	0.145753202	0.185283381	0.212221761	0.054529259	0.098326308	-0.012707498	0.094517549	0.03120024	0.067855614	0.03076974	0.048885194	0.09930845	0.11142551	0.059446088	0.00195883	0.102221485	0.047705684	0.046157355	0.046112629	0.02315039	0.02668553	0.079438638	0.04180799	0.060407587	0.101291247	0.021880466	0.120380728	0.177178008	0.18910321	0.175263722	0.119858958	0.030219157	0.063616029	0.087691497	0.017387755	0.007014053	0.086431834	0.100368709	0.033783452	0.126125624	0.166681502
368.mp3	0.023047931	0.010458256	0.014692176	-0.035768196	0.04952629	0.04840662	0.01411045	0.035989212	0.078564103	0.00632579	-0.017201798	-0.033862885	-0.011117278	-0.015436358	0.005887056	-0.024961954	-0.021722832	-0.046012956	-0.026466956	0.007544553	0.042581524	-0.017514992	0.031831769	0.004091229	-0.018789434	0.04441056	0.015446821	0.086731045	0.109644439	0.058412727	0.049549986	-0.001730719	-0.019353536	-0.02172939	-0.009231886	-0.023502808	-0.09631596	0.035500513	0.018834718	0.005912142	-0.013159879	0.028348452	0.1015834	0.019031695	-0.052549923	-0.007568218	-0.002979761	0.005912334	0.000701264
369.mp3	-0.104422193	-0.090486283	-0.013482355	-0.110382088	0.003862949	-0.054119042	-0.101592224	-0.039668631	-0.092886122	-0.022036215	-0.011334001	-0.099673486	0.007772201	0.000980606	-0.026663755	0.043402113	-0.025872915	-0.034107909	-0.081677152	0.008742525	-0.01164644	-0.009676754	-0.095105093	-0.052441187	-0.048412129	-0.110026269	-0.078059601	-0.044451707	0.02412016	0.075655891	0.022323888	-0.016781659	-0.072928232	-0.050245227	-0.040915142	0.019445497	-0.074294761	0.056489174	-0.041306989	-0.056070548	-0.042601701	-0.02219066	-0.011886644	-0.002983231	0.024462025	-0.004356198	-0.095536482	-0.088472047	-0.001681386
370.mp3	0.037762825	0.037520848	0.050138973	-0.010736551	0.070502161	0.053806825	0.195561541	0.046209395	0.092477757	0.05720061	-0.039031268	0.044389238	0.004030185	0.000316788	0.037084515	0.079651436	0.052404825	-0.003896888	-0.019570967	0.083547735	0.054224763	-0.01348028	-0.024729265	0.024905018	0.024042639	-0.018500952	0.004230722	0.145143823	0.023721965	0.181125453	0.132756884	0.127499589	-0.005825562	-0.006517651	-0.00456345	0.084521948	0.08391018	0.073030228	0.145408019	0.028391346	-0.025290629	0.042556092	0.067389592	0.156880765	0.033093515	0.119326048	0.066799134	0.004742375	0.039875946
371.mp3	0.045689266	-0.083608125	-0.0080352	-0.064308164	-0.057788486	0.048380248	0.038104044	-0.01307504	0.033837272	0.032002903	0.018097979	0.004922935	0.056128796	0.013498655	0.023189881	0.006020585	-0.008143732	-0.04007412	-0.012628125	0.099261352	0.014006505	0.026398769	0.002132752	0.068766987	0.026423646	0.035187629	0.077027739	0.023622427	0.012892235	0.017069223	-0.030062627	-0.054311854	-0.005413848	-0.02707822	-0.027698721	-0.011508686	0.022892924	0.003160181	0.002960936	0.043886335	0.025546804	0.010097456	0.047651191	0.009128437	0.041128286	0.024945211	-0.063582498	-0.050796737	-0.043773164
372.mp3	-0.000645152	0.017182362	-0.021137675	0.015962938	-0.003039347	0.006111247	-0.040464586	-0.08909394	-0.049349054	-0.03850555	-0.021924718	0.023202738	-0.026038524	0.003778024	0.079387981	0.071631138	0.033720955	-0.023519935	-0.045155451	0.009214138	0.036562767	-0.032699274	-0.071682385	-0.023264458	-0.022242015	-0.032809623	-0.01126272	-0.032226253	-0.01011712	0.050962657	0.107971412	0.025992809	-0.024344686	-0.032510937	-0.006650905	0.004219584	-0.084516449	-0.057993995	-0.05935111	-0.034204349	-0.012234338	-0.04236826	-0.037611312	0.013516503	0.114611358	0.045074201	0.001642419	0.017016406	-0.013627819
374.mp3	0.008922992	0.008456051	0.004537494	0.029227686	0.018780543	0.008206033	0.005476739	0.003908524	0.025378773	0.001069053	0.008678559	0.01530743	-0.005160521	-0.010882893	-0.023493657	0.00898546	-0.006450659	-0.005629434	0.013752867	0.02500294	-0.004755426	0.025949489	0.010474753	0.005380351	-0.010081925	0.008435832	0.029284768	-0.005567231	-0.013528329	-0.003911928	-0.013221888	-0.006908344	-0.010491274	-0.011648133	0.010352592	0.018920889	0.025548538	-0.00080375	0.025399471	-0.003478611	0.034856518	0.009427846	-0.017667612	-0.023684664	0.014802159	0.009460065	0.027827423	0.021197778	-0.005710686
375.mp3	-0.017078642	-0.043879465	0.015182702	-0.015617277	-0.020709612	0.053307946	-0.006597432	-0.026126968	-0.04885918	-0.041227623	-0.020329076	-0.050017874	-0.028566922	0.014491698	-0.040106666	-0.003523752	0.074624411	-0.034907491	-0.019857023	0.003980284	-0.043976144	-0.028892918	-0.041839704	0.017358984	0.055026107	0.027611442	0.022790577	-0.025838683	-0.009805414	-0.026961066	-0.029519066	-0.030548146	-0.038655532	-0.006897751	-0.156377363	0.036951866	0.022683262	-0.050534537	0.010365117	0.023599562	-0.007304407	-0.035205287	-0.026633453	-0.025875198	-0.018389744	-0.009567077	0.033409811	0.00601676	-0.033911407
376.mp3	-0.002266373	-0.007013316	-0.015665313	-0.023835012	0.003160938	6.18E-05	0.005909019	0.023593427	0.028635075	-0.000344359	-0.01017603	0.043430375	-0.01786525	-0.018440196	0.016731278	0.005988046	-0.015182243	-0.018412606	-0.032297235	0.008517153	0.012582665	0.024967431	-0.014379991	-0.008517094	-0.009050033	0.054129349	0.029159314	-0.018014227	-0.016371338	0.004242073	-0.004527911	-0.032727389	-0.020160177	-0.011108704	0.002271266	0.023941365	-0.000433648	0.019080281	0.010043312	0.014198974	0.046843793	0.035186954	-0.012874503	0.00767257	0.000578936	-0.007015585	-0.037269146	-0.035733425	-0.009033694
378.mp3	0.116336924	-0.007316487	-0.011471432	-0.040710397	-0.025407297	0.002751177	0.004267224	0.000877255	0.000403875	-0.007636891	0.029786705	0.018618001	-0.004341738	-0.007168624	-0.008650594	-0.010035903	-0.058249677	0.001177599	0.047848027	-0.018502069	-0.013833801	-0.052688727	0.027065127	0.057680519	-0.016640672	0.016832342	0.043453902	-0.055802182	-0.014597082	-0.056941266	-0.014459825	0.06937789	0.031079381	0.052689852	0.064790517	0.055644235	0.021024335	0.040545698	0.071301278	0.052306694	0.009366097	0.01455249	-0.022291994	-0.009728278	0.068210316	0.097449151	0.043282333	0.033367153	0.050471814
379.mp3	-0.032833758	-0.018094755	0.019014852	0.052800963	0.085764618	0.107233143	0.035947479	0.056333496	0.01781566	0.004761954	0.005619346	0.05671707	0.038244683	0.02797263	0.04681541	0.039416262	0.02541701	0.03261443	0.076291888	0.047824987	0.024857947	0.000751183	0.001605417	0.003158895	-0.037046617	-0.029006945	-0.068337703	-0.085366214	-0.076619317	-0.07526091	-0.096320135	-0.087783602	-0.109347376	-0.067231344	-0.049313441	4.89E-05	0.058807504	0.07887266	0.056974073	0.073277292	0.10714761	0.014525125	0.0111893	0.036683605	0.037378756	0.036920349	0.034786567	0.021725584	0.028147786
380.mp3	-0.017290179	-0.021734595	-0.006945614	0.003418892	0.009002127	-0.021881818	-0.005478284	-0.002780112	-0.02327834	-0.011783488	-0.022055538	-0.091954349	-0.053930382	-0.076904859	-0.05775235	-0.056243228	-0.076705512	-0.048179604	-0.021764289	-0.055435918	-0.016596717	-0.03822344	-0.013634599	-0.041120828	-0.070718732	-0.067172485	-0.053129579	-0.082045644	-0.059217701	-0.030639487	-0.042102654	-0.025583744	-0.040972641	-0.02031459	-0.053956211	-0.054540995	-0.031388014	-0.07675091	-0.101699191	-0.053814928	-0.076323595	-0.027911827	-0.03994374	-0.060381967	0.00020144	-0.026711516	-0.044073613	-0.008567859	-0.043806155
381.mp3	-0.023438637	0.007927503	0.006700173	-0.006498964	0.008654394	-0.007523412	-0.004743682	0.007540299	-0.009166955	-0.003677712	-0.000357047	-0.013741986	-0.006751464	0.015106187	0.00370265	0.00479579	-0.005980126	0.011854421	0.006987487	0.042774575	0.01194932	-0.00915379	-0.0173516	-0.002221419	-0.015936988	0.024538859	0.033686768	-0.025095974	0.018641176	-0.049737174	-0.053562141	0.003310184	0.032444286	0.02507131	-0.004800663	0.016480156	-0.148666751	-0.043860171	0.029583267	0.043053797	-0.013284387	0.014067486	-0.120701387	-0.028865276	0.027149683	0.032885199	-0.008711609	0.017039432	0.002527677
383.mp3	0.093095918	0.138149348	0.166291336	0.119860438	0.171316465	0.179524436	0.145565686	0.135923012	0.183026573	0.091767146	0.161410615	0.195842603	0.150177645	0.17697716	0.20790062	0.214534358	0.043632294	0.108309331	0.110485042	0.08111453	0.12473822	0.119870161	0.054503055	0.102087128	0.038445881	0.028682499	0.072893871	0.046113525	0.041853626	0.030149297	0.108953978	0.119100597	0.103735568	0.09847556	0.106334286	-0.087183029	0.008026688	-0.017041878	-0.025874067	0.01383074	0.03325243	-0.092353585	0.027258175	-0.044949739	-0.095022636	-0.065617605	0.031634528	0.124422733	0.180171562
384.mp3	3.64E-05	-0.007146363	-0.041369725	0.006764396	-0.019511312	0.035535782	0.00063198	-0.034423184	0.005620822	-0.003972608	-0.037059796	0.021815712	-0.012203311	-0.051627584	-0.011796477	-0.00775939	-0.068866616	-0.014224266	-0.009156398	-0.040823293	0.006041629	-0.02557854	0.037044007	-0.003168208	-0.036534885	-0.000521806	-0.01887428	-0.029555952	0.011759788	-0.012309965	-0.059491599	0.013166681	-0.007726428	-0.050412571	0.005849019	-0.011162727	-0.036667086	-0.004767002	-0.010640036	-0.001486432	0.021261818	0.019259541	0.001679307	0.010837709	0.009887505	-0.004814381	0.023382459	0.011334898	0.002686009
386.mp3	-0.012991086	-0.004529529	-0.048870593	0.11052382	0.019695225	0.091299197	0.120167036	0.020355853	0.079237795	0.186525401	0.070084284	0.05341985	0.103534619	3.79E-05	0.042167422	0.038169831	0.003068583	0.045757105	0.036319306	0.008491132	0.085762258	0.052718381	0.044874855	0.050152989	0.035389438	0.002903218	-0.011477519	-0.000439627	0.013611175	-0.011259268	0.008928586	0.003366247	-0.006890844	-0.009722166	0.009049665	-0.004656337	0.020638815	-0.01095413	-0.025256825	0.015280981	-0.019397851	0.026582864	0.016299978	-0.032562869	0.018093681	-0.001109124	-0.009562175	-0.011106146	-0.019282744
387.mp3	0.064604537	0.031757039	-0.024270665	-0.114776978	-0.081058313	-0.162893286	-0.076987267	-0.004989338	0.028006311	0.045283242	-0.09566135	-0.06650288	0.001269422	-0.002540548	-0.008553116	-0.002442928	-0.018879643	-0.028625265	-0.010789997	0.008508293	-0.000218411	0.0133757	0.004485889	0.008959042	-0.004344716	-0.01600461	-0.032769136	-0.047362169	0.001054493	-0.006526338	0.003338521	0.002547838	0.022765573	-0.006737155	0.007679658	0.006028122	0.007431694	0.001691824	-0.015612386	-0.029244769	-0.042448888	-0.015730333	-0.01269329	0.008328945	0.006293848	0.008812955	0.007803047	-0.005985181	-0.017424791
390.mp3	0.08912532	0.109092215	0.092593326	0.051645425	0.038617348	0.003947442	-7.83E-05	0.023384291	0.110650683	0.021628603	0.01447161	0.011528937	-0.007664464	-0.011933078	0.026748115	0.010216214	0.018306494	0.026526477	0.062529395	0.014019296	0.010929213	0.014960295	0.00081082	0.017457612	-0.002222746	-0.006691605	0.017020381	0.136827458	0.023245466	0.005678322	-0.000992416	0.00356594	-0.004272298	-0.000849575	-0.026946874	0.053423703	-0.00613391	0.006386182	-0.018455502	-0.007639087	0.157839201	0.065726392	-0.009341525	-0.005535764	-0.017976042	-0.040720493	-0.033634092	0.032592044	-0.026584798
391.mp3	0.089794678	0.062146945	0.079754694	0.00088792	0.003111322	0.005091146	0.025358164	0.060809641	0.003236638	0.010816125	0.033627972	0.017706707	0.029982265	0.099668532	0.006101011	0.032929663	-0.00116254	0.106376021	-0.011187115	-0.006131127	0.006012378	0.040044704	0.069811919	-0.008697502	0.011272555	0.003533017	-0.005832322	-0.007456594	-0.002568097	-0.002387699	0.002140636	0.006033462	0.005397259	7.22E-06	0.011314363	0.018450777	-0.009061423	0.022660515	-0.006692271	0.008435784	0.000129076	0.005853842	0.017541475	0.028166183	-0.002999557	-0.023633914	-0.01093871	-0.00789962	-0.006513522
392.mp3	0.006538709	0.056475079	0.044114869	0.067067812	0.012519806	0.02210936	0.058901125	0.083594309	0.036690852	0.050841306	-0.00226192	0.01633688	-0.074725348	-0.099331342	-0.032457536	-0.053167391	-0.025105247	0.024919131	0.071813519	0.084569974	0.04251506	-0.001499041	-0.012538165	0.011641948	-0.000948328	0.001506015	0.043969281	-0.01322593	0.033115875	0.05378954	0.166479244	0.020138835	0.020212073	0.029671612	-0.048112884	-0.074850955	-0.06492362	-0.046325749	-0.021423397	-0.009378325	0.055155541	0.063773384	0.011287968	0.0435271	0.027986738	-0.022777757	-0.006635618	-0.00442427	1.06E-05
393.mp3	0.122804185	0.006603601	0.142638259	0.00104398	-0.010968676	0.106819643	0.007790465	0.056857767	-0.005312607	0.064232725	0.010123637	0.046124417	0.006589498	0.015044638	0.083568254	0.003783966	0.11844063	-0.016266448	0.021692137	-0.037885286	0.087831647	0.005593475	-0.007145162	0.033612952	0.063117141	0.04342339	-0.013594709	-0.032350013	-0.022332228	0.013066778	0.043074439	0.099630193	0.148513982	0.031713985	0.08215311	0.030752589	0.007545096	0.047252378	0.026927903	-0.029143802	-0.024184605	0.042708297	0.010420515	0.09274218	0.016998368	0.020525063	0.044641788	-0.010637359	-0.016459993
395.mp3	-0.013203433	0.050314229	0.0131183	0.012423239	0.026650686	0.030444968	-0.014233879	0.025175635	-0.029890484	0.082460336	0.060813152	-0.021800743	0.035378563	-0.006542236	-0.038028716	0.019041527	0.050682611	0.045498828	0.043718293	-0.011742623	0.135236608	0.050231118	0.015172675	0.046038014	0.047472965	0.055576616	0.008330428	0.005036533	0.063572738	0.053519778	-0.009392467	0.15293381	0.076661058	0.037859677	0.084859548	0.032379141	0.028239144	0.02704716	0.050558572	0.038757626	0.078320286	0.080114072	0.089411597	0.046254955	-0.003280728	0.026398301	0.032529457	0.030762697	0.023313943
397.mp3	-0.015746973	0.009573802	-0.007548407	-0.022275418	0.010207159	0.046225723	0.010349182	-0.012733567	0.041839004	0.007526125	0.029635918	0.004993484	0.064866564	-0.012718443	-0.003481242	-0.003517934	-0.011960621	-0.003734223	-0.006063541	0.016702147	0.000829454	-0.019544624	-0.022625268	-0.034352751	-0.046373956	-0.022420135	-0.022514148	-0.051454916	-0.005911737	-0.018574206	-0.029977748	-0.003049072	0.016725306	-0.019390561	-0.005503098	-0.008066537	0.043482174	-0.025711525	-0.046353629	-0.01668054	-0.025043244	-0.030798995	0.00164923	-0.015592252	-0.017293693	-0.00409551	-0.002767334	0.072247577	-0.034121816
399.mp3	-0.09290738	-0.092529045	-0.043607567	-0.056428422	-0.065008912	-0.140909078	-0.091305117	-0.062401765	-0.038735104	-0.05714197	-0.019981739	-0.033301612	-0.027494653	-0.018739445	-0.025755974	-0.010376408	-0.021909389	0.023650337	0.019163879	0.007829008	-0.128403264	-0.104562587	-0.119191611	-0.120541371	-0.085961097	-0.087721285	-0.105514489	-0.085102288	-0.108345064	-0.039579231	-0.039442526	-0.050812792	-0.050487145	-0.018453005	-0.030977344	0.015305009	-0.001453582	0.02875893	0.036148057	0.055960891	0.044303967	0.068067451	0.043538877	0.041721378	0.060184845	0.04571126	0.053515255	0.048001216	0.055512863
400.mp3	0.069612013	0.01209228	-0.003609468	0.000978301	0.004232438	0.020462511	-0.053531885	0.033836859	-0.00486533	-0.021351947	-0.01080395	0.062614605	-0.077496298	0.050577924	0.025951229	0.003046615	0.016728575	0.002842104	0.024295911	0.009152992	-0.00038972	0.005374088	0.01353987	0.009966025	0.006029477	0.00623813	2.41E-05	0.008453884	0.0024127	0.026027327	0.004528029	0.002191867	0.009364422	0.013231697	0.011168026	0.041288144	0.004710713	0.00720343	0.011227955	0.007400331	0.024131616	0.011775827	0.000791966	0.006796063	0.013970469	0.010483644	0.012890285	0.0053369	0.006330294
401.mp3	-0.004034662	0.003672049	-0.016135129	0.004899048	0.001016885	-0.008717772	-0.009627791	0.006612686	-0.000951945	-0.028192699	-0.027639399	-0.016717372	0.016663104	0.023747679	-0.001543196	0.021120286	-0.003693308	-0.002662529	-0.017479266	-0.001793391	-0.000644902	-0.004974211	-0.019224126	-0.013410035	0.004883251	-0.026033988	0.025212049	0.001582386	-0.003616505	-0.03373852	0.000347617	-0.000862289	-0.011312141	-0.031053703	-0.004261643	-0.00752738	-0.014277022	0.002205914	-0.015474899	-0.002864139	-0.026407799	0.003448877	-0.024904573	-0.011340966	-0.019679028	-0.001808859	-0.015653642	-0.010551915	-0.024313134
402.mp3	0.009060127	-0.033020451	-0.013302076	0.021567079	0.045102226	0.014239637	-0.012739005	-0.021079757	-0.015344535	-0.033564475	-0.003608061	-0.028339702	-0.033118809	-0.001244941	0.04955274	-0.026783022	0.009827268	0.014279753	0.030068745	0.029752306	0.012022228	0.002773604	-0.000106746	0.031541818	0.013573847	0.000175156	-0.015487517	-0.016436344	-0.019028073	0.006777543	0.005031773	-0.017005306	-0.010250124	0.012411939	-0.011483977	0.01036064	-0.010220214	-0.008191768	-0.024114592	0.004456308	-0.018859517	-0.014308791	-0.017728554	-0.031113	0.022199203	0.00286413	-0.009128752	-0.006661741	-0.005904331
403.mp3	-0.017636627	0.008871317	0.02393352	-0.0106076	-0.01417917	-0.06728585	-0.08707623	-0.077288701	-0.06286507	-0.043258663	-0.0462094	-0.02327411	-0.004938863	-0.019269949	-0.014239363	0.003984769	0.021474513	0.018592289	-0.031615407	-0.031565155	-0.05587895	-0.059369588	-0.073478246	-0.064394863	-0.048282504	-0.03380923	0.004090399	0.000846198	-0.012638578	0.006681681	0.0247273	0.005567233	0.019357789	-0.024560522	-0.03096226	-0.068331068	-0.041263716	-0.01552088	-0.066257472	-0.031378438	0.009903305	0.025081643	-0.021878101	0.003576389	-0.007581395	-0.010858954	-0.018858344	-0.006459419	0.009236745
404.mp3	0.007872874	0.008652872	0.003472119	0.006253334	0.005920409	0.005566936	-0.006594006	-0.001918951	-0.007774246	0.001570992	-0.008239454	-0.001287374	0.002534995	-0.010452411	-0.001797232	0.001805072	-0.000230827	0.005640424	0.008043907	0.001067123	0.006009263	0.007921308	-0.005487799	0.00745618	0.007520647	-0.007384335	-0.001624102	0.00086073	-0.00822672	-0.002683976	-0.00044545	0.007840105	0.010606423	-0.00035418	-0.011420239	-0.000560387	0.003587362	0.009713963	0.00446952	0.002848499	0.00625307	0.00861875	-0.01786459	-0.011873187	-0.026099353	-0.005632033	-0.026173358	-0.020956865	0.003067791
405.mp3	-0.00801654	0.015918674	0.006160943	0.006555938	-0.009091476	-0.015208006	-0.045723448	-0.028902323	-0.03086401	-0.031155632	-0.030859077	-0.037260481	-0.014720716	-0.006613829	0.010059951	-0.022144614	0.009750788	-0.014651338	-0.023738862	-0.038009489	-0.010304622	-0.00894452	-0.040138006	-0.020391009	-0.020047174	-0.021950022	-0.002578522	-0.023284227	0.079692877	-0.017815388	-0.011170682	-0.050087816	0.092292941	-0.018900436	0.043616913	0.012979547	0.009128537	0.00076856	-0.007799469	0.090422658	-0.016397309	-0.003370379	-0.014233132	0.024398144	-0.051833499	-0.009336122	-0.035896476	0.062284102	-0.004852868
406.mp3	-0.017475316	0.02508099	0.041014837	0.012319367	0.010299985	0.012957381	0.012864592	-0.014042308	-0.012013306	0.035876585	-0.005708849	0.010477688	-0.004039028	0.015020829	0.026141014	0.047870281	0.016041854	-0.032178933	0.021608334	0.006123831	0.015971154	-0.019636369	0.024395428	-0.011056186	-0.000614569	0.018149289	-0.000539668	0.016032227	0.020995942	0.007529633	-0.004721825	0.03946264	-7.73E-05	0.014167819	-0.020691083	0.029610128	0.028261574	-0.006270425	-0.026877056	0.046406506	-0.017281911	0.025484198	0.022601671	0.009906141	0.036993536	0.019937056	-0.0159443	-0.01689664	0.015035698
407.mp3	-0.021096486	0.035666866	0.028005613	-0.002885075	-0.034965018	-0.005007525	0.028267546	-0.020358091	-0.025059746	0.014088085	-0.015949812	-0.002109727	0.015033757	-0.000434644	0.027152188	-0.013363922	0.006567815	0.016058909	-0.006648089	-0.011859211	0.020308763	-0.034051716	0.024826991	0.005710274	-0.019137113	-0.006229951	0.001766118	0.01317603	-0.014685949	-0.002459467	0.006973296	0.008163215	-0.021194127	0.034542447	0.028275439	-0.003195182	-0.03152703	-0.003861908	0.028624092	-0.020881712	0.010658362	0.024042536	-0.016877865	-0.001339112	0.008685637	0.021343975	-0.022742731	-0.032572423	0.00758925
408.mp3	0.030554696	0.004184034	0.002747996	0.008260515	-0.005499321	-0.00769817	-0.070107339	-0.038548026	-0.017030721	0.029068934	-0.011952785	0.001943645	0.00922695	0.033126214	-0.004553551	0.021308257	0.004842941	0.004578229	-0.009841118	-0.004550559	-0.018699746	-0.024998405	-0.021558498	-0.062980811	-0.013137378	0.044618643	0.013863898	0.001083203	0.006157188	0.047641744	0.052968535	0.052531365	0.016734494	-0.018385226	0.001375365	0.007630348	0.003537999	0.042550856	-0.064007269	-0.038032385	-0.045579401	0.031625245	-0.007892741	0.009261766	0.000444236	0.041066863	0.004029155	0.0157166	0.012258669
410.mp3	0.035361848	0.110476247	0.079096436	0.054736413	0.099985713	0.150915261	0.019973732	0.022392672	0.122048123	0.048411046	0.031110463	0.093932369	0.015347435	0.03731298	0.102480618	0.0355552	0.0983968	0.130274029	0.02721045	0.057513603	0.033045826	0.066341176	0.1121975	0.072197007	0.025556519	0.003632176	0.086952643	0.050282084	0.114615402	0.0765543	0.0492844	0.110805353	0.062719628	0.012454503	0.0936425	0.067069162	0.036793458	0.101718558	0.038570045	0.012813638	0.067137822	-0.014198962	0.008622955	0.100764437	0.04483168	0.024488213	0.100980524	0.054071547	0.055917401
415.mp3	-0.022257774	-0.009547208	-0.019595338	0.02870196	0.014946947	0.022017523	0.024798675	0.019032344	0.089876829	0.06302419	0.034891696	0.003412854	0.024562386	0.025916744	0.015193536	0.098050943	0.041220671	0.027164642	0.004801965	0.026717951	0.029525968	0.02916654	0.08804358	0.02892891	0.021736305	0.003310852	0.015498366	0.011719697	0.031879622	0.03658592	0.019085113	0.014593125	0.005496162	0.026652307	0.027454353	0.043860803	0.060451174	0.027574234	0.008417951	0.008038271	0.027659476	0.022841087	0.048426798	0.065665354	0.027429721	-0.010851616	0.004432076	0.003350632	0.008683849
416.mp3	-0.047171747	-0.044717648	-0.16014998	-0.009278685	0.049055645	0.043094343	0.016804927	0.01631011	0.035596445	0.011777133	0.028336927	-0.000210977	-0.069288169	-0.091929493	-0.043438453	-0.079328172	-0.096247163	-0.136775971	-0.066075269	0.013754057	0.024128398	0.038381749	0.010042938	0.017315439	0.024601522	0.041613712	0.012585169	-0.051238079	-0.084881083	-0.045629939	-0.090275205	-0.07876885	-0.12085213	-0.011441441	0.036207049	0.025480901	0.032685922	0.011455331	0.009083381	-0.006496774	0.026410065	0.011270962	0.001587898	-0.030650075	0.020904301	0.0215529	0.038172672	-0.108977007	-0.055235342
419.mp3	-0.003673578	0.006387815	-0.037020243	-0.001436805	-0.016903441	0.021863816	-0.008695861	-0.014700385	0.034352396	0.040986666	0.012596176	-0.012801583	-0.006905422	-0.002717244	0.017033538	0.02997679	0.002216488	0.034516473	-0.004691975	-0.010549768	-0.002443608	0.011695369	0.022805182	0.030869932	0.068006855	0.020734508	0.025450297	-0.010891603	0.065274318	0.025910098	0.017093958	0.011988904	-0.00922358	0.01234244	-0.009300537	0.012277854	-0.010676679	0.018245675	0.006482551	0.043248629	0.025929309	0.010244926	0.018730893	0.022363231	0.016610563	0.02257514	-0.000662713	0.016228837	0.018070472
420.mp3	-0.115519304	0.002744352	-0.041323626	-0.030132026	-0.007705744	-0.03063191	-0.017612723	-0.042068442	-0.03394291	0.004292494	0.006910358	-0.027313896	-0.024433857	4.69E-05	-0.079479906	-0.084215061	-0.075271406	-0.007955394	-0.019714204	-0.043406864	-0.077393626	-0.035186688	-0.037558592	-0.000839831	-0.036512814	-0.033789256	-0.00214744	-0.02906959	-0.047148693	-0.009692045	-0.1282591	-0.084396396	-0.102411226	-0.001872531	-0.026515633	-0.020099986	-0.020077	-0.048219167	-0.027654678	-0.039919163	-0.05583394	0.007952518	0.002382067	-0.036827925	-0.025974242	-0.054951897	-0.1123131	-0.091867015	-0.104802658
422.mp3	0.202632711	0.193607269	0.217652296	0.172882039	0.112344169	0.095710191	0.168139728	0.209054429	0.224901893	0.208182227	0.191553749	0.212949419	0.115423576	0.083142417	0.051370946	0.10164199	0.079004169	0.058651011	0.068862164	0.066843817	0.081797863	0.118176907	0.138795506	0.131980572	0.118832736	0.052313289	0.045211171	0.024106552	0.025745042	0.033146437	-0.036913588	0.100568636	0.057791117	0.077670341	0.087038762	0.106877945	0.111285949	0.036741664	0.015895913	0.122877928	0.129377467	0.024936178	0.029011659	0.047849437	0.070600683	0.058117781	0.105958186	0.037149866	-0.00945125
423.mp3	0.004070118	0.024956828	0.08079559	0.117000169	0.129527733	0.110080949	0.030399412	0.019554814	0.092741125	0.013946765	-0.00323296	-0.00765461	0.016435295	0.066966146	0.032020905	0.017336128	-0.000718554	-0.018025873	0.023417452	0.032754695	-0.028182138	0.029855	-0.02257999	0.02184153	0.057867976	0.08391512	0.123490715	0.116844018	0.046568304	0.013911066	0.086237689	0.004186976	-0.00846204	0.006305742	0.031489434	0.123181376	0.038568474	0.049713297	0.009918704	-0.012254443	0.009719521	0.008778373	-0.018984691	0.008297924	-0.002809985	0.013312156	0.092952744	0.089736105	0.143568531
425.mp3	-0.006287871	-0.01251081	-0.006583388	-0.004072744	0.005187421	0.010578264	0.012160384	0.016848777	0.014626181	0.004874768	-0.002950142	-0.010574367	-0.003971246	-0.003653323	0.012061081	0.015710864	0.005948557	0.025709687	0.012592556	0.019516775	0.010461002	0.015139647	0.009839992	0.025768694	0.03079991	0.032263272	0.033690131	0.026221871	0.012533441	0.019744714	0.004661933	0.027523852	0.021548658	0.020532234	0.027143927	0.037868364	0.016314162	0.013268521	-0.001697416	0.020243533	0.027096541	0.002555041	0.002214907	0.015916839	0.029272416	0.009203066	0.003352368	0.007783929	0.027214483
426.mp3	0.022418435	0.0240252	0.002916734	0.01864777	0.015544714	0.032883623	0.018234176	0.038054229	0.016415785	0.026708059	0.000897681	0.028544627	0.021046296	0.0332621	0.015558567	0.027438138	0.026011116	0.007724945	0.010478587	0.018295954	0.025454513	0.030845043	-0.005635662	0.019554279	-0.004795508	0.003440797	0.010167565	0.03123855	-0.02660543	0.037532009	-0.019381715	-0.028841635	-0.030439839	0.021527913	-0.013992971	0.017461563	0.026179353	0.037422603	-0.005831562	0.01985937	-0.005341721	0.003457277	0.00694112	0.010611743	0.015543172	0.033729475	0.017700295	0.047224749	0.021186088
427.mp3	0.027253316	-0.025103872	-0.018882264	-0.015379282	0.03328125	0.088379296	0.046012571	0.087933054	0.117515195	0.054324483	0.072064035	0.08419601	0.033404188	0.018186876	0.037859507	0.024107887	3.80E-05	0.033993042	0.02171706	0.059869665	0.043558446	0.010740029	0.011930077	0.046498907	0.000975109	0.00157202	-0.014079603	-0.004271325	-0.00759655	-0.019182644	0.020661311	0.107570665	0.128680925	0.055174573	0.054420013	0.073732352	0.04094775	0.020948421	0.033000528	-0.006686736	0.022104049	0.031395511	0.037019477	0.028075264	0.064007858	-0.005438768	0.008384895	0.039514073	0.000879327
428.mp3	-0.003448891	0.016851326	0.034724044	0.006902025	-0.001535814	0.019163479	0.023044538	0.023431037	0.003545372	0.017232659	-0.002790666	-0.007178005	0.023956005	0.000419709	0.014837202	-0.002943871	0.013047475	-0.009405902	0.010934572	0.001423893	0.00629408	0.018125347	0.008801896	-0.00555605	0.002697792	-0.015104987	-0.007784248	-0.013162172	-0.009964258	0.018078771	-0.019580295	-0.006860983	-0.020655252	-0.011350901	-0.020194107	0.008010522	-0.012773079	0.002033796	-0.004509495	0.020599579	-0.010118746	0.008556715	-0.008560482	0.016525546	-0.014852494	0.009764052	-0.003896129	-0.010934377	-0.016275184
429.mp3	0.007996158	0.03315376	0.025009593	0.002974531	-0.032138769	0.085718364	0.10769391	0.040989436	0.036355446	0.040308049	0.012973335	-0.00162772	-0.009801859	0.052376555	-0.006706359	-0.022209953	0.016940104	-0.033698786	0.010933238	-0.05269675	-0.014203048	-0.060511264	-0.044777142	-0.083900189	-0.041251082	-0.037620601	-0.061119744	-0.046217059	-0.100164075	-0.129571306	-0.109564257	-0.173464171	-0.165041555	-0.168616825	-0.153264374	-0.16100754	-0.146641224	-0.111892597	-0.114253769	-0.084662048	-0.143303427	-0.130437474	-0.130103936	-0.113966855	-0.135926694	-0.140313526	-0.113904344	-0.121840715	-0.086151832
430.mp3	-0.031777864	-0.036653372	-0.054622507	-0.031470078	-0.039370587	-0.032115014	0.008426234	-0.045230389	-0.114695671	-0.032059779	-0.037873649	-0.025560606	-0.026755022	-0.040373423	-0.033801576	-0.007724226	-0.030142323	-0.183017199	-0.043427552	-0.03728219	-0.041994087	-0.047712746	-0.040178016	-0.052762031	-0.002308764	-0.034813826	-0.122262233	-0.029343671	-0.034971744	-0.038126868	-0.018782827	-0.031875704	-0.029189452	-0.001291617	-0.016771847	-0.152175954	-0.016959709	-0.028411029	-0.028152279	-0.050601974	-0.033062823	-0.02943329	-0.026675712	0.002279682	-0.03652211	-0.082432123	-0.034703181	-0.046126716	-0.036998723
431.mp3	0.013374857	-0.016114227	0.012485079	0.004038412	-9.07E-05	0.015667508	0.010132593	0.01736549	0.019171713	0.01763218	-0.005100023	-0.013688562	0.007890657	0.013105029	0.027476228	0.007003844	0.010678716	0.016107986	0.020329433	0.034188888	0.005499462	0.002634847	0.070221913	0.003749065	0.029685788	0.03015648	0.019149432	0.012759793	0.037620791	0.010283822	0.000161974	0.00162246	-0.011275163	0.011174906	0.021318698	-0.005308214	0.000414622	0.003813945	-0.004688736	0.042066669	0.02802956	0.046853431	0.056508568	-0.001085641	-0.008404217	0.015889258	0.015008192	0.02737594	-0.010033547
432.mp3	0.000939182	-2.91E-05	0.010407817	0.020313706	0.015428639	-9.00E-05	0.002716862	-0.001717985	-0.018454117	0.003133961	-0.001405658	-0.008826847	-0.037537533	-0.00727532	0.004169304	0.001964101	0.000579369	-0.02090445	-0.013579234	-0.006197224	0.020517271	0.012302916	0.003967141	0.009158473	-0.012033681	-0.027803269	-0.046056221	-0.028035947	-0.048509834	0.013647908	0.008676426	0.019360543	-0.009374611	-0.018705631	-0.037511965	-0.03250049	-0.051955194	-0.044648345	0.028257224	0.018135589	0.005952175	0.00065568	-0.007864836	-0.036430965	-0.041521042	-0.038569988	-0.039263579	0.025325748	0.001645886
435.mp3	-0.017133735	0.0166621	0.041249735	0.044570422	0.011582581	0.030734963	0.032615359	0.019267263	0.035303	0.027349957	0.025816897	0.014989174	0.049918611	0.028807337	0.03288277	0.022948803	0.061926135	0.010219493	0.034357691	0.021598432	0.012789449	-0.003045289	0.022491359	0.026284355	0.022770471	0.019444877	0.045150519	0.021432138	0.018483933	0.028276641	0.047934964	0.016271909	0.018291606	0.051510039	0.014191615	0.062067562	0.020265779	0.160356249	0.027039457	0.048134082	0.019974334	0.03825745	-0.016495392	-0.001100465	0.019585676	0.004915319	0.033842175	0.001198719	-0.033773224
436.mp3	-0.006081933	-0.085633188	-0.038397647	0.001542272	-0.027745951	0.005409301	-0.0265506	-0.004000383	-0.006769565	-0.034247269	0.021492768	0.026274239	-0.014026393	-0.0488107	-0.029928506	-0.043307448	0.012912575	0.01788212	-0.022188329	0.007077304	-0.033273283	0.009537518	-0.03257322	-0.017972767	-0.008130854	-0.022645507	-0.002639422	-0.013324478	0.007513009	-0.02369643	0.003777245	-0.003314157	0.020488364	-0.059411564	-0.064651654	-0.035605328	-0.021947614	-0.02206597	-0.053304389	-0.016447239	-0.0308503	-0.041020479	-0.018405775	-0.046418256	-0.00951851	-0.013253844	0.00448235	0.000934634	-0.013475986
437.mp3	0.120933236	0.126066391	0.089725135	0.093276992	0.08721976	0.092096593	0.104911692	0.086593879	0.118402973	0.180304239	0.1588971	0.137576112	0.115457798	0.162535502	0.03718629	-0.023644331	0.019488846	-0.001064999	-0.008464255	0.005655985	-0.018077358	-0.015310204	-0.012365608	-0.012853542	-0.029200415	-0.047234969	-0.006868814	0.145840428	0.161363052	0.150545026	0.128323251	0.15891305	0.137229007	0.183475207	0.200258557	0.192540121	0.228281175	0.197404921	0.221795133	0.206624518	0.176519314	0.176447428	0.158400138	0.189207564	0.146030027	0.141826909	0.207787458	0.187337173	0.195221534
440.mp3	-0.019073491	-0.010143209	-0.064407756	-0.002339179	-0.010365036	-0.026285322	-0.026023804	-0.018266368	0.004256349	0.011588209	-0.015844169	-0.049991693	-0.025404855	0.005109769	0.004154742	-0.005438374	0.003680513	-0.045126833	-0.005236274	-0.012815678	0.013230656	-0.018244252	-0.017327395	-0.040240499	-0.037792734	1.98E-05	-0.01035653	0.005511967	-0.05266045	-0.000595258	-0.024368692	0.007523778	-0.025317547	-0.031968081	-0.027741949	0.015966915	0.006445255	-0.025445341	-0.003502318	-0.055811432	0.009871344	-0.015294917	0.002045969	-0.011595128	-0.004313498	-0.017327615	0.006624667	0.010706129	-0.014785935
441.mp3	0.04402108	0.027040617	0.009336781	0.013350858	0.017857952	0.0020994	0.000366438	-0.01425896	0.013904147	-0.00490881	0.004387149	-0.00055032	0.003005794	-0.017705153	-0.019072711	0.006839348	0.034603513	0.008753966	0.030208491	-0.014699258	-0.014664829	0.018070074	0.021987289	0.013086655	0.009160933	0.010848627	0.005962417	0.006452759	-0.004122645	0.000537018	-0.003634657	-0.012781249	0.011952807	0.036775372	-0.028364457	0.022277452	-0.002991374	-0.018569065	0.015899136	0.0101834	0.010401402	0.007400931	0.006126014	0.00535255	0.009538052	-0.012275145	-0.003439782	-0.014191335	0.007131351
442.mp3	0.074122162	0.034641645	0.047188822	-0.03950188	-0.076301297	-0.067807512	-0.058049728	0.00613284	0.021285241	0.000737194	0.022809435	-0.05574778	-0.085392745	-0.059012869	-0.042512286	0.033337228	0.019804984	0.021298709	0.015787467	-0.015742104	-0.029161196	-0.036544925	-0.027991128	0.026858235	-0.02154276	0.007095325	0.032048541	-0.028846222	-0.029809485	-0.012203531	-0.005792498	0.042111097	0.050961749	0.005087464	0.01233587	0.05419056	0.036998236	0.016458932	0.004855094	0.067880032	0.001889138	0.026776942	0.050089208	0.07903912	0.03111016	0.023599885	0.036859592	0.048518545	0.028146178
444.mp3	0.032006851	0.003587039	-0.00277173	0.001774927	0.004465671	0.02619662	0.008690322	0.007716056	-0.002683248	-0.008704565	0.003638383	-0.011015488	-0.015448135	-0.016173891	-0.012307313	-0.037777894	-0.018765397	4.98E-05	-0.007478148	-0.022869201	0.006156193	-0.01744033	-0.024725738	-0.000841184	0.000384302	-0.006318642	-0.01529081	-0.010929517	-0.006402255	0.025314438	0.028402334	6.91E-05	0.011616958	-0.013510276	0.023437544	0.017239953	0.010066011	0.016376241	-0.007036137	0.007952944	0.002081557	-0.002660817	-0.010426089	-0.013519991	-0.016407646	-0.007449951	0.004219828	-0.002755402	0.002677458
445.mp3	-0.099963741	0.270982664	0.293863285	0.012899408	-0.026056139	-0.021719674	-0.007020355	-0.019823599	-0.01422805	-0.011308777	0.025275702	0.229839888	0.047841993	0.112262591	0.066229317	-0.01446495	-0.252219036	-0.082100976	-0.039734847	-0.091491442	-0.123458211	-0.131155733	0.264446239	0.063044649	-0.030976771	-0.024522023	-0.051324344	0.059224313	0.039776085	0.034030572	0.01903039	0.242161769	0.083983129	-0.030973841	0.311716213	0.001401508	-0.095622219	0.005162685	-0.056785995	-0.149608594	-0.07256044	-0.044795701	0.18473786	0.175874189	0.102034349	-0.021090317	0.253040065	0.092610681	0.017665506
448.mp3	0.029097477	0.019985634	0.005662781	-0.005401844	0.094078138	-0.014896352	0.013910571	0.167928183	0.012546452	0.011738943	0.025802193	-0.017455168	-0.010239029	0.092673429	0.011444284	0.019538948	0.067811732	0.007122197	0.017353867	0.014998925	-0.026832305	0.044542033	0.063715927	0.030989814	0.028150416	0.039774655	0.036625117	-0.036546873	0.030205389	0.04734227	0.066817112	0.016839581	0.053044011	0.025158843	0.009743899	0.00085126	0.059706873	-0.0049841	-0.072643767	0.026809586	0.088531704	0.021930046	0.044653841	-0.01680151	0.014557954	-0.023720791	0.047954628	-0.053516419	-0.003918279
449.mp3	0.179655034	0.068075671	0.024718832	0.00401893	0.082626744	0.062622633	0.094930706	0.050670003	0.137442619	0.159729472	0.172608417	0.109374072	0.108413682	0.184019653	0.146102271	0.103482518	0.079411229	0.068576478	0.101771934	0.11163903	0.089007527	0.054421109	0.029677624	0.047987757	0.055804459	0.073645772	0.048064516	0.005103551	0.052081596	0.01138571	0.043266955	0.040854528	0.029926762	0.028185235	0.025745739	0.011583405	0.034978368	0.037092028	-0.01604145	-0.013380518	-0.019200092	0.016067201	0.011018852	0.02912983	0.018623962	0.005660876	0.009444141	0.008494538	-0.006354917
450.mp3	0.007015562	0.005679817	0.014243696	0.013438214	0.011483788	0.003019291	0.023978025	-0.002827305	0.010847877	0.008691132	0.014883735	-0.009132638	-0.021580838	-0.039151582	-0.017242572	-0.036192161	-0.017425002	-0.028847948	-0.018192213	0.001738075	0.008773349	-0.001032071	-0.015579958	0.034850031	0.043907075	-0.003301072	-0.017679954	-0.044846499	0.074851809	0.012689861	0.119884507	-0.038823995	0.096055879	0.030076122	0.116065943	-0.042698896	-0.026921272	-0.022829372	-0.019668005	-0.027386884	0.001620705	0.006368295	-0.012325843	-0.019483627	-0.029928834	-0.022857637	-0.014415593	-0.015022179	-0.027853641
451.mp3	-0.009939834	-0.022493278	-0.017472495	-0.017651741	0.00373587	0.008329129	0.017206996	0.000558982	0.021076499	0.011738675	0.001902493	0.015437845	0.01466973	0.001305176	0.007735502	0.013880347	0.003338381	0.006957423	0.015807478	0.001934331	0.019811747	0.012180474	0.000205838	0.021308052	0.013430758	0.004896985	0.0176364	0.019252314	0.001535439	0.024645756	0.020044826	0.014580393	0.072194446	0.016877155	0.013293777	0.00308766	0.008473205	0.01327249	0.007643366	0.007320141	0.006186381	0.012037029	0.030058714	0.004194219	0.01752852	0.033257866	0.001273161	0.023590157	0.030905458
452.mp3	0.053183176	-0.029107529	-0.039175769	0.092268937	0.152924097	0.055436511	0.108644567	0.088567515	0.073704969	0.103320245	0.018222869	-0.030018185	-0.01059039	0.185401258	0.085137687	0.088257022	0.153343415	0.060914662	0.090578097	0.063602435	0.059018156	0.048394082	0.059224339	0.065008506	0.053232345	0.125085014	0.074807233	-0.022637671	-0.021609016	-0.01085608	-0.026228241	-0.029406963	0.080050143	0.118004022	0.086581916	0.072959869	-0.019919529	0.121137063	0.07644281	0.081679331	0.087910478	0.037344257	0.081756895	0.055208901	0.042615347	0.076550592	-0.008085127	-0.031977853	-0.016973744
453.mp3	-0.000259173	0.00220473	0.006122897	-0.005755522	0.04014686	-0.002000322	0.032378246	0.026035885	0.037488216	0.011008555	0.021942385	0.018000429	0.027227411	0.027107494	0.015643161	0.027668285	0.036259987	0.004993114	0.009942845	0.016813044	0.007642876	0.040948339	0.003705583	0.035172876	-0.002350987	0.044294696	0.011124682	0.005568562	-0.000884125	0.044521542	0.018429102	0.033544049	-0.013692478	0.029577731	0.011871672	0.018880664	0.016032903	0.013283599	-0.010190859	0.007879604	0.028563757	0.053909131	0.05056281	0.03049041	0.027979211	0.00028715	0.013334016	0.007837414	0.042813437
454.mp3	-0.007501379	-0.006976346	0.014272884	0.00188794	-0.008072048	-0.011859536	-0.005774926	0.004882952	0.01384267	-0.001288932	-0.012042716	-0.015403848	-0.005848589	-0.001140221	0.008372197	-0.005941983	-0.019644837	-0.01159474	-0.007552257	-0.009814416	-0.01612692	-0.010791058	-0.002263715	-0.009764857	-0.006120805	-0.006104326	0.010322949	0.000357892	-0.008309	-0.010450074	-0.01119861	0.002449658	0.011713943	-0.004721706	-0.011530942	-0.014328707	-0.004053245	0.002925805	0.008598619	0.002767777	-0.012245595	-0.005868046	-0.003319608	0.004143639	0.009369856	-0.002686899	-0.005788483	-0.007520923	-0.00532661
455.mp3	0.072281171	0.063966083	1.10E-05	-0.010462715	0.009783669	0.021658506	0.029698718	0.032511643	0.023193506	0.033710695	0.030679931	0.047193326	0.050296274	0.117734627	0.041850929	0.031239386	0.073096718	0.153602596	0.080405964	0.096607062	0.082267798	0.071700249	0.075837759	0.013220379	-0.017876184	0.012753648	0.014082885	0.020346363	0.03328449	0.021962563	0.013488583	0.031441528	0.061320669	0.041668505	0.074161471	0.060802272	0.013276502	0.063918847	0.112976308	0.096598144	0.07946504	0.051118455	0.045660964	0.020062321	0.021203851	0.018057225	0.023096998	0.008560729	0.011494624
456.mp3	-0.01115821	0.004441558	0.015127848	0.032223088	0.018860953	0.042216016	-0.005948956	-0.005270863	-0.004180064	-0.006145427	-0.006323941	0.013500855	0.012651285	0.03767809	0.003369053	0.049381887	0.005474327	0.027213363	-0.006164986	0.025791076	0.005046401	0.049963198	-0.005866573	0.001738511	0.002295648	-0.001502397	-0.029039534	0.007870448	0.003451207	0.018119974	0.01199403	0.008336573	-0.017450774	0.001547293	-0.004489494	0.017950123	0.00845392	0.030950062	-0.004701166	0.008696902	-0.001848185	0.011023086	-9.46E-05	0.000404379	0.013868446	0.038557744	0.001890458	0.024737149	-0.014397281
458.mp3	0.029025254	0.11015716	-0.001638265	0.058303682	0.041973918	0.02077369	0.046954391	-0.001667678	0.008526692	0.005321505	-0.002752672	0.049528927	0.053734155	0.006588464	0.07631441	0.022371484	0.031812031	0.064069918	0.009675568	0.012833878	-0.006848107	0.009076411	0.084209336	0.008586	0.021347658	0.065533371	0.053751105	0.04575695	0.034555905	0.006763538	0.019548192	-0.002370741	0.028271147	0.111988665	0.006850918	0.047493145	0.036611691	0.023286324	0.040880863	0.00998248	0.01116911	0.012236295	-0.002590884	0.042279118	0.060234025	-0.00856865	0.084918035	0.037588937	0.032497906
459.mp3	-0.055443807	-0.043936606	-0.053010989	0.005581706	0.077148756	-0.016883805	-0.073946094	0.044667681	0.092152959	-0.032378888	0.144191415	0.009416599	0.071229023	0.004659294	-0.03095098	-0.032332273	0.022976778	-0.003788083	-0.015794906	0.108512894	-0.034612729	-0.035411001	-0.047329451	-0.062290144	-0.010682554	-0.007928877	-0.001768541	-0.025926478	-0.050178189	-0.038658452	0.000954367	0.013541273	-0.022681333	0.017160535	-0.022155708	-0.005360192	0.036182069	0.028100159	0.046044796	0.136814689	0.129886794	0.121843427	0.080558182	-0.056958976	-0.020770558	-0.01286688	-0.040066644	-0.03152859	0.034662176
460.mp3	0.061726535	0.036395784	0.038967964	0.01880327	-0.013885646	0.081414718	0.031603107	0.047927678	0.033792373	0.03530257	-0.000752017	0.043596296	0.098968865	0.010522638	0.020430551	0.042891806	0.075881169	0.106263477	0.003469065	0.011873698	0.042409345	0.024494676	0.009030338	0.033078244	-0.016868133	-0.02715887	0.006510951	0.030376424	0.027590621	-0.005242434	0.008826031	0.025853259	-0.016221455	-0.014265992	-0.029506295	-0.005498612	-0.022732066	0.015907144	-0.022704271	0.011584384	0.03784519	-0.016063277	-0.005859144	-0.005602652	-0.021178761	-0.035168447	-0.014669609	-0.049919145	-0.007203743
461.mp3	-0.210215805	-0.102620751	-0.224641009	-0.059933834	-0.222209906	-0.130192874	-0.117339466	-0.152597078	-0.173127507	-0.098471674	-0.173668306	-0.104964498	-0.180514888	-0.120906382	-0.245631271	-0.076303175	-0.220600032	-0.114354054	-0.090666013	-0.139812902	-0.116770522	-0.044374864	-0.045854546	-0.073174806	-0.07144759	-0.015084454	-0.026895109	-0.054792981	-0.023596465	-0.030923191	-0.049924435	-0.020071854	-0.03276067	0.006864968	-0.098937313	-0.03422388	-0.08150795	-0.089338786	-0.072658548	-0.035380771	-0.046400669	-0.052914257	-0.013285186	-0.033886265	-0.05707724	-0.02819672	-0.0315412	-0.00683215	-0.077770252
462.mp3	0.127565735	0.234322932	0.072314989	0.113620973	0.089428365	0.078619562	-0.007528571	-0.014470921	-0.057968894	-0.023080875	0.006306541	0.027057005	0.014986361	-0.01464567	-0.033551619	-0.066307679	-0.016503679	-0.004508972	0.068912074	0.100160919	0.167142438	0.127980429	0.179315839	0.193106966	0.11278123	0.16764202	0.123901699	0.111039997	0.193329916	0.132222448	0.206057744	0.100303008	0.197594542	-0.010593654	-0.049116838	-0.056608473	-0.025005975	-0.043368399	-0.056625219	-0.023293466	-0.034093099	-0.020447284	-0.022555161	-0.037194095	-0.023879954	-0.026764387	0.027616525	-0.01461301	-0.023654388
463.mp3	0.0689985	-0.040433761	-0.09873727	-0.054933083	-0.0565792	-0.021791294	-0.00076748	-0.03595082	-0.041138386	-0.039412775	-0.04701189	-0.030967298	-0.02688279	-0.067559538	-0.060163747	-0.090295266	-0.017511647	-0.005505272	-0.02215072	-0.012856366	-0.023567283	-0.015150025	0.134624565	-0.008886629	-0.043115369	-0.111831149	-0.094506994	-0.025933845	-0.040794034	0.012498095	0.040872566	0.021928046	0.002863336	0.068844659	-0.030023026	-0.086169269	-0.0586568	-0.039751073	-0.02413452	-0.062273104	0.049528532	0.062560297	0.086586547	0.065806544	0.082305584	0.006129895	-0.033336552	-0.065559067	-0.028237185
464.mp3	-0.028058759	-0.008977609	-0.006452141	0.000525308	-0.010292862	0.011127471	0.002324842	0.023370333	-0.054803457	-0.02421677	-0.076398028	6.24E-05	0.055274949	0.017519284	0.016304023	-0.003388983	-0.010348771	0.005040138	-0.046689047	-0.078888666	-0.049467416	-0.042132185	-0.016461486	-0.040967681	-0.035421626	0.016863756	0.045728581	0.01168763	0.029876462	0.01659248	-0.004295584	0.020351028	-0.050051913	-0.056426377	-0.035806897	-0.049382553	-0.075695194	-0.087332956	-0.067702077	0.018740624	0.026578501	0.02237974	0.022642352	-0.01969918	-0.013533401	-0.006414324	-0.047422364	-0.041647808	-0.036849854
466.mp3	0.000757314	0.016724351	-0.003778227	0.00506733	0.011921653	0.012642219	0.000316772	0.012408339	0.044057975	0.010219656	0.012441598	0.001113541	0.005133641	0.013843805	0.013642705	0.014617679	0.005235181	0.006740833	0.017595504	0.001579722	-0.005695897	0.000632789	0.023651193	0.003182379	-0.000718839	0.004316788	0.007431116	-0.016782694	-0.005414447	0.020215835	0.000985265	0.009086996	0.031164228	0.009784711	0.006928273	0.022444435	0.013216681	0.007197199	0.016223404	-0.002291909	0.005427816	0.020314814	0.013606997	0.006519693	0.00711171	0.041411042	0.011116952	0.008277351	0.010351067
467.mp3	-0.042803247	0.031666825	-0.007221819	0.020613813	0.040416244	-0.007371548	0.022707787	0.055809474	-0.025500562	0.029099097	-0.007965198	0.006038395	0.019556082	0.095445748	0.045320062	-0.041211409	0.023617814	-0.009598945	0.035945768	0.028709163	-0.007326093	0.030279296	0.066640399	-0.029625998	0.069350136	-0.002798406	0.023047976	0.000265008	0.037341829	0.01610825	-0.032731296	0.009701446	0.009795664	0.046480144	0.011742005	0.003431951	0.026661375	0.058862074	-0.028938222	0.010543636	0.049218925	0.042402157	-0.007144722	0.066408776	0.033565998	-0.013156327	-0.007695094	0.035380069	0.040948242
468.mp3	0.025295214	0.025360006	-0.017347824	0.014303156	0.028523352	0.007469858	0.00252027	0.014500816	-0.01052274	0.005137119	0.052657029	-0.006699632	0.048720132	0.02934205	-0.036410763	0.017310874	0.016118337	-0.021842154	0.020962216	0.003416635	-0.020304643	0.03519639	-0.00874348	0.004959687	0.044635233	0.003092879	-0.024266474	-0.004452308	-0.002696907	0.000386083	0.020922009	0.011427099	0.000486092	0.024742553	0.03017043	0.031438508	-0.010544957	-0.006599906	-0.004026837	-0.009332442	0.012829265	0.071401675	-0.015076739	-0.009980669	-0.004302196	-0.01217927	-0.019515122	-0.005159675	-0.01515799
469.mp3	-0.000378213	-0.021846754	-0.055086956	-0.0062936	-0.028404737	-0.039266945	-0.069853605	-0.008869806	0.032637538	-0.013352207	-0.041654665	0.148179425	-0.002143908	-0.012254858	0.002223495	-0.005842201	-0.009930981	-0.042188355	-0.013543216	0.002596327	-0.015095946	-0.030537785	0.0508053	0.010986268	-0.02636767	0.004088491	-0.001948947	-0.01075366	-0.057283608	-0.012405026	-0.019423148	-0.010268427	-0.037027063	0.024543883	0.013823153	-0.01093034	-0.005409055	-0.009220521	-0.028203037	-0.017034475	-0.014751101	-0.021696174	0.035675435	-0.023096467	0.007882209	0.004041241	-0.017809331	-0.000304214	-0.008719109
472.mp3	-0.014492511	0.001398173	-0.014537782	-0.021538999	-0.0090992	-0.001748913	0.002801488	-0.042700989	0.073603784	0.015461141	0.023208651	-0.005284089	0.030761466	0.008747064	-0.026461144	-0.017133588	-0.016991911	-0.013601719	-0.004538759	-0.024357844	-0.002176556	0.011905285	-0.012559751	0.011451196	0.015060214	-0.007116391	0.008790144	-0.007432872	-0.004367698	-0.010340941	-0.006754141	0.00543286	0.010816781	-0.007616547	-0.024039073	0.01781367	-0.008011995	-0.034094436	-0.008999573	0.001398057	-0.024147254	-0.010040812	-0.001536419	-0.01193077	0.019661207	0.024691722	0.001455046	0.012930599	-0.002711097
473.mp3	-0.023080425	-0.033216142	-0.048724909	0.020278496	-0.026482268	0.008888333	-0.012948116	-0.003008549	-0.072246002	-0.001281712	-0.013512023	-0.037766374	-0.030288202	-0.021879071	-0.02151282	-0.025355858	-0.044431446	0.023064635	-0.035114664	0.00347501	-0.012189114	-0.005641275	-0.068783483	-0.060564608	-0.035931841	-0.055810472	-0.021082292	-0.030303481	-0.016940996	-0.033412434	-0.051446465	0.027722548	-0.043587243	-0.000677781	-0.014310038	-0.009933363	-0.050661255	0.006496765	-0.005124482	-0.044728605	-0.031660594	-0.032638921	-0.011200204	-0.032740492	-0.05495019	0.017253313	-0.036713006	-0.005056949	-0.018550638
475.mp3	-0.003953074	-0.011436458	-0.004587121	-0.022085091	-0.041720152	-0.054470587	-0.023367357	-0.009760056	0.012911075	0.015313616	0.008012511	0.015618791	-0.035620234	-0.00242523	-0.004251614	-0.01075097	-0.004006088	-0.026665568	-0.048595279	-0.054374929	-0.019207448	-0.012581883	0.027192623	0.024254913	0.007556973	0.012182288	-0.009591552	-0.030961051	-0.007054698	-0.003690937	-0.006092655	-0.024425274	-0.052281839	-0.04124692	-0.013829834	-0.014953924	0.020162126	0.015238812	0.007589158	0.021988399	-0.041602887	-0.003226389	-0.01361963	0.003926776	-0.006947226	-0.032482403	-0.060050936	-0.031471936	-0.008434688
477.mp3	0.018830338	-0.003750391	0.005642666	-0.001406573	-0.001912875	0.00101863	0.004410176	0.014217202	0.013840561	0.024500431	-0.00958694	-0.00674386	0.005128841	0.003864496	0.000961797	0.019914346	-0.004742909	0.005930359	0.002551074	-0.001095845	-0.001306912	0.005648846	0.013902564	0.017416122	0.026422541	-0.009420463	-0.012536836	0.00705561	-0.002669172	0.000217424	0.01662735	-0.003774746	0.007289646	0.001498789	-0.003256635	0.000919645	0.006479405	0.015749963	0.017354159	0.028650275	0.00064739	0.009854376	0.03034232	0.0255298	0.017249385	0.063712605	-0.001044405	0.049074824	0.043095167
478.mp3	0.031651158	0.020694734	-0.014367768	-0.023911395	-0.007382063	0.007722132	0.029786	-0.025222285	-0.004898633	0.045435336	-0.040276239	0.004668843	0.038478548	0.085275252	-0.015056746	0.019257996	-0.010225937	0.021436612	0.017115424	0.038979993	-0.00631394	-0.026418657	0.005417938	0.013564809	0.00066757	0.013975662	-0.023113382	0.080960062	0.095533624	0.043900019	0.013572843	0.019609091	0.02746057	-0.002734402	-0.00872921	0.004121276	0.010334883	0.044323926	0.035103527	0.017997228	-0.002643887	0.015348474	-0.042944675	-0.00022793	0.036895181	-0.0165425	-0.023474225	0.02910541	-0.014912429
479.mp3	-0.04084126	0.079406624	0.044572141	0.150076693	0.123287208	-0.034389833	0.052217539	0.005744427	0.004942288	0.107317653	-0.065395324	0.036522477	0.048342575	0.088998053	0.208532388	-0.034408809	0.026821053	0.150596332	-0.031277559	0.199494768	-0.037594348	-0.01551527	0.073993736	0.060014098	0.068443658	-0.027341367	0.020274009	0.067882488	-0.033384311	0.053725346	-0.008303489	0.002512565	0.095383534	-0.003518289	0.070679023	0.018772898	0.025886995	0.109090792	-0.035724078	0.016978528	0.122039281	0.015423471	0.111499941	-0.015288534	0.108269059	0.060651902	-0.012701565	0.084891873	-0.020527642
480.mp3	0.149695187	0.164856337	0.165462016	0.156326077	0.148452972	0.14992339	0.148585805	0.123181126	0.126513154	0.098787845	0.184430212	0.196630458	0.205969313	0.210543938	0.220408713	0.220968145	0.254690247	0.252600379	0.258271956	0.234302016	0.239253791	0.177633904	0.263440159	0.271795615	0.291100405	0.291662568	0.300343653	0.289520524	0.257707048	0.262743057	0.273308482	0.247187511	0.263396456	0.253921034	0.203257815	0.187566489	0.173901688	0.144231532	0.104486432	0.111755065	0.013520137	0.064931042	0.126140694	0.128075725	0.075010991	0.148724972	0.18643191	0.199772328	0.243782175
481.mp3	-0.023609608	-0.064103488	-0.096601705	-0.161680629	-0.105107529	-0.087494725	-0.064750518	-0.002951762	0.022832703	0.026200393	0.066555274	0.004054877	0.022863313	0.014016837	0.037424135	0.014184972	-0.023164919	-0.028931861	-0.022721591	-0.042694373	-0.107369714	-0.088482094	-0.048233966	-0.099799784	0.00814889	-0.022354898	-0.034162046	-0.058711544	-0.003438573	0.025712509	0.032019079	0.021549277	0.01448024	-0.038274748	-0.075817823	-0.123517036	-0.151278002	-0.119000408	-0.093608029	-0.032199049	-0.032979638	0.024938957	-0.006349067	-0.024885428	-0.048716582	0.031827785	0.030805159	0.03157504	0.010082531
482.mp3	-0.045878715	-0.069804176	-0.039387706	-0.028864799	-0.040620386	0.003564372	0.064135794	0.069404719	0.035215455	0.09051003	0.1005948	0.066017414	0.014526989	-0.011377393	0.006554391	-0.008115583	-0.009204486	0.007540828	0.013415518	0.021624432	0.016768591	0.019117162	0.208332508	0.087933752	0.067299084	0.113676222	0.064757064	0.074626133	0.060558812	0.082836082	0.185051088	0.165191897	0.173906644	0.084166163	0.08650355	0.128766018	0.115583647	0.065174699	0.106979766	0.141014652	0.139047283	0.099057489	0.083777334	0.089973979	0.029107708	0.044324264	0.055963896	0.09999445	0.063562692
484.mp3	-0.00030682	0.00022124	0.027824781	-0.008498783	-0.023642257	0.009273287	7.28E-05	-0.00588097	-0.012896706	-0.008805371	-0.00983968	-0.005761323	-0.004512496	-0.003398635	-0.002415993	-0.000681186	0.00087667	0.00442392	0.00030478	0.004630811	-0.001012019	-0.001654002	-0.008229224	-0.017180518	-0.009219516	-0.010643912	-0.004691838	-0.004965025	-0.004322855	-0.001511415	0.000123278	0.001224629	0.004901532	0.000154539	0.002018458	0.00014261	7.54E-05	-0.007938648	-0.017621592	-0.008535788	-0.013464739	-0.005942467	-0.00552345	-0.002254883	-0.001576684	-0.000514125	0.001291365	0.002359628	-0.000475118
485.mp3	-0.133926782	-0.135516381	-0.1459161	-0.091119884	-0.135563945	-0.110279742	-0.097998881	-0.120886474	-0.182234624	-0.148655415	-0.179658137	-0.173022802	-0.120357689	-0.123734193	-0.155324099	-0.038127951	0.011165624	0.042488528	0.062586556	0.064064555	0.072787459	0.050246829	0.066044176	0.072373202	0.047007781	0.063629229	0.041201406	-0.048880949	-0.043231146	-0.066160124	-0.035662052	-0.073365191	-0.047610243	-0.050914075	-0.057611273	-0.039758531	-0.038915698	-0.042926583	-0.080020714	-0.103861848	-0.073076144	-0.133624443	-0.050104094	-0.075511357	-0.114537926	-0.101071034	-0.10768745	-0.122067555	-0.124971599
486.mp3	0.052633674	0.020462357	0.063372793	0.044476128	0.065024016	0.034141242	0.087786671	0.065191484	0.045987209	0.03191328	0.083041522	0.093644176	0.06654144	0.013134258	0.037591154	0.029271231	0.028889084	0.020555804	0.024479456	0.033374473	0.008545481	0.02211816	0.037407541	0.014092928	0.021509531	0.02123905	0.063553969	0.018304544	0.017803766	0.016275991	0.05261451	0.012400416	0.095164344	0.071824801	0.052714534	0.031700166	0.074408907	0.047544535	0.033157443	0.052794516	0.034282387	0.139042252	0.032001194	0.053208266	0.031301944	0.03139313	0.053525096	0.032672432	0.026528997
487.mp3	-0.002399083	-0.012544663	0.002720111	0.002235745	-0.002631603	-0.001786437	0.000627492	0.000740734	0.00139253	0.012779968	-0.005490041	0.00164493	0.001580169	0.000849541	-0.003905457	0.004084681	-0.010327164	-0.020883816	-0.005455697	-0.001246372	0.000501047	0.002236435	-0.001182862	0.014485705	-0.008383058	-0.000683583	-0.000496215	-0.031523197	-0.022657133	-0.002616718	-0.008369883	-0.001860094	0.000476215	-0.005370967	-0.002370643	0.000132289	-0.007979736	0.027426393	-0.001415536	0.007875952	-0.003827302	-0.007545791	-0.011169138	-0.004245798	-0.002312878	0.001967451	0.003827053	-0.002935253	-0.000744296
488.mp3	-0.110029631	-0.122228558	-0.161952317	-0.09345016	-0.072753262	-0.104548322	-0.093155622	-0.118749803	-0.127189935	-0.084241802	-0.120276879	-0.166459215	-0.106336222	-0.099345445	-0.127270222	-0.103168079	-0.116850339	-0.12326003	-0.151970039	-0.121807894	-0.128210082	-0.115026399	-0.103331834	-0.118618529	-0.133376059	-0.113005552	-0.10296024	-0.127422187	-0.126156612	-0.106544781	-0.102425195	-0.096882887	-0.140848195	-0.157152864	-0.105530647	-0.116232662	-0.127129646	-0.120229781	-0.124902095	-0.074177176	-0.133156663	-0.101250915	-0.13610082	-0.123523039	-0.102230048	-0.102917781	-0.080370279	-0.116729604	-0.098948675
489.mp3	0.073956721	0.073001205	0.121505847	0.086166367	0.048063917	0.070583474	-0.017318956	0.046856375	0.032699345	0.013639624	0.205416895	0.104854612	-0.115922964	0.021511002	-0.008834591	0.041984351	0.066045504	0.072567971	0.0671826	0.061086292	0.056478307	0.072483465	0.074247588	0.057645148	0.036216809	0.030833507	0.029197362	0.072068291	0.015643916	0.082043367	0.034910685	0.075519328	0.042715584	0.008139263	0.068035181	0.101558368	0.097235347	0.093022642	0.052845276	0.078345369	0.078374884	0.12625979	0.106736928	0.059420547	0.121628432	-0.031473754	-0.001247625	0.008377845	0.01427517
490.mp3	-0.020745865	0.012931088	0.013354858	0.039038922	0.016206585	0.00864109	-0.00327606	0.017849662	-0.013916821	0.007524597	0.009044261	-0.009073322	0.005169725	-0.010645181	0.021997273	0.004122124	-0.023681951	-0.038331335	-0.007511227	0.014428718	0.010905673	-0.053349052	-0.027992116	0.011448053	-0.027354089	0.013947286	-0.003647986	-0.05544419	-0.03513764	-0.115585849	0.003354406	0.022262896	0.005327973	0.048080915	0.076129082	0.080172866	0.0749631	0.108034867	0.108067668	0.138174336	0.092243407	0.052198746	-0.009826282	-0.002002109	-0.014267477	0.031657665	0.022544657	-0.006199527	-0.018958228
492.mp3	0.053301798	-0.024817413	-0.022696096	-0.104353398	-0.010975345	-0.011456239	-0.062643998	-0.05000758	-0.031686772	-0.059535682	-0.014481614	-0.006624529	-0.035584099	-0.042928987	0.019661822	0.005048275	0.011365288	-0.002497899	0.007248369	-0.003454602	-0.001788822	-0.00340031	0.006613526	0.012949599	-0.01583219	0.011782828	0.020678137	-0.005025109	-0.007338727	-0.013645784	-0.025064871	-0.005788262	-0.002920191	-0.028177227	-0.02659679	-0.007623845	0.00471508	-0.006132611	-0.008300634	-0.000328934	-0.005029366	-0.013028941	0.000550819	-0.018341608	-0.009172709	0.009119885	-0.003207761	-0.002569703	-0.008159212
493.mp3	0.038512726	0.068758019	0.078548799	0.076713107	0.043783262	0.030759533	0.048654229	0.116431703	0.104978849	0.081521553	0.066378804	0.050153588	0.12077891	0.096770752	0.152494992	0.115318113	0.14061244	0.110141798	0.104791444	0.1411766	0.12128542	0.10453674	0.003845434	0.012047604	0.033842751	0.050145361	0.036197671	0.019982096	0.054583098	0.042210931	0.028868783	0.070283651	0.077526315	0.02892585	0.057564212	0.067616884	-0.027735426	0.099945556	0.167391439	0.146086974	0.199078773	0.205491569	0.173935818	0.152373323	0.167623424	0.093865798	0.109082142	0.037472713	0.030539673
494.mp3	-0.248652242	-0.212021452	-0.26412103	-0.218467493	-0.1509264	-0.102321065	-0.058248129	-0.015871882	0.019503982	0.011242263	0.029009939	0.029428607	0.008781768	-0.063967228	-0.06978835	-0.079329698	-0.071490885	-0.070611401	-0.107483552	-0.155006924	-0.072708722	-0.06754354	-0.051944568	-0.054892533	-0.072305314	-0.064063513	-0.097475321	-0.061116274	-0.08700952	-0.018809328	-0.013981751	-0.015238164	-0.087550639	-0.064428775	-0.016429057	-0.034139415	-0.012357591	-0.025486904	-0.034658735	-0.020553181	-0.013918609	-0.009639305	-0.009743311	-0.002743952	-0.005483538	-0.002140366	-0.013041213	-0.005141525	-0.010245484
496.mp3	-0.022779292	-0.025060397	0.002967734	-0.000776539	-0.011578191	-0.00095374	-0.011355855	-0.003349134	0.006974553	-0.016255426	0.00393465	0.011148876	-0.021386747	-0.008035318	0.004174821	0.018092909	0.010837533	0.001727677	-0.021117168	-0.024934321	0.004910539	-0.011260194	0.069376985	-0.05716371	-0.028032112	-0.033753888	0.003348168	-0.015684116	0.092131619	-0.05551674	-0.027710598	-0.026680834	0.003386151	-0.011608398	0.026099737	-0.055573875	-0.028545154	-0.016404295	0.002588006	-0.014472775	0.057960073	-0.057325214	-0.014185873	-0.035018081	-0.001313552	-0.003774332	0.063541662	-0.057130498	-0.02800408
497.mp3	0.002964623	0.005905107	0.009553569	0.000254822	-0.014141001	0.012163764	0.035382201	0.018107895	0.016633295	0.019057471	0.006702083	-0.002954667	-0.00246692	-0.00968342	-0.003480625	0.009381283	-0.006830427	0.002673135	0.003619172	0.00468246	-0.016106258	-0.001633863	-0.002022282	0.024513653	0.025508694	0.020030462	-0.016240828	0.004431247	0.016189306	0.012454397	0.012487494	0.001361827	-0.001387334	-0.010662519	-0.016351733	-0.013521594	-0.001606397	0.011181006	-0.025286263	-0.016700114	-0.013615001	-0.00902821	-0.004375907	-0.003239773	-0.000707054	-0.005156717	-0.010404816	0.004818923	0.020008527
498.mp3	-0.042963959	-0.074045636	-0.031976973	0.005750304	0.02967489	-0.066329627	-0.01906141	-0.014295711	-0.055080573	-0.032853596	-0.039703447	-0.083000228	-0.041053798	-0.041462532	-0.030536251	0.000235442	0.029946759	-0.000868847	0.035076001	-0.006211744	-0.014992849	0.059662927	-0.005337929	0.024412292	0.011050999	0.05297145	-0.00252139	-0.003696356	0.0336589	0.03026783	-0.031802627	-0.047982615	-0.065388697	-0.093365468	-0.065269972	-0.122600343	-0.077796209	-0.094585466	-0.116413375	-0.112698107	-0.087814636	-0.134841566	-0.100956624	-0.159023306	-0.090572128	-0.092239631	-0.079899616	-0.080708036	-0.089816347
499.mp3	0.007382287	-0.002629222	-0.003840928	-0.001746657	0.010292666	0.011909186	0.00257804	0.003416938	0.025603987	-0.013780146	0.018824508	0.031250547	0.010924576	0.021056288	-0.002864092	-0.033456741	-0.002381321	0.01227277	0.005041829	-0.007901026	-0.008493985	-0.019391754	0.000543853	0.035960969	0.016402384	0.02722981	0.000616037	0.005274777	0.001068234	-0.004039002	-0.002746915	0.008173019	0.050270103	0.005484288	-0.041673025	-0.027624968	-0.025123345	0.015366547	-0.0325702	-0.038968263	-0.08392745	-0.051984601	0.006930038	0.025162541	0.033722147	0.017658565	0.021171307	0.013232626	-0.023969425
500.mp3	-0.006649044	0.025256101	0.01354641	-0.018474539	-0.048385413	0.031602651	0.020896377	0.015455043	0.001970337	0.011963903	0.038205323	-0.015063047	0.041829678	0.014045084	0.006130112	-0.006658195	0.001221468	0.02651791	-0.00496267	-0.028862742	0.001087033	0.018177391	0.009609078	-0.01849636	0.017773431	0.007373533	-0.004763066	-0.017579292	0.014495664	0.01476863	0.009380612	-0.011151422	-0.007528171	-0.00950978	0.023050965	-0.012194175	0.035335215	0.022692168	0.015950612	-0.00255564	0.014138633	0.010077151	0.002888966	-0.039024033	-0.009401599	0.015142216	0.014229449	-0.0096308	0.027156635
501.mp3	0.010218594	0.001074481	-0.008299468	-0.003029421	-0.013400319	-0.006529335	-0.008465073	0.010504877	-0.000538276	0.043878862	0.005170577	-0.013497692	-0.011996551	-0.024836558	-0.008602299	-0.006933771	-0.000252826	-0.003509273	-0.02596837	-0.020329133	-0.0316587	-0.013948198	-0.039733622	-0.007017388	-0.000292689	0.031812391	0.012969087	0.14456182	0.03809232	0.09028325	-0.002223302	-0.015374804	-0.011041653	-0.016214871	-0.008973826	-0.045466706	-0.043261527	-0.01783999	-0.053166434	-0.010465122	-0.005943124	0.008324766	0.109580599	0.005379565	0.182110673	0.050932024	0.046384921	0.03605214	-0.001519335
502.mp3	-0.012759402	-0.019911824	0.022821147	0.031852167	0.011157948	0.034315107	0.030476046	0.011952058	0.012669041	-0.01624175	-0.017540028	-0.007635985	-0.01781832	-0.028670476	-0.00932356	-0.058279982	-0.029363428	0.066134102	0.020907738	-0.001741814	0.00012285	-0.011623902	-0.001991909	-0.014558812	0.013720105	0.014916719	-0.010126909	-0.01187816	-0.020033703	-0.112954507	-0.035581541	-0.037031681	-0.070497158	-0.06094677	0.024125757	-0.161829253	-0.140683898	-0.102198643	-0.06072592	-0.022764339	-0.101556851	-0.120700379	-0.088113635	-0.015607225	-0.030474631	-0.06205592	-0.075746766	-0.013245672	-0.03970964
503.mp3	-0.026867459	0.015373222	-0.016255438	0.03244165	0.0149704	0.010804092	0.015692822	-0.010331906	-0.082907243	-0.100296456	-0.073769841	-0.044863006	-0.030141674	-0.045822858	-0.055961367	-0.046222107	-0.004224128	-0.004743077	0.013360497	-0.017004137	-0.00939802	0.017996257	-0.004379219	-0.032432895	-0.094562502	-0.078396975	-0.046610938	-0.019780861	-0.050493298	-0.042871189	-0.024062677	-0.015376369	-0.020805744	-0.01306357	0.005940384	0.008426721	0.004404074	0.002912305	-0.009360981	-0.010070362	-0.049885363	-0.05768294	-0.046362958	-0.106160156	-0.039850752	-0.049412119	-0.006280289	0.010014007	0.025213359
504.mp3	0.004084889	0.02360141	0.036730467	0.060817519	0.027276355	-0.052124627	-0.011680235	-0.000403915	0.037237006	-0.020124943	0.057801124	0.042282126	0.01625802	0.045701757	0.001221686	0.024914942	0.019146718	0.053303444	0.040027778	0.02581634	0.030064609	0.045830901	0.020141778	0.012015017	-0.000244442	-0.011511569	0.020664981	0.038806227	0.02558801	-0.003264434	0.030560106	0.044611985	0.021959968	0.03378915	0.025366326	0.011580988	0.038154144	0.027716949	0.034015108	0.017150249	-0.000177188	0.018757644	0.005659614	0.029936287	0.06545178	0.001532847	0.002468793	0.042423796	0.020907731
506.mp3	-0.027526158	-0.035950017	-0.047073833	-0.02711895	-0.106910312	-0.120424353	-0.102212084	-0.053182573	-0.077947628	-0.092994066	-0.073166784	-0.036492991	-0.02054609	-0.029711458	-0.02615833	-0.030824258	-0.01960879	-0.047206364	-0.02034503	-0.014530167	-0.088860642	-0.096925388	-0.06453214	-0.050095466	-0.086772018	-0.076490036	-0.061081096	-0.051690175	-0.070116731	-0.079470365	-0.076822893	-0.042759309	-0.042066283	-0.037265267	-0.045566618	-0.004553167	-0.042136265	-0.10668192	-0.013813913	-0.030105574	-0.087153451	-0.060032485	-0.057391389	-0.053791568	-0.039478366	-0.005519519	-0.033655504	-0.01193261	-0.029090273
507.mp3	-0.002848897	0.022289445	0.13947868	-0.000221401	-0.050363897	0.012584642	0.034674123	0.000606522	-0.039650884	-0.022630122	0.085559736	-0.024703364	0.018506315	0.022186816	0.11314384	-0.038407479	0.039515288	-0.010694171	0.006008211	-0.003779743	0.138879497	-0.001461623	0.05300593	-0.020959489	0.068483675	0.040187609	-0.007215358	-0.072752164	-0.036192149	-0.062470157	0.09946493	0.084226154	0.108995504	0.030519013	0.004099052	-0.037720828	-0.012485978	0.040387411	0.115265944	0.156968937	0.252071786	0.224610684	0.115831109	0.04810131	0.180863891	0.21258731	0.244688974	0.23565751	0.019995496
512.mp3	-0.044154422	0.016822743	-0.008146191	0.022944115	-0.108569059	-0.024611888	-0.00693699	-0.07005057	-0.062588974	-0.026127551	-0.066158196	-0.127428682	-0.079571511	-0.013763165	-0.007995285	0.020474052	0.005383347	-0.017346274	-0.029937631	0.029027513	0.003425417	-0.012150854	0.040156192	0.060553995	-0.015916277	0.020730517	0.001767796	-0.020548708	-0.020521308	-0.000610092	-0.032699681	-0.058002977	-0.022246858	-0.02079368	-0.002342342	0.010747246	-0.000207594	-0.040809487	-0.042621907	0.080242941	0.014921805	-0.010856492	0.067490757	-0.012449986	-0.077339744	-0.032153509	-0.016020041	-0.057491204	-0.021409692
513.mp3	0.114846856	0.007426993	0.006036242	0.108781705	0.095734684	0.096058289	0.120152665	0.303932641	0.141942717	0.109503335	0.022275751	0.078846602	0.091007406	0.101238266	0.130027521	0.180224145	0.216798001	0.206240699	0.070672711	0.269731533	0.100321278	0.112445986	0.093965389	0.272076941	0.114260805	0.148187967	0.026550831	0.077161451	0.140514228	0.152545881	0.127538525	0.199321632	0.183762895	0.196759781	0.14719674	0.273158074	0.142239851	0.2400915	0.097997013	0.086998363	0.110361034	0.11682203	0.038660907	0.133703137	0.022229172	0.069377749	0.083005498	0.11487726	0.208570163
514.mp3	-0.057695315	-0.042651071	-0.044649551	-0.06297739	-0.078034783	-0.036963957	-0.020868609	-0.023046658	0.019710936	0.077009155	0.061803961	-0.083857898	-0.065590556	-0.04577125	-0.022315892	-0.014266004	-0.034572492	-0.007857343	-0.010073506	-0.007836709	0.035079581	0.119710165	0.1105559	-0.108475973	-0.080401243	-0.061016845	-0.104592437	-0.06555074	0.011166991	-0.031898476	-0.012407936	-0.037281037	0.022767255	0.103878387	0.058048715	0.039917359	0.057170432	0.040690945	0.073990837	0.076400968	0.051115873	-0.006803578	-0.010934612	-0.009382033	-0.042540319	-0.046173095	-0.021223138	-0.12695803	-0.116368765
515.mp3	0.003495005	-0.083499034	-0.057667445	0.001700665	-0.000815873	0.004623437	-0.000753812	0.015319123	-0.030633435	-0.019479118	-0.006358656	-0.043366983	-0.065881462	-0.029070789	-0.019516688	-0.00212094	-0.025324738	-0.00534126	0.024548337	-0.012488372	-0.060559617	0.032201925	0.006396879	-0.000452187	-0.027400084	-0.036247865	0.003458407	-0.044927943	-0.042730765	-0.004980204	-0.00796861	-0.00190888	-0.030885485	-0.003727519	0.002373696	0.004728881	-0.052870888	0.004111571	-0.011712298	-0.060621067	-0.040045223	-0.01145168	-0.019746821	-0.049620054	0.019285315	-0.005289198	-0.017675918	-0.015247408	0.029611508
518.mp3	-0.011250519	-0.016889205	-0.005529748	-0.015205304	0.005861833	-0.015781668	-0.004818726	-0.018714907	-0.017663565	-0.010982115	-0.021521783	-0.001122694	-0.012803029	-0.02665223	0.002297254	0.005590717	-0.010211157	-0.006812475	0.006982832	0.000897349	0.002943804	-0.008132451	0.00137269	0.012166729	-0.000279806	-0.003273954	0.003047083	-0.011229874	-0.013737879	-0.01468784	0.001675735	-0.002798463	-0.022181622	0.009656478	-0.020546527	-0.011746105	-0.03492724	-0.009904138	-0.012017897	0.003450803	-0.00074931	0.018357676	-0.009734449	-0.019054596	-0.012503522	-0.008243471	0.001894412	-0.008657982	-0.00732965
519.mp3	-0.029216249	-0.02612248	0.026346091	-0.022839339	0.008710546	0.005193479	-0.015055979	0.034517098	-0.008025448	-0.008270417	-0.014885011	0.000303586	0.004583503	-0.039147758	-0.026201358	0.001050656	-0.003763898	-0.002611324	0.009712408	0.011010202	0.020601538	-0.004615348	0.004013803	-0.011304549	-0.021362843	-0.007701749	-0.012719107	-0.005549605	0.006443287	0.005801975	-0.011995225	0.046243399	0.022759958	0.005638551	-0.015022124	0.00536046	0.020458046	-0.020461163	-0.012991683	-0.018744745	0.015785529	0.007934571	0.006754424	-0.015752124	-0.01716188	0.004342474	0.00037567	-0.017682398	-0.004616194
520.mp3	0.011598898	0.055878395	-0.011615849	0.110133499	-0.029511346	0.025941285	0.057454509	0.029229614	0.047382388	0.037826012	0.058359613	0.040482259	-0.071172458	0.057132353	0.044498708	0.035194753	0.027942258	0.072648923	0.059045736	0.057399319	0.06392966	0.099651782	0.007797629	-0.060978343	0.077940738	0.033406389	0.013743119	0.031897203	0.063523812	0.020518057	0.018396475	0.037776773	0.035295541	0.035086536	-0.081119727	0.048215695	0.034908504	0.04303174	-0.044953117	0.0411528	0.010175806	-0.006159347	-0.018796521	-0.012410858	0.049013577	0.065748331	0.05315433	-0.083807417	0.01114524
521.mp3	0.097210493	0.017134798	0.168476618	0.091803171	0.062642539	0.132288566	0.093833871	0.172426569	0.083807702	0.054627066	0.053941187	0.172853777	0.048414798	0.086685152	0.091122057	0.154673189	0.123531318	0.056465719	0.049535818	0.093300321	0.130390548	0.03817512	0.03315852	0.140235906	0.106963631	0.055791367	0.048115714	0.160530235	0.078504391	0.070434335	0.052723833	0.163164222	0.044410327	0.108181062	0.018525049	0.153760391	0.06098295	0.028880114	0.090499134	0.095867154	0.090014648	0.111341968	0.073054783	0.094502272	0.1479485	0.0378914	0.169129002	0.054932457	0.184922529
522.mp3	0.123569264	0.171033698	0.020348063	0.032121097	0.082347558	0.023779808	0.060004678	-0.06959777	-0.04116159	-0.038281076	0.008771213	0.177891604	0.12114432	0.136363708	0.07138757	0.012182897	0.018636701	-0.005031682	-0.013871638	-0.006552829	0.011718497	0.011295099	0.006874447	0.0006608	0.046995451	0.012607139	0.029659779	0.019442633	0.058465823	0.009927581	-0.037141748	-0.054366866	0.053892701	-0.034643391	-0.073144622	-0.00297155	0.030364953	-0.018225672	0.00519298	0.022796031	0.074514618	0.057039981	0.116383701	0.18493954	0.168378738	0.151627788	0.175099176	0.030842947	0.054047315
523.mp3	0.069509702	0.035397038	0.04203369	0.029027288	0.016843506	0.02607803	0.014150218	0.020862471	0.030590284	0.031394165	0.037577948	0.039641353	0.026669391	0.044935655	0.053032856	0.02026542	0.029562984	0.01187596	0.022347366	0.022831945	0.042714282	0.027467809	0.045005718	0.041211481	0.020942473	0.03589638	0.044284179	0.034716104	0.010417467	0.031174912	-0.002632292	0.019369379	0.016537544	-0.001635307	0.037754341	0.06094396	0.024803031	0.019516917	0.026317805	0.041490127	0.035749077	0.018658404	0.011120945	0.019009204	0.023006438	0.028457395	0.038518328	0.032898966	0.040426732
524.mp3	0.012343564	0.019394492	0.007397837	-0.012259686	-0.017473943	0.002882041	-0.021306313	0.040942306	0.015833464	-0.003329161	0.026128808	-0.005300266	-0.014908935	0.01680996	0.002394422	-0.022956211	0.027173324	0.020298366	-0.005876173	-0.002285829	0.030484957	0.000499429	0.019547266	-0.005609197	-0.038298237	-0.017925895	-0.01037862	0.011283647	0.011595667	0.065998524	-0.008795146	-0.023199983	0.015229404	0.004244194	-0.04458661	-0.009721722	-0.004998152	-0.00446368	0.009436028	0.018663488	0.012170086	0.007107103	-0.015151155	-0.007326921	-0.0112919	0.011313891	-0.00929999	0.007142712	0.004920932
525.mp3	0.020071154	0.023879619	0.02411813	-0.010151388	-0.028228498	0.006736593	0.024153326	0.021624353	0.070749182	0.048756537	0.021955102	0.030172639	0.051491155	0.043100732	-0.049121979	-0.022717066	0.000760275	0.022419634	0.027468695	0.04406339	0.010821989	0.001191397	0.039006858	0.050562987	0.067713205	0.015082635	0.02680436	-0.005531825	-0.018351138	0.220689397	0.033616772	-0.020387766	-0.005669429	-0.052337948	0.027924559	0.041726901	0.002102755	0.005874526	-0.037307695	0.014084241	0.074509224	0.017647796	0.062195177	0.016770255	-0.039061721	0.014827403	0.009398221	0.020682679	0.02786262
527.mp3	0.042666217	-0.030005368	0.022016054	0.158204953	0.087267087	0.107585548	0.099646837	0.108346968	0.008620506	-0.012269796	-0.027130227	0.036503494	-0.035615061	0.06967146	0.008869587	0.02928356	0.010298787	0.036934112	0.010694503	0.033045341	0.061128162	-0.019186249	0.03213364	-0.017437479	0.010860896	0.088197271	0.134170403	0.065880901	0.068732933	0.066907864	0.043857837	0.015071572	0.016646281	0.005889472	0.03134912	0.03744518	0.133977262	0.09107998	0.121574871	0.078899714	0.089457365	0.01256571	-0.00300488	0.013496109	0.002062254	0.022456344	-0.003440491	-0.011904845	0.00772389
529.mp3	-0.040954321	3.54E-05	0.004982388	0.004042537	-0.005621097	0.013657741	-0.015253123	-0.013525874	-0.00049852	0.024246711	-0.021812451	-0.021900554	-0.048450523	0.032116042	0.01933131	0.027326743	-0.031852112	0.00258555	-0.030546428	-0.012978542	-0.020261816	-0.004188745	0.013161696	0.060751184	0.011686795	-0.009754317	-0.007618136	-0.043570708	0.000831613	-0.004595592	-0.020717669	-0.015835592	0.001785989	0.004161395	-0.016122742	-0.058290761	-0.022131684	0.007078684	-0.043182245	-0.015262641	0.031383684	0.046269257	0.05664965	0.038115907	0.009083231	-0.01202924	0.039373452	0.01610894	0.010559206
530.mp3	-0.03613361	-0.038285688	-0.033837944	0.005690782	-0.030630108	0.014938855	-0.042779875	0.047948643	0.041796403	0.078947363	0.048601923	0.072009015	0.088094515	0.111874084	0.13917321	0.118734018	0.133686248	0.004955227	-0.015690701	-0.03859491	-0.026765118	-0.005532713	0.014140787	0.016806077	-0.029266484	0.001715331	0.04343436	0.038885378	0.074648944	0.066997495	0.072429929	0.12790907	0.150197026	0.032545443	0.033315347	0.01093764	-0.012320408	-0.026042412	-0.009299005	-0.010126295	0.016883016	-0.028239576	-0.026177412	-0.021383815	0.009712779	0.067346783	0.064268122	0.07192708	0.073282116
535.mp3	0.005834657	0.054433718	0.059713016	0.070330891	0.107058106	0.03841412	0.062540302	0.132383503	0.037595627	-0.026192811	0.054822757	0.090726825	0.054767714	0.056800412	0.091330565	0.065149452	0.066483163	0.088398788	0.032217672	0.052618036	0.083631518	0.050789927	0.06909827	0.101352432	0.05770283	0.089906269	0.085917521	0.060556072	0.046372477	0.023631165	0.114279447	0.129145875	0.096175491	0.073332801	0.04472204	0.048597509	-0.003301637	0.015622228	-0.005729094	0.004379141	0.113246301	0.03252342	0.015080867	0.08178741	0.069308379	0.037034122	-0.011498828	-0.001774425	0.010359431
536.mp3	0.0099193	-0.031055617	-0.029114641	-0.043009063	-0.026574723	-0.037101135	-0.022929001	-0.033668777	0.034337803	0.01521272	0.071925117	0.071786136	0.110058529	0.055423271	0.07678465	0.037463373	0.049963288	0.03747411	0.030707601	0.047220939	0.03512053	0.092919132	0.007175812	0.025122782	0.031658401	0.06061811	0.073939691	-0.01573434	0.159572689	0.055006009	0.078758706	0.054869149	0.064098707	-0.021707824	-0.022020895	0.041974179	0.02700696	-0.011588992	0.02091476	0.053968162	0.071344475	0.085083705	0.144428405	-0.033054059	-0.060055912	-0.066183645	-0.024980403	0.032676096	0.032509226
537.mp3	-0.030988582	-0.01866218	-0.026435271	-0.042136542	-0.032925965	-0.041149175	-0.042256334	-0.031108238	-0.02141316	-0.043178111	-0.027657842	-0.030786959	-0.036087779	-0.010656447	-0.055040713	-0.037479094	-0.020191211	-0.031421958	-0.030816274	-0.035774832	-0.019325648	-0.015534841	-0.005835915	-0.037212591	-0.006369535	-0.033535482	-0.017869817	-0.038400367	-0.032781185	-0.052610124	-0.028333456	-0.058431298	-0.029467793	-0.028382296	-0.028801454	-0.034670102	-0.037777884	-0.041101974	-0.023944899	-0.013480005	-0.048923161	-0.009532566	-0.020937225	-0.012381857	-0.030501241	-0.016291294	-0.021754666	-0.016452531	0.011346612
540.mp3	0.046358443	0.114971327	0.09097962	0.076297946	0.08945836	0.102698068	0.03243387	0.059011819	0.035872639	0.055376236	0.059520743	0.065207952	0.058492585	0.087562846	0.091840295	0.09477447	0.116054618	0.101309582	0.068084634	0.048076127	0.084375496	0.097055209	0.113979496	0.11189421	0.048401886	0.088378841	0.070248097	0.080216884	0.067853127	0.125623833	0.11197036	0.048244511	0.046065051	0.103417883	0.107408304	0.069836292	0.076445802	0.069919918	0.054848604	0.134944628	0.063065964	0.098171592	0.052256472	0.112570163	0.092728594	0.100648312	0.032550145	0.054377061	0.077865307
544.mp3	-0.002299677	-0.010869301	-0.127048083	-0.024432088	-0.08849717	-0.013749066	-0.019858233	-0.060855081	-0.024481904	-0.009558788	-0.005427088	-0.011480072	-0.003757137	-0.005327559	-0.015532869	-0.010726966	-0.00860961	-0.033509903	-0.007495786	-0.033510608	-0.01906035	-0.019575899	-0.077228492	-0.106944044	-0.054859441	-0.077540346	-0.040599974	-0.023792531	-0.040166475	-0.034051263	-0.017362554	-0.016671645	-0.010163353	-0.042323716	-0.016386018	-0.057052588	-0.013772364	-0.017046633	-0.057947116	-0.0278403	-0.023322392	0.006452113	0.000690137	-0.079603194	-0.055042327	-0.036717496	-0.034652959	-0.016096815	-0.06873862
547.mp3	-0.123400929	-0.004869322	0.042838366	0.010170425	0.032138247	-0.066335888	-0.121898648	-0.109085815	0.001075389	-0.21693579	0.100979999	-0.144173623	0.000949186	0.036628873	-0.032716224	-0.12383259	-0.146366243	0.050685739	-0.013682032	-0.077940149	-0.126594784	-0.165774766	-0.053233709	-0.068850223	0.085259133	-0.031496236	0.037145977	0.006884853	-0.175392348	-0.021441772	-0.019377789	0.036515271	0.039065818	0.001113386	0.049934783	0.096778658	-0.005990941	0.112343319	-0.027308492	0.014993202	-0.184459265	-0.040104052	0.149556457	-0.077776288	-0.069319748	-0.012823863	-0.03682968	0.154354113	-0.075111676
550.mp3	-0.000537951	-0.019586865	0.01295124	-0.019143691	-0.003909826	0.024449218	0.00503652	-0.03919299	-0.016570936	0.006358788	0.049137764	0.02862237	0.005797739	-0.016472938	0.000159184	-0.000350486	-0.018708876	0.004014697	0.00061508	-0.01043519	0.050729581	0.014089378	0.008440365	0.01383195	-0.02149621	-0.007954478	-0.003182873	0.026157281	-0.017337837	0.016022628	-0.006065733	0.019105458	-0.019848817	0.000462235	-0.046164502	0.029992933	-0.018527598	-0.027563389	-0.00820418	-0.034133057	8.71E-05	0.023215514	0.013924669	-0.011605275	0.028263384	-0.03780909	-0.041449468	0.025892036	0.003341798
551.mp3	0.06053007	-0.012913818	0.027838208	0.078524764	0.027935749	0.001712682	-0.032231147	0.03685752	-0.039138445	-0.036784403	0.057270838	-0.024774488	0.0080921	0.037969733	-0.054505785	0.012067604	-0.050838582	0.032197204	0.020917787	0.013805112	-0.01122057	0.105303526	0.004213789	0.036698654	0.153433349	0.077963074	0.050147746	0.196641748	0.01016236	0.027590089	0.185310066	-0.020965055	0.09109504	0.113975082	0.04105349	0.04276848	0.048927087	0.005433591	0.109149947	0.006433007	-0.015523266	0.058233524	-0.013470909	0.013666158	-0.008509095	0.0552597	0.020209481	0.057883915	0.011207246
554.mp3	-0.096209392	-0.077665253	-0.017051858	0.059983527	0.100206694	0.135736912	0.127987772	0.072571117	0.059713804	0.069772986	0.068050616	0.073154959	0.067096167	0.021357841	0.017942589	0.00382846	0.004863785	0.022562956	0.020529562	0.021334117	0.004085045	-0.039404257	-0.054483169	-0.100855782	-0.079804472	-0.099055808	-0.029078489	0.006469831	0.021838366	0.03942252	0.061593021	0.095522217	0.049373048	0.000178644	0.017261799	0.010286995	0.010210126	0.033701734	0.052266667	0.043608466	0.038028996	0.036230262	0.019626639	-0.03344943	-0.059050531	-0.073211692	-0.069563531	-0.087964488	-0.094388003
555.mp3	0.007291104	-0.027305661	-0.016312067	-0.018846013	0.018304925	0.008562043	-0.017992084	-0.012730048	-0.001242411	-0.006101805	0.008764625	-0.000105711	0.000999637	-0.021629755	0.028493998	-0.001658967	-0.034571178	-0.010246917	0.008055721	-0.015534221	0.005048511	-0.00377782	0.004632363	-0.023053678	0.016906589	-0.035715605	-0.005951679	0.020171878	0.015455606	0.012922487	-0.025198374	0.00015321	-0.02229886	0.005521201	-0.031691098	-0.004261215	-0.01688601	0.01528	-0.020302301	0.001696132	-0.005340639	0.003014127	-0.004425858	-0.054326842	-0.000613727	0.008910395	0.010380601	-0.001752182	0.011734986
556.mp3	0.007361851	-0.001730524	0.014480617	-0.042652513	0.016116429	0.039191323	0.008421127	-0.013832113	-0.007041132	0.014581353	0.015265502	0.022044277	0.006172296	0.053763281	-0.014485653	-0.044294158	0.005433049	0.140910387	-0.099663498	0.007131925	0.058864593	0.061886808	0.070380333	0.037156715	0.021240208	-0.010278531	0.10139461	0.019320368	0.003670276	-0.036401046	-0.039013747	-0.049686605	-0.014901691	0.008139886	0.033692471	0.007073915	0.075579239	0.117175148	0.023637723	0.1230513	0.119080817	0.01093592	-0.046018619	-0.03354619	-0.022327137	-0.012676261	0.007243452	-0.006307954	0.027335357
558.mp3	0.009957573	0.015486321	0.004723853	0.010998801	-0.011843137	-0.008489109	0.103946339	-0.118382686	0.083015988	0.1130718	0.142066441	-0.01976684	-0.18459474	-0.205258514	0.143508376	0.119180062	-0.030761762	0.063117929	0.015443617	-0.00729063	0.040375719	-0.028259138	-0.056960788	0.243204567	-0.013118559	0.120911052	-0.008266468	-0.034399285	0.183230428	-0.007779477	-0.042528756	-0.113773482	0.011788952	-0.017555566	-0.012396336	0.102129173	-0.166418191	0.102527436	0.137361364	0.133281582	-0.136309436	-0.16306749	-0.153600804	0.178524452	-0.049395885	-0.182188198	0.161576563	-0.000148556	0.008779547
560.mp3	0.044648884	0.100875928	0.072927865	0.038374004	0.073130512	0.112853453	0.062187436	0.031673715	0.092712873	0.11677762	-0.00871919	-0.005616543	0.014198666	-0.026481139	0.019445111	0.017485863	-0.015876098	0.003066602	0.00485735	-0.021950035	-0.024115288	-0.028728155	0.02372391	0.033240872	0.008600775	0.010118239	0.045169259	-0.018720365	-0.010728106	0.063779506	0.119997016	0.096753493	0.066724949	0.052370063	0.043871679	-0.03479891	-0.019546096	-0.000584439	-0.014296076	-0.019832033	-0.004243149	0.075272255	0.079778445	0.030027576	-0.024403187	0.015654376	-0.037830452	0.035374619	0.10629352
561.mp3	0.015017387	0.021186652	0.03045755	0.016398531	0.026118078	0.007979417	-0.001607692	-0.001351887	0.000222456	0.046166952	0.013098145	0.032473444	0.021918335	-0.012737549	0.006700875	-0.033853304	-0.01461993	-0.010028818	-0.010908831	-0.001571308	-0.000438605	0.001400971	-0.000474963	0.007899983	-0.006706677	-0.011830132	-0.01232259	0.001047807	0.000961323	0.007845542	-0.008015381	0.00683286	0.01996407	0.017635609	0.009612687	0.004677019	0.063943199	0.026053166	0.036451027	0.020775659	0.028271454	0.005056964	0.015910572	0.03562055	0.021827028	0.012332475	0.010357501	0.02416379	-0.008528742
564.mp3	-0.05640629	0.002967268	-0.027208917	-0.057851655	-0.029594914	0.004685465	-0.064424691	-0.056582467	0.011965132	-0.015762829	-0.030166201	-0.027245446	0.001607534	-0.014199872	-0.022837943	-0.042149614	0.009923115	-0.024079301	-0.010340388	-0.042632817	-0.078016286	-0.0485517	-0.0028984	-0.015862628	-0.002432671	-0.075893495	-0.113769368	0.002513904	0.001321323	-0.087736156	-0.015445297	-0.077499742	-0.063931911	-0.072842386	-0.059591538	-0.015081544	-0.081375511	-0.047411705	-0.02630641	-0.060187217	-0.05885579	-0.005519808	-0.014982755	-0.032052301	-0.012641131	-0.008804858	-0.048936325	-0.028943374	0.005657812
565.mp3	-0.006433133	-0.027758758	-0.08879653	-0.032882428	-0.040019686	-0.079163615	-0.042739872	0.023590069	-0.044089688	-0.046743359	-0.026801591	-0.0464032	-0.070872612	-0.015074528	-0.037338356	-0.058969906	0.009530185	-0.022902494	-0.085953912	-0.03461112	-0.023513274	-0.020451549	-0.032792251	-0.026280124	-0.056585287	-0.058810774	-0.021121628	-0.035929523	-0.001453599	-0.055468429	-0.027929098	-0.004367792	0.001212288	-0.055219687	0.001165718	0.004270027	-0.004462753	-0.014762753	-0.049153766	-0.026936496	0.005870647	-0.044502726	-0.036019465	-0.048799801	-0.025006019	-0.03997128	-0.063502726	-0.032514711	-0.061282115
568.mp3	-0.029893399	0.061361597	0.015281484	0.024224521	0.003518197	-0.03176205	-0.031112318	-0.006028079	-0.012465132	0.090123798	0.039323034	-0.003415504	0.053370451	0.043814313	-0.00482755	0.052033391	-0.008957542	-0.001611406	0.042154702	-0.000870941	0.085940627	0.091110801	0.053153972	0.038265929	0.042982366	0.026072102	0.068179048	0.055667699	0.004416807	-0.046687166	-0.010792204	0.040654352	0.024688039	-0.017085369	0.045875136	0.042550003	0.000206407	-0.062200662	-0.019992818	-0.018476604	0.018079788	0.030455751	0.025579983	0.055478978	0.05556081	0.080649125	0.085882869	0.03805747	-0.04353073
574.mp3	0.045155764	-0.001598236	0.012092308	0.092734776	0.175150777	0.144316825	0.039222124	0.191249049	0.027515251	0.032119851	0.056149282	0.041639145	-0.076433488	0.034014557	-0.039722361	0.24951842	0.06400811	0.066117166	0.163077268	0.138417497	0.09814875	0.069971605	0.143832339	0.117684091	0.122658193	0.114601909	0.073008753	0.061894908	0.130122043	0.262900999	0.172243604	0.12149419	0.191695083	0.047457817	-0.092495932	-0.130736847	-0.089147468	-0.115537741	-0.109076624	-0.12364447	-0.104277674	-0.007358809	-0.028089045	-0.055641083	0.027865446	-0.060970402	-0.12217805	-0.117595413	-0.077035115
577.mp3	0.064541006	0.040780988	0.066162205	0.149577289	0.177215305	0.070679404	0.012035181	0.024916143	0.057515973	0.05731564	0.116345324	0.081768328	0.084521394	0.031902842	-0.021117819	-0.024035564	-0.024378074	0.038509557	0.12801257	0.006253437	0.121247257	-0.071187017	-0.104513721	-0.10374599	-0.029269283	0.133451055	0.064645577	0.029859972	-0.000191495	0.132293177	0.047382885	0.029764428	0.070295467	0.12541292	0.104916261	0.096331438	0.041983471	0.04950085	0.044365878	0.056340624	0.218070154	0.033909945	0.014069151	-0.025808881	-0.023981325	-0.035010809	-0.012202133	0.122908779	0.071747158
579.mp3	0.005467293	-0.038548796	0.011099089	0.012005557	0.007721177	0.002945163	0.009837714	0.011049853	0.006601387	0.013436559	0.006272135	0.000628067	0.017102129	0.000366547	0.024631248	-0.004404233	0.022223917	0.003409708	0.015597591	0.008995056	0.003177186	0.018227043	0.000401908	0.00667192	0.003795959	0.019520912	0.025470447	0.030955975	0.019428743	-0.005724784	0.013827738	0.005332821	0.022254831	0.014131188	0.009080521	-0.020241236	0.007214466	0.0176338	0.033883114	0.024732806	0.017138534	0.030577593	0.028124283	0.032161981	0.020971403	0.033861861	0.037310008	0.017632805	0.010697104
580.mp3	0.041477373	0.034576839	-0.007667018	0.026303864	0.05016742	0.015763476	0.108145995	-0.001319752	-0.029791787	-0.032802255	-0.031763029	-0.004094115	-0.011188592	-0.021793601	-0.039289483	0.108273384	0.081322919	0.042507236	0.047530434	-0.022557213	0.00842758	0.019514471	0.024890308	0.069041302	0.06061098	0.04845571	0.059061758	0.049011247	0.029070374	0.032578837	0.04255854	0.003785515	0.015608194	-0.013491647	-0.023456398	-0.010960389	-0.00277297	-0.013368029	-0.007009254	-0.008356135	-0.076970557	-0.045230764	0.031034001	0.040802314	0.023328259	-0.047153262	-0.02952041	-0.0397199	0.121180481
581.mp3	0.035842989	0.029177759	0.043121577	-0.016546754	-0.018960877	0.022029693	-0.010744578	0.041079962	0.024067635	0.042790542	0.018530609	-0.036404843	-0.012684861	-0.004322737	-0.029454299	0.016100179	0.052669968	0.052718088	0.035601661	-0.030017697	-0.022614201	-0.016774183	-0.049305916	0.045194042	0.068921674	0.058785568	0.032299891	0.077966245	0.022831811	0.039125056	0.024738852	0.060915188	0.016325832	-0.028697284	-0.002371083	0.119696474	0.054241064	0.032648959	0.004439977	0.049391022	0.022678935	-0.01035953	0.001011612	0.139556237	0.030269818	-0.009547918	0.019915429	0.073200694	0.029886632
582.mp3	-0.091690193	-0.131425362	-0.089928252	-0.082245967	-0.051802786	-0.065383785	0.005522852	-0.096533019	-0.084402982	-0.133822831	-0.037384911	-0.064538831	-0.075740093	-0.097395073	0.008198217	-0.108925969	-0.16017493	-0.156898821	-0.076215124	-0.172854765	-0.090941177	-0.159664895	0.003796767	0.042509319	-0.018102197	0.002878834	-0.046865948	-0.034272579	0.009543798	0.003849119	0.008612493	-0.016653538	-0.103730466	-0.112895298	-0.04581713	-0.1006345	-0.047290314	-0.062399852	-0.004594993	-0.117111425	-0.141350251	-0.165281647	-0.11691157	-0.125248556	-0.143273839	-0.137400481	-0.016473688	-0.124790236	-0.157478143
584.mp3	-0.043762707	0.086267056	0.027558258	0.047626494	0.046825538	0.035758792	0.023842522	-0.018427586	-0.001798411	0.005291917	0.04207937	0.047869452	0.097783443	0.031308813	0.01741438	0.034041237	0.007198076	0.03951806	0.040897216	0.015338975	0.023812773	0.005994006	-0.018360289	0.009985248	0.017833637	-0.017408797	0.068779298	0.051081635	-0.003901585	0.038420513	0.0678867	0.083529854	0.00651772	-0.00726434	0.057080988	0.009385996	0.0238817	-0.00435531	0.068782831	-0.000331278	0.028390747	0.080739237	0.053143486	-0.005110287	-0.033118039	0.023181648	0.008321477	0.055560701	0.054070908
585.mp3	0.091905284	0.111681122	0.059495666	0.090695898	-0.050809283	0.028589398	0.026650904	0.070936085	0.003271982	0.021982198	0.127779375	0.177532988	-0.019319058	-0.017056705	0.057172558	0.074429764	0.147049897	0.181632054	0.067960798	0.050554787	0.06229273	0.022325677	-0.002158079	0.152535236	0.111609441	0.002127303	0.01105552	0.103409624	0.07739269	-0.005645268	0.009028257	0.076638861	0.047018359	0.00769398	0.075224042	0.078910236	0.086907499	-0.022124795	0.027783794	0.066339892	0.022404748	-0.022738055	0.009561379	0.203779266	0.130558228	-0.029936968	0.002075293	0.16480169	0.105338821
586.mp3	0.037048496	0.03463363	0.022050487	0.034946814	0.017612903	0.033846981	0.010195151	0.006708656	-0.002837555	-0.035477333	-0.019578679	0.000708622	-0.029870404	0.033732506	0.001306794	0.00637309	0.01283975	0.00061622	-0.084169674	-0.068433914	-0.038450949	-0.007349869	-0.020632356	0.024971019	-0.012715871	-0.007930752	0.040856888	0.049902753	0.003837279	0.006592289	0.007633848	0.010353747	-0.011577451	-0.031322822	-0.006040006	0.026984872	0.031022312	0.021009697	0.030663972	0.019159638	0.020771802	0.039477727	-0.018941332	-0.001586148	-0.000172578	0.012671129	0.042943029	0.012136961	0.000958394
591.mp3	0.076855312	0.060004855	0.011375899	-0.036794219	-0.061247105	-0.005124817	-0.023573562	-0.005309406	-0.013100024	0.042426167	0.033172612	0.112990732	0.094521936	0.033236712	0.076303526	0.026368068	0.022135616	0.0840454	0.061319327	-0.025066578	0.067298319	0.007118597	0.035591206	0.04555076	0.047556419	0.058811222	-0.017926407	0.041410429	0.086021973	0.018213913	-0.000778181	-0.007150691	-0.000112126	-0.007389159	0.030739269	0.070626195	0.065652998	0.031228191	0.059154708	0.029853335	0.026460181	-0.055241046	0.005556198	0.027039081	-0.047374632	0.026094121	0.047179946	0.031236287	0.031159024
592.mp3	0.042518029	-0.006086823	0.069634561	0.013720673	0.008962094	-0.005863555	0.038314933	0.000533122	-0.046721635	-0.036073551	-0.00342611	0.010907806	-0.013190185	0.014283225	-0.012553271	0.024340727	-0.011164034	0.036551545	0.051855526	0.090412905	0.071433013	0.075628797	0.097639084	0.02866382	0.063111763	-0.000150669	0.006143017	-0.001979809	0.017080223	0.011299166	0.02753867	0.011820826	0.014201993	-0.020698123	-0.010730618	-0.008940021	-0.022067509	-0.024027056	-0.013419706	-0.035909723	-0.005964465	0.002718172	-0.011345798	-0.004443759	0.02278308	0.021553838	0.039913458	-0.011113504	0.099409442
594.mp3	0.008383422	-0.039128451	-0.028020511	-0.102493994	-0.031503829	-0.046815175	-0.068227217	-0.028128009	0.013836647	0.015503739	0.010491042	0.021325412	0.010547025	0.135281076	0.168437235	0.015640641	0.008441706	-0.011278516	0.05713091	-0.053928439	0.03876327	0.037458375	0.043472507	0.029289137	-0.003579084	0.00875841	-0.019615128	0.017997786	0.199404065	0.147960504	0.15810117	-0.017738648	-0.007665329	-0.064365353	0.00763919	-0.048086369	-0.098081958	-0.053972154	-0.005582451	0.087180829	0.16487752	0.18345851	0.041364318	0.220086071	0.150757736	0.097533818	-0.006824943	-0.001699435	-0.00520786
597.mp3	0.008079264	-0.043867429	-0.010098235	-0.023193404	-0.008233108	-0.029046829	-0.053877788	-0.039777836	-0.018394466	-0.087100801	-0.071231828	-0.05431622	-0.083878105	-0.060815407	-0.051932776	-0.07082155	0.006696483	0.051994714	0.025375544	0.079133929	0.002828732	-0.001409849	0.056413343	0.060879589	-0.057098097	-0.040397862	-0.083134675	-0.049591813	-0.051020226	0.004212855	0.039633105	-0.020372675	-0.006411822	-0.018610749	0.017401566	-0.004651142	-0.003027151	0.010105446	0.003739178	-0.002181039	-0.028105849	-0.037378529	-0.048205635	-0.019376713	-0.042433169	-0.051109872	-0.065075503	-0.013033833	0.021344876
598.mp3	0.095580536	0.10360225	0.117864969	0.057444966	0.054347535	0.14447023	0.066690019	0.083381507	0.086718854	0.059787312	0.003422921	0.0069415	0.039042011	0.04215846	0.007929975	0.04411469	0.04078829	0.108208611	0.078723279	0.069919055	0.143656956	0.190099003	0.04582656	0.130404974	0.058887163	0.072272879	0.137627707	0.080272033	0.129441034	0.034203705	0.03989757	0.029085979	-0.017838757	0.15279308	0.097294838	0.018074496	0.0604256	0.02090694	0.134731462	0.13248376	0.05043894	0.057611124	0.058400783	0.125984335	0.145166131	0.027320935	0.116231656	0.086492202	0.090122351
600.mp3	-0.00873358	0.06856129	-0.047112205	0.048354185	-0.002958447	-0.015045875	0.001239679	-0.024694337	-0.04291504	-0.004511868	-0.019345659	-0.003186661	0.010467262	-0.006825623	-0.019140534	-0.005244743	-0.000348896	-0.025605851	-0.006099937	-0.024676376	-0.006897635	0.025672239	0.042444381	-0.003255215	0.015894227	-0.01024432	0.021340963	-0.011825986	-0.034621178	-0.029507357	0.012683082	0.007416949	0.000136183	-0.099266023	-0.095016169	-0.080772357	-0.104520734	-0.011897797	-0.062610419	-0.067966996	-0.073337842	-0.041808485	-0.020967555	-0.081621819	-0.0332527	-0.028347827	-0.013156636	-0.068473641	-0.042951393
605.mp3	0.118980069	0.027298743	0.080889279	0.051161911	0.104258554	0.007226283	0.091654856	0.033516576	0.137349685	0.001158242	0.009812287	0.02814584	0.068408906	0.006927352	0.034038069	0.015226316	0.091973934	0.011880269	0.014468288	0.023500624	0.068921205	0.010172354	0.023492001	0.008368034	0.116576598	0.015890612	0.017888673	0.038285269	0.051423328	0.007921888	0.05414111	0.007146585	0.125601971	0.016968397	0.042878636	0.026846825	0.06208087	0.042692858	0.001011308	0.015777248	0.047640645	-0.01578592	0.011615771	0.03014229	0.026676971	0.03284756	0.026228849	0.030786104	0.033527247
606.mp3	-0.056608451	0.025035456	0.007141026	0.082902324	0.050491701	0.077330186	0.017677104	0.012041233	-0.090255769	-0.008987237	-0.010900752	0.018464013	-0.02671834	-0.011332796	-0.01213713	-0.022879408	0.027469347	-0.01640904	0.012236089	0.026689608	-0.010787876	-0.036916554	-0.003430325	-0.059492442	0.02414444	0.017867995	0.0079001	0.035612182	-0.003794096	-0.026620697	-0.009587042	-0.058385906	0.001897891	-0.016859761	0.004849095	-0.005387802	0.007358843	0.006145306	0.006593799	0.028048079	0.032767701	-0.000423014	0.007634627	0.043135133	0.039398061	0.022262749	0.027009101	0.049955189	0.062738234
607.mp3	0.111001528	0.120317534	0.055597148	0.143567336	0.059704937	0.172515781	0.091640929	0.089290244	0.075601318	0.038755346	0.149684785	0.082798791	0.167789048	0.074163546	0.083991507	0.129818662	0.138915553	0.105371019	0.103310164	0.123234221	0.140693347	0.108093642	0.111288876	0.126951207	0.109432028	0.088773606	0.160608308	0.155395145	0.10638489	0.118759914	0.130306607	0.140529161	0.182741412	0.114519049	0.108614358	0.128942221	0.010702266	0.069113681	0.177496986	0.058514542	0.134091877	-0.0029934	0.126045045	0.115682617	0.094534929	0.150472319	0.137268029	0.190446317	0.094072453
608.mp3	0.008814886	-0.03327465	-0.029343865	-0.009857967	0.006924522	0.006711726	0.06297612	-0.020002411	0.065286071	0.041046609	-0.012822818	-0.005426684	0.005217727	0.00788252	-0.013186768	-0.025041772	0.030213453	0.007453528	-0.015529309	0.066191455	0.055104886	0.020527771	0.062391017	-0.023389829	0.068080304	0.040736765	-0.011604023	-0.006656798	0.004143684	0.010899237	-0.012080718	-0.027776745	0.033852568	0.008166542	-0.013046252	0.078037353	0.063405077	0.023604148	-0.01028477	-0.026491579	0.021832461	-0.02634598	-0.022908047	0.033720739	-0.019558069	0.00694095	0.129110235	0.010685139	0.013370008
609.mp3	-0.008738451	-0.005113428	-0.006565719	-0.012269083	-0.006475366	-0.021188728	-0.006450887	-0.013783225	0.003704247	-0.02940165	-0.009858367	-0.011574665	-0.015733473	-0.004793792	-0.001436353	0.009170566	0.022704211	0.00534143	-0.009010123	-0.014483734	-0.019182217	0.00042114	-0.011991106	-0.021458173	-0.006873495	-0.021625902	-0.027084227	-0.011327055	0.004774641	-0.010789791	-0.00619869	-0.005789721	-0.027504846	-0.010147543	-0.015907198	0.00063435	-0.039536172	-0.015240938	-0.015267853	-0.027628786	-0.003213823	0.009946859	0.002884449	-0.003324655	-0.000506702	-0.016708559	-0.027412848	-0.007603786	-0.003993066
610.mp3	-0.005600078	-0.008477006	-0.025234618	-0.002667324	0.003766202	0.001371513	-0.030046219	0.004506211	-0.019293094	-0.000478757	0.005858182	-0.00946147	-0.027817006	-0.003083506	-0.022291147	-0.011943567	-0.017838972	-0.010000024	-0.02157898	-0.02025026	-0.010197792	-0.019571827	-0.011210219	-0.023037203	-0.013528348	-0.020383135	-0.015605763	-0.009890771	-0.001793407	-0.009537196	0.005562967	0.085630005	0.048972244	0.080461356	0.052540418	0.077999813	0.036181045	-0.006887336	0.025451228	0.072335906	0.019787928	0.049365197	0.03598894	0.035623023	0.046270527	-0.010226756	0.037597396	-0.001931301	-0.012043981
611.mp3	0.015699788	0.048052632	0.022468719	0.102113765	0.069770564	0.090896766	0.083696405	0.064345164	0.074361551	0.030224586	0.055119284	0.00510365	0.008283608	0.026973349	0.021183623	0.120210228	0.054102711	0.023697816	0.004877592	0.022243805	0.024084702	0.013265069	0.028077104	0.038211283	0.092097329	0.030558098	0.012643222	0.033532297	0.001157165	0.010443062	0.132730823	0.06390339	0.013088861	-0.004239506	0.042005046	0.049342561	0.041144138	0.044074018	0.04002625	-0.00408544	0.025147103	0.031932953	0.034971872	0.049788726	0.022458441	0.03393587	0.028789209	0.038879444	0.023634073
612.mp3	0.014377536	0.015424442	0.10077449	0.030538498	0.030967488	0.074376171	0.071752005	0.026343811	0.067550349	0.022132523	-0.000884609	0.005348333	0.024786175	0.054837318	0.08222164	0.011368069	0.088435099	-0.014479224	0.068424418	0.039522707	0.011218775	0.059466157	0.033757625	0.000795679	0.051881069	-0.01261312	0.052711846	0.028052671	0.017368928	0.020143072	0.024179935	0.057628693	0.060949242	0.010799658	0.020505437	0.026075931	0.042042841	0.058732618	0.022893035	0.072668303	0.031313888	0.067511825	0.04176778	0.028866116	0.086810513	0.05390213	0.101044364	0.046415749	0.089067182
613.mp3	0.190526352	0.166400518	0.189144004	0.178208601	0.200522559	0.147864756	0.066138834	0.090251661	0.191750587	0.188858762	0.149472875	0.136183548	0.195804954	0.145977997	0.213586815	0.219846398	0.118292995	0.162219735	0.155087019	0.057357949	0.129564617	0.114058901	0.141947935	0.121300435	0.151144646	0.233027542	0.046049187	0.029853837	0.017613244	0.084682458	0.021288974	0.069941586	0.078129204	0.133676402	0.102258685	0.17880776	0.058450454	0.039561249	0.044248106	0.056385556	0.106373038	0.116423896	0.224156049	0.103266989	0.099397263	0.144621487	0.104796376	-0.007691875	0.03773504
614.mp3	-0.040533432	0.004568108	-0.046224322	-0.058848556	-0.029825958	-0.028796122	0.003693428	-0.018789572	-0.026851732	-0.018537237	-0.023787506	-0.01439162	-0.032878442	-0.006911546	-0.012388029	0.007469797	0.02289185	-0.017579098	-0.034882174	-0.034447251	-0.045242748	-0.02894659	-0.055687894	-0.026112601	-0.018846037	0.000215246	0.02659601	-0.005753524	0.014086313	0.022410006	0.017391308	0.03631407	0.030572644	-0.065620707	-0.031950449	-0.020315437	-0.013288344	-0.031149747	-0.016482508	-0.064781469	-0.060917064	-0.046504073	-0.04509115	-0.050743606	-0.041049633	-0.002677072	-0.030062632	-0.011780805	-0.022232237
615.mp3	0.000535316	-0.045018944	-0.023182791	-0.015544356	0.004399947	0.100370367	-0.046058285	-0.041053855	0.038044326	-0.071964115	-0.029818271	-0.021154508	0.004353221	0.023237029	0.000510694	-0.051560256	-0.019210791	-0.047477356	-0.032655759	-0.065962067	-0.045790653	-0.058818574	-0.005629144	-0.005995137	0.062432844	0.017037707	0.049584494	0.037903006	-0.054899287	-0.046948347	0.053888782	-0.024576706	-0.023263072	0.017632375	-0.007819286	-0.000929683	-0.008055121	0.007961945	-0.092939493	-0.006725581	-0.011621424	0.015048311	0.031683628	-0.041253985	5.97E-05	-0.038868503	0.00482007	-0.082007647	-0.006082864
616.mp3	-0.020749017	-0.125806742	-0.087275434	-0.034065482	0.014058514	-0.093115612	-0.101545805	-0.023531111	0.02537427	0.006442919	0.000760926	0.027377764	-0.003866246	0.019082188	-0.086606807	-0.076670178	-0.059554993	-0.068707557	-0.001919821	0.009051461	0.005372752	0.017352982	-0.117594366	-0.111338084	-0.098868236	-0.057291303	0.023332613	0.027105651	0.003663798	-0.001160488	-0.065313632	-0.038401664	-0.045128804	-0.267710067	-0.292937168	-0.295865821	-0.301279371	-0.249551279	-0.003705733	-0.015043954	0.037394212	0.008155083	-0.02964725	-0.016445989	-0.001621617	0.000205622	0.052868134	-0.003241456	0.062331014
617.mp3	-0.009562427	0.020803115	0.042249352	0.023954288	0.032789943	0.057932947	0.001967856	0.01225802	0.035458358	0.031551595	0.033661405	0.041939286	0.032163416	0.012455312	0.038811395	0.062001484	0.036175554	0.04258883	0.024898452	0.002903825	0.036887432	0.034993329	0.043299787	0.026697052	0.022261149	0.02515588	0.037620941	0.002834038	0.051538738	0.01891346	0.02092196	0.028377146	0.053409317	0.02210777	0.054067252	0.023426511	0.045545656	0.04003075	0.031736136	0.037312557	0.033289386	0.00694598	0.007426622	0.020477811	0.000944005	-0.008567655	0.02977365	0.000438213	0.019133129
620.mp3	0.018634971	0.009621348	-0.006515698	0.029726128	0.033136417	0.004336045	0.00245401	0.001533925	0.004913777	0.022152202	-0.007049105	-0.002164433	0.015962971	0.024961465	0.015314143	0.004659306	0.010235158	0.01991573	0.009072997	0.022982859	0.0283381	0.034630582	-0.002289133	0.007377996	-0.004112111	0.015977729	0.022706231	0.001017918	0.007401755	5.49E-05	0.038433433	0.039599468	0.010339472	0.024526218	0.035259159	-0.008687258	-0.002541856	0.020631689	0.004276138	0.002867974	0.01002938	0.017255508	0.005591343	-0.00714451	0.007514443	0.008857052	0.005255242	0.00588122	0.013012599
621.mp3	-0.015239623	-0.011086497	-0.007489743	-0.023379016	0.006904987	-0.00883998	-0.035961606	-0.06267899	-0.018853791	-0.04311184	-0.031737308	-0.01857299	-0.011372951	-0.019124464	-0.044762025	-0.029454739	-0.037930887	-0.024551843	-0.022369861	5.15E-06	-0.008391681	-0.012001001	-0.048363042	-0.033757922	-0.025646237	-0.018177774	-0.018901921	0.028399488	-0.015975806	-0.033115656	0.035194739	0.003655742	-0.02612098	0.001891273	0.003565351	-0.01226547	0.041319774	-0.006093907	-0.035309362	-0.008761592	-0.050879253	-0.022673146	-0.010380535	-0.027459417	0.003454799	-0.020820126	0.007836959	-0.029994314	-0.021996704
622.mp3	-0.034626849	-0.025693467	-0.017142657	-0.017397532	0.07795716	0.063619031	0.034948451	0.04186775	0.036570136	-0.027657419	-0.016740484	-0.001737947	-0.02386229	-0.041461415	0.096812021	0.025955594	0.035863462	0.092521359	0.036972231	-0.046296854	-0.028388167	0.01860245	-0.027492594	-0.045100064	0.083219663	0.025994728	0.080661457	0.053366473	0.106927642	-0.049563229	0.017861547	-0.048433233	-0.039265373	-0.052561867	0.012100426	0.019049571	0.004073162	0.013871651	0.014146761	-0.016692245	-0.007093908	-0.00654607	-0.006873773	0.006815351	-0.030050954	-0.05409556	-0.073509687	-0.043516951	-0.052930584
623.mp3	0.003226313	-0.010331081	0.025922583	0.012487313	-0.004010995	-0.001767894	-0.01185546	0.040548133	-0.021773587	-0.032306804	-0.092515165	-0.072578052	-0.071188703	-0.05491956	0.016683029	0.107985814	0.098719375	0.003146294	-0.036534936	0.037993369	0.040036578	-0.013728847	-0.029767164	-0.014591491	0.010998356	0.04737458	0.028048697	0.01164025	-0.027833459	0.003603567	0.011945316	-0.033384807	-0.011443405	-0.051180806	-0.056261793	-0.007615382	0.005918429	0.028276151	-0.004120163	0.029496452	0.018792426	-0.02003652	-0.031925137	-0.095378547	0.011023388	0.046703069	0.0438304	0.016191554	0.007150423
625.mp3	0.117704508	0.13247737	0.14528386	0.065867538	0.048072704	0.150577681	0.123864995	0.144661165	-0.023670663	-0.028127044	-0.033274038	0.046152593	-0.018433703	0.008405917	0.012127481	0.097784493	0.12804115	0.118216237	0.095242998	0.1925776	0.159568764	0.051718664	0.209296832	-0.034512515	-0.010157212	-0.000910159	-0.022951857	0.069310909	0.016892484	0.035727105	0.12333837	0.158037174	0.12956245	0.068613282	0.17730736	0.188804329	0.128411532	0.142308731	0.06448236	-0.008581617	-0.009899721	-0.015323668	-0.003112686	-0.027094432	-0.02779526	-0.007004785	0.032126767	-0.029706617	-0.007421207
628.mp3	-0.012875391	0.054380381	-0.019629671	0.028803304	-0.005591289	-0.007387076	0.013603444	0.002941462	-0.018598537	-0.010851043	0.011745907	-0.006453523	0.063263408	-0.002276416	-0.016777904	0.076375987	4.08E-05	-0.024596503	-0.014751102	0.102733012	0.01789845	0.028747901	0.069018266	0.028032535	-0.04698184	0.012248388	-0.057225823	-0.036388358	-0.025430622	0.006605598	-0.042019916	-0.072688441	0.015036047	-0.013990815	-0.032563273	0.018739725	0.012046127	-0.047198251	0.035694778	0.008135964	-0.022468896	-0.015807089	0.009299497	0.055348727	0.01556126	0.032466213	0.009037087	0.014208092	-0.024142061
629.mp3	0.079550013	0.033729261	0.081957475	-0.015559275	0.019279779	0.017912786	0.000648213	0.020454923	0.010187156	-0.013061556	0.018100615	0.003200742	0.003215524	0.00437251	-0.006509495	0.00301861	-0.013086388	-0.037893049	0.008970687	0.055635222	-0.014668526	0.033164683	0.025985022	0.091783642	0.014832443	0.0146814	0.041541985	0.004213057	0.010422105	0.03449613	0.062571945	0.062312535	0.013277419	0.061657772	0.020107632	0.007396362	0.013719832	0.053038429	0.062866663	0.015189032	0.048507673	0.015781544	0.010824237	0.013688016	0.035987507	0.038649727	0.020646746	0.065030343	0.01634001
631.mp3	0.035578715	0.038731526	-0.01846435	-0.010593937	0.024176066	-0.003309787	0.026593824	0.001863215	-0.006983555	0.00300309	0.03469805	0.036345682	0.001919543	-0.002802815	0.021516283	0.035137322	0.027537034	-0.017718637	-0.039826599	0.000934975	0.035216881	0.017525557	0.00656281	0.004804028	-0.008259761	0.006927706	0.024834626	0.007757776	0.006690536	-0.002849473	-0.014750852	-0.020745456	0.003195055	0.009203479	0.003275115	0.017382829	0.031866073	-0.022359145	0.00712334	-0.013725014	0.003265575	0.007473157	0.006942131	0.000196419	0.008239445	0.044189764	-0.019580763	0.011152567	0.031850323
632.mp3	-0.021755805	0.015861826	-0.042858548	0.014318192	0.025394924	0.023931769	-0.009308385	-0.029839819	-0.012123391	-0.024400794	-0.028357599	-0.022755581	0.002880018	0.01201383	0.015660838	0.017079335	-0.003888904	-0.061128859	-0.051473693	-0.010535917	-0.094648875	-0.054428432	0.00879777	-0.007715123	0.006744064	0.018401263	-0.003881072	-0.02317834	-0.021916179	-0.01106738	-0.050274893	-0.065247159	0.021483016	-0.000619819	-0.018631163	-0.027691747	-0.023608256	-0.01479065	-0.024903294	-0.00727028	-0.031864948	-0.123916572	0.015848021	-0.006977632	-0.008731223	-0.002084628	-0.04935898	-0.031259608	-0.014950994
634.mp3	0.156711737	-0.015778627	-0.027231237	-0.10552371	-0.021409344	0.005299448	0.07416565	0.169054427	0.023189163	-0.052853357	0.012152017	-0.017142742	0.00831556	0.151769537	0.091402598	0.009808059	-0.041005491	-0.039464766	-0.018912374	0.003850006	0.106729759	0.031159237	0.01573006	-0.066255393	0.043716085	-0.007958637	0.019768716	0.19827352	0.008052219	-0.009709921	-0.081243386	-0.009698563	-0.020182111	0.064269877	0.068119371	0.022702996	-0.065329108	-0.03113783	-0.01694258	0.005438841	0.186349432	0.014136199	0.027833388	-0.079691587	0.00376204	-0.027644877	0.018725964	0.14706645	0.000569557
635.mp3	-0.031496749	-0.011034698	-0.028531181	-0.040076921	-0.003554362	-0.027495467	-0.037219606	0.020824646	-0.025739368	-0.018318086	-0.008534869	-0.022914322	0.013912474	-0.004513516	0.013871491	-0.005090564	-0.010432405	-0.002956721	-0.015664459	0.037203768	0.00831954	0.010809156	0.082515206	0.00416758	0.007725944	0.083611729	0.019888982	-0.018442883	0.050735836	0.014813541	-0.005273771	0.048461402	0.018664169	0.01158781	0.018275075	0.012990405	0.015456495	-0.030520602	-0.033813141	-0.040070383	-0.082744692	-0.108923085	-0.046982296	0.021406633	-0.043295414	-0.041261841	-0.023879775	-0.037556185	-0.003640353
637.mp3	-0.033485084	-0.004285878	-0.046479046	0.040773427	0.010906249	-0.006140047	-0.041079351	-0.025627121	0.0085521	0.071206834	-0.026662061	0.018858313	-0.005140202	-0.032910707	-0.011527635	0.028171252	0.082012088	0.103965009	0.06045411	-0.019802696	-0.054097597	0.120882755	0.093688802	0.118790699	0.095165933	0.098117398	0.138443239	0.103554169	0.180041832	0.137107616	0.135349131	0.203403441	0.065314645	0.190997293	0.174724687	0.059941856	0.058284488	0.018333965	0.001880112	-0.002492565	-0.050747438	-0.012588366	-0.003172505	0.054187544	-0.017266608	0.022998207	0.00411074	-0.058630596	-0.0298722
638.mp3	0.188721598	0.072519598	0.059393297	0.137868144	0.077969643	0.040286855	0.038973953	0.011401972	0.099030983	0.022117881	0.036821087	0.01154829	0.085314596	0.055823991	0.030102745	0.028005111	0.054083588	0.055253235	0.024613485	-0.011643665	0.079943877	0.096935596	0.045005426	0.115423365	-0.014843366	0.042077714	0.042524885	0.072985009	0.170314471	0.056246539	0.012609222	0.025011929	0.049215932	0.060159831	0.083726119	0.061130061	0.0187719	0.056763176	0.095548834	0.185181815	0.134542588	0.234952895	0.128692702	0.109808593	0.137586903	0.142388808	0.090805725	0.207041846	-0.010294201
639.mp3	-0.122235325	0.028483097	0.097240756	-0.04017954	-0.062332838	-0.055700262	0.080552632	0.048530134	-0.08370265	-0.13133329	-0.102641584	-0.077347312	-0.063667404	-0.078454921	-0.068821924	-0.100069676	-0.051964415	0.108637111	0.080561961	-0.033155835	-0.078045126	-0.064365128	-0.069393088	-0.00923295	-0.031613498	-0.041432987	-0.032361682	-0.017513647	0.031053257	-0.039481302	-0.063159991	-0.059838714	-0.050506371	-0.005554487	-0.007447008	-0.039900687	-0.07838074	-0.050392129	0.089315995	0.047461113	-0.049658252	-0.02840497	-0.033769084	-0.063119526	-0.036478367	-0.062303129	-0.024637987	-0.062258348	-0.051500381
640.mp3	0.013911761	0.02550458	0.022312599	0.034365676	0.034724564	-0.006782872	0.010613782	-0.002579955	0.007550332	-0.026822997	-0.02669337	0.044618691	-0.011544015	0.040650681	-0.021612002	0.004719022	0.024974858	0.031018666	0.008988538	-0.023691844	0.001457858	0.001706727	-0.068148012	-0.044048686	0.01730487	0.000161857	0.019186278	-0.031773406	-0.065663604	0.025665102	0.054707986	-0.012104309	-0.058079171	-0.038190836	-0.00352402	0.058612041	-0.030086125	-0.028784291	0.048394005	0.047870261	0.128585881	0.008916352	0.001293344	0.015708288	-0.014879095	0.056458324	0.011208316	-0.021333819	0.019422608
643.mp3	0.123400176	0.120304568	0.074050021	0.032811315	0.007019017	0.101377156	0.045313469	0.073539176	0.084671477	0.034083514	0.017230755	0.120536809	0.001586944	0.049469385	0.126557869	-0.110812281	-0.045065862	0.08559103	0.015271431	-0.054836032	-0.025844288	-0.060732918	0.120716028	0.142062657	0.130531099	0.08476794	0.0707829	0.050554622	-0.006261412	-0.061560553	0.01786418	0.265635491	-0.090447667	-0.063833391	-0.067310615	0.240168532	-0.072450853	0.065209377	0.069031286	0.065097915	0.285088056	0.183676352	0.093342514	0.058298751	-0.08779766	0.280460137	0.052251948	0.30888277	0.245640245
644.mp3	0.018403037	0.01207262	-0.047970074	-0.046646238	0.02386702	0.067314706	0.013286044	0.002545041	0.037937317	0.022929001	-0.014228379	-0.018922862	-0.002003903	-0.011841088	0.039141689	0.036610704	0.013904925	0.016155106	0.021049431	-0.003994232	-0.026729296	-0.032811428	-0.02995862	0.01017835	-0.011830661	-0.00852389	-0.001500782	0.007406286	-0.01511284	0.042836638	0.029952347	0.014742487	0.04988457	-0.025911434	-0.012533669	-0.045793993	-0.012073177	-0.004604817	-0.002777356	0.055537775	0.063068233	0.024758099	0.031694948	0.00796452	-0.007110556	-0.063461673	-0.032327125	-0.010185761	0.022574795
645.mp3	-0.016743133	-0.022425569	-0.06557114	-0.064477357	-0.056895216	-0.048507052	-0.081261215	-0.058926791	-0.021392872	-0.026100578	-0.003862745	-0.074965638	-0.019221409	-0.015659525	-0.052924442	-0.07083825	-0.041220481	0.012678345	-0.054822794	-0.101420286	-0.049838152	-0.072978508	-0.062310815	-0.078730607	-0.19981823	-0.068543236	-0.142735504	-0.070906494	0.031625241	0.06520757	0.065645772	0.044418716	0.02255944	0.028484263	0.014017948	0.014681692	-0.023224871	0.007996233	0.03909698	0.037490761	0.008398319	-0.002366952	-0.008899062	-0.002235503	0.071977995	0.02667533	-0.040924812	-0.005919975	0.011002326
646.mp3	0.124746362	0.045358139	0.059299599	0.017043935	0.113044578	0.179301439	0.105446727	0.162968803	0.043219374	0.137159069	0.095290413	0.05047092	0.066099202	0.063405733	0.113467361	0.010319892	0.00281293	0.100338174	0.112276175	0.159994185	0.115460227	0.164818398	0.100299329	0.126400696	0.047970533	0.061739534	0.089470864	0.078347521	0.100510934	0.067868287	0.031070587	0.035055561	0.113323665	0.148561872	0.085005893	0.070803002	0.051185743	0.119693248	0.04209553	0.02937209	0.051801353	0.083822148	0.132591143	0.052086383	0.069360256	0.154394444	0.133408607	0.093570576	0.115297222
647.mp3	-0.015559829	0.069976307	0.070083817	-0.002490467	-0.056397202	-0.126630237	-0.100187283	-0.083090195	-0.076305403	-0.112794914	0.085455452	0.000640465	0.069097965	0.100815692	0.01589939	-0.048062076	0.064548689	-0.015220098	-0.066539276	-0.016516751	-0.047034746	-0.014777574	-0.044458126	0.046988321	-0.066075958	0.003564332	-0.074418693	0.065665641	0.028601801	-0.012601614	-0.091332877	0.012441192	-0.000266433	-0.005544153	-0.037288012	0.023304711	-0.040797953	-0.029317266	-0.043429239	-0.027462871	-0.02051181	-0.073558163	0.012323138	0.02750014	0.001479351	-0.033290398	-0.059946599	-0.018907021	0.078317913
648.mp3	-0.030800027	0.016991516	0.043478971	0.009358952	-0.074965025	0.051548273	0.0197062	0.035605678	-0.047954033	0.002046464	-0.018331862	0.004339924	-0.010151899	-0.033512126	-0.056863064	0.088388217	0.070653149	0.033336236	-0.013969624	-0.059027165	-0.045939828	0.00722126	-0.017455079	-0.038137485	0.071130732	0.122167849	0.043754733	-0.023000131	0.025953558	-0.0313141	-0.015638531	-0.067576881	-0.055656888	0.060847953	0.034187832	-0.027656824	0.028202374	0.025765961	-0.047009768	-0.064827848	0.009086467	-0.001110842	-0.015345496	-0.035966747	0.042280236	-0.021561088	0.06286425	-0.046511478	-0.016124015
649.mp3	0.005990039	0.004856973	0.072881296	0.027176566	0.018410568	0.020111654	-0.040175558	-0.047731101	-0.025681942	-0.037900932	0.041578432	0.025130524	-0.005228349	0.022097758	0.010834385	0.050762173	0.078029844	0.004284924	0.019138821	0.009178766	0.00800225	0.013865843	-0.057543414	-0.060638076	-0.022235791	-0.030692032	0.004007141	-0.010314251	0.005899803	0.01889395	0.040448631	0.028320238	0.013189939	0.026781866	0.03167901	0.008563267	0.022734422	0.005020532	0.011909114	0.026020688	0.030499585	0.02442378	0.027007425	0.052243468	0.033585684	0.031633695	0.017764546	0.040344483	0.03616319
650.mp3	-0.014642227	-0.016942101	-0.023507067	-0.016253184	-0.026940015	-0.019696369	-0.020987054	-0.025833234	-0.030429728	-0.040655537	-0.007209655	0.002559995	-0.014344609	0.00059186	-0.045022578	-0.04493557	-0.067454665	-0.054582233	-0.04263888	-0.037406196	-0.039084195	-0.033455207	-0.036002232	-0.033566301	-0.057252218	-0.032331554	-0.024860743	-0.045067633	-0.025905217	0.011177818	-0.013784041	-0.018282714	-0.022173215	-0.030160681	-0.036547606	-0.020775065	-0.005363883	-0.01952353	-0.007089521	-0.005449037	0.004732357	-0.000622451	-0.009203836	-0.031179438	-0.027127376	-0.013912822	-0.008220207	-0.01884398	-0.032491978
651.mp3	-0.010937345	-0.002506494	0.016762991	0.005028979	-0.011011831	-0.022265311	-0.015870338	-0.017480389	-0.077334054	0.014820198	0.016089991	-0.017181827	0.01199359	-0.011092218	-0.040418253	-0.008518858	0.016160902	0.001335814	0.007319267	-0.00745826	-0.00855143	-0.030658143	0.023342502	-0.000798037	0.001247224	-0.010701305	-0.02475343	-0.031538542	-0.019967873	-0.00137879	0.023580582	-0.004351549	-0.039299503	-0.017198661	-0.009319925	-0.000829962	-0.019171662	-0.029459952	0.006267438	0.010245221	-0.015314132	-0.025067376	0.010404229	0.020869862	-0.010227317	-0.021759422	-0.006760581	-0.014718636	-0.028870552
652.mp3	0.160141002	0.018802259	-0.081177502	0.033552414	0.041566115	-0.00470349	-0.03935263	-0.011463494	-0.035277588	0.010385359	-0.010602186	-0.011022603	0.049560262	0.218980601	0.031193495	0.101493569	-0.018538296	0.006687703	0.028878956	0.139246361	0.173908617	0.279137923	0.214087548	0.146519008	0.229290641	0.226229539	0.247655855	0.112310028	-0.008807221	-0.018483848	-0.012127055	0.025585246	-0.008811341	0.02883005	0.005258977	-0.075701807	-0.148176981	-0.12154046	-0.045580137	-0.12711208	-0.03788138	0.084743153	0.018472345	-0.061903346	0.024104679	0.034610555	0.19044567	0.215481727	-0.069190659
653.mp3	-0.022214849	0.024942001	-0.001391063	0.01559667	0.01062787	0.02489802	0.025016175	0.023891131	0.018370886	0.001340804	0.007205289	0.021835316	0.014036524	0.023640073	0.029069995	0.029153786	0.016231386	-0.010801912	0.017726508	6.04E-05	0.010407473	0.00945188	0.016110601	0.015710066	0.001481698	-0.003534219	0.02099791	-0.006759905	0.023365034	0.018355172	0.017247284	0.019408272	0.016705717	0.021459227	0.017420349	0.021084392	0.016204319	0.030004057	0.008188551	0.0251588	-0.002503318	0.013841844	0.009988888	0.011621222	0.013504795	0.013517004	0.014972853	0.025817443	0.029874692
654.mp3	-0.021740474	-0.006659891	-0.06849293	0.051742978	0.021347031	-0.003629007	-0.025353837	-0.11140563	0.005408779	-0.029625279	0.067210685	-0.091352607	-0.026212969	0.007847568	-0.055913651	-0.02858747	0.000850505	-0.065888695	0.06886258	0.137819891	-0.009089795	0.04625285	-0.017517084	-0.006681957	-0.052989369	-0.010976479	-0.040089308	-0.066448252	-0.003694863	-0.131385958	-0.018518904	-0.1873229	-0.03478939	-0.010222555	-0.037655367	-0.012249039	-0.062115924	-0.043581835	-0.01970818	0.077573363	0.066479536	0.048408046	0.049766424	0.019175973	0.000278034	-0.031572372	-0.062337409	-0.002960106	-0.05602431
656.mp3	0.024247864	-0.020981634	0.176936436	0.19138967	0.082677755	0.094382266	0.093831219	0.084222777	0.095365081	0.091371254	0.052106937	0.062667076	0.084251493	0.069479868	0.237793801	0.09596109	0.100092811	0.048136219	0.183154554	0.015251617	0.122616167	0.122334027	0.02199931	0.057936729	0.020861738	0.195015373	0.181996342	0.168534699	0.120640091	0.181531108	0.14573936	0.154443882	0.152408872	0.104078434	-0.119019695	0.019793943	0.026435658	0.018525888	0.026077231	0.029340923	0.039759991	-0.03309006	-0.037619927	-0.00035965	0.113272544	-0.020579687	-0.015883859	0.037800298	-0.062242554
657.mp3	0.057686037	0.059707371	0.047586022	0.005903532	0.075374752	0.052161878	0.032913886	0.024483834	0.067912975	0.052291435	0.026466286	0.066008131	0.113547072	0.050575188	0.039096875	0.031302681	0.090461791	0.057772397	-0.00588012	0.182213063	0.107432192	0.085517437	0.02381981	0.067768263	0.054770735	0.009399323	0.034760412	0.178270895	0.116518917	0.065262379	0.067573672	0.039920346	-0.003257275	0.022816272	0.119505864	0.165113869	0.182350794	0.073972047	0.076852364	0.058483606	0.059882729	0.045919925	0.068228517	-0.010963701	-0.020658571	9.42E-05	0.037034647	0.045751804	0.025122681
658.mp3	-0.057134451	-0.068735211	-0.150004419	-0.050925432	-0.068346801	-0.027603474	-0.102316576	-0.035354355	-0.041679461	-0.071514408	-0.074201761	-0.095411024	-0.048449649	-0.041872271	-0.023324698	-0.093933262	-0.025669376	-0.08935386	-0.077674925	-0.12738548	-0.084623076	-0.0325943	-0.039727452	-0.035229729	-0.044208143	-0.033503297	-0.056931047	-0.059712509	-0.118017481	-0.042747328	-0.070300525	-0.033540542	-0.078578269	-0.046660261	-0.045528262	-0.07326221	-0.07665439	-0.090608126	-0.048689727	-0.046256548	-0.023938931	-0.092108679	-0.027959918	-0.086097003	-0.077091366	-0.124536633	-0.077229462	-0.033754114	-0.036921274
660.mp3	0.130190955	0.086363284	0.042104724	0.026106388	0.162018383	0.131495279	0.090526918	0.058505771	0.050463518	-0.01604587	-0.090430867	-0.093881526	-0.025987497	-0.074883263	-0.017914402	0.00817522	-0.05184814	0.008864331	0.011186055	0.011307467	0.197578585	0.124848087	0.118793579	0.069935942	0.038767784	0.18387872	0.120935914	0.098318011	0.067533963	0.022815979	-0.058040379	-0.078817305	-0.07742061	-0.061518688	-0.100614368	-0.053202676	-0.068760867	-0.096477841	-0.030599668	0.020427054	0.032605042	0.159913773	0.063238466	0.063107286	0.048772894	0.01354209	0.238416203	0.131992853	0.093309414
661.mp3	0.010818201	-0.005842982	0.005939531	-0.005940518	0.00157089	0.000125209	-0.049581059	-0.000711605	0.016895472	0.006622657	0.003715565	0.01094611	0.011260123	-0.021748615	-0.025235612	-0.023990453	-0.012721056	0.017408484	0.00388837	0.037906832	0.008812398	0.009055178	0.018520602	0.040145772	0.026791238	0.021196077	0.018030669	0.010565817	-0.011990393	0.004227826	0.015552845	-0.013260922	-0.017790142	-0.030232608	-0.004136933	-0.014310817	-0.00709727	-0.000495536	-0.033024966	-0.010463979	0.007844906	-0.022125787	-0.017084083	0.021582406	0.027736809	0.030455376	0.003071693	0.023945229	0.005228385
662.mp3	-0.124415638	0.036574482	-0.048572582	0.004125752	0.009672669	-0.020670611	0.016814238	0.026546153	0.066659172	0.055452118	0.005636899	-0.044376464	-0.010007901	-0.026268934	-0.057583628	-0.00663294	0.055224003	0.109506701	0.051980646	0.095027517	0.049195622	0.082460544	-0.050075595	-0.050307477	0.001335641	-0.023336283	0.001888086	0.040765367	-0.055863996	-0.011536909	-0.044558173	-0.106073395	0.06835498	-0.033647978	-0.043625906	-0.05461724	0.012208989	-0.000503951	0.062937024	-0.044448238	-0.084931744	-0.071213504	-0.002594046	-0.008057917	-0.041833076	-0.037422192	-0.016178103	-0.066076417	-0.016781129
663.mp3	-0.019730563	-0.002036309	0.008335904	0.00039583	-0.022775039	-0.06216989	-0.090882576	-0.054366571	0.003289741	-0.007101612	0.004013681	0.004479874	-0.006085944	-0.003578638	-0.000566693	-0.026803573	-0.001826477	-0.015851996	0.019414693	-0.013149397	-0.037977854	-0.048985818	-0.027058248	-0.021752204	-0.007282762	-0.009147452	-0.017802779	-0.023200114	-0.057527846	0.004476664	-0.043843631	0.005669477	-0.00814616	0.007071277	0.002335649	0.007164172	0.007690336	-0.049706514	-0.048342869	-0.045211795	-0.045073647	-0.030360472	-0.014318612	-0.003866226	-0.008400335	0.00670338	-0.014840415	0.016090515	0.011567078
664.mp3	0.01620687	0.049136139	0.042096376	-0.014700962	0.002499815	0.022210526	0.010256002	0.017439275	0.030000403	0.044898823	0.002057479	0.037552277	0.072054217	0.02281601	0.017254598	0.01991406	-0.015340941	0.036007485	0.02387848	0.051497487	0.0226271	0.033876991	0.058785186	0.004782387	0.014580119	0.043786624	0.049224621	0.015462504	0.019336565	0.023477667	0.015477431	0.025932746	0.019428494	0.006071439	0.021354266	0.028517329	-0.01756717	0.026666165	0.021857951	0.006209593	0.049879942	0.01321904	-0.02116227	0.011149805	0.024912244	0.063650074	0.002881086	0.038025929	0.036388089
665.mp3	-0.011571036	-0.058190747	-0.018070167	0.020923775	0.011491656	0.039934763	-0.008766007	-0.022164717	0.052318614	0.017963019	-0.005386954	-0.014176179	0.035908943	-0.082323814	-0.015812417	0.057919616	0.010369015	-0.048023883	-0.04052933	0.011938536	0.032823492	0.022908126	0.018415742	0.025793274	0.002418361	0.029223064	0.033664179	0.023272164	0.011963727	-0.014204506	0.040782413	0.07468124	-0.014892788	0.03466988	-0.041966709	-0.015447076	0.000984313	-0.056321241	-0.024261328	0.003235196	-0.011717051	-0.035240681	-0.020778604	-0.060648367	-0.001959201	0.026679575	-0.03346189	0.091433046	0.017609383
666.mp3	-0.069796002	0.018642774	-0.009321832	-0.001994563	-0.051835442	-0.00989574	-0.000463207	-0.021177899	0.017197747	-0.004091176	0.006235939	-0.026376949	-0.053776548	-0.024741369	-0.027169923	0.004698195	-0.004222102	-0.002683548	-0.02237569	0.008090571	-0.037370984	-0.04232328	0.013921365	-0.009737686	-0.028679283	-0.011701006	0.009565935	-0.031595862	0.019239423	-0.022957851	0.02419582	-0.054962579	-0.05158756	-0.014993084	-0.030395253	-0.010139807	-0.039137255	0.034087328	-0.015289179	0.015557662	-0.031351662	-0.006567442	-0.004375514	0.014563075	-0.013175467	0.004508294	-0.012344544	-0.046369964	-0.011367833
667.mp3	0.020941598	-0.050521036	-0.048417459	0.007961577	-0.077181516	0.004956962	0.015708485	0.091795728	0.058854028	0.08131693	0.065036553	-0.029890002	-0.04050192	-0.037573471	0.058795039	0.037195109	-0.026462999	-0.064494866	-0.045293357	-0.023947136	-0.06285425	-0.055753374	0.040417176	-0.070228995	-0.039172088	-0.001039772	0.039353827	0.042592684	0.03577418	0.010545882	0.099676722	-0.040522042	-0.085981943	-0.16699666	-0.045468343	-0.130993467	-0.0451627	-0.101740418	-0.059372942	-0.047687945	-0.028336886	0.004439643	0.022509983	0.018545825	0.002211998	0.057759938	0.062691953	0.024823709	0.009192455
668.mp3	-0.019204692	-0.004576997	-0.007537748	-0.016936344	-0.017716926	0.10687072	0.168996359	0.002034256	0.149275823	0.167844112	-0.02524463	0.059944543	-0.015837459	-0.008004208	-0.033188816	-0.00056771	0.000918536	0.011144596	0.029776486	0.009346658	-0.008189895	-0.010154068	0.001572434	-0.013143581	0.081927085	0.034617305	0.035928986	0.038274495	0.116646267	0.013575505	0.092997727	0.058554376	0.039072639	0.096153402	-0.021147676	0.001382661	0.018679012	0.023428443	0.070495562	-0.008127695	0.030171584	0.016195692	0.001195326	0.031664661	0.003215304	-0.010402895	0.041273908	0.028117173	0.139430466
671.mp3	0.063155593	-0.007537912	0.054620305	-0.008439877	0.083861475	-0.136901008	0.007587547	0.081721416	0.000213361	0.149344468	0.179220146	0.013640268	-0.031484785	-0.029160168	0.030287037	0.223460305	0.122982712	0.115219346	0.199603779	0.184880962	0.044861492	0.135314213	0.151192814	0.071636902	0.075453173	0.07301235	0.094948204	0.140164512	0.131806782	-0.058362952	0.039006305	0.020012574	-0.053462464	0.089192247	0.063433629	-0.016100069	0.043954302	-0.017002716	-0.115550541	-0.105063547	-0.114745104	-0.119253509	-0.115470139	0.05769623	0.192231731	0.121963085	-0.019777911	-0.037335063	-0.009219717
672.mp3	0.055864124	0.1237915	-0.002292223	-0.013012031	0.01041883	0.000885981	-0.01452212	0.037101334	0.064761426	0.02292289	-0.004263182	0.017644544	-0.017730491	-0.024056464	-0.023769049	0.078989812	0.110612267	-0.025211797	-0.006356079	-0.015829647	0.024719733	0.004908719	0.023188608	0.05405355	-0.002364258	-0.003153814	0.022839977	-0.002487274	-0.018756885	0.032199153	0.065549602	0.046863526	-0.013599611	0.011881097	-0.030480432	0.025633241	0.023378841	0.13610156	0.138005046	0.013279194	-0.013048329	0.004916461	0.014238304	0.006776011	-0.008658895	0.081183384	0.009576214	-0.0015628	0.038076572
673.mp3	0.047947188	0.088474466	0.059763918	0.135226775	0.089140976	0.003637	0.007827591	0.054576253	0.060224325	0.060324373	0.021474495	0.016603401	0.046400462	0.072957784	0.001992273	0.024001766	0.065087412	0.028035647	0.059557362	0.010829299	0.059615914	0.045351219	0.145129993	0.060034856	-0.008681573	-0.011787166	0.020361476	0.033654642	0.019842621	-0.007571234	-0.077631519	0.061121201	0.005116174	-0.041908536	-0.024839709	-0.05001062	0.040796407	0.019043622	0.000569183	-0.034570756	0.020355937	0.036393327	-0.013370189	0.025488722	0.007877981	0.033573456	0.001248498	0.112873878	0.067589798
674.mp3	0.036731616	-0.008566822	0.043587981	0.036410804	-0.046246682	-0.055351843	-0.077326121	0.001704647	-0.062939093	0.068117454	-0.005077698	0.073636028	0.060091619	-0.010654989	0.044896077	-0.009858063	-0.060629546	0.011245985	-0.000178136	-0.018088212	0.021514093	0.036458627	-0.03515506	-0.019821482	-0.017561275	0.038077546	-0.039180259	-0.015633535	0.027656365	0.037499615	0.080376578	-0.012547638	-0.045356624	-0.002614521	0.002098538	0.002323272	0.018279435	-0.024926259	0.050630911	0.0465049	-0.018664878	-0.057168932	0.002453379	-0.004603852	-0.006130164	0.003797307	0.028147657	0.019496026	0.034440624
675.mp3	0.079466328	0.062424505	0.039391245	0.007787877	0.12196195	0.089989847	0.031199448	-0.011340095	0.086213918	0.034033174	0.069387523	0.006879283	0.079484958	0.025356972	0.036691132	0.034808068	0.033484227	-0.001052398	0.025065429	0.059616168	0.031521574	0.007532345	0.014765039	0.026627515	-0.008921694	0.002207877	0.060316335	0.032198332	-0.001924177	0.039840369	0.034665094	0.053247767	-0.004555496	0.059152536	0.057490361	0.016201822	-0.017829284	0.052654502	0.064901872	0.015100498	0.005960575	0.076243483	0.076151111	0.033591499	-0.008680975	0.097340417	0.060049632	0.011983741	0.010651251
676.mp3	-0.003071776	0.059795771	0.013974886	-0.018063524	-0.013143042	0.000680921	-0.004698555	0.018458941	-0.009500102	0.000591341	-0.025582196	-0.006942406	-0.003223767	-0.014785261	0.005375671	-0.00546554	-0.01699575	0.026534367	-0.020092372	-0.002843778	-0.009587206	-0.021173868	0.004787529	-0.015053801	0.006599995	0.021922545	-0.015047309	-0.027009257	-0.011435465	0.005506912	0.010790873	-0.015101921	-0.011093644	-0.013023068	-4.92E-06	-0.00323279	-0.011396727	-0.028090056	-0.013621471	-0.013941367	0.007218447	-0.021850606	0.003771087	-0.037458436	0.000667555	-0.019794641	-0.011602686	-0.013712933	-0.011254686
677.mp3	-0.01779768	0.044944848	-0.011924228	-0.009236741	0.004534191	0.003026278	0.018956223	-0.003430574	-0.02030091	-0.006397323	-0.000753519	-0.006090409	0.004753896	-0.01204831	-0.003913993	0.021783471	-0.00799213	0.041300822	0.003110681	0.001016929	0.017811066	0.00771877	0.020477994	-0.012076637	-0.008036154	0.020479497	0.038388122	0.012573202	0.007885231	0.00543611	0.012732603	0.009175978	-0.017962305	0.052400565	0.014514132	-0.005532934	0.022209453	0.007589516	0.012644133	0.003613424	0.077598884	0.025885568	0.018164449	0.040070323	0.023857665	0.043644022	0.010391419	-0.048817839	0.009305158
681.mp3	-0.031910132	-0.010039131	-0.014574497	0.005659972	0.013701966	0.007764425	0.043749854	0.006180665	0.049295126	0.032518935	0.006923745	0.005865912	0.005517561	0.049812503	0.043279149	-0.031140096	0.009658885	0.032197954	0.008278152	-0.031815673	0.059418057	0.044760738	0.019289284	-0.002276513	0.03491329	0.091764771	0.066305194	-0.026754212	-0.044795776	-0.049312367	0.002043968	0.007289565	0.055607896	0.010494282	-0.023433378	-0.018260402	0.016329545	0.001263008	-0.044398269	-0.013550413	-0.001089088	-0.00732736	-0.000336953	0.054780019	-0.013239129	-0.015625082	0.047537156	0.007565336	-0.009895105
682.mp3	-0.038267856	0.014984554	0.033605	-0.038963783	0.037237281	-0.013368476	0.011626316	-0.009968568	-0.008354901	0.008142887	0.002710878	0.020082165	0.033563973	0.026726326	0.055789936	0.054307273	-0.0027244	0.039625072	0.021318611	0.067730217	-0.020923715	0.042427078	0.054131715	0.067780912	0.009364616	0.033245879	0.017401799	-0.045873847	-0.055939503	-0.010713138	-0.000186844	-0.018108224	-0.010688321	-0.04764476	-0.042213213	0.036855332	0.002636032	0.012489948	-0.041220644	-0.054169439	-0.029885809	-0.013236432	-0.003867425	0.001773672	-0.049985008	-0.016706743	-0.009673388	-0.037040445	-0.010609986
684.mp3	-0.043999963	-0.050844341	-0.068443233	-0.069431529	-0.099684604	-0.044716784	-0.011186282	-0.024433786	-0.016770599	-0.000834993	-0.070449119	-0.027092639	0.014882391	0.001576663	-0.111005056	-0.006689277	-0.135356044	-0.004450698	-0.112175959	-0.012291379	-0.033023284	-0.048446485	-0.053562297	-0.071017258	-0.057270579	0.01327964	-0.049387488	-0.136097239	-0.004718198	-0.138587004	-0.004481339	-0.100518316	-0.022610195	-0.016587312	-0.028693329	-0.074493536	-0.103391616	-0.051953098	0.004947827	-0.060632808	-0.074066669	-0.027546987	-0.156925192	-0.011490617	-0.015039374	-0.012150421	-0.007081489	-0.023870186	-0.039243103
685.mp3	-0.034630512	-0.03263522	-0.010657357	-0.011684349	-0.09462403	-0.051899514	-0.067857273	-0.085816676	-0.010511501	-0.013849891	-0.029038225	-0.037993568	-0.078588988	-0.057682861	-0.026669217	-0.016917991	-0.010926838	-0.01917499	-0.048052188	-0.081603501	-0.091766001	-0.050699159	-0.039013507	-0.027271606	-0.025097844	-0.035962901	-0.065056497	-0.068823651	-0.102688299	-0.038390162	-0.044863681	-0.028716938	-0.022538844	-0.026895119	-0.046289523	-0.067610001	-0.086207203	-0.035735971	-0.022957701	-0.034644662	-0.023625627	-0.040227472	-0.058425013	-0.090453143	-0.072736036	-0.093620002	-0.063736708	-0.075241204	-0.055987091
686.mp3	0.123581157	0.163159771	0.094001091	0.099593995	0.05418492	0.122587704	0.177670702	0.21325189	0.176201571	0.108764627	0.188291816	0.143296477	0.071679683	0.152206879	0.107246428	0.081543227	0.02851572	-0.038474564	0.012348667	0.0661025	-0.012360611	0.100644621	0.088397493	0.140131914	0.210248373	0.073509485	0.089029447	0.156393754	0.190534339	0.151752082	0.027116241	-0.036157744	0.071370136	0.067769602	0.042081751	0.119507609	0.069234767	0.057175026	0.055592362	0.153522716	0.00145484	-0.043650114	0.043450598	0.007015779	-0.017192485	0.018304107	0.043332253	0.032774688	0.082415134
687.mp3	0.023792469	-0.015794711	-0.039044071	-0.019029208	-0.057388577	0.004013397	0.007459276	0.005491586	0.005394358	-0.008050331	-0.004407525	-0.007726514	-0.016550937	-0.080862362	0.085363969	0.030260091	-0.00749306	0.000489198	-0.037876411	0.022488768	-0.005011458	-0.023146387	-0.004451897	-0.019803697	-0.018667897	-0.022142813	-0.004419966	0.022100554	-0.01749091	-0.017599504	-0.010898843	-0.040759949	9.17E-05	-0.000338935	0.009339668	-0.004439859	0.004041366	-0.004608009	-0.021175577	-0.013168143	-0.016662436	-0.081121133	0.0264529	0.157394846	0.007754194	-0.009337488	-0.030818013	-0.026318572	-0.011137831
688.mp3	0.073364862	0.11139838	-0.01548748	0.187689602	-0.144084418	-0.083942259	0.223833916	0.026903824	0.045373391	-0.009046366	0.073490871	0.047755796	-0.012486978	0.030093153	0.08920823	-0.005036574	-0.005806969	-0.037931584	0.037367659	0.082219893	-0.020461674	-0.020605682	-0.003786742	0.017987836	0.099496978	0.143238601	0.145461811	0.094126675	0.132387181	0.114472467	0.176043451	0.062202493	0.129984927	0.109054417	0.134073352	0.030643879	0.060154844	0.073507237	0.094514039	-0.030430827	0.006917441	0.006982187	0.013033531	0.028017377	-0.063045412	0.089744497	0.057441532	0.098232163	-0.025078799
689.mp3	-0.004582916	0.049167898	0.083726015	0.023037611	0.026465485	0.035602194	0.097371178	0.071236506	0.071908283	0.035550264	0.014577201	0.042564364	0.031076262	0.027440199	0.029152148	-0.012834193	0.034278285	0.016301864	0.059037308	-0.030100346	0.045054592	0.110847943	0.037324676	0.03334262	0.039103677	0.108826829	0.119446633	0.048199312	0.061146182	0.036983358	0.042069402	0.120880001	0.056619003	0.0173219	0.013056557	0.007549035	0.07239622	0.054129305	0.017388007	0.005467456	0.04867405	0.068354763	0.040396399	0.042720046	0.075949484	0.08627697	0.040500175	0.106237514	0.036859192
690.mp3	-0.077537072	0.020439019	-0.016249402	-0.023088551	-0.026098319	0.044395571	-0.013030784	0.123968293	0.116222382	0.103873963	0.076817329	0.090135477	-0.019198386	0.129174215	0.009852536	-0.074113123	-0.023682623	0.005029429	0.021577271	0.08270545	0.02867375	0.015616314	0.084972492	0.045881585	0.103222309	0.07118177	0.034875246	0.047292517	0.030467204	0.06538151	0.032305372	-0.055023587	-0.015350444	-0.028013488	-0.059726933	-0.022749945	0.018016902	-0.051007344	0.074209971	-0.040025037	0.117011317	0.224351878	0.124765704	0.105270594	0.081884248	-0.05182708	-0.084396841	0.020586518	0.000105673
691.mp3	0.033848827	0.086146779	0.019567641	0.014811901	0.008373667	-0.006673647	0.055140314	0.01743763	0.007147391	0.098380983	-0.056525687	-0.041415914	-0.023300917	-0.017989817	0.03399478	-0.020782871	0.066169001	0.213440454	-0.020994789	0.212167141	0.008340677	0.172769438	-0.019562035	0.010293586	-0.045853689	0.013790495	-0.012210097	-0.005866911	0.017077467	-0.008160027	-0.000660262	0.157815301	0.0108245	0.11645347	0.007249599	0.081660923	0.028242852	-0.026761466	-0.018312343	0.020168857	-0.025156228	0.040668943	0.021898829	0.084631044	0.006534133	-0.036501949	0.034213575	-0.015296507	-0.047932831
692.mp3	0.006914223	0.025437556	0.025053729	0.019227561	0.015742082	0.009013437	0.023520697	0.026868687	0.018463188	0.019367434	0.011383971	0.010715513	0.009238275	0.002192928	0.00349	0.016082611	0.007209882	-0.005233616	-0.006717762	-0.000736601	-0.015092671	0.01970362	-0.010490733	0.001207532	-0.015468354	0.004494116	-0.011477487	0.008283103	-0.012020844	0.001478213	-0.001540176	0.009182341	0.003621424	0.017695617	0.060045806	0.011052487	0.02850974	0.011920833	0.012537814	0.01784618	0.025106225	0.028866273	0.006220792	0.000397126	0.00364525	0.001544474	0.007509491	0.019577072	0.006700762
693.mp3	-0.002907959	-0.007172542	0.022126087	0.004819642	-0.001303494	0.035435921	0.023350078	0.046743226	0.004043415	0.01398072	0.020966493	0.024455422	0.014637425	-0.00401506	0.036249722	0.156548282	0.105096477	-0.001236872	0.027110336	0.026879245	0.040892034	0.028868828	0.016782382	-0.003590373	0.000926052	0.015494685	0.053851594	0.016989145	0.010355962	0.007810595	-0.024240609	-0.027762815	0.000434159	0.02876858	-0.00793646	-0.005639278	-0.002089243	-0.014428909	0.00729436	0.01504013	0.043024366	0.00444669	-0.027625502	-0.003433052	-0.018768348	0.007113875	-0.010092758	0.030442552	0.013003861
695.mp3	0.018712389	0.00598677	-0.000524274	0.011973803	-0.045813547	0.012231026	-0.001793336	-0.018401351	0.00453892	0.007528089	0.021058638	-0.015722932	0.018255413	-0.006101862	-0.08153586	-0.013206997	-0.0453456	-0.04703353	0.011425379	-0.025845792	0.015858621	0.003265901	0.013978622	0.003228656	-0.04550656	-0.004524765	-0.015674436	-0.013039381	-0.00180098	-0.020139918	0.017433925	-0.08846242	0.00791412	-0.018728246	-0.04134715	0.005505123	0.0018812	-0.004953477	0.019146352	0.025619552	0.008391769	-0.016348179	-0.018881265	0.008481783	0.008214668	-0.003264081	-0.006632565	-0.017673203	0.001328594
696.mp3	-0.109525116	-0.026647127	-0.090829093	-0.038492772	-0.021876084	-0.008686976	0.005567641	-0.000633042	-0.007582933	-0.025967929	-0.007513017	0.004433307	-0.033930793	-0.044097904	0.049798647	0.011805167	0.027148697	0.004931787	0.059558605	0.052725317	0.010115716	0.033132521	0.063946593	-0.010890946	-0.029289889	-0.01855664	-0.023897647	-0.038067031	-0.02559177	0.017253329	0.02236014	-0.017175486	-0.061715373	-0.051688071	-0.042999223	-0.04876686	-0.021003028	-0.028680536	-0.009569332	-0.032413511	-0.002670233	-0.01265259	-0.01754102	-0.014881318	-0.029502267	-0.012053497	-0.005313348	-0.013109862	-0.03578443
697.mp3	0.062993906	0.018424889	-0.003657796	-0.01098885	-0.004597107	0.031145183	0.0890666	0.057271929	-0.041706259	-0.045546501	-0.026720745	0.073679005	-0.004379389	-0.006197348	0.019785798	-0.008299176	-0.026653503	0.01631463	0.016153219	0.014141225	0.02635512	0.021514338	0.078537945	0.057458466	-0.016794534	-0.013751253	0.00111853	0.051353327	0.036947822	0.017905692	-0.023772455	-0.039889393	-0.007053613	0.072433506	0.024148501	-0.007354725	0.020860834	-0.002594252	0.042844761	0.017929999	0.113357064	0.064739362	0.078589155	0.013108679	0.057664306	0.047052052	-0.022311414	-0.017742423	0.007325815
698.mp3	0.305946512	0.173553293	0.291216359	0.069346706	0.043523115	-0.003512872	0.022394528	0.085908398	0.018374192	-0.038674921	-0.014789993	-0.029583076	-0.083807537	-0.093885966	0.051728546	0.213647887	0.232091152	0.162502877	0.271300037	0.076593436	0.09455477	0.199717007	0.196065747	0.152566293	0.349290534	-0.08135163	0.032411794	0.139402569	0.121419405	0.074895882	-0.074325513	0.032940487	0.002568376	0.088798222	-0.048014165	-0.059730524	-0.001492055	0.314087146	0.287566834	0.086916034	0.074799066	-0.000708863	0.027769943	0.163784839	0.303720268	0.317360853	0.059931863	0.006982237	-0.032062148
699.mp3	-0.022749529	0.07234188	0.177476881	0.195748345	0.145760167	0.034556959	0.057456893	0.026671727	0.017039313	-0.006797602	0.264331202	0.039250031	0.128904061	0.004214231	0.019311604	0.029345141	0.052180125	0.02861508	0.149318551	0.204065848	0.1671373	0.18822502	0.10568418	0.088942411	0.052138335	0.024707334	0.056385803	0.103354495	0.067559654	0.097564521	-0.025557078	-0.005780194	0.007372544	0.016926312	0.020920502	0.114384488	0.161411061	0.153151772	0.179342041	0.043075359	0.039558966	0.038234151	0.006659357	0.105240201	0.263554861	0.115054382	0.156013753	-0.005869022	0.00724287
700.mp3	-0.017383658	-0.001542493	-0.001700533	-0.000203329	-0.011781986	-0.011746121	0.013332088	-0.000523304	-0.036883154	-0.014279404	0.002829889	-0.0206479	0.008093902	0.011537761	0.017385894	-0.021448897	-0.023346564	-0.010871057	-0.011791129	-0.016910478	-0.02232375	-0.008457416	-0.038321937	-0.018725029	-0.001034396	0.010207462	-0.00643218	0.009790502	-0.007767552	-0.009277741	-0.01729859	-0.021481362	-0.015552552	-0.003133051	-0.026229542	0.000847308	-0.001152835	-0.023704396	0.005810608	0.01044891	-0.016400835	-0.010182094	-0.020803817	-0.041434597	-0.02485275	-0.009135467	0.012151989	0.005500459	-0.002600295
702.mp3	-0.005038031	0.012203428	0.016239283	0.032642425	0.002163716	-0.007389432	0.035116831	-0.003724761	0.013065589	-0.002740411	0.037561682	-0.00251986	0.013534844	-0.013576102	0.019570392	-0.003410519	-0.018780099	-0.020779497	0.006296563	-0.023511322	0.0081292	-0.000245475	-0.003297313	-0.015084425	-0.001879957	0.006394022	-0.006113536	-0.003557609	-0.011799986	0.047040254	0.010679926	0.036221118	-0.00624756	0.021431651	0.018628395	0.01585321	0.003505801	0.033686168	-0.009464717	-0.0060405	-0.04517951	-0.01334244	0.003179915	0.028465737	-0.003073689	0.015845231	0.012967122	4.79E-06	-0.009464113
703.mp3	0.018428112	0.041070128	0.011674568	0.012969333	0.029659314	0.008500019	0.023092891	0.002517969	0.060396953	-0.012131914	0.021769003	-0.024468885	0.09702635	0.054675248	0.067515232	0.025336377	0.033267719	-0.002347862	-0.004293167	0.010523032	0.025855352	0.033547558	0.001960511	0.00230383	-0.022127644	0.002900913	0.064198932	0.103436599	-0.008967613	0.109688023	-0.021327497	0.076531889	0.008290658	0.024053015	0.011046794	-0.008899153	-0.000732695	-0.028444002	0.002300066	0.049116248	0.097416979	0.001495378	0.0765993	-0.02410865	0.016632176	0.030628646	0.021097582	-0.014287415	-0.005772126
704.mp3	-0.101524225	0.016699684	-0.083741628	-0.148842261	-0.102469099	-0.165479748	0.005820144	0.091700318	0.016465852	0.085260059	-0.007308376	-0.07366473	-0.061372133	-0.134429743	-0.030117844	0.00907635	-0.064176899	0.024903608	-0.032397638	-0.137977941	-0.078969864	-0.161566548	-0.057578925	0.082851136	0.023922799	0.073265652	0.043097673	-0.146505473	-0.088459739	-0.132148858	-0.058511606	-0.027708623	-0.048981256	-0.014195155	-0.034075955	-0.041757597	-0.026022427	-0.075495073	-0.036580432	0.030698227	0.044234637	0.025889341	0.017826182	-0.049553198	-0.032721017	-0.009671043	-0.030237713	0.005026422	-0.008588707
706.mp3	0.019008813	0.003455483	0.007561001	-0.075855625	0.00678077	-0.01785503	-0.092913691	0.01676474	-0.022196765	-0.02278542	-0.100237031	-0.019343806	-0.011911412	0.018265583	-0.038028282	-0.040499055	-0.012240924	0.015707101	-0.002004425	-0.026043344	0.038947092	-0.019889525	-0.018944498	-0.003319092	-0.001513176	-0.020082919	0.010072306	0.001967276	0.007911021	0.027697286	-0.032314848	-0.015098074	-0.006072458	0.012748599	-0.009872033	-0.146710949	-0.090613004	-0.112707552	-0.141371745	0.03308595	-0.012133124	-0.035044386	-0.053371996	0.00684582	-0.012053486	0.074052279	-0.018624032	-0.141906628	-0.1330984
707.mp3	-0.133038438	-0.095399264	-0.193611225	-0.194289649	-0.105422479	-0.123724195	-0.124000774	-0.08681728	-0.180598505	0.042088259	0.048748791	0.030610146	0.048889076	0.028078675	0.058575408	0.022131239	-0.004154097	0.004894731	-0.006223611	-0.010035523	0.174281408	-0.012073754	-0.00914218	0.015283132	-0.014878453	0.030519247	0.154120597	-0.007247349	-0.011813455	0.021168955	0.033470966	0.069060437	0.156439056	0.0746403	0.058305361	0.061018871	0.089280995	0.077590824	0.057237857	0.113363156	0.111631631	0.049673691	0.097537906	0.102220114	0.076089383	0.101572382	0.112352631	0.046774986	0.101830162
708.mp3	-0.009710295	0.031494154	0.020961634	0.025447519	0.020572281	-0.00916539	0.031433342	0.014109849	0.026686273	0.01748733	0.002888795	0.035821798	0.003352375	0.027797129	0.026633304	-0.000941827	0.028483788	0.009267073	0.026933388	-0.017212643	0.017741014	0.024519313	0.000569472	0.021144702	-1.84E-06	0.00242588	0.023945881	-0.014649713	0.012934459	0.032137842	-0.016459549	0.015073212	0.023338424	0.035747308	0.005351141	-6.43E-05	0.019373944	0.015206811	0.022744871	0.006557918	0.018557866	0.027992719	0.009179525	0.027415642	0.010927574	0.020869061	0.026132402	0.006420935	0.030596395
709.mp3	0.010013558	0.093567021	-0.021929791	0.053113654	-0.003517112	0.022790594	0.030788032	-0.004757828	0.065947158	-0.004311676	0.057594979	0.037276085	0.02781913	0.067160653	0.059315175	0.025733424	0.057136145	0.062306042	0.034681098	0.10630664	0.041043074	0.099926	0.103742299	0.022785426	-0.015471304	0.023562913	-0.008352986	0.052560332	-0.005276992	0.002794607	-0.004375654	0.007886789	-0.042356615	-0.035387186	-0.016769458	0.019720418	-0.014800563	-0.036773275	0.024904958	-0.013878404	0.013070743	-0.022701242	0.023879751	0.010872983	0.015285775	0.059889267	0.052918872	0.004444218	0.003696192
710.mp3	-0.009632942	0.000718298	-0.017558806	-0.023985064	-0.007084355	-0.017559309	-0.015244519	0.009269274	-0.002411898	-0.031939218	0.001695375	-0.029357303	-0.042859051	-0.012469601	0.0110659	0.006325235	-0.021343143	-0.001719524	-0.011110658	0.014143714	-0.020551309	0.012453881	-0.00020422	-0.006006862	-0.005806898	0.012875072	0.000970238	0.01408681	0.009770848	0.007831231	0.008767293	0.007968061	-0.014258408	0.00254049	-0.005336856	-0.007095765	-0.0334692	-0.019465	-0.010238717	-0.0191306	-0.00407177	0.012758857	-0.009703776	0.006637776	-0.000239168	0.006091411	0.003393901	-0.015612767	-0.008032515
711.mp3	0.092544696	-0.027490004	0.159110125	-0.039572789	0.16121603	-0.004686566	-0.019318138	0.12829513	-0.032024102	0.141535431	-0.047046307	-0.083184506	-0.111507704	-0.030319804	0.098537373	-0.000743041	0.17312548	-0.025970655	0.166976084	-0.014648633	0.156125318	0.004487908	-0.032063009	0.119533066	-0.045366733	-0.085930036	-0.065607099	-0.034542332	0.007871176	0.140681855	-0.003308245	0.011404023	0.159683835	-0.000162617	0.044120604	0.00697951	0.039676348	0.007911886	0.1542834	0.20990354	0.224343535	0.047026711	0.01558849	0.152622881	0.020456286	0.009031283	0.151270224	0.011091513	0.041584284
712.mp3	0.029985454	-0.003498752	0.046364987	0.072365895	0.030591591	0.055953331	0.040101136	0.044154243	0.027921305	-0.011817159	-0.012594658	-0.003937176	-0.034518845	0.017878516	-0.01673091	0.043929171	0.010754998	0.011416484	0.053948078	0.065648255	0.026806959	0.050587276	0.058002514	0.022644238	-0.08733621	0.001661534	0.044009691	0.035492473	0.03808756	0.06371117	0.058365193	0.05123691	0.01780871	0.055572854	0.039481853	0.064105675	0.02596139	0.052598635	0.044780036	0.0735798	0.011080981	0.072811321	0.011598016	-0.014568152	-0.012258377	0.020734772	-0.017059982	-0.003201473	0.03574141
713.mp3	0.019023027	-0.001649588	0.001007322	0.020624521	-0.002532758	0.011692275	0.034689974	-0.012660981	-0.005526163	-0.004711308	0.010633449	0.035604826	-0.006762329	0.009318537	-0.003657471	0.006808375	0.038775589	-0.00022845	0.004778388	0.002653997	0.010271675	-0.012506672	0.01062026	-0.005995382	0.00220855	0.004100451	-0.008429853	-0.017538675	-0.013660669	0.004487685	0.038521561	0.008312005	-0.005288189	-0.000330309	-0.013560262	0.036834528	0.00139748	0.008506012	-0.005274748	0.005677945	0.029683993	0.044180171	-0.004188196	-0.012172823	0.012150113	-0.020544111	-0.004251074	0.004253485	0.006776015
714.mp3	0.005422673	0.032214084	-0.14448736	0.001171865	0.011566331	0.089721963	0.01726171	-0.012628308	0.050679518	-0.036679364	-0.017113394	-0.054459039	0.002593641	0.013718109	0.099637268	0.015001401	0.108529416	-0.022335596	-0.032159302	0.010804066	-9.19E-05	0.029313986	0.082175777	0.045049	-0.006141263	-0.077917599	-0.049145601	-0.013608729	0.034329946	0.063369914	0.081316797	0.145001939	0.05132032	0.018764198	-0.009517679	0.029395017	-0.000968502	0.083544267	0.017942551	0.142320602	0.139299469	0.171322719	0.056096886	0.063321729	0.032698112	0.148619176	0.000255255	-0.030948244	-0.012882433
715.mp3	0.007243969	0.050052396	-0.037901054	-0.029174339	-0.140237883	-0.158027698	-0.214795336	-0.050442723	-0.14486948	-0.112682542	-0.066542077	-0.078379427	0.002178788	0.050222621	0.104314538	0.098139211	0.009431154	0.04930541	0.01382867	0.080688825	-0.032252553	-0.045281102	-0.148934228	-0.182707684	-0.217492251	-0.060783116	-0.149173404	-0.094670034	-0.064496377	-0.074264892	0.014843982	0.054822204	0.104285173	0.118999778	0.011663823	0.046708991	0.013935897	0.070893522	-0.033188037	-0.050309339	-0.142931166	-0.159447148	-0.251805496	0.163376982	-0.080535956	0.060334979	0.033312502	-0.121759474	-0.175567151
717.mp3	-0.045438661	-0.039435991	0.005619173	-0.052185466	0.011753845	-0.040199501	-0.036778523	0.010570426	0.081601494	0.014900676	-0.014127595	0.022391781	-0.053000908	0.016344711	0.10478785	-0.003709442	0.034468353	0.009965593	-0.009696941	-0.01839429	0.018283277	0.002473526	-0.006224574	-0.020934283	-0.025674546	0.031167887	0.031813504	-0.00279893	0.021175681	-0.009298232	0.012945373	0.045843842	-0.01105004	0.021841588	0.08643364	0.00702655	-0.002964899	-0.025297401	-0.031882051	0.009435127	-0.055183733	-0.024304345	0.056307569	0.035080197	-0.038071101	-0.010639463	-0.042762975	0.014127	0.011148273
718.mp3	0.014471487	0.005679245	-0.008485988	-0.007796311	0.015806598	0.026267366	0.009323686	0.029706902	-0.002000405	-0.00398173	0.033449422	0.012191349	-0.000454229	0.06066846	0.004071593	0.010721113	0.037726159	0.036332563	-0.009099413	0.014453995	0.052203169	-0.006130674	0.023850243	0.059106845	0.003414202	0.032876305	0.041302146	0.018763131	-0.01717067	-0.001894362	0.005429096	-0.005546297	0.001742587	-0.020208521	-0.01067981	-0.01248429	0.035092486	0.052074769	-0.027503239	0.001396274	0.011961095	0.012827296	0.010551972	-0.013094627	-0.002906706	-0.010947045	0.026348817	0.027948939	0.020397086
719.mp3	-0.006550846	-0.004067163	-0.007655641	-0.001587204	-0.017612906	-0.01808621	0.008324872	-0.034250318	0.020269458	-0.002560157	-0.021031136	-0.016607032	0.024251609	-0.011115253	-0.021478492	0.007077077	-0.009172912	0.004609647	-0.007226276	-0.00152071	-0.00144	-0.068198338	-0.004433503	0.007509437	-0.028894851	-0.013249792	-0.01401475	0.001387773	-0.037077476	-0.002345197	-0.01429546	0.009145857	0.034002292	0.014402337	-0.019095585	-0.007137054	0.013073274	0.032180711	-0.039485907	0.037553406	-0.005468395	-0.004790399	-0.005296447	-0.009437197	-0.009460244	-0.027620761	0.031223507	-0.036848027	0.002166208
721.mp3	-0.015695224	-0.021246344	-0.048546751	-0.075880892	-0.036713222	0.005991916	-0.044209964	0.083138945	0.106595607	-0.023348936	-0.06916139	-0.001014195	-0.028572061	-0.014354403	-0.023177764	-0.028161768	-0.021427857	0.043239129	-0.05519483	-0.022942178	-0.037071809	-0.00529865	0.058301193	0.0059455	0.015191565	-0.006076494	0.044472978	-0.010139382	0.051977814	-0.042112384	-0.010560989	0.048049393	0.013549349	0.050198107	-0.022807022	-0.036874882	0.041000453	-0.017274007	-0.009092728	0.012179853	0.064220664	-0.003189717	-0.005651084	0.08135689	0.000139399	-0.0320973	0.006833563	-0.018392073	-0.026635178
722.mp3	0.129955679	0.096126562	0.008666145	-0.015763557	0.050809562	0.183983203	-0.011464564	0.017703198	0.03257687	0.027541058	-0.003768028	-0.008168964	0.008347743	0.125206657	0.05516147	0.081556334	0.114652221	0.02649815	0.101294016	0.045102607	-0.013295228	-0.004059456	0.119937401	0.027433821	-0.08172885	-0.041840321	-0.012440188	-0.014831572	-0.008576412	-0.019157959	0.030648644	0.052940565	-0.011105124	-0.013483651	0.058702962	0.134470207	0.041253211	-0.016079416	0.002442151	0.080664891	0.0297574	-0.001451128	-0.003865452	0.097267979	0.166693049	0.172303732	0.062257624	0.040801714	0.182860188
723.mp3	-0.000650636	-0.059243531	-0.013068084	-0.02846411	-0.042457187	-0.004082114	0.008332419	-0.015037908	0.004602594	-0.112255594	-0.036486323	0.010971102	0.017395204	-0.000959573	0.001496362	-0.011397178	-0.006225001	-0.027788922	0.006795415	-0.00551852	-0.040846089	0.003262624	-0.035474001	-0.028455283	-0.056394484	-0.007353876	-0.008876517	0.078450493	-0.06406353	-0.04895952	-0.018606278	-0.00777429	0.00114475	-0.053704244	-0.024274497	-0.048825485	-0.00389803	-0.010160465	-0.056623624	0.006958153	-0.004764485	0.016716974	-0.025555867	0.001247819	-0.008578621	-0.043938847	-0.020155126	0.011741747	-0.046187829
724.mp3	0.040860779	0.000497662	-0.013122311	-0.002919318	0.039254142	0.011844328	0.042851224	0.00491344	0.050495451	0.0166141	0.008165809	-0.005567526	0.093605164	-0.00218285	-0.001662551	0.009089008	0.091777117	0.007834667	-0.00595043	-0.030264542	0.082919527	-0.002800943	-0.002535362	-0.013846458	0.041245536	0.010298126	0.015757788	0.013450707	0.030247883	0.015788907	-0.01196849	0.003225345	0.009221611	0.018824359	-0.009119821	0.01088765	0.012265464	0.02427961	0.027510439	-0.016661718	0.010229465	0.055405887	0.007775387	0.000649493	0.010132774	0.076461486	0.034849448	0.01357092	0.011096576
725.mp3	0.004281024	-7.00E-05	0.005894478	-0.00834913	0.031188311	0.008517411	-0.016730804	-0.010617605	-0.020790458	-0.030062642	-0.005062276	-0.018143961	-0.002987352	-0.011968821	-0.027172345	-0.026247326	-0.001342907	0.000894092	-0.014375309	0.000568512	0.010732673	-0.018005286	-0.011206152	-0.017398716	-0.017788039	-0.008458466	-0.013193066	-0.022316676	-0.004956152	-0.006906689	0.013159337	-0.012618232	-0.016968047	-0.005074112	-0.013523807	-0.0073423	-0.01934082	-0.009834863	-0.027361146	-0.018071989	-0.019712351	-0.013231677	-0.017084188	-0.018861795	-0.004291007	-0.014587165	-0.016781041	0.020360201	0.027853928
726.mp3	-0.044131651	0.006041503	-0.021554832	-0.031513521	0.028962284	-0.023428413	-0.04798618	-0.004464565	-0.055904906	-0.00444978	-0.030680833	-0.040106765	-0.038464464	-0.023245054	-0.025182241	0.01907439	-0.027426225	0.030926509	0.017450272	-0.023755493	0.037886579	0.076788534	0.045424094	-0.015749219	-0.084165343	-0.002928462	0.038604032	-0.020353881	-0.025869877	0.037668924	-0.001228036	0.01238505	-0.078936407	0.04365878	-0.003524751	0.002471383	-0.031873264	-0.024598595	0.027621122	0.006410388	-0.011604528	-0.088714657	0.035049114	-0.031379705	-0.011595456	0.037814147	-0.029806787	0.167987339	-9.46E-05
727.mp3	0.199438812	-0.02908764	0.130755243	-0.022630171	0.049340727	0.078411544	0.065313018	0.057798982	0.186897243	0.091930868	0.145103455	0.049648215	0.062334632	0.055652129	0.076619994	0.058760096	0.066115151	0.187031343	0.109999868	0.141403724	0.060516076	0.041055951	0.140740075	0.057075265	0.034375862	0.099877633	0.056038715	0.168306808	0.058921618	0.080308898	0.063541269	0.095222148	0.048221575	0.02971997	0.103128183	0.066010113	0.175278416	0.052580206	0.077138133	0.062671531	0.093829274	0.06723866	0.081870677	0.002964823	0.124910307	-0.012817483	0.101682381	0.012667819	0.235603478
728.mp3	0.092104128	0.108803907	0.004859724	0.103867208	0.116749143	0.122049577	0.060529531	0.002836638	0.000113086	0.006250406	-0.010934382	0.027019612	0.065924211	0.059986378	0.089367679	-0.000392222	0.080719104	0.009672555	-0.024995884	-0.010448699	0.020945276	0.057652819	0.016293317	-0.02089115	-0.002166964	0.02342029	0.063311177	0.083084635	-5.54E-05	0.027808764	0.003816044	0.017840677	0.002203033	-0.027307778	0.038564544	-0.011056079	-0.024392941	0.004760464	0.053109057	0.003614649	0.102467873	0.058934152	-0.001115263	0.056360048	0.034510612	0.002080034	-0.006313334	0.01842145	-0.015627104
729.mp3	0.003243076	-0.000322416	0.031878859	0.012533526	0.025165721	0.0668034	0.025461847	0.022660008	0.027945485	-0.01093885	0.00619539	-0.091174957	-0.009619106	0.039258291	0.027020445	0.015841662	0.134274592	0.056530581	-0.013070734	0.01872615	0.024200616	-0.010245205	-0.026889007	0.020716737	0.007705629	0.038812024	-0.004826215	-0.026295092	0.081247853	-0.006616333	-0.009391587	0.026376455	0.023742964	-0.009377402	-0.016340571	-0.010522662	0.005311906	0.010783999	0.021531026	0.014393291	0.045325446	0.027844974	0.031452658	0.06541004	0.029187516	0.014521176	0.010523946	-0.013482854	-0.01051335
730.mp3	-0.066230253	0.003271696	0.052075248	-0.117349832	-0.120883738	-0.07664544	-0.04982113	-0.010667643	-0.027230201	0.008152403	-0.008244703	-0.096021497	-0.102373658	-0.0392966	-0.046588714	0.085177893	-0.066733164	-0.019218581	0.061969513	-0.106488647	-0.116535002	-0.026632138	-0.021382371	-0.01948686	0.018060309	0.004588851	-0.013832804	-0.07654715	-0.109051076	0.057848877	0.062700539	0.033982509	-0.047936994	0.009229079	0.012214727	-0.113790941	-0.123928007	-0.077328159	-0.016760262	-0.023837917	0.006430508	-0.017498364	-0.037054895	-0.092106552	-0.085932132	-0.039116074	-0.046367963	0.071986232	-0.06856536
731.mp3	0.177949782	0.083855565	0.125663449	0.184658733	0.167395083	-0.014616391	0.009856881	-0.011032786	-0.042970215	0.014089627	-0.019899078	-0.028653413	0.027105313	0.018243128	-0.002492803	-0.016828402	0.030304257	0.007328264	-0.009719794	-0.003121687	-0.037415939	-0.001900134	-0.013041433	0.011791523	-0.059210976	0.002541705	0.005710738	-0.025953319	0.004761516	0.01199384	-0.036902496	-0.020470662	0.01517807	-0.002370747	0.009389945	-0.070401389	-0.047021763	-0.012984012	0.048201884	-0.00322784	-0.003306936	-0.026776744	0.022798401	-0.029856102	0.017143587	-0.022058222	-0.017512103	-0.032723442	-0.003992141
732.mp3	-0.014916884	-0.023882282	-0.013977339	-0.005359838	0.005716362	0.002225139	0.012568376	-0.003753634	0.05703676	0.006977004	0.040164396	0.008067879	-0.018790246	-0.02085601	0.00071877	0.024043324	0.114714299	0.010981092	0.015843628	0.00955554	-0.018489277	0.058914869	-0.018845316	0.001885455	0.001595739	-0.020179353	0.002702189	0.070530065	-0.009155736	0.009444231	-0.015231564	-0.000925018	0.099754202	-0.016521974	-0.005551469	-0.013988222	-0.015746726	0.029022185	-0.021036968	0.015943627	-0.001748568	-0.033274027	0.030532845	0.077627757	-0.025195775	0.019726376	-0.009072135	-0.008180837	0.067047849
733.mp3	0.140913837	0.173472291	0.107893123	0.152925836	0.116689459	0.241447082	0.034257108	0.008344443	0.011627122	0.156719104	0.003757471	0.058412087	0.042045309	0.016024083	-0.029892985	0.046828691	0.011858046	0.034612273	0.016439618	0.058353028	0.027411182	0.032565354	0.058981443	0.060240643	0.186317431	0.187602732	0.215734061	0.136046831	0.137921858	0.130569097	0.154517263	0.0969646	0.155399796	0.168760982	0.205128335	0.14094454	0.151934384	0.16376636	0.184863782	0.000815974	0.024232896	-0.012465633	0.063355794	0.003793844	0.10703767	0.077238696	0.009030834	-0.035154528	-0.011711971
734.mp3	-0.031429735	0.058365701	0.001888758	-0.041910847	0.016502477	0.007880545	-0.045811855	0.022885493	-0.11093917	0.032115835	0.009015516	-0.04807721	-0.038715821	-0.008360834	0.060811707	-0.035419749	-0.014228174	0.033316213	-0.021757168	-0.092568915	0.108177916	0.066145182	0.074112577	-0.077989729	-0.019634633	0.061438923	0.021207498	0.036889303	0.118075513	-0.020711048	-0.048972451	-0.047974711	-0.102148889	-0.099855589	-0.022799352	0.053018955	0.10249808	0.058423077	0.018470422	0.025657722	0.00210543	-0.002843879	-0.019341294	0.088059367	0.030508996	-0.028836093	-0.079456067	-0.051631932	0.011453281
735.mp3	-0.018208431	-0.031324941	-0.038420984	-0.025595131	-0.040820465	-0.031561213	-0.019539949	-0.038834401	0.006234864	-0.005820081	-0.004183789	-0.016091979	-0.011618386	-0.01983905	-0.01415418	-0.02197595	-0.030672032	-0.061971233	-0.032174107	-0.014644492	-0.013997008	-0.043496863	-0.098075141	-0.059476508	-0.024594442	-0.022173808	-0.059401378	-0.10511404	-0.053499783	-0.047621901	-0.053989229	-0.108434185	-0.152449238	-0.087515515	-0.03626523	-0.051568888	-0.102284819	-0.145387591	-0.080109904	-0.089579532	-0.041578226	-0.056439658	-0.062039918	-0.052319758	-0.03717334	-0.021214379	-0.067652966	-0.058878886	-0.040417565
736.mp3	-0.010749788	-0.012896475	-0.016544293	-0.01803898	-0.017264976	-0.030539795	0.11186746	0.120033084	0.109674143	0.038111252	0.228502588	0.256191133	0.268466335	0.285584697	0.277397715	0.296596654	0.359104484	0.36985479	0.144978818	0.243002478	0.295148459	0.337804986	0.334482054	0.230967702	0.310245679	0.115457915	0.048176995	0.241792	0.123158782	0.096208878	0.092462687	-0.005075431	0.001955733	-0.028440019	0.029043787	0.006755791	0.186455647	0.188596798	0.214549225	0.168066086	0.145322838	0.158851068	0.173938139	0.182413947	0.278668993	0.316459298	0.297281648	0.235839927	0.199705766
737.mp3	-0.005788073	0.100076845	0.04204916	0.094705543	-0.06195617	-0.070320964	-0.004991146	-0.007806724	0.016857984	-0.054343709	-0.018773369	0.003384893	-0.058589708	-0.090585614	-0.064916176	-0.000991223	-0.011790483	0.081545059	0.103610782	0.042392241	-0.012694657	0.05293602	-0.059915012	0.004092521	0.0134997	-0.011172542	-0.017217605	0.012006005	-0.036211043	-0.04361875	-0.035620117	0.022460162	0.015932701	0.060260148	0.034972154	0.002645501	-0.015370994	-0.041509037	-0.067211275	0.003487021	0.006235963	0.023733518	0.008096275	0.008675085	-0.004883184	-0.013327588	0.001451709	0.038458223	0.017372249
738.mp3	-0.002791054	0.00683787	-0.006391845	0.009141184	-0.003612749	0.064851812	0.00824904	-0.024830988	-0.038870182	0.01688589	0.007229606	0.027700271	0.029228489	0.007018727	-0.040951571	0.015289356	-0.012033575	-0.006610416	0.00961278	0.056812598	0.011917203	0.003833577	-0.023030358	-0.010106168	0.018967755	0.032874529	0.001122862	0.000809285	-0.02163466	0.070296677	0.054271917	-0.044934526	0.003500078	0.016377657	0.043078561	-0.010234653	-3.09E-05	-0.011947121	0.012517978	0.014870852	-0.024221265	-0.023414324	0.017853811	0.069413409	-0.068865491	-0.018269274	0.042561989	0.014355742	0.028952879
739.mp3	0.030407976	-0.042790973	-0.012170258	0.018346875	-0.007870319	0.145422333	0.113145303	0.037635049	0.030783152	0.012562068	-0.001300521	0.160595209	0.168646697	-0.004635342	-0.060219437	-0.033705894	-0.021930106	0.111821978	0.044227008	-0.06117499	0.000710162	0.046134801	0.009890733	0.026044245	0.069285881	0.038136016	0.00118728	0.032355258	0.039014084	0.039285854	0.083940347	0.02928545	-0.017694271	0.0146285	-0.031266228	0.040391387	0.049763118	0.032365229	0.007786698	-0.003935915	0.014582814	0.049871049	0.057192762	0.0585863	0.001433275	0.007519334	0.022984568	0.086809997	0.042243238
740.mp3	0.002398129	0.066782215	0.036022537	-0.025603264	0.004090369	0.001252194	-0.058710918	-0.021762636	0.02772056	0.03216859	0.132342495	-0.002799866	0.026578494	0.008680017	-0.028922422	-0.007349659	0.01204651	-0.031011958	-0.000152461	0.023595314	0.044713595	0.130338076	0.000716333	0.065235286	0.011333152	-0.022304771	-0.021913419	0.000128915	-0.017685011	-0.007267961	0.00120227	0.033844682	0.124359389	0.035041219	0.028126732	0.16066573	0.051213103	0.030214787	0.161936918	-0.014425266	0.069084687	0.135238411	0.028973277	0.054049328	0.086937883	-0.023431624	0.085606348	0.094012445	0.001488519
741.mp3	0.053241014	0.011732241	0.002423656	-0.025364991	-0.041422629	-0.011404162	-0.026364952	0.015009484	0.014987511	0.038045799	0.020461676	-0.019735221	-0.039297276	-0.011968125	0.035298054	-0.09866752	-0.031865421	0.011288748	0.068276134	0.005553108	-0.009804217	0.023353204	-0.021591649	-0.029393735	-0.01137784	0.022913881	0.071613176	0.031793957	-0.001465151	-0.040277101	-0.039970594	0.023663395	-0.026259613	-0.031327511	0.006112419	0.048070276	0.000311244	0.001572343	0.007276578	0.014996444	-0.011566892	0.010390028	-0.016444083	0.023618881	0.068087617	0.038220749	-0.046658117	-0.028237425	0.024630598
742.mp3	0.058217433	0.016808979	0.05002427	-0.067335121	0.001788094	0.033506218	-0.0217009	0.071424525	0.047432255	0.061661453	0.013908451	-0.049107075	0.050147194	-0.027208636	0.064713409	-0.006260881	0.002025084	-0.02160074	0.02962083	-0.022727067	0.002094571	-0.028546509	0.024612034	0.029196787	0.011046785	0.030412898	0.05720518	0.034338621	0.01598746	-0.008955974	0.071212787	0.054571617	0.024346463	-0.028980599	-0.041648866	-0.00537665	-0.021724135	0.004990704	0.012058303	0.045811341	0.022443084	0.00924825	0.01277308	0.088096632	0.030321869	0.034300235	0.06786784	0.019041354	-0.008400622
743.mp3	-0.005020255	0.010203871	-0.061417465	-0.061294393	-0.088522299	-0.054470821	-0.070760259	-0.020603912	-0.076777702	-0.016752634	-0.098869631	-0.018225048	-0.068398174	0.011444869	-0.086226287	-0.027260765	-0.081825005	-0.023612978	-0.11641749	-0.085977125	-0.101170319	-0.086454967	-0.128903695	-0.051715132	-0.077284267	-0.053319076	-0.102175375	-0.071269419	-0.113654055	-0.063547042	-0.112435619	-0.047377758	-0.085003382	-0.062680387	-0.094463334	-0.073992601	-0.099353863	-0.073513106	-0.12384818	-0.042603276	-0.062431117	-0.030016248	-0.104369122	-0.064128089	-0.024819575	-0.031911691	-0.098118129	0.014264542	-0.021280023
744.mp3	0.007896707	-0.010032498	0.002076456	0.021517144	-0.088167317	-0.050361513	-0.141428015	0.006490853	-0.017985529	0.069901575	0.05894306	0.004910274	-0.004524051	0.005944535	-0.007872536	-0.028172566	-0.030961352	-0.011252199	-0.038010822	-0.139143588	-0.028923502	-0.025160133	-0.023720898	0.045056557	0.010920725	0.0001735	-0.011644256	0.01238793	0.00561815	-0.025155484	0.003086371	-0.01302232	-0.060095134	-0.055983648	-0.026938419	-0.038685724	-0.099608643	0.001919346	0.017724855	-0.004756624	-0.000528454	-0.002961818	-0.013940208	0.009298245	-0.031121382	-0.029832568	-0.023421876	-0.052682218	-0.021216088
745.mp3	0.00261534	-0.042382283	-0.015653016	0.050651664	0.003835369	0.01207977	-0.050917138	0.009863597	-0.015976049	-0.030017936	0.027526199	-0.002861628	0.005008887	-0.020804117	-0.023504468	-0.042563047	-0.030592758	-0.028012827	0.00716052	-0.038432262	0.017229387	-0.032073668	-0.010147022	0.054083235	0.00324081	-0.004310504	-0.02882255	-0.016246277	-0.023717676	-0.04254919	-0.004333897	0.001831465	-0.005523773	0.029210237	-0.02902954	-0.007254203	0.004127604	0.005569113	0.024751116	-0.027493859	-0.004429178	-0.0297275	-0.043661238	0.041753445	-0.005572722	0.008844641	-0.011153288	-0.015687133	0.003044451
746.mp3	-0.021767734	0.124509338	-0.051727585	-0.012885552	-0.073651405	0.095713179	-0.001487415	-0.071020445	-0.038413726	-0.045264975	-0.106953723	-0.020575437	-0.07623547	-0.046742527	0.164646114	0.276800162	0.143841156	-0.108523814	-0.016534124	-0.09148552	0.053080242	0.089663093	0.074942079	0.089886119	-0.011505915	-0.10267586	0.04591329	0.022440115	-0.013340316	-0.12256086	0.017775992	0.043240224	-0.010057296	-0.044397761	0.163299126	0.20015976	0.075207206	0.197446712	0.240816168	-0.082629966	0.09171369	-0.053176716	-0.103743262	-0.014880217	-0.127639887	-0.053086247	0.158988329	0.127833679	0.007333025
747.mp3	0.015752911	-0.010399839	0.059034487	0.056763031	0.03820591	0.042574796	0.012607097	0.016570965	0.06322319	0.037762641	0.081566167	0.038172834	0.014632138	-0.001990597	0.047522288	0.083635169	-0.008346228	0.172245741	0.12636599	-0.0706083	-0.025752156	0.092351722	0.023538359	0.068053894	0.158958937	-0.066765261	-0.087317781	0.005240082	-0.033043973	0.155316182	0.105270303	0.093539197	1.81E-05	0.033834144	-0.032686933	0.132473849	0.019897854	-0.015157382	0.004159239	0.115819992	0.038423681	0.137009152	0.067984075	-0.049525257	0.047989179	0.01346807	0.004590576	-0.019538408	-0.01268862
748.mp3	-0.01863211	-0.033982109	0.007671336	-0.011817938	-0.013954159	-0.002372807	0.002766985	-0.031450394	0.001915921	0.003131031	0.051066818	0.001576592	-0.014906926	-0.002724002	0.005275488	-0.00770743	0.032396679	0.024103095	0.023000714	0.045334555	0.032145995	0.054885091	0.06298938	0.041871267	-0.022327639	0.010479558	0.011323114	0.018165266	0.024186806	0.032665317	0.013306411	0.020571464	0.030607521	0.003460852	0.042157311	0.050713324	0.032441939	0.064238988	-0.013128927	0.021030307	0.020526271	-0.002455484	0.05865084	0.022562804	-0.006288886	0.045298463	0.021253191	0.023138076	0.029658832
749.mp3	0.002112627	-0.025876524	0.035293399	-0.016547401	-0.019515949	-0.073872111	0.018756628	-0.023486832	0.052830987	-0.056669187	0.005808111	0.015606822	-0.010570275	0.015488353	-0.063179134	-0.027977247	0.037551686	-0.019176194	-0.013981943	-0.03549926	-0.071480495	-0.078596919	0.032681887	-0.031006387	0.006249154	-0.022787052	-0.042096451	-0.005533935	-0.010976267	-0.000685152	-0.058550812	-0.026823457	-0.035638586	-0.048391399	-0.018873995	-0.015989899	-0.002782284	-0.025327742	-0.016421281	-0.002170299	-0.017093212	-0.000648473	-0.037735191	-0.051768723	-0.04735644	0.003048882	-0.052018788	-0.11721136	-0.023553745
750.mp3	0.071708983	0.076628436	0.074396325	0.04625611	-0.015099541	0.147421478	0.022536127	-0.043397217	0.013185733	0.005584929	0.079626501	0.111629258	0.106070323	0.076417249	0.124486069	0.202537139	0.079286395	0.176518733	-0.084591471	-0.035620389	-0.056502113	0.018571685	-0.060009915	-0.076269562	0.049768684	0.03381065	-0.026247741	0.052354807	-0.078659841	0.02146593	-0.072858577	0.169998171	0.136289988	-0.089081584	-0.100396738	-0.029628601	0.001389831	0.188874797	0.092937327	-0.002792382	-0.054683078	-0.058003971	0.029070218	0.117007073	0.053721688	-0.057305379	-0.070946734	-0.041671653	0.001715041
756.mp3	-0.041492605	-0.019325352	-0.021824592	-0.045339793	-0.032427706	-0.069558947	-0.015359155	-0.045317012	-0.055877271	-0.022931095	-0.026660534	-0.02369557	-0.041590768	-0.040512256	-0.027908022	-0.016607908	-0.038465041	-0.02414546	-0.025084441	-0.039440452	-0.03043098	-0.064103787	-0.012518222	-0.045936815	-0.012765876	-0.017190983	0.000525531	-0.008914195	-0.024587694	-0.035251473	-0.027327723	-0.015767152	-0.044652885	0.00380162	-0.016442047	-0.035291948	-0.038841632	-0.060010638	-0.008419238	-0.041187596	-0.04183818	0.00218851	-0.015485518	-0.020945087	-0.035869844	-0.035821154	-0.025637736	-0.010024896	-0.026641853
757.mp3	-0.018778746	-0.027944811	-0.006152657	-0.041247122	-0.04067701	-0.066411061	-0.049134819	-0.039212191	-0.053297452	-0.033847921	-0.042295705	-0.022221706	-0.054337863	-0.018804129	-0.014962365	0.005534492	-0.005405689	-0.016882978	-0.01709654	-0.034058015	-0.020206972	-0.019890172	-0.040069508	-0.032564431	-0.015891979	-0.025258963	-0.020355372	-0.01747235	-0.001093614	-0.020164704	-0.005793258	-0.007489492	-0.01361082	-0.008644823	0.016228316	-0.012037781	-0.07537714	0.000165511	-0.006067875	-0.008575325	-0.028678855	-0.023572594	-0.008538637	-0.018768659	-0.018744082	-0.009636725	-0.02153517	-0.034285563	-0.013400162
758.mp3	0.015858731	0.043279197	0.025315901	0.024869108	0.098609129	0.129588614	0.06236985	0.033496828	0.061063593	0.066375441	0.090586095	0.112623122	0.043767905	0.031592298	0.020893296	0.009402921	0.001984795	0.134271422	0.014397397	0.019502649	0.021369554	-0.003616003	-0.005083206	0.121389266	0.103642319	0.100590933	0.013931882	0.010706193	0.109505012	0.124748717	0.087093128	0.066602307	0.02480781	0.010940989	-0.007143287	0.033021183	0.159822122	0.012971666	0.025670344	0.00966052	0.001026861	0.024485972	0.091281426	0.078003821	0.074917731	0.031720147	-0.002894919	0.085456367	0.08937334
759.mp3	0.017262963	0.03443816	-0.029229838	0.03913588	0.015618368	-0.009137241	0.028692289	0.027006344	-0.007205606	-0.003766258	0.015723154	0.036655753	0.018295593	0.013329823	0.02840897	0.02378589	-0.015730939	0.015003511	-0.001919684	-0.01301243	0.027757022	0.021690911	0.064290512	0.032558613	0.017306709	0.024973664	0.023707656	0.003600445	0.034135796	0.044119434	0.011180006	0.007908936	0.026301458	-0.004485564	0.000353413	-0.060166934	0.000748422	0.013441425	-0.017618266	0.007113628	-0.034335741	-0.017228691	-0.017950401	-0.028521854	0.015976735	0.026448557	0.010086685	0.013175703	-0.018651746
763.mp3	0.08023714	0.118891565	0.001114909	-0.030071066	0.063281834	-0.018341092	0.026976335	0.101070921	0.098206089	0.109078969	0.04295989	-0.037388911	0.024754231	-0.015558437	0.013604815	0.042643398	0.088908182	0.064106173	-0.004665154	0.021052649	0.05210399	0.078414855	0.05666004	0.056348153	0.136258958	0.035093667	0.052969373	0.151535189	0.029155054	-0.013240444	0.00462526	0.013426432	0.024198229	0.122619777	0.056481447	0.042136197	0.024733069	0.084429159	0.069148662	0.062918617	0.10852437	0.060196327	0.075805715	0.149692019	0.052923339	0.038923784	0.094521495	0.005621159	0.040342816
764.mp3	-0.015144226	-0.03335135	-0.004438092	-0.016040874	-0.012409336	0.002961097	-0.014427778	0.007566333	-0.015093523	-0.018181336	-0.01829227	-0.023480098	-0.011312944	0.001285077	0.022448038	-0.005007526	0.022722364	0.029847324	0.000185447	0.020661247	0.000980377	0.012176357	0.009316819	0.004628556	0.0061243	0.028078051	0.012100612	0.031149417	0.002776155	0.025781742	-0.016321655	-0.006289294	-0.013237974	0.003918587	-0.025001912	-0.013582645	0.028838456	0.057260854	0.055983452	0.047766666	-0.008530999	-0.023755492	-0.001042401	0.002479476	-0.010493311	-0.016480038	-0.072097536	-0.000461581	0.033657128
767.mp3	-0.149926348	-0.053766884	-0.150315845	-0.057075533	-0.148657511	0.018925212	0.142886595	0.018378457	0.13856093	-0.009311153	-0.029554394	-0.00881213	-0.000689514	-0.036609068	-0.037605798	-0.038412853	-0.04120624	-0.030342341	-0.039611843	-0.039777391	-0.058863696	-0.00368225	0.012035199	0.014010989	0.012213617	-0.0348629	-0.040450757	-0.03600345	-0.006311167	-0.013643632	-0.027163131	-0.002700986	-0.019993786	0.020809381	-0.05611407	-0.002199389	-0.02896573	0.000174945	-0.042814929	0.002193088	-0.021327571	-0.024045254	-0.035312002	-0.002719789	-0.001924804	-0.019088662	-0.038780382	-0.027210927	-0.022666068
769.mp3	-0.026304456	0.005148007	-0.026490571	-0.005731354	-0.00285211	-0.022150084	0.00530147	-0.009312354	-0.018428386	0.00100441	0.010087142	-0.020424014	0.054788107	0.025640537	0.005147096	-0.020640381	-0.007185137	0.010357463	-0.045227412	0.017137311	0.001147884	-0.001854226	0.022535839	-0.008750559	-0.016145357	-0.041549513	-0.021638266	0.033276058	0.005242537	-0.027604093	0.006728739	0.005681324	0.004621509	0.001114336	-0.021952322	-0.032596113	-0.016271582	-0.021485386	-0.017311552	-0.005221627	-0.04058026	-0.035992039	-0.050006071	-0.000202446	-0.035759389	-0.085761956	-0.04848868	-0.02808256	-0.003954596
773.mp3	-0.02120804	-0.01166172	-0.055111569	-0.088636959	-0.096695503	-0.123573778	-0.062747925	-0.025055229	-0.030293968	-0.064777148	-0.032331041	-0.015101958	-0.121842103	-0.052563191	-0.086507202	-0.056692271	-0.07701368	-0.043305768	-0.035368021	-0.060636231	-0.038200939	-0.075802551	-0.057042351	-0.106168245	-0.126074291	-0.087057263	-0.043305156	-0.028987951	-0.041044628	-0.028618376	-0.048486496	-0.08902988	-0.097135921	-0.083729924	-0.057834538	-0.067291607	-0.032999703	-0.04136752	-0.019868305	-0.039056592	-0.067585347	-0.096981505	-0.087745857	-0.015711454	-0.07647297	-0.050340322	-0.047971763	-0.060227093	-0.029442205
775.mp3	0.029870144	0.004318841	0.030811233	0.08269272	0.038004506	0.06477608	0.009397061	0.023152974	0.042201501	0.047582783	0.081587835	0.028851539	0.029749069	0.008385884	0.032144348	0.09475535	0.037953213	0.061373578	0.009687785	0.023083791	0.061024781	0.053407438	0.078320575	0.029742638	0.034309018	0.015521627	0.03286838	0.094412815	0.037108986	0.060091198	0.007488171	0.023864642	0.068821342	0.048096032	0.077001739	0.024762429	0.032069803	0.024212546	0.040799437	0.087185876	0.043309731	0.050377252	0.010950862	0.016984334	0.063164098	0.0379062	0.063974863	0.02327812	0.015545503
776.mp3	-0.037307409	-0.039730978	0.003991226	0.043282222	-0.016227874	-0.033489873	-0.04886153	-0.058639709	-0.040089263	-0.041455056	-0.031456433	0.013366618	0.018861383	-0.006172541	-0.00171155	-0.04170544	-0.03569614	-0.027203042	-0.032151768	-0.01076112	-0.037514342	0.02230775	0.039321106	0.002828166	-0.038179462	-0.039516847	-0.050467109	-0.04039714	-0.017842474	-0.035795076	0.028817077	0.021420142	-0.019105398	-0.044067686	-0.049157127	-0.031263855	-0.057778343	-0.02773919	-0.027430933	-0.012496249	0.02542739	0.045600414	0.007551185	-0.025645257	-0.016477011	0.008622256	-0.034633654	-0.012004168	-0.05732175
777.mp3	-0.014663663	0.02136096	-0.007100872	-0.008995643	0.006424893	0.02255073	0.021472682	-0.015383	0.064886247	0.06215827	0.064298951	0.016024958	-0.002684467	0.051230069	0.013364797	-0.002316663	-0.030851362	-0.022181745	-0.032044942	-0.096485827	-0.054805283	-0.005438491	-0.036472623	-0.006648433	-0.009305637	0.019267188	-0.001479416	0.020949389	-0.007430474	0.048124385	0.001788111	0.027095493	0.060606722	-0.02049425	0.050966291	-0.001952939	0.084661496	0.013084321	0.08764935	-0.002486302	-0.019001318	-0.067543441	0.024268065	-0.121415627	-0.001215998	0.044794089	-0.021710268	-0.030817324	0.031578924
779.mp3	0.000311693	0.029881769	0.034051597	0.048745703	0.039975103	0.047843992	0.012168104	-0.008114988	0.003697584	-0.024610785	-0.017779878	0.016862496	-0.03826097	0.007485442	-0.006693602	-0.030183008	-0.000634597	0.003062228	0.013153367	-0.017710026	0.015350422	0.015541911	0.014826193	0.016790855	0.020606007	-0.018300389	-0.025412517	-0.013897409	-0.012399533	0.001327656	0.013975155	0.016532276	0.003931303	-0.015763294	0.039356648	0.017586076	0.003481544	-0.00623889	0.012170627	0.012667504	0.040584667	-0.000173053	-0.015435466	-0.010892536	0.031850139	0.000768587	-0.00506739	-0.0007373	0.014779677
780.mp3	-0.023631791	-0.006762927	-0.033285038	-0.074595761	-0.023096543	-0.021720177	-0.006517355	-0.005090682	-0.001637375	-0.002866919	-0.014687613	-0.056145879	-0.025476066	-0.018552878	-0.01984987	0.009087136	0.042382438	-0.117870277	0.047773372	-0.109327117	-0.0036645	0.024309495	0.009811151	-0.009805568	-0.003725702	-0.014459872	0.000108526	0.004995526	-0.017857536	0.01010651	-0.028348986	-0.029846472	0.020041833	0.003837842	0.025890222	0.004603083	0.007076527	0.005514163	-0.011368572	0.00424498	0.000133428	-0.022429694	0.006705221	-0.026348723	-0.018275872	0.019470228	-0.018018703	0.030535774	-0.029361714
781.mp3	-0.019077642	-0.004333402	-0.010322096	-8.43E-05	-0.011512546	-0.004631782	-0.010291921	0.011876151	-0.003549653	-0.012295069	0.014043668	0.004524857	-0.007262945	0.005020106	-0.04627695	0.005481247	-0.019386882	0.008926704	-0.026908311	-0.001187358	-0.019813797	0.012241091	-0.010803136	-0.000654657	0.00644202	0.01495193	-0.003934235	-0.017075427	0.003236891	0.012746559	-0.01889082	-0.02157215	0.01297589	0.018549634	-0.011684308	-0.032797527	0.006452186	0.002838875	0.00803253	-0.029464254	-0.00960782	0.012494794	0.007891215	-0.002121441	-0.007854753	-0.006539329	-0.013440799	-0.006224093	0.000675145
782.mp3	0.034403538	0.021347707	0.072588277	0.023517698	0.016375409	0.008999589	0.034854137	0.003068808	-0.002627791	0.008511366	0.065817571	0.067413014	0.039092689	0.059717077	0.017053082	0.020550337	-0.009802021	-0.017494256	0.076905006	0.043096639	0.015495016	0.052567577	0.007700236	0.026936975	0.006419408	0.020528822	0.017954306	-0.006166057	-0.005393998	0.046949511	0.031911913	0.006015228	-0.023579902	-0.006523722	-4.71E-05	-0.010234089	0.051453962	0.015561808	-0.001687875	0.044129685	0.059789982	-0.024407797	-0.016220929	-0.024600575	0.014150157	0.010443512	0.020285117	0.082582593	0.043435413
784.mp3	-0.006462735	-0.001818552	0.008419178	0.032344883	-0.000857932	0.061408088	0.029311775	0.034084341	-0.006298499	0.001953747	-0.006412036	-0.019941599	0.006501047	-0.023035921	0.074325254	-0.00828211	0.095147299	-0.039949792	0.010408696	-0.000918881	0.039380121	0.037096858	0.032630693	0.010062914	-0.016781786	0.012071425	0.009278961	0.053325479	0.008388871	-0.015181483	0.00681322	0.044707858	0.01916202	0.065121003	0.032173802	-0.052641019	-0.017805066	0.036387368	0.052985653	0.056268683	-0.037787365	-0.006487381	-0.012330491	0.042467861	-0.046588081	-0.012472307	-0.045228737	-0.014171557	-0.006859857
787.mp3	-0.047219065	-0.010696404	-0.020145067	-0.031812845	-0.0154434	-0.013803045	-0.052520274	-0.018377227	-0.034195522	-0.022262145	0.01007592	-0.046466572	-0.029740838	-0.027345386	-0.019167193	-0.019942665	-0.016357899	-0.024228489	-0.036479335	-0.022966245	-0.04243252	-0.032319061	0.004510816	-0.046585245	-0.028493572	0.00243035	-0.020282594	-0.060410711	-0.036789375	-0.032951573	-0.036687323	-0.015615916	-0.010286727	-0.02088345	-0.012606557	-0.041907434	-0.01535055	-0.005590168	-0.029058548	-0.028756948	-0.008205059	-0.029251781	-0.018829927	-0.031133041	-0.038960016	-0.013146597	-0.050419458	-0.023171966	-0.043763527
789.mp3	0.090778008	0.163034677	0.121162457	0.046343886	0.138420032	0.087274036	0.048456117	0.219835419	0.138732756	0.116853216	0.058456697	0.125955555	0.055808687	0.072945075	0.038578651	0.147517316	0.011985611	0.016255782	0.165038348	0.230089573	0.050425243	0.164821788	0.067015904	0.048228604	0.036492263	0.058392596	0.239778589	0.064272239	0.077547388	0.08253345	0.058258072	0.077088858	0.070344903	0.224573108	0.032205917	0.08001305	0.112336612	0.053384941	0.119284526	0.062123474	0.107238979	0.071383991	0.025549385	0.067161805	0.127362826	0.084959106	0.067054669	0.093098982	0.026691986
790.mp3	0.072148229	0.026085731	0.006908305	-0.009596111	0.118151983	0.019052734	0.010964205	-0.025795559	-0.002543552	-0.000659593	-0.003167918	-0.006511204	-0.051254715	-0.034015464	0.128200018	0.0297699	-0.004501001	0.001226459	-0.00953833	0.015041191	0.016502323	0.006034994	-0.040874073	0.005240128	0.078847833	0.049024289	-0.007057361	0.006709474	0.028986765	0.002709937	0.010043214	-0.008200524	-0.04440626	0.111983818	-0.037277596	0.029591417	-0.011730149	-0.009813076	-0.015481532	-0.00813073	-0.013851268	0.00205648	0.041435045	-0.053223249	-0.061631552	-0.100776096	-0.131811766	-0.112180317	0.040730161
791.mp3	-0.10114774	-0.00773047	-0.099783259	-0.162434524	-0.106198203	-0.107877831	-0.153037898	0.02503259	-0.024706446	-0.050619684	0.079608423	-0.065120993	-0.108158165	-0.161402033	0.080959404	-0.126648181	-0.134484925	-0.112630118	-0.153982293	-0.022975461	-0.10762163	-0.124153491	-0.088779683	-0.156879292	-0.191499868	-0.065332913	-0.12003273	-0.105615537	-0.125584308	-0.113844708	-0.071535589	-0.035113124	-0.012789359	-0.148314328	-0.137081237	-0.155666052	-0.032418378	0.004078312	-0.13052709	-0.159791593	-0.050667739	-0.079560554	-0.041445701	-0.127283236	-0.079431306	-0.101210204	-0.151268471	-0.147814205	-0.04443465
794.mp3	0.109058198	0.100916458	0.234636218	0.155406968	0.158498866	0.067446093	0.098600791	0.136140489	0.099367338	0.128286618	0.060782855	0.138795529	0.151456091	0.133191339	0.112499654	0.096375554	0.189312174	0.149570236	0.223920861	0.247954106	0.120265306	0.133233182	0.166939686	0.173422697	0.158468888	0.129984657	0.069117267	0.106138994	0.076692086	0.064079745	0.095998741	0.064937137	0.074461594	0.107873351	0.166765874	0.075532178	0.101886815	0.152557385	0.0615504	0.124127803	0.144667048	0.122671858	0.143151857	0.048002924	0.091405166	0.108320387	0.160905565	0.063087045	0.047199312
795.mp3	-0.015177592	0.02319475	-0.057830502	-0.125692343	-0.060747603	-0.096994609	-0.002148535	-0.121218101	-0.018870885	-0.102217992	-0.037513938	-0.105849608	-0.108893844	-0.006485705	-0.072556014	-0.072701741	-0.037022543	-0.071027515	-0.082644994	0.011152753	-0.050532197	-0.065372832	-0.068878042	-0.054577863	0.015912144	-0.052336765	-0.018159489	-0.036106114	-0.079603736	-0.017102696	-0.062725423	-0.054843632	-0.030070641	-0.018821415	-0.075065377	-0.069733314	-0.008658929	-0.065779061	-0.06735861	-0.054168523	-0.083610619	0.009999435	-0.041206986	-0.108909498	-0.052338039	0.046741847	-0.034886995	-0.029254781	-0.036252168
796.mp3	-0.07243385	0.002600298	-0.05166453	0.000268318	0.012062079	0.043188696	-0.026441541	-0.070408934	-0.079753108	-0.063922533	-0.069934415	-0.075878545	-0.067736734	-0.076685459	0.016825868	0.044565146	0.054257398	-0.007306101	-0.059437516	-0.035603861	-0.074213865	-0.054691511	-0.042230772	-0.053329715	-0.039112114	-0.00417395	0.034594689	0.014746557	0.038766121	-0.024302538	-0.133871521	-0.168354649	-0.132803028	-0.133355854	-0.080889161	-0.074008976	-0.126843344	-0.022184093	-0.002347633	-0.10024534	-0.079619726	-0.062976166	-0.119383169	-0.07320334	-0.111385146	-0.062764173	-0.051973711	-0.000583456	-0.001987798
797.mp3	0.057205118	0.03038579	0.02687867	0.080769758	0.099650959	0.000559917	0.073361708	0.101162836	0.127463313	0.057094324	0.058195388	0.159488275	0.097731601	0.012363452	0.075188478	0.120469276	0.100920027	0.171071063	0.030343179	-0.011439791	0.028269663	0.154144715	0.104684729	0.056058417	0.067932074	0.066019147	-0.022448987	-0.026616125	0.082707409	0.149602629	0.106563901	0.169823275	0.054754265	0.04199474	0.182723885	0.130062246	0.005164676	0.080488415	0.101830235	0.138974784	0.068888193	0.092385941	0.160940279	0.073613046	0.066387549	0.028905487	0.105101814	0.103198304	0.115496084
798.mp3	-0.005745386	-0.00570413	-0.019368381	-0.004035723	0.029799943	0.00364984	0.006869085	-0.005139489	-0.011283154	0.002362889	-0.01178451	0.015423517	0.0195346	0.017184974	0.011052346	-0.004499545	-0.001179407	0.001475979	-0.021121995	0.000778407	0.036712609	0.015381766	-5.93E-05	0.008479297	-0.004980192	0.013096487	-0.010148612	0.014010603	0.030675076	0.011215226	0.029200747	-0.013067179	0.013122938	0.016629127	-0.021768785	0.005488055	0.054187398	0.011645893	-0.001183509	0.010507942	-0.006850867	0.010302718	-0.00647039	0.02769771	0.029887172	0.016784223	0.023948828	-0.013276034	0.010013644
799.mp3	-0.083132856	-0.041986547	-0.177427662	-0.082896368	-0.011216784	-0.099317275	-0.038166129	-0.060269213	-0.054557753	-0.060114495	-0.093545131	-0.054624206	-0.068459746	-0.137706483	-0.088380738	-0.059277886	-0.143163886	-0.059529523	-0.036441149	-0.139442265	-0.0486301	-0.054682835	-0.093220813	-0.051278456	-0.079088374	-0.046437027	-0.058896205	-0.110294946	-0.063422242	-0.073923346	-0.137226101	-0.08414761	-0.051073408	-0.168098158	-0.05541778	-0.049703329	-0.132182626	-0.047997952	-0.067906032	-0.042922249	-0.039601897	-0.086288728	-0.047712759	-0.056877558	-0.129887696	-0.094052154	-0.05822734	-0.165265946	-0.055963141
800.mp3	0.001672287	0.095036371	0.036001156	0.066313717	0.049946828	-0.007044713	0.078872329	0.019686391	0.089074818	-0.008675958	0.0401442	0.029304809	0.003953052	0.033177235	-0.010899332	0.001936059	-0.003926153	0.06579796	-0.006258442	0.103061959	0.104225686	0.027404646	0.157227076	0.037490099	0.006402816	0.139531893	0.067611809	0.034592845	0.076828472	0.03423718	0.004161259	0.031686141	0.039205809	0.005598402	-0.042902177	0.038705779	0.031670636	0.020097745	-0.001455058	0.020829468	0.02977087	-0.006161908	0.002253767	0.176951058	0.014796599	0.05557386	0.070651468	-0.025866094	0.108387624
801.mp3	-0.005017572	0.007433937	0.02466065	0.003572338	0.020002725	0.001471915	-0.047465235	0.019950956	-0.02542952	0.015851879	-0.018156466	-0.017651554	-0.000563069	-0.026681448	0.007005458	0.002944372	-0.006868995	0.007349119	0.012958742	0.008884266	0.025164269	-0.005681599	-0.015766811	-0.016980217	-0.018247237	-0.00784343	-0.009757016	-0.000458747	-0.004060576	0.005761697	0.01318691	-0.023050977	0.002432235	0.029338468	0.033774243	0.031313859	0.029030854	0.01944112	0.031190022	-0.015227645	-0.007655566	-0.003696371	-0.021603515	0.01417453	0.006801227	0.011845327	0.007570008	0.010147391	0.004880005
804.mp3	-0.037147589	-0.084596743	-0.041511928	0.045330181	0.023481585	0.010915697	-0.022293406	0.058481711	0.032843951	0.006492862	-0.003081094	-0.042837516	-0.025844834	-0.035822512	-0.016258067	-0.017268022	-0.032473994	-0.031768872	-0.006369135	0.011502034	-0.007004919	-0.004398419	-0.021497155	0.006885901	-0.007470394	-0.010097259	-0.03823616	-0.015377943	-0.003510229	0.002182252	-0.043106238	-0.027828036	0.010824084	-0.023306304	-0.082926672	-0.066715559	-0.034448235	-0.026119169	-0.064157528	-0.046079875	-0.020216215	0.017437794	-0.009454672	0.020078907	0.001977231	0.033262268	0.006006158	0.020506687	-0.010586129
805.mp3	-0.031606599	-0.011163916	0.024180038	0.028606143	0.041296735	0.063782366	0.040329809	-0.034359992	-0.041507663	-0.051923325	0.036300224	0.071267969	0.012406285	-0.122647681	-0.128573939	-0.146915324	-0.137685094	-0.119772286	0.016968997	0.029769909	0.052920444	0.097255164	0.103262248	0.028866774	0.061171986	0.22634811	0.247577984	0.171040265	0.121733953	0.242810071	0.054555575	0.030610541	0.055308407	0.020979805	-0.033256016	0.042287462	-0.037748444	-0.1205414	-0.106044464	-0.127703275	-0.154616858	-0.135663033	-0.045079277	-0.011697276	-0.011621012	0.017254047	0.01228605	0.046339036	0.023388124
806.mp3	-0.021828033	0.082858023	0.046779537	0.005969519	0.121997805	0.004229752	0.057932169	-0.021229934	0.006369734	0.003509633	0.057487926	0.019289354	-0.033445969	0.100165399	0.075984966	-0.021167424	-0.01116699	-0.004628652	0.014305542	0.040213404	0.045834285	0.09989062	0.062481221	0.000587245	0.050718402	0.049922049	0.040368639	-0.010356566	-0.007108404	-0.005292472	-0.029342868	0.014606761	0.042949378	0.027862938	0.04899771	0.054926923	0.02608442	0.054222643	0.036864991	0.076482259	-0.010546251	0.05413847	0.025238324	-0.016160512	0.0860234	-0.033942092	0.045240115	0.057543021	0.065336597
807.mp3	0.007877036	0.032393779	0.013700051	-0.017599549	-0.018402982	-0.019571143	-0.003353243	-0.020947651	-0.007258469	0.003889502	-0.003695958	-0.023048828	-0.03569298	-0.01179429	-0.04209479	-0.031015656	-0.027027796	-0.025451992	-0.025340644	-0.11739126	-0.106659838	-0.068414065	-0.064363293	-0.111173497	-0.07146633	-0.074104828	-0.035980147	0.042144072	0.022529299	0.034594217	0.022827798	0.038365028	0.01913068	0.033605686	0.04095304	-0.041752783	-0.040222967	-0.021704135	-0.013305167	-0.005675671	-0.001464991	-0.018447963	-0.00080708	-0.014649498	-0.005106279	-0.007324813	-0.009490714	-0.016999614	-0.001414197
808.mp3	0.027720907	0.065582243	0.007255985	-0.061162609	-0.00013758	0.030990228	-0.028145204	0.032147339	0.09368394	0.032530839	0.220746405	0.214959149	0.098096028	0.162023485	0.035588936	0.191622527	0.153729466	0.09129153	0.021607088	0.013760596	0.032513823	0.012241597	-0.042985839	0.00247918	0.001426629	-0.024209088	0.012950443	0.182175749	0.019899859	0.093296297	0.260579482	0.0341093	0.117661306	0.050681236	0.144367197	0.155091983	0.053833873	0.107478052	0.0051235	0.045763619	0.017401225	-0.014628416	0.002284903	0.007933414	-0.040480939	0.002576596	0.199596063	0.012009348	0.082281432
810.mp3	-0.009439317	-0.001856961	0.010318908	0.002137326	0.013894181	0.00740043	0.010926633	-0.045618933	0.017690866	0.007784684	0.023271975	0.001011952	0.03132453	0.018304311	0.011041475	-0.00588411	0.008190435	0.033989232	-0.020462323	0.025094468	-0.00063235	0.036325231	-0.048951083	-0.014221017	-0.007289811	0.013056017	0.021227527	0.011433329	0.005552509	0.025007308	-0.007168137	0.014448551	-0.000664705	0.006751796	0.012123517	-0.007862248	0.00219438	0.007594254	0.004079849	0.002012026	0.025236021	0.004927323	0.016843376	0.004709661	0.006665117	-0.028135554	-0.041636597	-0.01524763	-0.00075979
811.mp3	0.055272992	-0.019439702	0.021886511	-0.005144273	-0.011394457	-0.022046469	0.036985913	0.03111337	-0.007127053	0.088937631	0.016893659	0.127914088	0.060427004	0.052646173	0.051307446	0.132846545	0.008685477	0.064699689	0.090187145	0.037677747	0.131589632	0.104761262	0.07843226	-0.011616929	0.078081501	0.03821094	0.039150003	0.034069014	0.107181426	0.02586037	0.045409999	0.034376719	-0.031064567	-0.011536261	-0.024119352	-0.027461637	-0.000884801	-0.027060181	-0.027985242	0.069934764	0.107407999	0.082195932	0.088738852	0.071531745	0.098864821	0.082009121	0.11003313	0.006214506	-0.004452305
813.mp3	-0.00120538	-0.044555723	-0.035967969	-0.037338259	-0.051728855	-0.103166236	-0.024444993	-0.032209071	-0.005938191	0.022964466	0.013649131	-0.027909736	0.025190626	-0.004649646	-0.037666232	-0.05779598	-0.013317227	-0.054430794	-0.062362872	-0.082458546	-0.02060064	-0.017442778	0.012165	-0.006625968	0.049279172	0.055322071	-0.073908255	0.054857741	-0.038041086	-0.02229358	-0.078069256	-0.051255432	-0.093770074	-0.06494476	-0.023553372	-0.052232987	-0.030545109	-0.102795207	-0.082468003	-0.077726088	0.001166711	-0.029033836	-0.005239656	-0.024162236	-0.065628007	-0.058793496	-0.059727841	-0.052136583	-0.01891507
814.mp3	0.027756238	0.00094813	0.017452094	0.030549788	0.001756131	0.028105281	0.023207485	0.022263712	0.002104892	0.009833605	0.021997078	0.022181988	-0.012503071	-0.006228107	0.013248304	0.017948848	-0.01340924	-0.000753436	0.03825065	0.028492455	0.016633513	0.024191829	-0.011162205	0.008859256	-0.008149646	-0.011563146	0.012639915	0.008994285	0.006231931	-0.001732041	0.010584474	0.003872305	0.009299867	-0.003315049	-0.021098718	-0.004192226	-0.012193846	-0.016924958	0.001076018	-0.013212524	-0.008375827	0.01607124	-0.066125093	-0.02643539	-0.029822629	-0.015942833	-0.02237086	-0.068312535	-0.018183573
815.mp3	-0.020829917	-0.044668106	-0.03104924	-0.051395706	-0.007888424	0.013006885	0.00898517	-0.000574477	-0.006262951	-0.006568984	-0.023751861	0.002296691	0.014868508	-0.010521519	0.002688248	0.002655638	-0.020402148	-0.042842319	-0.046227077	-0.031179696	-0.025919214	-0.048646965	-0.035275425	-0.023684441	-0.030954981	-0.040118817	-0.019524344	-0.039847303	-0.022960766	0.019875319	0.007318028	0.00271938	-0.001650984	-0.0036656	-0.004519454	0.000926475	-0.006960898	-0.009163743	-0.004367295	9.13E-05	-0.013585682	-0.033661929	-0.028950662	-0.020399461	-0.021657725	-0.032366276	-0.013994003	-0.010063522	-0.002430805
818.mp3	0.002358896	-0.017825734	-0.033399426	-0.011980671	-0.009822634	-0.05043886	-0.013168983	-0.037119874	-0.001592058	-0.015224724	-0.01279971	-0.0191746	-0.070787202	-0.003249254	-0.008065142	-0.029639408	0.013447836	0.017139337	-0.011963334	-0.026824807	-0.016669123	-0.007099339	-0.017768989	-0.012541285	-0.044538551	0.027601054	0.003707501	-0.032092899	-0.020164748	-0.015431921	-0.0001019	-0.021338619	0.005951043	0.012776851	0.017881447	-0.002535593	-0.012089893	0.015477794	0.027426245	0.018995116	0.040600047	0.052964914	0.000660478	-0.011020742	-0.00169808	-0.017881396	0.037458199	0.047774108	0.031001024
819.mp3	0.098735393	0.101278445	0.097730657	-0.038096139	-0.014547319	0.03150146	0.102555666	0.09788147	0.104559146	0.097823553	-0.039717369	-0.017197151	0.102988632	0.099397048	0.103916161	0.099267108	-0.037626586	-0.016185892	0.029565499	-0.067239138	0.107971441	0.104512062	0.104929267	0.105314209	0.102875387	0.097986955	-0.036546455	-0.01910338	0.102394419	0.095850911	0.106029321	0.104946039	-0.039161478	-0.014858816	0.031485443	0.101789522	0.097013723	0.103153443	0.098498713	-0.032514714	-0.018925709	0.104549828	0.098798243	0.105474139	0.092763736	-0.037045374	-0.015783986	0.029414813	-0.069118312
820.mp3	-0.064313384	-0.048078083	0.054305234	0.013546532	-0.037019807	0.008230107	-0.030307947	-0.007554779	-0.011529343	-0.000490543	-0.015221062	0.006170297	-0.005501042	0.002121788	-0.009843035	0.010674202	0.026377601	0.002784278	0.016859519	0.005005785	0.010135725	-0.016607604	-0.007760256	0.017643167	0.007560069	-0.011137891	0.009793555	-0.041872326	0.004650142	-0.045222104	-0.009986756	-0.001177168	0.001320244	0.002415481	0.008250853	-0.012634857	-0.024086392	0.006760829	-0.007268549	0.010057255	-0.012932679	-0.061271503	-0.070904679	0.004266557	0.006403771	0.001147149	-0.00661382	-0.003487632	-0.011070743
823.mp3	0.035156968	0.017486023	0.008389259	0.008011475	-0.011456354	-0.041758613	-0.009735834	-0.041297792	-0.052263147	-0.063010843	-0.077481311	-0.029633055	-0.054826861	-0.004278591	0.020380708	0.032077327	0.022551591	0.012293949	0.016899767	0.013841581	-0.016266941	-0.0313956	-0.028017582	-0.091113673	-0.029565631	-0.120428718	-0.020480078	-0.037226831	-0.044998498	0.007295839	-0.019155211	0.010387047	-0.046944592	-0.083081962	-0.074322887	-0.082181089	-0.032447154	-0.024691061	-0.085702627	-0.051438896	-0.088807676	-0.014770293	-0.004689497	-0.065820769	-0.055575884	-0.09467922	-0.035092871	-0.091086272	-0.13354421
824.mp3	-0.042544887	-0.01875743	-0.036768266	-0.023455464	-0.040914696	-0.013964458	-0.055110745	-0.024526825	-0.006043007	-0.006278284	-0.028553316	-0.010106594	0.00500999	0.010094775	0.032387125	-0.005788922	-0.019313112	-0.085529493	-0.018510182	-0.055117422	-0.03047538	-0.038857259	-0.006573045	-0.000217577	0.002141356	0.001300861	-0.009698534	-0.015777908	-0.002275764	-0.005616915	-0.038891825	-0.024585837	-0.029777888	-0.039388315	-0.030194402	-0.059935318	-0.026283919	0.018685044	-0.01117917	0.008423414	0.001437487	0.000392793	-0.003392024	-0.003867996	-0.038303865	-0.031100076	-0.078279696	-0.013353252	-0.076061608
825.mp3	-0.004682224	-0.042432607	-0.027665715	-0.126992606	-0.021619727	-0.018162704	0.011876333	0.017308679	0.064946469	0.047295965	-0.009585439	-0.003198196	-0.025219736	0.036253906	0.08925174	-0.014796111	-0.027988542	-0.027110516	-0.045155585	-0.048265399	-0.012855947	0.027315034	0.006588461	0.067811665	0.044505245	0.084056023	-0.006897288	-0.004711571	0.058774158	0.081473198	-0.000660397	-0.029299092	-0.053624315	-0.074418424	-0.033456861	-0.025669437	0.009370269	0.020923755	0.078806059	0.020060243	-0.013553924	0.001965637	-0.017165263	0.013590876	0.039909621	-0.030001931	-0.018488701	-0.041491942	-0.022246685
826.mp3	0.025826462	0.102748393	0.052535113	0.014201993	0.103530093	0.116974269	0.061220882	0.050620246	-0.010701713	0.000835951	-0.010988928	-0.004342002	0.061382103	0.014263828	0.057724698	0.012365077	-0.003339886	-0.010777226	-0.062397487	-0.022736395	-0.030518374	-0.003934281	-0.003584466	0.013563317	-0.002108302	0.030284298	0.034593227	0.032166556	-0.013783132	-0.006518926	-0.021005714	-0.027070651	0.013429647	0.020474089	-0.001111312	-0.000893943	0.173287551	0.01190309	0.049408372	0.05700188	0.048663724	0.059380807	0.053169798	0.087494266	0.06583022	0.051026639	0.074572965	0.080852248	-0.024692174
829.mp3	0.176044554	0.030189008	-0.006814699	0.007831283	0.077656025	0.03360588	0.149622493	0.174199654	0.126736623	-0.000364605	0.00371928	0.035588265	0.007178734	0.183603908	0.03603614	0.02265854	0.00334269	0.219972168	0.089945837	0.103841263	0.03920672	0.107616834	0.07054704	0.001513065	0.073075469	0.110928729	0.153293111	-0.000506544	0.12184168	0.111856905	0.223798091	0.002101584	-0.017835149	0.020172192	0.108567961	0.09320644	0.130738742	0.094007921	0.024518581	-0.007321587	-0.002609113	0.010810401	0.058466672	0.226132102	0.016265147	0.021167786	0.070938134	0.211526495	0.178965295
830.mp3	-0.014590462	-0.000440791	-0.008258383	-0.011725106	-0.005954856	-0.018599098	-0.009979827	-0.007530405	-0.003903099	-0.00639665	-0.006895748	-0.002701294	-0.001324232	-0.014504048	0.001244502	-0.015028052	0.000886915	0.004723472	-0.014535747	0.006748018	-0.004795643	-0.007446372	-0.005117937	-0.013885511	-0.008124653	0.004618266	-0.007346146	-0.002517627	-0.012675421	-0.004072898	0.006755414	0.005057467	-0.003548671	-0.005689072	-0.002180476	-0.007539226	-0.00265442	-0.009883243	0.003452445	-0.007625966	-0.015220493	-0.004528637	0.009274133	-0.004052607	-0.011424272	-0.015538265	0.018879769	-0.015375709	-0.003986802
831.mp3	0.018317637	0.057226728	0.028403877	0.03435696	0.032364006	-0.011133481	0.027480707	0.017823763	0.006444857	0.000113702	0.022755942	0.02606354	0.032859424	0.006690449	0.015865963	0.011846761	0.019588173	0.016438369	0.033304064	0.017303001	-0.011893999	0.00028682	0.036907243	0.008844524	0.002439277	-0.020509557	0.028816221	0.02748376	0.016017718	0.006080482	0.036431268	0.017104346	0.009462589	0.013266997	0.022928876	0.013933239	-0.020606023	0.001227282	0.017494433	0.018761894	0.000980901	-0.005748499	0.030992111	0.017573273	0.026723643	-0.001827813	0.026900356	0.005869501	0.006527209
833.mp3	0.108481608	0.098923748	0.110474612	0.102564807	0.095940844	0.120978109	0.095594825	0.11740853	0.105394908	0.120962908	0.103827027	0.100050628	0.094138243	0.102350396	0.115138848	0.067083082	0.114281806	0.08845479	0.119298673	0.096985988	0.109965691	0.112537958	0.120027421	0.126199684	0.095402454	0.123547804	0.092826602	0.104746379	0.090155341	0.117945006	0.128562348	0.08678604	0.119984551	0.097247918	0.04256367	0.005006501	0.038915342	0.031365139	0.048634951	0.035691799	0.03935112	0.029939472	0.04522441	0.041812612	0.066052951	0.071467831	0.068570218	0.046426387	0.00589971
834.mp3	-0.175665233	-0.264953644	-0.277310012	-0.150226128	0.040346276	0.147663106	0.034516903	0.065654686	0.022744132	0.050178338	0.17515638	0.207406727	0.221901172	0.086219082	0.065417078	0.062309979	0.065694091	0.101616446	0.004429854	0.088201581	0.168479415	0.161234588	0.006845852	0.010930653	0.03920033	0.051255865	-0.0158982	-0.00423056	0.042531777	0.038936149	0.021353736	0.102962036	-0.002223162	0.011899918	0.040373391	-0.042359477	-0.043438744	-0.023161896	-0.024791884	-0.032525164	-0.046548335	-0.066537227	-0.033266636	0.006467393	0.011274529	0.010453818	0.019684186	0.050511679	0.07915756
836.mp3	-0.050066425	-0.018121151	0.025894487	0.026630407	0.106410305	0.08242444	0.040484796	0.05495209	0.062305235	0.053271316	-0.019057041	0.021477108	0.012913284	0.068022479	0.134059516	0.131336948	0.059175628	0.045027474	0.048605323	-0.099584551	0.014712834	0.006891696	0.050386154	0.027660899	0.019508883	0.059627909	0.045130903	0.039878783	-0.025928909	0.039505244	0.008775121	0.0934843	0.142736386	0.150691321	0.091836404	0.064753635	0.064473019	0.015532347	-0.000687585	0.017213713	-0.019338294	-0.026420461	-0.086742164	-0.038293826	0.011700071	-0.013199388	-0.01150886	0.007129778	0.017900847
839.mp3	-0.013489538	0.016220421	0.017050636	0.030985108	0.05162458	-0.019343465	0.001126377	0.015739261	0.018142	0.049793941	0.014264664	-0.03334371	-0.000488403	0.017887791	0.019772489	0.048594954	0.012681883	0.00956727	0.015538869	0.016828321	0.0093007	0.03044652	0.007670141	0.011090643	0.02187867	0.022398538	0.004481838	0.032533544	0.006814921	0.009825756	0.020341401	0.020982299	0.001044897	0.032527528	0.008082578	0.013562048	0.015380348	0.017959831	0.012012901	0.033382941	0.007909657	0.009818962	0.022354086	0.029862062	0.004549382	0.032923688	0.002143406	0.010888371	0.021595178
841.mp3	-0.013933874	-0.052260911	-0.016006188	0.000953478	-0.059490749	0.020908455	-0.003565391	0.0028423	0.017955872	0.018849366	-0.014654985	0.015386037	0.12380067	0.146694165	0.0343231	0.037078646	0.071541065	0.088326956	0.019590688	0.053791298	0.007456877	0.016646751	0.072384913	0.043743514	0.052008486	-0.011778278	-0.052237741	0.079408205	0.009143568	-0.042127368	0.007868633	0.061240425	0.129291872	0.089486909	0.05096377	0.01331757	0.033385436	-0.007322717	0.021342607	0.01000872	0.00667139	-0.020228053	0.056578195	0.014981462	0.080861387	0.008315863	0.023195111	-0.002189933	-0.012236802
844.mp3	0.116281637	0.141756741	0.12021755	0.177953425	0.200030765	0.215081241	0.197618715	0.184332687	0.20057823	0.167995054	0.141290433	0.157940034	0.153468872	0.169333762	0.233487321	0.208237751	0.20907704	0.217703987	0.186321986	0.171118874	0.136613464	0.152653621	0.155432919	0.145248183	0.149387875	0.198211994	0.194176114	0.182595025	0.216068232	0.201189042	0.188099266	0.203959104	0.221593666	0.223976257	0.21967573	0.161567875	0.171168639	0.1590172	0.143195129	0.159099048	0.189580761	0.199894731	0.201557421	0.190259808	0.116686206	0.194912693	0.18971123	0.181125671	0.160308593
845.mp3	0.204581134	0.125799821	0.132806179	0.105723924	0.144148801	0.052714074	0.04286178	0.085427995	0.034399327	0.083462035	0.075111952	0.091554362	0.013432943	0.082718867	0.110027334	0.108182649	0.053587468	0.089287411	0.138878616	0.039460062	0.071336637	0.089522386	0.097520095	0.092780386	0.092085907	0.073765764	0.049953432	0.074656484	0.071611923	0.095809194	0.056696283	0.098979181	0.107684042	0.056410943	0.100129446	0.179881778	0.099783604	0.028942716	-0.016987636	-0.020999715	0.073900278	0.178334955	0.185846604	0.23705613	0.158131773	0.015998312	0.070316521	0.021779899	0.073140581
846.mp3	-0.007398408	0.019388019	0.013462331	0.003733994	0.001324729	-0.00456304	0.021648729	-0.003246074	0.020699344	0.055357013	0.040747683	0.041780685	0.039141139	0.03778725	0.028625486	0.01250498	-0.014230455	-0.008511523	-0.012007086	-0.016854119	-0.011323427	-0.011610699	-0.01545262	-0.009054077	-0.031106849	-0.041600846	0.006416749	0.004495113	-0.037680648	-0.018269039	-0.024710228	-0.013142383	0.047270183	0.00609187	-0.003640419	-0.006064709	-0.000711818	0.005037959	0.006576271	0.047047541	0.043369365	0.039061175	0.030197613	0.041485719	0.03381703	0.009831305	0.012899532	-0.004095317	-0.014809282
848.mp3	0.020456793	0.011436525	-0.000602834	-0.014415309	0.036694661	0.042219745	0.049552907	0.032121079	0.023905655	0.059075305	-0.001242382	0.019884288	0.038275517	0.04737445	0.002875378	0.021433686	0.001414822	-0.005964448	0.002465439	0.012362381	-0.012391552	0.022202574	0.042947008	0.019168871	0.037552537	0.010599279	0.048940205	0.019367836	0.035448186	0.035461956	0.019533722	0.031322945	0.020064559	0.023269318	0.008680144	0.019923417	0.028882435	0.044677263	-0.019840479	-0.01298	0.021481284	0.059968008	0.025009396	0.04155785	0.047111731	0.034326893	0.026993452	0.049375284	0.003000639
850.mp3	0.026127718	0.003534637	0.022180346	-0.019036802	-0.043164179	0.037476116	0.026861083	0.023222406	0.002849243	0.00736001	0.024973864	0.017693602	0.007615618	0.021113265	0.016508716	0.010308248	-0.001590045	-0.062103703	-0.006908908	0.011652401	0.045129171	0.024035674	-0.013540026	0.036762517	0.023275273	0.016709658	0.032069459	0.01195704	-0.016029601	0.027707113	-0.029389812	0.011085533	-0.015373839	0.060481987	0.027999759	0.028437175	0.000281991	0.029753957	0.007970092	0.021018487	0.00729727	-0.017316732	0.040933308	0.007421395	0.020632041	0.025276819	-0.006405732	0.029057148	0.050514259
[truncated: 96 more rows]
[truncated: 12 more columns]
