# Supplementary material for: Music-induced emotion flow modeling by ENMI Network
Source: PLoS One. 2024 Oct 21;19(10):e0297712. doi: 10.1371/journal.pone.0297712 (PMC11493256; doi:10.1371/journal.pone.0297712)
Supplement: S1 File — (ZIP) [file pone.0297712.s001.zip › minimal dataset/Emomusic dataset/Music features/zero_crossing_rate_features.csv]

Unnamed: 0	30	31	32	33	34	35	36	37	38	39	40	41	42	43	44	45	46	47	48	49	50	51	52	53	54	55	56	57	58	59	60	61	62	63	64	65	66	67	68	69	70	71	72	73	74	75	76	77	78
2.mp3	0.048571429	0.031609977	0.034603175	0.036054422	0.036326531	0.041723356	0.029297052	0.033786848	0.037959184	0.056734694	0.043174603	0.034331066	0.049886621	0.04952381	0.04553288	0.048843537	0.051519274	0.046213152	0.044807256	0.037596372	0.030385488	0.036326531	0.04154195	0.04244898	0.042267574	0.026258503	0.026530612	0.026031746	0.027845805	0.03968254	0.048163265	0.047755102	0.030113379	0.041678005	0.031156463	0.029070295	0.055283447	0.051473923	0.017596372	0.0230839	0.024897959	0.03324263	0.03845805	0.043219955	0.03755102	0.026530612	0.044126984	0.025714286	0.047301587
3.mp3	0.018004535	0.006621315	0.01260771	0.021496599	0.008526077	0.009795918	0.008798186	0.005487528	0.006848073	0.005124717	0.004671202	0.007528345	0.020226757	0.027981859	0.026712018	0.029024943	0.011111111	0.012018141	0.018231293	0.013650794	0.018004535	0.008526077	0.01170068	0.019591837	0.009070295	0.007528345	0.005351474	0.004126984	0.01414966	0.018276644	0.009251701	0.007936508	0.011972789	0.021723356	0.018911565	0.014603175	0.009342404	0.009659864	0.011791383	0.012108844	0.015873016	0.006213152	0.010340136	0.018866213	0.010249433	0.008979592	0.011247166	0.003945578	0.005306122
4.mp3	0.054603175	0.02185941	0.027664399	0.050612245	0.036326531	0.032244898	0.026621315	0.027210884	0.032471655	0.050657596	0.027482993	0.053061224	0.032562358	0.018866213	0.049478458	0.0369161	0.035419501	0.032517007	0.036371882	0.079183673	0.064761905	0.032244898	0.027346939	0.03138322	0.0230839	0.037868481	0.02829932	0.022040816	0.016281179	0.025260771	0.025124717	0.019138322	0.025351474	0.019501134	0.027755102	0.022585034	0.032743764	0.032380952	0.03292517	0.042222222	0.037505669	0.082176871	0.064353741	0.04861678	0.05138322	0.034058957	0.041904762	0.045487528	0.051247166
5.mp3	0.036145125	0.05170068	0.043673469	0.042267574	0.030249433	0.018185941	0.029659864	0.025578231	0.018276644	0.038321995	0.037823129	0.054331066	0.043537415	0.032154195	0.032380952	0.038004535	0.05106576	0.056281179	0.029251701	0.043038549	0.032970522	0.035782313	0.040453515	0.037505669	0.04984127	0.043219955	0.029251701	0.025396825	0.025623583	0.038820862	0.042721088	0.037414966	0.029342404	0.023401361	0.025804989	0.034421769	0.042312925	0.027573696	0.022721088	0.045668934	0.038866213	0.043945578	0.027891156	0.08185941	0.020725624	0.024807256	0.020770975	0.015555556	0.0230839
7.mp3	0.012199546	0.009342404	0.009115646	0.012290249	0.015011338	0.013106576	0.016598639	0.011020408	0.01138322	0.014195011	0.01324263	0.011655329	0.011746032	0.011337868	0.015102041	0.008208617	0.01292517	0.011201814	0.011473923	0.011882086	0.013106576	0.012154195	0.012108844	0.012653061	0.013922902	0.009251701	0.013287982	0.010385488	0.008571429	0.016961451	0.013696145	0.009160998	0.011020408	0.020952381	0.017913832	0.010385488	0.009750567	0.013968254	0.016598639	0.011609977	0.011519274	0.017505669	0.017052154	0.011111111	0.008072562	0.01015873	0.018639456	0.008117914	0.00952381
8.mp3	0.031337868	0.016734694	0.014421769	0.029614512	0.011746032	0.011247166	0.025804989	0.013786848	0.014195011	0.02675737	0.016326531	0.017142857	0.027256236	0.015419501	0.016734694	0.023174603	0.016780045	0.059863946	0.019863946	0.051564626	0.042040816	0.01814059	0.067029478	0.04707483	0.03414966	0.049024943	0.063854875	0.046621315	0.047437642	0.038548753	0.028662132	0.030566893	0.053333333	0.035102041	0.027891156	0.052562358	0.058503401	0.016870748	0.052970522	0.010022676	0.01047619	0.027891156	0.011337868	0.014965986	0.02893424	0.009659864	0.017006803	0.023401361	0.011972789
10.mp3	0.057369615	0.036643991	0.026122449	0.017142857	0.039365079	0.049251701	0.050385488	0.028390023	0.022721088	0.014920635	0.012789116	0.016326531	0.029614512	0.01968254	0.028208617	0.031746032	0.047120181	0.033741497	0.042539683	0.030884354	0.038730159	0.03755102	0.054240363	0.045442177	0.044399093	0.076235828	0.034920635	0.045986395	0.028888889	0.040997732	0.044897959	0.059818594	0.052879819	0.046031746	0.040589569	0.049433107	0.034829932	0.021179138	0.042222222	0.045170068	0.052789116	0.030702948	0.019455782	0.059319728	0.056417234	0.061269841	0.087120181	0.052879819	0.021995465
12.mp3	0.088117914	0.02430839	0.041995465	0.028979592	0.043129252	0.027301587	0.022993197	0.018185941	0.049931973	0.034376417	0.041405896	0.01877551	0.046984127	0.026485261	0.084489796	0.239047619	0.104897959	0.029569161	0.014739229	0.055192744	0.026575964	0.03845805	0.05324263	0.041043084	0.030884354	0.029433107	0.017641723	0.063628118	0.029433107	0.046530612	0.111836735	0.085260771	0.035963719	0.030839002	0.030204082	0.02276644	0.021723356	0.061269841	0.027709751	0.066938776	0.019727891	0.029886621	0.04952381	0.059773243	0.034331066	0.111337868	0.085124717	0.020997732	0.030022676
13.mp3	0.015646259	0.034648526	0.017505669	0.026712018	0.007301587	0.00861678	0.028208617	0.037868481	0.092789116	0.033650794	0.090839002	0.074920635	0.028979592	0.045804989	0.054240363	0.018911565	0.019773243	0.028072562	0.026394558	0.058004535	0.027029478	0.005759637	0.010022676	0.019863946	0.017097506	0.019455782	0.010929705	0.007755102	0.026666667	0.024399093	0.037188209	0.041496599	0.018367347	0.024716553	0.034013605	0.031791383	0.038911565	0.02521542	0.016371882	0.0230839	0.023129252	0.048344671	0.041405896	0.035328798	0.026666667	0.032380952	0.008752834	0.020136054	0.029251701
17.mp3	0.045034014	0.038820862	0.025986395	0.031791383	0.028888889	0.030793651	0.031655329	0.016870748	0.022222222	0.050657596	0.031020408	0.021133787	0.02739229	0.026621315	0.033424036	0.037278912	0.044353741	0.026439909	0.028027211	0.031746032	0.025351474	0.027800454	0.017823129	0.028752834	0.037641723	0.03138322	0.033378685	0.050068027	0.048798186	0.03968254	0.033514739	0.03138322	0.030884354	0.035873016	0.022494331	0.022721088	0.03170068	0.024716553	0.031836735	0.047346939	0.035782313	0.029115646	0.029931973	0.028979592	0.03260771	0.044671202	0.033650794	0.057641723	0.038911565
18.mp3	0.040498866	0.033877551	0.157097506	0.096326531	0.046575964	0.037913832	0.092380952	0.097278912	0.029342404	0.028888889	0.077823129	0.023764172	0.047165533	0.049750567	0.03446712	0.052108844	0.032743764	0.033650794	0.030702948	0.030294785	0.042721088	0.021043084	0.022947846	0.046439909	0.042721088	0.049977324	0.045714286	0.04585034	0.050385488	0.034376417	0.027120181	0.02739229	0.020861678	0.055283447	0.039773243	0.034648526	0.042040816	0.031111111	0.034829932	0.022993197	0.034875283	0.045578231	0.018866213	0.029886621	0.042630385	0.034920635	0.051473923	0.050294785	0.045578231
19.mp3	0.036190476	0.038820862	0.028027211	0.028027211	0.025034014	0.024399093	0.023310658	0.023945578	0.034104308	0.022176871	0.024716553	0.02553288	0.024943311	0.020589569	0.020226757	0.034875283	0.039274376	0.027346939	0.023854875	0.02244898	0.019455782	0.024399093	0.021133787	0.026848073	0.030612245	0.103945578	0.035328798	0.050022676	0.033696145	0.062086168	0.051927438	0.057959184	0.063673469	0.061088435	0.02829932	0.02122449	0.019954649	0.020226757	0.0261678	0.056553288	0.047936508	0.126848073	0.050566893	0.031655329	0.033650794	0.047936508	0.043174603	0.063356009	0.042222222
20.mp3	0.068253968	0.070702948	0.10739229	0.081814059	0.107029478	0.072879819	0.065578231	0.049478458	0.078004535	0.084580499	0.075238095	0.053877551	0.049750567	0.058594104	0.051836735	0.089886621	0.140952381	0.112653061	0.102494331	0.05845805	0.072562358	0.088888889	0.047528345	0.061587302	0.046031746	0.080090703	0.070340136	0.053197279	0.060997732	0.0661678	0.103038549	0.055011338	0.063038549	0.055192744	0.108117914	0.060997732	0.08893424	0.050068027	0.06739229	0.057097506	0.054013605	0.080272109	0.03845805	0.057687075	0.051927438	0.074195011	0.055056689	0.040136054	0.057052154
21.mp3	0.031564626	0.030657596	0.030612245	0.032517007	0.033469388	0.034240363	0.035192744	0.043673469	0.060362812	0.039591837	0.079591837	0.040589569	0.061133787	0.060136054	0.037732426	0.038185941	0.030068027	0.055283447	0.040226757	0.038639456	0.052335601	0.033015873	0.037823129	0.034965986	0.043265306	0.042222222	0.043764172	0.038276644	0.050748299	0.040861678	0.042267574	0.047845805	0.040045351	0.041632653	0.044535147	0.04430839	0.047346939	0.053605442	0.033922902	0.046712018	0.045578231	0.036825397	0.05170068	0.03324263	0.035963719	0.061814059	0.04122449	0.051609977	0.041723356
22.mp3	0.029478458	0.041904762	0.034195011	0.037460317	0.039092971	0.045034014	0.053922902	0.053378685	0.037596372	0.033378685	0.036054422	0.058321995	0.037687075	0.054965986	0.050748299	0.04185941	0.045986395	0.03478458	0.040045351	0.049931973	0.049750567	0.049160998	0.03814059	0.045170068	0.0630839	0.053333333	0.048163265	0.044172336	0.05170068	0.031473923	0.040725624	0.043401361	0.040907029	0.046122449	0.037823129	0.03047619	0.033333333	0.035419501	0.050340136	0.032199546	0.034013605	0.039863946	0.040136054	0.045623583	0.052380952	0.05260771	0.040952381	0.042358277	0.043718821
24.mp3	0.026031746	0.029659864	0.029977324	0.034739229	0.031111111	0.034557823	0.026938776	0.031156463	0.043356009	0.033514739	0.034875283	0.048344671	0.039818594	0.049070295	0.046303855	0.042086168	0.020045351	0.029070295	0.045941043	0.047981859	0.03260771	0.020816327	0.025170068	0.04276644	0.031927438	0.032335601	0.057052154	0.042131519	0.041315193	0.032199546	0.029977324	0.032154195	0.024263039	0.032789116	0.040680272	0.036643991	0.027528345	0.043854875	0.025260771	0.02430839	0.046303855	0.04675737	0.061043084	0.076099773	0.077641723	0.065804989	0.046303855	0.066893424	0.081133787
25.mp3	0.085714286	0.106303855	0.115873016	0.112970522	0.120907029	0.096371882	0.08585034	0.097278912	0.099138322	0.084535147	0.088843537	0.105396825	0.109070295	0.099274376	0.100362812	0.097777778	0.083492063	0.077052154	0.043537415	0.044580499	0.030249433	0.031836735	0.031836735	0.019954649	0.028798186	0.041043084	0.033514739	0.026213152	0.03600907	0.032562358	0.038594104	0.028435374	0.025306122	0.03170068	0.02739229	0.021269841	0.021043084	0.035238095	0.01877551	0.021496599	0.034557823	0.022403628	0.022947846	0.031111111	0.048888889	0.040816327	0.040725624	0.03755102	0.030975057
31.mp3	0.045668934	0.058911565	0.049931973	0.052653061	0.05755102	0.052653061	0.041814059	0.040544218	0.04675737	0.062312925	0.045578231	0.038639456	0.050249433	0.058639456	0.045941043	0.053378685	0.05478458	0.0369161	0.043446712	0.052653061	0.11968254	0.098548753	0.077505669	0.110566893	0.049977324	0.083219955	0.021995465	0.04707483	0.048344671	0.045714286	0.075283447	0.045759637	0.029705215	0.043401361	0.047256236	0.033287982	0.042811791	0.073287982	0.030975057	0.045759637	0.061133787	0.026802721	0.034376417	0.099954649	0.090929705	0.078049887	0.072517007	0.117414966	0.055873016
32.mp3	0.058321995	0.073469388	0.065986395	0.063537415	0.063764172	0.070204082	0.050657596	0.074557823	0.063945578	0.063356009	0.063356009	0.056145125	0.053922902	0.041587302	0.079319728	0.069387755	0.067256236	0.062630385	0.037414966	0.067165533	0.074285714	0.067619048	0.06154195	0.065623583	0.066893424	0.060181406	0.06031746	0.069433107	0.059138322	0.071564626	0.062539683	0.080498866	0.086077098	0.068027211	0.059319728	0.055419501	0.061269841	0.05537415	0.051111111	0.054875283	0.057369615	0.072335601	0.065941043	0.071746032	0.060544218	0.071836735	0.072018141	0.055555556	0.060544218
35.mp3	0.03675	0.023666667	0.031166667	0.029416667	0.0215	0.04375	0.028458333	0.045375	0.029708333	0.023791667	0.047125	0.063833333	0.020958333	0.050375	0.023208333	0.047958333	0.041	0.023958333	0.030416667	0.036875	0.021625	0.042833333	0.028583333	0.028416667	0.062791667	0.0235	0.054458333	0.062208333	0.02825	0.047916667	0.018833333	0.040916667	0.028166667	0.016416667	0.028208333	0.038833333	0.029625	0.045375	0.027875	0.036041667	0.033333333	0.026416667	0.039125	0.034583333	0.029291667	0.056666667	0.02075	0.051541667	0.026291667
37.mp3	0.046621315	0.033061224	0.045306122	0.047528345	0.042494331	0.045578231	0.035056689	0.036145125	0.041088435	0.040362812	0.036281179	0.027709751	0.027619048	0.041678005	0.033151927	0.04276644	0.05877551	0.052743764	0.040498866	0.036598639	0.044671202	0.031292517	0.04276644	0.040634921	0.024943311	0.046394558	0.052380952	0.040770975	0.033333333	0.027482993	0.048208617	0.044988662	0.042176871	0.041360544	0.049659864	0.032789116	0.059546485	0.072063492	0.054512472	0.033786848	0.030113379	0.057097506	0.04244898	0.037052154	0.036371882	0.056235828	0.071655329	0.064036281	0.053922902
39.mp3	0.08984127	0.091247166	0.087165533	0.086802721	0.084217687	0.092335601	0.07845805	0.078095238	0.075011338	0.089705215	0.086575964	0.081995465	0.088253968	0.081587302	0.075011338	0.089115646	0.079229025	0.064126984	0.069070295	0.060226757	0.072879819	0.07138322	0.087210884	0.087664399	0.083310658	0.082947846	0.090249433	0.083854875	0.085306122	0.080589569	0.076417234	0.109115646	0.103809524	0.106349206	0.097641723	0.091836735	0.103582766	0.101179138	0.077913832	0.073287982	0.06553288	0.120544218	0.082267574	0.08829932	0.067165533	0.066031746	0.072290249	0.080226757	0.095963719
40.mp3	0.017916667	0.016666667	0.015666667	0.019458333	0.01875	0.017166667	0.014833333	0.010875	0.0145	0.018166667	0.014708333	0.017625	0.016541667	0.024333333	0.028458333	0.021958333	0.019166667	0.020041667	0.018416667	0.019125	0.041791667	0.041541667	0.033	0.053916667	0.03075	0.034166667	0.03625	0.024291667	0.035875	0.035708333	0.032708333	0.035791667	0.034375	0.035208333	0.026833333	0.041291667	0.034958333	0.031791667	0.029958333	0.0345	0.030166667	0.031083333	0.045666667	0.029375	0.029333333	0.042083333	0.039083333	0.030666667	0.028916667
41.mp3	0.040680272	0.050657596	0.047845805	0.036235828	0.037188209	0.035464853	0.038095238	0.04154195	0.038185941	0.041678005	0.048253968	0.046621315	0.037188209	0.040634921	0.044353741	0.042131519	0.033015873	0.032970522	0.043718821	0.039365079	0.038866213	0.04	0.043900227	0.037006803	0.040634921	0.033378685	0.041269841	0.036235828	0.036099773	0.039546485	0.030204082	0.036961451	0.034195011	0.032290249	0.038321995	0.038367347	0.038911565	0.041315193	0.03814059	0.037641723	0.04399093	0.035192744	0.030657596	0.03600907	0.037052154	0.041723356	0.038548753	0.037006803	0.035782313
42.mp3	0.039047619	0.035963719	0.030612245	0.035782313	0.03414966	0.037460317	0.037052154	0.034557823	0.029251701	0.036054422	0.039954649	0.033015873	0.035102041	0.037596372	0.042585034	0.051247166	0.044580499	0.03414966	0.039047619	0.043628118	0.047165533	0.032653061	0.040725624	0.039455782	0.03138322	0.035782313	0.037868481	0.036190476	0.033605442	0.03537415	0.080181406	0.051609977	0.049206349	0.052154195	0.049024943	0.044172336	0.062176871	0.040362812	0.046213152	0.03537415	0.039229025	0.027165533	0.034965986	0.030249433	0.033333333	0.033741497	0.034240363	0.029387755	0.05170068
43.mp3	0.049206349	0.037913832	0.051247166	0.035238095	0.044353741	0.037596372	0.046984127	0.046712018	0.034285714	0.035192744	0.041043084	0.05138322	0.03414966	0.048435374	0.030657596	0.045714286	0.034829932	0.047528345	0.037687075	0.041179138	0.038548753	0.035328798	0.030793651	0.034240363	0.048344671	0.034920635	0.053922902	0.040861678	0.052562358	0.026893424	0.050340136	0.037732426	0.045668934	0.035646259	0.046439909	0.037732426	0.040634921	0.046666667	0.037687075	0.050204082	0.039591837	0.051564626	0.040272109	0.046031746	0.037596372	0.050113379	0.03047619	0.043401361	0.037006803
44.mp3	0.035555556	0.03324263	0.028117914	0.02185941	0.027165533	0.037823129	0.030884354	0.027800454	0.025759637	0.032063492	0.031972789	0.018276644	0.017006803	0.031428571	0.028843537	0.032380952	0.036145125	0.033106576	0.034013605	0.019954649	0.033424036	0.030748299	0.038730159	0.031564626	0.025941043	0.020136054	0.023945578	0.039773243	0.030566893	0.029977324	0.0369161	0.034285714	0.032562358	0.026303855	0.041950113	0.040272109	0.042585034	0.045895692	0.029705215	0.037732426	0.032290249	0.024671202	0.028344671	0.034240363	0.035328798	0.034648526	0.036281179	0.051111111	0.039954649
45.mp3	0.037596372	0.035736961	0.04154195	0.051746032	0.048526077	0.036780045	0.050612245	0.044852608	0.036371882	0.020634921	0.022494331	0.028163265	0.030249433	0.025351474	0.033696145	0.02244898	0.025578231	0.028798186	0.048843537	0.056734694	0.046575964	0.025079365	0.020725624	0.035328798	0.041723356	0.042811791	0.058503401	0.04675737	0.057097506	0.05106576	0.051156463	0.04154195	0.031020408	0.028072562	0.035782313	0.036326531	0.041678005	0.047573696	0.05106576	0.05106576	0.043628118	0.052653061	0.05324263	0.05260771	0.055918367	0.058321995	0.049342404	0.025986395	0.051201814
46.mp3	0.050340136	0.05047619	0.026031746	0.040090703	0.031519274	0.039637188	0.03292517	0.037324263	0.053197279	0.033922902	0.015238095	0.03723356	0.030929705	0.028571429	0.039047619	0.048662132	0.060725624	0.071791383	0.035102041	0.033605442	0.067936508	0.072471655	0.039455782	0.041768707	0.069342404	0.044943311	0.021043084	0.034013605	0.050793651	0.032335601	0.037687075	0.042539683	0.073968254	0.05324263	0.063310658	0.025986395	0.028390023	0.03845805	0.04675737	0.046666667	0.034875283	0.057052154	0.039818594	0.03324263	0.072108844	0.02829932	0.03600907	0.095464853	0.039637188
47.mp3	0.037006803	0.037188209	0.024988662	0.078548753	0.045260771	0.04276644	0.03600907	0.033197279	0.027210884	0.036326531	0.024081633	0.033106576	0.04	0.02739229	0.030249433	0.040498866	0.034557823	0.033650794	0.023356009	0.027256236	0.024671202	0.03569161	0.030975057	0.041315193	0.026213152	0.03600907	0.038956916	0.034557823	0.025578231	0.034829932	0.030204082	0.047664399	0.039138322	0.042176871	0.033922902	0.038548753	0.03170068	0.029931973	0.029886621	0.030340136	0.02984127	0.040272109	0.023718821	0.033696145	0.036689342	0.054104308	0.046802721	0.037414966	0.02861678
48.mp3	0.034829932	0.036417234	0.040498866	0.040226757	0.031836735	0.07600907	0.050249433	0.048480726	0.051791383	0.050839002	0.05260771	0.035873016	0.046122449	0.042222222	0.056235828	0.041904762	0.048253968	0.042675737	0.047845805	0.042721088	0.05478458	0.056507937	0.043038549	0.042040816	0.057687075	0.049070295	0.043582766	0.04861678	0.047346939	0.049070295	0.042947846	0.056462585	0.074195011	0.061360544	0.044852608	0.050657596	0.048526077	0.046439909	0.057687075	0.042585034	0.054739229	0.044897959	0.044353741	0.048979592	0.038276644	0.045442177	0.040181406	0.046303855	0.051337868
49.mp3	0.028072562	0.028526077	0.040770975	0.03446712	0.035646259	0.038911565	0.036235828	0.032653061	0.036417234	0.044263039	0.02893424	0.040544218	0.056281179	0.042675737	0.029342404	0.02707483	0.03260771	0.03292517	0.034739229	0.029795918	0.032108844	0.037414966	0.035056689	0.037188209	0.030748299	0.02952381	0.0338322	0.027755102	0.03138322	0.030657596	0.036281179	0.032108844	0.038095238	0.034013605	0.024126984	0.032290249	0.026938776	0.03106576	0.030068027	0.036961451	0.032426304	0.052653061	0.032244898	0.048117914	0.032698413	0.030839002	0.039047619	0.025170068	0.039455782
50.mp3	0.011836735	0.007437642	0.009160998	0.00675737	0.006122449	0.01877551	0.010113379	0.006530612	0.004217687	0.00553288	0.011111111	0.004897959	0.0061678	0.006439909	0.008888889	0.01723356	0.010521542	0.007528345	0.007573696	0.012335601	0.021088435	0.00675737	0.00399093	0.004489796	0.004988662	0.013106576	0.00399093	0.004172336	0.01968254	0.057369615	0.076507937	0.024943311	0.004988662	0.01968254	0.010249433	0.031337868	0.012108844	0.00430839	0.016190476	0.007256236	0.031655329	0.018049887	0.008117914	0.014920635	0.008117914	0.016417234	0.013424036	0.005260771	0.021451247
51.mp3	0.006575964	0.01015873	0.009886621	0.008344671	0.009160998	0.010566893	0.011428571	0.014512472	0.013922902	0.015464853	0.017278912	0.018095238	0.017641723	0.026984127	0.030340136	0.026485261	0.027981859	0.030566893	0.033560091	0.024897959	0.02739229	0.033015873	0.031609977	0.03138322	0.028390023	0.020408163	0.024263039	0.027301587	0.02031746	0.033922902	0.028435374	0.028117914	0.023492063	0.026213152	0.030566893	0.029795918	0.026394558	0.027210884	0.029569161	0.027256236	0.029569161	0.033378685	0.037324263	0.035283447	0.031927438	0.029931973	0.042176871	0.048662132	0.048752834
52.mp3	0.038185941	0.039183673	0.051337868	0.03755102	0.043582766	0.029750567	0.039410431	0.040136054	0.027165533	0.056689342	0.029705215	0.061904762	0.03814059	0.036643991	0.037687075	0.032743764	0.027120181	0.035600907	0.047120181	0.045170068	0.045668934	0.030612245	0.04154195	0.043673469	0.050340136	0.043854875	0.042086168	0.046031746	0.055873016	0.025124717	0.022721088	0.020907029	0.012970522	0.042585034	0.03877551	0.039455782	0.022721088	0.047573696	0.031609977	0.033333333	0.020181406	0.033560091	0.031609977	0.046077098	0.04893424	0.041405896	0.045759637	0.040680272	0.033015873
53.mp3	0.04154195	0.038503401	0.040861678	0.056054422	0.049070295	0.04122449	0.038367347	0.039319728	0.040861678	0.049614512	0.045487528	0.040997732	0.053469388	0.042358277	0.043219955	0.039047619	0.042857143	0.036235828	0.043219955	0.041587302	0.042131519	0.043038549	0.049795918	0.041133787	0.037460317	0.05845805	0.042494331	0.040498866	0.043492063	0.044988662	0.045079365	0.037823129	0.040362812	0.041043084	0.03446712	0.041904762	0.045124717	0.038049887	0.034104308	0.04553288	0.05106576	0.051609977	0.0569161	0.057097506	0.060997732	0.048208617	0.040907029	0.040181406	0.035600907
54.mp3	0.014648526	0.01047619	0.006938776	0.005941043	0.006666667	0.020136054	0.02185941	0.024580499	0.019410431	0.019637188	0.030430839	0.032063492	0.024988662	0.028208617	0.022358277	0.007664399	0.003129252	0.002585034	0.070657596	0.010839002	0.018321995	0.019274376	0.030204082	0.023673469	0.008707483	0.02276644	0.011609977	0.021133787	0.03324263	0.038095238	0.043809524	0.03047619	0.020907029	0.045804989	0.025124717	0.005804989	0.051927438	0.019092971	0.026394558	0.026349206	0.00984127	0.005170068	0.004943311	0.008072562	0.021405896	0.093287982	0.013015873	0.008798186	0.045941043
55.mp3	0.028435374	0.025396825	0.023764172	0.022902494	0.023718821	0.04707483	0.035238095	0.038231293	0.030975057	0.030975057	0.028344671	0.047709751	0.053514739	0.042539683	0.041632653	0.04675737	0.042131519	0.051111111	0.030612245	0.045759637	0.041904762	0.048662132	0.039274376	0.037414966	0.053151927	0.040544218	0.03845805	0.052108844	0.048843537	0.049977324	0.046666667	0.0430839	0.041360544	0.050657596	0.039591837	0.036507937	0.052018141	0.04675737	0.039455782	0.032743764	0.051111111	0.038412698	0.039501134	0.036190476	0.043356009	0.047301587	0.032879819	0.043673469	0.030793651
56.mp3	0.111156463	0.084263039	0.071882086	0.047755102	0.044761905	0.055963719	0.037278912	0.03015873	0.047755102	0.048752834	0.087619048	0.077959184	0.087256236	0.055056689	0.059727891	0.062131519	0.053333333	0.038231293	0.0430839	0.049659864	0.042585034	0.046213152	0.072743764	0.073877551	0.052426304	0.101768707	0.110249433	0.104217687	0.088979592	0.123673469	0.133015873	0.099410431	0.071111111	0.07015873	0.081995465	0.070022676	0.108208617	0.107437642	0.095510204	0.094829932	0.114875283	0.118321995	0.096553288	0.054920635	0.058004535	0.064943311	0.067256236	0.059909297	0.047709751
58.mp3	0.03414966	0.008117914	0.03845805	0.060362812	0.03324263	0.047664399	0.035873016	0.010340136	0.048888889	0.024217687	0.005714286	0.015555556	0.01170068	0.005623583	0.011746032	0.035283447	0.036054422	0.035510204	0.086303855	0.053106576	0.0630839	0.075464853	0.042630385	0.015102041	0.033106576	0.020589569	0.027891156	0.077460317	0.038049887	0.018321995	0.034920635	0.033378685	0.036326531	0.049569161	0.045578231	0.022312925	0.03600907	0.025260771	0.027664399	0.036643991	0.055056689	0.030839002	0.052063492	0.053560091	0.064263039	0.091519274	0.046802721	0.020362812	0.036507937
59.mp3	0.041133787	0.043492063	0.043356009	0.047301587	0.042857143	0.04462585	0.042086168	0.03600907	0.032698413	0.05292517	0.045578231	0.051927438	0.043401361	0.037959184	0.048072562	0.045759637	0.04893424	0.038367347	0.045396825	0.051156463	0.040090703	0.040907029	0.039818594	0.053560091	0.038367347	0.047210884	0.039455782	0.04031746	0.046213152	0.043809524	0.048979592	0.044081633	0.050068027	0.053696145	0.054285714	0.049342404	0.05106576	0.041315193	0.036598639	0.040952381	0.042494331	0.041632653	0.044081633	0.05478458	0.052698413	0.043764172	0.05047619	0.048117914	0.041179138
60.mp3	0.042675737	0.034195011	0.028662132	0.036099773	0.035555556	0.027981859	0.037777778	0.036734694	0.035736961	0.043764172	0.030430839	0.03600907	0.031927438	0.04	0.033741497	0.029886621	0.033786848	0.02893424	0.03600907	0.030929705	0.032653061	0.031791383	0.034058957	0.029433107	0.032471655	0.031428571	0.025804989	0.034829932	0.030884354	0.030521542	0.031020408	0.028253968	0.030839002	0.028344671	0.037596372	0.031201814	0.035056689	0.034693878	0.03260771	0.030975057	0.034331066	0.035873016	0.043310658	0.033061224	0.029705215	0.033333333	0.035555556	0.032244898	0.035192744
62.mp3	0.078594104	0.055555556	0.050884354	0.066712018	0.06399093	0.048571429	0.06893424	0.070113379	0.055238095	0.079818594	0.082857143	0.049251701	0.082811791	0.083310658	0.0630839	0.07600907	0.076099773	0.054240363	0.067437642	0.086712018	0.056689342	0.061995465	0.082131519	0.048208617	0.054693878	0.078503401	0.07015873	0.063174603	0.081678005	0.068163265	0.052108844	0.068752834	0.069977324	0.060907029	0.079092971	0.089705215	0.052108844	0.077596372	0.091201814	0.069251701	0.087165533	0.092244898	0.068435374	0.076643991	0.105396825	0.065260771	0.063038549	0.088163265	0.055827664
64.mp3	0.049342404	0.035192744	0.035827664	0.046122449	0.052063492	0.040362812	0.03414966	0.038367347	0.038548753	0.03569161	0.044716553	0.035011338	0.04122449	0.036099773	0.040589569	0.037278912	0.04399093	0.043265306	0.041995465	0.055102041	0.050113379	0.055102041	0.05260771	0.036054422	0.044988662	0.053424036	0.040952381	0.044807256	0.04122449	0.048888889	0.034331066	0.034104308	0.056145125	0.037369615	0.055736961	0.038231293	0.031564626	0.030566893	0.034693878	0.032063492	0.04675737	0.032653061	0.035510204	0.030294785	0.038004535	0.031791383	0.037278912	0.040725624	0.044217687
65.mp3	0.08031746	0.016780045	0.026666667	0.070249433	0.072335601	0.091020408	0.073061224	0.04244898	0.046439909	0.065578231	0.089070295	0.087210884	0.081360544	0.06185941	0.054920635	0.059773243	0.060544218	0.076689342	0.07569161	0.038321995	0.071882086	0.080226757	0.077868481	0.074603175	0.051156463	0.056689342	0.061043084	0.063628118	0.074648526	0.062721088	0.053514739	0.058276644	0.078911565	0.106802721	0.060907029	0.054421769	0.063628118	0.04553288	0.080544218	0.099002268	0.087029478	0.063129252	0.056326531	0.056780045	0.046394558	0.043038549	0.071156463	0.066213152	0.055419501
67.mp3	0.064716553	0.066530612	0.045124717	0.046712018	0.059455782	0.053151927	0.044489796	0.037052154	0.047482993	0.046575964	0.09814059	0.065804989	0.040589569	0.04122449	0.065941043	0.075963719	0.064353741	0.070340136	0.072108844	0.071428571	0.037732426	0.070340136	0.084761905	0.076553288	0.072199546	0.052290249	0.075736961	0.083038549	0.069115646	0.062902494	0.056054422	0.087346939	0.057868481	0.057278912	0.051247166	0.036145125	0.044852608	0.055238095	0.048163265	0.051292517	0.063446712	0.029886621	0.03446712	0.077687075	0.033741497	0.060544218	0.06585034	0.075782313	0.052244898
68.mp3	0.045941043	0.036643991	0.037097506	0.034920635	0.041088435	0.031201814	0.025804989	0.029795918	0.035827664	0.034557823	0.032290249	0.027709751	0.043718821	0.036417234	0.030113379	0.045668934	0.02553288	0.039637188	0.033922902	0.032653061	0.034693878	0.026349206	0.037596372	0.029206349	0.037097506	0.029705215	0.032834467	0.033424036	0.039229025	0.032335601	0.034195011	0.029886621	0.032018141	0.032335601	0.031746032	0.04244898	0.033605442	0.039546485	0.028344671	0.039727891	0.047482993	0.040136054	0.045351474	0.04707483	0.036417234	0.04031746	0.038730159	0.038095238	0.048571429
69.mp3	0.023537415	0.027981859	0.031473923	0.019727891	0.020634921	0.01845805	0.018684807	0.016417234	0.015238095	0.018684807	0.017913832	0.028843537	0.044580499	0.030929705	0.048208617	0.065668934	0.058095238	0.092380952	0.0369161	0.041904762	0.043446712	0.032063492	0.021043084	0.040770975	0.051655329	0.079863946	0.049251701	0.039909297	0.039138322	0.033015873	0.055147392	0.05537415	0.04952381	0.07106576	0.061995465	0.064943311	0.05755102	0.052063492	0.03814059	0.044353741	0.032426304	0.032471655	0.039455782	0.042403628	0.044580499	0.042585034	0.046031746	0.030884354	0.051836735
70.mp3	0.039274376	0.042494331	0.062675737	0.082176871	0.07106576	0.037596372	0.037142857	0.032517007	0.041904762	0.052562358	0.035011338	0.060498866	0.039455782	0.037777778	0.052154195	0.042857143	0.047936508	0.046575964	0.030022676	0.030884354	0.024399093	0.029886621	0.03569161	0.017278912	0.039092971	0.038095238	0.039319728	0.042811791	0.043310658	0.051564626	0.04462585	0.039773243	0.034104308	0.055056689	0.034648526	0.03968254	0.049433107	0.045986395	0.046984127	0.049070295	0.044807256	0.03047619	0.023854875	0.045668934	0.032154195	0.035238095	0.033741497	0.022086168	0.031519274
71.mp3	0.041179138	0.056825397	0.033741497	0.044444444	0.037324263	0.044807256	0.035736961	0.032879819	0.045759637	0.047755102	0.039047619	0.042585034	0.027800454	0.039138322	0.042176871	0.030975057	0.044988662	0.050249433	0.044081633	0.037324263	0.034557823	0.037868481	0.035873016	0.034013605	0.041269841	0.047120181	0.039092971	0.034058957	0.029659864	0.033151927	0.032426304	0.022993197	0.025034014	0.050068027	0.043718821	0.022267574	0.030793651	0.035782313	0.038911565	0.029569161	0.030566893	0.036417234	0.042312925	0.031655329	0.045170068	0.029886621	0.037142857	0.024580499	0.030975057
72.mp3	0.061043084	0.061043084	0.080136054	0.057596372	0.100680272	0.06675737	0.06585034	0.049433107	0.062902494	0.050884354	0.088888889	0.106575964	0.058548753	0.059591837	0.085759637	0.060272109	0.075782313	0.081587302	0.074240363	0.049206349	0.070022676	0.071020408	0.070294785	0.113469388	0.089251701	0.115102041	0.114557823	0.101315193	0.129024943	0.134331066	0.119274376	0.127029478	0.090068027	0.106938776	0.104217687	0.059319728	0.081043084	0.067800454	0.094013605	0.072834467	0.058684807	0.062086168	0.069206349	0.080272109	0.085578231	0.069387755	0.078367347	0.062086168	0.073560091
73.mp3	0.057913832	0.034331066	0.013877551	0.01170068	0.014875283	0.020226757	0.009387755	0.011972789	0.009024943	0.013922902	0.012698413	0.071609977	0.074058957	0.05723356	0.049614512	0.022086168	0.037052154	0.023310658	0.011655329	0.014920635	0.031836735	0.063038549	0.035238095	0.043854875	0.008480726	0.025578231	0.019047619	0.019183673	0.011111111	0.011519274	0.020136054	0.008480726	0.020634921	0.026938776	0.009659864	0.021904762	0.011247166	0.016507937	0.014875283	0.08	0.055011338	0.050839002	0.012199546	0.027528345	0.05600907	0.039546485	0.012380952	0.030566893	0.076780045
74.mp3	0.017142857	0.061088435	0.089070295	0.063129252	0.068843537	0.100045351	0.040362812	0.032154195	0.03755102	0.028571429	0.020453515	0.021950113	0.034648526	0.060816327	0.020181406	0.046394558	0.056281179	0.068662132	0.178684807	0.056462585	0.090022676	0.023537415	0.020997732	0.112335601	0.028662132	0.041360544	0.035510204	0.075736961	0.022675737	0.010430839	0.072698413	0.058004535	0.022086168	0.056145125	0.015328798	0.069931973	0.019546485	0.023900227	0.06952381	0.034376417	0.038866213	0.016643991	0.032789116	0.167891156	0.111156463	0.054693878	0.060816327	0.042267574	0.050657596
76.mp3	0.013151927	0.010294785	0.006938776	0.009750567	0.004807256	0.014557823	0.008344671	0.006077098	0.008480726	0.004988662	0.017505669	0.023945578	0.013378685	0.01478458	0.009433107	0.015963719	0.014829932	0.014648526	0.016961451	0.008027211	0.021360544	0.017006803	0.017913832	0.007120181	0.005351474	0.017460317	0.018503401	0.011655329	0.00675737	0.005442177	0.017278912	0.016870748	0.016281179	0.024897959	0.013015873	0.022131519	0.0230839	0.014512472	0.018548753	0.013786848	0.020725624	0.016734694	0.008390023	0.007120181	0.006031746	0.013378685	0.007120181	0.009024943	0.006213152
77.mp3	0.043718821	0.054240363	0.036235828	0.037006803	0.041904762	0.035555556	0.038276644	0.045396825	0.033514739	0.021950113	0.032154195	0.02154195	0.034240363	0.033469388	0.055419501	0.065124717	0.051791383	0.050612245	0.053469388	0.067619048	0.065668934	0.067210884	0.052834467	0.050521542	0.066666667	0.082358277	0.072018141	0.06553288	0.051337868	0.040544218	0.059954649	0.058049887	0.064807256	0.070929705	0.050204082	0.054331066	0.048798186	0.053378685	0.050113379	0.048888889	0.04984127	0.040861678	0.035464853	0.022403628	0.025578231	0.038004535	0.026848073	0.021315193	0.026938776
78.mp3	0.016689342	0.026893424	0.015328798	0.051655329	0.009931973	0.054875283	0.009659864	0.019863946	0.024807256	0.018866213	0.020725624	0.017324263	0.009024943	0.017687075	0.15968254	0.011927438	0.092789116	0.032698413	0.048344671	0.078185941	0.01138322	0.040544218	0.020770975	0.009931973	0.040090703	0.078548753	0.019410431	0.009886621	0.018503401	0.043673469	0.035419501	0.026213152	0.014829932	0.041405896	0.048662132	0.01292517	0.017868481	0.016643991	0.015419501	0.009478458	0.01015873	0.01106576	0.007528345	0.00893424	0.022585034	0.0138322	0.009977324	0.01446712	0.014240363
79.mp3	0.094104308	0.07537415	0.055147392	0.069478458	0.068798186	0.074195011	0.060861678	0.069931973	0.054512472	0.052244898	0.052789116	0.064399093	0.059591837	0.040680272	0.055192744	0.052834467	0.047573696	0.062312925	0.063628118	0.086213152	0.084580499	0.053287982	0.079138322	0.062857143	0.04462585	0.075056689	0.060680272	0.050068027	0.052743764	0.05755102	0.092199546	0.060952381	0.061814059	0.080453515	0.143537415	0.046621315	0.062902494	0.081360544	0.064399093	0.080725624	0.073106576	0.057596372	0.087482993	0.051247166	0.073605442	0.074104308	0.046349206	0.070612245	0.068344671
80.mp3	0.060589569	0.086666667	0.037732426	0.113514739	0.043401361	0.015238095	0.013015873	0.052335601	0.033378685	0.03138322	0.053333333	0.035056689	0.04585034	0.080181406	0.027528345	0.046848073	0.031564626	0.071609977	0.066575964	0.047437642	0.027800454	0.052335601	0.029569161	0.057142857	0.082630385	0.026349206	0.03324263	0.040725624	0.021678005	0.032970522	0.039365079	0.040136054	0.045487528	0.08829932	0.033741497	0.040498866	0.022539683	0.02829932	0.04185941	0.013514739	0.015782313	0.049795918	0.035147392	0.020181406	0.030113379	0.018412698	0.017142857	0.074648526	0.019319728
81.mp3	0.056507937	0.044852608	0.049433107	0.035419501	0.047210884	0.06244898	0.040408163	0.049750567	0.047891156	0.049977324	0.052879819	0.035873016	0.017006803	0.032199546	0.049387755	0.039546485	0.028571429	0.021768707	0.062811791	0.043446712	0.054603175	0.056734694	0.041496599	0.049115646	0.054557823	0.051337868	0.05170068	0.058820862	0.049342404	0.054104308	0.052290249	0.053786848	0.063764172	0.045260771	0.050884354	0.042539683	0.052290249	0.071473923	0.067755102	0.047165533	0.049206349	0.057959184	0.051201814	0.029387755	0.028163265	0.050793651	0.043945578	0.026802721	0.019954649
82.mp3	0.020498866	0.025351474	0.021904762	0.011927438	0.011564626	0.009387755	0.01170068	0.014285714	0.025986395	0.023310658	0.016870748	0.021451247	0.030975057	0.02462585	0.02122449	0.02	0.011201814	0.019455782	0.014648526	0.010702948	0.011791383	0.013560091	0.040453515	0.027165533	0.02893424	0.041088435	0.074557823	0.021133787	0.093424036	0.020634921	0.026666667	0.020589569	0.023401361	0.06829932	0.022131519	0.018095238	0.012789116	0.022403628	0.034920635	0.040498866	0.036326531	0.100997732	0.029569161	0.022267574	0.023673469	0.065986395	0.030340136	0.022267574	0.032380952
83.mp3	0.073061224	0.079138322	0.071247166	0.082585034	0.053514739	0.065623583	0.059773243	0.060770975	0.044761905	0.06031746	0.086712018	0.070748299	0.071972789	0.06553288	0.054421769	0.052698413	0.07106576	0.075283447	0.076281179	0.070430839	0.057097506	0.070113379	0.083492063	0.100589569	0.110249433	0.12122449	0.098321995	0.103356009	0.11015873	0.081179138	0.078503401	0.080861678	0.063129252	0.047528345	0.089931973	0.096190476	0.072743764	0.067256236	0.064444444	0.077777778	0.07723356	0.071156463	0.081950113	0.0830839	0.10829932	0.092471655	0.094512472	0.089886621	0.084943311
84.mp3	0.044716553	0.042857143	0.040090703	0.0461678	0.068752834	0.062902494	0.059818594	0.04707483	0.041587302	0.046077098	0.055464853	0.061587302	0.057414966	0.042267574	0.059319728	0.043356009	0.066938776	0.069931973	0.069342404	0.073650794	0.065351474	0.060181406	0.07324263	0.062312925	0.043038549	0.037732426	0.056235828	0.072879819	0.07138322	0.070385488	0.062539683	0.0538322	0.053061224	0.033424036	0.070340136	0.078503401	0.059319728	0.093287982	0.090385488	0.074739229	0.062721088	0.058004535	0.059637188	0.046984127	0.070249433	0.057505669	0.083492063	0.056961451	0.08185941
85.mp3	0.086802721	0.065668934	0.068526077	0.072063492	0.069115646	0.066394558	0.090022676	0.050839002	0.02154195	0.023854875	0.031156463	0.039455782	0.067936508	0.047482993	0.040181406	0.031655329	0.040770975	0.039546485	0.03600907	0.045442177	0.046712018	0.06122449	0.051247166	0.05414966	0.049750567	0.046394558	0.041723356	0.038548753	0.039501134	0.046031746	0.035283447	0.040045351	0.044081633	0.0538322	0.049024943	0.058911565	0.059773243	0.0538322	0.059092971	0.036507937	0.03845805	0.044943311	0.036734694	0.039183673	0.037324263	0.056417234	0.063673469	0.077641723	0.06521542
86.mp3	0.111519274	0.137414966	0.135419501	0.106077098	0.128526077	0.112834467	0.153424036	0.190793651	0.101587302	0.183537415	0.16585034	0.137913832	0.157959184	0.14521542	0.160725624	0.165124717	0.146621315	0.132471655	0.096870748	0.151337868	0.126802721	0.172471655	0.160090703	0.129659864	0.108435374	0.120408163	0.174920635	0.098004535	0.044716553	0.030839002	0.012018141	0.05138322	0.030566893	0.056643991	0.06585034	0.01968254	0.043900227	0.035600907	0.028798186	0.021950113	0.023628118	0.021632653	0.023628118	0.03260771	0.09414966	0.138276644	0.079410431	0.053106576	0.050521542
87.mp3	0.013151927	0.030430839	0.021678005	0.021950113	0.026394558	0.016326531	0.02462585	0.016462585	0.040770975	0.029251701	0.06154195	0.12122449	0.144489796	0.070566893	0.041043084	0.03414966	0.044807256	0.027573696	0.047120181	0.02244898	0.010294785	0.026621315	0.027528345	0.028662132	0.044399093	0.044807256	0.031564626	0.048526077	0.03968254	0.038503401	0.034829932	0.02675737	0.024988662	0.02399093	0.025623583	0.019319728	0.019319728	0.015510204	0.044897959	0.029569161	0.012653061	0.025124717	0.026122449	0.017959184	0.029478458	0.025034014	0.026213152	0.017324263	0.011111111
88.mp3	0.043265306	0.035056689	0.010294785	0.023537415	0.013424036	0.018231293	0.010748299	0.026530612	0.034013605	0.076099773	0.064535147	0.022902494	0.036870748	0.025986395	0.039002268	0.031201814	0.028798186	0.019274376	0.030204082	0.028208617	0.033061224	0.02399093	0.030521542	0.026575964	0.024716553	0.024217687	0.020453515	0.017823129	0.031111111	0.036371882	0.023945578	0.056099773	0.034195011	0.049206349	0.028117914	0.038185941	0.065170068	0.065668934	0.053650794	0.045260771	0.05138322	0.036371882	0.049886621	0.06185941	0.056689342	0.054195011	0.05600907	0.030294785	0.042630385
89.mp3	0.041950113	0.041269841	0.035419501	0.037097506	0.042176871	0.035238095	0.035782313	0.03047619	0.024081633	0.031836735	0.033877551	0.028571429	0.026575964	0.028344671	0.024263039	0.033015873	0.031927438	0.039546485	0.038185941	0.033333333	0.029614512	0.038866213	0.025260771	0.027573696	0.022176871	0.023582766	0.026439909	0.032834467	0.033696145	0.032018141	0.025124717	0.027346939	0.02829932	0.023174603	0.03138322	0.025578231	0.02185941	0.023446712	0.036553288	0.03537415	0.029160998	0.032653061	0.030249433	0.028979592	0.025079365	0.02430839	0.036507937	0.028798186	0.029024943
90.mp3	0.025986395	0.045487528	0.062947846	0.03138322	0.018911565	0.028662132	0.058004535	0.041768707	0.030022676	0.016054422	0.013333333	0.074875283	0.03478458	0.031972789	0.016462585	0.009977324	0.028208617	0.019002268	0.022222222	0.019818594	0.037596372	0.045442177	0.040634921	0.050793651	0.023764172	0.034557823	0.050294785	0.021814059	0.023945578	0.023673469	0.031156463	0.022947846	0.008798186	0.024036281	0.022312925	0.024897959	0.029024943	0.020861678	0.023764172	0.020770975	0.034058957	0.020226757	0.025941043	0.02122449	0.035963719	0.017052154	0.009206349	0.006439909	0.014739229
91.mp3	0.014104308	0.058866213	0.070884354	0.024353741	0.038730159	0.026394558	0.086848073	0.0261678	0.014013605	0.028072562	0.043718821	0.036190476	0.038095238	0.027301587	0.101950113	0.174603175	0.015192744	0.011201814	0.047210884	0.174240363	0.052108844	0.079183673	0.134240363	0.092834467	0.079274376	0.113560091	0.089614512	0.140045351	0.080408163	0.119546485	0.029024943	0.150929705	0.022267574	0.013197279	0.048435374	0.022358277	0.023038549	0.052834467	0.031111111	0.209297052	0.02185941	0.022630385	0.04585034	0.129115646	0.038231293	0.219909297	0.017687075	0.216371882	0.045034014
92.mp3	0.043356009	0.053741497	0.083628118	0.052244898	0.066938776	0.04707483	0.050748299	0.043356009	0.114920635	0.047301587	0.044444444	0.039501134	0.046439909	0.04	0.044263039	0.042267574	0.038321995	0.055238095	0.05845805	0.048027211	0.041814059	0.0461678	0.053741497	0.069251701	0.055555556	0.049024943	0.048707483	0.1030839	0.048163265	0.046848073	0.040680272	0.042494331	0.036961451	0.036643991	0.042721088	0.044671202	0.066349206	0.046031746	0.040453515	0.045260771	0.042040816	0.066122449	0.046666667	0.030294785	0.041496599	0.045804989	0.044943311	0.047891156	0.04739229
93.mp3	0.051083333	0.028833333	0.040166667	0.066125	0.062958333	0.068375	0.042	0.037833333	0.065	0.075333333	0.058958333	0.027041667	0.076208333	0.059541667	0.044458333	0.066291667	0.05725	0.076708333	0.059625	0.053625	0.056416667	0.056958333	0.061208333	0.059166667	0.047916667	0.054833333	0.044416667	0.055	0.064041667	0.056083333	0.047458333	0.0485	0.046583333	0.074041667	0.061875	0.055791667	0.040458333	0.016333333	0.044083333	0.023916667	0.0655	0.049458333	0.047833333	0.030041667	0.0705	0.047916667	0.043958333	0.036416667	0.043291667
95.mp3	0.028208617	0.030793651	0.048843537	0.043174603	0.03015873	0.015918367	0.037006803	0.034648526	0.027029478	0.019229025	0.021632653	0.017913832	0.026938776	0.026984127	0.048571429	0.021904762	0.028752834	0.038911565	0.031927438	0.025714286	0.028390023	0.023492063	0.029297052	0.040997732	0.028571429	0.018412698	0.012970522	0.015736961	0.018684807	0.024036281	0.014693878	0.014421769	0.013877551	0.014376417	0.022176871	0.022993197	0.026712018	0.028979592	0.03015873	0.045396825	0.030022676	0.035238095	0.025714286	0.023219955	0.028888889	0.029931973	0.025034014	0.029251701	0.024399093
96.mp3	0.035666667	0.040958333	0.040083333	0.042041667	0.06875	0.071583333	0.070541667	0.049291667	0.072375	0.054791667	0.051125	0.035916667	0.054583333	0.092041667	0.029333333	0.049916667	0.068	0.054791667	0.067166667	0.079583333	0.091416667	0.059416667	0.072291667	0.045208333	0.048583333	0.069	0.045125	0.060666667	0.053416667	0.055416667	0.039958333	0.056208333	0.043916667	0.03675	0.047875	0.057458333	0.052625	0.047625	0.064791667	0.052583333	0.061416667	0.042416667	0.041083333	0.064375	0.0525	0.043666667	0.055833333	0.03875	0.039458333
98.mp3	0.062630385	0.057596372	0.064081633	0.047528345	0.049478458	0.052199546	0.054648526	0.05478458	0.053424036	0.052743764	0.061814059	0.047709751	0.041723356	0.047165533	0.048752834	0.046258503	0.051292517	0.052426304	0.048798186	0.049251701	0.057278912	0.058639456	0.054331066	0.054829932	0.060136054	0.050566893	0.056417234	0.062494331	0.047800454	0.056553288	0.061315193	0.056462585	0.043401361	0.042811791	0.045170068	0.048390023	0.060589569	0.059773243	0.05814059	0.060952381	0.059727891	0.052562358	0.045759637	0.045714286	0.049931973	0.053151927	0.055102041	0.050702948	0.049433107
99.mp3	0.033696145	0.03569161	0.036371882	0.05047619	0.046802721	0.046303855	0.054920635	0.045668934	0.029795918	0.042675737	0.046621315	0.032517007	0.039773243	0.036780045	0.029251701	0.037188209	0.04430839	0.078548753	0.053151927	0.053514739	0.040498866	0.057278912	0.057278912	0.054829932	0.052789116	0.045170068	0.068979592	0.058231293	0.055918367	0.051564626	0.049070295	0.039183673	0.052063492	0.059092971	0.068526077	0.06707483	0.06585034	0.056643991	0.052698413	0.052653061	0.042494331	0.042539683	0.044580499	0.038866213	0.045442177	0.052335601	0.049977324	0.048117914	0.042539683
101.mp3	0.036643991	0.020181406	0.022947846	0.018095238	0.01600907	0.015963719	0.018231293	0.01478458	0.01569161	0.020816327	0.013333333	0.017596372	0.016870748	0.026893424	0.014693878	0.017959184	0.015873016	0.022086168	0.02122449	0.018231293	0.024081633	0.028163265	0.073197279	0.023582766	0.054058957	0.028253968	0.055056689	0.042086168	0.04154195	0.034739229	0.042630385	0.052380952	0.126666667	0.029977324	0.036099773	0.024671202	0.020952381	0.029614512	0.042993197	0.046077098	0.059773243	0.037006803	0.070748299	0.084761905	0.037505669	0.016507937	0.022539683	0.024580499	0.045079365
102.mp3	0.049569161	0.042176871	0.050385488	0.047573696	0.042902494	0.043265306	0.042721088	0.045396825	0.045124717	0.027165533	0.012426304	0.015918367	0.016780045	0.013877551	0.015873016	0.013378685	0.013287982	0.012290249	0.015283447	0.009614512	0.02	0.018684807	0.01478458	0.017097506	0.019727891	0.015918367	0.02399093	0.01723356	0.01569161	0.01600907	0.016326531	0.016326531	0.018956916	0.029705215	0.020408163	0.013424036	0.019818594	0.014920635	0.019863946	0.021360544	0.021632653	0.023900227	0.045578231	0.06553288	0.051337868	0.041723356	0.052426304	0.043446712	0.045804989
103.mp3	0.018321995	0.017959184	0.022630385	0.020453515	0.025170068	0.020544218	0.013424036	0.018866213	0.016689342	0.016598639	0.018276644	0.01015873	0.00984127	0.015238095	0.0169161	0.019637188	0.035102041	0.026938776	0.018639456	0.017052154	0.01537415	0.017142857	0.016417234	0.015238095	0.017188209	0.015464853	0.019274376	0.023537415	0.029569161	0.033786848	0.017777778	0.015600907	0.01414966	0.019229025	0.019909297	0.017505669	0.00952381	0.008752834	0.010294785	0.011156463	0.010385488	0.006394558	0.00984127	0.013514739	0.009478458	0.015238095	0.011746032	0.01047619	0.014693878
104.mp3	0.038866213	0.032879819	0.028208617	0.063356009	0.032244898	0.027981859	0.018004535	0.025396825	0.033560091	0.02031746	0.018730159	0.013106576	0.03138322	0.017777778	0.027120181	0.035238095	0.021269841	0.021678005	0.019410431	0.037188209	0.043401361	0.031519274	0.026394558	0.035646259	0.03106576	0.026213152	0.036734694	0.024988662	0.020544218	0.028752834	0.043310658	0.025442177	0.036825397	0.039410431	0.028208617	0.031927438	0.028707483	0.04185941	0.036281179	0.039455782	0.061632653	0.037823129	0.045396825	0.036507937	0.023129252	0.026848073	0.021496599	0.051609977	0.031247166
105.mp3	0.037142857	0.066984127	0.066439909	0.06399093	0.05015873	0.034104308	0.036553288	0.032743764	0.042539683	0.045941043	0.052199546	0.03845805	0.043446712	0.07723356	0.050975057	0.039092971	0.068027211	0.046666667	0.062630385	0.084852608	0.085804989	0.079455782	0.047891156	0.057052154	0.051791383	0.063582766	0.049795918	0.062312925	0.073696145	0.074875283	0.067755102	0.146349206	0.094557823	0.054195011	0.049886621	0.029931973	0.044580499	0.017460317	0.024353741	0.053151927	0.060136054	0.055147392	0.057505669	0.046802721	0.023854875	0.058684807	0.025623583	0.02984127	0.038639456
106.mp3	0.012562358	0.014875283	0.050975057	0.047437642	0.074104308	0.097687075	0.092108844	0.05600907	0.045895692	0.03755102	0.033197279	0.022947846	0.029251701	0.043628118	0.052108844	0.078185941	0.046303855	0.049659864	0.05106576	0.056689342	0.059773243	0.084988662	0.04585034	0.034240363	0.04185941	0.044580499	0.049160998	0.054875283	0.020725624	0.019365079	0.015147392	0.047800454	0.067120181	0.137052154	0.015464853	0.065396825	0.046349206	0.048707483	0.045623583	0.048435374	0.049251701	0.035419501	0.049433107	0.033106576	0.039727891	0.05537415	0.049115646	0.058004535	0.041632653
107.mp3	0.062585034	0.071156463	0.048344671	0.061360544	0.034331066	0.045396825	0.066984127	0.058820862	0.051609977	0.069750567	0.060861678	0.057913832	0.054965986	0.050566893	0.050566893	0.049433107	0.027755102	0.04462585	0.058321995	0.028707483	0.048117914	0.059229025	0.032063492	0.064172336	0.052970522	0.033061224	0.032154195	0.056689342	0.04	0.038594104	0.040045351	0.041995465	0.036961451	0.071428571	0.044263039	0.054331066	0.040226757	0.032063492	0.042086168	0.053741497	0.034875283	0.059002268	0.040634921	0.023718821	0.048707483	0.054376417	0.041451247	0.056190476	0.039229025
108.mp3	0.098375	0.053375	0.0535	0.050333333	0.096625	0.078958333	0.066208333	0.068416667	0.059958333	0.071208333	0.081541667	0.095458333	0.067791667	0.062625	0.06325	0.060541667	0.064125	0.068708333	0.070125	0.058333333	0.07125	0.085	0.096791667	0.087583333	0.072333333	0.05875	0.077791667	0.076541667	0.060666667	0.055	0.066708333	0.066958333	0.070833333	0.112625	0.108	0.097583333	0.073041667	0.076333333	0.09175	0.102	0.101291667	0.100916667	0.098	0.107375	0.101833333	0.100875	0.098041667	0.091625	0.087416667
109.mp3	0.040090703	0.034603175	0.025759637	0.046303855	0.040952381	0.043129252	0.034603175	0.059501134	0.07600907	0.050204082	0.03260771	0.033877551	0.023764172	0.056553288	0.037188209	0.039092971	0.027755102	0.024897959	0.015600907	0.01106576	0.009387755	0.008979592	0.019818594	0.027800454	0.01845805	0.018911565	0.025895692	0.019002268	0.014104308	0.015963719	0.011791383	0.009206349	0.038049887	0.028707483	0.016553288	0.031609977	0.01755102	0.009115646	0.02861678	0.022630385	0.00675737	0.014058957	0.006485261	0.012743764	0.021723356	0.011473923	0.006802721	0.024353741	0.017777778
110.mp3	0.027301587	0.033197279	0.033469388	0.03260771	0.033151927	0.051746032	0.053378685	0.037732426	0.047845805	0.03324263	0.033696145	0.034512472	0.01537415	0.020045351	0.04399093	0.049659864	0.030022676	0.039047619	0.02399093	0.031111111	0.038231293	0.036643991	0.035873016	0.030657596	0.038321995	0.029024943	0.038594104	0.030385488	0.024761905	0.028344671	0.02739229	0.02829932	0.019909297	0.032698413	0.039637188	0.032834467	0.039002268	0.024399093	0.032698413	0.02952381	0.026349206	0.027664399	0.018367347	0.034512472	0.035011338	0.029115646	0.045396825	0.02585034	0.03755102
111.mp3	0.048208617	0.043174603	0.043265306	0.047301587	0.050929705	0.043219955	0.047845805	0.045714286	0.049795918	0.045396825	0.044580499	0.047528345	0.050839002	0.057641723	0.063718821	0.046848073	0.049433107	0.040181406	0.052244898	0.037913832	0.047210884	0.041950113	0.058367347	0.064217687	0.050385488	0.042857143	0.043900227	0.05324263	0.045079365	0.041043084	0.045714286	0.043446712	0.054920635	0.071020408	0.051111111	0.043310658	0.041269841	0.067301587	0.039591837	0.042902494	0.038276644	0.052970522	0.066575964	0.053287982	0.039727891	0.042312925	0.055238095	0.053061224	0.04154195
112.mp3	0.059410431	0.055328798	0.070068027	0.05755102	0.056462585	0.070975057	0.07170068	0.062312925	0.040045351	0.047210884	0.059319728	0.061587302	0.045759637	0.050793651	0.039954649	0.041723356	0.041632653	0.070929705	0.054648526	0.064217687	0.063129252	0.058095238	0.083174603	0.053151927	0.087573696	0.053605442	0.070430839	0.056371882	0.057732426	0.069206349	0.053696145	0.054285714	0.071337868	0.055555556	0.059863946	0.062539683	0.076825397	0.06707483	0.058185941	0.083718821	0.064353741	0.071609977	0.058503401	0.046031746	0.06984127	0.066122449	0.049659864	0.062086168	0.068344671
113.mp3	0.039183673	0.042267574	0.041405896	0.033197279	0.039229025	0.046666667	0.048390023	0.045668934	0.030521542	0.039183673	0.037052154	0.04154195	0.032380952	0.030793651	0.051519274	0.039410431	0.046439909	0.030249433	0.028072562	0.05015873	0.040362812	0.047528345	0.042267574	0.034240363	0.051156463	0.045668934	0.055192744	0.040136054	0.038503401	0.036961451	0.044217687	0.036371882	0.033015873	0.041315193	0.041451247	0.044852608	0.045079365	0.029206349	0.039455782	0.040045351	0.047573696	0.038321995	0.033151927	0.041678005	0.04707483	0.052108844	0.041814059	0.034104308	0.044353741
114.mp3	0.022494331	0.031882086	0.035555556	0.036145125	0.021678005	0.018866213	0.022086168	0.02	0.056462585	0.035192744	0.023310658	0.020453515	0.055782313	0.03755102	0.031836735	0.025487528	0.011882086	0.012789116	0.02707483	0.041814059	0.039183673	0.022040816	0.054829932	0.035827664	0.033877551	0.032335601	0.024399093	0.018639456	0.031564626	0.034920635	0.04585034	0.031882086	0.032743764	0.054603175	0.050204082	0.052335601	0.035419501	0.017188209	0.019863946	0.049705215	0.061088435	0.041315193	0.028707483	0.043129252	0.050204082	0.075056689	0.044399093	0.017777778	0.030521542
115.mp3	0.08952381	0.08154195	0.077959184	0.078004535	0.083356009	0.068526077	0.073786848	0.075963719	0.067256236	0.079002268	0.083673469	0.081360544	0.068707483	0.075555556	0.066077098	0.067210884	0.07047619	0.0738322	0.069569161	0.071337868	0.075238095	0.074285714	0.074240363	0.076417234	0.095102041	0.072879819	0.055238095	0.085170068	0.090793651	0.060498866	0.071972789	0.090249433	0.10031746	0.056598639	0.06462585	0.097596372	0.085986395	0.066077098	0.074421769	0.090657596	0.073197279	0.065442177	0.079455782	0.086666667	0.079047619	0.073514739	0.079365079	0.064988662	0.068072562
116.mp3	0.046258503	0.022630385	0.03170068	0.043446712	0.05968254	0.030748299	0.028390023	0.03414966	0.035464853	0.0461678	0.032743764	0.036417234	0.037460317	0.023038549	0.021814059	0.045306122	0.046213152	0.019319728	0.025578231	0.021043084	0.021043084	0.043174603	0.039909297	0.037732426	0.045442177	0.030068027	0.047528345	0.03569161	0.037278912	0.039319728	0.049750567	0.068072562	0.019637188	0.024263039	0.035102041	0.039092971	0.028027211	0.040453515	0.034240363	0.020589569	0.022630385	0.014920635	0.014421769	0.022539683	0.030566893	0.042585034	0.039591837	0.041451247	0.051972789
117.mp3	0.02275	0.033416667	0.016291667	0.021166667	0.02	0.02975	0.018	0.02625	0.02225	0.021958333	0.022041667	0.018208333	0.024166667	0.026291667	0.025291667	0.027916667	0.025	0.026	0.026916667	0.026041667	0.035291667	0.039583333	0.081125	0.068916667	0.05025	0.052083333	0.048291667	0.042916667	0.038166667	0.0245	0.028291667	0.04875	0.091125	0.04	0.046583333	0.023166667	0.047583333	0.06675	0.021958333	0.026458333	0.02075	0.018916667	0.018958333	0.047875	0.040125	0.039333333	0.0415	0.037208333	0.078166667
118.mp3	0.031247166	0.03755102	0.037006803	0.044217687	0.057687075	0.04952381	0.036689342	0.033333333	0.023764172	0.023356009	0.03292517	0.045124717	0.050294785	0.029433107	0.032562358	0.045623583	0.072471655	0.061632653	0.067981859	0.063764172	0.066485261	0.063038549	0.070975057	0.043809524	0.041678005	0.033650794	0.051292517	0.058321995	0.046666667	0.042811791	0.037823129	0.02585034	0.035102041	0.056870748	0.051836735	0.046575964	0.040725624	0.018367347	0.017687075	0.049931973	0.03537415	0.031292517	0.031972789	0.024263039	0.019002268	0.044988662	0.021451247	0.026984127	0.025986395
119.mp3	0.101043084	0.100090703	0.099727891	0.09446712	0.078866213	0.087845805	0.095464853	0.089160998	0.090566893	0.092063492	0.090702948	0.087437642	0.0861678	0.069569161	0.097596372	0.073333333	0.074557823	0.091519274	0.067573696	0.057823129	0.054965986	0.03877551	0.04585034	0.033741497	0.065170068	0.079138322	0.075827664	0.059727891	0.056190476	0.035464853	0.037369615	0.067482993	0.08707483	0.055419501	0.042086168	0.053015873	0.029886621	0.045442177	0.051655329	0.023628118	0.038367347	0.062811791	0.04984127	0.084172336	0.082585034	0.053696145	0.082358277	0.092698413	0.07723356
120.mp3	0.020226757	0.021133787	0.026893424	0.028662132	0.026485261	0.036417234	0.039818594	0.060725624	0.057959184	0.057097506	0.054331066	0.040861678	0.031020408	0.028662132	0.038684807	0.041451247	0.056281179	0.058956916	0.054512472	0.050294785	0.059727891	0.056598639	0.048752834	0.055736961	0.053469388	0.049387755	0.069614512	0.055419501	0.046031746	0.054240363	0.052108844	0.056190476	0.060181406	0.066485261	0.044036281	0.068480726	0.044399093	0.0569161	0.054693878	0.041405896	0.052562358	0.02984127	0.023764172	0.017732426	0.015102041	0.019591837	0.018321995	0.014557823	0.018956916
121.mp3	0.036281179	0.03047619	0.032653061	0.040997732	0.098911565	0.042857143	0.033106576	0.041587302	0.033151927	0.026530612	0.059092971	0.14462585	0.031519274	0.031428571	0.054240363	0.155328798	0.029342404	0.062585034	0.044852608	0.051882086	0.048163265	0.061496599	0.041133787	0.022947846	0.043219955	0.102811791	0.056281179	0.018004535	0.040816327	0.043038549	0.022630385	0.048662132	0.075510204	0.029024943	0.139546485	0.03260771	0.07755102	0.13324263	0.082721088	0.024172336	0.039092971	0.066122449	0.052244898	0.054557823	0.040770975	0.045396825	0.070385488	0.086485261	0.027891156
122.mp3	0.028208617	0.049160998	0.043809524	0.043310658	0.044126984	0.043764172	0.051746032	0.019047619	0.043537415	0.050612245	0.033015873	0.04122449	0.052063492	0.050612245	0.034603175	0.024897959	0.048344671	0.052698413	0.033378685	0.047029478	0.052834467	0.028480726	0.038956916	0.043945578	0.041360544	0.041995465	0.035918367	0.061723356	0.042993197	0.029750567	0.0338322	0.033650794	0.044943311	0.039501134	0.053877551	0.043174603	0.040725624	0.039637188	0.039183673	0.048117914	0.050022676	0.043854875	0.050657596	0.046031746	0.0338322	0.039183673	0.040816327	0.060090703	0.048163265
123.mp3	0.055083333	0.02975	0.038041667	0.039	0.041416667	0.039041667	0.04775	0.041083333	0.036958333	0.031375	0.057958333	0.069166667	0.034041667	0.043458333	0.042625	0.045958333	0.038041667	0.036333333	0.044833333	0.046	0.062666667	0.066041667	0.067916667	0.068	0.056333333	0.04825	0.065166667	0.046083333	0.058416667	0.057708333	0.063708333	0.069833333	0.072208333	0.060333333	0.045833333	0.042041667	0.071875	0.076166667	0.061	0.07075	0.06625	0.053625	0.058208333	0.054875	0.071458333	0.068833333	0.055333333	0.0665	0.0575
124.mp3	0.036326531	0.034557823	0.039138322	0.028390023	0.032471655	0.032517007	0.036553288	0.037959184	0.032562358	0.033015873	0.026530612	0.039410431	0.037006803	0.033015873	0.030249433	0.031836735	0.026575964	0.023582766	0.03170068	0.042040816	0.036235828	0.03138322	0.036281179	0.034829932	0.037278912	0.036145125	0.039319728	0.047256236	0.04553288	0.04122449	0.037641723	0.038820862	0.052562358	0.047120181	0.039863946	0.04154195	0.03414966	0.035827664	0.032834467	0.046213152	0.04	0.046031746	0.038049887	0.038049887	0.039274376	0.044036281	0.037777778	0.037868481	0.047845805
125.mp3	0.022947846	0.029977324	0.012970522	0.02952381	0.029931973	0.030068027	0.033560091	0.031473923	0.036825397	0.053197279	0.058503401	0.036326531	0.046485261	0.019229025	0.00675737	0.015510204	0.012789116	0.041678005	0.024172336	0.031020408	0.033786848	0.020090703	0.038367347	0.031247166	0.039909297	0.01755102	0.023945578	0.016235828	0.014693878	0.017414966	0.028253968	0.033696145	0.02585034	0.014875283	0.024852608	0.032698413	0.035646259	0.036643991	0.031564626	0.032743764	0.019047619	0.023174603	0.013650794	0.020952381	0.057324263	0.043809524	0.040045351	0.033424036	0.030793651
126.mp3	0.0430839	0.034013605	0.032018141	0.021587302	0.023174603	0.028253968	0.033514739	0.033424036	0.039818594	0.038095238	0.041043084	0.02829932	0.028979592	0.03478458	0.033514739	0.031882086	0.030793651	0.051519274	0.045759637	0.046485261	0.037097506	0.033968254	0.037369615	0.040272109	0.047120181	0.047301587	0.049160998	0.037097506	0.040226757	0.034058957	0.030430839	0.02585034	0.02893424	0.029886621	0.027845805	0.04521542	0.040226757	0.039092971	0.022902494	0.030249433	0.053151927	0.037777778	0.040181406	0.042539683	0.040090703	0.039002268	0.031111111	0.019229025	0.025079365
127.mp3	0.033786848	0.026258503	0.024036281	0.024081633	0.024126984	0.021405896	0.026530612	0.028480726	0.037006803	0.026077098	0.024852608	0.027845805	0.036054422	0.042539683	0.032063492	0.031156463	0.027346939	0.024263039	0.026848073	0.022993197	0.026666667	0.02861678	0.023401361	0.026802721	0.024217687	0.021950113	0.022585034	0.023582766	0.02399093	0.023129252	0.020952381	0.020090703	0.024444444	0.023174603	0.022312925	0.022494331	0.025759637	0.026303855	0.024852608	0.023628118	0.026077098	0.022811791	0.023582766	0.022494331	0.022539683	0.021995465	0.023356009	0.022675737	0.025396825
128.mp3	0.01478458	0.016099773	0.015782313	0.017006803	0.016281179	0.014920635	0.018049887	0.016870748	0.019410431	0.019138322	0.020045351	0.017959184	0.013741497	0.012789116	0.015056689	0.016190476	0.015419501	0.0169161	0.018004535	0.017414966	0.015918367	0.018276644	0.019138322	0.01755102	0.014920635	0.015918367	0.017278912	0.014648526	0.014104308	0.012108844	0.015147392	0.027845805	0.029342404	0.029115646	0.028027211	0.026621315	0.025986395	0.022857143	0.027120181	0.026712018	0.026349206	0.031201814	0.024217687	0.023854875	0.024444444	0.024807256	0.029433107	0.029569161	0.029659864
129.mp3	0.02276644	0.017777778	0.035782313	0.034875283	0.011927438	0.011655329	0.01478458	0.029931973	0.011564626	0.030748299	0.036326531	0.014195011	0.013741497	0.019183673	0.017913832	0.014557823	0.037188209	0.037324263	0.019138322	0.029206349	0.038911565	0.021360544	0.013424036	0.018276644	0.040952381	0.014058957	0.021814059	0.031201814	0.026575964	0.01478458	0.018095238	0.028435374	0.014829932	0.028480726	0.032834467	0.025759637	0.02031746	0.027845805	0.032154195	0.013424036	0.010521542	0.024807256	0.059455782	0.060770975	0.053061224	0.061179138	0.065124717	0.039274376	0.041043084
130.mp3	0.029614512	0.013922902	0.011247166	0.013741497	0.060952381	0.055510204	0.022993197	0.023446712	0.019954649	0.018594104	0.006848073	0.014013605	0.018548753	0.011247166	0.012380952	0.007210884	0.0061678	0.007664399	0.037052154	0.063854875	0.045714286	0.014739229	0.012335601	0.021043084	0.016099773	0.00861678	0.024399093	0.01324263	0.013650794	0.018049887	0.021405896	0.012063492	0.022040816	0.069614512	0.062131519	0.006258503	0.022993197	0.020136054	0.012290249	0.007210884	0.017369615	0.025578231	0.016371882	0.018820862	0.015464853	0.014421769	0.009977324	0.051156463	0.055600907
131.mp3	0.039183673	0.050430839	0.053015873	0.063265306	0.050430839	0.049614512	0.039410431	0.05478458	0.048571429	0.057278912	0.042494331	0.057142857	0.03877551	0.050113379	0.037369615	0.051836735	0.042993197	0.035918367	0.048843537	0.037596372	0.041133787	0.039909297	0.055283447	0.052471655	0.057732426	0.039954649	0.051156463	0.043854875	0.05138322	0.044081633	0.053650794	0.045034014	0.051972789	0.039818594	0.051655329	0.043356009	0.058684807	0.097913832	0.02707483	0.038185941	0.017505669	0.032018141	0.024761905	0.026802721	0.020090703	0.028253968	0.017641723	0.018276644	0.016371882
133.mp3	0.022358277	0.022312925	0.022358277	0.022539683	0.022539683	0.022721088	0.020997732	0.020408163	0.021678005	0.021360544	0.022675737	0.024172336	0.024217687	0.024172336	0.026258503	0.023809524	0.023265306	0.024217687	0.024897959	0.02244898	0.021269841	0.022312925	0.023356009	0.023129252	0.026303855	0.02399093	0.029206349	0.026621315	0.022902494	0.032426304	0.027709751	0.02675737	0.025895692	0.024988662	0.023446712	0.027936508	0.025804989	0.022857143	0.021678005	0.022131519	0.019909297	0.021315193	0.018367347	0.024489796	0.020816327	0.020952381	0.016825397	0.016235828	0.01324263
134.mp3	0.064081633	0.052018141	0.035192744	0.029614512	0.03138322	0.06553288	0.044580499	0.051564626	0.043718821	0.028480726	0.06399093	0.045759637	0.025804989	0.029705215	0.024444444	0.051428571	0.036371882	0.026485261	0.025170068	0.055918367	0.051292517	0.037868481	0.051927438	0.046712018	0.074195011	0.054285714	0.037097506	0.068571429	0.042222222	0.063446712	0.139092971	0.074285714	0.07414966	0.035600907	0.04553288	0.146938776	0.053968254	0.055963719	0.034104308	0.045306122	0.115918367	0.092698413	0.056780045	0.035238095	0.033197279	0.053741497	0.046530612	0.066621315	0.031020408
135.mp3	0.071337868	0.050657596	0.030657596	0.047800454	0.041043084	0.061405896	0.05292517	0.048435374	0.067301587	0.053151927	0.058185941	0.085079365	0.102086168	0.031519274	0.131428571	0.034920635	0.107845805	0.043718821	0.05015873	0.03047619	0.027845805	0.017505669	0.016961451	0.014331066	0.042312925	0.021904762	0.032380952	0.067029478	0.089070295	0.015238095	0.012879819	0.012970522	0.033514739	0.030113379	0.014195011	0.030113379	0.046122449	0.013650794	0.049614512	0.018594104	0.022902494	0.031972789	0.044126984	0.027165533	0.013922902	0.01755102	0.023945578	0.030113379	0.02185941
136.mp3	0.102993197	0.071836735	0.10430839	0.066575964	0.107891156	0.103764172	0.075600907	0.095873016	0.051111111	0.074920635	0.067029478	0.039410431	0.030975057	0.066122449	0.068027211	0.107891156	0.046077098	0.032108844	0.029251701	0.040725624	0.02031746	0.051020408	0.030975057	0.06952381	0.065578231	0.071564626	0.042176871	0.033741497	0.06154195	0.03755102	0.054693878	0.033287982	0.07106576	0.061632653	0.040045351	0.025487528	0.03569161	0.026394558	0.030929705	0.025578231	0.023764172	0.032154195	0.054195011	0.047482993	0.034331066	0.039183673	0.030612245	0.050839002	0.093968254
137.mp3	0.020952381	0.026666667	0.01537415	0.018004535	0.018911565	0.02154195	0.024761905	0.018004535	0.01814059	0.01877551	0.017687075	0.01877551	0.021587302	0.023356009	0.02462585	0.031972789	0.027528345	0.020226757	0.022267574	0.025124717	0.023356009	0.024444444	0.018095238	0.027800454	0.022222222	0.034875283	0.021315193	0.020997732	0.020045351	0.041133787	0.037732426	0.037913832	0.024263039	0.019773243	0.021405896	0.026666667	0.019637188	0.027256236	0.025034014	0.029433107	0.026621315	0.027891156	0.023446712	0.031428571	0.04462585	0.023174603	0.033560091	0.023582766	0.024943311
138.mp3	0.007210884	0.006848073	0.008752834	0.012653061	0.014058957	0.015555556	0.016371882	0.020181406	0.020498866	0.022312925	0.020272109	0.019637188	0.021814059	0.022403628	0.021587302	0.027528345	0.014331066	0.018639456	0.022358277	0.022857143	0.024172336	0.024263039	0.022811791	0.020045351	0.017414966	0.027346939	0.025487528	0.026394558	0.018321995	0.033877551	0.025578231	0.016281179	0.028526077	0.025623583	0.024172336	0.034013605	0.037823129	0.024807256	0.032199546	0.032063492	0.027845805	0.038594104	0.030793651	0.037414966	0.025759637	0.027755102	0.033514739	0.032789116	0.029478458
140.mp3	0.016462585	0.015782313	0.017732426	0.018820862	0.018321995	0.016326531	0.017097506	0.016825397	0.016371882	0.016417234	0.019546485	0.019365079	0.015782313	0.017732426	0.016825397	0.014965986	0.017188209	0.019183673	0.01723356	0.019818594	0.021043084	0.019319728	0.018594104	0.017505669	0.02244898	0.01845805	0.01755102	0.019863946	0.021814059	0.017369615	0.017959184	0.018639456	0.021678005	0.019818594	0.02707483	0.028253968	0.024081633	0.016235828	0.019047619	0.020498866	0.024671202	0.021768707	0.028435374	0.024036281	0.01723356	0.032335601	0.023628118	0.028888889	0.019818594
142.mp3	0.031337868	0.029750567	0.026439909	0.028979592	0.03446712	0.028344671	0.027029478	0.027120181	0.028344671	0.02739229	0.029433107	0.033922902	0.034331066	0.031247166	0.03260771	0.027256236	0.028072562	0.033151927	0.034829932	0.032108844	0.030430839	0.030975057	0.035464853	0.02861678	0.024535147	0.027120181	0.029115646	0.026303855	0.025442177	0.031292517	0.028072562	0.026031746	0.026213152	0.031746032	0.030340136	0.033333333	0.036417234	0.040634921	0.033151927	0.03047619	0.034013605	0.033469388	0.033197279	0.029251701	0.030113379	0.037641723	0.033015873	0.032653061	0.029750567
143.mp3	0.031020408	0.034603175	0.048752834	0.051201814	0.034965986	0.033287982	0.04399093	0.036643991	0.023628118	0.024897959	0.030113379	0.030294785	0.028798186	0.038684807	0.028888889	0.026712018	0.025260771	0.023945578	0.025260771	0.032970522	0.029659864	0.038503401	0.038231293	0.036417234	0.031564626	0.031609977	0.039637188	0.040045351	0.033968254	0.030702948	0.031564626	0.035827664	0.035011338	0.039546485	0.032653061	0.048752834	0.037913832	0.021723356	0.043809524	0.037596372	0.037505669	0.032380952	0.031746032	0.027800454	0.024126984	0.031746032	0.036870748	0.034376417	0.032199546
144.mp3	0.058231293	0.04244898	0.06244898	0.04707483	0.053968254	0.088208617	0.070793651	0.020181406	0.027936508	0.030249433	0.029206349	0.017868481	0.035192744	0.047346939	0.057687075	0.04185941	0.040090703	0.034376417	0.058730159	0.051882086	0.05260771	0.063537415	0.056780045	0.045306122	0.061315193	0.07106576	0.064399093	0.026213152	0.036462585	0.048072562	0.055147392	0.040861678	0.039365079	0.030929705	0.048117914	0.038639456	0.045714286	0.043446712	0.03446712	0.018185941	0.026485261	0.030430839	0.029478458	0.010975057	0.021587302	0.040725624	0.04031746	0.034104308	0.028843537
145.mp3	0.01825	0.022833333	0.032625	0.024083333	0.020625	0.02175	0.019333333	0.026	0.019333333	0.018	0.019041667	0.016416667	0.023375	0.024541667	0.032208333	0.026125	0.025583333	0.020666667	0.026958333	0.030541667	0.026416667	0.026208333	0.019958333	0.031958333	0.032166667	0.043208333	0.042333333	0.038458333	0.035416667	0.028875	0.02775	0.027625	0.024166667	0.021333333	0.015666667	0.019125	0.017875	0.024166667	0.021541667	0.02925	0.044416667	0.026791667	0.018416667	0.019958333	0.03	0.051625	0.022666667	0.020166667	0.026958333
146.mp3	0.020770975	0.01845805	0.017460317	0.015963719	0.016462585	0.02276644	0.02154195	0.023174603	0.019229025	0.018276644	0.016099773	0.015918367	0.019274376	0.023764172	0.019773243	0.023401361	0.019410431	0.017460317	0.022086168	0.028253968	0.025895692	0.027528345	0.0261678	0.026349206	0.025668934	0.023900227	0.03106576	0.022403628	0.019002268	0.01755102	0.019319728	0.021133787	0.021179138	0.020498866	0.019229025	0.019818594	0.019410431	0.021451247	0.021768707	0.020090703	0.015918367	0.017596372	0.019773243	0.022721088	0.017913832	0.017006803	0.016961451	0.015782313	0.016643991
148.mp3	0.128117914	0.103446712	0.118231293	0.085306122	0.106666667	0.088571429	0.098594104	0.088662132	0.105260771	0.083582766	0.099319728	0.072290249	0.103854875	0.084535147	0.078321995	0.065351474	0.097823129	0.087256236	0.094331066	0.078639456	0.169795918	0.09569161	0.08739229	0.074285714	0.104897959	0.092517007	0.094058957	0.072879819	0.112426304	0.100181406	0.090249433	0.090113379	0.092380952	0.096462585	0.106712018	0.082040816	0.087029478	0.091927438	0.095102041	0.089659864	0.09600907	0.091927438	0.099319728	0.072517007	0.100907029	0.083492063	0.080272109	0.067891156	0.097188209
149.mp3	0.019274376	0.020952381	0.013877551	0.00952381	0.023854875	0.022494331	0.027482993	0.026712018	0.011337868	0.016598639	0.016417234	0.015736961	0.01537415	0.024353741	0.014331066	0.015147392	0.027210884	0.02984127	0.050022676	0.045714286	0.041043084	0.036780045	0.039183673	0.045487528	0.040544218	0.013605442	0.007165533	0.006394558	0.006213152	0.01324263	0.025170068	0.016371882	0.006621315	0.008117914	0.00829932	0.011564626	0.011972789	0.014104308	0.012562358	0.010612245	0.013015873	0.015147392	0.016371882	0.014013605	0.018367347	0.024897959	0.035782313	0.024081633	0.01537415
150.mp3	0.070385488	0.04707483	0.068435374	0.081360544	0.066077098	0.059501134	0.066666667	0.077732426	0.055510204	0.066575964	0.076870748	0.057278912	0.069614512	0.071156463	0.067709751	0.072335601	0.07324263	0.072154195	0.065668934	0.067528345	0.074829932	0.069795918	0.064399093	0.075600907	0.057369615	0.068707483	0.0738322	0.076054422	0.073741497	0.077777778	0.068707483	0.074739229	0.082403628	0.088027211	0.07755102	0.06707483	0.06829932	0.075918367	0.080045351	0.070657596	0.065351474	0.081904762	0.072426304	0.071020408	0.06122449	0.048798186	0.079455782	0.080861678	0.085170068
151.mp3	0.017460317	0.020544218	0.015283447	0.015510204	0.014240363	0.015283447	0.010975057	0.021723356	0.025396825	0.017913832	0.015419501	0.012199546	0.01106576	0.01723356	0.021043084	0.013378685	0.012108844	0.014739229	0.012653061	0.013514739	0.036553288	0.087482993	0.022040816	0.013015873	0.009160998	0.016507937	0.015918367	0.02	0.027301587	0.023446712	0.023628118	0.01877551	0.017823129	0.017142857	0.021632653	0.019183673	0.023718821	0.028117914	0.02829932	0.024580499	0.017324263	0.02244898	0.02122449	0.02553288	0.025578231	0.024263039	0.023764172	0.018321995	0.015918367
152.mp3	0.033605442	0.052199546	0.044807256	0.037687075	0.048253968	0.041269841	0.028027211	0.043446712	0.039183673	0.041904762	0.047936508	0.035238095	0.071836735	0.047619048	0.04031746	0.046485261	0.036825397	0.040181406	0.035510204	0.024761905	0.033469388	0.033197279	0.028843537	0.037777778	0.035283447	0.031836735	0.037324263	0.032108844	0.040589569	0.040589569	0.029433107	0.039183673	0.037369615	0.032063492	0.043129252	0.03138322	0.031746032	0.04739229	0.037460317	0.034603175	0.052290249	0.038639456	0.042539683	0.043900227	0.034875283	0.030884354	0.036054422	0.04154195	0.032834467
153.mp3	0.02430839	0.025941043	0.024943311	0.024489796	0.026530612	0.022993197	0.021269841	0.025804989	0.026485261	0.021814059	0.023764172	0.027346939	0.025170068	0.023809524	0.024172336	0.022811791	0.02031746	0.024172336	0.02462585	0.020861678	0.023492063	0.022630385	0.022675737	0.021904762	0.022675737	0.023129252	0.027437642	0.031655329	0.021950113	0.02430839	0.024126984	0.028480726	0.026893424	0.022902494	0.024081633	0.027800454	0.031791383	0.030385488	0.023673469	0.024399093	0.025986395	0.025668934	0.035102041	0.028344671	0.028888889	0.026303855	0.028843537	0.022131519	0.020770975
154.mp3	0.016598639	0.01723356	0.01478458	0.021950113	0.02462585	0.025124717	0.02	0.015782313	0.019365079	0.023628118	0.015011338	0.028843537	0.060725624	0.027845805	0.034829932	0.058956916	0.049705215	0.022086168	0.037687075	0.029024943	0.042947846	0.042358277	0.035736961	0.02585034	0.049206349	0.033696145	0.046485261	0.033786848	0.054920635	0.050566893	0.043265306	0.047845805	0.053560091	0.058639456	0.039092971	0.039909297	0.023492063	0.02707483	0.026303855	0.036553288	0.019319728	0.02893424	0.02	0.022585034	0.023356009	0.021405896	0.020816327	0.022721088	0.020725624
155.mp3	0.04430839	0.029614512	0.023356009	0.035736961	0.018820862	0.056235828	0.025623583	0.016145125	0.034739229	0.032879819	0.042630385	0.026077098	0.024988662	0.026575964	0.025396825	0.043174603	0.018730159	0.026621315	0.028888889	0.038095238	0.034875283	0.022222222	0.031156463	0.016281179	0.042086168	0.027845805	0.018004535	0.033514739	0.029433107	0.040907029	0.026122449	0.023582766	0.031609977	0.020544218	0.046077098	0.023492063	0.020634921	0.033514739	0.03015873	0.03968254	0.024217687	0.026213152	0.023673469	0.023265306	0.033015873	0.029795918	0.02739229	0.032471655	0.020272109
156.mp3	0.23845805	0.247301587	0.258730159	0.146530612	0.185260771	0.12244898	0.103854875	0.071156463	0.083401361	0.066802721	0.060272109	0.059274376	0.067845805	0.062539683	0.06829932	0.073106576	0.053151927	0.048843537	0.052517007	0.059591837	0.04707483	0.043492063	0.045442177	0.061360544	0.06122449	0.063492063	0.058594104	0.058820862	0.064671202	0.059546485	0.050430839	0.048843537	0.052743764	0.057868481	0.062358277	0.057188209	0.05537415	0.064716553	0.059637188	0.055192744	0.055464853	0.065351474	0.066666667	0.066621315	0.062494331	0.049931973	0.053696145	0.062539683	0.056190476
157.mp3	0.092834467	0.107709751	0.05324263	0.05015873	0.03478458	0.035238095	0.035963719	0.049614512	0.030975057	0.059773243	0.048117914	0.023854875	0.053560091	0.052244898	0.04462585	0.042811791	0.039591837	0.058412698	0.063854875	0.055011338	0.026258503	0.063446712	0.040816327	0.031247166	0.019909297	0.013922902	0.031746032	0.069569161	0.087619048	0.034331066	0.061043084	0.044081633	0.049433107	0.06244898	0.055873016	0.069433107	0.071247166	0.076825397	0.032018141	0.057278912	0.05138322	0.02861678	0.026893424	0.033015873	0.027210884	0.057460317	0.041088435	0.032380952	0.051882086
158.mp3	0.035419501	0.024444444	0.026213152	0.032108844	0.028888889	0.018911565	0.02154195	0.020272109	0.027029478	0.020997732	0.032970522	0.021088435	0.030340136	0.025986395	0.034058957	0.032970522	0.025442177	0.021814059	0.016145125	0.029297052	0.025351474	0.023900227	0.038049887	0.036507937	0.029750567	0.028208617	0.031337868	0.033424036	0.031836735	0.023174603	0.015873016	0.015918367	0.018321995	0.022721088	0.021179138	0.032426304	0.044943311	0.03015873	0.051927438	0.032199546	0.055827664	0.04984127	0.029297052	0.017959184	0.016054422	0.015918367	0.02829932	0.026077098	0.024489796
159.mp3	0.01170068	0.01106576	0.010657596	0.010975057	0.010929705	0.010430839	0.012426304	0.01292517	0.010793651	0.010113379	0.010521542	0.011836735	0.011473923	0.010612245	0.013469388	0.012743764	0.013106576	0.013877551	0.012743764	0.016281179	0.015963719	0.017142857	0.018503401	0.023129252	0.014739229	0.01414966	0.012018141	0.013514739	0.016507937	0.015963719	0.018231293	0.022040816	0.017052154	0.018684807	0.015011338	0.016780045	0.020589569	0.02154195	0.017142857	0.017324263	0.018956916	0.016870748	0.020045351	0.012426304	0.014195011	0.016462585	0.014512472	0.0138322	0.013605442
160.mp3	0.046258503	0.056870748	0.064444444	0.053151927	0.048843537	0.044263039	0.059229025	0.051655329	0.039727891	0.039002268	0.051156463	0.034648526	0.017414966	0.056825397	0.052380952	0.051247166	0.042358277	0.034739229	0.041814059	0.020725624	0.051020408	0.053287982	0.047029478	0.030113379	0.038866213	0.028253968	0.040498866	0.033424036	0.044671202	0.027029478	0.031927438	0.037959184	0.040226757	0.032063492	0.032834467	0.039092971	0.035419501	0.041678005	0.044036281	0.038730159	0.03138322	0.037414966	0.042539683	0.047482993	0.05537415	0.061179138	0.052743764	0.056099773	0.05478458
161.mp3	0.034195011	0.039727891	0.01569161	0.020907029	0.017823129	0.016689342	0.01446712	0.016734694	0.021315193	0.016507937	0.015555556	0.012199546	0.020589569	0.022630385	0.018594104	0.021405896	0.027664399	0.022675737	0.021995465	0.022539683	0.021678005	0.025170068	0.022539683	0.030430839	0.021678005	0.023038549	0.018004535	0.023492063	0.028435374	0.023310658	0.021814059	0.013424036	0.021088435	0.026575964	0.024580499	0.032743764	0.030748299	0.034285714	0.028208617	0.03138322	0.03260771	0.017142857	0.022358277	0.029160998	0.021315193	0.018412698	0.013877551	0.024671202	0.023854875
162.mp3	0.026530612	0.027936508	0.032244898	0.02675737	0.035328798	0.02893424	0.033151927	0.024126984	0.028526077	0.028253968	0.0261678	0.02122449	0.035555556	0.040544218	0.029206349	0.025578231	0.02739229	0.025124717	0.027845805	0.025034014	0.037097506	0.03845805	0.033650794	0.028571429	0.027482993	0.029478458	0.025079365	0.030022676	0.034829932	0.039637188	0.032380952	0.0261678	0.023401361	0.035464853	0.030521542	0.027573696	0.02399093	0.023265306	0.023854875	0.023356009	0.024897959	0.023401361	0.024852608	0.019229025	0.019501134	0.014557823	0.017596372	0.020362812	0.019319728
163.mp3	0.01015873	0.028117914	0.019818594	0.018503401	0.011836735	0.022585034	0.026258503	0.02122449	0.012199546	0.013514739	0.019501134	0.016734694	0.015873016	0.013151927	0.009886621	0.010204082	0.020136054	0.016780045	0.023401361	0.033469388	0.014875283	0.01138322	0.010204082	0.010612245	0.011247166	0.021088435	0.024353741	0.024671202	0.012199546	0.02553288	0.024535147	0.023129252	0.012834467	0.011972789	0.018866213	0.01814059	0.013968254	0.014648526	0.010793651	0.008662132	0.020589569	0.017006803	0.020634921	0.03478458	0.01414966	0.01047619	0.010249433	0.011247166	0.011156463
164.mp3	0.008888889	0.006122449	0.006621315	0.0138322	0.028117914	0.023492063	0.014693878	0.008208617	0.007891156	0.008480726	0.009569161	0.007528345	0.010022676	0.017868481	0.032743764	0.037006803	0.036417234	0.037687075	0.040226757	0.034104308	0.032789116	0.03414966	0.036462585	0.046666667	0.04829932	0.043537415	0.038095238	0.034058957	0.02952381	0.022494331	0.016961451	0.023854875	0.023038549	0.023854875	0.025260771	0.029342404	0.031111111	0.03047619	0.025170068	0.023673469	0.023718821	0.030022676	0.013424036	0.013514739	0.014331066	0.021632653	0.022857143	0.022630385	0.021768707
166.mp3	0.037505669	0.040997732	0.017823129	0.030748299	0.037687075	0.024217687	0.052108844	0.097188209	0.018231293	0.011156463	0.035192744	0.022131519	0.056417234	0.054285714	0.021723356	0.03600907	0.037732426	0.029115646	0.062630385	0.073333333	0.014965986	0.010975057	0.033378685	0.020226757	0.045668934	0.067573696	0.014920635	0.028480726	0.038820862	0.027301587	0.043764172	0.088027211	0.015963719	0.01170068	0.02984127	0.020045351	0.063356009	0.084444444	0.012471655	0.041179138	0.042267574	0.029478458	0.056190476	0.055555556	0.023310658	0.027528345	0.029886621	0.023038549	0.050975057
167.mp3	0.030975057	0.030068027	0.043310658	0.041179138	0.029115646	0.036870748	0.02430839	0.024716553	0.026485261	0.02707483	0.021179138	0.020861678	0.035736961	0.035873016	0.031156463	0.029569161	0.023582766	0.026802721	0.034512472	0.031836735	0.023265306	0.029206349	0.032653061	0.027029478	0.029433107	0.021269841	0.023129252	0.026621315	0.026712018	0.033333333	0.027755102	0.028662132	0.03446712	0.033514739	0.020136054	0.024807256	0.024489796	0.023854875	0.026893424	0.027800454	0.023265306	0.023129252	0.03755102	0.031519274	0.025124717	0.023854875	0.027029478	0.032743764	0.022494331
168.mp3	0.054240363	0.045941043	0.043764172	0.049886621	0.065759637	0.057913832	0.062131519	0.054920635	0.062857143	0.059727891	0.047120181	0.044988662	0.040589569	0.048798186	0.055736961	0.056961451	0.052471655	0.04553288	0.043628118	0.06154195	0.061587302	0.059863946	0.057369615	0.060725624	0.054376417	0.05446712	0.04585034	0.053333333	0.053650794	0.064444444	0.052018141	0.05047619	0.041904762	0.038321995	0.041950113	0.034829932	0.037959184	0.042585034	0.050929705	0.050340136	0.041904762	0.034512472	0.022993197	0.022222222	0.021088435	0.026077098	0.024943311	0.026349206	0.020907029
169.mp3	0.016462585	0.027346939	0.021043084	0.010975057	0.007619048	0.008888889	0.013106576	0.006575964	0.004489796	0.005668934	0.007029478	0.00675737	0.007346939	0.003492063	0.004263039	0.004988662	0.006349206	0.010884354	0.029160998	0.015238095	0.056099773	0.046303855	0.029387755	0.034603175	0.042857143	0.055464853	0.020453515	0.014875283	0.017732426	0.099954649	0.03537415	0.047528345	0.016371882	0.030068027	0.027256236	0.015736961	0.044217687	0.01324263	0.005487528	0.006712018	0.007210884	0.006530612	0.00707483	0.006938776	0.003582766	0.007800454	0.005941043	0.007029478	0.008888889
170.mp3	0.022857143	0.023537415	0.02893424	0.041587302	0.029977324	0.024852608	0.024081633	0.022630385	0.021995465	0.02122449	0.022630385	0.022358277	0.026439909	0.025986395	0.025306122	0.022675737	0.021496599	0.020589569	0.026621315	0.02521542	0.021904762	0.018276644	0.021451247	0.021814059	0.021315193	0.021405896	0.019274376	0.020408163	0.026621315	0.027619048	0.033424036	0.020589569	0.023809524	0.025986395	0.02244898	0.020045351	0.019727891	0.021133787	0.019229025	0.020770975	0.023401361	0.025124717	0.027800454	0.024353741	0.024126984	0.023537415	0.04185941	0.044988662	0.019954649
171.mp3	0.013605442	0.021133787	0.025986395	0.026984127	0.018911565	0.022993197	0.01723356	0.015419501	0.017324263	0.014240363	0.014512472	0.015283447	0.019954649	0.02399093	0.016734694	0.013786848	0.013469388	0.01260771	0.01324263	0.025714286	0.028526077	0.022539683	0.020362812	0.016190476	0.015102041	0.016961451	0.024126984	0.021043084	0.014965986	0.023628118	0.025124717	0.019229025	0.016326531	0.0138322	0.012879819	0.01414966	0.027845805	0.022403628	0.022857143	0.025034014	0.021678005	0.020362812	0.018412698	0.018956916	0.015873016	0.020680272	0.019365079	0.020090703	0.022947846
172.mp3	0.019183673	0.017324263	0.017188209	0.017006803	0.016961451	0.019591837	0.019773243	0.020907029	0.024943311	0.022267574	0.019319728	0.019818594	0.019047619	0.018095238	0.018231293	0.012063492	0.02	0.015555556	0.016780045	0.016870748	0.02031746	0.020045351	0.020680272	0.021814059	0.020589569	0.018639456	0.017460317	0.018412698	0.026077098	0.017006803	0.020952381	0.016281179	0.020680272	0.020136054	0.021995465	0.022585034	0.021179138	0.018730159	0.019863946	0.012018141	0.019501134	0.019092971	0.020136054	0.018639456	0.019909297	0.013786848	0.011564626	0.016780045	0.016054422
173.mp3	0.020045351	0.020770975	0.020181406	0.020136054	0.033015873	0.048707483	0.031020408	0.03478458	0.04	0.045124717	0.036281179	0.036099773	0.039591837	0.037823129	0.032426304	0.037414966	0.034058957	0.043900227	0.036281179	0.033650794	0.033333333	0.04893424	0.040589569	0.041269841	0.042675737	0.046439909	0.040453515	0.054920635	0.051564626	0.082947846	0.083764172	0.085986395	0.084897959	0.063356009	0.036734694	0.035736961	0.036643991	0.037142857	0.038639456	0.0430839	0.050294785	0.05106576	0.053424036	0.054920635	0.031836735	0.025487528	0.020136054	0.020997732	0.021950113
174.mp3	0.047029478	0.04585034	0.044761905	0.035328798	0.040680272	0.041315193	0.04399093	0.046485261	0.037687075	0.03968254	0.048208617	0.052653061	0.047437642	0.047120181	0.044399093	0.04154195	0.034376417	0.037278912	0.057732426	0.08829932	0.044036281	0.025986395	0.026938776	0.029206349	0.030113379	0.024716553	0.029569161	0.032154195	0.033696145	0.028707483	0.024807256	0.020362812	0.032653061	0.032335601	0.02585034	0.02585034	0.032789116	0.033333333	0.037097506	0.031337868	0.029659864	0.031927438	0.033106576	0.02521542	0.022312925	0.026621315	0.027981859	0.026848073	0.022222222
175.mp3	0.07047619	0.068480726	0.069886621	0.073696145	0.089478458	0.088072562	0.077959184	0.073605442	0.06276644	0.061360544	0.059274376	0.0938322	0.100090703	0.095646259	0.079138322	0.083174603	0.075464853	0.072879819	0.076190476	0.074195011	0.089977324	0.082222222	0.080861678	0.073151927	0.053015873	0.075328798	0.060725624	0.06553288	0.072063492	0.079138322	0.08952381	0.093922902	0.088707483	0.073605442	0.07292517	0.077142857	0.08707483	0.085623583	0.086893424	0.081678005	0.046258503	0.009070295	0.051473923	0.087029478	0.056417234	0.062993197	0.07600907	0.09106576	0.090113379
176.mp3	0.018367347	0.022675737	0.020226757	0.008888889	0.014285714	0.018503401	0.019954649	0.02	0.020408163	0.020770975	0.018185941	0.008253968	0.009297052	0.014104308	0.016598639	0.017868481	0.015510204	0.018276644	0.01569161	0.008208617	0.008072562	0.013877551	0.01537415	0.017823129	0.017097506	0.018231293	0.015056689	0.012199546	0.015555556	0.018820862	0.021133787	0.021587302	0.02154195	0.022040816	0.01845805	0.013424036	0.019455782	0.020634921	0.020816327	0.021088435	0.023900227	0.027800454	0.023310658	0.016190476	0.020680272	0.019727891	0.021179138	0.021088435	0.021451247
177.mp3	0.043900227	0.072380952	0.08707483	0.050748299	0.064353741	0.045442177	0.078594104	0.076780045	0.06893424	0.057641723	0.065442177	0.048117914	0.056553288	0.058276644	0.044671202	0.055464853	0.047346939	0.101133787	0.05877551	0.042857143	0.089251701	0.032426304	0.046893424	0.027709751	0.032199546	0.053741497	0.030113379	0.104897959	0.037414966	0.048390023	0.041496599	0.034829932	0.043492063	0.034104308	0.04521542	0.04707483	0.071473923	0.037641723	0.032879819	0.07537415	0.041360544	0.056598639	0.037777778	0.043900227	0.055782313	0.051609977	0.058049887	0.036235828	0.059410431
178.mp3	0.065079365	0.078412698	0.065668934	0.025351474	0.047845805	0.0661678	0.095646259	0.097414966	0.032743764	0.040770975	0.061179138	0.071791383	0.079637188	0.06244898	0.047936508	0.09138322	0.07968254	0.088571429	0.073741497	0.033424036	0.052653061	0.052290249	0.090204082	0.088662132	0.038594104	0.069478458	0.076643991	0.103718821	0.084943311	0.056734694	0.037006803	0.072063492	0.098503401	0.0938322	0.054421769	0.033015873	0.043356009	0.058820862	0.080226757	0.092834467	0.029659864	0.046485261	0.055918367	0.077732426	0.077369615	0.050975057	0.033922902	0.04521542	0.067437642
179.mp3	0.040907029	0.039002268	0.037324263	0.040816327	0.040453515	0.041088435	0.041405896	0.040136054	0.041451247	0.037868481	0.046213152	0.04553288	0.040181406	0.036326531	0.042312925	0.04707483	0.041405896	0.041950113	0.041360544	0.045804989	0.046530612	0.046984127	0.044126984	0.043265306	0.043174603	0.043401361	0.046530612	0.043129252	0.043537415	0.042585034	0.047709751	0.049977324	0.048072562	0.044081633	0.043356009	0.047664399	0.04585034	0.043900227	0.039229025	0.040408163	0.04399093	0.043492063	0.041904762	0.04244898	0.038866213	0.039092971	0.040816327	0.040272109	0.039863946
180.mp3	0.012108844	0.01292517	0.022993197	0.027165533	0.020453515	0.016598639	0.011882086	0.011746032	0.012834467	0.012562358	0.012154195	0.0169161	0.01569161	0.009705215	0.013106576	0.018185941	0.016553288	0.019954649	0.011292517	0.016190476	0.011655329	0.015464853	0.014421769	0.016780045	0.018367347	0.011020408	0.018185941	0.014195011	0.016643991	0.015464853	0.01478458	0.020045351	0.022811791	0.019002268	0.018049887	0.011519274	0.013514739	0.012063492	0.010521542	0.012380952	0.018049887	0.016507937	0.00829932	0.013287982	0.016598639	0.018730159	0.018684807	0.014013605	0.018548753
181.mp3	0.050702948	0.049614512	0.026848073	0.065351474	0.071655329	0.077052154	0.076780045	0.06893424	0.063401361	0.036371882	0.042176871	0.047210884	0.045668934	0.045895692	0.041043084	0.046802721	0.028435374	0.018004535	0.030839002	0.04585034	0.066575964	0.062993197	0.067346939	0.074512472	0.081723356	0.04430839	0.04521542	0.039546485	0.043265306	0.043809524	0.04276644	0.055056689	0.057006803	0.067482993	0.064852608	0.04675737	0.046712018	0.045895692	0.042811791	0.040952381	0.044988662	0.043945578	0.045260771	0.063446712	0.066802721	0.071337868	0.058276644	0.048798186	0.043492063
182.mp3	0.039637188	0.039546485	0.039727891	0.033333333	0.016235828	0.01478458	0.016870748	0.017641723	0.020136054	0.020498866	0.017959184	0.012471655	0.012562358	0.013197279	0.013287982	0.024535147	0.023446712	0.022630385	0.023718821	0.024535147	0.025351474	0.022222222	0.024036281	0.016054422	0.02244898	0.030113379	0.018911565	0.022993197	0.035011338	0.030657596	0.032018141	0.030657596	0.026575964	0.026802721	0.026848073	0.020453515	0.027573696	0.028662132	0.02707483	0.026485261	0.027165533	0.02276644	0.027120181	0.026439909	0.02739229	0.028707483	0.025396825	0.019183673	0.025941043
184.mp3	0.018548753	0.022176871	0.029206349	0.069206349	0.045941043	0.031564626	0.021768707	0.024489796	0.017732426	0.020680272	0.029160998	0.044943311	0.046575964	0.032426304	0.051473923	0.023038549	0.017505669	0.030612245	0.073968254	0.055464853	0.046349206	0.107891156	0.043129252	0.018820862	0.018911565	0.027482993	0.037687075	0.033650794	0.039863946	0.157959184	0.044263039	0.021179138	0.01446712	0.020226757	0.034376417	0.038956916	0.030204082	0.023401361	0.017188209	0.019274376	0.014648526	0.02244898	0.066031746	0.030204082	0.038412698	0.033469388	0.034195011	0.022630385	0.017732426
185.mp3	0.032879819	0.033605442	0.023310658	0.019229025	0.016235828	0.019546485	0.023492063	0.036825397	0.0338322	0.022358277	0.020770975	0.01814059	0.019274376	0.02984127	0.044761905	0.036961451	0.02154195	0.01755102	0.016961451	0.021587302	0.029251701	0.039138322	0.028752834	0.020680272	0.01537415	0.016689342	0.020816327	0.026530612	0.029931973	0.029387755	0.028344671	0.061360544	0.038684807	0.025941043	0.013605442	0.01845805	0.017913832	0.018185941	0.018503401	0.013378685	0.030702948	0.038956916	0.036734694	0.053786848	0.058503401	0.03845805	0.031609977	0.032063492	0.033061224
186.mp3	0.012834467	0.0138322	0.057052154	0.026394558	0.038004535	0.030793651	0.021043084	0.016689342	0.028072562	0.034557823	0.024217687	0.02952381	0.022494331	0.021678005	0.011519274	0.017777778	0.066213152	0.023401361	0.040045351	0.019637188	0.02276644	0.018004535	0.031972789	0.029886621	0.017052154	0.033605442	0.016417234	0.020634921	0.014013605	0.032244898	0.054331066	0.027029478	0.036870748	0.018231293	0.023537415	0.023219955	0.030839002	0.026984127	0.021814059	0.035827664	0.018185941	0.017596372	0.011247166	0.044217687	0.040136054	0.031247166	0.038004535	0.022857143	0.016734694
187.mp3	0.039047619	0.050839002	0.045124717	0.044126984	0.046077098	0.042312925	0.04829932	0.044172336	0.045941043	0.041405896	0.03478458	0.037460317	0.033605442	0.028208617	0.034421769	0.047437642	0.027800454	0.036553288	0.033469388	0.039501134	0.036643991	0.037052154	0.025124717	0.033151927	0.034058957	0.028888889	0.033061224	0.050793651	0.028707483	0.037414966	0.033560091	0.039637188	0.037641723	0.035192744	0.035328798	0.040544218	0.028163265	0.038639456	0.045804989	0.033560091	0.041632653	0.045079365	0.038185941	0.037959184	0.044081633	0.028253968	0.033061224	0.040770975	0.024399093
188.mp3	0.053015873	0.05755102	0.051519274	0.03170068	0.035600907	0.032108844	0.035555556	0.041088435	0.041496599	0.032335601	0.037052154	0.029478458	0.037278912	0.051292517	0.04675737	0.031473923	0.037959184	0.044444444	0.023219955	0.029070295	0.030340136	0.02675737	0.038049887	0.036371882	0.033560091	0.035464853	0.027573696	0.022312925	0.031156463	0.029206349	0.021995465	0.025306122	0.027437642	0.028798186	0.031428571	0.037369615	0.019863946	0.027029478	0.029478458	0.025260771	0.025714286	0.04952381	0.066530612	0.024943311	0.042176871	0.036689342	0.041179138	0.046213152	0.026485261
189.mp3	0.04585034	0.047755102	0.058321995	0.090068027	0.089342404	0.060362812	0.059863946	0.047165533	0.045442177	0.041451247	0.045804989	0.048662132	0.051473923	0.048072562	0.04861678	0.039274376	0.045623583	0.040816327	0.043673469	0.046666667	0.054104308	0.049795918	0.052698413	0.049795918	0.043537415	0.046621315	0.048798186	0.045306122	0.049206349	0.051519274	0.071609977	0.061768707	0.069070295	0.06585034	0.076326531	0.083265306	0.08707483	0.081043084	0.095873016	0.091972789	0.081133787	0.083129252	0.080634921	0.082675737	0.075873016	0.077369615	0.084580499	0.084580499	0.086349206
190.mp3	0.035918367	0.017324263	0.024399093	0.025034014	0.024353741	0.025079365	0.026213152	0.031473923	0.028027211	0.034965986	0.038231293	0.032562358	0.035918367	0.02521542	0.028662132	0.030702948	0.021678005	0.027120181	0.025034014	0.022675737	0.024444444	0.023945578	0.026213152	0.029070295	0.019002268	0.032834467	0.035102041	0.0230839	0.024580499	0.041587302	0.035056689	0.020272109	0.018185941	0.025170068	0.043673469	0.047210884	0.029433107	0.046575964	0.054421769	0.067120181	0.057687075	0.064489796	0.054603175	0.051247166	0.054693878	0.06462585	0.063219955	0.052653061	0.054829932
191.mp3	0.029795918	0.02952381	0.025079365	0.020226757	0.023356009	0.020634921	0.016870748	0.016371882	0.018049887	0.02276644	0.025442177	0.023356009	0.021768707	0.028208617	0.0261678	0.02739229	0.026485261	0.024444444	0.027709751	0.021995465	0.02399093	0.023900227	0.022721088	0.023174603	0.027301587	0.020725624	0.026802721	0.021451247	0.026530612	0.03170068	0.030748299	0.031519274	0.026938776	0.027619048	0.023492063	0.021360544	0.020589569	0.025487528	0.027845805	0.025260771	0.026258503	0.028752834	0.026530612	0.029070295	0.030612245	0.034104308	0.028435374	0.029115646	0.027936508
192.mp3	0.057959184	0.055056689	0.065442177	0.0630839	0.068798186	0.053650794	0.051972789	0.074285714	0.061088435	0.048435374	0.05755102	0.059863946	0.045804989	0.071473923	0.067664399	0.070793651	0.082585034	0.076462585	0.065442177	0.065487528	0.065487528	0.064852608	0.070294785	0.053514739	0.074013605	0.075464853	0.040272109	0.071337868	0.062086168	0.056598639	0.06893424	0.06244898	0.051337868	0.068752834	0.058367347	0.063628118	0.06739229	0.066439909	0.056961451	0.062857143	0.062131519	0.065941043	0.063582766	0.073922902	0.054965986	0.058095238	0.06861678	0.049977324	0.063129252
193.mp3	0.047916667	0.056333333	0.0515	0.052416667	0.055625	0.056625	0.043833333	0.055166667	0.048041667	0.05425	0.05275	0.055	0.058833333	0.062083333	0.063083333	0.066	0.065333333	0.060916667	0.06825	0.0595	0.058416667	0.052666667	0.051625	0.064833333	0.058625	0.055375	0.06925	0.061	0.052916667	0.05275	0.117541667	0.05125	0.045208333	0.0555	0.056166667	0.056375	0.056583333	0.050208333	0.050291667	0.043541667	0.043083333	0.043125	0.051125	0.054375	0.055125	0.064083333	0.067375	0.065458333	0.065875
194.mp3	0.025578231	0.026938776	0.027256236	0.028208617	0.020544218	0.019591837	0.026530612	0.02739229	0.02893424	0.023809524	0.021451247	0.028253968	0.02276644	0.025668934	0.025986395	0.020816327	0.024897959	0.027845805	0.03138322	0.030884354	0.025714286	0.025396825	0.03170068	0.02675737	0.019047619	0.023129252	0.021496599	0.028027211	0.028344671	0.019455782	0.026349206	0.025351474	0.023401361	0.01877551	0.01755102	0.027346939	0.026848073	0.022947846	0.017324263	0.018503401	0.026258503	0.028752834	0.029614512	0.030068027	0.024535147	0.030839002	0.02707483	0.019546485	0.027936508
195.mp3	0.024716553	0.035283447	0.03600907	0.037142857	0.035510204	0.040136054	0.04430839	0.03537415	0.035011338	0.034285714	0.033514739	0.057369615	0.048798186	0.045124717	0.041133787	0.041269841	0.038185941	0.037414966	0.052879819	0.026485261	0.024716553	0.023900227	0.023174603	0.023582766	0.029478458	0.027755102	0.018866213	0.022539683	0.014648526	0.033287982	0.064580499	0.038730159	0.04	0.041269841	0.034603175	0.035464853	0.051836735	0.025714286	0.033877551	0.065260771	0.041315193	0.031972789	0.033015873	0.033333333	0.045941043	0.057052154	0.032970522	0.049251701	0.066575964
196.mp3	0.041043084	0.050748299	0.040680272	0.045804989	0.051337868	0.033514739	0.036689342	0.036190476	0.03015873	0.03537415	0.035555556	0.039183673	0.045079365	0.036825397	0.041043084	0.051655329	0.035918367	0.030068027	0.023854875	0.025578231	0.038004535	0.057460317	0.048662132	0.040544218	0.045306122	0.035419501	0.040725624	0.039863946	0.033696145	0.040544218	0.042403628	0.032562358	0.034104308	0.034648526	0.031836735	0.040544218	0.034693878	0.03015873	0.033741497	0.031247166	0.032879819	0.054648526	0.032653061	0.03569161	0.046031746	0.036780045	0.042131519	0.044217687	0.039047619
197.mp3	0.021269841	0.018730159	0.017052154	0.020952381	0.0230839	0.022267574	0.020725624	0.015873016	0.015419501	0.019546485	0.019546485	0.017460317	0.019546485	0.022630385	0.020770975	0.019183673	0.021179138	0.019410431	0.020498866	0.022539683	0.019954649	0.020589569	0.02	0.018548753	0.019229025	0.017732426	0.019092971	0.019047619	0.018684807	0.018548753	0.017777778	0.018276644	0.018730159	0.01814059	0.017868481	0.021587302	0.023265306	0.022040816	0.020544218	0.019501134	0.020408163	0.021496599	0.023038549	0.020907029	0.022630385	0.028208617	0.021451247	0.019455782	0.014648526
198.mp3	0.015192744	0.013968254	0.014013605	0.015464853	0.011201814	0.011156463	0.013061224	0.011882086	0.013741497	0.010839002	0.010430839	0.012789116	0.015419501	0.012063492	0.015600907	0.013560091	0.01446712	0.014285714	0.015192744	0.018956916	0.021632653	0.019909297	0.020907029	0.022086168	0.0230839	0.02276644	0.019637188	0.023900227	0.021043084	0.018503401	0.022131519	0.020136054	0.019002268	0.014285714	0.013605442	0.012743764	0.013560091	0.010975057	0.012834467	0.013197279	0.010702948	0.014739229	0.015011338	0.016462585	0.02	0.022131519	0.021768707	0.025351474	0.024716553
199.mp3	0.100375	0.063791667	0.033125	0.044083333	0.088	0.066125	0.050333333	0.037791667	0.053083333	0.068916667	0.0415	0.051291667	0.046541667	0.075625	0.049875	0.042333333	0.043	0.045166667	0.051125	0.047833333	0.055125	0.069083333	0.035208333	0.040375	0.040375	0.042458333	0.052166667	0.032416667	0.042708333	0.057791667	0.056833333	0.054333333	0.034166667	0.053833333	0.055	0.027708333	0.040041667	0.030583333	0.028916667	0.033083333	0.050958333	0.053833333	0.059875	0.062	0.086916667	0.117625	0.09725	0.067166667	0.095958333
201.mp3	0.02244898	0.030521542	0.027709751	0.027482993	0.027256236	0.024943311	0.024399093	0.024036281	0.024943311	0.024353741	0.024489796	0.024761905	0.025941043	0.027755102	0.026984127	0.025442177	0.027619048	0.025396825	0.041043084	0.041950113	0.030385488	0.031882086	0.028117914	0.031746032	0.023356009	0.025034014	0.027346939	0.027482993	0.025260771	0.027981859	0.031564626	0.025351474	0.025804989	0.029886621	0.024943311	0.03755102	0.038730159	0.037188209	0.037505669	0.034557823	0.036689342	0.026802721	0.024716553	0.034104308	0.035464853	0.027120181	0.030566893	0.027256236	0.027301587
202.mp3	0.039501134	0.043809524	0.045714286	0.039138322	0.054739229	0.049387755	0.045079365	0.039365079	0.041632653	0.05814059	0.048208617	0.044444444	0.049705215	0.05324263	0.059002268	0.043582766	0.036780045	0.031428571	0.032063492	0.031201814	0.034693878	0.033514739	0.036961451	0.037278912	0.031519274	0.033877551	0.043310658	0.039455782	0.035555556	0.042857143	0.02893424	0.047891156	0.034965986	0.034331066	0.039863946	0.051564626	0.052789116	0.061360544	0.047528345	0.046575964	0.028435374	0.032471655	0.046712018	0.044126984	0.043038549	0.052335601	0.079365079	0.083265306	0.062675737
203.mp3	0.025668934	0.044580499	0.03138322	0.025170068	0.027800454	0.031746032	0.031292517	0.027165533	0.030068027	0.033696145	0.031428571	0.026394558	0.027120181	0.033197279	0.034331066	0.032879819	0.040272109	0.041950113	0.026303855	0.042267574	0.030204082	0.025623583	0.027619048	0.030929705	0.031927438	0.027346939	0.028798186	0.032380952	0.031428571	0.026575964	0.026802721	0.033333333	0.034603175	0.032834467	0.04	0.042086168	0.025578231	0.042857143	0.030249433	0.025079365	0.02739229	0.031337868	0.032380952	0.027346939	0.028435374	0.033922902	0.031156463	0.026122449	0.027210884
204.mp3	0.017687075	0.025986395	0.03478458	0.030612245	0.017596372	0.019183673	0.024716553	0.018231293	0.015963719	0.011609977	0.011791383	0.010793651	0.011655329	0.014557823	0.013469388	0.01877551	0.019002268	0.016371882	0.012426304	0.011473923	0.014104308	0.015011338	0.00829932	0.014285714	0.016462585	0.014376417	0.016371882	0.015011338	0.019773243	0.028117914	0.012380952	0.009206349	0.012244898	0.017097506	0.014829932	0.017006803	0.010521542	0.009342404	0.016734694	0.018049887	0.008979592	0.00984127	0.010204082	0.012653061	0.011428571	0.01047619	0.023038549	0.012653061	0.028435374
205.mp3	0.028888889	0.019183673	0.019229025	0.020770975	0.027800454	0.025170068	0.024126984	0.024535147	0.024353741	0.022675737	0.027619048	0.017687075	0.022585034	0.020725624	0.019455782	0.023809524	0.024399093	0.025442177	0.019501134	0.022403628	0.018594104	0.02521542	0.017052154	0.024126984	0.020634921	0.028117914	0.026122449	0.028117914	0.024263039	0.022131519	0.024263039	0.018231293	0.02952381	0.023446712	0.026349206	0.022222222	0.023809524	0.024081633	0.024988662	0.027528345	0.025442177	0.023582766	0.022358277	0.025170068	0.021269841	0.024172336	0.022721088	0.027755102	0.025668934
206.mp3	0.020090703	0.028390023	0.028888889	0.03106576	0.03015873	0.018367347	0.019727891	0.016961451	0.02276644	0.030113379	0.021814059	0.02430839	0.024217687	0.016689342	0.016689342	0.019773243	0.021587302	0.022494331	0.017823129	0.019773243	0.023310658	0.019229025	0.027573696	0.04430839	0.037868481	0.035238095	0.040634921	0.036235828	0.039410431	0.032698413	0.026848073	0.027845805	0.034104308	0.030294785	0.03015873	0.030340136	0.029886621	0.02893424	0.027256236	0.029705215	0.053968254	0.036281179	0.038639456	0.035782313	0.036054422	0.036099773	0.036235828	0.036190476	0.036235828
207.mp3	0.029886621	0.038594104	0.033650794	0.031564626	0.029886621	0.029569161	0.02399093	0.027482993	0.020045351	0.027256236	0.020997732	0.026031746	0.025623583	0.027664399	0.028798186	0.032063492	0.03106576	0.036643991	0.026666667	0.033015873	0.030929705	0.03260771	0.029614512	0.038911565	0.027301587	0.027528345	0.026213152	0.033424036	0.034285714	0.034376417	0.030385488	0.033650794	0.036417234	0.039319728	0.027664399	0.033106576	0.028390023	0.029433107	0.022176871	0.038730159	0.029297052	0.032063492	0.02430839	0.036870748	0.033333333	0.032471655	0.032063492	0.036281179	0.034603175
208.mp3	0.012698413	0.010385488	0.01170068	0.014648526	0.047664399	0.039183673	0.0461678	0.020725624	0.054376417	0.026984127	0.05968254	0.040226757	0.058367347	0.02829932	0.052380952	0.015555556	0.055147392	0.034013605	0.055827664	0.030839002	0.057460317	0.03446712	0.039002268	0.031337868	0.05324263	0.040498866	0.041360544	0.026984127	0.057596372	0.03569161	0.040498866	0.034557823	0.055056689	0.046621315	0.062721088	0.055510204	0.062222222	0.0630839	0.033469388	0.066303855	0.055918367	0.063492063	0.040408163	0.073741497	0.048707483	0.069931973	0.031791383	0.072970522	0.043174603
209.mp3	0.009931973	0.011836735	0.012199546	0.017278912	0.019138322	0.014376417	0.014875283	0.016099773	0.015011338	0.015238095	0.012471655	0.012653061	0.017959184	0.017596372	0.012290249	0.012970522	0.014058957	0.016462585	0.016371882	0.016417234	0.015102041	0.019637188	0.021768707	0.014920635	0.017823129	0.015419501	0.014648526	0.01569161	0.013061224	0.013378685	0.01537415	0.01755102	0.017505669	0.012290249	0.010657596	0.010793651	0.01138322	0.010022676	0.009614512	0.011972789	0.014739229	0.013786848	0.012154195	0.012290249	0.013197279	0.012426304	0.012199546	0.012562358	0.014331066
210.mp3	0.040090703	0.044489796	0.051972789	0.04154195	0.057278912	0.044671202	0.043310658	0.037913832	0.034331066	0.035555556	0.02707483	0.021043084	0.035646259	0.044036281	0.048072562	0.047573696	0.052517007	0.061269841	0.069931973	0.037188209	0.037369615	0.034829932	0.040770975	0.097278912	0.043537415	0.03324263	0.025941043	0.041405896	0.049659864	0.056417234	0.043628118	0.057959184	0.044399093	0.047981859	0.03478458	0.037777778	0.034829932	0.023628118	0.019773243	0.013106576	0.018321995	0.022675737	0.027619048	0.031746032	0.031791383	0.03814059	0.029206349	0.023219955	0.022857143
211.mp3	0.034648526	0.030975057	0.032517007	0.031927438	0.027845805	0.025170068	0.028163265	0.025941043	0.025034014	0.027891156	0.02244898	0.02521542	0.022494331	0.020453515	0.018730159	0.021451247	0.01106576	0.005487528	0.006712018	0.01170068	0.015011338	0.014195011	0.019319728	0.018594104	0.020997732	0.01814059	0.018503401	0.019410431	0.020408163	0.019863946	0.021088435	0.023764172	0.022040816	0.018412698	0.015238095	0.013922902	0.018639456	0.018367347	0.027528345	0.017460317	0.016780045	0.019818594	0.020136054	0.021179138	0.017687075	0.019229025	0.020770975	0.021496599	0.019773243
212.mp3	0.041950113	0.046666667	0.036507937	0.043038549	0.039637188	0.037006803	0.040725624	0.039954649	0.045079365	0.046213152	0.040997732	0.036190476	0.035646259	0.038548753	0.04276644	0.043628118	0.039455782	0.037414966	0.036281179	0.037505669	0.034965986	0.035873016	0.037097506	0.036462585	0.039002268	0.037868481	0.037687075	0.038367347	0.042947846	0.04585034	0.04553288	0.039365079	0.044172336	0.045714286	0.037777778	0.050068027	0.041315193	0.038185941	0.04185941	0.036507937	0.037006803	0.036235828	0.036689342	0.040634921	0.046848073	0.052789116	0.072879819	0.070657596	0.050204082
213.mp3	0.019319728	0.022585034	0.022539683	0.036326531	0.030249433	0.026938776	0.027120181	0.021950113	0.024716553	0.020272109	0.023718821	0.023219955	0.022539683	0.02585034	0.022040816	0.01814059	0.019047619	0.023265306	0.030521542	0.022539683	0.024716553	0.02739229	0.027981859	0.017913832	0.013333333	0.022176871	0.029342404	0.036054422	0.039229025	0.03537415	0.045941043	0.035873016	0.017324263	0.025668934	0.024444444	0.01968254	0.045260771	0.028752834	0.025079365	0.025895692	0.020498866	0.023764172	0.021405896	0.025759637	0.033287982	0.039410431	0.04521542	0.042811791	0.029569161
214.mp3	0.018820862	0.021632653	0.022902494	0.021360544	0.020725624	0.0230839	0.028072562	0.025986395	0.038231293	0.044761905	0.034875283	0.019274376	0.021315193	0.026485261	0.024988662	0.02462585	0.026303855	0.03170068	0.032199546	0.02276644	0.024126984	0.033151927	0.040544218	0.029160998	0.038231293	0.037777778	0.035873016	0.022539683	0.021904762	0.027573696	0.026213152	0.028072562	0.023809524	0.030113379	0.034240363	0.030022676	0.02122449	0.021496599	0.02122449	0.044988662	0.033424036	0.025895692	0.023174603	0.032199546	0.021133787	0.025124717	0.028979592	0.050839002	0.020589569
215.mp3	0.038095238	0.042312925	0.021269841	0.03260771	0.030793651	0.020181406	0.024489796	0.035283447	0.036734694	0.050793651	0.028117914	0.007029478	0.007120181	0.012743764	0.02276644	0.025487528	0.017732426	0.017324263	0.018866213	0.016145125	0.013605442	0.015419501	0.009614512	0.005578231	0.007301587	0.010430839	0.02031746	0.015283447	0.019047619	0.026258503	0.022176871	0.023310658	0.035646259	0.028117914	0.012698413	0.039047619	0.058367347	0.038730159	0.0261678	0.031882086	0.035736961	0.044489796	0.036281179	0.047301587	0.027301587	0.027256236	0.026394558	0.030612245	0.02829932
216.mp3	0.039863946	0.049977324	0.030702948	0.034603175	0.045351474	0.051519274	0.045986395	0.031836735	0.038639456	0.050839002	0.058730159	0.048707483	0.055600907	0.055827664	0.05170068	0.054058957	0.019501134	0.025306122	0.035963719	0.039138322	0.032789116	0.026530612	0.02739229	0.029750567	0.028752834	0.022585034	0.023492063	0.034693878	0.026575964	0.036643991	0.037052154	0.039818594	0.043219955	0.044897959	0.037687075	0.039546485	0.033287982	0.030340136	0.04	0.028798186	0.022539683	0.03478458	0.03414966	0.0261678	0.022312925	0.020907029	0.023129252	0.025306122	0.021904762
217.mp3	0.03015873	0.029433107	0.029297052	0.036780045	0.034285714	0.031111111	0.033015873	0.036598639	0.03968254	0.038594104	0.040272109	0.035555556	0.106485261	0.048888889	0.130793651	0.124489796	0.129433107	0.158956916	0.125668934	0.126485261	0.119410431	0.077188209	0.118503401	0.157460317	0.169070295	0.152834467	0.09324263	0.161995465	0.120498866	0.124489796	0.065260771	0.100408163	0.137687075	0.135238095	0.100816327	0.146530612	0.151519274	0.139229025	0.159002268	0.126984127	0.12739229	0.115238095	0.118639456	0.078594104	0.156689342	0.147709751	0.089387755	0.085396825	0.098004535
218.mp3	0.026802721	0.031746032	0.019319728	0.023356009	0.029433107	0.018911565	0.023854875	0.026984127	0.020045351	0.018684807	0.022902494	0.025170068	0.023809524	0.019002268	0.02829932	0.029478458	0.030294785	0.034285714	0.036054422	0.026938776	0.026485261	0.040907029	0.032335601	0.022403628	0.021678005	0.025034014	0.035192744	0.022040816	0.026666667	0.024172336	0.032290249	0.023174603	0.020816327	0.022585034	0.029387755	0.032199546	0.034421769	0.031791383	0.03755102	0.025986395	0.024263039	0.0261678	0.03814059	0.023628118	0.033287982	0.039183673	0.039546485	0.023673469	0.021723356
219.mp3	0.022403628	0.032879819	0.031156463	0.033741497	0.030566893	0.029795918	0.030839002	0.02739229	0.021678005	0.024761905	0.020453515	0.026303855	0.055600907	0.020544218	0.022040816	0.024988662	0.029024943	0.033424036	0.024036281	0.023628118	0.02553288	0.01877551	0.027120181	0.032562358	0.027664399	0.027482993	0.025668934	0.022494331	0.024535147	0.016553288	0.020226757	0.016099773	0.021043084	0.021950113	0.016734694	0.033514739	0.05414966	0.038866213	0.04276644	0.035736961	0.030566893	0.031655329	0.052834467	0.04829932	0.036507937	0.037097506	0.037596372	0.025487528	0.031655329
220.mp3	0.00984127	0.013424036	0.013061224	0.009160998	0.011519274	0.013786848	0.011519274	0.01260771	0.012380952	0.015963719	0.012244898	0.012063492	0.011519274	0.013151927	0.014829932	0.01260771	0.012970522	0.014603175	0.012380952	0.011247166	0.014331066	0.015782313	0.023809524	0.026712018	0.010249433	0.011972789	0.020498866	0.018231293	0.019183673	0.025170068	0.022539683	0.022993197	0.029433107	0.015782313	0.0230839	0.018049887	0.036235828	0.027256236	0.011247166	0.015963719	0.011609977	0.025895692	0.042585034	0.039863946	0.040861678	0.018367347	0.020770975	0.022947846	0.018412698
221.mp3	0.051791383	0.026349206	0.019047619	0.025714286	0.045487528	0.028163265	0.026984127	0.022902494	0.0461678	0.029251701	0.024217687	0.029251701	0.026712018	0.044943311	0.044761905	0.040544218	0.049024943	0.045941043	0.039410431	0.044807256	0.044353741	0.046122449	0.043537415	0.045578231	0.044761905	0.039773243	0.043265306	0.040498866	0.044444444	0.046938776	0.044217687	0.045487528	0.045442177	0.051836735	0.048117914	0.05106576	0.046848073	0.059455782	0.071882086	0.053605442	0.048027211	0.022675737	0.031247166	0.02984127	0.03414966	0.027120181	0.024036281	0.025079365	0.053106576
222.mp3	0.036553288	0.04	0.053197279	0.025079365	0.037369615	0.021088435	0.02893424	0.023129252	0.021587302	0.018049887	0.014965986	0.022040816	0.016054422	0.016462585	0.020544218	0.020907029	0.015827664	0.046394558	0.032380952	0.019183673	0.018639456	0.020362812	0.017868481	0.014965986	0.01446712	0.036825397	0.01537415	0.017687075	0.020952381	0.01755102	0.018730159	0.019410431	0.019365079	0.017052154	0.015827664	0.030068027	0.046213152	0.022131519	0.017641723	0.020680272	0.019183673	0.022358277	0.020498866	0.020090703	0.035147392	0.024897959	0.018276644	0.017006803	0.017687075
223.mp3	0.017369615	0.015782313	0.018185941	0.019183673	0.015102041	0.018231293	0.017505669	0.016507937	0.016643991	0.01446712	0.017596372	0.017097506	0.016462585	0.018412698	0.019773243	0.020362812	0.020362812	0.01877551	0.021768707	0.016553288	0.018367347	0.017596372	0.017823129	0.018412698	0.019591837	0.018594104	0.017505669	0.017687075	0.019591837	0.015782313	0.020453515	0.016462585	0.017142857	0.016462585	0.01877551	0.019546485	0.022993197	0.021768707	0.01968254	0.025759637	0.020045351	0.016825397	0.018276644	0.01877551	0.019410431	0.017732426	0.017460317	0.016961451	0.017006803
224.mp3	0.066213152	0.073015873	0.085487528	0.073605442	0.079183673	0.068888889	0.071972789	0.070294785	0.06430839	0.07106576	0.064761905	0.072834467	0.067210884	0.067936508	0.072834467	0.07106576	0.087573696	0.071111111	0.077596372	0.069206349	0.069569161	0.079047619	0.068571429	0.083854875	0.083764172	0.074376417	0.099365079	0.068752834	0.097505669	0.085804989	0.074557823	0.099274376	0.066848073	0.105034014	0.070884354	0.079138322	0.084671202	0.058095238	0.084807256	0.061678005	0.072834467	0.069977324	0.063582766	0.082222222	0.056961451	0.071972789	0.05414966	0.065895692	0.074195011
225.mp3	0.039410431	0.039909297	0.033378685	0.024580499	0.018820862	0.017641723	0.017732426	0.014739229	0.034557823	0.019954649	0.018503401	0.021587302	0.025623583	0.019138322	0.017823129	0.018730159	0.024263039	0.020907029	0.023718821	0.035419501	0.038548753	0.03015873	0.03047619	0.026258503	0.037188209	0.050294785	0.033378685	0.02430839	0.01968254	0.017959184	0.017868481	0.026984127	0.015736961	0.017460317	0.018866213	0.019319728	0.021723356	0.019546485	0.031927438	0.037959184	0.030657596	0.034693878	0.024263039	0.033877551	0.05446712	0.032698413	0.026802721	0.025623583	0.036689342
226.mp3	0.050793651	0.045895692	0.051746032	0.04462585	0.049342404	0.04553288	0.045079365	0.048072562	0.044943311	0.051337868	0.045124717	0.05015873	0.046349206	0.045578231	0.047891156	0.043809524	0.050430839	0.045578231	0.052108844	0.044535147	0.050068027	0.045079365	0.059229025	0.067210884	0.070521542	0.064263039	0.044761905	0.076371882	0.060408163	0.060453515	0.075600907	0.063900227	0.041360544	0.086349206	0.060861678	0.062857143	0.079047619	0.060816327	0.044489796	0.085034014	0.051791383	0.066893424	0.065668934	0.063764172	0.038276644	0.082040816	0.028027211	0.016643991	0.016825397
227.mp3	0.044852608	0.025170068	0.056190476	0.056870748	0.048344671	0.047120181	0.044988662	0.052698413	0.053424036	0.04829932	0.051473923	0.066485261	0.090204082	0.0861678	0.037414966	0.034058957	0.042811791	0.083900227	0.085714286	0.073922902	0.043310658	0.042176871	0.070839002	0.08861678	0.084126984	0.030204082	0.033061224	0.042857143	0.068752834	0.073287982	0.067528345	0.062539683	0.055419501	0.060136054	0.066485261	0.062902494	0.045079365	0.061315193	0.047120181	0.063401361	0.072743764	0.059501134	0.062539683	0.063628118	0.064263039	0.063718821	0.057414966	0.040725624	0.063492063
228.mp3	0.016417234	0.017687075	0.022630385	0.02399093	0.015510204	0.027120181	0.030113379	0.018412698	0.022494331	0.019863946	0.021088435	0.045623583	0.028117914	0.018594104	0.024081633	0.014421769	0.010929705	0.018231293	0.023310658	0.021269841	0.035827664	0.011972789	0.013106576	0.013696145	0.018367347	0.017596372	0.024217687	0.02553288	0.018866213	0.03106576	0.032562358	0.017732426	0.023265306	0.022993197	0.023718821	0.052154195	0.02952381	0.020997732	0.023673469	0.014013605	0.011791383	0.017505669	0.023219955	0.023174603	0.037505669	0.012018141	0.01292517	0.014104308	0.018684807
229.mp3	0.038684807	0.030294785	0.055056689	0.112834467	0.040498866	0.037868481	0.048752834	0.037414966	0.040453515	0.047845805	0.061405896	0.063945578	0.049251701	0.06430839	0.036870748	0.050294785	0.046213152	0.034557823	0.049024943	0.048480726	0.040634921	0.048979592	0.033696145	0.073786848	0.052018141	0.042267574	0.050385488	0.039319728	0.059410431	0.058004535	0.059863946	0.051428571	0.035147392	0.043174603	0.033015873	0.033287982	0.033968254	0.014421769	0.045668934	0.031247166	0.018185941	0.034512472	0.040408163	0.057641723	0.017959184	0.03106576	0.045170068	0.053378685	0.078321995
231.mp3	0.076598639	0.103219955	0.042494331	0.043945578	0.030113379	0.041496599	0.026077098	0.059002268	0.037369615	0.077369615	0.03968254	0.034331066	0.041587302	0.042585034	0.045170068	0.044489796	0.044988662	0.056689342	0.046893424	0.056643991	0.084897959	0.093514739	0.06984127	0.054829932	0.034013605	0.044489796	0.023718821	0.070022676	0.062040816	0.053514739	0.047029478	0.030521542	0.045759637	0.063174603	0.058412698	0.056689342	0.039138322	0.049433107	0.055827664	0.056235828	0.07260771	0.026485261	0.030612245	0.026031746	0.035600907	0.03047619	0.0230839	0.026258503	0.039183673
232.mp3	0.046077098	0.041950113	0.034829932	0.034058957	0.040680272	0.043809524	0.047437642	0.048843537	0.038639456	0.027029478	0.025759637	0.022222222	0.02185941	0.014421769	0.014875283	0.020952381	0.032335601	0.055736961	0.05478458	0.056190476	0.051201814	0.047891156	0.046394558	0.041451247	0.046666667	0.051882086	0.042947846	0.050113379	0.030204082	0.035192744	0.027709751	0.02	0.039863946	0.067029478	0.077278912	0.081995465	0.105170068	0.07537415	0.062358277	0.053424036	0.05600907	0.065941043	0.067482993	0.047664399	0.03600907	0.035782313	0.038911565	0.070929705	0.079229025
233.mp3	0.035056689	0.047664399	0.04829932	0.049342404	0.050748299	0.025079365	0.06430839	0.045124717	0.050022676	0.049342404	0.044444444	0.042312925	0.037641723	0.0630839	0.041768707	0.048435374	0.050294785	0.040136054	0.053696145	0.03845805	0.065079365	0.048253968	0.038321995	0.037777778	0.04984127	0.044081633	0.053922902	0.032562358	0.035102041	0.040816327	0.028208617	0.04521542	0.018049887	0.043401361	0.037959184	0.024126984	0.049977324	0.026122449	0.038911565	0.015873016	0.041496599	0.039863946	0.02399093	0.047709751	0.031927438	0.040997732	0.019727891	0.029977324	0.059047619
234.mp3	0.040725624	0.042267574	0.041904762	0.042131519	0.040816327	0.038684807	0.032517007	0.031473923	0.032108844	0.032653061	0.034104308	0.033968254	0.037097506	0.03755102	0.039047619	0.037823129	0.035963719	0.03324263	0.040136054	0.034693878	0.028979592	0.036099773	0.040634921	0.039455782	0.052063492	0.033151927	0.022630385	0.030566893	0.029977324	0.018412698	0.028979592	0.031791383	0.021496599	0.020816327	0.022222222	0.021632653	0.029750567	0.027664399	0.025759637	0.025487528	0.0230839	0.023809524	0.032970522	0.025124717	0.02585034	0.035646259	0.034603175	0.020498866	0.044761905
235.mp3	0.069478458	0.074240363	0.069297052	0.067029478	0.077913832	0.07537415	0.093696145	0.088117914	0.085124717	0.078956916	0.075600907	0.08462585	0.05600907	0.062902494	0.087936508	0.092562358	0.069387755	0.06154195	0.076417234	0.09845805	0.067437642	0.05446712	0.081405896	0.069569161	0.069433107	0.075102041	0.066349206	0.07569161	0.077823129	0.091836735	0.080408163	0.078684807	0.07414966	0.074965986	0.067120181	0.075510204	0.067210884	0.079002268	0.074240363	0.077732426	0.079092971	0.079365079	0.0769161	0.099365079	0.092154195	0.1	0.098095238	0.096371882	0.072108844
236.mp3	0.010748299	0.014693878	0.010340136	0.010702948	0.009795918	0.015192744	0.00829932	0.010929705	0.008480726	0.009750567	0.008390023	0.012244898	0.017913832	0.015238095	0.014920635	0.015873016	0.00861678	0.007482993	0.008344671	0.02122449	0.020816327	0.022585034	0.024353741	0.024399093	0.0261678	0.019954649	0.016462585	0.016281179	0.018911565	0.025759637	0.027664399	0.020589569	0.021088435	0.021723356	0.020997732	0.01478458	0.018367347	0.022902494	0.021496599	0.020181406	0.043174603	0.033560091	0.04154195	0.02585034	0.033968254	0.035736961	0.032380952	0.030521542	0.034376417
237.mp3	0.02893424	0.044126984	0.041496599	0.03968254	0.022222222	0.021768707	0.048752834	0.071972789	0.055056689	0.040544218	0.071292517	0.06829932	0.05414966	0.090068027	0.124126984	0.094648526	0.03968254	0.068707483	0.091655329	0.0769161	0.102358277	0.049705215	0.055056689	0.041496599	0.060226757	0.062267574	0.054285714	0.067981859	0.056054422	0.042585034	0.139954649	0.057641723	0.037188209	0.046530612	0.054104308	0.071111111	0.074875283	0.075963719	0.048979592	0.039002268	0.040861678	0.058321995	0.10430839	0.041768707	0.054965986	0.047755102	0.057142857	0.033650794	0.053424036
238.mp3	0.019773243	0.018503401	0.013786848	0.012471655	0.011972789	0.01600907	0.015510204	0.012743764	0.020272109	0.020090703	0.020634921	0.015600907	0.010249433	0.014331066	0.018095238	0.017505669	0.015147392	0.013015873	0.013287982	0.014240363	0.013378685	0.013106576	0.014240363	0.013015873	0.014285714	0.012970522	0.015555556	0.018412698	0.017959184	0.015963719	0.015238095	0.015056689	0.017006803	0.018095238	0.01569161	0.018321995	0.016371882	0.016825397	0.019047619	0.018684807	0.012698413	0.013333333	0.018820862	0.013061224	0.019818594	0.015918367	0.015736961	0.020362812	0.019365079
239.mp3	0.019637188	0.022947846	0.021723356	0.015918367	0.015873016	0.016780045	0.016780045	0.020770975	0.021133787	0.021133787	0.020498866	0.020861678	0.02154195	0.020725624	0.020770975	0.020226757	0.023628118	0.01755102	0.014285714	0.018367347	0.018866213	0.017732426	0.016462585	0.015827664	0.016145125	0.020453515	0.018820862	0.021179138	0.021405896	0.018684807	0.023219955	0.021451247	0.015555556	0.015283447	0.016281179	0.015827664	0.016145125	0.015827664	0.015827664	0.017823129	0.020816327	0.019637188	0.021133787	0.018548753	0.022040816	0.022585034	0.017188209	0.016054422	0.016099773
240.mp3	0.063219955	0.089886621	0.063900227	0.083854875	0.062403628	0.07138322	0.07324263	0.068888889	0.074331066	0.069387755	0.066077098	0.065986395	0.0969161	0.080544218	0.079637188	0.071927438	0.083219955	0.077188209	0.087482993	0.071156463	0.071836735	0.062902494	0.072199546	0.083038549	0.063492063	0.098503401	0.058866213	0.034240363	0.05537415	0.043356009	0.037142857	0.03170068	0.040861678	0.033333333	0.048072562	0.045941043	0.048344671	0.039591837	0.0461678	0.049297052	0.053514739	0.041632653	0.045578231	0.033106576	0.05292517	0.040453515	0.05015873	0.034648526	0.03600907
241.mp3	0.027256236	0.0261678	0.030113379	0.028480726	0.029659864	0.022358277	0.022176871	0.027619048	0.038412698	0.025895692	0.026530612	0.025623583	0.02521542	0.024671202	0.021768707	0.024081633	0.0338322	0.043038549	0.04122449	0.031519274	0.036281179	0.035827664	0.030884354	0.0369161	0.029070295	0.0369161	0.035736961	0.037505669	0.038276644	0.033197279	0.033197279	0.030204082	0.032471655	0.032290249	0.039818594	0.041587302	0.039501134	0.036054422	0.033922902	0.035464853	0.03414966	0.033922902	0.038004535	0.033741497	0.029886621	0.030430839	0.032244898	0.035600907	0.029977324
242.mp3	0.032879819	0.03755102	0.035555556	0.0261678	0.040045351	0.041814059	0.043446712	0.042675737	0.03047619	0.044172336	0.038820862	0.038095238	0.033151927	0.014512472	0.025396825	0.029795918	0.024671202	0.02462585	0.01537415	0.009931973	0.017414966	0.030385488	0.026802721	0.022312925	0.087981859	0.044399093	0.037823129	0.037188209	0.030022676	0.023673469	0.023945578	0.030294785	0.044399093	0.024172336	0.020589569	0.019138322	0.018503401	0.019954649	0.021768707	0.019773243	0.041043084	0.095646259	0.049251701	0.047845805	0.03537415	0.076553288	0.047891156	0.045396825	0.029387755
243.mp3	0.021678005	0.017777778	0.019591837	0.02276644	0.022403628	0.02122449	0.016417234	0.017505669	0.023537415	0.022630385	0.027256236	0.022358277	0.030068027	0.026530612	0.024126984	0.024126984	0.02185941	0.035600907	0.02707483	0.025351474	0.019591837	0.020861678	0.033287982	0.027256236	0.02585034	0.020680272	0.028253968	0.02675737	0.021179138	0.022358277	0.022630385	0.026666667	0.021133787	0.026031746	0.025442177	0.02244898	0.028888889	0.026802721	0.02399093	0.019455782	0.01814059	0.025079365	0.02521542	0.02122449	0.017278912	0.019229025	0.02430839	0.024807256	0.027709751
244.mp3	0.085396825	0.070022676	0.084535147	0.080453515	0.076054422	0.07260771	0.075328798	0.071337868	0.080680272	0.075238095	0.068480726	0.074512472	0.073287982	0.073197279	0.069433107	0.07047619	0.074920635	0.079501134	0.074875283	0.074875283	0.070068027	0.073469388	0.046303855	0.056825397	0.055056689	0.051111111	0.052154195	0.072063492	0.076507937	0.073197279	0.079501134	0.08122449	0.073333333	0.078684807	0.074557823	0.068798186	0.072743764	0.071201814	0.079183673	0.07968254	0.055600907	0.0661678	0.06707483	0.057913832	0.042086168	0.056598639	0.065306122	0.080226757	0.073968254
245.mp3	0.043945578	0.047755102	0.049024943	0.060045351	0.053605442	0.041405896	0.043537415	0.051156463	0.046213152	0.043537415	0.042494331	0.039410431	0.028979592	0.023492063	0.023492063	0.025623583	0.026666667	0.049931973	0.042902494	0.052743764	0.051473923	0.054829932	0.05414966	0.059727891	0.05414966	0.053922902	0.05877551	0.051564626	0.051655329	0.058412698	0.04462585	0.032290249	0.039183673	0.046258503	0.039410431	0.044126984	0.032063492	0.023537415	0.024444444	0.056734694	0.053877551	0.055510204	0.054331066	0.050612245	0.060680272	0.066394558	0.054331066	0.058956916	0.065170068
246.mp3	0.01845805	0.024943311	0.016825397	0.020861678	0.02952381	0.028480726	0.030839002	0.018548753	0.010975057	0.020544218	0.020816327	0.021315193	0.01845805	0.017913832	0.018730159	0.013514739	0.01877551	0.019229025	0.012562358	0.014512472	0.026938776	0.020136054	0.019863946	0.026439909	0.019229025	0.026984127	0.025260771	0.01324263	0.019818594	0.01537415	0.013287982	0.018367347	0.023401361	0.022222222	0.023537415	0.014920635	0.010113379	0.007346939	0.015827664	0.015192744	0.020136054	0.024807256	0.025442177	0.034603175	0.031247166	0.02244898	0.021632653	0.013650794	0.012063492
247.mp3	0.045079365	0.051473923	0.043038549	0.037777778	0.053696145	0.046258503	0.05047619	0.038412698	0.04244898	0.040498866	0.045396825	0.053151927	0.053015873	0.043900227	0.037414966	0.049070295	0.048662132	0.050839002	0.085487528	0.047709751	0.043219955	0.045034014	0.057369615	0.049115646	0.04739229	0.035600907	0.038185941	0.043446712	0.045034014	0.049433107	0.05478458	0.043582766	0.034421769	0.046712018	0.042993197	0.052018141	0.082630385	0.051473923	0.053151927	0.066666667	0.064444444	0.054240363	0.04585034	0.079274376	0.056643991	0.049795918	0.0569161	0.070204082	0.055056689
248.mp3	0.024036281	0.031564626	0.026893424	0.034376417	0.032244898	0.034920635	0.027709751	0.024943311	0.024172336	0.029297052	0.027619048	0.02430839	0.032517007	0.03047619	0.027256236	0.029342404	0.023265306	0.020907029	0.028072562	0.026349206	0.024761905	0.044172336	0.032108844	0.022403628	0.025306122	0.02675737	0.030068027	0.030612245	0.028571429	0.026439909	0.023945578	0.029795918	0.026848073	0.028027211	0.024535147	0.026394558	0.03446712	0.055827664	0.048435374	0.03292517	0.032653061	0.026530612	0.035147392	0.053560091	0.04952381	0.045714286	0.033106576	0.043401361	0.048117914
250.mp3	0.037875	0.037	0.038958333	0.040875	0.038541667	0.035416667	0.036166667	0.034791667	0.042291667	0.022125	0.051708333	0.07425	0.054916667	0.03475	0.035791667	0.032208333	0.058666667	0.047916667	0.032791667	0.048416667	0.033333333	0.030125	0.0695	0.042708333	0.034083333	0.046666667	0.031958333	0.051166667	0.066958333	0.034083333	0.042208333	0.029125	0.026791667	0.049583333	0.047083333	0.032208333	0.03025	0.027791667	0.021791667	0.024708333	0.024958333	0.029458333	0.026666667	0.062	0.076625	0.0635	0.064416667	0.062958333	0.073041667
253.mp3	0.060453515	0.05877551	0.051473923	0.043718821	0.059637188	0.061678005	0.068888889	0.048072562	0.04276644	0.048526077	0.05047619	0.04739229	0.051791383	0.042086168	0.025668934	0.026938776	0.029251701	0.023492063	0.044852608	0.05106576	0.059410431	0.043038549	0.039138322	0.046848073	0.045668934	0.041043084	0.059183673	0.073650794	0.075192744	0.076145125	0.06707483	0.060861678	0.056689342	0.058231293	0.044399093	0.061405896	0.063582766	0.05755102	0.059818594	0.057732426	0.045487528	0.043446712	0.065442177	0.059002268	0.062539683	0.066938776	0.06244898	0.056507937	0.060680272
254.mp3	0.036371882	0.044535147	0.054376417	0.046303855	0.035555556	0.031111111	0.038639456	0.039637188	0.050657596	0.07170068	0.066394558	0.050929705	0.029705215	0.049387755	0.056462585	0.049977324	0.036281179	0.036825397	0.04707483	0.044897959	0.026077098	0.030612245	0.04675737	0.043764172	0.036598639	0.034376417	0.042312925	0.054058957	0.053605442	0.052108844	0.03015873	0.049659864	0.0538322	0.048435374	0.030022676	0.031609977	0.035056689	0.047482993	0.050249433	0.034104308	0.03968254	0.03569161	0.033424036	0.036417234	0.05537415	0.044943311	0.05106576	0.049705215	0.03845805
257.mp3	0.071201814	0.065079365	0.053424036	0.077868481	0.063628118	0.064399093	0.052698413	0.044263039	0.065442177	0.066439909	0.071247166	0.043854875	0.050430839	0.082857143	0.060907029	0.061133787	0.069251701	0.058095238	0.069297052	0.059863946	0.0769161	0.079183673	0.096099773	0.086077098	0.062131519	0.046485261	0.0569161	0.053106576	0.050068027	0.059818594	0.06	0.062721088	0.082857143	0.081723356	0.046802721	0.065260771	0.059092971	0.056825397	0.054376417	0.046258503	0.038321995	0.050249433	0.076371882	0.083129252	0.051156463	0.05292517	0.041451247	0.043265306	0.046258503
258.mp3	0.017687075	0.010793651	0.015600907	0.011473923	0.022358277	0.083537415	0.034512472	0.022947846	0.033015873	0.021950113	0.022176871	0.016507937	0.025941043	0.091020408	0.037732426	0.02244898	0.030975057	0.022358277	0.028571429	0.0230839	0.021133787	0.056235828	0.039047619	0.070748299	0.037188209	0.02430839	0.077823129	0.064671202	0.021269841	0.075555556	0.034965986	0.02739229	0.032335601	0.037732426	0.02952381	0.024263039	0.095736961	0.02707483	0.032199546	0.028480726	0.032108844	0.03260771	0.028208617	0.030068027	0.075147392	0.043265306	0.029342404	0.090294785	0.061133787
260.mp3	0.044217687	0.045170068	0.043129252	0.038911565	0.056598639	0.038412698	0.03478458	0.028707483	0.032834467	0.031882086	0.038503401	0.025306122	0.030022676	0.019727891	0.017732426	0.015873016	0.051882086	0.085759637	0.103401361	0.067619048	0.070612245	0.057369615	0.068208617	0.067482993	0.05877551	0.075736961	0.055283447	0.08154195	0.055102041	0.045442177	0.080408163	0.065079365	0.06585034	0.066122449	0.065442177	0.06521542	0.05138322	0.060226757	0.058639456	0.040408163	0.065396825	0.074603175	0.051020408	0.065079365	0.079909297	0.078548753	0.078321995	0.077687075	0.049659864
262.mp3	0.044217687	0.03537415	0.042993197	0.032154195	0.025759637	0.024353741	0.018095238	0.022086168	0.024580499	0.023945578	0.027256236	0.025578231	0.01968254	0.023038549	0.024852608	0.035646259	0.037369615	0.039047619	0.041814059	0.035419501	0.023945578	0.019773243	0.021496599	0.023718821	0.024444444	0.028798186	0.025668934	0.023764172	0.017959184	0.0261678	0.036145125	0.040634921	0.042086168	0.040952381	0.034693878	0.031201814	0.020408163	0.025396825	0.048163265	0.03968254	0.030929705	0.034829932	0.044807256	0.036780045	0.03569161	0.039727891	0.037823129	0.036870748	0.037369615
264.mp3	0.034058957	0.034739229	0.05845805	0.018548753	0.061632653	0.079002268	0.020408163	0.124399093	0.027573696	0.037097506	0.046031746	0.090884354	0.050340136	0.041678005	0.032789116	0.043809524	0.035238095	0.050929705	0.047482993	0.014240363	0.041904762	0.04739229	0.076780045	0.068979592	0.043718821	0.021133787	0.068480726	0.03845805	0.059591837	0.126258503	0.023310658	0.060770975	0.044126984	0.050022676	0.040408163	0.042811791	0.023038549	0.024172336	0.032335601	0.023854875	0.027346939	0.029659864	0.048117914	0.04585034	0.056462585	0.027346939	0.033514739	0.019365079	0.043219955
265.mp3	0.081950113	0.174376417	0.043446712	0.064036281	0.075283447	0.086712018	0.082267574	0.084126984	0.111473923	0.066984127	0.034739229	0.133287982	0.097505669	0.030748299	0.124172336	0.050022676	0.056371882	0.06430839	0.048571429	0.066938776	0.047936508	0.065442177	0.058730159	0.061133787	0.035419501	0.046122449	0.073197279	0.058367347	0.03446712	0.088163265	0.058956916	0.060634921	0.060136054	0.057278912	0.057006803	0.058503401	0.045306122	0.057641723	0.063718821	0.037414966	0.044489796	0.040453515	0.023401361	0.027210884	0.027891156	0.087619048	0.075827664	0.064081633	0.082358277
266.mp3	0.020770975	0.048526077	0.025034014	0.031927438	0.044217687	0.031020408	0.019002268	0.022494331	0.022131519	0.024535147	0.010748299	0.020770975	0.026575964	0.010793651	0.014965986	0.011020408	0.010566893	0.022312925	0.023356009	0.014285714	0.027573696	0.017732426	0.026621315	0.011564626	0.015419501	0.043129252	0.010657596	0.012517007	0.010929705	0.009886621	0.015918367	0.01170068	0.014421769	0.033287982	0.036689342	0.019818594	0.010068027	0.027573696	0.020045351	0.013514739	0.014965986	0.013469388	0.014376417	0.022267574	0.011655329	0.013015873	0.011337868	0.010884354	0.017959184
269.mp3	0.027981859	0.022585034	0.025895692	0.023174603	0.032063492	0.053469388	0.08893424	0.042857143	0.033333333	0.027301587	0.02984127	0.01755102	0.026303855	0.027800454	0.023401361	0.022721088	0.051836735	0.031337868	0.096326531	0.088072562	0.045487528	0.01446712	0.031473923	0.026122449	0.019909297	0.036281179	0.027619048	0.017052154	0.030657596	0.070294785	0.079455782	0.047165533	0.034829932	0.03877551	0.023628118	0.025170068	0.025442177	0.027301587	0.020589569	0.035736961	0.059229025	0.051836735	0.042721088	0.037641723	0.030975057	0.022040816	0.019229025	0.025804989	0.024580499
270.mp3	0.024671202	0.027936508	0.026530612	0.023174603	0.025442177	0.030884354	0.024761905	0.024943311	0.02430839	0.02707483	0.02399093	0.029795918	0.032653061	0.029614512	0.032108844	0.029115646	0.038684807	0.032063492	0.033197279	0.026621315	0.024444444	0.024807256	0.023628118	0.027029478	0.023628118	0.029387755	0.022902494	0.024943311	0.024036281	0.022630385	0.025986395	0.032970522	0.041723356	0.034421769	0.026621315	0.028526077	0.023129252	0.036553288	0.025351474	0.032199546	0.030113379	0.035736961	0.030702948	0.024807256	0.028526077	0.030113379	0.028798186	0.028571429	0.03446712
272.mp3	0.025759637	0.022947846	0.020045351	0.017414966	0.020589569	0.020907029	0.028888889	0.026213152	0.028798186	0.032653061	0.034920635	0.032834467	0.030884354	0.035102041	0.024988662	0.033424036	0.02984127	0.030793651	0.032154195	0.034693878	0.044081633	0.037324263	0.037188209	0.038412698	0.05877551	0.04185941	0.030521542	0.033968254	0.029251701	0.029070295	0.021814059	0.023764172	0.037596372	0.040453515	0.022675737	0.030748299	0.032380952	0.03537415	0.04399093	0.033333333	0.058866213	0.050385488	0.051927438	0.041632653	0.033922902	0.023129252	0.028390023	0.027437642	0.024897959
273.mp3	0.035873016	0.030249433	0.039274376	0.042494331	0.043219955	0.045759637	0.039954649	0.045124717	0.041768707	0.032879819	0.037369615	0.036689342	0.037732426	0.052108844	0.040045351	0.038321995	0.045170068	0.03814059	0.036190476	0.03537415	0.035056689	0.03845805	0.037097506	0.042358277	0.041405896	0.037777778	0.030793651	0.035963719	0.032834467	0.04399093	0.039092971	0.036417234	0.045124717	0.035782313	0.043809524	0.04154195	0.046122449	0.036371882	0.039546485	0.042947846	0.049160998	0.035782313	0.040816327	0.039455782	0.049977324	0.042993197	0.042131519	0.045034014	0.045351474
274.mp3	0.047437642	0.055600907	0.04739229	0.035328798	0.054829932	0.055963719	0.045668934	0.049478458	0.054875283	0.063809524	0.093560091	0.052834467	0.047800454	0.040770975	0.049569161	0.067437642	0.048027211	0.026258503	0.060498866	0.197823129	0.049569161	0.084036281	0.070612245	0.062040816	0.096190476	0.065714286	0.07446712	0.081088435	0.092879819	0.067709751	0.051111111	0.076734694	0.073197279	0.051836735	0.089886621	0.224172336	0.084444444	0.040544218	0.030022676	0.02952381	0.042902494	0.044852608	0.038412698	0.057959184	0.122811791	0.171247166	0.140226757	0.087346939	0.147029478
275.mp3	0.064807256	0.047301587	0.028480726	0.01755102	0.018911565	0.035918367	0.0338322	0.034875283	0.022131519	0.012063492	0.016371882	0.018231293	0.035510204	0.041269841	0.02952381	0.013378685	0.016689342	0.02031746	0.037596372	0.028571429	0.029795918	0.03600907	0.043446712	0.03968254	0.052970522	0.042176871	0.031247166	0.013741497	0.019863946	0.030204082	0.039365079	0.041179138	0.031247166	0.019909297	0.022857143	0.024353741	0.019954649	0.029478458	0.026122449	0.025351474	0.022312925	0.016961451	0.016099773	0.018185941	0.029705215	0.024399093	0.025396825	0.038639456	0.085759637
276.mp3	0.082630385	0.068208617	0.064399093	0.079183673	0.058956916	0.06122449	0.095011338	0.051020408	0.068435374	0.06707483	0.054331066	0.055918367	0.066439909	0.057142857	0.057414966	0.066258503	0.056326531	0.070340136	0.068163265	0.033333333	0.073605442	0.064852608	0.053922902	0.06154195	0.070702948	0.044535147	0.060770975	0.064399093	0.053151927	0.074648526	0.067664399	0.065714286	0.072244898	0.069070295	0.055192744	0.071564626	0.065986395	0.053696145	0.06893424	0.069251701	0.075782313	0.080136054	0.059092971	0.093015873	0.106349206	0.081269841	0.127573696	0.138956916	0.074376417
278.mp3	0.028344671	0.028344671	0.026303855	0.02707483	0.043174603	0.031791383	0.020544218	0.031111111	0.025260771	0.019455782	0.030385488	0.021768707	0.027120181	0.027346939	0.02462585	0.028117914	0.025623583	0.031655329	0.02829932	0.02952381	0.025487528	0.037188209	0.037687075	0.03446712	0.031020408	0.034965986	0.035827664	0.027891156	0.037006803	0.031020408	0.037505669	0.031836735	0.024943311	0.031473923	0.039274376	0.040136054	0.028843537	0.02154195	0.037505669	0.029070295	0.031473923	0.033287982	0.052199546	0.036145125	0.032743764	0.021723356	0.029251701	0.034965986	0.026031746
279.mp3	0.037777778	0.038367347	0.053197279	0.057188209	0.055328798	0.047664399	0.048390023	0.068208617	0.047482993	0.027709751	0.039546485	0.055555556	0.043628118	0.031519274	0.031655329	0.037505669	0.035419501	0.060816327	0.081587302	0.060907029	0.056462585	0.051428571	0.054376417	0.060952381	0.065623583	0.060408163	0.031655329	0.026938776	0.035736961	0.047709751	0.047891156	0.060544218	0.064943311	0.053560091	0.056417234	0.043446712	0.060816327	0.042131519	0.06521542	0.060907029	0.0630839	0.062630385	0.06553288	0.066439909	0.067891156	0.075963719	0.074739229	0.04739229	0.047210884
280.mp3	0.02861678	0.032789116	0.036145125	0.039229025	0.031564626	0.037460317	0.035918367	0.036417234	0.030839002	0.035419501	0.033696145	0.03845805	0.051020408	0.045351474	0.042585034	0.040680272	0.04031746	0.04244898	0.03600907	0.031791383	0.027800454	0.031746032	0.02399093	0.021632653	0.023582766	0.025396825	0.026077098	0.03260771	0.034240363	0.034965986	0.034376417	0.03015873	0.037687075	0.036417234	0.033786848	0.032063492	0.043446712	0.033922902	0.032834467	0.033061224	0.027120181	0.030612245	0.030521542	0.028888889	0.031609977	0.028480726	0.0261678	0.029659864	0.032154195
281.mp3	0.041269841	0.04244898	0.040045351	0.046077098	0.030702948	0.030340136	0.042494331	0.032426304	0.03138322	0.035283447	0.038684807	0.038639456	0.041315193	0.024399093	0.03170068	0.027619048	0.031836735	0.031156463	0.033922902	0.029977324	0.021768707	0.038594104	0.038321995	0.031337868	0.036825397	0.036326531	0.039365079	0.038594104	0.037823129	0.029569161	0.035963719	0.03814059	0.035555556	0.047165533	0.03814059	0.031156463	0.034104308	0.039047619	0.032970522	0.039773243	0.034195011	0.037414966	0.03600907	0.036417234	0.026893424	0.027936508	0.032517007	0.032471655	0.036145125
282.mp3	0.067891156	0.060997732	0.06521542	0.064263039	0.092380952	0.072199546	0.079047619	0.042403628	0.052199546	0.04707483	0.055963719	0.051156463	0.073197279	0.040816327	0.056326531	0.050566893	0.060181406	0.043537415	0.043673469	0.044263039	0.066575964	0.067891156	0.052018141	0.046485261	0.096281179	0.07015873	0.094285714	0.100272109	0.073197279	0.050340136	0.052562358	0.054331066	0.045804989	0.038412698	0.057369615	0.052970522	0.040589569	0.052108844	0.042675737	0.06553288	0.045079365	0.040589569	0.064126984	0.041315193	0.05446712	0.045623583	0.056281179	0.050022676	0.05414966
284.mp3	0.027755102	0.011836735	0.018185941	0.01968254	0.032380952	0.009931973	0.011428571	0.030113379	0.009659864	0.004263039	0.024535147	0.017959184	0.027800454	0.016054422	0.02154195	0.015238095	0.026621315	0.004671202	0.007029478	0.021995465	0.007981859	0.010113379	0.03537415	0.035102041	0.025351474	0.013151927	0.018276644	0.011655329	0.022494331	0.024807256	0.013605442	0.031882086	0.019138322	0.010430839	0.023764172	0.006031746	0.012290249	0.030113379	0.016371882	0.018866213	0.020136054	0.028117914	0.018956916	0.030839002	0.016870748	0.015963719	0.027437642	0.021315193	0.017959184
285.mp3	0.040362812	0.108208617	0.039863946	0.027029478	0.021950113	0.023446712	0.026938776	0.022040816	0.036099773	0.029297052	0.019455782	0.031156463	0.015555556	0.015510204	0.018730159	0.015283447	0.020907029	0.015555556	0.019002268	0.018049887	0.01877551	0.018911565	0.018185941	0.022902494	0.018503401	0.016417234	0.018503401	0.0138322	0.018004535	0.015419501	0.01569161	0.010022676	0.014557823	0.018367347	0.040181406	0.023764172	0.036507937	0.077142857	0.076780045	0.021315193	0.02	0.016417234	0.023129252	0.082176871	0.087210884	0.019229025	0.0230839	0.044943311	0.078911565
286.mp3	0.024833333	0.020041667	0.021333333	0.019166667	0.022458333	0.028083333	0.028541667	0.025875	0.026666667	0.028583333	0.02725	0.026333333	0.028458333	0.028041667	0.026875	0.022833333	0.023291667	0.022375	0.0215	0.019875	0.026333333	0.026666667	0.028958333	0.025333333	0.0255	0.028083333	0.028	0.029125	0.026	0.02675	0.027958333	0.023708333	0.017458333	0.025916667	0.020916667	0.020666667	0.020083333	0.021916667	0.024375	0.023875	0.023166667	0.027291667	0.026458333	0.023708333	0.021541667	0.024458333	0.026625	0.023916667	0.020625
288.mp3	0.015555556	0.012879819	0.009886621	0.015963719	0.021995465	0.009886621	0.016870748	0.013151927	0.011292517	0.017687075	0.017369615	0.035011338	0.04276644	0.015464853	0.008117914	0.007029478	0.007845805	0.007800454	0.008752834	0.009750567	0.012970522	0.010566893	0.007755102	0.006893424	0.009977324	0.007528345	0.006802721	0.008888889	0.005895692	0.007709751	0.008027211	0.008480726	0.007301587	0.007573696	0.009433107	0.009206349	0.007709751	0.008752834	0.008027211	0.008707483	0.008526077	0.010294785	0.010793651	0.007845805	0.012471655	0.010022676	0.009977324	0.008798186	0.010793651
289.mp3	0.033197279	0.028662132	0.023401361	0.024172336	0.026439909	0.028707483	0.031201814	0.031156463	0.026349206	0.028798186	0.034376417	0.023129252	0.02399093	0.029206349	0.028571429	0.027210884	0.034693878	0.032335601	0.032018141	0.032970522	0.035192744	0.029795918	0.027301587	0.025487528	0.026893424	0.03260771	0.02707483	0.02521542	0.027528345	0.028526077	0.036281179	0.036462585	0.029342404	0.027619048	0.028253968	0.029342404	0.026122449	0.025714286	0.029977324	0.027437642	0.025759637	0.040997732	0.034104308	0.033015873	0.020952381	0.023356009	0.02154195	0.018684807	0.019047619
290.mp3	0.024036281	0.027029478	0.020816327	0.020045351	0.017823129	0.017142857	0.016734694	0.019092971	0.015646259	0.023764172	0.018004535	0.015963719	0.019637188	0.020634921	0.021179138	0.022811791	0.02276644	0.016734694	0.013378685	0.017641723	0.015102041	0.018004535	0.022222222	0.01755102	0.014376417	0.016235828	0.013877551	0.013469388	0.018049887	0.021587302	0.021904762	0.023492063	0.019455782	0.013741497	0.017142857	0.017188209	0.025124717	0.02122449	0.021723356	0.017142857	0.031836735	0.030249433	0.026122449	0.024988662	0.023310658	0.019455782	0.021632653	0.025079365	0.022086168
292.mp3	0.048979592	0.038866213	0.037414966	0.057913832	0.045351474	0.056371882	0.054331066	0.06	0.089886621	0.048752834	0.038956916	0.047528345	0.04	0.056145125	0.045759637	0.039546485	0.038639456	0.048435374	0.06984127	0.053197279	0.052380952	0.059002268	0.049795918	0.090884354	0.102222222	0.064172336	0.062131519	0.038911565	0.100498866	0.049569161	0.046575964	0.045986395	0.075782313	0.050702948	0.043718821	0.050884354	0.041315193	0.051519274	0.070204082	0.052108844	0.043174603	0.039138322	0.051201814	0.046349206	0.046258503	0.042630385	0.040861678	0.042403628	0.052199546
293.mp3	0.030022676	0.03414966	0.029342404	0.046349206	0.039501134	0.047210884	0.050657596	0.030884354	0.049070295	0.046394558	0.027165533	0.037414966	0.028480726	0.036780045	0.036054422	0.038004535	0.054648526	0.033696145	0.055873016	0.049115646	0.035736961	0.043038549	0.031156463	0.036281179	0.031519274	0.036734694	0.042539683	0.033650794	0.05015873	0.039818594	0.044217687	0.037414966	0.025487528	0.051882086	0.027029478	0.039727891	0.042358277	0.036870748	0.050839002	0.043219955	0.037687075	0.040090703	0.031882086	0.026984127	0.019954649	0.035464853	0.033968254	0.030975057	0.024943311
294.mp3	0.038503401	0.064716553	0.055918367	0.045260771	0.034875283	0.028344671	0.027437642	0.02675737	0.027029478	0.026848073	0.027800454	0.028027211	0.031473923	0.025714286	0.026712018	0.029977324	0.028253968	0.027029478	0.027573696	0.030113379	0.026893424	0.027981859	0.02430839	0.028253968	0.029070295	0.030521542	0.027800454	0.025714286	0.029251701	0.028117914	0.030839002	0.029659864	0.025487528	0.028480726	0.028979592	0.027573696	0.0338322	0.029931973	0.023038549	0.028435374	0.027800454	0.025895692	0.03170068	0.025895692	0.031519274	0.031156463	0.051292517	0.044535147	0.025442177
296.mp3	0.028435374	0.025260771	0.029387755	0.029931973	0.0261678	0.033197279	0.029795918	0.030113379	0.037868481	0.050884354	0.046893424	0.031746032	0.027709751	0.028253968	0.018004535	0.023628118	0.030975057	0.021995465	0.020090703	0.022358277	0.020634921	0.020725624	0.022811791	0.027437642	0.022086168	0.017142857	0.026621315	0.025079365	0.027619048	0.021587302	0.020181406	0.015147392	0.013877551	0.019909297	0.025941043	0.021768707	0.030566893	0.036281179	0.027301587	0.017959184	0.022086168	0.01968254	0.013015873	0.033424036	0.019954649	0.019727891	0.028072562	0.025034014	0.024716553
297.mp3	0.024535147	0.027210884	0.031111111	0.03814059	0.029795918	0.016780045	0.014965986	0.025668934	0.030839002	0.030929705	0.017142857	0.032290249	0.024716553	0.019229025	0.020907029	0.006848073	0.012063492	0.014829932	0.010975057	0.016643991	0.015011338	0.053333333	0.013786848	0.011972789	0.011609977	0.013968254	0.01324263	0.011473923	0.013605442	0.018367347	0.021405896	0.024761905	0.019274376	0.018367347	0.012199546	0.031655329	0.026031746	0.024263039	0.022993197	0.031655329	0.031836735	0.027981859	0.035147392	0.029705215	0.028117914	0.016689342	0.012879819	0.010294785	0.010430839
298.mp3	0.026621315	0.01600907	0.017142857	0.017414966	0.035736961	0.02585034	0.013741497	0.034739229	0.023038549	0.020952381	0.02244898	0.020272109	0.018956916	0.014421769	0.02	0.039954649	0.024081633	0.031337868	0.029750567	0.027210884	0.044126984	0.018911565	0.015283447	0.031882086	0.013741497	0.014829932	0.012517007	0.020498866	0.02675737	0.014557823	0.018548753	0.024126984	0.017596372	0.013197279	0.02462585	0.013741497	0.030612245	0.034104308	0.023854875	0.013696145	0.016371882	0.012426304	0.01600907	0.018820862	0.032335601	0.01755102	0.022131519	0.053333333	0.023038549
299.mp3	0.006621315	0.007029478	0.006621315	0.005442177	0.006077098	0.007482993	0.006893424	0.012154195	0.010657596	0.00675737	0.007845805	0.008843537	0.00893424	0.01260771	0.007981859	0.009070295	0.008707483	0.011836735	0.011609977	0.017052154	0.007437642	0.011111111	0.007755102	0.010385488	0.010249433	0.008752834	0.005759637	0.006031746	0.008117914	0.006712018	0.007346939	0.007800454	0.006122449	0.005668934	0.008526077	0.005804989	0.007029478	0.006303855	0.005442177	0.017142857	0.008798186	0.007891156	0.008072562	0.006258503	0.006394558	0.013560091	0.007346939	0.008117914	0.009659864
300.mp3	0.081678005	0.054058957	0.059274376	0.053106576	0.070566893	0.073605442	0.069795918	0.059954649	0.059455782	0.069659864	0.058730159	0.069614512	0.075147392	0.077052154	0.047800454	0.069387755	0.074557823	0.057006803	0.059365079	0.068253968	0.046848073	0.057732426	0.06462585	0.076734694	0.099274376	0.063537415	0.075736961	0.079546485	0.055192744	0.054512472	0.060362812	0.085351474	0.05260771	0.048752834	0.077913832	0.086712018	0.071473923	0.061179138	0.078956916	0.07600907	0.051473923	0.051927438	0.034376417	0.037142857	0.06244898	0.040634921	0.073106576	0.083174603	0.08585034
301.mp3	0.017958333	0.021541667	0.024666667	0.026708333	0.016291667	0.028833333	0.027875	0.0255	0.026791667	0.034541667	0.031125	0.021916667	0.029416667	0.024375	0.021	0.012208333	0.022625	0.025125	0.0245	0.04325	0.0285	0.03025	0.018166667	0.018833333	0.018708333	0.017541667	0.019333333	0.020083333	0.019666667	0.024	0.029583333	0.053041667	0.038208333	0.035666667	0.033416667	0.02675	0.021208333	0.023166667	0.010875	0.019208333	0.020583333	0.016958333	0.021625	0.023375	0.024708333	0.021291667	0.023041667	0.009291667	0.03
302.mp3	0.059291667	0.05675	0.050125	0.049708333	0.05575	0.044291667	0.0605	0.033416667	0.042375	0.044541667	0.089125	0.029541667	0.026916667	0.060375	0.068666667	0.042666667	0.037458333	0.040541667	0.03875	0.0305	0.031375	0.036958333	0.0325	0.037	0.050333333	0.046041667	0.045291667	0.033833333	0.050541667	0.042416667	0.084291667	0.027625	0.063041667	0.03275	0.040708333	0.044333333	0.046083333	0.046625	0.042083333	0.049625	0.038958333	0.03525	0.04425	0.041666667	0.039625	0.051875	0.042916667	0.053375	0.051375
303.mp3	0.058276644	0.079546485	0.089569161	0.086848073	0.10244898	0.08984127	0.08185941	0.093106576	0.094829932	0.093424036	0.103900227	0.087936508	0.06707483	0.077414966	0.07968254	0.093197279	0.082403628	0.091201814	0.084399093	0.088253968	0.087709751	0.091337868	0.087800454	0.083356009	0.084126984	0.071972789	0.087120181	0.085759637	0.082630385	0.078004535	0.084671202	0.092834467	0.103446712	0.087573696	0.08585034	0.087210884	0.086938776	0.083582766	0.079092971	0.057278912	0.064263039	0.042222222	0.032335601	0.024535147	0.07537415	0.088571429	0.098095238	0.091111111	0.093786848
304.mp3	0.044988662	0.045623583	0.04462585	0.035102041	0.097596372	0.045124717	0.029569161	0.022585034	0.024580499	0.025351474	0.042358277	0.04952381	0.045260771	0.035918367	0.065170068	0.040362812	0.046666667	0.051428571	0.056870748	0.064671202	0.058503401	0.038911565	0.063446712	0.033968254	0.041043084	0.070975057	0.025260771	0.06829932	0.060634921	0.035873016	0.03324263	0.02122449	0.037823129	0.046394558	0.017142857	0.029569161	0.074421769	0.063537415	0.053650794	0.055555556	0.063174603	0.049024943	0.02707483	0.0230839	0.023401361	0.04675737	0.083401361	0.095555556	0.067210884
305.mp3	0.11600907	0.083129252	0.045306122	0.038548753	0.039773243	0.033378685	0.035555556	0.0430839	0.047528345	0.037188209	0.039773243	0.043492063	0.039410431	0.057142857	0.048526077	0.047029478	0.047256236	0.039410431	0.048208617	0.050385488	0.043129252	0.067437642	0.024943311	0.036961451	0.052789116	0.029659864	0.05106576	0.060589569	0.053605442	0.053968254	0.054195011	0.060816327	0.036462585	0.048843537	0.0830839	0.068571429	0.070793651	0.045034014	0.038276644	0.042267574	0.058049887	0.053650794	0.05478458	0.059002268	0.065714286	0.041133787	0.034920635	0.062675737	0.046848073
306.mp3	0.036371882	0.031791383	0.028571429	0.031836735	0.026802721	0.039410431	0.029569161	0.025759637	0.02893424	0.030385488	0.025986395	0.030068027	0.029614512	0.031337868	0.027210884	0.031609977	0.030385488	0.027256236	0.03600907	0.03170068	0.027301587	0.033333333	0.027709751	0.038639456	0.032517007	0.031201814	0.03292517	0.032517007	0.033514739	0.03324263	0.033287982	0.025941043	0.028888889	0.028752834	0.037188209	0.026213152	0.033968254	0.029931973	0.030249433	0.033106576	0.029478458	0.040589569	0.032879819	0.02893424	0.024444444	0.029750567	0.020907029	0.029024943	0.027210884
307.mp3	0.052108844	0.054512472	0.057052154	0.075238095	0.071020408	0.065714286	0.062403628	0.062993197	0.046530612	0.047346939	0.048390023	0.04675737	0.044399093	0.045941043	0.04430839	0.040634921	0.036643991	0.043219955	0.057097506	0.063310658	0.050521542	0.047256236	0.041315193	0.040544218	0.039637188	0.038684807	0.054965986	0.059501134	0.051201814	0.048390023	0.042176871	0.040045351	0.04122449	0.039002268	0.051564626	0.061768707	0.045941043	0.037732426	0.042494331	0.042086168	0.039501134	0.045170068	0.053378685	0.052154195	0.046575964	0.040907029	0.060816327	0.04984127	0.063582766
308.mp3	0.024943311	0.040725624	0.021451247	0.030566893	0.022358277	0.023310658	0.031337868	0.022721088	0.027120181	0.024580499	0.024217687	0.017687075	0.018367347	0.031473923	0.031201814	0.039047619	0.026802721	0.028662132	0.036326531	0.021315193	0.028435374	0.024263039	0.040725624	0.022176871	0.026213152	0.035464853	0.030839002	0.031927438	0.019183673	0.022947846	0.029705215	0.019138322	0.042539683	0.0169161	0.029297052	0.02553288	0.021950113	0.031927438	0.020181406	0.024036281	0.021179138	0.029614512	0.024353741	0.028526077	0.033968254	0.024535147	0.02893424	0.024172336	0.018503401
309.mp3	0.08399093	0.095918367	0.093650794	0.112834467	0.096145125	0.06462585	0.05877551	0.088662132	0.079591837	0.10861678	0.114829932	0.092698413	0.089433107	0.072834467	0.081723356	0.073650794	0.084943311	0.052290249	0.021768707	0.017188209	0.022993197	0.040816327	0.020090703	0.017641723	0.024671202	0.03845805	0.027664399	0.01755102	0.02430839	0.043945578	0.040589569	0.031337868	0.03047619	0.038185941	0.050340136	0.025351474	0.017641723	0.019274376	0.037913832	0.03537415	0.019410431	0.013877551	0.021950113	0.03537415	0.025804989	0.031564626	0.033015873	0.061723356	0.05600907
310.mp3	0.015328798	0.02521542	0.047891156	0.026984127	0.013560091	0.01446712	0.01478458	0.014285714	0.093877551	0.02122449	0.018639456	0.015736961	0.061814059	0.039183673	0.023174603	0.049387755	0.015918367	0.010249433	0.012199546	0.011201814	0.011564626	0.023673469	0.021088435	0.076054422	0.021088435	0.09537415	0.03755102	0.01569161	0.028526077	0.012970522	0.010929705	0.01324263	0.011020408	0.029070295	0.066938776	0.017052154	0.024761905	0.01814059	0.015736961	0.013469388	0.080090703	0.051247166	0.023174603	0.012743764	0.015011338	0.01324263	0.01292517	0.012471655	0.011201814
311.mp3	0.028798186	0.035011338	0.056235828	0.036417234	0.045714286	0.032244898	0.026213152	0.022086168	0.036326531	0.021904762	0.019591837	0.032517007	0.027346939	0.017687075	0.025714286	0.026575964	0.033469388	0.031020408	0.024353741	0.023356009	0.025759637	0.021133787	0.027936508	0.019909297	0.023900227	0.02984127	0.014512472	0.015646259	0.026122449	0.038231293	0.023854875	0.012426304	0.014920635	0.017641723	0.015192744	0.013061224	0.01138322	0.020136054	0.027482993	0.027528345	0.018321995	0.021995465	0.020362812	0.015328798	0.018639456	0.019229025	0.011746032	0.016417234	0.012108844
312.mp3	0.029070295	0.045941043	0.031247166	0.037278912	0.028072562	0.039501134	0.040861678	0.046485261	0.058594104	0.05047619	0.037868481	0.045442177	0.035782313	0.083356009	0.05170068	0.046213152	0.03814059	0.041133787	0.021451247	0.033514739	0.023673469	0.032834467	0.034104308	0.02893424	0.056734694	0.053605442	0.052789116	0.076643991	0.055646259	0.044081633	0.064172336	0.048798186	0.056870748	0.04984127	0.045351474	0.038185941	0.044444444	0.051292517	0.056870748	0.053424036	0.060544218	0.071247166	0.052426304	0.083945578	0.083446712	0.052199546	0.032290249	0.054240363	0.068752834
313.mp3	0.017414966	0.02276644	0.009297052	0.018503401	0.009251701	0.036825397	0.034285714	0.024988662	0.030612245	0.018956916	0.029342404	0.042675737	0.016145125	0.01845805	0.013287982	0.020181406	0.009342404	0.016507937	0.023129252	0.015510204	0.012380952	0.012562358	0.018185941	0.015238095	0.034421769	0.045986395	0.014512472	0.023945578	0.023945578	0.051836735	0.042902494	0.037687075	0.046303855	0.038820862	0.009659864	0.011428571	0.00675737	0.018684807	0.012380952	0.025170068	0.028843537	0.022403628	0.011020408	0.014376417	0.018321995	0.022585034	0.014557823	0.036281179	0.02185941
314.mp3	0.057687075	0.03047619	0.043129252	0.046303855	0.03138322	0.044489796	0.038594104	0.056780045	0.084943311	0.065941043	0.081904762	0.074829932	0.07569161	0.09845805	0.083446712	0.075918367	0.096553288	0.08675737	0.070884354	0.070249433	0.099727891	0.047437642	0.053469388	0.102539683	0.044671202	0.033197279	0.07138322	0.037596372	0.043809524	0.082312925	0.035918367	0.047709751	0.04399093	0.081133787	0.111972789	0.035419501	0.047800454	0.03324263	0.075555556	0.052335601	0.087664399	0.045260771	0.044807256	0.100770975	0.081496599	0.090249433	0.092244898	0.094240363	0.081995465
315.mp3	0.058730159	0.04276644	0.059954649	0.052018141	0.055782313	0.057732426	0.049931973	0.048662132	0.062222222	0.062040816	0.059501134	0.065986395	0.066122449	0.047755102	0.042811791	0.043764172	0.046621315	0.050204082	0.050884354	0.058231293	0.072108844	0.042222222	0.049342404	0.049614512	0.057369615	0.054875283	0.047301587	0.056961451	0.039818594	0.037641723	0.03537415	0.036326531	0.036507937	0.038911565	0.039183673	0.048480726	0.036281179	0.03755102	0.042403628	0.037505669	0.046666667	0.048752834	0.045804989	0.03723356	0.040589569	0.038639456	0.036780045	0.041678005	0.035736961
316.mp3	0.036689342	0.045306122	0.045759637	0.098367347	0.170657596	0.089024943	0.048843537	0.070204082	0.051292517	0.069750567	0.072698413	0.060226757	0.107981859	0.053922902	0.039002268	0.069342404	0.096462585	0.059863946	0.057188209	0.04893424	0.043492063	0.042630385	0.056780045	0.059727891	0.040408163	0.03414966	0.045306122	0.050702948	0.037414966	0.04031746	0.051882086	0.041995465	0.034557823	0.041814059	0.062312925	0.052154195	0.038594104	0.052562358	0.054648526	0.053605442	0.046802721	0.041678005	0.05138322	0.04585034	0.053197279	0.046394558	0.032154195	0.056643991	0.060272109
317.mp3	0.093469388	0.07877551	0.099591837	0.109297052	0.126621315	0.082857143	0.045124717	0.105578231	0.066394558	0.088979592	0.128344671	0.109795918	0.053106576	0.071882086	0.088435374	0.083129252	0.09446712	0.13414966	0.09877551	0.079319728	0.079047619	0.068979592	0.087664399	0.110249433	0.132834467	0.074058957	0.054875283	0.100408163	0.070839002	0.097052154	0.109977324	0.136099773	0.067891156	0.048979592	0.102675737	0.077641723	0.091111111	0.11414966	0.096825397	0.093333333	0.09446712	0.096734694	0.090204082	0.093786848	0.110929705	0.08952381	0.053741497	0.077097506	0.078004535
318.mp3	0.081315193	0.100680272	0.059183673	0.085306122	0.098866213	0.059183673	0.097596372	0.081315193	0.083718821	0.100453515	0.083718821	0.059410431	0.082358277	0.078684807	0.073560091	0.100498866	0.058820862	0.075827664	0.071156463	0.08031746	0.067482993	0.086802721	0.077732426	0.083219955	0.080816327	0.076326531	0.085714286	0.074058957	0.090430839	0.089206349	0.072244898	0.091292517	0.089795918	0.060770975	0.070068027	0.076099773	0.070340136	0.059773243	0.048843537	0.04861678	0.049886621	0.061043084	0.068480726	0.063038549	0.059047619	0.06707483	0.063945578	0.070521542	0.063945578
319.mp3	0.021043084	0.02122449	0.019410431	0.014285714	0.008662132	0.023219955	0.031473923	0.039909297	0.044535147	0.022176871	0.019773243	0.024852608	0.018185941	0.012426304	0.022131519	0.033650794	0.039229025	0.019954649	0.020907029	0.037732426	0.027891156	0.028435374	0.037868481	0.039319728	0.043764172	0.034285714	0.038004535	0.032834467	0.017142857	0.013378685	0.017414966	0.013061224	0.017823129	0.027664399	0.035328798	0.039410431	0.022086168	0.043265306	0.03015873	0.022403628	0.024263039	0.0261678	0.059455782	0.030294785	0.028662132	0.035782313	0.018866213	0.013061224	0.01814059
320.mp3	0.061315193	0.059954649	0.062993197	0.067346939	0.056417234	0.040408163	0.046666667	0.052789116	0.06244898	0.101133787	0.072154195	0.064263039	0.053061224	0.047210884	0.085804989	0.139274376	0.079818594	0.072018141	0.070975057	0.06829932	0.056054422	0.040544218	0.0369161	0.042403628	0.034376417	0.040770975	0.032018141	0.045396825	0.046666667	0.090929705	0.050884354	0.066893424	0.052154195	0.051564626	0.083673469	0.078866213	0.078639456	0.058684807	0.059637188	0.062222222	0.047800454	0.04585034	0.04521542	0.049931973	0.050113379	0.048163265	0.048027211	0.051020408	0.048480726
321.mp3	0.059410431	0.07814059	0.059637188	0.080362812	0.080453515	0.093605442	0.091247166	0.075419501	0.078185941	0.092698413	0.071609977	0.063356009	0.091020408	0.112834467	0.08739229	0.069931973	0.058911565	0.047437642	0.083900227	0.087664399	0.056235828	0.079818594	0.082539683	0.074376417	0.090430839	0.064897959	0.106213152	0.082086168	0.058730159	0.086984127	0.095736961	0.080907029	0.078684807	0.063809524	0.053015873	0.044852608	0.052653061	0.053287982	0.046349206	0.14	0.069795918	0.052199546	0.045895692	0.039909297	0.042993197	0.052108844	0.056145125	0.075056689	0.105396825
322.mp3	0.031746032	0.031927438	0.036190476	0.042176871	0.035102041	0.02893424	0.024217687	0.029659864	0.043537415	0.02739229	0.03755102	0.052698413	0.039863946	0.031337868	0.046666667	0.045306122	0.042494331	0.026712018	0.039863946	0.048707483	0.033605442	0.040544218	0.030430839	0.034557823	0.033696145	0.050340136	0.039410431	0.023492063	0.05755102	0.038594104	0.032743764	0.053741497	0.063401361	0.048480726	0.041950113	0.034512472	0.041496599	0.043356009	0.034058957	0.046893424	0.029659864	0.026485261	0.040816327	0.03537415	0.029070295	0.050884354	0.040952381	0.04952381	0.039863946
323.mp3	0.038367347	0.031201814	0.024852608	0.01968254	0.020770975	0.028253968	0.046349206	0.024036281	0.024807256	0.032335601	0.025714286	0.037052154	0.0369161	0.03324263	0.026666667	0.031882086	0.03723356	0.024036281	0.022539683	0.019319728	0.018231293	0.024761905	0.018594104	0.020181406	0.02430839	0.01968254	0.021360544	0.026530612	0.035147392	0.017868481	0.013287982	0.031337868	0.031473923	0.042176871	0.047346939	0.030748299	0.052063492	0.038594104	0.014557823	0.039047619	0.036870748	0.031337868	0.023492063	0.020090703	0.032154195	0.020453515	0.033378685	0.030340136	0.015102041
324.mp3	0.034693878	0.023764172	0.019138322	0.009750567	0.005895692	0.026258503	0.020544218	0.019047619	0.025351474	0.009297052	0.005895692	0.01170068	0.026439909	0.02829932	0.016553288	0.008435374	0.004897959	0.019727891	0.016462585	0.021269841	0.030385488	0.010204082	0.018185941	0.063718821	0.064807256	0.071156463	0.02675737	0.006802721	0.011247166	0.009478458	0.00829932	0.017188209	0.01968254	0.005986395	0.007528345	0.014693878	0.049024943	0.039591837	0.022358277	0.007346939	0.007528345	0.013061224	0.019138322	0.028163265	0.019818594	0.01755102	0.024852608	0.041904762	0.07537415
325.mp3	0.059047619	0.069251701	0.042539683	0.068662132	0.065079365	0.050340136	0.046439909	0.076326531	0.067619048	0.057188209	0.092063492	0.073968254	0.051247166	0.061995465	0.057777778	0.063174603	0.041269841	0.036281179	0.025578231	0.029795918	0.030340136	0.026712018	0.025804989	0.035873016	0.05324263	0.073560091	0.051746032	0.075283447	0.06462585	0.063628118	0.055056689	0.067165533	0.066439909	0.073650794	0.066666667	0.066303855	0.072517007	0.073287982	0.064172336	0.058684807	0.062086168	0.05292517	0.056054422	0.050113379	0.058594104	0.034965986	0.03569161	0.041723356	0.040952381
326.mp3	0.048526077	0.026077098	0.041179138	0.051791383	0.071972789	0.047346939	0.017777778	0.03537415	0.016598639	0.024535147	0.044399093	0.037142857	0.035510204	0.043492063	0.046439909	0.023401361	0.05047619	0.047619048	0.046077098	0.041768707	0.036598639	0.048798186	0.039092971	0.040816327	0.065487528	0.03015873	0.025986395	0.045487528	0.048526077	0.038412698	0.036462585	0.023265306	0.037823129	0.038049887	0.028390023	0.035283447	0.038956916	0.035782313	0.058956916	0.058367347	0.038730159	0.047664399	0.03537415	0.051519274	0.043038549	0.037732426	0.055918367	0.030839002	0.018004535
327.mp3	0.045986395	0.059727891	0.080045351	0.081043084	0.057687075	0.081995465	0.074512472	0.062539683	0.054512472	0.076326531	0.064263039	0.046077098	0.06430839	0.078004535	0.069478458	0.0138322	0.02952381	0.038866213	0.022176871	0.013061224	0.021179138	0.04707483	0.042811791	0.060544218	0.075918367	0.070204082	0.050657596	0.051609977	0.087165533	0.061043084	0.020589569	0.033786848	0.023718821	0.025623583	0.01015873	0.03324263	0.053333333	0.042494331	0.056870748	0.076780045	0.073922902	0.088707483	0.061360544	0.089433107	0.084807256	0.034512472	0.03170068	0.047346939	0.039274376
328.mp3	0.045714286	0.03047619	0.047709751	0.034512472	0.048390023	0.034965986	0.052471655	0.049931973	0.040408163	0.032290249	0.035147392	0.038185941	0.046712018	0.043038549	0.030884354	0.042811791	0.04462585	0.041451247	0.038639456	0.039274376	0.03537415	0.045623583	0.047256236	0.036371882	0.044852608	0.049659864	0.037278912	0.042131519	0.041360544	0.047437642	0.046666667	0.031746032	0.05170068	0.062947846	0.03968254	0.036281179	0.036780045	0.039047619	0.066394558	0.055419501	0.051428571	0.038367347	0.033287982	0.043854875	0.046893424	0.026031746	0.034421769	0.053197279	0.064081633
329.mp3	0.016235828	0.018231293	0.017460317	0.01814059	0.015600907	0.018367347	0.017097506	0.020680272	0.020226757	0.019591837	0.018820862	0.013151927	0.018730159	0.017142857	0.014285714	0.012199546	0.013650794	0.02031746	0.027845805	0.018866213	0.022721088	0.031791383	0.015555556	0.014376417	0.019773243	0.015328798	0.016825397	0.019092971	0.020181406	0.024081633	0.01723356	0.0261678	0.024126984	0.014920635	0.020045351	0.019365079	0.019637188	0.019138322	0.022040816	0.023265306	0.025351474	0.02244898	0.034331066	0.016870748	0.02185941	0.021133787	0.016553288	0.019183673	0.015056689
330.mp3	0.066530612	0.074512472	0.085668934	0.081133787	0.071972789	0.065941043	0.085442177	0.076734694	0.070113379	0.079455782	0.087664399	0.080634921	0.072517007	0.079501134	0.078231293	0.063764172	0.074603175	0.061088435	0.067891156	0.074965986	0.08031746	0.078820862	0.064897959	0.0738322	0.069795918	0.065668934	0.066439909	0.070884354	0.0769161	0.071156463	0.074376417	0.064263039	0.059229025	0.056643991	0.071972789	0.076371882	0.068798186	0.06	0.06244898	0.065351474	0.068888889	0.063854875	0.068027211	0.069886621	0.068117914	0.071655329	0.05755102	0.069659864	0.066439909
332.mp3	0.061768707	0.053696145	0.04154195	0.051519274	0.055646259	0.064671202	0.048117914	0.028163265	0.051519274	0.06	0.046303855	0.033015873	0.061315193	0.059954649	0.043129252	0.021995465	0.046439909	0.048888889	0.050521542	0.026802721	0.054512472	0.052380952	0.057687075	0.019863946	0.041088435	0.039909297	0.054058957	0.026848073	0.043900227	0.044580499	0.049342404	0.021995465	0.056825397	0.050612245	0.049977324	0.029024943	0.045714286	0.051247166	0.053560091	0.023582766	0.042222222	0.041587302	0.045986395	0.049206349	0.015963719	0.007210884	0.020680272	0.048163265	0.086938776
333.mp3	0.070385488	0.067800454	0.066666667	0.067845805	0.062494331	0.066575964	0.061950113	0.057278912	0.044217687	0.054875283	0.070204082	0.072743764	0.075510204	0.070430839	0.06585034	0.070068027	0.065941043	0.06829932	0.071972789	0.074829932	0.053424036	0.058004535	0.062585034	0.058684807	0.064716553	0.057596372	0.057596372	0.065714286	0.062539683	0.05723356	0.068117914	0.082811791	0.075873016	0.082993197	0.074557823	0.069977324	0.066349206	0.064671202	0.067528345	0.064716553	0.060770975	0.047301587	0.03324263	0.040907029	0.033469388	0.046258503	0.061678005	0.065578231	0.054058957
334.mp3	0.046122449	0.042358277	0.037505669	0.041496599	0.050340136	0.051156463	0.031247166	0.038367347	0.050612245	0.035782313	0.034693878	0.03600907	0.047528345	0.053560091	0.045714286	0.050022676	0.056099773	0.049977324	0.055827664	0.055782313	0.045442177	0.040634921	0.036462585	0.042040816	0.053333333	0.052335601	0.041496599	0.050975057	0.03478458	0.038321995	0.037641723	0.035283447	0.038321995	0.036099773	0.034829932	0.036780045	0.036054422	0.031428571	0.034603175	0.048480726	0.048208617	0.045442177	0.042902494	0.043537415	0.041088435	0.042585034	0.051609977	0.052154195	0.044988662
335.mp3	0.048375	0.06675	0.066208333	0.056958333	0.057083333	0.042791667	0.04125	0.034125	0.043333333	0.044416667	0.03525	0.046125	0.046416667	0.052791667	0.042041667	0.046791667	0.047375	0.043625	0.043458333	0.046458333	0.042	0.064208333	0.039916667	0.044416667	0.045208333	0.047166667	0.042583333	0.049833333	0.049625	0.055291667	0.054916667	0.051083333	0.0515	0.053333333	0.048833333	0.047291667	0.046375	0.052541667	0.058583333	0.059791667	0.051541667	0.047541667	0.058583333	0.05425	0.071833333	0.059666667	0.055416667	0.06975	0.05975
336.mp3	0.051609977	0.034376417	0.039501134	0.061496599	0.047482993	0.051972789	0.06829932	0.064897959	0.053469388	0.052244898	0.054195011	0.033151927	0.040861678	0.052879819	0.042494331	0.067981859	0.071746032	0.077369615	0.058367347	0.064399093	0.064263039	0.076417234	0.073106576	0.06585034	0.082947846	0.071746032	0.068435374	0.073922902	0.066031746	0.070929705	0.057641723	0.077641723	0.057732426	0.051927438	0.051655329	0.062312925	0.029750567	0.036099773	0.06399093	0.047755102	0.03292517	0.041133787	0.037460317	0.036417234	0.052244898	0.032380952	0.046848073	0.042267574	0.048117914
338.mp3	0.065759637	0.079002268	0.047437642	0.079092971	0.036553288	0.012380952	0.022403628	0.030929705	0.013605442	0.012426304	0.047755102	0.024036281	0.038049887	0.019591837	0.017006803	0.029478458	0.022312925	0.0138322	0.030793651	0.04675737	0.035147392	0.013786848	0.014195011	0.030839002	0.029433107	0.017142857	0.024535147	0.051655329	0.0338322	0.036235828	0.009931973	0.015736961	0.025170068	0.014739229	0.016643991	0.021315193	0.014240363	0.013378685	0.013378685	0.008979592	0.026077098	0.022358277	0.021133787	0.012018141	0.027165533	0.011746032	0.017278912	0.009342404	0.01324263
339.mp3	0.033061224	0.025804989	0.031927438	0.031564626	0.036825397	0.043537415	0.031564626	0.035464853	0.026031746	0.03324263	0.030975057	0.035827664	0.044263039	0.033287982	0.032834467	0.035555556	0.029251701	0.02675737	0.037913832	0.045396825	0.043673469	0.035827664	0.03106576	0.034693878	0.028798186	0.027029478	0.032199546	0.033786848	0.033877551	0.036689342	0.040680272	0.039183673	0.039773243	0.03260771	0.03723356	0.03292517	0.025487528	0.033741497	0.023628118	0.030340136	0.028027211	0.031020408	0.037641723	0.034829932	0.03138322	0.035827664	0.031519274	0.030884354	0.0369161
340.mp3	0.051428571	0.027346939	0.03047619	0.033696145	0.030884354	0.040816327	0.032743764	0.078412698	0.038639456	0.084353741	0.027029478	0.057006803	0.057052154	0.118004535	0.040952381	0.048571429	0.080997732	0.03755102	0.046077098	0.056326531	0.042585034	0.049614512	0.057687075	0.047981859	0.024580499	0.030657596	0.039092971	0.062312925	0.051882086	0.016553288	0.019229025	0.038548753	0.114739229	0.056145125	0.040362812	0.043537415	0.015873016	0.013696145	0.044716553	0.059047619	0.01292517	0.011473923	0.015510204	0.011836735	0.02185941	0.014421769	0.011020408	0.009705215	0.015646259
341.mp3	0.010975057	0.043854875	0.016054422	0.043265306	0.026848073	0.042539683	0.030566893	0.027664399	0.038185941	0.013015873	0.047981859	0.034240363	0.023809524	0.041088435	0.031020408	0.015011338	0.012108844	0.010884354	0.034693878	0.011972789	0.016099773	0.021133787	0.018911565	0.009297052	0.01170068	0.020272109	0.013151927	0.010657596	0.02893424	0.05260771	0.024535147	0.011020408	0.011609977	0.012743764	0.010839002	0.009705215	0.012743764	0.042539683	0.023673469	0.015827664	0.027120181	0.016371882	0.012653061	0.031836735	0.011609977	0.016961451	0.026712018	0.044081633	0.019002268
342.mp3	0.036598639	0.008752834	0.027845805	0.016553288	0.024716553	0.013197279	0.027029478	0.015328798	0.023582766	0.01047619	0.030430839	0.011292517	0.032789116	0.009115646	0.016553288	0.009569161	0.037913832	0.017823129	0.036961451	0.017959184	0.020408163	0.009342404	0.049886621	0.017052154	0.042403628	0.013197279	0.028072562	0.011655329	0.020544218	0.012879819	0.029251701	0.010612245	0.021179138	0.011111111	0.024535147	0.010702948	0.017777778	0.017006803	0.018639456	0.011111111	0.020634921	0.013650794	0.019274376	0.011156463	0.021496599	0.016689342	0.024807256	0.016870748	0.022857143
343.mp3	0.029705215	0.035328798	0.039002268	0.043764172	0.032879819	0.030430839	0.033015873	0.033605442	0.027165533	0.033061224	0.038231293	0.030385488	0.036870748	0.037959184	0.036326531	0.036870748	0.040453515	0.067346939	0.037641723	0.055963719	0.043174603	0.034920635	0.043129252	0.037278912	0.030294785	0.031882086	0.028571429	0.034739229	0.036462585	0.036371882	0.042040816	0.058276644	0.059546485	0.044489796	0.028798186	0.03755102	0.034421769	0.030385488	0.0538322	0.042086168	0.039727891	0.044716553	0.050566893	0.040408163	0.043310658	0.038185941	0.023628118	0.029387755	0.037278912
344.mp3	0.029977324	0.024489796	0.018639456	0.01755102	0.014557823	0.010884354	0.034285714	0.026802721	0.03170068	0.035464853	0.036507937	0.02553288	0.021088435	0.017369615	0.026575964	0.032426304	0.014875283	0.013106576	0.009433107	0.029569161	0.01324263	0.01170068	0.007301587	0.016553288	0.006802721	0.009115646	0.026712018	0.052970522	0.0461678	0.021496599	0.01414966	0.01170068	0.014648526	0.011337868	0.017505669	0.035646259	0.040544218	0.040136054	0.055600907	0.025804989	0.040453515	0.023673469	0.025034014	0.030022676	0.031927438	0.030975057	0.01968254	0.019138322	0.02244898
345.mp3	0.037278912	0.05106576	0.052018141	0.042902494	0.038594104	0.036371882	0.040136054	0.069750567	0.058503401	0.062585034	0.042585034	0.038095238	0.044217687	0.042040816	0.04861678	0.050022676	0.032471655	0.060816327	0.079138322	0.054058957	0.054693878	0.059092971	0.064353741	0.080498866	0.053877551	0.048072562	0.039092971	0.072426304	0.094557823	0.056190476	0.071020408	0.057913832	0.051428571	0.082086168	0.089931973	0.076281179	0.069569161	0.080816327	0.099092971	0.054557823	0.049206349	0.043809524	0.043265306	0.039455782	0.046122449	0.043900227	0.055419501	0.040770975	0.051836735
346.mp3	0.021768707	0.01845805	0.023764172	0.019455782	0.037913832	0.025668934	0.041179138	0.024036281	0.034920635	0.049705215	0.032517007	0.019637188	0.021269841	0.032698413	0.043446712	0.03047619	0.02276644	0.022312925	0.02399093	0.018049887	0.028843537	0.027120181	0.012879819	0.021587302	0.030294785	0.030022676	0.036190476	0.029251701	0.025034014	0.024943311	0.018866213	0.034965986	0.042539683	0.031791383	0.021451247	0.033151927	0.023310658	0.035555556	0.035464853	0.025941043	0.02430839	0.031020408	0.04399093	0.035464853	0.021678005	0.037641723	0.040770975	0.030975057	0.030385488
347.mp3	0.054421769	0.034376417	0.036190476	0.035056689	0.044716553	0.041043084	0.026213152	0.028163265	0.039501134	0.035192744	0.040770975	0.036689342	0.031972789	0.055510204	0.030294785	0.02893424	0.041043084	0.038639456	0.036099773	0.04675737	0.037823129	0.035238095	0.04829932	0.047573696	0.053786848	0.042403628	0.045804989	0.044943311	0.04675737	0.040544218	0.056417234	0.060181406	0.041587302	0.045442177	0.02829932	0.042675737	0.031927438	0.025986395	0.033650794	0.032562358	0.032199546	0.031836735	0.024444444	0.032834467	0.034875283	0.028390023	0.026666667	0.030612245	0.033106576
348.mp3	0.046848073	0.037414966	0.040272109	0.050068027	0.106394558	0.072879819	0.057777778	0.075011338	0.035555556	0.048117914	0.111791383	0.033560091	0.063219955	0.054648526	0.075918367	0.103900227	0.088662132	0.046122449	0.074013605	0.043356009	0.041269841	0.029297052	0.096054422	0.053786848	0.109070295	0.078095238	0.06829932	0.047936508	0.037460317	0.038639456	0.034557823	0.025623583	0.0569161	0.04553288	0.041995465	0.049342404	0.035600907	0.045260771	0.047210884	0.07324263	0.039138322	0.050884354	0.02739229	0.046938776	0.049795918	0.039591837	0.056417234	0.070929705	0.038820862
349.mp3	0.027482993	0.038684807	0.035782313	0.018367347	0.026984127	0.034058957	0.039319728	0.034829932	0.028344671	0.048480726	0.050884354	0.048390023	0.047573696	0.068344671	0.035056689	0.043492063	0.036099773	0.027120181	0.029750567	0.046031746	0.032698413	0.034421769	0.038004535	0.049659864	0.037052154	0.024807256	0.016507937	0.024081633	0.01755102	0.032517007	0.032653061	0.033922902	0.043900227	0.035147392	0.031201814	0.036870748	0.03292517	0.024217687	0.026349206	0.038004535	0.033922902	0.031020408	0.038548753	0.025351474	0.02244898	0.030702948	0.026439909	0.032426304	0.034104308
350.mp3	0.042630385	0.039183673	0.060045351	0.060589569	0.053106576	0.039455782	0.034195011	0.041587302	0.033922902	0.038185941	0.030748299	0.038911565	0.03968254	0.048888889	0.047981859	0.039229025	0.037188209	0.038276644	0.034058957	0.039365079	0.026666667	0.063310658	0.043265306	0.06185941	0.041405896	0.049433107	0.045895692	0.060272109	0.06739229	0.082585034	0.15324263	0.064580499	0.042630385	0.052108844	0.072653061	0.072199546	0.056417234	0.063673469	0.06553288	0.078185941	0.074920635	0.053015873	0.068888889	0.066893424	0.059637188	0.060453515	0.069750567	0.046848073	0.06244898
352.mp3	0.038276644	0.040634921	0.041133787	0.042947846	0.05537415	0.034829932	0.046575964	0.057460317	0.037777778	0.049795918	0.055555556	0.052199546	0.032743764	0.027891156	0.03260771	0.043356009	0.040770975	0.037006803	0.038004535	0.033015873	0.023628118	0.024580499	0.027165533	0.038820862	0.073287982	0.058548753	0.04430839	0.028888889	0.048843537	0.039183673	0.036734694	0.02829932	0.030612245	0.043038549	0.032154195	0.01723356	0.024036281	0.016235828	0.022675737	0.042947846	0.052834467	0.046303855	0.025034014	0.041451247	0.047573696	0.0461678	0.031609977	0.04031746	0.040408163
353.mp3	0.01877551	0.029569161	0.022403628	0.025396825	0.030793651	0.027664399	0.038185941	0.039727891	0.043945578	0.030294785	0.03015873	0.07106576	0.081405896	0.058004535	0.026122449	0.059863946	0.058412698	0.048480726	0.040952381	0.044535147	0.035283447	0.042993197	0.047256236	0.04462585	0.06553288	0.067301587	0.080136054	0.053061224	0.052698413	0.060136054	0.046893424	0.0230839	0.021587302	0.033197279	0.03414966	0.038730159	0.04675737	0.023673469	0.036780045	0.049251701	0.035011338	0.044399093	0.047210884	0.039365079	0.03600907	0.030793651	0.043129252	0.048888889	0.042222222
354.mp3	0.078276644	0.055782313	0.061043084	0.082312925	0.068843537	0.078321995	0.042403628	0.052879819	0.061632653	0.06829932	0.067120181	0.0738322	0.076507937	0.072290249	0.089433107	0.083038549	0.088798186	0.092879819	0.093696145	0.090521542	0.072108844	0.077732426	0.069433107	0.076734694	0.068571429	0.074603175	0.06462585	0.071519274	0.081088435	0.074965986	0.088752834	0.098866213	0.072517007	0.074648526	0.081632653	0.078095238	0.083401361	0.086893424	0.086802721	0.091791383	0.089387755	0.085759637	0.076870748	0.067029478	0.072154195	0.068027211	0.074875283	0.072335601	0.067301587
355.mp3	0.032653061	0.045804989	0.055555556	0.037097506	0.057913832	0.046213152	0.035464853	0.036190476	0.029160998	0.031247166	0.035147392	0.039727891	0.049478458	0.048208617	0.038049887	0.040498866	0.040544218	0.042675737	0.054331066	0.048208617	0.041133787	0.044535147	0.072199546	0.040045351	0.091428571	0.056326531	0.062267574	0.066031746	0.035328798	0.030204082	0.0661678	0.038321995	0.045804989	0.055464853	0.046349206	0.040589569	0.031836735	0.047981859	0.049795918	0.060272109	0.055102041	0.042993197	0.04185941	0.070340136	0.037505669	0.02707483	0.034557823	0.038231293	0.035600907
356.mp3	0.01446712	0.013424036	0.013877551	0.012879819	0.013560091	0.012335601	0.011428571	0.013333333	0.012789116	0.014603175	0.013061224	0.018594104	0.014240363	0.012970522	0.012789116	0.015238095	0.013605442	0.018049887	0.01478458	0.016417234	0.015873016	0.01569161	0.017052154	0.016689342	0.016054422	0.011655329	0.013287982	0.012154195	0.013106576	0.017278912	0.016825397	0.016553288	0.016734694	0.012018141	0.011927438	0.012426304	0.013560091	0.01414966	0.013061224	0.015510204	0.013605442	0.017596372	0.015328798	0.016507937	0.016780045	0.014285714	0.017369615	0.015555556	0.017505669
357.mp3	0.065124717	0.048571429	0.063446712	0.059501134	0.04829932	0.063900227	0.050793651	0.038730159	0.104852608	0.101678005	0.10185941	0.092471655	0.112380952	0.11138322	0.09106576	0.101814059	0.108208617	0.036190476	0.056371882	0.028027211	0.038684807	0.065306122	0.033151927	0.027528345	0.031337868	0.03723356	0.054920635	0.041723356	0.032335601	0.04707483	0.04	0.047346939	0.055827664	0.039319728	0.034829932	0.034421769	0.054240363	0.039727891	0.074557823	0.036734694	0.03600907	0.043900227	0.030748299	0.042312925	0.028208617	0.026984127	0.044716553	0.068979592	0.029569161
358.mp3	0.04893424	0.049977324	0.048662132	0.096371882	0.073061224	0.051428571	0.04521542	0.050521542	0.041678005	0.03537415	0.042857143	0.042176871	0.073061224	0.050113379	0.058367347	0.069297052	0.063129252	0.086439909	0.051156463	0.059591837	0.062358277	0.044444444	0.043900227	0.039818594	0.044897959	0.038684807	0.043446712	0.038276644	0.044761905	0.064263039	0.05324263	0.128979592	0.058321995	0.046077098	0.052335601	0.056326531	0.058095238	0.04276644	0.034512472	0.058503401	0.076870748	0.04893424	0.041678005	0.054240363	0.126621315	0.047800454	0.041269841	0.055600907	0.05723356
359.mp3	0.007800454	0.01047619	0.02984127	0.013151927	0.01106576	0.033287982	0.022403628	0.019410431	0.017142857	0.035102041	0.017369615	0.006666667	0.014512472	0.004217687	0.005941043	0.0061678	0.02	0.01015873	0.014013605	0.032063492	0.013424036	0.012199546	0.030657596	0.02952381	0.016870748	0.012244898	0.02031746	0.007981859	0.012199546	0.021950113	0.010566893	0.011791383	0.028843537	0.040861678	0.02031746	0.023265306	0.030204082	0.018412698	0.010793651	0.005714286	0.011156463	0.003310658	0.004807256	0.017687075	0.007709751	0.00739229	0.014693878	0.010340136	0.008344671
360.mp3	0.016780045	0.016054422	0.021088435	0.010566893	0.031201814	0.01170068	0.023764172	0.034013605	0.014557823	0.013922902	0.019909297	0.012879819	0.014875283	0.01106576	0.023673469	0.021179138	0.011972789	0.014240363	0.018095238	0.019591837	0.027029478	0.022585034	0.026031746	0.01968254	0.017097506	0.022539683	0.029206349	0.009886621	0.020408163	0.013469388	0.029705215	0.017414966	0.017414966	0.012879819	0.018594104	0.010340136	0.024489796	0.012199546	0.026485261	0.027573696	0.016099773	0.011836735	0.021088435	0.011201814	0.019863946	0.014965986	0.02154195	0.016054422	0.015782313
361.mp3	0.014875283	0.021723356	0.019410431	0.019773243	0.018730159	0.023718821	0.016553288	0.015192744	0.051292517	0.029251701	0.022630385	0.013197279	0.025986395	0.01845805	0.017777778	0.018367347	0.03292517	0.022358277	0.014693878	0.028208617	0.018321995	0.018321995	0.024399093	0.054512472	0.026621315	0.017777778	0.024399093	0.026530612	0.014376417	0.015147392	0.035646259	0.029478458	0.022811791	0.019455782	0.038412698	0.017052154	0.016371882	0.021133787	0.040634921	0.025623583	0.014512472	0.019909297	0.018548753	0.015646259	0.013968254	0.047029478	0.035419501	0.022040816	0.01845805
362.mp3	0.010612245	0.012517007	0.018049887	0.017505669	0.010702948	0.011473923	0.011564626	0.007800454	0.01015873	0.014240363	0.010566893	0.00952381	0.012335601	0.019954649	0.020362812	0.008752834	0.011292517	0.008888889	0.009206349	0.016961451	0.015419501	0.011247166	0.013696145	0.012517007	0.010929705	0.016825397	0.008390023	0.009433107	0.010521542	0.016054422	0.019092971	0.011156463	0.023537415	0.032335601	0.032562358	0.041723356	0.011201814	0.011473923	0.016054422	0.011428571	0.015283447	0.023038549	0.013469388	0.01600907	0.040272109	0.009795918	0.00893424	0.06861678	0.020226757
364.mp3	0.015147392	0.017732426	0.014875283	0.01260771	0.019773243	0.029251701	0.014693878	0.021904762	0.017913832	0.022721088	0.015827664	0.013424036	0.022585034	0.021814059	0.031609977	0.014648526	0.017777778	0.013015873	0.014875283	0.015238095	0.013696145	0.011292517	0.020907029	0.018231293	0.018594104	0.01170068	0.020408163	0.01324263	0.014875283	0.006439909	0.022811791	0.013015873	0.01292517	0.012199546	0.021088435	0.027301587	0.012154195	0.026077098	0.019455782	0.02154195	0.017278912	0.018820862	0.014285714	0.024716553	0.015238095	0.014376417	0.019863946	0.029614512	0.019591837
365.mp3	0.036099773	0.036689342	0.038911565	0.032154195	0.051746032	0.040362812	0.038412698	0.033786848	0.02984127	0.033333333	0.030340136	0.044263039	0.037414966	0.032698413	0.040272109	0.037460317	0.049206349	0.049569161	0.041133787	0.037596372	0.040725624	0.062131519	0.035918367	0.036099773	0.03877551	0.039365079	0.04553288	0.043492063	0.042494331	0.038911565	0.042675737	0.044716553	0.037052154	0.037278912	0.047573696	0.041950113	0.042585034	0.043945578	0.047528345	0.04462585	0.042675737	0.035555556	0.048390023	0.042176871	0.034603175	0.045623583	0.038503401	0.03260771	0.038956916
366.mp3	0.071927438	0.062222222	0.060680272	0.060544218	0.071156463	0.06739229	0.063174603	0.06244898	0.070294785	0.080861678	0.057868481	0.073514739	0.067573696	0.055056689	0.058276644	0.092789116	0.076235828	0.052244898	0.052244898	0.06244898	0.062403628	0.050975057	0.055192744	0.054557823	0.053197279	0.063764172	0.064489796	0.054693878	0.049115646	0.066802721	0.057641723	0.064172336	0.065260771	0.061768707	0.069115646	0.060997732	0.058095238	0.04739229	0.043492063	0.04399093	0.040272109	0.041043084	0.046122449	0.04399093	0.03723356	0.031519274	0.042222222	0.050702948	0.043038549
367.mp3	0.021723356	0.028208617	0.050294785	0.031564626	0.031519274	0.030294785	0.02244898	0.024943311	0.023764172	0.020090703	0.017596372	0.033968254	0.063356009	0.030748299	0.026303855	0.022312925	0.02276644	0.022086168	0.02829932	0.033968254	0.028390023	0.026303855	0.014648526	0.019455782	0.020181406	0.020136054	0.024263039	0.014739229	0.032653061	0.020272109	0.028707483	0.020997732	0.018231293	0.02185941	0.019455782	0.026893424	0.022403628	0.027891156	0.028843537	0.027346939	0.032063492	0.042947846	0.031882086	0.035600907	0.029024943	0.021360544	0.023764172	0.016643991	0.011247166
368.mp3	0.060952381	0.041451247	0.033786848	0.018820862	0.018321995	0.061043084	0.035011338	0.028888889	0.035736961	0.033469388	0.058412698	0.053650794	0.046621315	0.044353741	0.044897959	0.054285714	0.054104308	0.040952381	0.045895692	0.035011338	0.052335601	0.045170068	0.032063492	0.024353741	0.042494331	0.038911565	0.029433107	0.024671202	0.044671202	0.0230839	0.032380952	0.025396825	0.037505669	0.054693878	0.018185941	0.033605442	0.057142857	0.026530612	0.043174603	0.02462585	0.042494331	0.046848073	0.049886621	0.052471655	0.04122449	0.043219955	0.056145125	0.051156463	0.049886621
369.mp3	0.057641723	0.02244898	0.03537415	0.058412698	0.062358277	0.023310658	0.019365079	0.027210884	0.022857143	0.033378685	0.023809524	0.026303855	0.027165533	0.023174603	0.027120181	0.025623583	0.020045351	0.053786848	0.025079365	0.072018141	0.093424036	0.04122449	0.019410431	0.02952381	0.0138322	0.008888889	0.01260771	0.011746032	0.01414966	0.029251701	0.099637188	0.030340136	0.044716553	0.025442177	0.021950113	0.011519274	0.101315193	0.037097506	0.016281179	0.026712018	0.019274376	0.030385488	0.025170068	0.017278912	0.021133787	0.021496599	0.026984127	0.018639456	0.019002268
370.mp3	0.043718821	0.041587302	0.013514739	0.016099773	0.021360544	0.021179138	0.018730159	0.020408163	0.01968254	0.018321995	0.006621315	0.017006803	0.022630385	0.02399093	0.037052154	0.019274376	0.015600907	0.015238095	0.006439909	0.015827664	0.023038549	0.020952381	0.015963719	0.017414966	0.018049887	0.025170068	0.042721088	0.041632653	0.03414966	0.038911565	0.02244898	0.022993197	0.023900227	0.029297052	0.027709751	0.038412698	0.039047619	0.025487528	0.019773243	0.017460317	0.012789116	0.024353741	0.056054422	0.037278912	0.045442177	0.044988662	0.042358277	0.054240363	0.018412698
371.mp3	0.045079365	0.07845805	0.090929705	0.039319728	0.049070295	0.074240363	0.082267574	0.064807256	0.041723356	0.045578231	0.035918367	0.041451247	0.063537415	0.038004535	0.05968254	0.055873016	0.040045351	0.049160998	0.048163265	0.036507937	0.03755102	0.0630839	0.060226757	0.036870748	0.045260771	0.051156463	0.050294785	0.050566893	0.060589569	0.058185941	0.058276644	0.050884354	0.062993197	0.060498866	0.039410431	0.059501134	0.065759637	0.077278912	0.068707483	0.061678005	0.054603175	0.031609977	0.035827664	0.042222222	0.042358277	0.037097506	0.051428571	0.048662132	0.054512472
372.mp3	0.047528345	0.050340136	0.03138322	0.046031746	0.048571429	0.050521542	0.03260771	0.05260771	0.051609977	0.054557823	0.03537415	0.04399093	0.055102041	0.052517007	0.039002268	0.039546485	0.049977324	0.033514739	0.058820862	0.045941043	0.056417234	0.047210884	0.056417234	0.050294785	0.052380952	0.041496599	0.046712018	0.04553288	0.05414966	0.045578231	0.04185941	0.040589569	0.032970522	0.043628118	0.043356009	0.056689342	0.040544218	0.050657596	0.050612245	0.04739229	0.04276644	0.044852608	0.043673469	0.044444444	0.029478458	0.050566893	0.049886621	0.059183673	0.049795918
374.mp3	0.080997732	0.082630385	0.108163265	0.083628118	0.069659864	0.077959184	0.086439909	0.08553288	0.087210884	0.093514739	0.097732426	0.075510204	0.102947846	0.089659864	0.085079365	0.089750567	0.069931973	0.07106576	0.072879819	0.08553288	0.097596372	0.082947846	0.099954649	0.084807256	0.096462585	0.083718821	0.07723356	0.078548753	0.079047619	0.085306122	0.081088435	0.097823129	0.084081633	0.083900227	0.11170068	0.078639456	0.07877551	0.078412698	0.087800454	0.0738322	0.087210884	0.079319728	0.089024943	0.092743764	0.078684807	0.083945578	0.087528345	0.075782313	0.080226757
375.mp3	0.018367347	0.076780045	0.01814059	0.01877551	0.022902494	0.022176871	0.025759637	0.019591837	0.021043084	0.099863946	0.015600907	0.008208617	0.014376417	0.024535147	0.075963719	0.025260771	0.011836735	0.055782313	0.015827664	0.02276644	0.01723356	0.014739229	0.017596372	0.025260771	0.060181406	0.021179138	0.015464853	0.028390023	0.016734694	0.013560091	0.013333333	0.015918367	0.011428571	0.015283447	0.076417234	0.020181406	0.017414966	0.014512472	0.023582766	0.025895692	0.015646259	0.017959184	0.092789116	0.014693878	0.010657596	0.015328798	0.014013605	0.012879819	0.011609977
376.mp3	0.035102041	0.057278912	0.042675737	0.034693878	0.016371882	0.03569161	0.048072562	0.0430839	0.027482993	0.035918367	0.036553288	0.016598639	0.038185941	0.042222222	0.043310658	0.050839002	0.058548753	0.037097506	0.035328798	0.011247166	0.01600907	0.033197279	0.014421769	0.023582766	0.020408163	0.03138322	0.007301587	0.008072562	0.033287982	0.012380952	0.009614512	0.007936508	0.027709751	0.011111111	0.007482993	0.007437642	0.034693878	0.006303855	0.009024943	0.019954649	0.009297052	0.007619048	0.011111111	0.033514739	0.010340136	0.010929705	0.009977324	0.027120181	0.010385488
378.mp3	0.05106576	0.035102041	0.037142857	0.025714286	0.03478458	0.043764172	0.028571429	0.043582766	0.039909297	0.036371882	0.03968254	0.048979592	0.037641723	0.039501134	0.03170068	0.032199546	0.026530612	0.008390023	0.021405896	0.030884354	0.039818594	0.038095238	0.032335601	0.030566893	0.042585034	0.03106576	0.029115646	0.028843537	0.034058957	0.035827664	0.028027211	0.024580499	0.035600907	0.03260771	0.035646259	0.029206349	0.027981859	0.036553288	0.039365079	0.03537415	0.033151927	0.025306122	0.027301587	0.02893424	0.02861678	0.031428571	0.027755102	0.027482993	0.029705215
379.mp3	0.014557823	0.015827664	0.017414966	0.019138322	0.020725624	0.017732426	0.016825397	0.016054422	0.016190476	0.017278912	0.022902494	0.02154195	0.024172336	0.029342404	0.035464853	0.029569161	0.023401361	0.017687075	0.016235828	0.014285714	0.016825397	0.020498866	0.017732426	0.017142857	0.015873016	0.018004535	0.017142857	0.018730159	0.026439909	0.037097506	0.033106576	0.029478458	0.017097506	0.012970522	0.015011338	0.016235828	0.016870748	0.018956916	0.017732426	0.017097506	0.015782313	0.013287982	0.016235828	0.015102041	0.019365079	0.021405896	0.025442177	0.029569161	0.033605442
380.mp3	0.043401361	0.061269841	0.05292517	0.041360544	0.042358277	0.040770975	0.037324263	0.038231293	0.029705215	0.037006803	0.042176871	0.034965986	0.027981859	0.039591837	0.03537415	0.064172336	0.040907029	0.037732426	0.034739229	0.039047619	0.036281179	0.032018141	0.036689342	0.029795918	0.036145125	0.027528345	0.031337868	0.023537415	0.018276644	0.034875283	0.034512472	0.032743764	0.037505669	0.026077098	0.027029478	0.036462585	0.03106576	0.036689342	0.041043084	0.02984127	0.02893424	0.027210884	0.032562358	0.031927438	0.049705215	0.04031746	0.04	0.037641723	0.043492063
381.mp3	0.141995465	0.083582766	0.141587302	0.091836735	0.069387755	0.102494331	0.143310658	0.12893424	0.089659864	0.101814059	0.113741497	0.11537415	0.018820862	0.073197279	0.021678005	0.138004535	0.108979592	0.071428571	0.116281179	0.097777778	0.017687075	0.090113379	0.098185941	0.167800454	0.096870748	0.019365079	0.03755102	0.043854875	0.054603175	0.012789116	0.038820862	0.07324263	0.028662132	0.008072562	0.071473923	0.015419501	0.012698413	0.044897959	0.035147392	0.019863946	0.052154195	0.042403628	0.0061678	0.05845805	0.054829932	0.030294785	0.04122449	0.074557823	0.031020408
383.mp3	0.029041667	0.015708333	0.011958333	0.016875	0.005208333	0.009125	0.017791667	0.017416667	0.005208333	0.00375	0.003625	0.003458333	0.003458333	0.005041667	0.006625	0.004625	0.008333333	0.030208333	0.032458333	0.034833333	0.026291667	0.029291667	0.033125	0.032833333	0.029875	0.027875	0.023	0.025	0.018708333	0.020291667	0.015083333	0.016708333	0.015625	0.006833333	0.00675	0.016833333	0.023875	0.0325	0.031	0.027416667	0.030083333	0.024041667	0.020666667	0.014958333	0.014	0.016458333	0.025208333	0.010166667	0.006666667
384.mp3	0.010839002	0.013968254	0.017913832	0.009387755	0.011519274	0.024580499	0.009478458	0.02462585	0.027619048	0.008208617	0.016598639	0.015918367	0.009659864	0.035963719	0.017324263	0.008888889	0.019274376	0.008117914	0.014512472	0.021088435	0.008253968	0.016870748	0.018911565	0.007301587	0.012380952	0.015827664	0.008752834	0.017596372	0.017687075	0.009251701	0.037188209	0.015873016	0.009160998	0.021678005	0.012063492	0.01015873	0.040589569	0.010068027	0.012018141	0.023537415	0.007437642	0.007891156	0.00829932	0.006485261	0.008072562	0.012879819	0.004036281	0.008571429	0.005623583
386.mp3	0.019208333	0.015583333	0.0225	0.020208333	0.024083333	0.020416667	0.02675	0.022416667	0.027	0.017333333	0.0215	0.024791667	0.024666667	0.023708333	0.043625	0.041166667	0.039625	0.030958333	0.042541667	0.0305	0.067791667	0.034916667	0.0375	0.036875	0.040125	0.0145	0.053041667	0.04125	0.024208333	0.056	0.0465	0.020458333	0.047333333	0.029	0.020583333	0.042916667	0.035208333	0.022625	0.050083333	0.038416667	0.035916667	0.068958333	0.032125	0.023125	0.053583333	0.028375	0.027291667	0.037958333	0.026541667
387.mp3	0.028662132	0.03015873	0.032653061	0.028662132	0.032108844	0.037097506	0.043537415	0.04185941	0.054104308	0.055192744	0.044671202	0.023174603	0.021451247	0.033968254	0.02399093	0.019183673	0.030521542	0.020589569	0.02707483	0.024535147	0.02861678	0.017732426	0.030340136	0.017913832	0.028208617	0.025986395	0.02861678	0.024671202	0.021179138	0.026122449	0.017505669	0.030430839	0.019410431	0.025124717	0.017868481	0.028707483	0.019092971	0.027936508	0.028390023	0.023129252	0.027981859	0.019410431	0.034512472	0.036462585	0.036281179	0.036099773	0.033605442	0.028798186	0.040181406
390.mp3	0.036417234	0.028843537	0.029070295	0.04739229	0.040045351	0.046893424	0.042539683	0.047210884	0.041587302	0.036417234	0.04952381	0.038820862	0.05138322	0.049070295	0.044217687	0.050068027	0.037959184	0.048662132	0.039274376	0.049614512	0.04585034	0.03723356	0.055782313	0.042721088	0.049705215	0.045260771	0.042040816	0.047981859	0.049931973	0.052970522	0.050430839	0.050793651	0.048435374	0.075600907	0.073696145	0.059138322	0.051111111	0.072743764	0.082222222	0.104852608	0.057460317	0.041088435	0.072380952	0.09478458	0.0569161	0.03446712	0.05138322	0.046122449	0.074331066
391.mp3	0.070204082	0.052698413	0.093197279	0.061995465	0.074512472	0.047256236	0.059365079	0.076099773	0.054104308	0.049569161	0.068163265	0.073786848	0.054195011	0.043038549	0.050249433	0.07015873	0.062811791	0.089342404	0.056417234	0.068979592	0.050249433	0.041179138	0.088526077	0.034512472	0.087755102	0.074693878	0.078639456	0.037369615	0.051473923	0.056371882	0.072834467	0.098956916	0.189387755	0.069569161	0.086303855	0.043673469	0.098866213	0.238548753	0.044489796	0.101632653	0.060498866	0.074965986	0.031655329	0.055147392	0.048798186	0.042993197	0.103492063	0.07414966	0.070385488
392.mp3	0.013151927	0.009206349	0.011292517	0.01047619	0.017460317	0.023265306	0.013696145	0.04185941	0.020362812	0.02861678	0.049070295	0.02031746	0.013378685	0.040907029	0.038185941	0.030566893	0.048163265	0.012426304	0.038412698	0.029886621	0.029342404	0.053469388	0.04031746	0.011201814	0.03968254	0.028979592	0.035283447	0.036780045	0.024036281	0.014648526	0.036235828	0.022267574	0.025124717	0.05537415	0.022222222	0.035827664	0.027346939	0.033151927	0.044353741	0.035011338	0.013061224	0.043492063	0.03537415	0.0369161	0.041043084	0.027437642	0.016734694	0.037959184	0.022947846
393.mp3	0.090793651	0.020770975	0.016462585	0.038321995	0.014739229	0.007891156	0.009886621	0.04122449	0.044353741	0.022947846	0.014013605	0.031972789	0.053514739	0.022176871	0.019637188	0.014058957	0.013378685	0.020226757	0.104217687	0.018503401	0.010748299	0.020136054	0.04984127	0.029795918	0.007120181	0.013151927	0.045079365	0.035328798	0.031972789	0.05015873	0.042857143	0.040408163	0.132471655	0.08122449	0.046258503	0.059229025	0.062494331	0.031201814	0.050702948	0.084716553	0.105442177	0.061269841	0.02707483	0.023492063	0.103582766	0.057641723	0.078594104	0.012063492	0.014421769
395.mp3	0.121360544	0.076099773	0.073786848	0.111201814	0.12952381	0.103809524	0.077913832	0.103356009	0.084535147	0.048072562	0.063764172	0.119501134	0.015736961	0.0138322	0.091655329	0.269886621	0.260770975	0.213378685	0.095328798	0.063038549	0.045487528	0.039183673	0.185124717	0.265306122	0.279002268	0.297641723	0.317641723	0.281315193	0.219954649	0.095328798	0.06399093	0.045804989	0.036417234	0.032018141	0.029886621	0.028480726	0.04031746	0.042585034	0.104444444	0.068390023	0.026893424	0.027619048	0.113151927	0.118004535	0.120136054	0.129750567	0.088752834	0.183265306	0.20031746
397.mp3	0.022811791	0.046666667	0.039501134	0.017913832	0.041360544	0.031337868	0.060952381	0.051655329	0.044263039	0.050566893	0.044852608	0.0569161	0.053786848	0.039138322	0.047619048	0.049115646	0.094829932	0.047210884	0.042040816	0.043356009	0.044671202	0.049614512	0.044535147	0.021678005	0.044943311	0.026802721	0.033469388	0.042267574	0.034648526	0.039455782	0.040408163	0.045079365	0.035102041	0.040181406	0.053786848	0.026893424	0.033696145	0.05015873	0.045260771	0.047528345	0.060181406	0.022267574	0.022630385	0.022222222	0.028390023	0.023401361	0.027437642	0.027709751	0.033469388
399.mp3	0.018004535	0.024716553	0.023582766	0.034648526	0.041088435	0.031609977	0.027346939	0.024172336	0.022811791	0.02675737	0.036825397	0.039319728	0.038231293	0.03138322	0.021360544	0.021405896	0.025306122	0.03138322	0.03478458	0.042494331	0.029931973	0.029795918	0.0261678	0.027528345	0.0338322	0.041088435	0.050430839	0.041315193	0.044036281	0.044126984	0.048435374	0.047573696	0.056734694	0.049886621	0.0769161	0.062585034	0.053741497	0.031836735	0.024444444	0.020634921	0.02	0.022630385	0.03015873	0.032199546	0.021678005	0.024217687	0.017324263	0.023854875	0.019591837
400.mp3	0.063764172	0.062811791	0.066213152	0.065578231	0.06829932	0.065396825	0.061133787	0.061904762	0.063945578	0.060498866	0.06244898	0.060544218	0.065079365	0.064897959	0.065306122	0.065668934	0.071247166	0.065079365	0.098866213	0.09446712	0.082312925	0.089569161	0.077142857	0.077188209	0.090884354	0.074376417	0.112653061	0.082993197	0.065170068	0.09106576	0.096371882	0.094875283	0.095782313	0.076870748	0.080589569	0.115419501	0.079002268	0.09723356	0.085396825	0.069977324	0.088752834	0.100997732	0.09877551	0.108979592	0.087573696	0.084988662	0.101723356	0.084489796	0.111655329
401.mp3	0.026485261	0.045714286	0.076281179	0.060045351	0.106848073	0.03845805	0.046349206	0.074285714	0.056099773	0.061405896	0.065306122	0.019229025	0.040136054	0.033287982	0.023764172	0.091292517	0.032199546	0.032653061	0.091564626	0.056780045	0.041678005	0.060090703	0.035464853	0.047936508	0.016326531	0.034875283	0.082675737	0.022040816	0.022086168	0.081451247	0.045578231	0.040770975	0.027482993	0.025079365	0.031201814	0.037097506	0.031020408	0.087165533	0.025124717	0.033333333	0.098276644	0.038956916	0.04154195	0.051564626	0.022040816	0.049024943	0.033650794	0.032290249	0.086077098
402.mp3	0.07170068	0.056870748	0.062403628	0.031292517	0.016235828	0.047981859	0.078639456	0.068208617	0.060226757	0.052335601	0.057006803	0.056689342	0.04893424	0.056780045	0.055736961	0.074965986	0.060226757	0.069569161	0.078004535	0.076099773	0.066394558	0.066031746	0.052789116	0.056734694	0.05324263	0.053605442	0.052834467	0.048208617	0.050748299	0.059274376	0.059591837	0.070294785	0.082222222	0.072789116	0.109070295	0.054058957	0.083900227	0.069070295	0.064852608	0.052517007	0.052698413	0.053786848	0.059183673	0.053650794	0.04430839	0.039274376	0.053015873	0.03845805	0.03138322
403.mp3	0.045260771	0.052335601	0.050204082	0.04893424	0.021768707	0.022131519	0.024399093	0.029387755	0.033560091	0.037641723	0.038004535	0.045986395	0.049931973	0.038956916	0.047120181	0.043492063	0.050793651	0.054693878	0.045668934	0.02031746	0.019591837	0.02675737	0.030022676	0.035011338	0.039229025	0.038503401	0.04952381	0.046077098	0.039501134	0.046213152	0.047256236	0.041723356	0.056417234	0.033514739	0.039183673	0.041814059	0.045079365	0.041995465	0.049160998	0.045351474	0.050204082	0.049478458	0.042721088	0.039319728	0.053469388	0.059546485	0.05292517	0.052426304	0.050340136
404.mp3	0.119092971	0.112653061	0.08031746	0.111473923	0.103265306	0.105986395	0.075283447	0.086938776	0.119274376	0.024761905	0.052380952	0.085260771	0.097732426	0.094285714	0.123219955	0.098594104	0.098367347	0.104036281	0.080589569	0.101133787	0.102267574	0.114195011	0.123174603	0.110294785	0.090975057	0.052562358	0.076643991	0.107891156	0.086439909	0.119501134	0.086349206	0.103582766	0.095011338	0.094376417	0.094195011	0.084716553	0.10154195	0.091882086	0.094376417	0.085124717	0.104399093	0.036371882	0.040362812	0.027482993	0.038004535	0.037006803	0.037959184	0.035918367	0.043129252
405.mp3	0.048027211	0.025714286	0.034331066	0.020680272	0.030249433	0.026439909	0.029160998	0.039818594	0.029297052	0.028662132	0.018594104	0.029160998	0.047664399	0.045124717	0.042857143	0.04276644	0.021632653	0.025034014	0.036326531	0.030068027	0.064263039	0.03845805	0.040861678	0.02707483	0.041678005	0.039909297	0.038412698	0.036643991	0.064399093	0.02707483	0.052199546	0.03138322	0.032018141	0.031292517	0.022947846	0.032426304	0.032063492	0.037142857	0.025623583	0.035102041	0.026031746	0.045260771	0.02430839	0.03723356	0.03446712	0.026848073	0.030657596	0.02399093	0.036099773
406.mp3	0.0861678	0.045578231	0.044807256	0.107845805	0.040226757	0.077777778	0.050204082	0.04585034	0.062222222	0.03814059	0.032154195	0.034739229	0.048253968	0.038730159	0.029433107	0.021904762	0.048163265	0.039546485	0.031655329	0.03877551	0.04829932	0.052426304	0.064897959	0.046439909	0.051882086	0.05414966	0.076780045	0.05814059	0.036054422	0.112108844	0.054829932	0.047210884	0.043310658	0.050793651	0.048798186	0.047664399	0.03015873	0.042857143	0.044671202	0.05723356	0.036099773	0.042131519	0.077369615	0.060952381	0.034603175	0.045442177	0.086394558	0.056099773	0.068390023
407.mp3	0.047664399	0.080589569	0.013877551	0.033151927	0.029795918	0.029977324	0.095102041	0.037278912	0.016099773	0.045487528	0.016190476	0.094331066	0.037823129	0.015963719	0.045714286	0.02861678	0.051111111	0.080952381	0.014512472	0.039501134	0.03814059	0.014195011	0.090748299	0.035147392	0.013514739	0.042585034	0.029251701	0.09845805	0.03877551	0.017596372	0.05324263	0.018004535	0.047165533	0.0830839	0.012698413	0.033877551	0.030204082	0.030204082	0.093061224	0.029750567	0.061269841	0.037324263	0.013922902	0.054195011	0.00829932	0.00739229	0.05047619	0.04462585	0.048253968
408.mp3	0.045487528	0.052743764	0.041723356	0.044807256	0.037460317	0.055419501	0.045487528	0.054331066	0.055328798	0.067029478	0.048117914	0.087301587	0.052290249	0.067301587	0.05324263	0.05600907	0.058004535	0.057142857	0.044353741	0.054965986	0.052879819	0.07047619	0.054965986	0.054421769	0.062176871	0.097641723	0.076235828	0.084852608	0.079727891	0.094920635	0.059818594	0.067210884	0.06585034	0.073741497	0.056417234	0.060272109	0.055238095	0.078276644	0.059637188	0.061043084	0.06185941	0.076099773	0.052471655	0.080861678	0.070294785	0.082902494	0.061632653	0.061179138	0.067573696
410.mp3	0.013877551	0.022902494	0.036825397	0.027210884	0.046712018	0.024761905	0.016780045	0.013287982	0.019773243	0.014965986	0.009569161	0.026485261	0.016553288	0.014104308	0.020272109	0.030113379	0.021587302	0.014240363	0.012879819	0.013061224	0.016507937	0.011020408	0.016780045	0.01968254	0.011836735	0.015918367	0.015510204	0.021950113	0.018276644	0.018639456	0.016417234	0.018095238	0.026303855	0.025759637	0.020136054	0.033106576	0.02399093	0.020362812	0.024580499	0.022086168	0.0230839	0.019455782	0.049614512	0.071746032	0.039092971	0.029614512	0.037777778	0.033741497	0.022811791
415.mp3	0.038911565	0.056870748	0.041451247	0.044036281	0.035555556	0.056825397	0.057732426	0.053560091	0.04521542	0.046258503	0.04952381	0.051791383	0.087301587	0.068390023	0.041179138	0.048117914	0.05047619	0.055238095	0.055192744	0.062176871	0.050340136	0.051247166	0.040725624	0.054603175	0.059138322	0.070839002	0.059455782	0.037777778	0.03478458	0.036598639	0.039591837	0.061995465	0.073696145	0.040770975	0.057868481	0.039229025	0.045986395	0.06154195	0.051564626	0.077052154	0.039909297	0.062403628	0.038548753	0.057641723	0.064217687	0.057052154	0.0661678	0.064988662	0.07446712
416.mp3	0.01723356	0.032426304	0.008843537	0.014557823	0.024943311	0.015963719	0.030430839	0.018639456	0.015736961	0.028344671	0.021360544	0.016825397	0.019773243	0.027981859	0.012789116	0.014829932	0.016235828	0.013922902	0.010022676	0.021768707	0.045079365	0.024263039	0.018367347	0.015147392	0.031519274	0.025034014	0.018911565	0.012698413	0.049160998	0.01414966	0.014421769	0.024716553	0.036780045	0.011609977	0.011746032	0.04276644	0.078911565	0.051337868	0.052789116	0.094104308	0.084716553	0.045986395	0.071292517	0.082267574	0.039183673	0.052789116	0.050748299	0.044263039	0.02984127
419.mp3	0.037823129	0.039092971	0.037142857	0.089024943	0.034739229	0.03569161	0.03446712	0.035555556	0.03600907	0.038185941	0.032018141	0.036371882	0.034648526	0.042494331	0.047936508	0.051156463	0.046258503	0.042902494	0.041133787	0.040362812	0.040907029	0.040907029	0.035328798	0.037868481	0.038956916	0.037414966	0.038684807	0.038004535	0.034058957	0.037142857	0.038956916	0.036235828	0.040045351	0.043446712	0.033786848	0.090793651	0.03755102	0.03478458	0.033424036	0.034965986	0.028344671	0.034512472	0.034195011	0.033922902	0.036145125	0.041950113	0.045079365	0.050929705	0.046575964
420.mp3	0.061179138	0.073151927	0.091020408	0.053424036	0.081950113	0.068480726	0.069251701	0.079637188	0.077414966	0.083219955	0.04430839	0.062630385	0.075464853	0.039501134	0.072970522	0.074331066	0.050249433	0.040589569	0.072426304	0.039954649	0.072244898	0.03877551	0.084535147	0.1338322	0.065668934	0.082358277	0.044716553	0.063038549	0.07015873	0.043854875	0.071609977	0.076553288	0.059455782	0.067482993	0.051972789	0.055827664	0.079410431	0.049705215	0.061995465	0.075328798	0.048163265	0.080408163	0.047120181	0.069931973	0.108390023	0.058820862	0.072471655	0.079637188	0.061315193
422.mp3	0.021315193	0.028571429	0.028752834	0.036507937	0.052244898	0.027029478	0.02031746	0.01569161	0.014875283	0.014920635	0.015102041	0.023492063	0.048707483	0.047891156	0.034104308	0.029115646	0.030521542	0.030748299	0.024852608	0.02	0.022675737	0.017959184	0.015963719	0.015918367	0.026077098	0.047346939	0.041995465	0.037414966	0.047346939	0.044671202	0.045351474	0.023401361	0.021405896	0.019410431	0.017142857	0.01968254	0.026349206	0.027210884	0.025034014	0.023129252	0.028163265	0.022222222	0.024081633	0.021405896	0.023401361	0.028435374	0.025578231	0.017369615	0.013333333
423.mp3	0.01600907	0.011564626	0.014920635	0.011020408	0.02244898	0.01877551	0.01260771	0.01446712	0.009886621	0.026031746	0.021904762	0.016870748	0.021995465	0.012517007	0.01877551	0.027346939	0.018866213	0.023582766	0.016235828	0.017097506	0.028662132	0.027845805	0.023628118	0.0138322	0.013424036	0.013696145	0.013605442	0.008163265	0.012879819	0.012154195	0.012970522	0.012879819	0.016417234	0.017142857	0.017687075	0.008072562	0.017097506	0.029750567	0.012199546	0.0169161	0.018276644	0.015011338	0.040136054	0.044172336	0.052380952	0.034195011	0.014240363	0.012335601	0.022947846
425.mp3	0.054013605	0.064172336	0.052743764	0.062222222	0.051020408	0.060090703	0.054648526	0.065986395	0.061678005	0.08244898	0.074331066	0.080997732	0.077097506	0.082222222	0.08585034	0.098185941	0.079909297	0.062403628	0.053015873	0.054195011	0.046258503	0.064172336	0.045034014	0.053287982	0.052653061	0.061814059	0.052471655	0.062358277	0.053696145	0.069024943	0.048798186	0.056145125	0.060907029	0.058730159	0.053877551	0.058548753	0.048344671	0.066938776	0.058820862	0.058684807	0.04984127	0.059092971	0.045260771	0.055147392	0.062086168	0.081723356	0.06399093	0.075056689	0.095918367
426.mp3	0.059954649	0.050249433	0.057460317	0.067573696	0.059637188	0.0569161	0.06154195	0.055918367	0.061587302	0.048888889	0.054693878	0.04462585	0.035646259	0.037142857	0.047210884	0.033605442	0.034376417	0.031836735	0.039773243	0.041179138	0.029387755	0.033514739	0.043265306	0.029115646	0.025034014	0.025759637	0.044535147	0.037868481	0.027891156	0.036462585	0.030929705	0.042675737	0.033786848	0.03814059	0.04	0.041995465	0.030385488	0.038321995	0.045079365	0.029659864	0.023764172	0.024671202	0.050793651	0.069251701	0.061451247	0.056643991	0.059455782	0.049297052	0.059229025
427.mp3	0.047845805	0.035011338	0.090748299	0.056281179	0.137142857	0.172335601	0.103628118	0.042947846	0.081768707	0.049886621	0.043129252	0.076099773	0.039455782	0.036326531	0.082811791	0.043809524	0.042993197	0.08276644	0.035102041	0.063038549	0.123673469	0.058185941	0.075328798	0.09414966	0.042539683	0.051655329	0.089070295	0.047981859	0.047029478	0.081995465	0.030702948	0.046712018	0.075963719	0.049659864	0.047029478	0.074058957	0.035510204	0.036190476	0.065895692	0.032471655	0.039002268	0.07414966	0.042902494	0.06707483	0.123764172	0.068435374	0.078321995	0.095600907	0.038004535
428.mp3	0.031791383	0.054104308	0.025668934	0.034104308	0.034013605	0.050204082	0.027301587	0.039229025	0.030113379	0.040589569	0.029569161	0.039183673	0.028163265	0.099954649	0.12521542	0.073560091	0.110249433	0.042358277	0.109569161	0.097324263	0.077823129	0.096326531	0.102857143	0.090249433	0.116371882	0.036099773	0.117913832	0.086485261	0.112789116	0.053877551	0.143718821	0.08861678	0.120816327	0.029614512	0.09569161	0.109070295	0.094829932	0.060408163	0.126984127	0.136371882	0.041043084	0.08829932	0.049614512	0.08	0.063265306	0.103537415	0.061405896	0.030702948	0.035646259
429.mp3	0.011746032	0.012426304	0.01015873	0.012018141	0.013514739	0.013968254	0.010929705	0.012698413	0.013061224	0.012108844	0.010340136	0.009614512	0.010340136	0.00861678	0.009160998	0.007981859	0.008480726	0.008526077	0.010702948	0.011247166	0.010839002	0.011020408	0.01106576	0.012108844	0.010975057	0.010113379	0.011564626	0.010975057	0.01106576	0.01170068	0.011927438	0.010204082	0.011746032	0.008752834	0.010068027	0.010612245	0.010566893	0.010249433	0.009115646	0.007165533	0.008344671	0.008707483	0.006530612	0.00553288	0.005895692	0.005714286	0.008390023	0.009342404	0.009070295
430.mp3	0.010204082	0.010022676	0.034331066	0.024852608	0.023265306	0.01968254	0.016734694	0.010612245	0.017868481	0.012063492	0.009795918	0.018049887	0.018594104	0.02031746	0.020952381	0.01138322	0.009569161	0.016235828	0.009886621	0.012108844	0.017596372	0.030385488	0.016326531	0.033106576	0.020226757	0.017596372	0.017324263	0.013469388	0.011927438	0.011292517	0.01845805	0.013786848	0.024852608	0.008888889	0.012879819	0.011201814	0.013197279	0.0138322	0.012244898	0.033287982	0.019773243	0.027029478	0.011655329	0.011882086	0.007891156	0.009024943	0.008027211	0.01478458	0.018231293
431.mp3	0.045260771	0.054965986	0.031972789	0.042947846	0.033151927	0.059002268	0.031927438	0.053469388	0.050839002	0.065714286	0.065623583	0.075873016	0.07260771	0.05537415	0.039092971	0.044353741	0.03324263	0.0630839	0.065941043	0.052879819	0.046394558	0.060907029	0.042675737	0.037868481	0.048888889	0.065396825	0.042086168	0.044489796	0.054376417	0.045804989	0.0661678	0.069251701	0.068072562	0.043310658	0.065351474	0.054920635	0.045895692	0.058639456	0.069297052	0.064580499	0.06244898	0.108571429	0.092335601	0.052743764	0.04122449	0.054603175	0.034013605	0.056417234	0.040362812
432.mp3	0.04521542	0.023401361	0.032335601	0.015056689	0.035102041	0.071972789	0.024580499	0.015736961	0.030884354	0.042585034	0.032244898	0.036235828	0.021632653	0.034376417	0.07015873	0.045714286	0.028798186	0.041315193	0.023401361	0.081179138	0.031609977	0.018503401	0.023310658	0.023854875	0.031201814	0.031473923	0.020226757	0.025260771	0.044126984	0.030385488	0.018321995	0.023265306	0.025124717	0.044081633	0.028117914	0.017324263	0.026712018	0.044897959	0.027664399	0.014739229	0.024353741	0.021904762	0.038503401	0.025079365	0.016371882	0.025396825	0.040861678	0.026349206	0.024126984
435.mp3	0.049569161	0.031519274	0.064081633	0.066530612	0.061632653	0.037052154	0.023219955	0.045034014	0.046938776	0.032879819	0.058367347	0.030022676	0.061496599	0.066485261	0.061043084	0.030884354	0.040272109	0.03047619	0.062358277	0.03106576	0.042086168	0.062312925	0.013877551	0.052244898	0.059365079	0.02154195	0.017732426	0.013106576	0.053741497	0.049251701	0.010748299	0.0769161	0.035328798	0.016961451	0.104353741	0.067120181	0.022902494	0.014195011	0.04585034	0.050839002	0.012063492	0.015238095	0.055283447	0.137006803	0.307346939	0.340453515	0.318049887	0.351337868	0.311972789
436.mp3	0.09138322	0.08462585	0.035056689	0.06185941	0.042267574	0.02585034	0.044761905	0.034829932	0.04707483	0.046077098	0.036190476	0.061768707	0.057687075	0.049115646	0.061995465	0.050748299	0.044489796	0.039092971	0.052789116	0.080634921	0.064535147	0.101814059	0.068253968	0.038548753	0.07600907	0.07414966	0.111519274	0.079319728	0.053741497	0.08244898	0.10430839	0.065623583	0.048979592	0.076462585	0.051655329	0.049115646	0.068752834	0.099773243	0.100770975	0.067346939	0.131746032	0.069795918	0.05170068	0.057460317	0.052970522	0.06244898	0.129251701	0.05414966	0.086122449
437.mp3	0.050294785	0.0461678	0.04244898	0.045079365	0.058684807	0.054421769	0.052335601	0.056417234	0.053968254	0.048027211	0.047210884	0.054421769	0.054829932	0.05260771	0.051519274	0.03600907	0.048163265	0.047936508	0.047120181	0.045306122	0.046031746	0.043038549	0.054240363	0.049931973	0.045941043	0.044535147	0.03968254	0.039092971	0.040634921	0.048480726	0.052426304	0.050249433	0.04984127	0.049342404	0.050929705	0.048344671	0.041496599	0.041315193	0.042312925	0.043582766	0.048163265	0.039410431	0.049070295	0.04739229	0.051156463	0.048253968	0.038594104	0.034195011	0.037188209
440.mp3	0.063718821	0.020680272	0.044353741	0.069160998	0.046666667	0.085941043	0.056598639	0.032018141	0.071247166	0.040136054	0.066984127	0.082675737	0.043673469	0.055646259	0.0538322	0.047573696	0.080272109	0.0630839	0.02707483	0.07845805	0.02893424	0.035011338	0.055238095	0.034829932	0.051609977	0.042585034	0.046349206	0.082947846	0.063174603	0.027346939	0.077097506	0.030385488	0.080136054	0.067346939	0.041405896	0.060997732	0.053015873	0.062721088	0.076553288	0.062222222	0.037687075	0.080136054	0.02553288	0.048526077	0.030884354	0.029160998	0.06122449	0.054557823	0.062902494
441.mp3	0.082131519	0.057687075	0.041269841	0.058820862	0.081315193	0.061814059	0.047619048	0.071836735	0.099365079	0.088707483	0.074648526	0.047346939	0.093968254	0.050884354	0.05047619	0.04399093	0.082176871	0.058321995	0.056235828	0.040952381	0.067029478	0.064217687	0.068662132	0.05138322	0.067981859	0.087936508	0.057732426	0.056643991	0.060861678	0.111791383	0.050521542	0.066712018	0.045034014	0.079455782	0.072471655	0.057369615	0.041360544	0.064897959	0.053650794	0.070657596	0.054739229	0.068117914	0.080861678	0.067482993	0.054058957	0.059002268	0.105487528	0.048888889	0.075419501
442.mp3	0.024708333	0.02825	0.030583333	0.032833333	0.02675	0.019416667	0.012125	0.031875	0.026958333	0.03375	0.058166667	0.046125	0.033958333	0.035875	0.039458333	0.038708333	0.032208333	0.037083333	0.042083333	0.0515	0.056333333	0.05725	0.056208333	0.053416667	0.05725	0.058708333	0.060083333	0.061041667	0.061166667	0.061708333	0.039083333	0.032	0.024333333	0.0215	0.027291667	0.023458333	0.030791667	0.014333333	0.024208333	0.017	0.02175	0.008166667	0.032708333	0.00825	0.024833333	0.006958333	0.015	0.00675	0.015083333
444.mp3	0.011609977	0.012108844	0.012154195	0.012562358	0.016598639	0.020861678	0.02	0.019229025	0.015873016	0.026394558	0.014965986	0.011927438	0.012380952	0.010340136	0.014920635	0.014693878	0.014693878	0.016054422	0.0138322	0.013877551	0.019501134	0.019773243	0.024444444	0.019637188	0.017414966	0.017278912	0.019183673	0.033061224	0.015419501	0.01106576	0.010430839	0.011247166	0.010521542	0.012471655	0.015827664	0.012290249	0.010702948	0.021043084	0.022176871	0.008888889	0.007437642	0.010385488	0.007891156	0.012970522	0.020362812	0.028390023	0.028253968	0.020634921	0.02
445.mp3	0.016326531	0.018004535	0.016190476	0.015192744	0.015782313	0.015782313	0.012380952	0.014104308	0.013786848	0.013151927	0.012970522	0.021451247	0.024172336	0.024988662	0.018412698	0.014421769	0.012562358	0.019138322	0.025442177	0.021405896	0.015782313	0.015782313	0.030068027	0.025487528	0.032879819	0.027210884	0.018866213	0.023809524	0.017913832	0.018866213	0.023764172	0.023900227	0.019863946	0.019591837	0.015736961	0.021088435	0.020498866	0.025260771	0.014693878	0.01260771	0.011836735	0.017460317	0.023038549	0.019092971	0.024988662	0.025759637	0.024489796	0.020408163	0.02
448.mp3	0.077052154	0.060408163	0.054013605	0.031791383	0.050521542	0.043446712	0.036507937	0.040997732	0.052789116	0.076190476	0.057596372	0.034195011	0.062358277	0.07537415	0.072154195	0.043174603	0.049251701	0.042630385	0.055736961	0.043265306	0.061904762	0.042902494	0.05446712	0.049251701	0.060589569	0.075056689	0.050839002	0.034240363	0.026575964	0.036371882	0.053560091	0.02707483	0.045442177	0.017868481	0.024897959	0.014376417	0.025714286	0.022131519	0.049433107	0.028117914	0.017052154	0.035056689	0.018548753	0.024081633	0.021360544	0.024852608	0.021950113	0.033197279	0.043310658
449.mp3	0.037777778	0.0369161	0.03569161	0.041950113	0.041587302	0.046213152	0.044580499	0.05138322	0.050657596	0.048480726	0.045804989	0.052426304	0.047891156	0.045351474	0.044263039	0.054875283	0.05877551	0.060181406	0.058730159	0.066666667	0.056689342	0.061587302	0.056281179	0.057596372	0.055600907	0.061179138	0.047845805	0.070204082	0.084036281	0.078684807	0.095192744	0.093877551	0.090022676	0.079002268	0.102811791	0.10276644	0.102222222	0.072471655	0.055510204	0.052063492	0.034013605	0.060997732	0.102222222	0.06	0.042086168	0.048344671	0.052154195	0.054603175	0.066893424
450.mp3	0.018708333	0.018125	0.017166667	0.014958333	0.018333333	0.016583333	0.014416667	0.022458333	0.016416667	0.011041667	0.018541667	0.014875	0.0035	0.002666667	0.002541667	0.002333333	0.003125	0.002666667	0.002541667	0.002375	0.002833333	0.002666667	0.002416667	0.0025	0.002833333	0.002416667	0.002375	0.002583333	0.002625	0.002958333	0.002375	0.002875	0.0025	0.002875	0.002375	0.002375	0.00325	0.0035	0.003166667	0.0025	0.003458333	0.004375	0.004833333	0.003916667	0.003333333	0.006	0.003916667	0.003291667	0.002666667
451.mp3	0.00861678	0.009024943	0.009750567	0.010113379	0.013015873	0.022086168	0.014965986	0.016371882	0.024172336	0.015238095	0.016553288	0.023809524	0.019501134	0.016961451	0.022721088	0.018956916	0.014195011	0.023174603	0.015782313	0.017732426	0.022358277	0.015147392	0.016099773	0.025260771	0.015328798	0.015555556	0.024988662	0.018276644	0.016689342	0.020226757	0.013061224	0.015963719	0.020589569	0.011564626	0.017006803	0.019455782	0.010566893	0.021496599	0.020589569	0.01414966	0.01600907	0.025351474	0.034104308	0.026984127	0.033015873	0.019818594	0.026575964	0.035102041	0.029160998
452.mp3	0.016643991	0.032743764	0.02	0.018095238	0.025487528	0.017823129	0.028798186	0.021995465	0.014013605	0.022267574	0.017505669	0.031882086	0.020498866	0.022176871	0.014920635	0.018049887	0.033514739	0.023673469	0.029160998	0.020770975	0.017959184	0.033560091	0.015464853	0.022539683	0.022312925	0.030566893	0.021315193	0.017142857	0.0230839	0.014104308	0.027029478	0.020861678	0.01414966	0.024399093	0.018185941	0.035918367	0.020181406	0.026258503	0.016780045	0.021904762	0.032879819	0.013786848	0.026077098	0.018594104	0.01814059	0.032698413	0.022086168	0.02276644	0.018639456
453.mp3	0.140045351	0.089024943	0.049614512	0.057369615	0.088117914	0.047210884	0.142403628	0.075646259	0.101904762	0.1061678	0.033197279	0.036371882	0.066031746	0.085442177	0.109251701	0.039773243	0.074421769	0.133106576	0.058956916	0.035873016	0.077188209	0.078684807	0.067619048	0.123265306	0.050068027	0.099501134	0.080136054	0.040362812	0.05814059	0.069569161	0.07845805	0.099637188	0.045442177	0.096598639	0.013061224	0.034875283	0.030113379	0.08739229	0.0369161	0.117324263	0.09968254	0.073514739	0.081632653	0.053696145	0.036598639	0.061496599	0.077414966	0.03537415	0.044217687
454.mp3	0.037596372	0.045804989	0.041315193	0.029795918	0.032471655	0.033968254	0.027573696	0.032154195	0.032789116	0.035328798	0.030566893	0.029659864	0.030884354	0.036281179	0.047845805	0.028752834	0.030884354	0.02553288	0.028526077	0.04462585	0.035873016	0.030340136	0.029659864	0.028163265	0.037460317	0.034512472	0.035238095	0.029750567	0.030430839	0.033696145	0.030022676	0.036870748	0.036417234	0.038367347	0.033469388	0.030204082	0.030975057	0.034557823	0.043219955	0.036961451	0.039546485	0.0261678	0.033106576	0.04675737	0.032199546	0.032879819	0.029251701	0.021814059	0.035419501
455.mp3	0.046802721	0.074331066	0.04	0.066031746	0.058548753	0.069931973	0.099365079	0.104353741	0.087437642	0.077777778	0.125079365	0.080408163	0.071020408	0.085351474	0.093786848	0.091292517	0.078956916	0.130702948	0.075011338	0.099319728	0.105623583	0.081587302	0.069659864	0.05292517	0.076281179	0.045714286	0.057913832	0.072879819	0.123945578	0.064535147	0.095963719	0.120408163	0.06553288	0.084399093	0.064761905	0.091791383	0.082902494	0.090204082	0.105124717	0.099138322	0.091836735	0.104399093	0.088979592	0.087301587	0.071473923	0.084081633	0.085170068	0.058503401	0.054965986
456.mp3	0.198684807	0.181315193	0.247981859	0.203174603	0.173968254	0.153741497	0.232698413	0.176145125	0.210612245	0.189433107	0.249115646	0.203219955	0.167800454	0.149569161	0.237687075	0.130884354	0.204081633	0.127528345	0.204489796	0.121950113	0.127755102	0.137687075	0.230748299	0.154693878	0.202675737	0.159138322	0.226984127	0.176961451	0.135873016	0.135056689	0.204761905	0.151428571	0.178004535	0.147981859	0.224172336	0.156235828	0.115646259	0.132834467	0.180952381	0.134421769	0.198276644	0.160408163	0.221405896	0.181269841	0.132653061	0.140045351	0.20952381	0.121814059	0.192743764
458.mp3	0.079637188	0.060725624	0.075102041	0.065578231	0.089251701	0.070385488	0.06031746	0.081451247	0.074285714	0.137732426	0.142131519	0.062403628	0.055510204	0.078004535	0.07138322	0.082086168	0.053106576	0.054331066	0.087981859	0.084489796	0.137596372	0.087210884	0.058639456	0.06829932	0.060498866	0.085941043	0.067755102	0.063945578	0.059501134	0.087891156	0.123582766	0.108571429	0.068843537	0.063446712	0.080816327	0.056235828	0.085578231	0.058503401	0.046984127	0.079002268	0.070340136	0.136326531	0.116190476	0.063219955	0.059727891	0.076734694	0.07600907	0.074739229	0.053287982
459.mp3	0.032471655	0.021133787	0.014603175	0.014829932	0.016281179	0.021950113	0.01845805	0.029705215	0.026122449	0.026666667	0.015600907	0.016145125	0.03292517	0.065351474	0.042176871	0.036281179	0.030839002	0.02984127	0.038820862	0.047437642	0.057868481	0.027936508	0.020136054	0.014285714	0.01968254	0.020453515	0.01478458	0.033922902	0.040226757	0.032970522	0.03600907	0.023945578	0.030929705	0.06	0.051609977	0.068526077	0.053877551	0.07446712	0.043764172	0.026213152	0.05414966	0.066349206	0.058231293	0.049024943	0.037641723	0.02952381	0.027120181	0.067800454	0.052018141
460.mp3	0.036371882	0.038684807	0.041814059	0.040770975	0.041179138	0.038820862	0.040952381	0.036417234	0.035147392	0.041315193	0.033605442	0.038548753	0.041360544	0.033696145	0.032290249	0.032789116	0.035555556	0.035646259	0.031972789	0.031927438	0.034965986	0.029342404	0.026530612	0.02829932	0.032834467	0.029750567	0.03414966	0.03446712	0.030521542	0.03047619	0.028435374	0.026848073	0.027029478	0.022947846	0.022811791	0.022040816	0.021678005	0.021360544	0.02244898	0.021405896	0.025623583	0.023129252	0.025079365	0.019863946	0.023219955	0.026666667	0.020544218	0.026303855	0.025623583
461.mp3	0.010657596	0.013197279	0.008117914	0.013061224	0.006938776	0.01537415	0.010068027	0.008571429	0.007210884	0.010113379	0.009886621	0.010340136	0.010612245	0.016235828	0.011111111	0.013741497	0.007891156	0.012290249	0.058594104	0.035419501	0.027845805	0.05877551	0.090793651	0.016961451	0.013197279	0.060816327	0.024807256	0.027210884	0.039863946	0.065351474	0.009297052	0.031791383	0.039818594	0.013922902	0.026802721	0.059591837	0.075464853	0.014829932	0.011746032	0.06553288	0.028480726	0.021496599	0.050113379	0.053061224	0.008163265	0.031791383	0.044217687	0.010748299	0.013786848
462.mp3	0.022675737	0.016054422	0.013015873	0.017596372	0.030884354	0.021179138	0.018956916	0.025714286	0.017097506	0.016961451	0.024671202	0.028707483	0.022630385	0.021088435	0.021179138	0.021995465	0.015464853	0.02984127	0.020725624	0.013968254	0.00952381	0.029931973	0.018684807	0.010113379	0.023582766	0.017913832	0.010430839	0.013061224	0.027755102	0.016961451	0.01170068	0.025124717	0.014829932	0.011746032	0.014512472	0.011247166	0.017823129	0.015827664	0.017823129	0.019909297	0.014104308	0.015510204	0.020634921	0.021904762	0.023582766	0.063718821	0.102040816	0.028390023	0.025442177
463.mp3	0.069342404	0.05968254	0.046575964	0.062947846	0.043900227	0.060997732	0.03845805	0.049795918	0.034058957	0.048390023	0.03446712	0.047301587	0.070929705	0.047256236	0.065986395	0.046122449	0.056326531	0.060090703	0.053106576	0.054693878	0.04154195	0.067800454	0.046575964	0.067664399	0.068208617	0.081904762	0.070612245	0.070566893	0.09138322	0.092426304	0.107256236	0.082176871	0.107437642	0.121360544	0.070839002	0.094829932	0.06430839	0.103356009	0.06829932	0.112380952	0.081587302	0.082312925	0.145034014	0.074331066	0.10031746	0.064081633	0.10031746	0.064217687	0.080952381
464.mp3	0.028344671	0.024852608	0.019410431	0.030793651	0.030385488	0.036689342	0.027165533	0.046439909	0.020544218	0.012108844	0.020997732	0.016145125	0.020181406	0.016689342	0.023718821	0.023854875	0.017052154	0.026349206	0.01877551	0.021269841	0.015510204	0.021360544	0.020544218	0.013378685	0.02276644	0.014421769	0.019229025	0.018730159	0.023129252	0.026621315	0.017687075	0.034739229	0.020634921	0.023582766	0.021496599	0.040680272	0.207029478	0.213605442	0.182131519	0.20276644	0.229886621	0.228888889	0.229387755	0.259002268	0.2630839	0.200136054	0.222993197	0.247029478	0.221360544
466.mp3	0.020816327	0.103900227	0.086712018	0.071836735	0.172970522	0.040362812	0.088662132	0.049977324	0.090884354	0.076145125	0.073197279	0.117505669	0.053151927	0.098049887	0.052063492	0.086621315	0.043537415	0.137052154	0.07292517	0.050521542	0.12154195	0.041723356	0.115736961	0.130113379	0.066349206	0.060453515	0.070839002	0.00861678	0.023854875	0.117868481	0.058095238	0.100226757	0.065895692	0.054013605	0.083945578	0.056326531	0.148390023	0.023174603	0.099501134	0.089070295	0.071519274	0.16430839	0.052426304	0.087573696	0.051972789	0.084263039	0.08430839	0.061043084	0.119138322
467.mp3	0.138049887	0.153968254	0.089478458	0.052154195	0.053696145	0.064988662	0.050521542	0.049886621	0.057732426	0.124988662	0.074829932	0.053287982	0.056780045	0.078004535	0.077324263	0.071609977	0.135555556	0.07015873	0.047981859	0.066394558	0.087120181	0.053469388	0.046394558	0.057687075	0.093061224	0.07755102	0.05569161	0.052426304	0.114648526	0.104172336	0.081496599	0.159365079	0.067664399	0.059501134	0.053922902	0.075419501	0.063582766	0.046485261	0.058321995	0.108662132	0.070340136	0.047891156	0.053061224	0.086122449	0.069886621	0.090113379	0.229478458	0.069251701	0.060861678
468.mp3	0.015963719	0.0261678	0.036281179	0.034557823	0.040680272	0.01968254	0.011428571	0.010521542	0.010793651	0.009206349	0.010204082	0.009387755	0.007845805	0.010839002	0.010657596	0.015736961	0.030793651	0.026077098	0.025442177	0.028843537	0.032653061	0.034421769	0.023038549	0.018004535	0.020997732	0.018231293	0.014875283	0.010385488	0.004399093	0.002131519	0.002131519	0.00276644	0.003038549	0.003900227	0.0030839	0.005079365	0.0061678	0.020226757	0.039501134	0.028027211	0.01845805	0.024761905	0.019727891	0.019637188	0.020634921	0.015192744	0.01138322	0.008390023	0.006575964
469.mp3	0.034458333	0.008458333	0.025375	0.01125	0.011083333	0.042625	0.090416667	0.023958333	0.038	0.006875	0.011208333	0.066958333	0.054458333	0.103791667	0.072083333	0.038583333	0.230958333	0.2345	0.06225	0.036166667	0.008708333	0.011375	0.040208333	0.042333333	0.042208333	0.047791667	0.047416667	0.252666667	0.200416667	0.092	0.051041667	0.006416667	0.012416667	0.047375	0.045083333	0.033625	0.032916667	0.012166667	0.072041667	0.072375	0.100625	0.052333333	0.010625	0.011583333	0.045	0.0445	0.025083333	0.052916667	0.042875
472.mp3	0.083582766	0.073287982	0.063764172	0.087709751	0.071609977	0.199047619	0.244943311	0.233333333	0.173877551	0.150022676	0.084353741	0.069886621	0.102993197	0.063718821	0.145079365	0.110340136	0.074920635	0.16462585	0.091247166	0.106122449	0.24829932	0.094285714	0.081360544	0.087936508	0.166485261	0.105260771	0.069569161	0.167709751	0.111746032	0.088390023	0.149342404	0.099183673	0.117777778	0.089297052	0.061950113	0.180090703	0.072698413	0.073605442	0.171020408	0.062721088	0.079319728	0.1369161	0.062312925	0.096326531	0.109024943	0.156734694	0.120181406	0.154603175	0.228253968
473.mp3	0.033106576	0.109070295	0.063219955	0.0338322	0.050340136	0.194421769	0.152834467	0.038820862	0.068526077	0.156643991	0.141088435	0.019773243	0.060952381	0.022721088	0.01537415	0.046213152	0.05537415	0.035873016	0.063673469	0.18521542	0.152970522	0.034557823	0.06553288	0.063356009	0.044353741	0.01877551	0.034331066	0.020090703	0.083582766	0.063718821	0.066077098	0.025895692	0.090793651	0.157641723	0.141768707	0.042539683	0.069115646	0.188798186	0.099591837	0.031564626	0.05170068	0.017777778	0.030566893	0.036326531	0.064489796	0.022176871	0.122947846	0.150430839	0.130657596
475.mp3	0.010113379	0.038911565	0.085351474	0.030566893	0.017460317	0.067165533	0.036870748	0.022176871	0.043582766	0.046485261	0.032244898	0.030249433	0.053514739	0.035827664	0.018095238	0.042857143	0.059727891	0.020408163	0.013741497	0.065442177	0.042857143	0.028480726	0.067891156	0.070430839	0.029024943	0.025759637	0.044807256	0.035011338	0.050929705	0.088435374	0.089206349	0.037188209	0.03478458	0.075827664	0.037414966	0.031791383	0.063446712	0.050748299	0.025578231	0.035646259	0.051836735	0.040136054	0.020634921	0.071655329	0.072879819	0.030022676	0.020997732	0.070702948	0.03170068
477.mp3	0.058503401	0.057913832	0.072244898	0.057414966	0.063401361	0.050793651	0.071655329	0.054829932	0.065442177	0.06	0.067120181	0.058866213	0.05478458	0.070430839	0.05723356	0.072426304	0.054875283	0.069387755	0.057823129	0.079138322	0.050204082	0.070430839	0.054376417	0.065487528	0.05814059	0.06739229	0.057142857	0.04	0.070068027	0.05814059	0.05755102	0.055918367	0.06893424	0.055510204	0.062811791	0.045260771	0.070385488	0.06829932	0.064036281	0.05968254	0.077641723	0.067482993	0.105714286	0.077142857	0.062721088	0.070249433	0.105351474	0.06952381	0.072380952
478.mp3	0.033333333	0.028208617	0.039455782	0.03414966	0.034965986	0.04585034	0.047573696	0.040136054	0.026122449	0.029977324	0.022947846	0.027210884	0.024671202	0.026712018	0.024716553	0.026439909	0.020362812	0.023809524	0.019591837	0.015918367	0.01569161	0.018639456	0.021269841	0.019002268	0.022585034	0.01845805	0.025170068	0.025578231	0.025804989	0.026122449	0.026439909	0.02861678	0.031972789	0.023310658	0.019319728	0.035827664	0.036507937	0.039727891	0.038095238	0.03047619	0.035555556	0.038866213	0.035328798	0.04399093	0.050113379	0.040634921	0.024263039	0.020226757	0.027755102
479.mp3	0.026349206	0.035782313	0.172244898	0.030022676	0.032970522	0.030566893	0.011428571	0.073877551	0.023401361	0.071247166	0.039546485	0.011927438	0.100680272	0.068117914	0.03968254	0.028390023	0.019365079	0.03047619	0.012154195	0.014603175	0.03047619	0.009433107	0.044535147	0.113968254	0.019138322	0.066712018	0.020090703	0.052154195	0.032562358	0.012335601	0.062585034	0.025306122	0.021496599	0.02861678	0.017188209	0.072018141	0.025759637	0.061269841	0.033106576	0.013877551	0.082312925	0.027664399	0.062902494	0.13047619	0.025804989	0.060181406	0.033197279	0.02861678	0.043673469
480.mp3	0.007437642	0.006712018	0.007120181	0.006893424	0.007664399	0.00893424	0.00861678	0.007891156	0.007437642	0.008843537	0.005941043	0.005986395	0.005941043	0.005986395	0.005941043	0.005986395	0.005941043	0.005986395	0.005941043	0.006077098	0.005986395	0.006349206	0.005986395	0.005986395	0.005941043	0.005941043	0.005986395	0.005986395	0.005941043	0.005986395	0.005941043	0.005986395	0.005941043	0.005986395	0.006122449	0.006439909	0.006213152	0.007256236	0.007891156	0.00739229	0.006893424	0.007664399	0.00829932	0.005895692	0.009795918	0.012018141	0.010612245	0.014965986	0.016734694
481.mp3	0.035736961	0.037414966	0.041768707	0.030839002	0.028979592	0.02707483	0.028798186	0.021315193	0.027165533	0.025034014	0.027256236	0.031201814	0.029795918	0.025759637	0.026848073	0.031201814	0.027755102	0.030249433	0.032335601	0.03845805	0.0261678	0.033424036	0.041768707	0.036099773	0.029569161	0.02707483	0.041814059	0.057006803	0.038231293	0.028888889	0.034603175	0.040045351	0.036825397	0.025487528	0.033560091	0.043945578	0.038548753	0.034875283	0.028798186	0.03968254	0.041269841	0.026530612	0.027573696	0.035600907	0.045986395	0.034739229	0.02861678	0.035555556	0.041179138
482.mp3	0.023310658	0.021768707	0.021632653	0.024489796	0.024761905	0.028117914	0.022947846	0.028253968	0.03478458	0.032335601	0.036643991	0.062993197	0.049251701	0.055328798	0.048752834	0.047800454	0.05138322	0.060725624	0.055510204	0.054058957	0.057959184	0.053650794	0.019002268	0.020181406	0.018503401	0.020136054	0.016417234	0.021133787	0.018049887	0.019773243	0.020090703	0.020453515	0.021405896	0.02154195	0.020997732	0.019727891	0.016961451	0.018231293	0.016462585	0.018231293	0.019365079	0.017142857	0.01600907	0.018684807	0.022267574	0.020362812	0.017732426	0.017687075	0.017097506
484.mp3	0.083582766	0.131473923	0.190249433	0.140861678	0.101768707	0.07106576	0.086938776	0.082539683	0.049659864	0.040816327	0.059092971	0.060997732	0.050068027	0.050022676	0.050793651	0.053968254	0.029614512	0.059319728	0.052199546	0.067664399	0.027437642	0.060090703	0.03845805	0.040680272	0.031564626	0.056099773	0.062040816	0.05414966	0.045759637	0.054376417	0.060861678	0.026122449	0.064172336	0.054058957	0.06244898	0.053287982	0.081678005	0.073560091	0.054739229	0.055963719	0.07814059	0.092199546	0.080090703	0.06984127	0.08521542	0.073378685	0.047528345	0.085124717	0.073605442
485.mp3	0.02521542	0.023401361	0.022312925	0.022403628	0.017777778	0.021632653	0.019047619	0.018866213	0.019365079	0.020453515	0.024217687	0.026122449	0.020997732	0.023582766	0.023265306	0.020362812	0.019727891	0.014739229	0.01478458	0.010702948	0.010612245	0.010929705	0.008888889	0.013061224	0.011519274	0.013650794	0.018684807	0.020453515	0.017732426	0.019591837	0.016780045	0.020045351	0.017052154	0.01600907	0.017913832	0.017097506	0.015419501	0.014965986	0.017641723	0.018503401	0.018321995	0.016190476	0.018004535	0.015419501	0.01755102	0.014376417	0.013287982	0.012698413	0.012108844
486.mp3	0.024444444	0.032834467	0.021315193	0.01814059	0.01170068	0.020634921	0.013197279	0.026394558	0.018095238	0.009297052	0.022993197	0.019047619	0.029342404	0.012290249	0.018911565	0.019410431	0.021904762	0.01138322	0.011247166	0.010430839	0.013877551	0.012970522	0.016326531	0.025714286	0.014331066	0.016870748	0.024852608	0.028253968	0.012789116	0.016507937	0.028571429	0.024852608	0.025034014	0.011156463	0.017641723	0.01537415	0.018730159	0.021133787	0.015011338	0.013786848	0.018276644	0.027800454	0.023356009	0.017324263	0.019092971	0.014965986	0.022902494	0.019365079	0.024580499
487.mp3	0.02861678	0.026349206	0.041088435	0.038684807	0.029569161	0.055782313	0.033696145	0.031746032	0.051519274	0.040544218	0.033333333	0.025124717	0.045124717	0.024807256	0.017596372	0.033469388	0.024535147	0.039183673	0.029206349	0.05170068	0.035283447	0.034376417	0.061678005	0.023764172	0.046575964	0.033741497	0.051564626	0.024444444	0.015147392	0.029931973	0.023129252	0.031428571	0.026349206	0.046712018	0.030884354	0.024943311	0.055918367	0.019637188	0.030612245	0.027664399	0.045079365	0.026530612	0.018503401	0.040181406	0.028752834	0.03478458	0.03170068	0.044897959	0.049342404
488.mp3	0.013015873	0.012063492	0.012154195	0.017052154	0.014920635	0.014240363	0.018503401	0.009705215	0.014829932	0.018185941	0.016281179	0.016099773	0.017006803	0.020816327	0.02154195	0.019229025	0.018049887	0.019047619	0.023673469	0.026984127	0.024172336	0.022494331	0.024535147	0.030884354	0.028390023	0.025668934	0.02585034	0.023038549	0.024671202	0.026439909	0.029705215	0.021043084	0.026349206	0.023537415	0.027664399	0.027891156	0.025351474	0.024988662	0.0261678	0.026712018	0.026666667	0.026938776	0.023945578	0.027981859	0.032199546	0.026802721	0.027482993	0.02952381	0.031972789
489.mp3	0.032290249	0.027528345	0.032018141	0.030294785	0.025396825	0.054739229	0.041904762	0.039092971	0.041768707	0.0369161	0.018956916	0.017052154	0.018730159	0.033151927	0.024716553	0.046802721	0.042630385	0.036462585	0.038639456	0.031746032	0.04861678	0.035873016	0.033378685	0.035011338	0.05292517	0.098276644	0.075918367	0.102176871	0.11877551	0.067800454	0.071111111	0.062086168	0.057414966	0.064988662	0.054557823	0.028435374	0.039002268	0.065668934	0.100498866	0.064172336	0.028253968	0.030294785	0.027981859	0.03723356	0.035147392	0.059183673	0.066984127	0.07968254	0.08984127
490.mp3	0.021451247	0.009478458	0.035283447	0.020680272	0.021315193	0.040680272	0.042222222	0.024036281	0.0369161	0.016598639	0.028888889	0.021133787	0.01292517	0.037596372	0.02	0.018911565	0.025668934	0.040816327	0.025124717	0.02893424	0.026575964	0.022630385	0.022267574	0.033424036	0.026258503	0.022131519	0.01478458	0.019410431	0.02430839	0.018004535	0.025941043	0.045306122	0.016462585	0.036371882	0.044353741	0.055827664	0.027800454	0.016281179	0.023174603	0.029387755	0.05106576	0.086712018	0.109750567	0.084172336	0.152879819	0.119183673	0.182947846	0.128843537	0.112063492
492.mp3	0.019229025	0.029433107	0.03537415	0.022222222	0.033877551	0.037732426	0.029931973	0.031156463	0.036099773	0.029024943	0.027573696	0.042040816	0.036281179	0.024489796	0.024897959	0.024671202	0.015328798	0.016054422	0.025895692	0.024671202	0.010566893	0.01755102	0.038911565	0.019274376	0.010884354	0.0338322	0.018276644	0.011111111	0.014331066	0.019138322	0.008163265	0.020907029	0.023809524	0.012698413	0.008208617	0.024081633	0.014421769	0.012426304	0.026122449	0.02462585	0.018911565	0.010702948	0.07170068	0.040181406	0.02707483	0.022721088	0.016054422	0.022675737	0.007981859
493.mp3	0.02	0.021133787	0.023673469	0.020498866	0.02399093	0.023401361	0.02276644	0.023310658	0.023310658	0.024126984	0.024353741	0.021133787	0.021587302	0.024172336	0.017823129	0.019183673	0.021451247	0.024081633	0.018730159	0.021133787	0.019365079	0.022176871	0.018730159	0.014195011	0.019092971	0.017505669	0.017460317	0.019229025	0.020408163	0.02122449	0.019591837	0.020997732	0.024852608	0.020816327	0.022811791	0.019909297	0.018367347	0.018321995	0.020181406	0.02154195	0.016643991	0.014693878	0.018503401	0.024172336	0.019954649	0.022131519	0.024580499	0.02585034	0.020090703
494.mp3	0.023129252	0.025487528	0.029024943	0.025079365	0.024353741	0.024671202	0.023492063	0.024353741	0.029886621	0.024535147	0.008571429	0.026575964	0.018956916	0.023537415	0.026485261	0.025759637	0.02462585	0.02430839	0.026530612	0.024807256	0.024897959	0.020589569	0.011292517	0.012653061	0.006893424	0.011111111	0.018049887	0.017823129	0.019183673	0.01569161	0.013015873	0.012562358	0.010068027	0.015283447	0.016371882	0.022494331	0.021678005	0.023582766	0.030294785	0.019863946	0.027210884	0.027346939	0.019546485	0.025668934	0.022630385	0.017188209	0.017868481	0.027210884	0.019229025
496.mp3	0.039002268	0.022358277	0.10185941	0.159274376	0.12185941	0.106439909	0.030657596	0.025442177	0.096643991	0.073378685	0.038231293	0.106712018	0.045170068	0.026621315	0.094557823	0.072471655	0.073877551	0.08031746	0.044081633	0.033514739	0.098911565	0.026575964	0.012290249	0.026349206	0.02521542	0.014829932	0.102675737	0.08	0.025260771	0.021360544	0.018321995	0.022993197	0.092471655	0.014240363	0.012562358	0.02553288	0.022857143	0.005124717	0.095555556	0.027301587	0.031428571	0.025895692	0.019138322	0.049342404	0.100770975	0.037913832	0.021678005	0.033333333	0.024489796
497.mp3	0.129251701	0.095464853	0.070975057	0.094331066	0.077868481	0.097732426	0.114058957	0.100453515	0.079138322	0.117278912	0.065306122	0.099863946	0.057913832	0.048435374	0.09446712	0.107981859	0.088344671	0.109705215	0.092018141	0.087120181	0.150748299	0.040680272	0.114693878	0.149206349	0.108208617	0.110884354	0.107346939	0.087981859	0.127482993	0.135011338	0.097959184	0.115736961	0.027891156	0.055873016	0.061133787	0.028752834	0.086938776	0.066712018	0.022675737	0.084761905	0.030068027	0.030975057	0.126984127	0.070113379	0.047755102	0.068344671	0.027619048	0.077777778	0.068752834
498.mp3	0.008041667	0.013208333	0.017833333	0.022875	0.033583333	0.034541667	0.03	0.026791667	0.022833333	0.014958333	0.01675	0.008958333	0.010708333	0.007916667	0.009708333	0.009833333	0.014041667	0.019083333	0.02275	0.034958333	0.035708333	0.030875	0.026	0.023041667	0.022208333	0.017875	0.017083333	0.01525	0.016666667	0.011666667	0.012291667	0.023	0.033958333	0.035	0.042875	0.026291667	0.024583333	0.026625	0.020083333	0.022875	0.019583333	0.017375	0.015666667	0.012333333	0.012708333	0.014583333	0.010166667	0.020583333	0.026416667
499.mp3	0.01292517	0.010839002	0.028571429	0.014240363	0.02399093	0.023174603	0.019637188	0.026485261	0.03324263	0.033378685	0.010884354	0.025804989	0.022086168	0.023492063	0.009614512	0.033696145	0.035192744	0.023582766	0.027891156	0.019546485	0.031428571	0.030657596	0.021587302	0.017097506	0.017460317	0.027301587	0.026349206	0.028979592	0.027755102	0.036689342	0.038639456	0.035782313	0.029795918	0.022312925	0.020589569	0.022993197	0.023900227	0.019002268	0.024489796	0.023900227	0.020770975	0.021315193	0.01814059	0.021269841	0.024263039	0.028027211	0.022585034	0.024036281	0.039092971
500.mp3	0.122811791	0.127437642	0.124943311	0.173378685	0.1138322	0.119002268	0.131247166	0.129070295	0.13723356	0.167256236	0.124897959	0.120453515	0.14829932	0.139637188	0.125804989	0.148707483	0.112698413	0.128888889	0.131156463	0.08861678	0.137414966	0.071564626	0.034013605	0.050884354	0.078548753	0.130884354	0.06739229	0.091020408	0.127528345	0.157732426	0.135782313	0.136235828	0.127573696	0.187029478	0.109931973	0.145578231	0.150566893	0.149705215	0.132517007	0.151020408	0.122040816	0.178367347	0.140362812	0.112562358	0.142811791	0.183219955	0.115736961	0.145170068	0.13877551
501.mp3	0.009705215	0.007256236	0.002585034	0.004444444	0.008072562	0.009115646	0.006802721	0.007301587	0.012290249	0.011927438	0.010521542	0.002675737	0.011927438	0.007845805	0.008253968	0.003854875	0.003129252	0.013197279	0.010702948	0.012108844	0.003900227	0.01170068	0.007709751	0.011201814	0.005396825	0.010839002	0.009750567	0.008253968	0.006984127	0.007891156	0.006213152	0.008798186	0.00829932	0.003401361	0.009024943	0.007573696	0.006848073	0.004444444	0.007301587	0.006984127	0.007120181	0.010702948	0.008752834	0.005442177	0.008526077	0.005170068	0.008752834	0.013197279	0.008843537
502.mp3	0.054965986	0.033333333	0.024399093	0.07877551	0.074875283	0.032562358	0.035827664	0.05814059	0.082494331	0.030884354	0.027709751	0.095102041	0.058730159	0.04462585	0.049115646	0.051836735	0.027437642	0.02893424	0.015873016	0.03537415	0.033151927	0.04462585	0.062811791	0.043582766	0.092154195	0.042222222	0.041360544	0.093514739	0.060045351	0.035464853	0.052698413	0.063854875	0.053514739	0.040634921	0.04984127	0.009433107	0.026666667	0.093786848	0.062086168	0.061768707	0.027619048	0.039365079	0.047845805	0.031111111	0.085759637	0.067936508	0.05260771	0.060408163	0.049387755
503.mp3	0.03292517	0.062721088	0.065351474	0.041814059	0.0569161	0.048435374	0.065623583	0.051972789	0.020544218	0.045124717	0.037732426	0.022630385	0.018956916	0.022993197	0.019274376	0.038231293	0.071111111	0.098911565	0.059319728	0.115283447	0.186666667	0.151927438	0.055782313	0.018412698	0.053469388	0.032879819	0.023174603	0.016371882	0.021133787	0.030748299	0.052018141	0.09260771	0.050521542	0.05877551	0.120045351	0.120634921	0.100634921	0.111836735	0.051791383	0.048526077	0.059818594	0.084399093	0.028072562	0.068752834	0.028571429	0.058185941	0.034376417	0.051836735	0.046349206
504.mp3	0.055192744	0.046848073	0.052653061	0.060136054	0.071428571	0.050521542	0.041678005	0.040770975	0.059365079	0.060680272	0.044988662	0.057641723	0.047619048	0.038503401	0.048208617	0.04553288	0.025260771	0.065351474	0.057732426	0.057641723	0.050430839	0.058820862	0.04521542	0.048526077	0.036825397	0.053605442	0.05877551	0.049297052	0.036462585	0.042675737	0.039455782	0.0369161	0.031247166	0.047437642	0.044852608	0.04521542	0.050022676	0.052199546	0.045895692	0.050929705	0.036145125	0.04521542	0.045578231	0.063673469	0.053650794	0.063718821	0.051020408	0.059410431	0.056190476
506.mp3	0.058276644	0.022675737	0.024716553	0.021405896	0.020498866	0.021043084	0.022947846	0.023446712	0.023219955	0.022857143	0.022721088	0.025804989	0.023174603	0.024489796	0.024172336	0.023038549	0.02430839	0.025079365	0.019501134	0.021995465	0.020816327	0.022585034	0.023038549	0.021451247	0.022403628	0.023401361	0.022312925	0.021678005	0.022267574	0.020816327	0.022358277	0.0230839	0.022358277	0.021043084	0.021950113	0.023356009	0.022312925	0.020226757	0.024172336	0.024353741	0.025623583	0.025396825	0.02430839	0.02585034	0.024535147	0.023718821	0.022312925	0.023038549	0.021496599
507.mp3	0.011564626	0.015056689	0.00952381	0.013378685	0.00893424	0.02154195	0.023310658	0.023809524	0.01537415	0.01723356	0.009387755	0.021088435	0.023038549	0.031247166	0.021360544	0.020997732	0.039319728	0.014240363	0.01723356	0.020453515	0.02276644	0.012562358	0.014512472	0.011473923	0.014739229	0.009931973	0.039229025	0.041179138	0.017505669	0.011156463	0.007301587	0.030657596	0.005986395	0.02952381	0.014875283	0.013106576	0.020453515	0.026439909	0.011836735	0.011428571	0.010657596	0.011746032	0.012789116	0.018911565	0.018095238	0.014693878	0.00893424	0.007800454	0.035782313
512.mp3	0.075918367	0.070929705	0.070340136	0.069387755	0.095646259	0.081678005	0.051337868	0.066893424	0.036190476	0.051201814	0.075192744	0.069795918	0.067165533	0.061904762	0.043628118	0.041315193	0.051201814	0.050068027	0.047709751	0.048571429	0.053151927	0.06244898	0.059591837	0.057505669	0.055736961	0.073877551	0.06	0.068888889	0.062585034	0.053378685	0.052199546	0.057324263	0.062312925	0.035782313	0.078956916	0.042176871	0.095510204	0.054875283	0.08462585	0.069614512	0.060090703	0.05723356	0.055600907	0.061995465	0.061088435	0.091337868	0.082902494	0.056281179	0.048571429
513.mp3	0.028958333	0.024666667	0.025708333	0.027166667	0.02875	0.024333333	0.029541667	0.028583333	0.019958333	0.018125	0.023708333	0.028875	0.027125	0.026333333	0.033666667	0.026625	0.020458333	0.02075	0.025708333	0.024333333	0.028541667	0.03	0.034041667	0.026416667	0.021166667	0.019375	0.026041667	0.029416667	0.027958333	0.026833333	0.030791667	0.026833333	0.027625	0.025833333	0.033625	0.0255	0.028875	0.030833333	0.02975	0.019041667	0.020291667	0.018666667	0.016333333	0.017833333	0.015708333	0.01375	0.017791667	0.015625	0.0145
514.mp3	0.054693878	0.038095238	0.039274376	0.036371882	0.028752834	0.01600907	0.021360544	0.02276644	0.019501134	0.031655329	0.029251701	0.019501134	0.026077098	0.025986395	0.027165533	0.034603175	0.029614512	0.021587302	0.031882086	0.027256236	0.035873016	0.046485261	0.027573696	0.019183673	0.044489796	0.022585034	0.016145125	0.030748299	0.036235828	0.018367347	0.022857143	0.03170068	0.020634921	0.027210884	0.030204082	0.018276644	0.0061678	0.006893424	0.005487528	0.002947846	0.006848073	0.016417234	0.03569161	0.021179138	0.02430839	0.025124717	0.021995465	0.013696145	0.033197279
515.mp3	0.02553288	0.034376417	0.027029478	0.029387755	0.025895692	0.031655329	0.049115646	0.034693878	0.034829932	0.030929705	0.028752834	0.029206349	0.039546485	0.035419501	0.052653061	0.044807256	0.036190476	0.044172336	0.057959184	0.042721088	0.045895692	0.048344671	0.03414966	0.031791383	0.0369161	0.032335601	0.029977324	0.03845805	0.056643991	0.043174603	0.052471655	0.050113379	0.042675737	0.055147392	0.044988662	0.04430839	0.060226757	0.046031746	0.046394558	0.04154195	0.044807256	0.034693878	0.035011338	0.04984127	0.047120181	0.047573696	0.054829932	0.044943311	0.038412698
518.mp3	0.025442177	0.033650794	0.034965986	0.032244898	0.032517007	0.036870748	0.031609977	0.038730159	0.029206349	0.026712018	0.040272109	0.041451247	0.046031746	0.034875283	0.042675737	0.033696145	0.030204082	0.028163265	0.032698413	0.02829932	0.024535147	0.027120181	0.030566893	0.028707483	0.023628118	0.030702948	0.027891156	0.028888889	0.026802721	0.03723356	0.031111111	0.029569161	0.026530612	0.035782313	0.031337868	0.031927438	0.026893424	0.035600907	0.034195011	0.035736961	0.034421769	0.037097506	0.037188209	0.031927438	0.0338322	0.033696145	0.030884354	0.029342404	0.031428571
519.mp3	0.065306122	0.069569161	0.054829932	0.056734694	0.053469388	0.050839002	0.046303855	0.047482993	0.051655329	0.045170068	0.042222222	0.04707483	0.048979592	0.058095238	0.048117914	0.060090703	0.062993197	0.058956916	0.059455782	0.053877551	0.030612245	0.040770975	0.056598639	0.03537415	0.03324263	0.024217687	0.024535147	0.031201814	0.03755102	0.033741497	0.029750567	0.031519274	0.025124717	0.016598639	0.031111111	0.036825397	0.032562358	0.031836735	0.029115646	0.023854875	0.018503401	0.032154195	0.038185941	0.033424036	0.035464853	0.034240363	0.036326531	0.039410431	0.026848073
520.mp3	0.033786848	0.037324263	0.012834467	0.008208617	0.018639456	0.026258503	0.051111111	0.033287982	0.03537415	0.039863946	0.035283447	0.039501134	0.061723356	0.046394558	0.038321995	0.053741497	0.016870748	0.0261678	0.014240363	0.032290249	0.023446712	0.010566893	0.03292517	0.042403628	0.043356009	0.036054422	0.031791383	0.01324263	0.029160998	0.047029478	0.034693878	0.03015873	0.024036281	0.042721088	0.038639456	0.032562358	0.03755102	0.054058957	0.028888889	0.04707483	0.037732426	0.026666667	0.012290249	0.018321995	0.042993197	0.038276644	0.024126984	0.012471655	0.01723356
521.mp3	0.053877551	0.078231293	0.053922902	0.078321995	0.088707483	0.076145125	0.040408163	0.061496599	0.054829932	0.059591837	0.053378685	0.060272109	0.076553288	0.075963719	0.062131519	0.081405896	0.087346939	0.063628118	0.07569161	0.0630839	0.06244898	0.079365079	0.078639456	0.049206349	0.083673469	0.067800454	0.08122449	0.046938776	0.066848073	0.075782313	0.061088435	0.044489796	0.082630385	0.06829932	0.094376417	0.052970522	0.060997732	0.080952381	0.067800454	0.050113379	0.076553288	0.07478458	0.068798186	0.05755102	0.066621315	0.084126984	0.041814059	0.036870748	0.067891156
522.mp3	0.04122449	0.032426304	0.030249433	0.031111111	0.033786848	0.04276644	0.035283447	0.025578231	0.023582766	0.106394558	0.036235828	0.024489796	0.022086168	0.026394558	0.019229025	0.015782313	0.039954649	0.040861678	0.034285714	0.03138322	0.044263039	0.030430839	0.026848073	0.018594104	0.02861678	0.026893424	0.017052154	0.015555556	0.034240363	0.038049887	0.040362812	0.047346939	0.031746032	0.026258503	0.028480726	0.037732426	0.025895692	0.025396825	0.038185941	0.031519274	0.116643991	0.027755102	0.02399093	0.021723356	0.019229025	0.013968254	0.01106576	0.015963719	0.023446712
523.mp3	0.030068027	0.033877551	0.036281179	0.037324263	0.034648526	0.038639456	0.053696145	0.053151927	0.043764172	0.034648526	0.03877551	0.035510204	0.042403628	0.044761905	0.047256236	0.043673469	0.039546485	0.041723356	0.035827664	0.036825397	0.037641723	0.045306122	0.059954649	0.089251701	0.104761905	0.05723356	0.045759637	0.05106576	0.054331066	0.048571429	0.048662132	0.051020408	0.049387755	0.048163265	0.037505669	0.040544218	0.047528345	0.049614512	0.047573696	0.045351474	0.049387755	0.06585034	0.066349206	0.047120181	0.040952381	0.044988662	0.048888889	0.044761905	0.04244898
524.mp3	0.019591837	0.020453515	0.02430839	0.021995465	0.027528345	0.026349206	0.020408163	0.026031746	0.025986395	0.017278912	0.024263039	0.012471655	0.015464853	0.020770975	0.010340136	0.014875283	0.020362812	0.023129252	0.015011338	0.016099773	0.019863946	0.024716553	0.014829932	0.023038549	0.019773243	0.013378685	0.020997732	0.011519274	0.020408163	0.032380952	0.014058957	0.018231293	0.02739229	0.018276644	0.016417234	0.029115646	0.020090703	0.013650794	0.013151927	0.020498866	0.018231293	0.019455782	0.020272109	0.023038549	0.015283447	0.026893424	0.017324263	0.018956916	0.031791383
525.mp3	0.017324263	0.018185941	0.019365079	0.011337868	0.011473923	0.015147392	0.021632653	0.015147392	0.013424036	0.011292517	0.02122449	0.013061224	0.01814059	0.020136054	0.017369615	0.015238095	0.019863946	0.015646259	0.016689342	0.014331066	0.016870748	0.016870748	0.016689342	0.021496599	0.018276644	0.0138322	0.010975057	0.014965986	0.014920635	0.01478458	0.012380952	0.018684807	0.01446712	0.014875283	0.020362812	0.018684807	0.016507937	0.018911565	0.015464853	0.014693878	0.019863946	0.018185941	0.030521542	0.032471655	0.016281179	0.024761905	0.023764172	0.027528345	0.024988662
527.mp3	0.034195011	0.029750567	0.020907029	0.024943311	0.026666667	0.034376417	0.023038549	0.023310658	0.021950113	0.026122449	0.023038549	0.027709751	0.023310658	0.019274376	0.019863946	0.01600907	0.023582766	0.024036281	0.01877551	0.019954649	0.034013605	0.038956916	0.032154195	0.036507937	0.028752834	0.03478458	0.031836735	0.025442177	0.027800454	0.035827664	0.02	0.020725624	0.026984127	0.019410431	0.018412698	0.022811791	0.029569161	0.023900227	0.023582766	0.027210884	0.035147392	0.039092971	0.022721088	0.039954649	0.040408163	0.023356009	0.032471655	0.029659864	0.027256236
529.mp3	0.027800454	0.024535147	0.012244898	0.019092971	0.01292517	0.020907029	0.068435374	0.054240363	0.02154195	0.011473923	0.018911565	0.010385488	0.013786848	0.01814059	0.018594104	0.029024943	0.02462585	0.046984127	0.024716553	0.053786848	0.024716553	0.02984127	0.02521542	0.020272109	0.023401361	0.028208617	0.027981859	0.020770975	0.02893424	0.02675737	0.017052154	0.016281179	0.011746032	0.018367347	0.019274376	0.058730159	0.086077098	0.024897959	0.023764172	0.015056689	0.018321995	0.024897959	0.016462585	0.033560091	0.024535147	0.025714286	0.018049887	0.027482993	0.023401361
530.mp3	0.038231293	0.061315193	0.077596372	0.072063492	0.057006803	0.05814059	0.079365079	0.064535147	0.053605442	0.05047619	0.047709751	0.042721088	0.062086168	0.085124717	0.060997732	0.043129252	0.036780045	0.035056689	0.039501134	0.06	0.079637188	0.07324263	0.090204082	0.081632653	0.080997732	0.080589569	0.062539683	0.057959184	0.045170068	0.04739229	0.047936508	0.032970522	0.031337868	0.07015873	0.0538322	0.055464853	0.047664399	0.045351474	0.056145125	0.064897959	0.059047619	0.071337868	0.078185941	0.056734694	0.066848073	0.059773243	0.049478458	0.040498866	0.067709751
535.mp3	0.057596372	0.050249433	0.038049887	0.031746032	0.034376417	0.0430839	0.038639456	0.041043084	0.056235828	0.058956916	0.045804989	0.042312925	0.034648526	0.042312925	0.041723356	0.04244898	0.040725624	0.038730159	0.041405896	0.047256236	0.04984127	0.037505669	0.043718821	0.051564626	0.042993197	0.035464853	0.037460317	0.03814059	0.033922902	0.050430839	0.03478458	0.040090703	0.039591837	0.03537415	0.051428571	0.060090703	0.068072562	0.06244898	0.051201814	0.049931973	0.042358277	0.063945578	0.056598639	0.039455782	0.048526077	0.060861678	0.067664399	0.055736961	0.054058957
536.mp3	0.07446712	0.084399093	0.08893424	0.085941043	0.08430839	0.084172336	0.086031746	0.041179138	0.080680272	0.07877551	0.076598639	0.088027211	0.089705215	0.08707483	0.088117914	0.087346939	0.087120181	0.084943311	0.081451247	0.073968254	0.078412698	0.073287982	0.060634921	0.077596372	0.080861678	0.058412698	0.079274376	0.094557823	0.08399093	0.072517007	0.085306122	0.074875283	0.06521542	0.080816327	0.075147392	0.078231293	0.079229025	0.07537415	0.078185941	0.080680272	0.079002268	0.080136054	0.072743764	0.075419501	0.079501134	0.078911565	0.090566893	0.082947846	0.087709751
537.mp3	0.092743764	0.102811791	0.095782313	0.084535147	0.085986395	0.100136054	0.099727891	0.097188209	0.098956916	0.093106576	0.098956916	0.099365079	0.094013605	0.10031746	0.097369615	0.094013605	0.08984127	0.097868481	0.093922902	0.091247166	0.098231293	0.097959184	0.094829932	0.092562358	0.093424036	0.101995465	0.090294785	0.09755102	0.090929705	0.085623583	0.088979592	0.097324263	0.097188209	0.096099773	0.093424036	0.087346939	0.094240363	0.095238095	0.098866213	0.086666667	0.096870748	0.084852608	0.098321995	0.094739229	0.100045351	0.097913832	0.097188209	0.09324263	0.095736961
540.mp3	0.04462585	0.024671202	0.049251701	0.035192744	0.027619048	0.01292517	0.030657596	0.043492063	0.030612245	0.029977324	0.018321995	0.018185941	0.016235828	0.025306122	0.020090703	0.016825397	0.024444444	0.027256236	0.028027211	0.018049887	0.023219955	0.026575964	0.02739229	0.024852608	0.026394558	0.023537415	0.022947846	0.028752834	0.020090703	0.028888889	0.019002268	0.032108844	0.030430839	0.026938776	0.021995465	0.020725624	0.023265306	0.025034014	0.029569161	0.031247166	0.021269841	0.012426304	0.027528345	0.036235828	0.013514739	0.012471655	0.028027211	0.025986395	0.023900227
544.mp3	0.035328798	0.065986395	0.041768707	0.044671202	0.062539683	0.044172336	0.035873016	0.03814059	0.039773243	0.064671202	0.033197279	0.078911565	0.032653061	0.048344671	0.054240363	0.045124717	0.033922902	0.030884354	0.029977324	0.052562358	0.031292517	0.05755102	0.039455782	0.045668934	0.06185941	0.051609977	0.035056689	0.036689342	0.042222222	0.04585034	0.043492063	0.040861678	0.060453515	0.046530612	0.042585034	0.059909297	0.035963719	0.031746032	0.038639456	0.034648526	0.065079365	0.033378685	0.073424036	0.039319728	0.050385488	0.058639456	0.036417234	0.028480726	0.030113379
547.mp3	0.011746032	0.02276644	0.022721088	0.020045351	0.038004535	0.017732426	0.010657596	0.013378685	0.09324263	0.070793651	0.01537415	0.017369615	0.022312925	0.014195011	0.014240363	0.080770975	0.012970522	0.015600907	0.023129252	0.100861678	0.014421769	0.023174603	0.079954649	0.022267574	0.015328798	0.044217687	0.029569161	0.019274376	0.016190476	0.023174603	0.058095238	0.018503401	0.024353741	0.016961451	0.017868481	0.020544218	0.074240363	0.025124717	0.023129252	0.015464853	0.013061224	0.017097506	0.021360544	0.02984127	0.014240363	0.077052154	0.017641723	0.02	0.011292517
550.mp3	0.060090703	0.045396825	0.050249433	0.038548753	0.034603175	0.032335601	0.029705215	0.044489796	0.025487528	0.035419501	0.03106576	0.075328798	0.030748299	0.034104308	0.028027211	0.030929705	0.03845805	0.024444444	0.028390023	0.045759637	0.043446712	0.057959184	0.056689342	0.0569161	0.044444444	0.032743764	0.039773243	0.037868481	0.037369615	0.034829932	0.068662132	0.030430839	0.040453515	0.025623583	0.038231293	0.032426304	0.033378685	0.033106576	0.033151927	0.026303855	0.026575964	0.025804989	0.042358277	0.050612245	0.047301587	0.04154195	0.033151927	0.033922902	0.030975057
551.mp3	0.009977324	0.006893424	0.012698413	0.023356009	0.020997732	0.015827664	0.017414966	0.01324263	0.098956916	0.05814059	0.081814059	0.024081633	0.021632653	0.009478458	0.028163265	0.038503401	0.016507937	0.012290249	0.013786848	0.015238095	0.015873016	0.026394558	0.027210884	0.01537415	0.010385488	0.026621315	0.032789116	0.014376417	0.017959184	0.015056689	0.011972789	0.011519274	0.015736961	0.011791383	0.025079365	0.019002268	0.022585034	0.008979592	0.010113379	0.018321995	0.010566893	0.007981859	0.00861678	0.008571429	0.021315193	0.016099773	0.026349206	0.024353741	0.01845805
554.mp3	0.034240363	0.035600907	0.036643991	0.035283447	0.034829932	0.034331066	0.034421769	0.034421769	0.034104308	0.033061224	0.032471655	0.030702948	0.031111111	0.030294785	0.030839002	0.030294785	0.028435374	0.028707483	0.029387755	0.027346939	0.026621315	0.028208617	0.029115646	0.027573696	0.029387755	0.031111111	0.035464853	0.037097506	0.033605442	0.034875283	0.033922902	0.033197279	0.033786848	0.034512472	0.031927438	0.032244898	0.031473923	0.030793651	0.031201814	0.032154195	0.031201814	0.030702948	0.030702948	0.031564626	0.030340136	0.03015873	0.031201814	0.034557823	0.03600907
555.mp3	0.018730159	0.018095238	0.024036281	0.01537415	0.025306122	0.01968254	0.029795918	0.013469388	0.022993197	0.027437642	0.014557823	0.025306122	0.013650794	0.029297052	0.021950113	0.02031746	0.043265306	0.038004535	0.030340136	0.037641723	0.022403628	0.015328798	0.018820862	0.02185941	0.018820862	0.030068027	0.034331066	0.039410431	0.033333333	0.036870748	0.020045351	0.015736961	0.032244898	0.020136054	0.033197279	0.040045351	0.042902494	0.03814059	0.055873016	0.044399093	0.026485261	0.041995465	0.014603175	0.028253968	0.034693878	0.043129252	0.035419501	0.033378685	0.034058957
556.mp3	0.067619048	0.046938776	0.051927438	0.05414966	0.035328798	0.076553288	0.050113379	0.059591837	0.067437642	0.054376417	0.082721088	0.061904762	0.050249433	0.041496599	0.037097506	0.058231293	0.055283447	0.041269841	0.043809524	0.039365079	0.059455782	0.064126984	0.063219955	0.074875283	0.066848073	0.052789116	0.074240363	0.078004535	0.063310658	0.030657596	0.072380952	0.077596372	0.066077098	0.09047619	0.087845805	0.077142857	0.066984127	0.063764172	0.057006803	0.073151927	0.081723356	0.038911565	0.083809524	0.079092971	0.089705215	0.084217687	0.080634921	0.076643991	0.075464853
558.mp3	0.046439909	0.037823129	0.134104308	0.128163265	0.119727891	0.094285714	0.029206349	0.026349206	0.043310658	0.038684807	0.041587302	0.146893424	0.023310658	0.020997732	0.08521542	0.077732426	0.095147392	0.021950113	0.12984127	0.108571429	0.088208617	0.028480726	0.047981859	0.02739229	0.062585034	0.122947846	0.048163265	0.034104308	0.018911565	0.087619048	0.014240363	0.031564626	0.142857143	0.10244898	0.129931973	0.037188209	0.039319728	0.033151927	0.029024943	0.026712018	0.040680272	0.110113379	0.064399093	0.018820862	0.030839002	0.032834467	0.022494331	0.132108844	0.115192744
560.mp3	0.027573696	0.017505669	0.015827664	0.013514739	0.012426304	0.012562358	0.010340136	0.015782313	0.01414966	0.012517007	0.009750567	0.014013605	0.014920635	0.017868481	0.017687075	0.016870748	0.01877551	0.02707483	0.012335601	0.015918367	0.01015873	0.007800454	0.015918367	0.010612245	0.016734694	0.028344671	0.030793651	0.021315193	0.017732426	0.008662132	0.007800454	0.013514739	0.013197279	0.019002268	0.021678005	0.016462585	0.012018141	0.01414966	0.01537415	0.023809524	0.029886621	0.020680272	0.020589569	0.018866213	0.020680272	0.021043084	0.015782313	0.014557823	0.009931973
561.mp3	0.031201814	0.035328798	0.028253968	0.03047619	0.023764172	0.033560091	0.046666667	0.038049887	0.048662132	0.055782313	0.045306122	0.03446712	0.035056689	0.035464853	0.027755102	0.032562358	0.037460317	0.040272109	0.040498866	0.030249433	0.036281179	0.029251701	0.047120181	0.036507937	0.042267574	0.0338322	0.037777778	0.027573696	0.032970522	0.034693878	0.029569161	0.031337868	0.030748299	0.041360544	0.043356009	0.031746032	0.039909297	0.059727891	0.054421769	0.028752834	0.044217687	0.0569161	0.036825397	0.043537415	0.037868481	0.027936508	0.039773243	0.05814059	0.040272109
564.mp3	0.024943311	0.03047619	0.034829932	0.028390023	0.026122449	0.015555556	0.02276644	0.062086168	0.030748299	0.038049887	0.031020408	0.047120181	0.031746032	0.027709751	0.019591837	0.059092971	0.038866213	0.033696145	0.029297052	0.043265306	0.032517007	0.018231293	0.039229025	0.051927438	0.047482993	0.034376417	0.026077098	0.038095238	0.042267574	0.025986395	0.036961451	0.028480726	0.020362812	0.028435374	0.018004535	0.025306122	0.022403628	0.030068027	0.025714286	0.049342404	0.025079365	0.042176871	0.023809524	0.024671202	0.029297052	0.03446712	0.0538322	0.033378685	0.052789116
565.mp3	0.015056689	0.018367347	0.02276644	0.029297052	0.029433107	0.026802721	0.027755102	0.030113379	0.021315193	0.016689342	0.013514739	0.015328798	0.016780045	0.023537415	0.017324263	0.015918367	0.015736961	0.019909297	0.014693878	0.015510204	0.016825397	0.013968254	0.014285714	0.019909297	0.018503401	0.01600907	0.02	0.032335601	0.023492063	0.017369615	0.022947846	0.032290249	0.02122449	0.020861678	0.01968254	0.015102041	0.016961451	0.017006803	0.020045351	0.015192744	0.016780045	0.017052154	0.018639456	0.009931973	0.010022676	0.0138322	0.012426304	0.017913832	0.016643991
568.mp3	0.020498866	0.022902494	0.021088435	0.019002268	0.020272109	0.034648526	0.026394558	0.02829932	0.018911565	0.024263039	0.02154195	0.021904762	0.026893424	0.027301587	0.028117914	0.015192744	0.02952381	0.030748299	0.030294785	0.022721088	0.019773243	0.023174603	0.023809524	0.020816327	0.029024943	0.027256236	0.028662132	0.0230839	0.02462585	0.021904762	0.02244898	0.026213152	0.02861678	0.027891156	0.027346939	0.02462585	0.018639456	0.026938776	0.020181406	0.025895692	0.024263039	0.019183673	0.020362812	0.027755102	0.027437642	0.028480726	0.02462585	0.025986395	0.018866213
574.mp3	0.025578231	0.03015873	0.030340136	0.018594104	0.017913832	0.017732426	0.019954649	0.025396825	0.02585034	0.026530612	0.025260771	0.027619048	0.02861678	0.039002268	0.050612245	0.021043084	0.021632653	0.016870748	0.015011338	0.013469388	0.012562358	0.016462585	0.020362812	0.025487528	0.035873016	0.023174603	0.034376417	0.029024943	0.017414966	0.020816327	0.029070295	0.027981859	0.023854875	0.024489796	0.019002268	0.028390023	0.034875283	0.029387755	0.025124717	0.03047619	0.040408163	0.016371882	0.011836735	0.01324263	0.015918367	0.012698413	0.016507937	0.015283447	0.017142857
577.mp3	0.041995465	0.054013605	0.049569161	0.023628118	0.031247166	0.066439909	0.041088435	0.03170068	0.045306122	0.065623583	0.040362812	0.042630385	0.039183673	0.041768707	0.016734694	0.031836735	0.035147392	0.029977324	0.026575964	0.030340136	0.045759637	0.026848073	0.026031746	0.029886621	0.033378685	0.03170068	0.039954649	0.023356009	0.026848073	0.018049887	0.025034014	0.024172336	0.027573696	0.021950113	0.035782313	0.038185941	0.021768707	0.021315193	0.029931973	0.030975057	0.024444444	0.03537415	0.037142857	0.013151927	0.012018141	0.024852608	0.050793651	0.026394558	0.029569161
579.mp3	0.016643991	0.016598639	0.014557823	0.01723356	0.019863946	0.019727891	0.013922902	0.015328798	0.01968254	0.018548753	0.018730159	0.019138322	0.018231293	0.017460317	0.019319728	0.018185941	0.014421769	0.017777778	0.02	0.016462585	0.021723356	0.02154195	0.017142857	0.019637188	0.019138322	0.021405896	0.020362812	0.021768707	0.021315193	0.015555556	0.019229025	0.024036281	0.018911565	0.022993197	0.019138322	0.024081633	0.024217687	0.023628118	0.022131519	0.020226757	0.020997732	0.021950113	0.02244898	0.020997732	0.023809524	0.02829932	0.027709751	0.025079365	0.02739229
580.mp3	0.026122449	0.021360544	0.016371882	0.017868481	0.02462585	0.013151927	0.02122449	0.019637188	0.019229025	0.016326531	0.016507937	0.016598639	0.014512472	0.015555556	0.021995465	0.021360544	0.02399093	0.018730159	0.019455782	0.023492063	0.0169161	0.019319728	0.018367347	0.018503401	0.018412698	0.022040816	0.019591837	0.01755102	0.015147392	0.015600907	0.019229025	0.018231293	0.015873016	0.014013605	0.012063492	0.013015873	0.013786848	0.013696145	0.01446712	0.012879819	0.012199546	0.012517007	0.014331066	0.018049887	0.017687075	0.013197279	0.011337868	0.012834467	0.015192744
581.mp3	0.097687075	0.090702948	0.066258503	0.075918367	0.097052154	0.079229025	0.086394558	0.118866213	0.132063492	0.089659864	0.122902494	0.094376417	0.065668934	0.074058957	0.076281179	0.10276644	0.121768707	0.083854875	0.095328798	0.105396825	0.0969161	0.080997732	0.088117914	0.10399093	0.116598639	0.089614512	0.100498866	0.038820862	0.053424036	0.040634921	0.049886621	0.02952381	0.056961451	0.044897959	0.051292517	0.023718821	0.059727891	0.039229025	0.054058957	0.034648526	0.061904762	0.058730159	0.055464853	0.029115646	0.058412698	0.040952381	0.063718821	0.062539683	0.125442177
582.mp3	0.045306122	0.021269841	0.022222222	0.017505669	0.042312925	0.021723356	0.02	0.01414966	0.037913832	0.023310658	0.019954649	0.014058957	0.039047619	0.036099773	0.027210884	0.023854875	0.039501134	0.024489796	0.044444444	0.027528345	0.054875283	0.022993197	0.014603175	0.016825397	0.037913832	0.03292517	0.047120181	0.025941043	0.030385488	0.020770975	0.032380952	0.036281179	0.036190476	0.024353741	0.037732426	0.028662132	0.051201814	0.047981859	0.025986395	0.018820862	0.035600907	0.021179138	0.044172336	0.028117914	0.036235828	0.037596372	0.02185941	0.009931973	0.034331066
584.mp3	0.043854875	0.031746032	0.025170068	0.040136054	0.022358277	0.024263039	0.027437642	0.034829932	0.052653061	0.030566893	0.025895692	0.026621315	0.024353741	0.026802721	0.022902494	0.029931973	0.027482993	0.027981859	0.033061224	0.031927438	0.030521542	0.0338322	0.030385488	0.019909297	0.029206349	0.027210884	0.026349206	0.027800454	0.031927438	0.027165533	0.027482993	0.027437642	0.026213152	0.024988662	0.031655329	0.025986395	0.030340136	0.029024943	0.034421769	0.027482993	0.072562358	0.038004535	0.027845805	0.025804989	0.035510204	0.061904762	0.056643991	0.033650794	0.021950113
585.mp3	0.018820862	0.024444444	0.026258503	0.018503401	0.019319728	0.025804989	0.034195011	0.019229025	0.022857143	0.027664399	0.019591837	0.016235828	0.043310658	0.025941043	0.018004535	0.017596372	0.016961451	0.014512472	0.012698413	0.011428571	0.015192744	0.014557823	0.02893424	0.019365079	0.024081633	0.017959184	0.024399093	0.017278912	0.027528345	0.0169161	0.022811791	0.01845805	0.029251701	0.017913832	0.02399093	0.014285714	0.017142857	0.01723356	0.019183673	0.017641723	0.020952381	0.010294785	0.026802721	0.014013605	0.030884354	0.023310658	0.01877551	0.015555556	0.017777778
586.mp3	0.039773243	0.03414966	0.02739229	0.019546485	0.022222222	0.033877551	0.035782313	0.037732426	0.042131519	0.037505669	0.051201814	0.043764172	0.036326531	0.022947846	0.027709751	0.022222222	0.027210884	0.027709751	0.021950113	0.026122449	0.022585034	0.030657596	0.027346939	0.028526077	0.033741497	0.030294785	0.059319728	0.031655329	0.044217687	0.028435374	0.033378685	0.03106576	0.032154195	0.029342404	0.04031746	0.033197279	0.032970522	0.03600907	0.027210884	0.036643991	0.022902494	0.040408163	0.046802721	0.030204082	0.038956916	0.028979592	0.026802721	0.040725624	0.042902494
591.mp3	0.045578231	0.047029478	0.061950113	0.075736961	0.053922902	0.048117914	0.045487528	0.028435374	0.047210884	0.051519274	0.050566893	0.04462585	0.035102041	0.044807256	0.044671202	0.04952381	0.053968254	0.053378685	0.027528345	0.027619048	0.047936508	0.041950113	0.042539683	0.049115646	0.056145125	0.035011338	0.039365079	0.037414966	0.055782313	0.049886621	0.041632653	0.05047619	0.050566893	0.043945578	0.028979592	0.022222222	0.038049887	0.039863946	0.038684807	0.03755102	0.047936508	0.045396825	0.037006803	0.038276644	0.048707483	0.028752834	0.032879819	0.035464853	0.052244898
592.mp3	0.030113379	0.032789116	0.05968254	0.046893424	0.049795918	0.046712018	0.050340136	0.059229025	0.057278912	0.067165533	0.060272109	0.058049887	0.057913832	0.057823129	0.0538322	0.058956916	0.050113379	0.064807256	0.038866213	0.040997732	0.044036281	0.040952381	0.049478458	0.037188209	0.050340136	0.044353741	0.04185941	0.0369161	0.036825397	0.038095238	0.03478458	0.035873016	0.050294785	0.052244898	0.045714286	0.0538322	0.055600907	0.062539683	0.058548753	0.064716553	0.054285714	0.065442177	0.057324263	0.06122449	0.060045351	0.054875283	0.056734694	0.037641723	0.027845805
594.mp3	0.015333333	0.017958333	0.01225	0.020166667	0.06725	0.034666667	0.031166667	0.024333333	0.035583333	0.027375	0.023791667	0.017041667	0.037458333	0.02825	0.028333333	0.026833333	0.039375	0.028333333	0.026666667	0.046666667	0.032125	0.036041667	0.052583333	0.037708333	0.052083333	0.037083333	0.030375	0.025041667	0.033958333	0.042041667	0.03025	0.024083333	0.015333333	0.024375	0.016833333	0.026916667	0.027708333	0.027625	0.025833333	0.014583333	0.018791667	0.017125	0.017083333	0.029125	0.0415	0.026	0.027958333	0.024041667	0.040666667
597.mp3	0.0230839	0.039727891	0.03260771	0.034557823	0.069478458	0.049115646	0.023401361	0.030385488	0.038049887	0.024036281	0.023718821	0.027165533	0.028390023	0.031655329	0.028843537	0.031882086	0.039047619	0.024263039	0.050612245	0.015283447	0.018367347	0.01478458	0.017324263	0.02462585	0.030839002	0.016326531	0.014512472	0.017823129	0.016643991	0.034421769	0.030249433	0.021723356	0.021315193	0.015102041	0.020498866	0.025034014	0.022675737	0.020589569	0.021496599	0.027482993	0.011655329	0.01723356	0.010068027	0.01478458	0.014421769	0.012789116	0.014240363	0.01814059	0.018276644
598.mp3	0.02675737	0.03138322	0.029750567	0.036190476	0.030702948	0.023492063	0.032517007	0.02675737	0.023310658	0.035782313	0.031111111	0.029931973	0.025623583	0.037278912	0.029206349	0.032290249	0.043356009	0.021768707	0.031020408	0.043310658	0.017142857	0.021405896	0.027709751	0.051292517	0.044489796	0.022539683	0.033469388	0.0338322	0.027346939	0.042358277	0.024671202	0.034648526	0.034693878	0.020136054	0.027437642	0.023401361	0.02707483	0.035782313	0.033922902	0.034920635	0.030385488	0.036417234	0.047936508	0.027709751	0.050521542	0.041451247	0.035238095	0.039727891	0.03569161
600.mp3	0.012879819	0.036145125	0.056553288	0.049342404	0.030793651	0.02553288	0.047165533	0.072879819	0.045623583	0.03047619	0.041043084	0.064489796	0.053061224	0.036734694	0.02984127	0.029024943	0.05324263	0.039954649	0.036371882	0.033061224	0.037006803	0.064217687	0.04244898	0.025306122	0.042721088	0.096961451	0.064126984	0.061950113	0.050022676	0.054965986	0.110929705	0.060408163	0.040680272	0.033696145	0.03723356	0.07569161	0.052698413	0.046258503	0.038820862	0.059909297	0.054058957	0.042902494	0.013061224	0.036870748	0.111791383	0.044671202	0.033968254	0.031156463	0.05814059
605.mp3	0.018684807	0.038095238	0.033605442	0.050340136	0.018548753	0.041315193	0.034648526	0.043718821	0.026031746	0.0369161	0.034421769	0.033197279	0.032562358	0.034421769	0.036825397	0.042312925	0.025124717	0.029297052	0.045170068	0.033424036	0.027664399	0.034512472	0.049206349	0.036054422	0.028344671	0.030204082	0.037142857	0.041678005	0.045759637	0.039546485	0.049433107	0.030566893	0.033786848	0.033333333	0.042857143	0.032834467	0.032471655	0.03877551	0.043718821	0.027256236	0.033605442	0.03478458	0.038367347	0.019002268	0.03170068	0.033287982	0.051337868	0.03446712	0.069387755
606.mp3	0.041416667	0.039	0.034958333	0.036541667	0.046291667	0.047458333	0.039416667	0.031791667	0.0335	0.033166667	0.030875	0.040583333	0.041916667	0.039833333	0.042666667	0.041583333	0.034333333	0.045083333	0.029958333	0.040375	0.034125	0.035666667	0.040166667	0.040625	0.043083333	0.03275	0.03525	0.042791667	0.03875	0.037166667	0.0395	0.047833333	0.039666667	0.036833333	0.030541667	0.0355	0.045041667	0.045166667	0.044875	0.025666667	0.02625	0.0275	0.037458333	0.036208333	0.028	0.05625	0.0525	0.046666667	0.04425
607.mp3	0.026349206	0.027619048	0.033061224	0.030929705	0.043537415	0.020634921	0.026712018	0.029206349	0.027800454	0.035646259	0.023628118	0.028390023	0.022947846	0.029115646	0.028798186	0.025351474	0.030022676	0.02707483	0.023945578	0.02031746	0.022358277	0.024081633	0.020226757	0.024081633	0.0230839	0.020498866	0.028480726	0.03569161	0.037732426	0.044807256	0.026893424	0.034875283	0.029024943	0.029569161	0.041814059	0.025668934	0.027120181	0.033197279	0.031020408	0.03324263	0.032698413	0.027800454	0.038321995	0.034648526	0.036553288	0.028707483	0.032653061	0.030566893	0.032789116
608.mp3	0.026530612	0.017142857	0.015873016	0.020272109	0.016598639	0.021587302	0.0261678	0.017505669	0.028072562	0.026439909	0.029569161	0.020952381	0.016417234	0.018866213	0.017188209	0.016598639	0.026666667	0.021678005	0.019954649	0.027709751	0.026213152	0.03170068	0.024897959	0.017777778	0.027936508	0.026303855	0.02984127	0.020725624	0.017052154	0.019047619	0.017369615	0.017052154	0.027165533	0.022267574	0.020544218	0.028526077	0.028344671	0.030385488	0.016780045	0.01723356	0.019863946	0.016507937	0.015873016	0.030068027	0.018956916	0.024852608	0.02707483	0.0338322	0.025714286
609.mp3	0.023809524	0.047755102	0.025306122	0.030702948	0.037868481	0.035283447	0.027981859	0.020544218	0.052426304	0.040362812	0.037959184	0.035736961	0.024217687	0.025804989	0.036145125	0.029387755	0.060907029	0.07047619	0.055056689	0.030657596	0.024217687	0.0369161	0.063492063	0.035510204	0.030249433	0.049433107	0.029342404	0.025124717	0.044399093	0.021496599	0.032290249	0.045260771	0.038503401	0.030113379	0.021315193	0.050793651	0.045124717	0.039229025	0.03845805	0.030521542	0.030022676	0.056780045	0.035192744	0.043628118	0.079909297	0.050294785	0.038367347	0.027120181	0.038866213
610.mp3	0.011428571	0.030748299	0.011020408	0.043174603	0.007845805	0.031746032	0.017823129	0.0261678	0.007981859	0.036870748	0.010022676	0.031020408	0.008390023	0.038866213	0.027165533	0.035963719	0.013650794	0.027936508	0.01414966	0.046485261	0.010839002	0.03600907	0.020861678	0.037687075	0.011111111	0.03537415	0.013287982	0.027619048	0.008798186	0.02952381	0.017641723	0.033333333	0.010839002	0.039591837	0.016281179	0.03755102	0.011791383	0.03292517	0.026077098	0.041904762	0.0138322	0.040952381	0.014557823	0.04	0.012789116	0.032063492	0.027528345	0.038004535	0.011655329
611.mp3	0.043125	0.0235	0.039125	0.019208333	0.036625	0.021833333	0.034	0.020583333	0.03675	0.023458333	0.026625	0.039375	0.046625	0.0415	0.043708333	0.04325	0.035041667	0.047458333	0.036625	0.049333333	0.041166667	0.059416667	0.043041667	0.051875	0.033291667	0.036083333	0.0315	0.050541667	0.034333333	0.052583333	0.030666667	0.047041667	0.0315	0.05025	0.042166667	0.057541667	0.044125	0.054666667	0.054083333	0.042583333	0.049666667	0.04525	0.0465	0.035791667	0.052416667	0.037583333	0.048458333	0.035333333	0.051125
612.mp3	0.066621315	0.068344671	0.078594104	0.064580499	0.082993197	0.07324263	0.082312925	0.06952381	0.08399093	0.080589569	0.105124717	0.074829932	0.071156463	0.08553288	0.080634921	0.068752834	0.080997732	0.089115646	0.095827664	0.082086168	0.067256236	0.074739229	0.07877551	0.067800454	0.060181406	0.065941043	0.071609977	0.068208617	0.051156463	0.058095238	0.064126984	0.05755102	0.078548753	0.065124717	0.077596372	0.061723356	0.055600907	0.069614512	0.089478458	0.088390023	0.09845805	0.070385488	0.080952381	0.069977324	0.063356009	0.077006803	0.094195011	0.113287982	0.082857143
613.mp3	0.037596372	0.044897959	0.059591837	0.05047619	0.048662132	0.046938776	0.043265306	0.051882086	0.056598639	0.050022676	0.044489796	0.045578231	0.053424036	0.046258503	0.057868481	0.056235828	0.04829932	0.050612245	0.051473923	0.047800454	0.046621315	0.035782313	0.052380952	0.051564626	0.050793651	0.049433107	0.04675737	0.047845805	0.052698413	0.057142857	0.045396825	0.033469388	0.047120181	0.044263039	0.047981859	0.050204082	0.050113379	0.045714286	0.049342404	0.043265306	0.043582766	0.036462585	0.037278912	0.04553288	0.045124717	0.047346939	0.040816327	0.041133787	0.048208617
614.mp3	0.063219955	0.06154195	0.052108844	0.054331066	0.059229025	0.061678005	0.057868481	0.056825397	0.044897959	0.047029478	0.060272109	0.049387755	0.046666667	0.067709751	0.062721088	0.052471655	0.063537415	0.066485261	0.056780045	0.051882086	0.070884354	0.0630839	0.048843537	0.062811791	0.060680272	0.040453515	0.02952381	0.015102041	0.009614512	0.007528345	0.008843537	0.007800454	0.022358277	0.049024943	0.020136054	0.069931973	0.032562358	0.027528345	0.015102041	0.027936508	0.031836735	0.030884354	0.02521542	0.03106576	0.025306122	0.02893424	0.106848073	0.071927438	0.017505669
615.mp3	0.147120181	0.114693878	0.034421769	0.18031746	0.137369615	0.030929705	0.029886621	0.074875283	0.039591837	0.023038549	0.041451247	0.100045351	0.01723356	0.074965986	0.14122449	0.094240363	0.02430839	0.029569161	0.025578231	0.030204082	0.036825397	0.038412698	0.044535147	0.040226757	0.02675737	0.023673469	0.017777778	0.084489796	0.050975057	0.026984127	0.026712018	0.022539683	0.061088435	0.049160998	0.114829932	0.076417234	0.030793651	0.14	0.035510204	0.022585034	0.026666667	0.031247166	0.074829932	0.030566893	0.108480726	0.077052154	0.037460317	0.044172336	0.064580499
616.mp3	0.010068027	0.010975057	0.013650794	0.011247166	0.010839002	0.01015873	0.016780045	0.012426304	0.012517007	0.016235828	0.015918367	0.036462585	0.011972789	0.025351474	0.012380952	0.013287982	0.020544218	0.014557823	0.012698413	0.015555556	0.018911565	0.016507937	0.012018141	0.008888889	0.012108844	0.01723356	0.028662132	0.020997732	0.022857143	0.017913832	0.026394558	0.012562358	0.007573696	0.006439909	0.006258503	0.006258503	0.006258503	0.009705215	0.032834467	0.043174603	0.021678005	0.019183673	0.017732426	0.018956916	0.015510204	0.01414966	0.013605442	0.024444444	0.025351474
617.mp3	0.117596372	0.091428571	0.09723356	0.100680272	0.117414966	0.144217687	0.104399093	0.074920635	0.064263039	0.102585034	0.09260771	0.102721088	0.116643991	0.064535147	0.051020408	0.123310658	0.066666667	0.082539683	0.07755102	0.054240363	0.061405896	0.098911565	0.118321995	0.087755102	0.102086168	0.077097506	0.062267574	0.062993197	0.062947846	0.052743764	0.064172336	0.056235828	0.055736961	0.086077098	0.099365079	0.08	0.050340136	0.049433107	0.056643991	0.072426304	0.068027211	0.101179138	0.090657596	0.09814059	0.089977324	0.104807256	0.079818594	0.160770975	0.106394558
620.mp3	0.022585034	0.012834467	0.019546485	0.02984127	0.041451247	0.022086168	0.033061224	0.033061224	0.046031746	0.044580499	0.04244898	0.032562358	0.015419501	0.036371882	0.012063492	0.01877551	0.029931973	0.023945578	0.0538322	0.028208617	0.040453515	0.036689342	0.046303855	0.039047619	0.053514739	0.023310658	0.023900227	0.026122449	0.019954649	0.025668934	0.035555556	0.041678005	0.025941043	0.040090703	0.039092971	0.047709751	0.03723356	0.03968254	0.042312925	0.018820862	0.032108844	0.013061224	0.017052154	0.032471655	0.025306122	0.043219955	0.035102041	0.038820862	0.032154195
621.mp3	0.017641723	0.018548753	0.019546485	0.018095238	0.020997732	0.020453515	0.0230839	0.037777778	0.023129252	0.023219955	0.025396825	0.021632653	0.019501134	0.020861678	0.02	0.021723356	0.019092971	0.019410431	0.018548753	0.020226757	0.023537415	0.017006803	0.01723356	0.017505669	0.017777778	0.025895692	0.024217687	0.018639456	0.035056689	0.018321995	0.014285714	0.015147392	0.015963719	0.017278912	0.014965986	0.018548753	0.018095238	0.025487528	0.018231293	0.019954649	0.020136054	0.018231293	0.017732426	0.017097506	0.01755102	0.017641723	0.019274376	0.017324263	0.019501134
622.mp3	0.017278912	0.021179138	0.012743764	0.014965986	0.019637188	0.013015873	0.021496599	0.015646259	0.011564626	0.024761905	0.014965986	0.02462585	0.011882086	0.013696145	0.011201814	0.013605442	0.010975057	0.011156463	0.013015873	0.010748299	0.010839002	0.013877551	0.011020408	0.012789116	0.010294785	0.010113379	0.011564626	0.010793651	0.01047619	0.010022676	0.010793651	0.011655329	0.010929705	0.01324263	0.010657596	0.007482993	0.013015873	0.010975057	0.014557823	0.014965986	0.011020408	0.013605442	0.014920635	0.017687075	0.02244898	0.014512472	0.011836735	0.013197279	0.014557823
623.mp3	0.034920635	0.038639456	0.04399093	0.037188209	0.046077098	0.047800454	0.036870748	0.041723356	0.053514739	0.046303855	0.052108844	0.043582766	0.043356009	0.043310658	0.041360544	0.024489796	0.045895692	0.065895692	0.044353741	0.045941043	0.044897959	0.031292517	0.03968254	0.036870748	0.042630385	0.051337868	0.042585034	0.02984127	0.041587302	0.038548753	0.041814059	0.061315193	0.052834467	0.052244898	0.07478458	0.073061224	0.036780045	0.04952381	0.045260771	0.0338322	0.051247166	0.042494331	0.046394558	0.055238095	0.042857143	0.020952381	0.036780045	0.043446712	0.041496599
625.mp3	0.003310658	0.004988662	0.005895692	0.016689342	0.013287982	0.016054422	0.021904762	0.01537415	0.013106576	0.0061678	0.050929705	0.031927438	0.098594104	0.028344671	0.00893424	0.006122449	0.003854875	0.004535147	0.014739229	0.027709751	0.01569161	0.041587302	0.004126984	0.005941043	0.005895692	0.007256236	0.009659864	0.042721088	0.021405896	0.008208617	0.004353741	0.004036281	0.00430839	0.006621315	0.003900227	0.003628118	0.012743764	0.009206349	0.012199546	0.014013605	0.007936508	0.009478458	0.009115646	0.00952381	0.008163265	0.007936508	0.01170068	0.007845805	0.010793651
628.mp3	0.019637188	0.012834467	0.025306122	0.013514739	0.019183673	0.018956916	0.019954649	0.020770975	0.020952381	0.013287982	0.023900227	0.021632653	0.015555556	0.01600907	0.022222222	0.018503401	0.021360544	0.022267574	0.016145125	0.013605442	0.019773243	0.016734694	0.024126984	0.018321995	0.018049887	0.022403628	0.018820862	0.017823129	0.024761905	0.02276644	0.010657596	0.013922902	0.01814059	0.024399093	0.033197279	0.021315193	0.016235828	0.021632653	0.030702948	0.025396825	0.028798186	0.023945578	0.033968254	0.02276644	0.01569161	0.031836735	0.028798186	0.025442177	0.032108844
629.mp3	0.080181406	0.092970522	0.077687075	0.088843537	0.064036281	0.088435374	0.080544218	0.069070295	0.088752834	0.075464853	0.09600907	0.110884354	0.122585034	0.11138322	0.110249433	0.121632653	0.121043084	0.073560091	0.09845805	0.072108844	0.072154195	0.080544218	0.076734694	0.0769161	0.065079365	0.073560091	0.08	0.066077098	0.077596372	0.07755102	0.090793651	0.077732426	0.073469388	0.064807256	0.065079365	0.06739229	0.066349206	0.084489796	0.07814059	0.077052154	0.077052154	0.067800454	0.087891156	0.073922902	0.084036281	0.068435374	0.083038549	0.08829932	0.077868481
631.mp3	0.054603175	0.042857143	0.052199546	0.052834467	0.05755102	0.066122449	0.045034014	0.064943311	0.040725624	0.062902494	0.048208617	0.044988662	0.034240363	0.028526077	0.034875283	0.037278912	0.045034014	0.037868481	0.046712018	0.041723356	0.040136054	0.046122449	0.058231293	0.104172336	0.06585034	0.077687075	0.091564626	0.047029478	0.05106576	0.036235828	0.055238095	0.047573696	0.042176871	0.039365079	0.053424036	0.038820862	0.025578231	0.034875283	0.034376417	0.029931973	0.041768707	0.055510204	0.0461678	0.053106576	0.045442177	0.045759637	0.053333333	0.062947846	0.030113379
632.mp3	0.062358277	0.037052154	0.026077098	0.047845805	0.041995465	0.033333333	0.054829932	0.031428571	0.032290249	0.030929705	0.0369161	0.026621315	0.03537415	0.039818594	0.034376417	0.043492063	0.043764172	0.050340136	0.040997732	0.049705215	0.05138322	0.020816327	0.034240363	0.032063492	0.037777778	0.046485261	0.03569161	0.050884354	0.036326531	0.024126984	0.042358277	0.027891156	0.030657596	0.027437642	0.031292517	0.037959184	0.042721088	0.064535147	0.035555556	0.063900227	0.029387755	0.024444444	0.033922902	0.029931973	0.046394558	0.040770975	0.028253968	0.039546485	0.022993197
634.mp3	0.022993197	0.022131519	0.039229025	0.02952381	0.02430839	0.010612245	0.021723356	0.020181406	0.027301587	0.028208617	0.013877551	0.037414966	0.012199546	0.01600907	0.011519274	0.01845805	0.014013605	0.025260771	0.011564626	0.016689342	0.015464853	0.019138322	0.038820862	0.007891156	0.015102041	0.023537415	0.023310658	0.027619048	0.021496599	0.045079365	0.042176871	0.029931973	0.018503401	0.034512472	0.026621315	0.037142857	0.024671202	0.036235828	0.018911565	0.03106576	0.01414966	0.012471655	0.033650794	0.023356009	0.035555556	0.012426304	0.026258503	0.02	0.048253968
635.mp3	0.065416667	0.081625	0.079208333	0.07775	0.06475	0.066791667	0.071458333	0.079958333	0.073291667	0.07025	0.066125	0.06875	0.06425	0.117208333	0.144	0.105625	0.047375	0.068625	0.070083333	0.091458333	0.065166667	0.08075	0.037666667	0.061416667	0.064083333	0.043583333	0.05975	0.055666667	0.0485	0.082958333	0.044083333	0.048708333	0.061541667	0.0575	0.03825	0.049791667	0.054916667	0.048	0.024125	0.03725	0.025375	0.016541667	0.007708333	0.005583333	0.044458333	0.091541667	0.060291667	0.047	0.064291667
637.mp3	0.031156463	0.041814059	0.029569161	0.029614512	0.027346939	0.026394558	0.01723356	0.019501134	0.031247166	0.040226757	0.034693878	0.042675737	0.031201814	0.020498866	0.026439909	0.035510204	0.043356009	0.037505669	0.043310658	0.029977324	0.013696145	0.02430839	0.037913832	0.03260771	0.039909297	0.040090703	0.030657596	0.027709751	0.042176871	0.036190476	0.040181406	0.040770975	0.036190476	0.023265306	0.020045351	0.029433107	0.033333333	0.03414966	0.034965986	0.036417234	0.020090703	0.026938776	0.030839002	0.043356009	0.034920635	0.037823129	0.02984127	0.017414966	0.022494331
638.mp3	0.019909297	0.021088435	0.017732426	0.023219955	0.018911565	0.021950113	0.020634921	0.018004535	0.018684807	0.01845805	0.017278912	0.017052154	0.020272109	0.023310658	0.020680272	0.022811791	0.02122449	0.019092971	0.019501134	0.017505669	0.019047619	0.020272109	0.019183673	0.021678005	0.018503401	0.022267574	0.02122449	0.01968254	0.018956916	0.019637188	0.016825397	0.017868481	0.017324263	0.021950113	0.018185941	0.029342404	0.035056689	0.024263039	0.031972789	0.023310658	0.020544218	0.019410431	0.022358277	0.023537415	0.021904762	0.025804989	0.033333333	0.026439909	0.021405896
639.mp3	0.056462585	0.088344671	0.052789116	0.06585034	0.074648526	0.043038549	0.056235828	0.042857143	0.088208617	0.060544218	0.057460317	0.075827664	0.072789116	0.061315193	0.06244898	0.045668934	0.04	0.044852608	0.035782313	0.103038549	0.090340136	0.044489796	0.070521542	0.120136054	0.077278912	0.076235828	0.083945578	0.071927438	0.036326531	0.126485261	0.122585034	0.102040816	0.121496599	0.072108844	0.099546485	0.125714286	0.074013605	0.043174603	0.05015873	0.091473923	0.076961451	0.09324263	0.045578231	0.094058957	0.054557823	0.12893424	0.132653061	0.090657596	0.126031746
640.mp3	0.035555556	0.060544218	0.027664399	0.061632653	0.055464853	0.1	0.044263039	0.047120181	0.089070295	0.050521542	0.089251701	0.051882086	0.038095238	0.040725624	0.044353741	0.041043084	0.02244898	0.034739229	0.041315193	0.050929705	0.040045351	0.030702948	0.074603175	0.059501134	0.060136054	0.061723356	0.073650794	0.057596372	0.077913832	0.03324263	0.054376417	0.06399093	0.059591837	0.062811791	0.07260771	0.083265306	0.065895692	0.079818594	0.062131519	0.06399093	0.0430839	0.06707483	0.028072562	0.025714286	0.027256236	0.029478458	0.024852608	0.038367347	0.04675737
643.mp3	0.042222222	0.076099773	0.087755102	0.086349206	0.108208617	0.062902494	0.079591837	0.131292517	0.132879819	0.151791383	0.103310658	0.084580499	0.074648526	0.065804989	0.052562358	0.045442177	0.051972789	0.129705215	0.069705215	0.051836735	0.038185941	0.030748299	0.04031746	0.031609977	0.055963719	0.110612245	0.075873016	0.065668934	0.048344671	0.022086168	0.019455782	0.027845805	0.024263039	0.021950113	0.022675737	0.021405896	0.017278912	0.043356009	0.017278912	0.015963719	0.021496599	0.075555556	0.273151927	0.361360544	0.046621315	0.023718821	0.022494331	0.028163265	0.026303855
644.mp3	0.047256236	0.051609977	0.030113379	0.051337868	0.037959184	0.044897959	0.04553288	0.034421769	0.054875283	0.039229025	0.045804989	0.045079365	0.037777778	0.051020408	0.046303855	0.045170068	0.029387755	0.04893424	0.043219955	0.032517007	0.048117914	0.024897959	0.042267574	0.051247166	0.105578231	0.148662132	0.143265306	0.166802721	0.13292517	0.052834467	0.048480726	0.045396825	0.04739229	0.046938776	0.055963719	0.058503401	0.068344671	0.048208617	0.04893424	0.053968254	0.047619048	0.044535147	0.049433107	0.048662132	0.06244898	0.03845805	0.068979592	0.04553288	0.059274376
645.mp3	0.025079365	0.019591837	0.032653061	0.022947846	0.023356009	0.029750567	0.031746032	0.039229025	0.059319728	0.068798186	0.06122449	0.041360544	0.040226757	0.035147392	0.03845805	0.04122449	0.02984127	0.035646259	0.043854875	0.049478458	0.041179138	0.036145125	0.031337868	0.028480726	0.025578231	0.046575964	0.037142857	0.032698413	0.027845805	0.022539683	0.027981859	0.029478458	0.034104308	0.034920635	0.024988662	0.027437642	0.022312925	0.023492063	0.063219955	0.055736961	0.035102041	0.021269841	0.034920635	0.035827664	0.030839002	0.036462585	0.031156463	0.032834467	0.039863946
646.mp3	0.003764172	0.008208617	0.006621315	0.00585034	0.005941043	0.004172336	0.006575964	0.005759637	0.014013605	0.004535147	0.005578231	0.007573696	0.004897959	0.007755102	0.003764172	0.009160998	0.008253968	0.010340136	0.008888889	0.00521542	0.011836735	0.006213152	0.009705215	0.004897959	0.005804989	0.013061224	0.009977324	0.014603175	0.004081633	0.008253968	0.009115646	0.008072562	0.007891156	0.004943311	0.009433107	0.004807256	0.014603175	0.004126984	0.007165533	0.00829932	0.004852608	0.006530612	0.003582766	0.005396825	0.005351474	0.008571429	0.010793651	0.004126984	0.00739229
647.mp3	0.018231293	0.021950113	0.020725624	0.023129252	0.033015873	0.014829932	0.028707483	0.04462585	0.039002268	0.016507937	0.012653061	0.016417234	0.023809524	0.026621315	0.026984127	0.064444444	0.027165533	0.019274376	0.028752834	0.028027211	0.04	0.019092971	0.017823129	0.0169161	0.025442177	0.016371882	0.022131519	0.035056689	0.116099773	0.102267574	0.109569161	0.042267574	0.034965986	0.024852608	0.025351474	0.032290249	0.019274376	0.026893424	0.018639456	0.01723356	0.019773243	0.027664399	0.032789116	0.020090703	0.028707483	0.026122449	0.036326531	0.035736961	0.027029478
648.mp3	0.026712018	0.017868481	0.024172336	0.031655329	0.030566893	0.03015873	0.036961451	0.015736961	0.030748299	0.021360544	0.030612245	0.031337868	0.02276644	0.026575964	0.016371882	0.026485261	0.031111111	0.031655329	0.023446712	0.033378685	0.0338322	0.02154195	0.029659864	0.028571429	0.022721088	0.018684807	0.025124717	0.01446712	0.034285714	0.029614512	0.017369615	0.022675737	0.033106576	0.020952381	0.025714286	0.023764172	0.024489796	0.021587302	0.036507937	0.019274376	0.018367347	0.034965986	0.027437642	0.02739229	0.03324263	0.026848073	0.029387755	0.023809524	0.028163265
649.mp3	0.047981859	0.039773243	0.042176871	0.039591837	0.033333333	0.037505669	0.04	0.039501134	0.038231293	0.038956916	0.043945578	0.044489796	0.038956916	0.036371882	0.033469388	0.03845805	0.017868481	0.018231293	0.034965986	0.035646259	0.160907029	0.039092971	0.04553288	0.045170068	0.042539683	0.01015873	0.046530612	0.052426304	0.052244898	0.04521542	0.041360544	0.035600907	0.029931973	0.037097506	0.041814059	0.035646259	0.08893424	0.078594104	0.036961451	0.034240363	0.041768707	0.062267574	0.057324263	0.046802721	0.082993197	0.096780045	0.056417234	0.046349206	0.048707483
650.mp3	0.098911565	0.095102041	0.06707483	0.106031746	0.091428571	0.095056689	0.081723356	0.100544218	0.091111111	0.091292517	0.074421769	0.088072562	0.074829932	0.030884354	0.061496599	0.076961451	0.079909297	0.088843537	0.056643991	0.077959184	0.086077098	0.083219955	0.062539683	0.057687075	0.079455782	0.079546485	0.07414966	0.088979592	0.087165533	0.059727891	0.060408163	0.059183673	0.06	0.079637188	0.058956916	0.054104308	0.063537415	0.065442177	0.063129252	0.057823129	0.086394558	0.084036281	0.0738322	0.05478458	0.073968254	0.055918367	0.054376417	0.074058957	0.06829932
651.mp3	0.037868481	0.02707483	0.044444444	0.048435374	0.045759637	0.055646259	0.04399093	0.061904762	0.079455782	0.134421769	0.063582766	0.053333333	0.037732426	0.07845805	0.055192744	0.056417234	0.034285714	0.036780045	0.049931973	0.035192744	0.040136054	0.039002268	0.059455782	0.040090703	0.055238095	0.055192744	0.061496599	0.040362812	0.047120181	0.033560091	0.053151927	0.037959184	0.051473923	0.047528345	0.053696145	0.044897959	0.062040816	0.051746032	0.049115646	0.040181406	0.057641723	0.053922902	0.049070295	0.042585034	0.057687075	0.037097506	0.044716553	0.037142857	0.040952381
652.mp3	0.003945578	0.006802721	0.008707483	0.005986395	0.006485261	0.00553288	0.005079365	0.0138322	0.012698413	0.020861678	0.022721088	0.010702948	0.011882086	0.00462585	0.015827664	0.015963719	0.017959184	0.022086168	0.016190476	0.006258503	0.021043084	0.005578231	0.004126984	0.006666667	0.003492063	0.005396825	0.003809524	0.0061678	0.01569161	0.010022676	0.016507937	0.010702948	0.015782313	0.015192744	0.019274376	0.020997732	0.032879819	0.067619048	0.057913832	0.013741497	0.014693878	0.030702948	0.010839002	0.007891156	0.009297052	0.006122449	0.004807256	0.003492063	0.006666667
653.mp3	0.038276644	0.053015873	0.077913832	0.073469388	0.075736961	0.043129252	0.050430839	0.044807256	0.030430839	0.06	0.094421769	0.048707483	0.067165533	0.042131519	0.051473923	0.041723356	0.066802721	0.047891156	0.06154195	0.032653061	0.065124717	0.042040816	0.059909297	0.041405896	0.050839002	0.077777778	0.039047619	0.054920635	0.042675737	0.052380952	0.061995465	0.098276644	0.018911565	0.109795918	0.06154195	0.067120181	0.040045351	0.063038549	0.039637188	0.03877551	0.073378685	0.095328798	0.048752834	0.065804989	0.05260771	0.04031746	0.050884354	0.050793651	0.107120181
654.mp3	0.171020408	0.178866213	0.061995465	0.011791383	0.106575964	0.052335601	0.11292517	0.092970522	0.110839002	0.117959184	0.351972789	0.21047619	0.08430839	0.103310658	0.052018141	0.094240363	0.098095238	0.127981859	0.09015873	0.105487528	0.13170068	0.062040816	0.132789116	0.195192744	0.243537415	0.093106576	0.249614512	0.274965986	0.293378685	0.150022676	0.153650794	0.09324263	0.339818594	0.138956916	0.193696145	0.161678005	0.075238095	0.166077098	0.280816327	0.081768707	0.139319728	0.114648526	0.139138322	0.111292517	0.077687075	0.060453515	0.090249433	0.121632653	0.097641723
656.mp3	0.030430839	0.024081633	0.019047619	0.017913832	0.018956916	0.029206349	0.025986395	0.023401361	0.020589569	0.019863946	0.018321995	0.023356009	0.01968254	0.02430839	0.020589569	0.025487528	0.020498866	0.018412698	0.020907029	0.021133787	0.020589569	0.020952381	0.02	0.023038549	0.01968254	0.020544218	0.016825397	0.02031746	0.020907029	0.020226757	0.019637188	0.016780045	0.01446712	0.019818594	0.022902494	0.019546485	0.015782313	0.01414966	0.015283447	0.014739229	0.016598639	0.019410431	0.018548753	0.015827664	0.015873016	0.015873016	0.017324263	0.01845805	0.019591837
657.mp3	0.044217687	0.0338322	0.031020408	0.036780045	0.022176871	0.028163265	0.024353741	0.033605442	0.026031746	0.028117914	0.022040816	0.049433107	0.026893424	0.062947846	0.0230839	0.031655329	0.037188209	0.079183673	0.045442177	0.023492063	0.029206349	0.020725624	0.029433107	0.029206349	0.03324263	0.023446712	0.040181406	0.045034014	0.044353741	0.045895692	0.037505669	0.036145125	0.034557823	0.034693878	0.0230839	0.054285714	0.042811791	0.033287982	0.021405896	0.028163265	0.045714286	0.037868481	0.040453515	0.068253968	0.051791383	0.027891156	0.018503401	0.035147392	0.041678005
658.mp3	0.01845805	0.011564626	0.020816327	0.020362812	0.026303855	0.015192744	0.023537415	0.020816327	0.02	0.015464853	0.017505669	0.02521542	0.023537415	0.020680272	0.018367347	0.025714286	0.017052154	0.023265306	0.010839002	0.0230839	0.02031746	0.0261678	0.018911565	0.019501134	0.027437642	0.018594104	0.017913832	0.01015873	0.025487528	0.017641723	0.027573696	0.014965986	0.023265306	0.024988662	0.020181406	0.016326531	0.016054422	0.027029478	0.021723356	0.022630385	0.01723356	0.024126984	0.020634921	0.023582766	0.02462585	0.034739229	0.046984127	0.025260771	0.018004535
660.mp3	0.027891156	0.02462585	0.025306122	0.020952381	0.012154195	0.013605442	0.021950113	0.04829932	0.026712018	0.040362812	0.025442177	0.018911565	0.022721088	0.021315193	0.016734694	0.013968254	0.022494331	0.034920635	0.02521542	0.021088435	0.041269841	0.024263039	0.024807256	0.022358277	0.020861678	0.010612245	0.014512472	0.027891156	0.044263039	0.029070295	0.041723356	0.029750567	0.018503401	0.020997732	0.020952381	0.014875283	0.014195011	0.020816327	0.036190476	0.02553288	0.027800454	0.046984127	0.024535147	0.022131519	0.02154195	0.02	0.008888889	0.013333333	0.034421769
661.mp3	0.126303855	0.131791383	0.117505669	0.12952381	0.137732426	0.065714286	0.078684807	0.114104308	0.133560091	0.132653061	0.139455782	0.128662132	0.131020408	0.133650794	0.110702948	0.106802721	0.111882086	0.128344671	0.12675737	0.11877551	0.107981859	0.108888889	0.107256236	0.112471655	0.111609977	0.134331066	0.128208617	0.114285714	0.117823129	0.124263039	0.131927438	0.133333333	0.13106576	0.122040816	0.118594104	0.114875283	0.104988662	0.105442177	0.107120181	0.117097506	0.10276644	0.100589569	0.110068027	0.106349206	0.112471655	0.107664399	0.100861678	0.11446712	0.128344671
662.mp3	0.043854875	0.024399093	0.012290249	0.020725624	0.042630385	0.019773243	0.025714286	0.034104308	0.04276644	0.030839002	0.029795918	0.017823129	0.025170068	0.028163265	0.006938776	0.029478458	0.032789116	0.03260771	0.047210884	0.013333333	0.040544218	0.049115646	0.041043084	0.040408163	0.036825397	0.037505669	0.039183673	0.038367347	0.039546485	0.040544218	0.029569161	0.021451247	0.019637188	0.01106576	0.033696145	0.022222222	0.029795918	0.027301587	0.025396825	0.032517007	0.032834467	0.01569161	0.033605442	0.042494331	0.019727891	0.030748299	0.014013605	0.032562358	0.031564626
663.mp3	0.007210884	0.1538322	0.171247166	0.049977324	0.042267574	0.035510204	0.020997732	0.024126984	0.008390023	0.013650794	0.019909297	0.028888889	0.017777778	0.025396825	0.085895692	0.138956916	0.085306122	0.078820862	0.066439909	0.039863946	0.031655329	0.019954649	0.013469388	0.0230839	0.024172336	0.017324263	0.041405896	0.109160998	0.123310658	0.180997732	0.089115646	0.123401361	0.080907029	0.079637188	0.005034014	0.012653061	0.009024943	0.011428571	0.011337868	0.011428571	0.029705215	0.042539683	0.028843537	0.085396825	0.084353741	0.067346939	0.039229025	0.00893424	0.009750567
664.mp3	0.042630385	0.05537415	0.03260771	0.053378685	0.071292517	0.075736961	0.062358277	0.044761905	0.075555556	0.055419501	0.051564626	0.060272109	0.051156463	0.06462585	0.053968254	0.047936508	0.063219955	0.052879819	0.060589569	0.04	0.05138322	0.058548753	0.047845805	0.062176871	0.054195011	0.039138322	0.073560091	0.058276644	0.06675737	0.05537415	0.05414966	0.08031746	0.04829932	0.060770975	0.061315193	0.048662132	0.060272109	0.054965986	0.062947846	0.070702948	0.040453515	0.070748299	0.06031746	0.059501134	0.06893424	0.052698413	0.064489796	0.052018141	0.059909297
665.mp3	0.027709751	0.03047619	0.023310658	0.031111111	0.016689342	0.04185941	0.037913832	0.019909297	0.030793651	0.043492063	0.04	0.026349206	0.025079365	0.035283447	0.02154195	0.031564626	0.038321995	0.020680272	0.032471655	0.03478458	0.031111111	0.029160998	0.033061224	0.025396825	0.026893424	0.029795918	0.039818594	0.038367347	0.035510204	0.017324263	0.021360544	0.018730159	0.016734694	0.020272109	0.01723356	0.018004535	0.015102041	0.012380952	0.026712018	0.027437642	0.0230839	0.019501134	0.017188209	0.021088435	0.031882086	0.023809524	0.025804989	0.022902494	0.024535147
666.mp3	0.042947846	0.042222222	0.022358277	0.115328798	0.020589569	0.027800454	0.020725624	0.032063492	0.04739229	0.054285714	0.064988662	0.045487528	0.026031746	0.040680272	0.023809524	0.037097506	0.096054422	0.070566893	0.058548753	0.058684807	0.066485261	0.037324263	0.035147392	0.099773243	0.034965986	0.046077098	0.049886621	0.049931973	0.021632653	0.030385488	0.057097506	0.031882086	0.030430839	0.031564626	0.026258503	0.015464853	0.09845805	0.043582766	0.037641723	0.033061224	0.03877551	0.035555556	0.035873016	0.091428571	0.044036281	0.039229025	0.04399093	0.039637188	0.028344671
667.mp3	0.037777778	0.021587302	0.03260771	0.038321995	0.025759637	0.026394558	0.025623583	0.019818594	0.028117914	0.032471655	0.021950113	0.042811791	0.043945578	0.033605442	0.027891156	0.016825397	0.028571429	0.00952381	0.014512472	0.028843537	0.042040816	0.053560091	0.027709751	0.038866213	0.036371882	0.033922902	0.02984127	0.017369615	0.022902494	0.146439909	0.042721088	0.042040816	0.03138322	0.022131519	0.043945578	0.027755102	0.026575964	0.037687075	0.040725624	0.03047619	0.031292517	0.024489796	0.040453515	0.035011338	0.029886621	0.028798186	0.013287982	0.022222222	0.022267574
668.mp3	0.022993197	0.032471655	0.033560091	0.024943311	0.063628118	0.043764172	0.020634921	0.019954649	0.031609977	0.016417234	0.055102041	0.084897959	0.03138322	0.030975057	0.014875283	0.035192744	0.063265306	0.030702948	0.022721088	0.02585034	0.024126984	0.034240363	0.082267574	0.049433107	0.024489796	0.027437642	0.020226757	0.057777778	0.07478458	0.028798186	0.024444444	0.029115646	0.01446712	0.058503401	0.071111111	0.044489796	0.039274376	0.040816327	0.029795918	0.030294785	0.02462585	0.026712018	0.02	0.017868481	0.01600907	0.014104308	0.017324263	0.016961451	0.019773243
671.mp3	0.023129252	0.027210884	0.016825397	0.030657596	0.034603175	0.023265306	0.033560091	0.032335601	0.032108844	0.041133787	0.034829932	0.023219955	0.013786848	0.045668934	0.050068027	0.047210884	0.036054422	0.032063492	0.030068027	0.02893424	0.035102041	0.036371882	0.029705215	0.031519274	0.029160998	0.026349206	0.021269841	0.013877551	0.0261678	0.037278912	0.042403628	0.037097506	0.027619048	0.026575964	0.024671202	0.026938776	0.014648526	0.01292517	0.01845805	0.015600907	0.014693878	0.011609977	0.051201814	0.032698413	0.033741497	0.033424036	0.040680272	0.041768707	0.026303855
672.mp3	0.005668934	0.020090703	0.012290249	0.011519274	0.010612245	0.008526077	0.014376417	0.008526077	0.014512472	0.026575964	0.015102041	0.012154195	0.01324263	0.010068027	0.013786848	0.010793651	0.027029478	0.015238095	0.010929705	0.01845805	0.012290249	0.016553288	0.006530612	0.035963719	0.019818594	0.012380952	0.011746032	0.016643991	0.017414966	0.012698413	0.013877551	0.024353741	0.01170068	0.009931973	0.012244898	0.008163265	0.019319728	0.009070295	0.016054422	0.01047619	0.012517007	0.008798186	0.006439909	0.007845805	0.005714286	0.007301587	0.013469388	0.006349206	0.010566893
673.mp3	0.158367347	0.204897959	0.144172336	0.06829932	0.070113379	0.069024943	0.073605442	0.139319728	0.141451247	0.125941043	0.186349206	0.187120181	0.082857143	0.082721088	0.104353741	0.073786848	0.109705215	0.14031746	0.115510204	0.167029478	0.160090703	0.102630385	0.071927438	0.12185941	0.076825397	0.103356009	0.108843537	0.143310658	0.146938776	0.110793651	0.19138322	0.160045351	0.085668934	0.185986395	0.131791383	0.145170068	0.103129252	0.161405896	0.153424036	0.139773243	0.146077098	0.103446712	0.143582766	0.133333333	0.050566893	0.095963719	0.153424036	0.146213152	0.203537415
674.mp3	0.013922902	0.01968254	0.026122449	0.026802721	0.012970522	0.0230839	0.023945578	0.024353741	0.013469388	0.018639456	0.017278912	0.014421769	0.021723356	0.012834467	0.027528345	0.029750567	0.036961451	0.019546485	0.033741497	0.030839002	0.030113379	0.018004535	0.0138322	0.025578231	0.023129252	0.019501134	0.013378685	0.01106576	0.01755102	0.013786848	0.013333333	0.017278912	0.03138322	0.02430839	0.039909297	0.029705215	0.029750567	0.027891156	0.037097506	0.049659864	0.046893424	0.031836735	0.029886621	0.01877551	0.014013605	0.013333333	0.015918367	0.017913832	0.01968254
675.mp3	0.01723356	0.0230839	0.018730159	0.019138322	0.015147392	0.01814059	0.02244898	0.015963719	0.016553288	0.020272109	0.021496599	0.014648526	0.01260771	0.021632653	0.021904762	0.014331066	0.018503401	0.019863946	0.022539683	0.016190476	0.011292517	0.019047619	0.019455782	0.017052154	0.015736961	0.019092971	0.017505669	0.018276644	0.012789116	0.014331066	0.014421769	0.027709751	0.018684807	0.021950113	0.015328798	0.025170068	0.016145125	0.018866213	0.017278912	0.028117914	0.010884354	0.020181406	0.015736961	0.027981859	0.012834467	0.022585034	0.014376417	0.024535147	0.018095238
676.mp3	0.047981859	0.041088435	0.047755102	0.051791383	0.065759637	0.052426304	0.04893424	0.054648526	0.05015873	0.052199546	0.062176871	0.044943311	0.055918367	0.05845805	0.054195011	0.041496599	0.052879819	0.043356009	0.05047619	0.057369615	0.060136054	0.059591837	0.056145125	0.047528345	0.043718821	0.039863946	0.05047619	0.050975057	0.040997732	0.04276644	0.06031746	0.07047619	0.066575964	0.070249433	0.054829932	0.066802721	0.06739229	0.051972789	0.056780045	0.070566893	0.053605442	0.060090703	0.055873016	0.073650794	0.060045351	0.058684807	0.066712018	0.060090703	0.059047619
677.mp3	0.076708333	0.082083333	0.081916667	0.073125	0.113708333	0.084208333	0.060375	0.0595	0.080875	0.060916667	0.062166667	0.080583333	0.062	0.092541667	0.064958333	0.122125	0.085458333	0.08375	0.060708333	0.062	0.050166667	0.068541667	0.085791667	0.073208333	0.072625	0.077125	0.140291667	0.074666667	0.064625	0.078291667	0.07275	0.06	0.08575	0.086583333	0.071916667	0.085666667	0.128708333	0.094333333	0.050541667	0.062208333	0.070041667	0.0715	0.052708333	0.0495	0.077833333	0.057958333	0.061625	0.116458333	0.056333333
681.mp3	0.053469388	0.042811791	0.043900227	0.067210884	0.084716553	0.058730159	0.050022676	0.055646259	0.041768707	0.041043084	0.070521542	0.058049887	0.053469388	0.052018141	0.043537415	0.037142857	0.040362812	0.063945578	0.067165533	0.051927438	0.045759637	0.056417234	0.043038549	0.030839002	0.052879819	0.063356009	0.044716553	0.044761905	0.073650794	0.085986395	0.086077098	0.076326531	0.069795918	0.035419501	0.036326531	0.051428571	0.067346939	0.056734694	0.060453515	0.044126984	0.039501134	0.042222222	0.043854875	0.052471655	0.045079365	0.060181406	0.041632653	0.050068027	0.035192744
682.mp3	0.022403628	0.027981859	0.020498866	0.021269841	0.018684807	0.019773243	0.029886621	0.026485261	0.024172336	0.02462585	0.020952381	0.023582766	0.018866213	0.019773243	0.024852608	0.026394558	0.013469388	0.023401361	0.024897959	0.021587302	0.016507937	0.013061224	0.023582766	0.028027211	0.034829932	0.020770975	0.025895692	0.013560091	0.018503401	0.012879819	0.019183673	0.022857143	0.034058957	0.018956916	0.028344671	0.017278912	0.021632653	0.019047619	0.021632653	0.023673469	0.033741497	0.01755102	0.029433107	0.038956916	0.018730159	0.020090703	0.023582766	0.026213152	0.019410431
684.mp3	0.012834467	0.012879819	0.0138322	0.009478458	0.012653061	0.014875283	0.015600907	0.014875283	0.016825397	0.01845805	0.01414966	0.01569161	0.017596372	0.013469388	0.016462585	0.012290249	0.014875283	0.010884354	0.016780045	0.011746032	0.013968254	0.015419501	0.013197279	0.013424036	0.019183673	0.011428571	0.013605442	0.00952381	0.007256236	0.010430839	0.009024943	0.015736961	0.01047619	0.018639456	0.014512472	0.012970522	0.013968254	0.016326531	0.011201814	0.00984127	0.008344671	0.00829932	0.009750567	0.011156463	0.014603175	0.012834467	0.013605442	0.012879819	0.011564626
685.mp3	0.032743764	0.034195011	0.035147392	0.032154195	0.032154195	0.036281179	0.035328798	0.038185941	0.055510204	0.043401361	0.048027211	0.039727891	0.034603175	0.035963719	0.039909297	0.038004535	0.037777778	0.036190476	0.036190476	0.032290249	0.033560091	0.040226757	0.043038549	0.048752834	0.044988662	0.035600907	0.03414966	0.03324263	0.032154195	0.035192744	0.033560091	0.034557823	0.033424036	0.033560091	0.033514739	0.035464853	0.035782313	0.041088435	0.036145125	0.036417234	0.036326531	0.038639456	0.048072562	0.036553288	0.045442177	0.04861678	0.039773243	0.033378685	0.035102041
686.mp3	0.013696145	0.012789116	0.016054422	0.01106576	0.010113379	0.016689342	0.017414966	0.032199546	0.025306122	0.023673469	0.019863946	0.027619048	0.037732426	0.023038549	0.028390023	0.022312925	0.021451247	0.012789116	0.01260771	0.025986395	0.019138322	0.024172336	0.017006803	0.018503401	0.019365079	0.037505669	0.0230839	0.024081633	0.023310658	0.016689342	0.020952381	0.014195011	0.015011338	0.015736961	0.015283447	0.013197279	0.014285714	0.011791383	0.011020408	0.021814059	0.013424036	0.029160998	0.03537415	0.030340136	0.015056689	0.012834467	0.014331066	0.025306122	0.056281179
687.mp3	0.042040816	0.049297052	0.05723356	0.046349206	0.041133787	0.030113379	0.056145125	0.04399093	0.039954649	0.064353741	0.057142857	0.056507937	0.049886621	0.059546485	0.039092971	0.039501134	0.04462585	0.033922902	0.05138322	0.039818594	0.041088435	0.037868481	0.041496599	0.045578231	0.041678005	0.047664399	0.047256236	0.050748299	0.03755102	0.046077098	0.058321995	0.056371882	0.043764172	0.044444444	0.051020408	0.053469388	0.047981859	0.037596372	0.049024943	0.046621315	0.061133787	0.065986395	0.057777778	0.038276644	0.04829932	0.040090703	0.050657596	0.050793651	0.054603175
688.mp3	0.021814059	0.021451247	0.035646259	0.026485261	0.022811791	0.016054422	0.012154195	0.012471655	0.016961451	0.025668934	0.017324263	0.026893424	0.02031746	0.023356009	0.039455782	0.042585034	0.039410431	0.028163265	0.021995465	0.016054422	0.011882086	0.01138322	0.019002268	0.028344671	0.028072562	0.023809524	0.026666667	0.019092971	0.017596372	0.015510204	0.015192744	0.019183673	0.019319728	0.025124717	0.025759637	0.01877551	0.020589569	0.016643991	0.01478458	0.019591837	0.023129252	0.036099773	0.026394558	0.027619048	0.02031746	0.017006803	0.014421769	0.016417234	0.026712018
689.mp3	0.020544218	0.030113379	0.028027211	0.056643991	0.056326531	0.018911565	0.031111111	0.022630385	0.024897959	0.046031746	0.019274376	0.029977324	0.037324263	0.031201814	0.032018141	0.022993197	0.03106576	0.028072562	0.032879819	0.020408163	0.022131519	0.031473923	0.048344671	0.041904762	0.021768707	0.020544218	0.035283447	0.021133787	0.051519274	0.0230839	0.018049887	0.035147392	0.048117914	0.047619048	0.020226757	0.028662132	0.018956916	0.029795918	0.038639456	0.020952381	0.032290249	0.029387755	0.042040816	0.035600907	0.020544218	0.031247166	0.03170068	0.024081633	0.046258503
690.mp3	0.014013605	0.023945578	0.035736961	0.016734694	0.015918367	0.014195011	0.018095238	0.020816327	0.024217687	0.016462585	0.02984127	0.030204082	0.034195011	0.030385488	0.033197279	0.031972789	0.062040816	0.017687075	0.013605442	0.015600907	0.02244898	0.020045351	0.017052154	0.017188209	0.012834467	0.020589569	0.018820862	0.030929705	0.022040816	0.023537415	0.094829932	0.024807256	0.033922902	0.027619048	0.068117914	0.022176871	0.022857143	0.012879819	0.015510204	0.019047619	0.045306122	0.016825397	0.013378685	0.042222222	0.129705215	0.016780045	0.01478458	0.034557823	0.06031746
691.mp3	0.020589569	0.029795918	0.035873016	0.030340136	0.035963719	0.035056689	0.026802721	0.029297052	0.026394558	0.039863946	0.044716553	0.080045351	0.045714286	0.055918367	0.04031746	0.060362812	0.10952381	0.018049887	0.026621315	0.019092971	0.030249433	0.017777778	0.030294785	0.034421769	0.076598639	0.029206349	0.022358277	0.06739229	0.027709751	0.022494331	0.026122449	0.020136054	0.021043084	0.024943311	0.026893424	0.027619048	0.01755102	0.026439909	0.021405896	0.026938776	0.024081633	0.032789116	0.02553288	0.019501134	0.029569161	0.024897959	0.025124717	0.022585034	0.032517007
692.mp3	0.142494331	0.115600907	0.111836735	0.132018141	0.105442177	0.111882086	0.108390023	0.106621315	0.114331066	0.107891156	0.145306122	0.133650794	0.14276644	0.130249433	0.09569161	0.127891156	0.129659864	0.128707483	0.101678005	0.129478458	0.123310658	0.136326531	0.096281179	0.115419501	0.094285714	0.151927438	0.090975057	0.147845805	0.108117914	0.10462585	0.079002268	0.113605442	0.06462585	0.09537415	0.107891156	0.142811791	0.112653061	0.169251701	0.096235828	0.162494331	0.119773243	0.170566893	0.146666667	0.170430839	0.173197279	0.17170068	0.151836735	0.169705215	0.171882086
693.mp3	0.023310658	0.031337868	0.017596372	0.013922902	0.017052154	0.025895692	0.029433107	0.052698413	0.04952381	0.045895692	0.082675737	0.066848073	0.0830839	0.093197279	0.056462585	0.059092971	0.096099773	0.116553288	0.213741497	0.237278912	0.205759637	0.236417234	0.228752834	0.181179138	0.187891156	0.175918367	0.169297052	0.182040816	0.178412698	0.103900227	0.074058957	0.054376417	0.018231293	0.010702948	0.012834467	0.016417234	0.012698413	0.026530612	0.020090703	0.021814059	0.025487528	0.023174603	0.025170068	0.023310658	0.0369161	0.027301587	0.019954649	0.025306122	0.02739229
695.mp3	0.053650794	0.052789116	0.043356009	0.115102041	0.063582766	0.072471655	0.084444444	0.074829932	0.107891156	0.101360544	0.085668934	0.054058957	0.056099773	0.059229025	0.069977324	0.073106576	0.078321995	0.066077098	0.055736961	0.054421769	0.060907029	0.061723356	0.065804989	0.056961451	0.061133787	0.08675737	0.102040816	0.105668934	0.082993197	0.075192744	0.097913832	0.07138322	0.062494331	0.114603175	0.083038549	0.062403628	0.059410431	0.04952381	0.072154195	0.090340136	0.075873016	0.077052154	0.082358277	0.071609977	0.053197279	0.061360544	0.078820862	0.068435374	0.055555556
696.mp3	0.024399093	0.046530612	0.027528345	0.021496599	0.010113379	0.009251701	0.016099773	0.026712018	0.015283447	0.012471655	0.006802721	0.009206349	0.009251701	0.007029478	0.006077098	0.007573696	0.010566893	0.006666667	0.004988662	0.008480726	0.007437642	0.007800454	0.006258503	0.008344671	0.007120181	0.021451247	0.005804989	0.00521542	0.006712018	0.010839002	0.00893424	0.005578231	0.005260771	0.01106576	0.006938776	0.006984127	0.006077098	0.005170068	0.025668934	0.028888889	0.059274376	0.043446712	0.058548753	0.023718821	0.021995465	0.027346939	0.032290249	0.03569161	0.02585034
697.mp3	0.014285714	0.042721088	0.03478458	0.016281179	0.062993197	0.006984127	0.020045351	0.062494331	0.009115646	0.048253968	0.028435374	0.016507937	0.069297052	0.05537415	0.019455782	0.068888889	0.070929705	0.087029478	0.159637188	0.201315193	0.19414966	0.017369615	0.012380952	0.054512472	0.024716553	0.01478458	0.049886621	0.007120181	0.054013605	0.029931973	0.007664399	0.043582766	0.018049887	0.016054422	0.080453515	0.029433107	0.024126984	0.038367347	0.017687075	0.050748299	0.026666667	0.00707483	0.026349206	0.020770975	0.015873016	0.049115646	0.024036281	0.047573696	0.017868481
698.mp3	0.01825	0.0355	0.011125	0.015291667	0.051625	0.027208333	0.027708333	0.00825	0.013291667	0.016333333	0.012333333	0.023	0.017541667	0.013	0.044541667	0.052291667	0.0135	0.037375	0.009041667	0.025791667	0.01625	0.01	0.009375	0.011708333	0.004541667	0.010208333	0.012583333	0.00925	0.008333333	0.01	0.032916667	0.016333333	0.022083333	0.029625	0.016166667	0.0265	0.015958333	0.010333333	0.006708333	0.031708333	0.043541667	0.034125	0.034833333	0.015791667	0.008708333	0.012458333	0.03475	0.017833333	0.009875
699.mp3	0.034285714	0.032108844	0.02861678	0.024897959	0.024263039	0.049115646	0.037142857	0.04	0.047845805	0.037414966	0.0230839	0.017278912	0.048752834	0.03877551	0.029024943	0.03106576	0.042358277	0.040181406	0.033922902	0.028798186	0.027573696	0.025351474	0.066621315	0.043038549	0.058684807	0.049795918	0.038185941	0.029160998	0.021360544	0.050521542	0.035510204	0.023174603	0.049342404	0.043764172	0.037324263	0.024444444	0.028163265	0.029160998	0.028843537	0.049206349	0.042630385	0.057777778	0.040408163	0.030340136	0.031927438	0.023537415	0.06399093	0.032426304	0.02739229
700.mp3	0.08276644	0.076598639	0.105578231	0.040453515	0.062267574	0.067120181	0.044716553	0.050657596	0.090385488	0.051564626	0.087709751	0.075510204	0.073922902	0.065442177	0.058820862	0.062040816	0.073696145	0.09845805	0.070113379	0.129569161	0.091292517	0.052471655	0.06276644	0.035192744	0.061451247	0.082358277	0.078730159	0.082131519	0.103401361	0.063900227	0.05446712	0.072244898	0.064988662	0.052380952	0.081088435	0.072517007	0.053560091	0.083310658	0.04122449	0.062176871	0.058231293	0.049569161	0.029614512	0.032335601	0.083628118	0.063537415	0.028208617	0.02861678	0.024489796
702.mp3	0.111836735	0.096961451	0.129387755	0.136054422	0.122857143	0.100362812	0.106213152	0.118911565	0.126213152	0.14154195	0.104126984	0.111111111	0.079274376	0.049886621	0.09138322	0.129931973	0.083718821	0.127664399	0.089569161	0.066349206	0.117460317	0.093061224	0.096099773	0.070521542	0.081451247	0.085941043	0.085079365	0.080408163	0.109070295	0.08952381	0.101995465	0.083764172	0.101269841	0.091609977	0.11292517	0.098684807	0.146666667	0.112879819	0.076507937	0.112290249	0.10952381	0.131882086	0.116371882	0.133696145	0.122675737	0.114285714	0.115963719	0.11600907	0.112698413
703.mp3	0.038095238	0.041768707	0.020226757	0.056190476	0.017460317	0.034965986	0.026213152	0.063945578	0.0338322	0.085941043	0.033378685	0.046575964	0.015918367	0.038594104	0.01569161	0.036235828	0.01968254	0.025895692	0.042086168	0.024263039	0.037460317	0.02553288	0.062086168	0.021088435	0.035328798	0.022040816	0.044671202	0.01446712	0.033151927	0.024444444	0.080861678	0.04399093	0.031972789	0.025124717	0.018412698	0.089478458	0.029750567	0.046712018	0.01600907	0.049569161	0.023219955	0.03170068	0.023900227	0.029070295	0.022131519	0.03877551	0.04553288	0.033877551	0.074648526
704.mp3	0.020498866	0.032018141	0.030657596	0.035736961	0.03446712	0.036054422	0.027256236	0.037823129	0.043854875	0.037006803	0.037142857	0.038503401	0.045170068	0.035736961	0.024353741	0.034965986	0.022403628	0.03106576	0.029659864	0.032834467	0.035827664	0.03537415	0.029433107	0.034920635	0.045124717	0.036734694	0.038231293	0.035510204	0.045668934	0.03814059	0.037142857	0.087210884	0.056780045	0.060770975	0.05446712	0.033106576	0.027256236	0.026439909	0.02521542	0.029931973	0.037052154	0.031882086	0.030884354	0.02952381	0.038321995	0.033378685	0.030657596	0.037913832	0.03047619
706.mp3	0.03814059	0.043945578	0.046031746	0.040498866	0.029342404	0.025079365	0.021179138	0.016371882	0.037959184	0.036961451	0.030975057	0.044852608	0.036553288	0.024671202	0.034557823	0.045079365	0.026394558	0.027573696	0.021405896	0.028798186	0.032199546	0.030249433	0.03478458	0.030068027	0.028117914	0.026122449	0.029070295	0.029251701	0.026984127	0.032879819	0.029024943	0.030839002	0.036961451	0.050975057	0.047165533	0.031882086	0.027800454	0.02893424	0.017777778	0.023401361	0.031247166	0.021904762	0.019863946	0.023219955	0.020408163	0.020136054	0.023265306	0.027437642	0.021768707
707.mp3	0.044126984	0.046666667	0.044852608	0.043038549	0.046303855	0.051564626	0.04829932	0.045124717	0.039863946	0.038412698	0.04	0.045034014	0.038820862	0.041587302	0.035192744	0.039365079	0.043628118	0.045079365	0.047165533	0.045759637	0.037913832	0.045941043	0.046122449	0.050204082	0.048435374	0.041587302	0.031927438	0.037097506	0.048526077	0.052970522	0.058049887	0.051156463	0.053605442	0.056099773	0.053061224	0.048253968	0.059092971	0.062358277	0.055464853	0.06031746	0.060090703	0.06	0.060680272	0.06122449	0.060136054	0.058503401	0.055147392	0.055102041	0.050657596
708.mp3	0.219591837	0.214512472	0.197823129	0.211746032	0.187301587	0.211882086	0.202947846	0.204126984	0.221950113	0.197460317	0.239637188	0.188435374	0.24829932	0.231746032	0.197596372	0.163174603	0.002312925	0.015192744	0.01138322	0.026848073	0.031882086	0.005759637	0.018367347	0.032018141	0.005396825	0.01260771	0.002585034	0.000589569	0.01324263	0.003401361	0.000861678	0.000816327	0.112063492	0.140226757	0.190793651	0.189297052	0.208163265	0.206303855	0.201587302	0.225714286	0.2261678	0.213151927	0.233015873	0.215600907	0.225306122	0.213333333	0.187755102	0.222494331	0.216417234
709.mp3	0.048027211	0.053378685	0.038049887	0.060952381	0.037505669	0.039138322	0.051972789	0.052471655	0.048163265	0.062539683	0.053560091	0.06	0.061496599	0.069977324	0.056190476	0.048798186	0.051927438	0.062131519	0.048888889	0.057369615	0.052244898	0.04430839	0.042131519	0.045804989	0.03292517	0.038095238	0.040181406	0.042675737	0.0338322	0.035011338	0.041995465	0.039727891	0.047800454	0.037868481	0.055736961	0.053469388	0.073333333	0.033197279	0.044580499	0.044535147	0.061950113	0.05106576	0.066213152	0.058095238	0.071020408	0.071247166	0.08462585	0.052471655	0.06185941
710.mp3	0.047573696	0.031609977	0.025351474	0.045759637	0.03292517	0.040181406	0.052471655	0.044444444	0.046485261	0.030793651	0.02707483	0.025306122	0.024444444	0.045986395	0.052199546	0.064489796	0.051836735	0.038639456	0.031111111	0.023038549	0.032154195	0.039410431	0.034557823	0.03292517	0.040226757	0.033197279	0.040589569	0.025578231	0.042675737	0.029931973	0.038367347	0.047664399	0.065623583	0.039047619	0.03324263	0.030566893	0.038412698	0.024172336	0.030702948	0.02952381	0.03047619	0.03478458	0.050430839	0.046575964	0.063718821	0.052108844	0.049160998	0.050748299	0.036734694
711.mp3	0.009569161	0.004852608	0.00585034	0.006394558	0.006848073	0.013015873	0.013877551	0.013287982	0.006349206	0.007981859	0.01537415	0.012154195	0.024671202	0.048526077	0.009387755	0.006031746	0.005668934	0.005487528	0.007029478	0.010748299	0.00829932	0.0138322	0.011791383	0.010022676	0.010929705	0.01260771	0.032517007	0.067210884	0.008163265	0.007346939	0.007981859	0.005578231	0.006666667	0.00984127	0.010430839	0.010022676	0.013197279	0.012108844	0.013877551	0.013560091	0.023582766	0.050204082	0.007664399	0.005759637	0.008253968	0.004580499	0.005941043	0.00952381	0.008571429
712.mp3	0.014625	0.109666667	0.011625	0.02175	0.010875	0.015791667	0.010333333	0.004625	0.005416667	0.116791667	0.021166667	0.028875	0.012791667	0.013375	0.008083333	0.003583333	0.006333333	0.058375	0.012791667	0.024958333	0.015125	0.016916667	0.01525	0.011583333	0.011333333	0.016625	0.028	0.024083333	0.017958333	0.032416667	0.016791667	0.021416667	0.016791667	0.024791667	0.020291667	0.024666667	0.013041667	0.019416667	0.015958333	0.030708333	0.02025	0.035041667	0.016875	0.025666667	0.015	0.023958333	0.012916667	0.032375	0.02125
713.mp3	0.041043084	0.022176871	0.028163265	0.032834467	0.027891156	0.035510204	0.015238095	0.022358277	0.029478458	0.029478458	0.041496599	0.033333333	0.040544218	0.027845805	0.029750567	0.024399093	0.023492063	0.036825397	0.035600907	0.035782313	0.030521542	0.031201814	0.034421769	0.028798186	0.039229025	0.0230839	0.037142857	0.040907029	0.033378685	0.043492063	0.02707483	0.034285714	0.03877551	0.031428571	0.036689342	0.023492063	0.037959184	0.045941043	0.041269841	0.040861678	0.034376417	0.041995465	0.035464853	0.041995465	0.019274376	0.033605442	0.032517007	0.032653061	0.043356009
714.mp3	0.076598639	0.068435374	0.022131519	0.021043084	0.043764172	0.055782313	0.06829932	0.037505669	0.0261678	0.043356009	0.167981859	0.026848073	0.147528345	0.128888889	0.056689342	0.074965986	0.054693878	0.029750567	0.026938776	0.056235828	0.122040816	0.047891156	0.095555556	0.02585034	0.055782313	0.047256236	0.017959184	0.027936508	0.08276644	0.060680272	0.039954649	0.033197279	0.019319728	0.019229025	0.01968254	0.025079365	0.007528345	0.008253968	0.024263039	0.010975057	0.008344671	0.004807256	0.024988662	0.059229025	0.037460317	0.023129252	0.046848073	0.033741497	0.06122449
715.mp3	0.023718821	0.018004535	0.02276644	0.031156463	0.032108844	0.021269841	0.021269841	0.027573696	0.022403628	0.019455782	0.021768707	0.023854875	0.030975057	0.019637188	0.017732426	0.020952381	0.030068027	0.01600907	0.024263039	0.017596372	0.022358277	0.029433107	0.030566893	0.022721088	0.021269841	0.028526077	0.023174603	0.020816327	0.021950113	0.024126984	0.029795918	0.027029478	0.019319728	0.019501134	0.030612245	0.016825397	0.023673469	0.018412698	0.022675737	0.03015873	0.033378685	0.024444444	0.013650794	0.023492063	0.018276644	0.025578231	0.021723356	0.024217687	0.01968254
717.mp3	0.119138322	0.055646259	0.068117914	0.035283447	0.071247166	0.057278912	0.051564626	0.047619048	0.056417234	0.056961451	0.057188209	0.06244898	0.042222222	0.086258503	0.054240363	0.081179138	0.059410431	0.073015873	0.062131519	0.058276644	0.072471655	0.060907029	0.060861678	0.049115646	0.057959184	0.050748299	0.081904762	0.068888889	0.059002268	0.052290249	0.086848073	0.053061224	0.037006803	0.043401361	0.067709751	0.031609977	0.028253968	0.05324263	0.04430839	0.040952381	0.022721088	0.028526077	0.0430839	0.037142857	0.017460317	0.029251701	0.032562358	0.077097506	0.039229025
718.mp3	0.046122449	0.038866213	0.033378685	0.052108844	0.034829932	0.039365079	0.036281179	0.038231293	0.045578231	0.030929705	0.049160998	0.069659864	0.048571429	0.054693878	0.048027211	0.048979592	0.053922902	0.05569161	0.064081633	0.042857143	0.0461678	0.037460317	0.035011338	0.032108844	0.031791383	0.034693878	0.042358277	0.035147392	0.04861678	0.045941043	0.040861678	0.047845805	0.031564626	0.039319728	0.045578231	0.049931973	0.044081633	0.044399093	0.047346939	0.059047619	0.048526077	0.053287982	0.047437642	0.045714286	0.040045351	0.038911565	0.041269841	0.050340136	0.04829932
719.mp3	0.096734694	0.138412698	0.060861678	0.047800454	0.080680272	0.048117914	0.052426304	0.075918367	0.070884354	0.083809524	0.127346939	0.063900227	0.05324263	0.061360544	0.061587302	0.065941043	0.078594104	0.141950113	0.074104308	0.0430839	0.073514739	0.080544218	0.086575964	0.128662132	0.110294785	0.061904762	0.058049887	0.057097506	0.057913832	0.066802721	0.188435374	0.137278912	0.02739229	0.0369161	0.115873016	0.087845805	0.081723356	0.095283447	0.085079365	0.086031746	0.088117914	0.089387755	0.093106576	0.085623583	0.08185941	0.117460317	0.075918367	0.094240363	0.123356009
721.mp3	0.035555556	0.030249433	0.026394558	0.025895692	0.02	0.035918367	0.05138322	0.035873016	0.024126984	0.021133787	0.049614512	0.026349206	0.024852608	0.025079365	0.024399093	0.0369161	0.022358277	0.03537415	0.023038549	0.031111111	0.059727891	0.030884354	0.030068027	0.055238095	0.030022676	0.028526077	0.029251701	0.029206349	0.033786848	0.033786848	0.032743764	0.032244898	0.039410431	0.031428571	0.034058957	0.032517007	0.041043084	0.031201814	0.028888889	0.032290249	0.029931973	0.035056689	0.141315193	0.027619048	0.026712018	0.021179138	0.03845805	0.034104308	0.044852608
722.mp3	0.055963719	0.050702948	0.053287982	0.075238095	0.039954649	0.040680272	0.063673469	0.052879819	0.057823129	0.122993197	0.083809524	0.04462585	0.061814059	0.071791383	0.052517007	0.047981859	0.047891156	0.054693878	0.05292517	0.075147392	0.043174603	0.037641723	0.050340136	0.059002268	0.066530612	0.052653061	0.08185941	0.05968254	0.061814059	0.031882086	0.052063492	0.050702948	0.06399093	0.068662132	0.081088435	0.067437642	0.06952381	0.044671202	0.028390023	0.045351474	0.05600907	0.09292517	0.095736961	0.036643991	0.019365079	0.030748299	0.127800454	0.047210884	0.043446712
723.mp3	0.049070295	0.041133787	0.066938776	0.073151927	0.020816327	0.05015873	0.026621315	0.041088435	0.037369615	0.052879819	0.060181406	0.03170068	0.039455782	0.045442177	0.023492063	0.123764172	0.028979592	0.048979592	0.040861678	0.021451247	0.066258503	0.022086168	0.059229025	0.075555556	0.023628118	0.032199546	0.037460317	0.047437642	0.048979592	0.030249433	0.046938776	0.05106576	0.051247166	0.057777778	0.022857143	0.044807256	0.078730159	0.035102041	0.063265306	0.018730159	0.050022676	0.043310658	0.043446712	0.065034014	0.037596372	0.035963719	0.045124717	0.038730159	0.04893424
724.mp3	0.044807256	0.055238095	0.049659864	0.055827664	0.05414966	0.051655329	0.048435374	0.056870748	0.042811791	0.050884354	0.048526077	0.045396825	0.04185941	0.065442177	0.068072562	0.067029478	0.050113379	0.06521542	0.052698413	0.02675737	0.062675737	0.100861678	0.070657596	0.064580499	0.04276644	0.056417234	0.057777778	0.053333333	0.043446712	0.052743764	0.052789116	0.064126984	0.051020408	0.054195011	0.05414966	0.054512472	0.062267574	0.071473923	0.07047619	0.075873016	0.045079365	0.051882086	0.068526077	0.073469388	0.065396825	0.075147392	0.063446712	0.054512472	0.046303855
725.mp3	0.095238095	0.083492063	0.120725624	0.104988662	0.104852608	0.097460317	0.084988662	0.060680272	0.030748299	0.051337868	0.045804989	0.075918367	0.050249433	0.042947846	0.056054422	0.124852608	0.088480726	0.05324263	0.042947846	0.035736961	0.067891156	0.068526077	0.031882086	0.088117914	0.099229025	0.088390023	0.08031746	0.039954649	0.08276644	0.056870748	0.053741497	0.045396825	0.060272109	0.066712018	0.09569161	0.109795918	0.106802721	0.093560091	0.119047619	0.094829932	0.098185941	0.153061224	0.085759637	0.134285714	0.072562358	0.086712018	0.069614512	0.052653061	0.0938322
726.mp3	0.025079365	0.044353741	0.046621315	0.059319728	0.032335601	0.045442177	0.042176871	0.041360544	0.031836735	0.033560091	0.030249433	0.038276644	0.053922902	0.024126984	0.037414966	0.042312925	0.024036281	0.032018141	0.040362812	0.034195011	0.033015873	0.037777778	0.052517007	0.037641723	0.043356009	0.031927438	0.060861678	0.094240363	0.064807256	0.056870748	0.057777778	0.070204082	0.061587302	0.064081633	0.060453515	0.066938776	0.057596372	0.057868481	0.054331066	0.070612245	0.062902494	0.06739229	0.062947846	0.065306122	0.066439909	0.072426304	0.071473923	0.059591837	0.073741497
727.mp3	0.029070295	0.028390023	0.025895692	0.028526077	0.021315193	0.024807256	0.021315193	0.029750567	0.023129252	0.020408163	0.024761905	0.020725624	0.023945578	0.020770975	0.025442177	0.02122449	0.03047619	0.023356009	0.022086168	0.025759637	0.020362812	0.021904762	0.025804989	0.022312925	0.025170068	0.022947846	0.027165533	0.023900227	0.022086168	0.025034014	0.021360544	0.023174603	0.021496599	0.023809524	0.022585034	0.0261678	0.022312925	0.020861678	0.025079365	0.020997732	0.02276644	0.021995465	0.015192744	0.020453515	0.02675737	0.040997732	0.029659864	0.023356009	0.023809524
728.mp3	0.038866213	0.03138322	0.03446712	0.028888889	0.041723356	0.042040816	0.035555556	0.043446712	0.04276644	0.044399093	0.041405896	0.047346939	0.045578231	0.060408163	0.056281179	0.048208617	0.035192744	0.053968254	0.052063492	0.045034014	0.030702948	0.023945578	0.029659864	0.019637188	0.019818594	0.023446712	0.025124717	0.032517007	0.035827664	0.031156463	0.038820862	0.034739229	0.03106576	0.031428571	0.03170068	0.027165533	0.049795918	0.032471655	0.032834467	0.035873016	0.039002268	0.037777778	0.041405896	0.038820862	0.035555556	0.03414966	0.031609977	0.030340136	0.03478458
729.mp3	0.10154195	0.097460317	0.077641723	0.107029478	0.110702948	0.069886621	0.078594104	0.058820862	0.158412698	0.127482993	0.092290249	0.093287982	0.091972789	0.090294785	0.103900227	0.087709751	0.134285714	0.083537415	0.07755102	0.077324263	0.050204082	0.022267574	0.041814059	0.069977324	0.025034014	0.064580499	0.053061224	0.033514739	0.036190476	0.053378685	0.023945578	0.036643991	0.048798186	0.043628118	0.051156463	0.061088435	0.051972789	0.01292517	0.061179138	0.057913832	0.033151927	0.080090703	0.041133787	0.030929705	0.038367347	0.048752834	0.024126984	0.075011338	0.04952381
730.mp3	0.06	0.058095238	0.045623583	0.035238095	0.045034014	0.126485261	0.221405896	0.111836735	0.204671202	0.309433107	0.168752834	0.048208617	0.073106576	0.193968254	0.16276644	0.153741497	0.208662132	0.196417234	0.13814059	0.027619048	0.032698413	0.096553288	0.124761905	0.297097506	0.191201814	0.183265306	0.14984127	0.050566893	0.087210884	0.072879819	0.075646259	0.121723356	0.089705215	0.080861678	0.063492063	0.026802721	0.039138322	0.092290249	0.158276644	0.176190476	0.172789116	0.203446712	0.099410431	0.051292517	0.064852608	0.123900227	0.126349206	0.091156463	0.248480726
731.mp3	0.051428571	0.011564626	0.004897959	0.01814059	0.007891156	0.036825397	0.070929705	0.094058957	0.075510204	0.084807256	0.167120181	0.140952381	0.156553288	0.12553288	0.134013605	0.152335601	0.069931973	0.194240363	0.167936508	0.18829932	0.182675737	0.10984127	0.121950113	0.110294785	0.084444444	0.10276644	0.080770975	0.081405896	0.125396825	0.084399093	0.098412698	0.062539683	0.036235828	0.03845805	0.040816327	0.054285714	0.039501134	0.046848073	0.069206349	0.064671202	0.070702948	0.065487528	0.079365079	0.089160998	0.042721088	0.033151927	0.055011338	0.032653061	0.055600907
732.mp3	0.042403628	0.039319728	0.050249433	0.057596372	0.060997732	0.086485261	0.061768707	0.073424036	0.043129252	0.061088435	0.087210884	0.065396825	0.074104308	0.084535147	0.045260771	0.056553288	0.04276644	0.043809524	0.039637188	0.036235828	0.04399093	0.035419501	0.050430839	0.052380952	0.047981859	0.043219955	0.03968254	0.032562358	0.039002268	0.039818594	0.032653061	0.050113379	0.030975057	0.04399093	0.049206349	0.030294785	0.047528345	0.042267574	0.04185941	0.056689342	0.046303855	0.049659864	0.04893424	0.04	0.056961451	0.056643991	0.046031746	0.045895692	0.040136054
733.mp3	0.022131519	0.022267574	0.020408163	0.020861678	0.017687075	0.011564626	0.028888889	0.022902494	0.018412698	0.025714286	0.03478458	0.030612245	0.039410431	0.055238095	0.023764172	0.019274376	0.02585034	0.036235828	0.020634921	0.031882086	0.021678005	0.030657596	0.036825397	0.040680272	0.03292517	0.030975057	0.026122449	0.021768707	0.018503401	0.024081633	0.026439909	0.033786848	0.024399093	0.021587302	0.021043084	0.025396825	0.027619048	0.023265306	0.017913832	0.0169161	0.019637188	0.042993197	0.053786848	0.040997732	0.046303855	0.047437642	0.011836735	0.019773243	0.029024943
734.mp3	0.132244898	0.082222222	0.112335601	0.079092971	0.126621315	0.126666667	0.094920635	0.087210884	0.117414966	0.115056689	0.115963719	0.083129252	0.099229025	0.109478458	0.071247166	0.093424036	0.099138322	0.151111111	0.116099773	0.111927438	0.109750567	0.09015873	0.116689342	0.132517007	0.099637188	0.107528345	0.095283447	0.077732426	0.130022676	0.086621315	0.11968254	0.140408163	0.102403628	0.104217687	0.10122449	0.09047619	0.126712018	0.111156463	0.134421769	0.109206349	0.109705215	0.080181406	0.110340136	0.09478458	0.109070295	0.127891156	0.086303855	0.107528345	0.144807256
735.mp3	0.067981859	0.050657596	0.03047619	0.034104308	0.031882086	0.040816327	0.044126984	0.035600907	0.044897959	0.034285714	0.022312925	0.043174603	0.018730159	0.0369161	0.05569161	0.060090703	0.065623583	0.042131519	0.024399093	0.025396825	0.053922902	0.041360544	0.022675737	0.010702948	0.040861678	0.034104308	0.039319728	0.024807256	0.014603175	0.029886621	0.034603175	0.036235828	0.023628118	0.017732426	0.033786848	0.031156463	0.032335601	0.025986395	0.01478458	0.024852608	0.03446712	0.033560091	0.019773243	0.016961451	0.033877551	0.031609977	0.028435374	0.02739229	0.024399093
736.mp3	0.0230839	0.022358277	0.021451247	0.020453515	0.018684807	0.017278912	0.019909297	0.020090703	0.020226757	0.018548753	0.013197279	0.011201814	0.010839002	0.010068027	0.008390023	0.010702948	0.035555556	0.032199546	0.022494331	0.029659864	0.025079365	0.016417234	0.014285714	0.017913832	0.015464853	0.02122449	0.02553288	0.032834467	0.039365079	0.032471655	0.032244898	0.028390023	0.023582766	0.023310658	0.02185941	0.03446712	0.0261678	0.026122449	0.02675737	0.025442177	0.026303855	0.024897959	0.025986395	0.018866213	0.011655329	0.00893424	0.021632653	0.017505669	0.019183673
737.mp3	0.032789116	0.02707483	0.04893424	0.030839002	0.036145125	0.041950113	0.028888889	0.040589569	0.036961451	0.027800454	0.046122449	0.026303855	0.035192744	0.03106576	0.023265306	0.038594104	0.024807256	0.020453515	0.040770975	0.017505669	0.0338322	0.021269841	0.016553288	0.032789116	0.019092971	0.015736961	0.032698413	0.012743764	0.023718821	0.015056689	0.01292517	0.015600907	0.009342404	0.015510204	0.024807256	0.006848073	0.019455782	0.014195011	0.009433107	0.024943311	0.010929705	0.013650794	0.018684807	0.007619048	0.018276644	0.012743764	0.01015873	0.014739229	0.008480726
738.mp3	0.054829932	0.059047619	0.049977324	0.048707483	0.027619048	0.056281179	0.04244898	0.040589569	0.044535147	0.046077098	0.040907029	0.044761905	0.043265306	0.054693878	0.053015873	0.047256236	0.02893424	0.072517007	0.047301587	0.056281179	0.03814059	0.047664399	0.046984127	0.112063492	0.066984127	0.045396825	0.069750567	0.054058957	0.07478458	0.049024943	0.048163265	0.061269841	0.072653061	0.068843537	0.04707483	0.043673469	0.051020408	0.0830839	0.076553288	0.054920635	0.073424036	0.072471655	0.059637188	0.061360544	0.06399093	0.062675737	0.050204082	0.041678005	0.055600907
739.mp3	0.04185941	0.04952381	0.051882086	0.171020408	0.088843537	0.044580499	0.089115646	0.068979592	0.052154195	0.112108844	0.230657596	0.058049887	0.048798186	0.091609977	0.035510204	0.04244898	0.06462585	0.012199546	0.015328798	0.0369161	0.099591837	0.041995465	0.067120181	0.143718821	0.094195011	0.091156463	0.116689342	0.085124717	0.07968254	0.072018141	0.069024943	0.093741497	0.11877551	0.099818594	0.074603175	0.0661678	0.085260771	0.068707483	0.117097506	0.068707483	0.069569161	0.072335601	0.072834467	0.068480726	0.095782313	0.110612245	0.093061224	0.084807256	0.073741497
740.mp3	0.031564626	0.019365079	0.044671202	0.026666667	0.050793651	0.043401361	0.059138322	0.084988662	0.04553288	0.006439909	0.006303855	0.035102041	0.057414966	0.080272109	0.045804989	0.071337868	0.067891156	0.058911565	0.088571429	0.038639456	0.006303855	0.02521542	0.04984127	0.06984127	0.102721088	0.033605442	0.072154195	0.097913832	0.088480726	0.111111111	0.052562358	0.042675737	0.015963719	0.061179138	0.088072562	0.00585034	0.016870748	0.037142857	0.016281179	0.066666667	0.045668934	0.013378685	0.020861678	0.016961451	0.027664399	0.062585034	0.028208617	0.01845805	0.047301587
741.mp3	0.035963719	0.02244898	0.012380952	0.07478458	0.05478458	0.049297052	0.030294785	0.033287982	0.027256236	0.035963719	0.050839002	0.039773243	0.035736961	0.023310658	0.043401361	0.040725624	0.018276644	0.023492063	0.031292517	0.053741497	0.030385488	0.021179138	0.044897959	0.04707483	0.039410431	0.0261678	0.017777778	0.023492063	0.023900227	0.02952381	0.019183673	0.057324263	0.031156463	0.022312925	0.019183673	0.024126984	0.018956916	0.036417234	0.014965986	0.040453515	0.027437642	0.031473923	0.027845805	0.038367347	0.024761905	0.027301587	0.038503401	0.046893424	0.044943311
742.mp3	0.040544218	0.047437642	0.027165533	0.038594104	0.03600907	0.046621315	0.041587302	0.040634921	0.036462585	0.044399093	0.041496599	0.043718821	0.036417234	0.031020408	0.027528345	0.021133787	0.024807256	0.043764172	0.039546485	0.034512472	0.042086168	0.044081633	0.034965986	0.046077098	0.061496599	0.054104308	0.0461678	0.046077098	0.047800454	0.027482993	0.035918367	0.034603175	0.050249433	0.038004535	0.023174603	0.038004535	0.018684807	0.051882086	0.044036281	0.047301587	0.036780045	0.044353741	0.044852608	0.042857143	0.036780045	0.03170068	0.058095238	0.05170068	0.03569161
743.mp3	0.019319728	0.027256236	0.064988662	0.042857143	0.060861678	0.065714286	0.060090703	0.0538322	0.024580499	0.074739229	0.083310658	0.040362812	0.079092971	0.108888889	0.038866213	0.081043084	0.016099773	0.038321995	0.020408163	0.02122449	0.0138322	0.021632653	0.018004535	0.015147392	0.01138322	0.035464853	0.014240363	0.012154195	0.008480726	0.011791383	0.017687075	0.018911565	0.014331066	0.035736961	0.027528345	0.020090703	0.010839002	0.023038549	0.021496599	0.017097506	0.01260771	0.039183673	0.017324263	0.012063492	0.020136054	0.022811791	0.023718821	0.020408163	0.015555556
744.mp3	0.057687075	0.077732426	0.073877551	0.073741497	0.029297052	0.055918367	0.041678005	0.049750567	0.044671202	0.027482993	0.036371882	0.06031746	0.047210884	0.045396825	0.061632653	0.030657596	0.042176871	0.036689342	0.051927438	0.024943311	0.068208617	0.049433107	0.042947846	0.027346939	0.037641723	0.052108844	0.031020408	0.042857143	0.046031746	0.048843537	0.048888889	0.085623583	0.041088435	0.029659864	0.024988662	0.036054422	0.050521542	0.091020408	0.084126984	0.039365079	0.033514739	0.026530612	0.059954649	0.05478458	0.059909297	0.06276644	0.035283447	0.019092971	0.043265306
745.mp3	0.030929705	0.028390023	0.031519274	0.037687075	0.019773243	0.044353741	0.032789116	0.022721088	0.036462585	0.024535147	0.038730159	0.018866213	0.025895692	0.027210884	0.01446712	0.038548753	0.028707483	0.026213152	0.033106576	0.034875283	0.034058957	0.029070295	0.034058957	0.040181406	0.014829932	0.035283447	0.027845805	0.00984127	0.048752834	0.019047619	0.029206349	0.033015873	0.036417234	0.042902494	0.014376417	0.04861678	0.02739229	0.023038549	0.033786848	0.021405896	0.018866213	0.039047619	0.022902494	0.039727891	0.025986395	0.036598639	0.039274376	0.014512472	0.045260771
746.mp3	0.028798186	0.043038549	0.033424036	0.020272109	0.023718821	0.027301587	0.032562358	0.03600907	0.039229025	0.027709751	0.019863946	0.031927438	0.031292517	0.041678005	0.036961451	0.011882086	0.03600907	0.029614512	0.039319728	0.08244898	0.028253968	0.040952381	0.018231293	0.03015873	0.035646259	0.032154195	0.041995465	0.020136054	0.028798186	0.028208617	0.043582766	0.038503401	0.044353741	0.041360544	0.018095238	0.020453515	0.025079365	0.012063492	0.018503401	0.022222222	0.027619048	0.031609977	0.029160998	0.074965986	0.019727891	0.040952381	0.032471655	0.017868481	0.035102041
747.mp3	0.035328798	0.028253968	0.021678005	0.020408163	0.020861678	0.023628118	0.019546485	0.020181406	0.019773243	0.019274376	0.01723356	0.01968254	0.020136054	0.021269841	0.023265306	0.02861678	0.027120181	0.025079365	0.020634921	0.019501134	0.020952381	0.037732426	0.023764172	0.0230839	0.023628118	0.020272109	0.024217687	0.027029478	0.027210884	0.025260771	0.023038549	0.018956916	0.028798186	0.020498866	0.022358277	0.021179138	0.024444444	0.021133787	0.028707483	0.018594104	0.017777778	0.018820862	0.024852608	0.015600907	0.01723356	0.016961451	0.014512472	0.015056689	0.017732426
748.mp3	0.041995465	0.034058957	0.035192744	0.038548753	0.03877551	0.030294785	0.034603175	0.036462585	0.036643991	0.032154195	0.036099773	0.038004535	0.039229025	0.037460317	0.039047619	0.040498866	0.03814059	0.044263039	0.042131519	0.045487528	0.042857143	0.038730159	0.037142857	0.044761905	0.038866213	0.039773243	0.043718821	0.039501134	0.04276644	0.03814059	0.040997732	0.03478458	0.040181406	0.037959184	0.040045351	0.039138322	0.045306122	0.044217687	0.038095238	0.041496599	0.04031746	0.044489796	0.042494331	0.036326531	0.040226757	0.045668934	0.041088435	0.040997732	0.043265306
749.mp3	0.029070295	0.036326531	0.032154195	0.034331066	0.016780045	0.0230839	0.019954649	0.022993197	0.022811791	0.028163265	0.03478458	0.039773243	0.034331066	0.040997732	0.036417234	0.033877551	0.03478458	0.023265306	0.022267574	0.05814059	0.020045351	0.031156463	0.032653061	0.071655329	0.036643991	0.04185941	0.032562358	0.033560091	0.045714286	0.079954649	0.041360544	0.034240363	0.03446712	0.043129252	0.033741497	0.040770975	0.028344671	0.022721088	0.031292517	0.031292517	0.023356009	0.030430839	0.027528345	0.023310658	0.030793651	0.034693878	0.034603175	0.022993197	0.032290249
750.mp3	0.058956916	0.053469388	0.064671202	0.059546485	0.063038549	0.078911565	0.067210884	0.053287982	0.059002268	0.061360544	0.060680272	0.060634921	0.07138322	0.061814059	0.064897959	0.085804989	0.061587302	0.064807256	0.067619048	0.065351474	0.074603175	0.059501134	0.073786848	0.067936508	0.068435374	0.070748299	0.058049887	0.069115646	0.072426304	0.082585034	0.078321995	0.089614512	0.070204082	0.065578231	0.063310658	0.055782313	0.053061224	0.063446712	0.069795918	0.076145125	0.063718821	0.066122449	0.071882086	0.053650794	0.037732426	0.044444444	0.052380952	0.052380952	0.059546485
756.mp3	0.031882086	0.086122449	0.028435374	0.0738322	0.031927438	0.072879819	0.026802721	0.0661678	0.034920635	0.084943311	0.025260771	0.061133787	0.0338322	0.066530612	0.028843537	0.056099773	0.034376417	0.090204082	0.028526077	0.069115646	0.028752834	0.073061224	0.026485261	0.058684807	0.03324263	0.081632653	0.027891156	0.061088435	0.033696145	0.07569161	0.027120181	0.055918367	0.030748299	0.08430839	0.027437642	0.067800454	0.031428571	0.080680272	0.023174603	0.063310658	0.033514739	0.076462585	0.022358277	0.055464853	0.035600907	0.076054422	0.026575964	0.052834467	0.032517007
757.mp3	0.082721088	0.087482993	0.092426304	0.072063492	0.072154195	0.081678005	0.088888889	0.086122449	0.076371882	0.080816327	0.097142857	0.089070295	0.072199546	0.0861678	0.084172336	0.104489796	0.075646259	0.076553288	0.092562358	0.11047619	0.079092971	0.079637188	0.098412698	0.102811791	0.080770975	0.077460317	0.080362812	0.089206349	0.107528345	0.074512472	0.076780045	0.090385488	0.106984127	0.077460317	0.062857143	0.064399093	0.098548753	0.081451247	0.085668934	0.077687075	0.071020408	0.062630385	0.072426304	0.065623583	0.067482993	0.088480726	0.072743764	0.068979592	0.083129252
758.mp3	0.049569161	0.068526077	0.066802721	0.018004535	0.018095238	0.014058957	0.008208617	0.025804989	0.013287982	0.022675737	0.009659864	0.019546485	0.025941043	0.02244898	0.033922902	0.013197279	0.028163265	0.0230839	0.014195011	0.030113379	0.025306122	0.027301587	0.043356009	0.015873016	0.028435374	0.020090703	0.038820862	0.018049887	0.020861678	0.019863946	0.022857143	0.045351474	0.034285714	0.038684807	0.027891156	0.02739229	0.039818594	0.025442177	0.032517007	0.03845805	0.036371882	0.047619048	0.027482993	0.030702948	0.025079365	0.030612245	0.032834467	0.024988662	0.031247166
759.mp3	0.07825	0.081166667	0.086541667	0.096583333	0.0745	0.094375	0.09025	0.070541667	0.067791667	0.025458333	0.0225	0.02425	0.022083333	0.0225	0.022583333	0.031333333	0.040708333	0.03525	0.033416667	0.027625	0.042208333	0.088625	0.087333333	0.056666667	0.049541667	0.041708333	0.051333333	0.081541667	0.053333333	0.03675	0.077291667	0.080958333	0.075125	0.055125	0.107708333	0.048291667	0.050708333	0.056875	0.054916667	0.0465	0.144291667	0.057166667	0.073666667	0.064	0.079625	0.066625	0.102416667	0.109333333	0.0855
763.mp3	0.046394558	0.039637188	0.033560091	0.039319728	0.03845805	0.037959184	0.029931973	0.03478458	0.039546485	0.038866213	0.03292517	0.026439909	0.036780045	0.036281179	0.024671202	0.07600907	0.057505669	0.04952381	0.035192744	0.032108844	0.027755102	0.038231293	0.036190476	0.030839002	0.027573696	0.038004535	0.030022676	0.031882086	0.036598639	0.039954649	0.052970522	0.038956916	0.044036281	0.037052154	0.048117914	0.033922902	0.033287982	0.034421769	0.040997732	0.042630385	0.044988662	0.028435374	0.030975057	0.038911565	0.031473923	0.035192744	0.033015873	0.043038549	0.032562358
764.mp3	0.047120181	0.052108844	0.1338322	0.057052154	0.057369615	0.059047619	0.048526077	0.0830839	0.118639456	0.057142857	0.05755102	0.048344671	0.046077098	0.073061224	0.052154195	0.053333333	0.047528345	0.046485261	0.10861678	0.031428571	0.019138322	0.05600907	0.025941043	0.041632653	0.04399093	0.032970522	0.022358277	0.011927438	0.020589569	0.03569161	0.046984127	0.032290249	0.033106576	0.033968254	0.027619048	0.03600907	0.021950113	0.017777778	0.013605442	0.01814059	0.02399093	0.042585034	0.040362812	0.05138322	0.037006803	0.057596372	0.037460317	0.038820862	0.015646259
767.mp3	0.128526077	0.112108844	0.079274376	0.095782313	0.067800454	0.104671202	0.076643991	0.089342404	0.135873016	0.103718821	0.095782313	0.11537415	0.103900227	0.066303855	0.045941043	0.065442177	0.074693878	0.066077098	0.043764172	0.062131519	0.035510204	0.076417234	0.046031746	0.070839002	0.09047619	0.079773243	0.08031746	0.091746032	0.082585034	0.074512472	0.074603175	0.071519274	0.064535147	0.061904762	0.074013605	0.07478458	0.049342404	0.077097506	0.074421769	0.076054422	0.056507937	0.09324263	0.093015873	0.079092971	0.067619048	0.079410431	0.085623583	0.080408163	0.064807256
769.mp3	0.04707483	0.060362812	0.039365079	0.051927438	0.056235828	0.046712018	0.058185941	0.11260771	0.10031746	0.107346939	0.063356009	0.070793651	0.078730159	0.08984127	0.081995465	0.082630385	0.084580499	0.061950113	0.065351474	0.05569161	0.065351474	0.061451247	0.058412698	0.069024943	0.098321995	0.084535147	0.104897959	0.106530612	0.100770975	0.067664399	0.05170068	0.060997732	0.054421769	0.081496599	0.057278912	0.054104308	0.053922902	0.053922902	0.054965986	0.064580499	0.05877551	0.050113379	0.057188209	0.046258503	0.054920635	0.057369615	0.045079365	0.055555556	0.053605442
773.mp3	0.00585034	0.012471655	0.007029478	0.008662132	0.019274376	0.007800454	0.015283447	0.006031746	0.014013605	0.005941043	0.007528345	0.014013605	0.008072562	0.017868481	0.007845805	0.015600907	0.009070295	0.00861678	0.011473923	0.006575964	0.012517007	0.007165533	0.017052154	0.01047619	0.011337868	0.013968254	0.00675737	0.012154195	0.005079365	0.011746032	0.007619048	0.016054422	0.017823129	0.024126984	0.028888889	0.022403628	0.02122449	0.010884354	0.010612245	0.007482993	0.009795918	0.028888889	0.025804989	0.02707483	0.020816327	0.016961451	0.019229025	0.025351474	0.023265306
775.mp3	0.011428571	0.009070295	0.018276644	0.014829932	0.017142857	0.013151927	0.01569161	0.009251701	0.014512472	0.018684807	0.014013605	0.017460317	0.013786848	0.00984127	0.018049887	0.014739229	0.01814059	0.014603175	0.014603175	0.012698413	0.015056689	0.018956916	0.014331066	0.019365079	0.011972789	0.011519274	0.02	0.014376417	0.018684807	0.014693878	0.012290249	0.017324263	0.016961451	0.021405896	0.015510204	0.020272109	0.01292517	0.015464853	0.024671202	0.020680272	0.021088435	0.018594104	0.013605442	0.021632653	0.019727891	0.026349206	0.020907029	0.024716553	0.014195011
776.mp3	0.056734694	0.050566893	0.046893424	0.04462585	0.038639456	0.046077098	0.047528345	0.046712018	0.050385488	0.055918367	0.047301587	0.050566893	0.041632653	0.036553288	0.045986395	0.045079365	0.044126984	0.051428571	0.049886621	0.050294785	0.043401361	0.040997732	0.039047619	0.038956916	0.048027211	0.045759637	0.046077098	0.050748299	0.05106576	0.042947846	0.046802721	0.043219955	0.037142857	0.039138322	0.044988662	0.04430839	0.047210884	0.045578231	0.048526077	0.047891156	0.043945578	0.068117914	0.087981859	0.08707483	0.077777778	0.080362812	0.078730159	0.067891156	0.065759637
777.mp3	0.026530612	0.033378685	0.041768707	0.044489796	0.04521542	0.043038549	0.043537415	0.052018141	0.067800454	0.041723356	0.022222222	0.040544218	0.054648526	0.043219955	0.035238095	0.028752834	0.064580499	0.051020408	0.034195011	0.016462585	0.022721088	0.052154195	0.055600907	0.045124717	0.026122449	0.056643991	0.057505669	0.042040816	0.022403628	0.027755102	0.040453515	0.024353741	0.024126984	0.015510204	0.017097506	0.025578231	0.036870748	0.049750567	0.030884354	0.021678005	0.031201814	0.020226757	0.039365079	0.030022676	0.032970522	0.033061224	0.029297052	0.040770975	0.033197279
779.mp3	0.013287982	0.011836735	0.012290249	0.012517007	0.012562358	0.013650794	0.013877551	0.013287982	0.0138322	0.012517007	0.011791383	0.01138322	0.011791383	0.012879819	0.011247166	0.011927438	0.014104308	0.014875283	0.012426304	0.010521542	0.011156463	0.011337868	0.012517007	0.015192744	0.013333333	0.01138322	0.01292517	0.012879819	0.011746032	0.011020408	0.009977324	0.017006803	0.01292517	0.018412698	0.01755102	0.015873016	0.017823129	0.019546485	0.016190476	0.030566893	0.018911565	0.020226757	0.013378685	0.018820862	0.019229025	0.013197279	0.015238095	0.019909297	0.020952381
780.mp3	0.11325	0.174208333	0.183708333	0.135041667	0.115083333	0.150916667	0.130166667	0.164291667	0.185291667	0.10975	0.137583333	0.138791667	0.224791667	0.134916667	0.11	0.021458333	0.04875	0.026916667	0.014125	0.061166667	0.1025	0.111041667	0.079333333	0.126708333	0.066083333	0.114791667	0.128458333	0.113708333	0.103375	0.107166667	0.084166667	0.083916667	0.101333333	0.16775	0.106458333	0.084291667	0.123166667	0.064666667	0.116416667	0.123291667	0.121416667	0.101541667	0.093166667	0.105708333	0.104125	0.112791667	0.154958333	0.121	0.103375
781.mp3	0.08521542	0.035782313	0.070702948	0.051746032	0.07814059	0.063945578	0.061587302	0.077278912	0.070068027	0.044489796	0.070294785	0.029795918	0.056417234	0.043673469	0.081179138	0.028798186	0.039501134	0.048480726	0.075646259	0.042222222	0.055056689	0.068253968	0.071292517	0.035283447	0.044489796	0.0769161	0.048480726	0.044671202	0.045804989	0.076689342	0.075827664	0.059818594	0.080408163	0.087120181	0.069070295	0.079773243	0.050657596	0.072698413	0.091609977	0.084444444	0.071473923	0.071156463	0.074421769	0.086303855	0.063900227	0.065124717	0.083582766	0.071473923	0.062630385
782.mp3	0.059727891	0.058049887	0.059727891	0.054557823	0.050793651	0.051473923	0.044761905	0.0538322	0.048163265	0.058820862	0.057868481	0.051201814	0.04861678	0.049705215	0.037913832	0.04031746	0.054195011	0.058185941	0.048798186	0.05723356	0.046848073	0.045260771	0.045170068	0.043537415	0.045804989	0.046439909	0.042222222	0.055419501	0.055283447	0.055147392	0.05723356	0.05170068	0.059591837	0.032743764	0.029433107	0.013786848	0.04154195	0.019229025	0.025668934	0.011428571	0.028117914	0.012517007	0.021269841	0.00984127	0.026666667	0.014648526	0.021496599	0.012063492	0.015782313
784.mp3	0.14952381	0.2030839	0.2369161	0.103129252	0.067981859	0.083129252	0.205668934	0.227346939	0.141269841	0.108344671	0.080453515	0.184807256	0.154104308	0.182721088	0.134739229	0.083219955	0.076507937	0.084126984	0.155600907	0.179727891	0.132426304	0.13845805	0.089206349	0.1261678	0.230702948	0.171292517	0.129795918	0.087301587	0.099773243	0.190793651	0.18521542	0.094829932	0.104036281	0.082721088	0.118412698	0.126984127	0.164036281	0.099183673	0.126802721	0.091609977	0.094920635	0.196145125	0.188662132	0.087573696	0.110657596	0.078639456	0.151972789	0.214512472	0.125623583
787.mp3	0.073605442	0.062040816	0.067437642	0.103673469	0.056870748	0.067845805	0.066666667	0.056553288	0.060997732	0.070566893	0.056145125	0.079501134	0.071791383	0.081768707	0.062267574	0.083219955	0.061678005	0.083446712	0.067029478	0.06	0.058503401	0.065578231	0.093061224	0.092244898	0.060589569	0.067845805	0.054693878	0.079773243	0.073106576	0.079274376	0.046439909	0.090113379	0.076780045	0.069342404	0.060680272	0.071836735	0.111020408	0.052380952	0.065895692	0.074512472	0.067709751	0.067664399	0.067029478	0.058684807	0.059410431	0.062993197	0.055510204	0.044671202	0.059455782
789.mp3	0.026258503	0.02430839	0.036780045	0.036780045	0.030204082	0.043764172	0.038594104	0.029977324	0.029569161	0.038095238	0.033650794	0.021043084	0.037687075	0.02585034	0.024081633	0.020952381	0.0338322	0.02675737	0.025306122	0.03292517	0.03138322	0.021133787	0.025124717	0.040136054	0.02185941	0.039047619	0.031201814	0.03446712	0.032154195	0.024444444	0.028888889	0.02244898	0.072698413	0.034376417	0.037369615	0.040816327	0.032426304	0.040226757	0.028072562	0.032834467	0.029977324	0.045034014	0.033786848	0.028979592	0.027891156	0.025442177	0.040408163	0.040181406	0.053922902
790.mp3	0.097142857	0.085351474	0.087165533	0.066439909	0.090839002	0.076281179	0.055963719	0.08276644	0.090294785	0.191292517	0.062403628	0.054603175	0.088798186	0.059319728	0.096417234	0.075918367	0.063401361	0.086802721	0.095283447	0.201723356	0.059138322	0.060816327	0.089977324	0.073605442	0.100770975	0.064217687	0.060952381	0.107845805	0.080136054	0.1369161	0.057641723	0.072653061	0.082902494	0.066349206	0.093287982	0.057278912	0.076099773	0.097142857	0.101950113	0.119863946	0.051609977	0.049795918	0.066122449	0.036598639	0.075056689	0.064399093	0.051020408	0.081043084	0.080498866
791.mp3	0.022947846	0.024489796	0.021904762	0.032244898	0.024716553	0.023038549	0.025442177	0.02553288	0.020498866	0.021632653	0.022539683	0.023673469	0.021904762	0.020362812	0.023492063	0.022267574	0.024444444	0.021405896	0.021088435	0.024263039	0.024761905	0.019954649	0.020680272	0.018911565	0.014104308	0.022176871	0.018820862	0.026303855	0.02675737	0.017052154	0.021904762	0.029478458	0.028888889	0.024081633	0.024943311	0.023764172	0.020952381	0.021088435	0.016507937	0.016780045	0.031337868	0.033015873	0.024399093	0.026893424	0.026077098	0.02244898	0.022086168	0.021360544	0.021315193
794.mp3	0.034195011	0.036870748	0.025487528	0.028027211	0.032471655	0.039274376	0.042358277	0.038956916	0.036598639	0.036371882	0.03446712	0.032063492	0.030249433	0.029115646	0.033151927	0.035283447	0.026394558	0.031746032	0.026802721	0.026031746	0.023174603	0.02430839	0.029206349	0.029569161	0.02675737	0.027981859	0.031655329	0.033424036	0.033151927	0.032380952	0.035192744	0.037324263	0.027482993	0.03015873	0.027165533	0.026303855	0.028843537	0.033469388	0.033877551	0.03723356	0.038548753	0.040680272	0.035419501	0.034648526	0.034557823	0.034693878	0.033922902	0.034965986	0.03106576
795.mp3	0.018684807	0.016099773	0.02276644	0.017777778	0.019954649	0.020362812	0.01755102	0.022222222	0.011156463	0.013151927	0.010657596	0.011156463	0.015238095	0.013061224	0.014104308	0.022857143	0.015147392	0.0169161	0.02185941	0.019455782	0.018639456	0.0138322	0.020816327	0.01723356	0.01877551	0.01877551	0.015192744	0.016598639	0.019092971	0.016235828	0.012244898	0.01755102	0.015283447	0.017188209	0.014920635	0.015011338	0.017278912	0.016145125	0.014648526	0.020861678	0.01260771	0.020544218	0.015464853	0.01755102	0.01537415	0.020634921	0.016281179	0.013741497	0.021723356
796.mp3	0.038231293	0.04707483	0.04430839	0.080680272	0.053424036	0.059138322	0.061904762	0.056145125	0.061632653	0.065442177	0.056145125	0.055102041	0.055555556	0.055147392	0.054104308	0.059637188	0.058503401	0.056598639	0.049297052	0.048979592	0.057097506	0.051655329	0.051201814	0.057823129	0.05723356	0.051201814	0.05260771	0.057732426	0.045170068	0.04861678	0.023492063	0.087528345	0.033605442	0.049160998	0.100544218	0.05414966	0.104126984	0.057097506	0.069160998	0.083038549	0.039365079	0.043900227	0.081315193	0.044081633	0.041179138	0.055510204	0.047120181	0.043718821	0.043945578
797.mp3	0.016190476	0.017278912	0.02707483	0.028707483	0.022902494	0.015918367	0.020362812	0.025442177	0.019954649	0.016643991	0.025714286	0.023446712	0.029115646	0.020272109	0.029387755	0.021950113	0.018956916	0.016462585	0.024399093	0.020861678	0.029931973	0.016689342	0.027346939	0.025804989	0.022403628	0.022902494	0.024897959	0.019954649	0.023129252	0.01968254	0.016780045	0.015600907	0.021451247	0.035646259	0.028435374	0.02553288	0.021814059	0.032108844	0.028208617	0.019138322	0.022358277	0.031111111	0.026258503	0.02707483	0.025941043	0.033469388	0.025986395	0.024807256	0.024897959
798.mp3	0.079863946	0.054331066	0.059637188	0.070884354	0.070566893	0.051609977	0.063038549	0.062811791	0.080589569	0.077913832	0.045034014	0.067573696	0.067528345	0.044580499	0.046575964	0.067528345	0.082857143	0.054739229	0.055510204	0.064399093	0.070430839	0.042494331	0.07015873	0.082040816	0.068752834	0.073333333	0.043764172	0.06952381	0.066258503	0.048390023	0.034195011	0.063673469	0.090884354	0.066938776	0.044444444	0.053424036	0.073968254	0.033968254	0.038231293	0.070249433	0.075736961	0.066712018	0.040090703	0.074240363	0.046303855	0.034421769	0.027891156	0.055283447	0.096734694
799.mp3	0.031020408	0.022811791	0.020136054	0.049160998	0.039138322	0.019954649	0.029024943	0.038095238	0.022176871	0.026213152	0.027936508	0.036145125	0.040498866	0.01877551	0.033151927	0.033968254	0.017369615	0.032789116	0.018548753	0.021678005	0.030521542	0.023446712	0.018276644	0.026938776	0.027210884	0.028752834	0.025623583	0.01537415	0.026258503	0.025306122	0.011791383	0.034512472	0.026077098	0.017142857	0.035056689	0.040136054	0.020816327	0.03755102	0.041723356	0.033741497	0.043265306	0.029478458	0.02739229	0.027664399	0.012698413	0.027301587	0.031111111	0.01600907	0.03755102
800.mp3	0.059274376	0.071337868	0.052426304	0.028072562	0.062040816	0.059637188	0.038095238	0.043038549	0.079909297	0.05260771	0.063446712	0.066848073	0.056870748	0.072108844	0.0630839	0.039455782	0.045079365	0.05106576	0.038594104	0.065895692	0.084761905	0.059546485	0.060272109	0.081269841	0.056417234	0.037959184	0.061768707	0.030521542	0.043854875	0.065759637	0.160226757	0.055510204	0.071882086	0.051292517	0.069433107	0.115918367	0.119229025	0.075963719	0.071609977	0.04829932	0.055782313	0.075555556	0.06122449	0.047800454	0.051746032	0.037868481	0.053061224	0.048072562	0.028888889
801.mp3	0.104353741	0.081587302	0.116371882	0.120544218	0.114195011	0.116417234	0.112199546	0.082993197	0.094557823	0.098185941	0.109115646	0.111746032	0.103900227	0.088390023	0.100907029	0.098956916	0.095419501	0.094829932	0.09600907	0.097324263	0.112199546	0.095555556	0.098367347	0.098911565	0.098049887	0.11170068	0.109433107	0.098321995	0.084399093	0.082675737	0.083356009	0.084807256	0.093015873	0.107800454	0.122222222	0.130340136	0.137823129	0.13569161	0.130430839	0.136326531	0.112199546	0.090521542	0.085260771	0.090249433	0.087845805	0.09877551	0.107619048	0.122675737	0.134693878
804.mp3	0.060181406	0.045442177	0.083809524	0.053197279	0.055102041	0.056734694	0.060136054	0.058956916	0.040408163	0.073560091	0.073151927	0.065170068	0.036099773	0.071020408	0.053106576	0.066621315	0.042403628	0.077052154	0.056145125	0.057414966	0.043310658	0.073786848	0.050068027	0.065396825	0.053151927	0.083900227	0.058231293	0.063356009	0.059909297	0.069024943	0.070430839	0.048843537	0.072063492	0.072698413	0.069433107	0.039229025	0.080589569	0.053605442	0.06952381	0.040136054	0.081179138	0.059183673	0.065895692	0.043356009	0.075192744	0.04399093	0.063174603	0.041088435	0.092653061
805.mp3	0.027619048	0.027573696	0.027981859	0.028208617	0.028163265	0.028208617	0.024580499	0.028344671	0.03600907	0.031791383	0.033696145	0.026485261	0.026712018	0.018911565	0.018911565	0.020045351	0.020362812	0.019138322	0.022403628	0.020680272	0.020816327	0.023038549	0.020997732	0.024897959	0.026258503	0.022403628	0.02585034	0.035011338	0.036281179	0.03446712	0.029569161	0.028390023	0.031655329	0.025578231	0.023764172	0.025804989	0.025260771	0.021496599	0.023446712	0.020907029	0.020680272	0.019138322	0.020362812	0.025986395	0.027437642	0.028027211	0.027709751	0.027210884	0.027845805
806.mp3	0.057188209	0.078594104	0.054013605	0.057278912	0.055147392	0.064761905	0.069931973	0.04984127	0.06185941	0.063854875	0.048344671	0.043809524	0.040907029	0.054829932	0.041405896	0.173786848	0.118684807	0.122993197	0.104036281	0.056371882	0.052834467	0.052562358	0.034512472	0.05106576	0.02893424	0.09814059	0.08675737	0.053560091	0.054875283	0.036643991	0.025578231	0.036734694	0.039183673	0.071746032	0.065487528	0.096689342	0.055963719	0.042721088	0.034739229	0.033786848	0.038503401	0.053197279	0.064444444	0.023174603	0.028390023	0.053469388	0.052834467	0.046575964	0.044353741
807.mp3	0.037505669	0.044489796	0.017777778	0.039365079	0.031882086	0.042857143	0.017097506	0.041315193	0.045714286	0.06244898	0.033197279	0.019138322	0.02707483	0.024807256	0.017913832	0.016099773	0.042358277	0.031111111	0.015464853	0.015918367	0.02861678	0.026802721	0.016825397	0.020816327	0.03755102	0.029478458	0.017732426	0.036235828	0.023174603	0.043628118	0.014875283	0.041179138	0.038911565	0.050612245	0.020136054	0.032063492	0.022811791	0.05047619	0.014693878	0.040634921	0.047981859	0.035147392	0.02893424	0.021632653	0.033696145	0.030793651	0.024399093	0.030068027	0.024399093
808.mp3	0.041950113	0.042630385	0.024444444	0.043174603	0.048798186	0.057687075	0.061360544	0.032199546	0.030929705	0.013469388	0.039092971	0.019954649	0.024671202	0.037188209	0.023718821	0.05814059	0.040498866	0.036190476	0.041405896	0.042176871	0.032743764	0.033015873	0.045260771	0.035283447	0.063174603	0.052380952	0.027528345	0.035827664	0.014875283	0.029297052	0.028480726	0.031473923	0.045487528	0.021678005	0.059455782	0.04984127	0.032335601	0.048253968	0.029024943	0.050022676	0.060272109	0.028752834	0.049115646	0.055147392	0.039047619	0.045124717	0.039229025	0.015873016	0.031564626
810.mp3	0.056166667	0.065958333	0.072041667	0.056541667	0.054541667	0.080208333	0.082875	0.049875	0.04875	0.084083333	0.068041667	0.067958333	0.0415	0.097625	0.073041667	0.062125	0.034125	0.087625	0.0555	0.051041667	0.047208333	0.087125	0.054666667	0.059791667	0.052666667	0.069583333	0.066708333	0.069375	0.097833333	0.1275	0.084166667	0.079208333	0.08175	0.101458333	0.067708333	0.052458333	0.066375	0.059375	0.055833333	0.063333333	0.0705	0.068125	0.062375	0.061708333	0.065916667	0.069333333	0.069583333	0.07525	0.06775
811.mp3	0.009070295	0.020997732	0.026122449	0.016825397	0.017369615	0.012380952	0.040408163	0.031927438	0.026258503	0.017006803	0.026712018	0.011428571	0.02399093	0.011337868	0.017142857	0.00952381	0.015056689	0.01106576	0.017913832	0.019365079	0.012335601	0.015510204	0.022857143	0.015510204	0.019274376	0.017777778	0.017369615	0.01755102	0.007120181	0.012562358	0.012653061	0.015102041	0.046848073	0.042539683	0.040544218	0.048707483	0.050702948	0.047800454	0.055192744	0.042267574	0.035736961	0.034965986	0.040589569	0.047709751	0.038820862	0.040997732	0.056689342	0.043809524	0.05015873
813.mp3	0.030204082	0.027346939	0.033333333	0.042630385	0.030884354	0.034965986	0.042040816	0.08276644	0.041043084	0.031655329	0.023129252	0.020725624	0.042993197	0.030521542	0.031428571	0.05106576	0.052834467	0.050068027	0.019954649	0.030249433	0.030204082	0.057687075	0.040680272	0.029614512	0.024807256	0.028390023	0.039455782	0.03755102	0.031337868	0.0338322	0.036235828	0.033061224	0.041179138	0.048027211	0.065487528	0.026938776	0.056417234	0.029705215	0.032380952	0.021451247	0.034603175	0.029750567	0.029070295	0.025124717	0.043310658	0.035419501	0.029433107	0.040498866	0.062902494
814.mp3	0.038866213	0.308979592	0.390430839	0.06739229	0.062902494	0.058095238	0.05877551	0.06707483	0.070521542	0.066485261	0.058049887	0.060544218	0.062857143	0.063854875	0.062630385	0.066213152	0.074195011	0.066303855	0.064081633	0.064852608	0.078412698	0.059138322	0.068390023	0.081768707	0.08739229	0.099591837	0.079138322	0.074965986	0.06154195	0.06707483	0.051791383	0.063945578	0.131156463	0.303764172	0.300725624	0.450884354	0.327619048	0.545442177	0.543945578	0.618321995	0.601315193	0.536734694	0.579410431	0.605034014	0.571791383	0.510884354	0.564399093	0.514376417	0.522040816
815.mp3	0.052154195	0.050385488	0.053287982	0.043628118	0.052970522	0.054920635	0.046394558	0.043129252	0.054285714	0.043628118	0.050113379	0.051020408	0.035827664	0.051609977	0.062993197	0.048390023	0.061405896	0.058004535	0.046712018	0.049977324	0.062176871	0.038231293	0.047573696	0.049931973	0.039637188	0.045124717	0.055827664	0.039365079	0.052834467	0.054512472	0.05047619	0.049115646	0.048480726	0.041904762	0.056235828	0.045170068	0.041723356	0.04829932	0.057959184	0.044852608	0.050929705	0.055782313	0.041315193	0.066666667	0.063038549	0.044535147	0.053197279	0.052290249	0.046802721
818.mp3	0.043764172	0.054058957	0.039092971	0.05106576	0.047845805	0.051156463	0.046439909	0.043718821	0.052879819	0.042857143	0.056780045	0.041088435	0.054376417	0.050430839	0.054331066	0.047981859	0.079863946	0.046258503	0.05015873	0.046575964	0.056734694	0.05106576	0.04276644	0.060136054	0.038730159	0.069659864	0.043401361	0.053333333	0.043174603	0.060272109	0.069433107	0.044671202	0.055147392	0.10430839	0.085396825	0.052970522	0.067482993	0.062539683	0.120634921	0.065306122	0.065941043	0.07106576	0.120045351	0.073061224	0.055192744	0.065668934	0.098956916	0.071156463	0.060952381
819.mp3	0.032517007	0.026530612	0.032063492	0.027845805	0.030113379	0.029886621	0.026122449	0.032562358	0.026303855	0.031519274	0.027482993	0.030430839	0.026394558	0.032154195	0.026258503	0.03170068	0.027755102	0.029115646	0.028253968	0.029387755	0.026938776	0.033378685	0.026575964	0.033287982	0.02739229	0.031791383	0.027120181	0.030249433	0.027120181	0.032743764	0.026575964	0.032154195	0.028480726	0.029659864	0.028707483	0.026848073	0.033469388	0.028117914	0.031791383	0.028662132	0.030249433	0.028117914	0.031655329	0.027029478	0.032517007	0.027301587	0.02984127	0.029070295	0.030929705
820.mp3	0.059138322	0.037188209	0.032335601	0.089705215	0.206893424	0.08521542	0.225170068	0.065895692	0.211292517	0.178684807	0.236326531	0.080408163	0.222222222	0.075192744	0.188435374	0.079092971	0.179773243	0.122721088	0.192199546	0.120136054	0.162358277	0.15414966	0.110204082	0.157823129	0.140045351	0.270204082	0.095464853	0.126984127	0.113650794	0.188979592	0.080997732	0.183900227	0.059002268	0.167709751	0.081451247	0.114285714	0.1338322	0.109795918	0.074013605	0.111655329	0.070657596	0.128344671	0.157188209	0.115419501	0.096054422	0.102312925	0.121088435	0.101315193	0.110204082
823.mp3	0.02399093	0.025804989	0.034512472	0.031746032	0.028843537	0.030839002	0.029886621	0.026213152	0.023310658	0.026802721	0.023310658	0.02154195	0.024988662	0.023854875	0.03138322	0.021088435	0.020272109	0.025941043	0.028072562	0.023446712	0.02675737	0.05569161	0.036054422	0.036417234	0.048253968	0.053514739	0.03600907	0.036145125	0.052018141	0.060045351	0.028843537	0.025986395	0.042222222	0.03968254	0.034965986	0.033650794	0.077732426	0.036553288	0.031655329	0.055646259	0.043945578	0.031746032	0.029024943	0.056961451	0.048027211	0.041723356	0.039455782	0.030657596	0.020952381
824.mp3	0.051564626	0.056054422	0.051609977	0.068707483	0.046349206	0.05478458	0.070430839	0.054965986	0.065895692	0.043446712	0.068344671	0.057414966	0.056825397	0.056825397	0.058321995	0.063945578	0.056054422	0.042585034	0.051473923	0.04739229	0.060634921	0.069251701	0.04553288	0.063038549	0.049750567	0.062857143	0.055873016	0.053197279	0.051882086	0.041814059	0.053469388	0.050657596	0.057460317	0.054739229	0.043854875	0.052879819	0.039274376	0.058049887	0.033514739	0.066575964	0.024761905	0.054195011	0.060680272	0.043129252	0.061405896	0.043582766	0.052471655	0.036689342	0.062585034
825.mp3	0.027256236	0.026893424	0.058684807	0.02952381	0.034240363	0.038185941	0.085759637	0.038004535	0.020272109	0.058639456	0.031609977	0.029115646	0.025941043	0.079319728	0.032879819	0.021632653	0.017278912	0.055147392	0.021451247	0.025124717	0.066394558	0.044263039	0.025306122	0.023854875	0.089614512	0.023129252	0.021360544	0.023492063	0.082403628	0.025986395	0.023582766	0.03478458	0.033786848	0.020226757	0.031428571	0.080272109	0.029342404	0.020770975	0.016780045	0.068072562	0.021360544	0.025668934	0.036825397	0.063219955	0.02276644	0.020090703	0.054376417	0.020362812	0.020680272
826.mp3	0.025759637	0.02031746	0.020090703	0.014104308	0.016961451	0.024988662	0.023219955	0.017641723	0.023718821	0.027210884	0.019954649	0.0230839	0.01292517	0.021678005	0.089433107	0.028798186	0.022222222	0.035238095	0.029659864	0.025034014	0.020498866	0.012154195	0.013287982	0.01723356	0.013287982	0.015600907	0.017687075	0.025260771	0.024897959	0.02122449	0.01170068	0.021768707	0.045170068	0.022086168	0.019092971	0.016825397	0.021405896	0.029297052	0.030068027	0.031473923	0.020408163	0.02122449	0.029614512	0.027664399	0.017641723	0.011519274	0.011020408	0.012244898	0.01877551
829.mp3	0.010702948	0.005941043	0.010521542	0.01537415	0.01138322	0.01170068	0.009251701	0.011655329	0.00893424	0.00675737	0.006258503	0.010249433	0.009115646	0.007709751	0.008843537	0.014512472	0.008888889	0.008798186	0.014512472	0.010068027	0.008163265	0.008253968	0.014557823	0.013650794	0.012244898	0.016961451	0.014603175	0.008752834	0.004263039	0.007709751	0.009115646	0.008707483	0.011337868	0.014512472	0.009342404	0.013378685	0.013741497	0.013197279	0.006848073	0.0061678	0.011111111	0.012426304	0.008072562	0.007528345	0.014421769	0.008208617	0.01047619	0.013968254	0.018321995
830.mp3	0.052018141	0.08244898	0.054693878	0.074739229	0.057823129	0.062176871	0.076643991	0.092834467	0.06244898	0.079319728	0.056054422	0.079365079	0.053151927	0.063265306	0.044081633	0.08829932	0.050612245	0.079863946	0.060136054	0.092789116	0.05106576	0.080408163	0.057913832	0.083809524	0.059138322	0.08185941	0.060634921	0.080498866	0.062267574	0.067981859	0.065714286	0.095963719	0.064399093	0.08430839	0.064399093	0.094195011	0.061587302	0.071609977	0.070702948	0.095782313	0.057324263	0.070975057	0.059455782	0.068526077	0.049387755	0.058548753	0.05260771	0.065260771	0.052199546
831.mp3	0.06553288	0.086258503	0.049977324	0.070022676	0.050068027	0.058185941	0.035419501	0.054648526	0.031609977	0.055056689	0.037732426	0.058412698	0.03845805	0.065079365	0.037278912	0.063219955	0.050249433	0.063038549	0.034285714	0.056099773	0.039727891	0.059591837	0.036734694	0.054240363	0.034013605	0.055600907	0.038956916	0.056326531	0.037596372	0.060272109	0.042358277	0.05845805	0.043038549	0.0630839	0.036961451	0.053424036	0.038866213	0.048979592	0.032471655	0.049070295	0.033015873	0.052154195	0.036825397	0.052653061	0.043764172	0.062040816	0.04707483	0.060408163	0.0430839
833.mp3	0.078185941	0.096326531	0.105941043	0.134693878	0.113106576	0.120498866	0.115328798	0.121587302	0.119591837	0.113922902	0.095238095	0.095510204	0.079183673	0.096961451	0.089886621	0.090975057	0.095510204	0.113741497	0.086439909	0.080272109	0.078367347	0.091020408	0.07260771	0.089659864	0.079773243	0.089659864	0.07446712	0.086893424	0.094648526	0.110612245	0.107256236	0.120226757	0.130204082	0.133560091	0.107437642	0.103945578	0.09260771	0.107210884	0.098321995	0.109024943	0.102857143	0.10893424	0.100226757	0.114693878	0.120136054	0.125396825	0.123854875	0.126303855	0.117868481
834.mp3	0.013922902	0.007619048	0.007210884	0.01755102	0.014512472	0.028163265	0.025260771	0.020770975	0.07106576	0.015782313	0.007528345	0.004172336	0.003809524	0.027256236	0.059863946	0.011156463	0.010975057	0.008707483	0.088117914	0.059138322	0.026666667	0.047210884	0.021632653	0.017823129	0.042358277	0.021315193	0.023446712	0.02984127	0.027845805	0.066802721	0.03845805	0.034285714	0.045306122	0.028390023	0.03569161	0.027800454	0.01814059	0.028027211	0.02521542	0.033605442	0.031111111	0.053877551	0.054195011	0.065170068	0.020907029	0.024263039	0.031882086	0.049206349	0.02861678
836.mp3	0.010204082	0.08521542	0.074376417	0.043310658	0.031111111	0.023310658	0.031519274	0.032471655	0.026349206	0.035873016	0.019274376	0.016235828	0.033650794	0.020634921	0.02122449	0.012154195	0.026439909	0.020090703	0.032698413	0.016734694	0.024716553	0.035011338	0.021360544	0.019319728	0.012335601	0.023537415	0.024399093	0.04952381	0.031609977	0.020770975	0.02739229	0.020136054	0.020997732	0.015056689	0.023038549	0.025396825	0.036961451	0.055192744	0.055192744	0.081632653	0.10675737	0.084217687	0.095192744	0.159501134	0.117732426	0.096371882	0.11814059	0.11414966	0.104217687
839.mp3	0.028208617	0.03600907	0.020680272	0.021496599	0.022358277	0.036507937	0.038367347	0.046439909	0.023673469	0.021587302	0.020362812	0.035419501	0.03138322	0.033741497	0.025124717	0.021950113	0.021451247	0.024126984	0.020907029	0.026848073	0.042947846	0.036689342	0.039455782	0.023628118	0.021723356	0.024172336	0.043673469	0.036870748	0.039002268	0.023628118	0.020907029	0.023900227	0.046485261	0.036598639	0.040453515	0.025124717	0.020816327	0.026031746	0.042494331	0.036598639	0.039365079	0.023446712	0.021632653	0.023628118	0.043492063	0.036689342	0.044988662	0.022993197	0.021904762
841.mp3	0.022721088	0.034285714	0.02984127	0.032471655	0.027755102	0.023945578	0.03260771	0.022947846	0.023356009	0.027981859	0.025442177	0.045714286	0.031020408	0.047891156	0.045714286	0.079727891	0.03138322	0.030068027	0.029297052	0.0338322	0.032380952	0.028707483	0.02553288	0.024489796	0.033741497	0.03537415	0.060952381	0.046848073	0.021451247	0.019455782	0.030385488	0.033015873	0.030839002	0.02984127	0.031519274	0.027981859	0.054693878	0.046575964	0.033605442	0.03260771	0.035510204	0.044943311	0.045714286	0.038321995	0.028027211	0.028480726	0.028163265	0.047936508	0.046349206
844.mp3	0.047845805	0.054331066	0.048707483	0.051927438	0.04585034	0.046530612	0.046439909	0.04185941	0.037369615	0.032970522	0.035646259	0.040952381	0.044489796	0.047210884	0.044671202	0.048752834	0.053560091	0.045941043	0.067482993	0.032108844	0.038730159	0.049795918	0.049024943	0.027165533	0.035464853	0.020498866	0.015555556	0.023854875	0.020589569	0.015963719	0.018231293	0.008526077	0.007619048	0.006530612	0.002630385	0.001995465	0.000453515	0	0	0	9.07E-05	0.000362812	0.000816327	0.001451247	0.00244898	9.07E-05	0.000634921	0.000907029	0
845.mp3	0.032834467	0.035102041	0.031791383	0.03047619	0.034965986	0.036145125	0.032698413	0.035600907	0.036689342	0.035328798	0.027437642	0.034693878	0.019727891	0.01968254	0.025578231	0.025124717	0.027029478	0.031836735	0.036780045	0.034875283	0.035510204	0.04	0.040045351	0.041043084	0.045306122	0.054376417	0.048843537	0.034421769	0.028662132	0.028117914	0.030113379	0.028798186	0.030340136	0.031428571	0.024126984	0.022857143	0.023310658	0.026802721	0.030612245	0.03845805	0.033151927	0.033560091	0.025170068	0.028208617	0.034421769	0.022403628	0.025668934	0.031519274	0.026893424
846.mp3	0.041315193	0.04861678	0.040090703	0.034013605	0.039274376	0.030612245	0.041587302	0.028390023	0.046712018	0.02154195	0.028344671	0.045759637	0.036643991	0.037188209	0.030521542	0.043628118	0.062267574	0.06276644	0.042494331	0.028208617	0.029659864	0.022403628	0.034920635	0.0369161	0.064263039	0.05138322	0.045306122	0.042811791	0.042494331	0.044897959	0.035056689	0.05446712	0.04893424	0.044852608	0.049206349	0.025941043	0.024217687	0.031201814	0.049342404	0.023038549	0.029795918	0.042086168	0.049160998	0.034376417	0.04185941	0.048798186	0.056689342	0.092743764	0.037868481
848.mp3	0.068072562	0.051609977	0.0461678	0.057052154	0.072970522	0.059637188	0.064489796	0.061950113	0.070385488	0.0538322	0.054965986	0.070748299	0.092517007	0.072063492	0.076099773	0.08739229	0.106439909	0.068979592	0.076553288	0.063492063	0.069342404	0.06462585	0.057959184	0.061678005	0.076825397	0.078503401	0.086530612	0.094058957	0.075782313	0.072789116	0.095555556	0.096281179	0.080090703	0.082403628	0.066621315	0.065260771	0.07723356	0.090430839	0.082131519	0.066394558	0.09569161	0.086984127	0.090385488	0.112471655	0.125804989	0.104263039	0.087664399	0.088253968	0.060408163
850.mp3	0.07600907	0.093560091	0.056462585	0.051655329	0.079365079	0.046349206	0.042312925	0.053469388	0.039546485	0.048117914	0.034829932	0.028117914	0.03877551	0.07414966	0.045351474	0.038095238	0.07138322	0.039365079	0.042494331	0.050702948	0.063628118	0.028435374	0.040226757	0.034240363	0.038503401	0.079727891	0.0630839	0.063900227	0.058639456	0.056190476	0.053424036	0.048027211	0.061632653	0.046666667	0.026666667	0.033922902	0.048163265	0.08185941	0.079591837	0.06244898	0.06707483	0.080861678	0.06675737	0.067210884	0.069070295	0.056462585	0.074013605	0.057324263	0.027437642
851.mp3	0.038730159	0.033696145	0.050612245	0.046258503	0.043900227	0.02185941	0.033015873	0.01755102	0.030249433	0.03723356	0.031791383	0.034965986	0.035147392	0.048390023	0.033287982	0.041995465	0.039591837	0.042585034	0.032517007	0.026485261	0.032517007	0.01877551	0.030430839	0.050702948	0.030702948	0.039501134	0.041360544	0.020136054	0.035056689	0.038049887	0.050793651	0.035192744	0.019365079	0.038911565	0.018412698	0.029931973	0.044535147	0.033424036	0.031746032	0.034648526	0.041088435	0.021043084	0.036190476	0.05569161	0.035056689	0.023265306	0.036462585	0.019047619	0.026893424
852.mp3	0.015918367	0.015147392	0.016961451	0.016281179	0.015646259	0.01600907	0.017188209	0.016643991	0.013469388	0.012335601	0.007120181	0.018231293	0.022040816	0.021768707	0.018548753	0.016054422	0.014421769	0.01478458	0.015419501	0.016099773	0.015192744	0.015328798	0.017641723	0.019365079	0.020226757	0.013922902	0.01600907	0.020226757	0.014693878	0.014013605	0.017414966	0.021995465	0.012426304	0.019591837	0.019002268	0.010612245	0.013922902	0.014285714	0.01755102	0.020408163	0.017097506	0.010884354	0.013424036	0.015736961	0.015464853	0.019727891	0.022811791	0.029614512	0.022539683
854.mp3	0.021678005	0.040861678	0.081678005	0.049750567	0.041269841	0.036281179	0.017414966	0.083673469	0.036643991	0.072879819	0.015873016	0.020362812	0.025124717	0.014648526	0.036371882	0.025487528	0.011428571	0.034875283	0.035646259	0.061043084	0.048390023	0.017959184	0.037097506	0.024807256	0.021043084	0.023446712	0.020770975	0.017414966	0.011882086	0.027029478	0.013650794	0.017414966	0.023129252	0.017641723	0.089342404	0.013922902	0.021496599	0.09324263	0.023900227	0.030702948	0.013378685	0.016190476	0.055827664	0.039274376	0.013786848	0.012199546	0.02553288	0.02122449	0.022993197
855.mp3	0.068662132	0.09106576	0.084081633	0.078684807	0.067346939	0.070249433	0.08553288	0.062267574	0.049387755	0.066893424	0.097460317	0.068843537	0.078911565	0.053469388	0.077052154	0.064761905	0.03723356	0.04276644	0.057052154	0.0230839	0.034512472	0.039591837	0.054920635	0.036099773	0.03015873	0.067936508	0.066258503	0.043446712	0.034648526	0.053786848	0.044444444	0.051882086	0.033469388	0.055328798	0.045895692	0.052426304	0.072380952	0.086938776	0.090612245	0.093106576	0.087301587	0.083401361	0.080997732	0.074920635	0.072879819	0.045804989	0.065351474	0.057868481	0.050702948
856.mp3	0.075056689	0.130068027	0.080725624	0.042403628	0.043174603	0.076326531	0.069705215	0.072154195	0.063446712	0.063537415	0.05446712	0.053560091	0.053015873	0.065442177	0.086213152	0.04707483	0.045714286	0.052108844	0.03755102	0.05260771	0.04829932	0.061133787	0.051972789	0.060861678	0.055419501	0.056326531	0.060453515	0.048117914	0.052743764	0.051655329	0.059365079	0.043356009	0.063446712	0.054648526	0.038684807	0.04154195	0.054603175	0.053333333	0.067709751	0.067210884	0.066848073	0.052335601	0.056281179	0.058684807	0.052517007	0.034739229	0.052834467	0.059909297	0.048662132
857.mp3	0.042625	0.058041667	0.071916667	0.099041667	0.03125	0.028541667	0.052666667	0.130958333	0.028125	0.029416667	0.033291667	0.051333333	0.045333333	0.025791667	0.033083333	0.033916667	0.041916667	0.045666667	0.0915	0.038708333	0.050458333	0.055958333	0.071041667	0.098916667	0.047541667	0.026583333	0.069916667	0.036541667	0.053375	0.032875	0.043375	0.031583333	0.051625	0.037375	0.040416667	0.050291667	0.044916667	0.067416667	0.058458333	0.049125	0.068166667	0.047708333	0.0375	0.040791667	0.034833333	0.039416667	0.061125	0.038875	0.042083333
858.mp3	0.00399093	0.115464853	0.06122449	0.050249433	0.0030839	0.058276644	0.112834467	0.038684807	0.039591837	0.212244898	0.401678005	0.10399093	0.042630385	0.035646259	0.035827664	0.029251701	0.032426304	0.035510204	0.054376417	0.046485261	0.049433107	0.038820862	0.039637188	0.027482993	0.031927438	0.031882086	0.036462585	0.049795918	0.046485261	0.041587302	0.033378685	0.028390023	0.029160998	0.025759637	0.02244898	0.034376417	0.039909297	0.040770975	0.039274376	0.03569161	0.033605442	0.033560091	0.025396825	0.026303855	0.040907029	0.060589569	0.056099773	0.036145125	0.03170068
859.mp3	0.044126984	0.039183673	0.065986395	0.024897959	0.025759637	0.035510204	0.056825397	0.03170068	0.057959184	0.025804989	0.052789116	0.020045351	0.024353741	0.017687075	0.039909297	0.036553288	0.019138322	0.04829932	0.029297052	0.04707483	0.022993197	0.020544218	0.028253968	0.028526077	0.036507937	0.020272109	0.045170068	0.037369615	0.035600907	0.021814059	0.019818594	0.028117914	0.03047619	0.036145125	0.060362812	0.033015873	0.038866213	0.027120181	0.021496599	0.021315193	0.030068027	0.041360544	0.020680272	0.044580499	0.026802721	0.044988662	0.018866213	0.025351474	0.028163265
860.mp3	0.038548753	0.044535147	0.039047619	0.036598639	0.038231293	0.044761905	0.031927438	0.035782313	0.036054422	0.038367347	0.03723356	0.037687075	0.038956916	0.04829932	0.039002268	0.043356009	0.042947846	0.046848073	0.043401361	0.042857143	0.04031746	0.047029478	0.038503401	0.041950113	0.039274376	0.039229025	0.041632653	0.041451247	0.034920635	0.049977324	0.049977324	0.042811791	0.042947846	0.053151927	0.050340136	0.048571429	0.037687075	0.050249433	0.04399093	0.046258503	0.047437642	0.047437642	0.047482993	0.045714286	0.040725624	0.055510204	0.037868481	0.043356009	0.041995465
863.mp3	0.102585034	0.08462585	0.085079365	0.062312925	0.083764172	0.099546485	0.08122449	0.062630385	0.100861678	0.091836735	0.069614512	0.11569161	0.104761905	0.101269841	0.062811791	0.133922902	0.088843537	0.117596372	0.128163265	0.056417234	0.092244898	0.106530612	0.058956916	0.050113379	0.091247166	0.082176871	0.058231293	0.073968254	0.089705215	0.091609977	0.083764172	0.115011338	0.129251701	0.109659864	0.07814059	0.105759637	0.104217687	0.113469388	0.095102041	0.074648526	0.104716553	0.098004535	0.060997732	0.090249433	0.106077098	0.103129252	0.116235828	0.105442177	0.137142857
864.mp3	0.023375	0.022333333	0.015333333	0.030458333	0.022416667	0.01425	0.020916667	0.016333333	0.024125	0.025958333	0.017208333	0.032416667	0.0175	0.020208333	0.034125	0.020875	0.023583333	0.023333333	0.016083333	0.031	0.02175	0.01825	0.034291667	0.018125	0.029875	0.026291667	0.017208333	0.022541667	0.017583333	0.017166667	0.032041667	0.01625	0.023166667	0.018666667	0.015625	0.028666667	0.0205	0.016416667	0.031708333	0.014375	0.027666667	0.025416667	0.016875	0.021208333	0.016625	0.015958333	0.030541667	0.016583333	0.027166667
865.mp3	0.023945578	0.021904762	0.027528345	0.021678005	0.015555556	0.016643991	0.016371882	0.013877551	0.010748299	0.025306122	0.019954649	0.016417234	0.014603175	0.01755102	0.018004535	0.01292517	0.016870748	0.013424036	0.020634921	0.020725624	0.018276644	0.021723356	0.029614512	0.025759637	0.028571429	0.035555556	0.025306122	0.035192744	0.041496599	0.038412698	0.031609977	0.024489796	0.039319728	0.05324263	0.026712018	0.028888889	0.03446712	0.026394558	0.037460317	0.059455782	0.020226757	0.039954649	0.034648526	0.036598639	0.030068027	0.031156463	0.024126984	0.035011338	0.029024943
866.mp3	0.089875	0.037833333	0.057416667	0.047208333	0.039875	0.04975	0.09925	0.056541667	0.097	0.070333333	0.044666667	0.049875	0.040416667	0.035958333	0.028833333	0.04225	0.029458333	0.026458333	0.025333333	0.041416667	0.045791667	0.052541667	0.043708333	0.0335	0.033125	0.037916667	0.038	0.029416667	0.029375	0.037375	0.028666667	0.028166667	0.025125	0.031208333	0.033625	0.026208333	0.03125	0.035458333	0.02825	0.035041667	0.031625	0.029041667	0.037541667	0.0375	0.041958333	0.076958333	0.092791667	0.057875	0.05
867.mp3	0.042993197	0.064489796	0.072018141	0.081179138	0.042585034	0.068662132	0.080725624	0.074195011	0.051428571	0.092108844	0.097052154	0.072426304	0.101133787	0.090657596	0.118367347	0.107301587	0.111609977	0.089931973	0.083129252	0.093378685	0.097052154	0.089705215	0.081405896	0.129160998	0.099727891	0.122312925	0.06893424	0.083673469	0.087301587	0.081405896	0.073786848	0.101950113	0.138503401	0.092018141	0.097188209	0.064535147	0.091519274	0.092653061	0.121587302	0.074557823	0.140997732	0.122040816	0.102267574	0.176825397	0.077278912	0.134739229	0.102040816	0.103129252	0.070929705
869.mp3	0.018231293	0.022086168	0.01723356	0.020544218	0.018185941	0.026213152	0.019410431	0.030113379	0.021360544	0.023310658	0.016462585	0.021496599	0.020952381	0.022993197	0.016190476	0.033786848	0.018231293	0.022539683	0.032290249	0.018594104	0.022086168	0.016553288	0.048662132	0.015192744	0.020136054	0.018866213	0.021405896	0.019863946	0.024489796	0.019818594	0.019183673	0.016689342	0.025260771	0.018730159	0.021814059	0.023492063	0.024897959	0.026258503	0.019637188	0.027755102	0.02430839	0.03478458	0.023854875	0.020907029	0.017505669	0.022585034	0.017324263	0.020952381	0.022902494
871.mp3	0.072789116	0.069659864	0.102993197	0.07845805	0.074965986	0.081678005	0.090793651	0.07260771	0.057505669	0.079818594	0.069659864	0.100090703	0.081088435	0.079909297	0.091836735	0.081088435	0.063582766	0.050657596	0.082267574	0.047573696	0.071519274	0.059138322	0.064399093	0.053378685	0.08707483	0.059138322	0.06276644	0.080770975	0.072743764	0.091020408	0.075102041	0.110204082	0.050385488	0.047709751	0.036734694	0.049206349	0.041360544	0.023129252	0.015600907	0.033560091	0.028253968	0.047528345	0.044580499	0.04122449	0.04122449	0.032517007	0.018004535	0.014512472	0.045034014
872.mp3	0.011519274	0.013560091	0.018911565	0.019047619	0.020408163	0.020952381	0.015510204	0.013287982	0.011927438	0.014739229	0.017823129	0.015238095	0.019591837	0.017278912	0.013015873	0.011473923	0.012063492	0.014603175	0.02893424	0.021995465	0.01723356	0.016961451	0.014920635	0.015963719	0.01170068	0.010657596	0.015238095	0.016553288	0.023038549	0.0169161	0.019319728	0.013015873	0.013877551	0.014195011	0.019954649	0.019138322	0.018095238	0.016235828	0.011791383	0.009705215	0.010748299	0.01106576	0.019818594	0.01814059	0.016553288	0.013514739	0.016417234	0.007301587	0.011564626
873.mp3	0.0630839	0.052471655	0.041269841	0.053333333	0.0661678	0.066938776	0.059546485	0.083219955	0.076099773	0.058639456	0.053287982	0.081904762	0.064353741	0.057052154	0.055283447	0.076689342	0.058639456	0.059546485	0.056281179	0.083401361	0.07877551	0.061723356	0.057777778	0.136099773	0.070884354	0.073287982	0.075192744	0.100272109	0.087573696	0.079229025	0.090022676	0.084353741	0.090657596	0.077006803	0.128526077	0.053287982	0.171564626	0.188253968	0.201315193	0.183718821	0.187346939	0.142040816	0.181995465	0.173469388	0.186848073	0.179455782	0.191428571	0.175736961	0.175827664
874.mp3	0.067210884	0.07446712	0.084807256	0.080544218	0.049024943	0.071428571	0.065396825	0.065759637	0.045941043	0.074693878	0.063809524	0.071655329	0.072879819	0.07968254	0.065714286	0.069115646	0.057414966	0.059818594	0.058367347	0.063809524	0.045714286	0.063945578	0.053424036	0.059501134	0.05015873	0.076099773	0.0661678	0.077868481	0.067845805	0.075328798	0.064444444	0.066575964	0.06031746	0.057641723	0.061043084	0.064671202	0.040997732	0.049433107	0.058684807	0.056145125	0.041950113	0.055419501	0.064988662	0.070839002	0.06984127	0.075555556	0.072834467	0.070566893	0.071564626
876.mp3	0.071156463	0.075102041	0.081179138	0.089659864	0.081496599	0.06739229	0.073560091	0.094693878	0.093287982	0.07015873	0.089387755	0.0861678	0.074058957	0.066621315	0.076326531	0.067981859	0.085034014	0.09324263	0.07845805	0.065170068	0.056598639	0.068253968	0.075011338	0.070068027	0.059365079	0.065306122	0.070612245	0.075782313	0.06739229	0.076371882	0.079047619	0.069070295	0.026984127	0.018820862	0.018004535	0.011292517	0.03260771	0.067256236	0.050748299	0.061179138	0.047165533	0.055555556	0.097052154	0.029160998	0.046802721	0.131292517	0.13968254	0.099591837	0.142675737
879.mp3	0.010929705	0.008390023	0.009160998	0.013469388	0.011882086	0.012698413	0.013922902	0.025986395	0.028798186	0.023401361	0.020861678	0.027210884	0.020498866	0.023492063	0.03292517	0.019138322	0.017097506	0.029115646	0.029931973	0.020816327	0.028344671	0.021405896	0.012562358	0.020453515	0.018956916	0.018956916	0.012426304	0.026394558	0.027755102	0.019863946	0.023219955	0.026439909	0.023809524	0.020725624	0.021133787	0.022993197	0.023673469	0.020136054	0.033968254	0.030022676	0.024943311	0.025079365	0.016689342	0.019909297	0.016961451	0.01968254	0.0230839	0.016870748	0.020090703
880.mp3	0.070702948	0.063356009	0.067664399	0.057414966	0.050657596	0.08952381	0.079365079	0.079546485	0.063718821	0.083265306	0.079138322	0.074013605	0.058956916	0.0630839	0.071473923	0.072108844	0.075102041	0.070657596	0.065442177	0.081950113	0.052562358	0.047891156	0.066712018	0.060453515	0.077868481	0.077823129	0.068979592	0.063038549	0.050022676	0.025804989	0.031428571	0.037732426	0.055102041	0.07478458	0.074331066	0.067346939	0.077188209	0.090884354	0.069931973	0.063356009	0.081723356	0.07446712	0.06154195	0.071927438	0.084988662	0.077460317	0.079818594	0.084852608	0.079727891
882.mp3	0.099319728	0.091292517	0.073560091	0.083582766	0.072517007	0.086213152	0.079092971	0.0738322	0.08399093	0.070975057	0.057687075	0.062721088	0.059410431	0.062040816	0.048344671	0.05537415	0.042267574	0.058412698	0.052335601	0.06739229	0.078866213	0.068117914	0.073151927	0.074104308	0.068888889	0.060634921	0.061496599	0.059410431	0.05845805	0.066984127	0.065578231	0.062176871	0.062358277	0.053061224	0.063628118	0.054965986	0.063854875	0.065396825	0.066213152	0.066984127	0.076598639	0.047120181	0.041405896	0.063582766	0.073605442	0.070294785	0.073650794	0.06893424	0.064217687
884.mp3	0.01170068	0.024852608	0.011836735	0.017868481	0.014512472	0.024399093	0.025306122	0.015827664	0.014965986	0.022947846	0.022267574	0.017913832	0.026439909	0.015056689	0.04185941	0.015736961	0.017142857	0.011519274	0.022267574	0.011247166	0.021678005	0.01260771	0.011292517	0.026031746	0.033786848	0.062993197	0.040090703	0.062539683	0.052108844	0.058367347	0.06952381	0.042630385	0.066984127	0.06739229	0.042494331	0.066122449	0.063945578	0.037278912	0.055238095	0.049478458	0.032290249	0.0538322	0.050068027	0.040453515	0.03138322	0.04399093	0.058276644	0.057596372	0.04244898
886.mp3	0.04521542	0.03755102	0.044943311	0.04462585	0.040861678	0.037641723	0.042585034	0.034331066	0.040952381	0.037052154	0.039863946	0.042131519	0.043537415	0.040408163	0.040634921	0.040997732	0.04553288	0.042403628	0.042494331	0.037732426	0.049070295	0.033378685	0.037687075	0.03755102	0.045714286	0.039183673	0.040045351	0.032063492	0.04430839	0.034058957	0.040725624	0.037732426	0.040816327	0.03569161	0.04031746	0.036417234	0.043945578	0.032653061	0.031247166	0.035283447	0.034693878	0.028843537	0.038049887	0.030430839	0.033650794	0.032244898	0.037687075	0.037006803	0.040634921
887.mp3	0.03478458	0.023854875	0.043673469	0.030748299	0.067165533	0.059229025	0.043764172	0.029569161	0.031428571	0.044263039	0.042857143	0.059319728	0.025759637	0.037732426	0.033015873	0.027936508	0.030612245	0.037687075	0.031292517	0.032244898	0.042539683	0.040589569	0.043537415	0.03446712	0.039455782	0.048253968	0.044671202	0.030975057	0.046258503	0.03324263	0.042040816	0.037913832	0.045804989	0.030113379	0.030294785	0.047845805	0.027528345	0.038594104	0.039773243	0.03877551	0.040907029	0.038049887	0.046848073	0.044172336	0.039002268	0.04585034	0.059319728	0.045079365	0.058095238
889.mp3	0.076598639	0.055918367	0.070430839	0.059319728	0.086530612	0.088843537	0.081088435	0.076145125	0.071746032	0.083038549	0.077596372	0.070249433	0.074285714	0.070612245	0.080408163	0.082086168	0.079818594	0.069115646	0.057732426	0.072244898	0.072154195	0.071882086	0.051428571	0.077324263	0.075147392	0.054920635	0.047800454	0.061451247	0.059229025	0.050294785	0.053696145	0.055238095	0.052199546	0.078548753	0.076462585	0.065124717	0.051927438	0.077414966	0.075238095	0.060226757	0.052380952	0.071201814	0.066621315	0.061360544	0.062721088	0.054376417	0.047845805	0.045714286	0.042086168
[truncated: 69 more rows]
[truncated: 12 more columns]
