# Supplementary material for: Music-induced emotion flow modeling by ENMI Network
Source: PLoS One. 2024 Oct 21;19(10):e0297712. doi: 10.1371/journal.pone.0297712 (PMC11493256; doi:10.1371/journal.pone.0297712)
Supplement: S1 File — (ZIP) [file pone.0297712.s001.zip › minimal dataset/Emomusic dataset/Music features/十二平均律-1.csv]

2.mp3	3.mp3	4.mp3	5.mp3	7.mp3	8.mp3	10.mp3	12.mp3	13.mp3	17.mp3	18.mp3	19.mp3	20.mp3	21.mp3	22.mp3	24.mp3	25.mp3	31.mp3	32.mp3	35.mp3	37.mp3	39.mp3	40.mp3	41.mp3	42.mp3	43.mp3	44.mp3	45.mp3	46.mp3	47.mp3	48.mp3	49.mp3	50.mp3	51.mp3	52.mp3	53.mp3	54.mp3	55.mp3	56.mp3	58.mp3	59.mp3	60.mp3	62.mp3	64.mp3	65.mp3	67.mp3	68.mp3	69.mp3	70.mp3	71.mp3
0.840830028	0.600616276	0.140003935	0.644479394	0.884613037	0.107189611	1	0.091810197	0.635309339	0.67031914	0.367486	0.360505283	0.329770803	0.199342549	0.912221849	0.527601898	0.54764235	0.553200424	0.194729179	0.143916234	0.42351684	0.022840101	0.807696342	0.552535355	0.745425463	0.556283236	0.338604838	0.638616681	0.927269936	0.659616113	0.679539859	0.200319558	0.814293921	0.20369269	0.288259983	0.529933631	0.81233573	0.090344585	0.241751283	0.998985529	0.481518149	0.432412803	0.861939907	0.288710237	0.461981565	0.77806592	0.496765077	0.606513143	0.721611619	1
1	0.776501536	0.354411274	0.623749614	0.601101935	0.055898786	0.030974742	0.175370261	0.164852723	0.119868688	0.221921459	0.433202356	0.167853832	0.27045092	0.092520282	0.049063813	0.525426149	0.03305937	0.86548245	0.16623573	0.554006517	0.113335863	1	0.277835995	0.482925415	1	0.246437013	0.673189104	0.050065517	0.355562866	0.449377418	0.185708791	0.502001047	0.669295132	0.283921063	0.127219707	1	0.069295295	0.312689543	0.392798096	0.090398461	0.309592962	0.39224115	0.810771227	0.051755402	0.143912718	0.103856511	0.035771366	0.35882467	1
0.270224482	0.696833372	0.599779129	0.51372683	0.204315603	1	0.012176916	0.567840397	0.145574674	0.100569688	0.391090959	0.445200235	0.678138614	0.55090189	0.606344819	0.407547712	0.467082858	0.002202807	0.248427317	0.001245187	0.426004082	0.270787746	0.892463386	0.154433221	0.095885426	0.868111432	0.329960942	0.486974269	0.352212548	1	0.6293329	0.060974907	0.726197422	0.425419569	0.741975725	0.199733809	1	0.231362492	0.257284403	0.390294135	0.81740582	0.940906763	0.76110816	0.13721551	0.18747367	0.619408369	0.211792037	0.074541628	0.396487474	1
0.342690468	0.466837406	0.256480664	0.44024685	0.916867018	0.108629398	0.032385115	0.453431576	0.066370182	0.022646619	0.30954805	0.457799613	0.030218933	1	0.324586809	1	0.857077003	0.607096016	0.251991868	0.113571391	0.231595039	0.015380078	0.646257579	0.414420873	0.327756077	0.474867076	0.167831063	0.318696141	0.128221884	0.137483135	0.309815615	0.274915546	0.733627975	0.417809427	0.380960673	0.092475757	1	0.442284822	0.832123399	0.607914984	0.188555449	0.421690047	0.248745352	0.294623822	0.545996964	0.088038169	0.107053883	0.073866069	0.476695478	0.705787838
0.610827029	0.40007031	0.535922408	0.350151896	0.337985814	0.337115407	0.064128853	0.16147238	0.865683496	0.683884442	0.138787985	0.331423163	0.762545109	1	0.259349197	1	0.252059609	0.105850779	0.844788253	0.177304164	0.292033702	0.027276019	0.029036019	0.335313082	0.499901652	0.595707595	0.062203474	0.615749598	0.077399589	0.304805696	0.500707626	0.070070416	0.594264388	0.455440044	0.171251342	0.283332646	1	0.454159349	0.734036505	0.141430303	0.326100498	0.291989774	1	0.214612722	0.533247769	0.497008234	0.20183742	0.116305955	0.459524632	1
0.332713276	0.526644409	0.393846869	1	0.323317587	1	0.526361167	0.224176109	0.641834855	0.647655427	0.079931989	0.323423445	0.825512648	0.131618232	0.574243426	1	0.191312999	0.32057336	1	0.060350571	0.964378178	0.208798528	0.069086462	0.659902036	0.262533814	0.310757726	0.154725984	0.416227013	1	0.576207995	0.341912657	0.021920796	0.149663463	0.264290214	1	0.081258364	0.308014184	0.010282637	0.26622656	0.634359717	0.234254315	0.67352438	0.646504521	0.371426165	0.280048907	0.55614692	0.320387214	0.148250788	0.650566876	0.933810413
0.432193428	1	1	0.134370923	0.936768413	0.096764401	0.087583572	0.450774193	0.520158172	1	0.24743396	0.326377451	0.377757639	0.103666008	0.373814702	0.660800278	0.340427369	0.324291915	1	0.007714883	0.403035104	0.532040179	0.190638602	0.290754378	0.643634558	0.95560807	0.300674796	0.224341482	0.326391995	0.853632033	0.434030473	0.048039358	0.513444781	0.123062603	0.908671439	0.204010651	0.612280548	0.100493602	0.169960663	0.087073877	0.420835912	0.783857286	0.857805431	0.419762194	0.096337833	0.189749494	0.131246373	0.028536784	0.11872822	1
0.070249125	1	0.600151122	0.636071086	0.95577544	0.945897818	1	0.523035467	0.326155186	0.189958036	0.69281739	0.182383791	0.518229485	0.271570802	0.806150615	0.546910524	0.227472663	0.466524392	0.224222973	0.163571924	0.475907445	0.02139375	0.51990062	0.559721053	0.447501004	1	0.782209277	0.28160426	0.550302804	0.786427677	0.442853004	0.349273741	0.700227022	0.543038547	0.33040157	0.284980685	0.213449672	0.065408014	0.215808645	1	0.160371095	0.809647858	1	0.094247304	0.37832731	1	0.588957489	0.048893377	0.277503461	1
0.085958101	0.874792397	0.328237802	0.923037589	0.22163263	1	1	0.392582446	0.448670924	0.20631814	0.046822298	0.247356623	0.46117118	0.20808956	0.210146397	0.021330349	0.597141564	0.435163736	1	0.011488038	0.407043129	0.429333508	0.712482095	0.486951232	0.981242657	0.195177898	0.276821584	0.396448404	0.819684565	1	0.426713705	0.031592004	0.729546845	0.468213916	0.643256247	0.281132579	1	0.216028482	0.055245016	0.697997093	0.028986381	0.819699109	1	0.823044837	0.345711142	0.623236656	0.144109234	0.304964244	0.383399844	1
0.32556197	0.763244808	0.089680046	0.179248214	0.271934122	0.09730535	0.05991089	0.184164092	0.023184974	0.255303919	0.235653937	0.587410331	0.276000619	0.209961101	0.323855877	0.312429339	0.725973785	0.369903684	0.90087992	0.096836351	0.248182297	0.193754375	0.511824548	0.895892084	0.636846125	0.370734632	0.2474114	0.679682612	0.098534413	0.98565805	0.37268436	0.073543765	0.562822759	0.282008916	0.159545884	0.126822278	0.935810328	0.041704077	0.060191341	1	0.453668058	0.464268267	0.867055953	0.342128187	0.366370678	0.762827098	0.080077991	0.009711545	1	0.192734331
1	0.667424321	0.508140743	0.137932345	0.958192647	0.759263933	0.170072779	0.447718889	1	0.430742919	0.390263498	0.3692846	1	0.174329564	0.28962025	0.420590758	0.511402845	0.247984648	1	0.099337645	0.207551464	0.396576226	0.410763532	0.40316844	0.513189852	0.265994281	0.188560277	0.77384758	0.134368256	0.59511143	0.157353699	0.123867698	0.125332534	0.297261655	0.553836524	0.109387107	0.653274238	0.490775764	0.147038952	0.495398194	0.657613993	0.764928997	0.867290318	0.314160645	0.122374147	0.70813936	0.300979078	0.637756526	0.466107488	1
0.607774913	0.82780987	1	0.023515917	0.140948057	0.876467586	0.250932783	1	1	0.384490073	0.729034722	0.474681109	0.680874228	1	0.828458607	0.016857572	0.321621597	0.186780825	1	0.084843002	0.930563748	0.402112186	0.727811992	0.223083943	0.970328391	0.488402694	0.294496119	0.125260845	0.061559092	0.742034435	0.604543507	0.428476214	0.969133258	0.090570301	0.452347785	0.490564406	1	0.010535239	0.069094941	0.697854638	0.260015309	1	0.056472961	0.247989625	0.353746861	0.267672241	1	0.370640457	0.22271505	0.331146806
0.377401352	0.753332973	0.337607622	0.155752555	0.969998479	0.466103435	0.336946845	0.952375472	0.601061463	0.088190101	0.316417128	1	0.427508533	0.073956035	0.108433835	0.084519528	0.415512592	0.17124027	0.73045212	0.233247414	0.894027591	0.209184676	1	0.308668643	0.596225321	0.515364647	0.303456873	0.732031465	0.348937273	0.39234674	0.393062204	0.590687215	0.861329317	0.419925392	0.209839344	0.476701558	1	0.089831777	0.610660553	0.401772588	0.29272294	0.774470985	0.650207698	0.808665037	0.461651593	0.079922698	1	0.172851145	0.470487416	1
0.467687398	0.643425882	0.592158914	0.715499461	0.973881543	0.398649722	0.008761859	0.585811079	1	0.16523391	0.232176334	0.157939479	0.133516029	0.220483929	0.388260692	0.181803554	0.432667047	1	1	0.197140574	0.503199339	0.084722713	1	0.125856563	0.524362624	1	0.442069024	0.373397052	0.190110952	0.568732381	0.19710508	0.281322777	0.90531522	0.655713141	0.643931687	0.29273963	0.800687671	0.258573502	0.062743731	0.980642021	0.501563728	0.75235635	0.300911725	0.362990707	0.348064274	0.36041677	0.082538702	0.015684694	0.118889064	0.854966044
0.36236605	0.249791697	1	0.105891027	0.173397779	0.809675753	0.175629571	0.830132961	0.993745208	0.858285487	0.677328765	0.999082685	0.249846473	0.17512776	0.397849619	0.267206669	0.878611982	0.22092697	1	0.084304288	0.458318204	0.119933702	0.209467471	0.62405026	0.420884967	0.71121335	0.236936763	0.154855028	0.136110559	1	0.902395725	0.075787246	0.21411632	0.476742506	0.202654406	0.141077757	1	0.308554709	0.251167983	1	0.300751567	0.287446022	0.266208708	0.364257932	0.316165894	0.468969315	1	1	0.106737547	1
0.136208698	0.662607074	0.617494941	0.348036945	0.217971325	0.604654789	0.30823192	0.378371835	1	0.428562343	0.235499144	0.658845603	0.446863502	0.099390015	1	0.355847329	0.433594227	0.789910853	1	0.09920238	0.505894959	0.101724841	1	0.402963609	0.383766472	0.704810917	0.143920317	0.186598271	0.306520909	1	0.371541619	0.207767993	0.302848637	0.557448328	1	0.119955584	0.842667997	0.193006575	1	1	0.190585211	0.543248236	0.564635813	0.280225962	0.043538462	0.50602448	0.127777904	0.346237153	0.468041927	1
0.276264518	0.949347973	0.559210956	0.238658875	0.638745487	1	0.01947243	0.643764555	1	0.134555832	0.175321683	0.943137288	0.48276782	0.324728072	1	0.051108189	0.328833729	0.311844885	0.1665975	0.169837967	0.414503455	0.133075044	0.042361055	0.444065988	0.453263938	0.736269832	0.182865888	0.491332859	0.170042008	0.335289657	0.50087297	0.059016638	0.739920795	0.67025888	1	0.156948894	0.683495998	0.184523389	0.296230674	1	0.394925207	0.283202767	1	0.415006578	0.930062592	0.15296945	0.051607713	0.060802821	0.312538236	0.162696749
0.482133776	0.585691214	0.80849272	0.277835518	0.431983501	0.717315435	0.014163715	0.396192312	0.620597124	0.18015103	0.206691191	1	0.463624716	0.108582385	0.415299088	0.031757001	0.140497252	0.667491734	0.080266245	0.510931075	0.045778148	0.403243661	0.332172632	0.074334726	0.318534851	0.370348543	0.212847114	0.512767315	0.305627435	0.884212732	0.294527888	0.028446103	0.612327695	0.795641661	0.978215635	0.245349452	0.991654873	0.105925404	0.317361981	1	0.272627503	0.799187601	0.699422002	0.467066199	1	0.238159016	0.103700943	0.2228809	0.259763688	0.277306408
0.132139385	0.627521276	0.573137403	0.707245469	0.218502119	0.450398892	1	1	0.798346102	0.885483444	0.470585138	0.684373856	0.027635716	0.338899076	0.094026148	0.038408954	0.714969158	0.288735807	0.314904094	0.019374494	0.266869128	0.808403373	0.452301919	0.158352092	0.185216904	0.406870216	0.19304122	0.349417329	0.593929112	0.863046408	0.511499345	0.076287903	0.923794568	0.562877715	1	0.370569348	1	0.086994447	0.137188539	0.169795692	1	0.555522323	0.227718085	0.452127934	0.16095452	0.484106928	0.135832489	0.339096576	0.144604295	0.125025079
0.331397682	0.378883958	0.235635176	0.463110745	0.718785048	0.279886097	1	0.555532157	1	0.43397519	0.34490931	0.975670338	0.120170973	0.560238481	1	0.714053154	0.165136009	0.489024431	0.501615763	0.010582017	0.135573715	0.023672685	0.754816055	0.381852478	0.586789072	0.536781967	0.301604062	0.591318429	0.269990802	0.654330432	0.32848835	0.023716314	0.489516467	0.120517381	0.405949742	0.558791757	0.979233027	0.057120174	0.178834602	0.036928289	0.828885794	0.302621901	0.113774292	0.233163103	0.603533924	0.642883241	0.40461874	0.085365258	0.152813762	0.15974234
0.454618245	0.857112885	0.225485146	0.331430644	0.390888631	0.336416453	1	0.251398176	0.453181028	0.144600362	0.073287867	0.420599192	0.022272708	0.179336891	0.436922222	0.332379758	0.175544605	0.294394672	1	0.117340177	0.067249633	0.281285614	0.982951522	0.346232891	0.136811256	0.839700162	0.108496495	1	0.292288154	1	0.604741931	0.016248139	0.428829193	0.291419536	0.592989743	0.612848103	1	0.313924134	0.085236616	0.024399133	0.223157063	0.286182463	0.580574393	0.324524283	0.324941784	1	0.215605035	0.077145047	0.245359838	0.165278733
0.565093994	0.814446211	0.237385765	0.251659065	0.305352569	0.836887777	0.069268666	1	0.947642565	0.169721276	0.199020937	0.447014481	0.565090656	0.264914453	0.829378784	0.061862051	0.065220386	0.357346982	0.023679109	0.189126059	0.422568649	0.125595361	0.19224517	0.425272822	0.679024041	1	0.381819725	0.152651504	0.44229579	0.274615616	0.22807759	0.637870431	0.344644457	0.828815579	0.207823992	0.657540023	1	0.195527911	0.131794214	0.01682953	0.371815979	0.69043839	0.110813648	0.319581389	0.236496836	0.241369218	0.0320707	0.113355331	0.172100082	0.382563323
0.341112196	0.956837654	0.148399785	0.573014259	0.951016665	0.208984897	0.038010325	0.792728841	0.848448873	0.604008555	0.511007726	0.226773277	1	0.174951941	0.120099314	0.0050267	0.24007605	0.039631024	0.073488593	0.022310799	0.301568717	0.165264666	0.921943665	0.143903702	0.587640345	0.34296146	0.165136233	0.207913965	0.020743998	0.449476033	0.320967019	0.28853783	0.739556313	0.133376017	0.731185257	0.608023405	1	0.357919961	0.301959425	0.20218882	0.307370275	1	0.266171187	1	0.198445886	0.287671894	0.139763355	0.06122889	0.155815288	0.371865392
0.286691874	0.433030456	1	0.651103854	0.947276771	0.112461932	0.065427914	0.601708472	0.181492999	0.072678931	0.093943097	0.459094852	0.026138332	0.227244452	0.118004218	0.022699703	0.279132992	0.44920963	1	0.07271003	0.218761981	0.092730433	0.995777845	0.158612132	0.914171755	0.624390364	0.312749684	0.146847859	0.560409188	0.802146971	0.509944081	0.271728694	0.747989357	0.468205273	0.217938691	0.399484754	0.803444028	0.221665576	1	0.686758935	0.07190007	1	0.470605969	0.472511113	0.47854647	0.088982724	0.19319886	0.552534342	0.356417358	0.336498916
0.194212735	0.383857876	0.564308226	0.314798057	0.202100933	0.671697795	0.095947661	0.675617933	0.237526834	0.107544027	0.16739358	0.373096615	0.113491073	0.254043251	0.287772685	0.357639462	0.206103206	0.334858418	1	0.022737991	0.168350801	0.038403776	0.620663285	0.219499126	0.647271156	0.257980525	0.173250288	0.069961175	0.260972351	0.412983	0.056438636	0.091616355	0.523341775	0.153626248	0.225549489	0.653810024	1	0.209523052	0.602353156	0.079260685	0.525775731	0.299776196	0.659035981	0.208220929	1	0.202802196	0.345310032	0.265018135	0.375109583	0.06549675
0.307539552	0.417928547	0.414942414	0.128546908	0.438032359	0.325341851	1	0.289539635	0.099323936	0.557817578	0.336924702	0.378694385	0.395828485	0.230562165	0.528727353	0.03888955	0.071943812	0.98366189	1	0.570559025	0.912810028	0.217010304	0.248542309	0.593098521	0.26081875	0.92351675	0.217293516	0.879543781	0.881634176	1	0.373351991	0.089853838	0.529186845	0.931750536	0.307621658	0.490803868	0.871893823	0.622584939	0.270644724	0.263805419	0.580636978	0.410229117	1	0.812114954	1	0.216528609	0.184824973	0.581244349	0.349827677	0.080463462
0.488180935	1	0.385338485	0.051485952	0.282047808	0.384514987	0.039733201	1	0.92166692	0.675572038	0.31652987	0.310950816	0.100425765	0.156358868	0.314566076	0.038691219	0.175874904	0.764112353	0.219165206	0.06644962	0.683498204	0.229265213	0.254321128	0.538863301	0.69637835	0.915144205	0.288167119	1	0.282323211	0.322957486	0.431872547	0.044094134	0.953969359	0.845182955	0.170313776	0.18564187	0.29686588	0.073807709	0.540505707	0.158514366	0.595285296	0.043957707	0.065587066	0.115363069	0.049176138	0.397841215	0.155834451	0.572974741	0.143392861	0.203042194
0.265132844	1	0.176182926	0.090751968	0.953853428	1	0.129040822	1	0.983896434	0.456795126	0.150746912	1	0.755226612	0.172428831	0.251043499	0.008186009	0.598445952	0.787182331	0.355099827	0.087544411	0.944692969	0.008528839	0.131279394	0.613188744	0.984423816	0.511134565	0.351789057	0.728151619	0.151287869	0.139129087	0.685356855	0.105447836	0.683160245	0.656387925	0.94606334	0.203474075	1	0.253980219	0.182745188	0.128550649	0.109951533	0.457977235	0.577821672	0.814547718	0.465178847	0.507696211	0.226553008	0.03652367	0.143882617	1
0.880634189	1	0.05194645	0.412199825	0.361719817	0.167891517	0.06771674	0.443989009	0.624066353	0.873602629	0.934778869	0.456276804	0.240732431	0.318856776	0.545778155	1	0.471027404	1	1	0.3727552	0.380111545	0.207776934	0.188368157	0.94658798	0.577335954	0.203070343	0.089568287	0.343760669	0.278857172	0.858416736	0.762076557	0.043358605	0.562300742	0.55237031	1	0.043852426	0.725563169	0.028607914	0.244047835	0.012193815	0.241816819	0.79182142	1	0.398955792	0.069214076	0.583970308	0.222094402	0.324384958	0.429162055	0.293400407
0.393031776	1	0.141239211	0.302028537	0.25299722	0.294838339	0.112872303	1	0.11692737	1	0.074366666	0.84014827	1	0.416540831	0.457286805	0.81505692	0.23404634	0.30929485	1	0.192396834	0.51484102	0.218445122	0.043324847	0.141749427	0.791012287	0.347096801	0.206585228	0.363769025	0.205660269	0.481221348	1	0.127546787	1	0.768532634	1	0.426646471	0.819404483	0.060515311	0.075069241	0.49488017	1	0.846922755	0.294518948	0.231784403	0.026918635	0.892285943	0.270142585	0.02788757	0.25739339	0.370849162
0.161457613	0.900624812	0.745177209	0.921344459	0.967531085	0.465008467	0.232744962	1	1	0.181398109	0.587315142	0.227355197	0.578091145	0.110910185	0.747593999	1	0.34129414	0.647102296	1	0.069278717	0.424704701	0.036753971	0.162360132	0.803326249	0.33583644	0.411732703	0.483870715	0.102758974	0.076885909	0.654295444	0.553316832	0.053103745	0.757163405	1	1	0.472828865	0.321467698	0.284660667	0.030030029	0.04255949	0.234336138	0.222909942	1	0.177419111	0.576740801	1	0.304701507	0.393158734	0.08149837	0.384655833
0.17905286	0.907824278	0.482977152	0.172171548	0.942200422	0.23044385	1	0.26480788	0.065213166	0.416189641	0.189397976	0.563581526	0.494453967	0.318657845	0.447461784	0.23860471	0.223846927	0.546346009	1	1	0.436129034	0.111171924	0.366184294	0.291628182	0.185698748	1	0.248599514	0.187016517	0.239481226	0.667020261	0.225504726	0.111873761	0.03276654	0.554174304	0.318674177	0.235110804	0.254534245	0.452504039	0.11442297	0.270783842	0.685758531	0.445884079	1	0.236923963	0.325356841	0.635597885	0.317330271	0.021134209	0.8050735	0.525564134
0.515725493	0.73447156	0.172282845	0.334118545	0.282983989	0.092706382	0.045205869	0.299311548	1	0.213351667	0.961281002	0.118738085	0.712536156	0.428224951	0.284883499	0.038230442	0.537461579	0.958996534	1	0.307471573	0.45333603	0.156726718	0.251763135	0.265785158	0.44581145	1	1	0.126257613	0.594641805	1	0.172486931	0.315914482	0.654932916	0.78146261	1	0.600689828	0.738862157	0.494617134	0.394359469	0.353528798	1	0.464712054	0.547364175	0.154864267	0.111488774	1	0.238477692	0.122293517	0.490495175	0.643442512
0.13947916	0.934631348	0.178887039	0.24446252	0.349250525	0.37007767	0.18906343	0.719463766	1	0.132742971	0.45583865	0.176496148	0.070991404	0.272717893	0.257390797	0.024763677	0.209561229	0.441290468	1	0.168036893	0.240733922	0.295206547	0.686389625	0.631626189	0.48907575	0.939215004	0.176946193	0.350973487	0.513755798	0.764173925	0.364857912	0.563890815	0.745208085	0.776708305	0.576265275	0.450443596	1	0.007665529	0.164102271	0.155761555	1	0.425250113	0.378630817	0.134602413	0.179456547	1	0.240401849	0.429570049	0.746991336	0.572280407
0.62413758	0.214384362	0.075985551	0.456056356	0.407102734	0.471959651	0.630044699	0.505774558	0.296763957	0.139948517	0.179881111	0.399647057	0.940308869	0.219920754	0.676937461	0.187047914	0.302969098	0.848783791	0.444868058	0.003840101	0.958326995	0.288067669	0.464674264	0.096586198	0.208839864	0.778207958	0.229718477	0.620954692	0.350658834	0.271502018	0.317875683	0.148335248	0.690238297	0.230878338	0.125799641	0.51218611	0.675167918	0.339420289	0.438471258	0.086187564	1	0.36549449	0.476026505	0.424317032	0.58459866	0.760511398	0.20469512	0.182893023	0.464337856	0.531750321
0.302522928	0.431530178	0.575484455	0.326759696	0.959070325	0.321759224	0.03618009	0.007928818	1	0.047012143	0.366291404	1	0.787485301	0.243016228	0.392835021	0.031223841	0.283425152	0.504600823	0.32926783	0.033592094	0.144515172	0.533204973	1	0.177847832	0.621328831	0.244404554	0.459229887	0.451003373	0.288980514	0.621108353	0.349308401	0.118879691	0.390080959	0.77630806	0.939986289	0.40959847	0.585425317	0.647609949	0.661956549	0.482088268	0.70155561	0.827144861	0.514873862	0.080882356	0.678334475	1	0.304643959	0.072929151	0.259980589	0.520698011
0.217257783	1	0.038662031	0.719348609	0.217407703	0.246662155	0.399754196	0.012675199	1	0.201345146	0.367934644	0.67297107	0.715035975	0.259577811	0.327961534	0.230343163	0.461594611	0.330046147	0.345396459	0.12217582	0.403922707	0.49971202	1	0.164304629	0.870182633	0.294599891	0.54793191	0.638191938	0.306055307	0.289788306	0.460912436	0.100345813	0.915106237	0.330236912	0.563588798	0.097132571	0.669751287	0.830211282	0.293486714	0.158742279	0.203587741	0.835804582	0.079943962	0.107823849	0.36084798	0.293839127	1	0.346353501	0.767489672	0.277698308
0.548314691	0.53940171	0.293961763	0.300406963	0.405935526	0.984342456	1	0.154456615	1	0.559933126	0.725113094	0.513819516	0.102990277	0.043612961	0.244983062	0.110676087	0.407224566	0.497788399	0.249969676	0.076759137	0.551272869	0.452392399	1	0.259418607	0.658568263	1	0.251802504	0.100792848	0.335328102	0.731055915	0.685148418	0.096570782	0.698583663	0.074547052	0.112503886	0.107652918	0.627544105	0.441688895	0.924716413	0.266148508	0.263799995	1	0.324776977	0.176353723	0.606666744	0.08213678	0.06235135	0.078321859	0.437804252	0.361636907
0.350435168	0.819048285	0.931968033	0.943232238	0.960567892	0.522014022	1	0.148446515	1	0.471912831	0.18066889	0.816146851	0.090875484	0.120284207	0.671047151	0.390058875	0.296710402	0.559671879	1	0.001521202	0.253955126	0.253674299	1	0.277026296	0.545651197	0.399983585	0.228987217	0.32243675	0.533667386	0.101756439	0.232324094	0.081185177	0.633820772	0.82435739	0.64125365	0.148712516	0.087480262	0.410611093	0.326486051	0.312437147	0.517035544	0.223546341	0.687439084	0.112785868	0.870430708	0.647143483	0.450517744	0.20351328	0.228691712	0.212760627
0.256157756	0.568215668	0.212473541	1	0.96808511	0.451862395	0.127487466	0.342496723	1	0.723138392	0.288674593	0.636204123	0.145713985	0.254729271	0.312000394	0.242147684	0.173408434	0.578580022	1	0.025955828	0.81290108	0.267707884	0.952332735	0.083870009	0.774618328	0.809957564	0.01624625	0.189256817	0.204578802	0.186076745	0.393015563	0.505198836	0.803399205	0.47949782	0.948714674	0.177989393	0.262017936	0.430325866	0.095621653	0.317894489	0.962185621	0.506313205	1	0.405232668	0.619098663	0.41275239	0.249035731	0.045579068	0.236391589	0.57907927
0.269334257	0.775466919	0.650779307	0.227382287	0.220032886	1	0.012244193	0.134040073	0.052143369	0.448725373	0.220707044	0.627642393	0.743093431	0.202862948	1	0.78753531	0.310419261	0.479767263	1	0.052701272	0.261220723	0.020538509	0.695537388	0.092990659	0.742109537	0.494876742	0.052816484	0.534171462	0.044003703	0.109526224	0.29703024	0.92478919	0.712410331	0.713761747	0.97017926	0.194471627	0.73791194	0.401053369	0.053074364	0.062986411	0.238455087	0.31631875	0.888486266	0.84141928	0.249961585	0.504464865	0.192822233	0.107329056	0.068623595	0.9794842
0.406590402	0.868288338	1	0.347654521	0.276781321	0.952324271	0.489686459	1	0.032485012	0.521028519	0.056062546	0.586527348	0.410324514	0.170600325	0.194715112	0.505816758	0.370522499	1	0.224481985	0.730541289	0.877083123	1	0.377260894	0.173415586	0.657001436	0.317051262	0.140449062	0.103442729	0.764423251	0.301887542	0.585327506	1	0.322037965	0.3860569	0.700598657	0.063156657	0.582715511	0.318252265	0.072880298	0.197881877	1	0.315823734	0.188664094	0.469065696	0.893073916	0.586818159	0.166681617	0.091791049	0.987079501	0.608477652
0.533700407	0.97761327	0.167275131	0.544827461	0.879916847	0.987989843	1	0.788196027	0.036090884	0.092764907	0.08096642	1	0.009422501	0.022792341	0.41427207	0.337953269	0.520883739	0.472880065	1	0.14981097	0.830205321	0.570065916	0.415320814	0.196809039	0.967222929	0.294120103	0.217174649	0.548756182	0.697137058	0.413064837	0.702436388	0.063110605	0.582794309	0.290657192	0.774402976	0.264885843	0.580514431	0.103685677	0.254903674	0.140301034	0.339453697	0.931598544	0.435476363	0.831430495	0.212109745	0.310693145	0.30904001	0.025978748	0.590271652	0.540979981
0.146581799	0.664983451	0.17581287	0.82928288	0.194090709	1	0.183098271	0.378338158	0.303153872	1	0.250336766	0.352223992	1	0.060498506	0.242566258	0.171885759	0.375991046	0.118921272	1	0.077553846	0.402635962	0.113722906	0.559492767	0.36911422	1	0.585625648	0.627176821	0.347281516	0.302565575	0.251255214	0.31212768	0.508204341	0.610902429	0.588549018	1	0.12680766	0.422499686	0.133613199	0.108851723	0.042210624	0.576886177	0.730038822	0.157417849	0.440919727	0.024339361	0.069276161	0.118736342	0.051243428	0.157300934	0.099376716
0.220936045	0.389591694	0.233243048	0.525962293	0.432673901	0.971777916	0.372838527	1	0.915560424	0.27259168	0.183860809	0.305265009	1	0.030521177	0.449872643	0.198784873	0.17934075	0.205426976	1	0.312790483	0.099770136	0.098042995	0.220480353	0.586207151	0.370947063	1	0.233237073	1	0.58773005	0.933128893	0.446580768	0.322759032	0.664748907	0.398914516	0.466827273	0.070621938	0.199026138	0.160656556	1	0.090315402	0.221789017	0.391862303	0.143087745	0.252281904	0.416354418	1	0.395988792	0.056136597	0.341902733	0.14026168
0.277679414	0.312725306	0.096963234	0.729691386	0.507894099	1	1	0.825764477	0.168637082	0.182902992	0.678069949	0.212771043	0.218348935	0.154308632	0.21844919	0.89423883	0.135516211	0.37806952	1	0.111421883	0.405577987	0.045712333	0.051181264	0.572117507	0.807933092	0.242627054	0.291574389	0.38201195	0.284876317	0.292436242	0.410691679	0.064128719	0.479998201	0.180495605	0.24631241	0.283215851	0.701629221	0.535210073	0.186093912	0.025734674	0.320938051	1	0.100756109	0.483805031	1	0.436204344	0.289576054	0.057820506	0.462266028	0.27362597
0.099274479	1	1	0.368456423	0.896785617	1	0.17812328	0.036212604	0.25785917	1	0.413151979	0.340084851	0.091943279	0.608044982	0.102247432	0.2920807	0.114351921	1	1	0.051462255	0.704434335	0.354074329	0.863049209	0.169454247	0.403887719	0.482322186	0.320993334	0.500557125	0.11896617	0.629453897	0.643535018	0.120599076	0.430765957	0.32580623	0.278528303	0.425599277	1	0.289471328	0.269259006	0.004003904	0.117981173	0.38065207	0.313508272	0.930077076	1	0.553740025	0.640369773	0.009601816	0.658517122	0.123340137
0.171303168	1	0.209798783	0.046692923	0.242517039	0.952126145	0.731632233	0.017946074	0.311686665	0.101457633	0.519405067	0.272999793	0.584937692	0.051813278	0.356003344	0.047972146	0.707112134	0.141662389	1	0.120019183	0.495583713	0.23674427	0.286916286	0.748845458	0.481590331	0.374921769	0.55303812	0.59036541	0.20398578	1	0.112435095	0.177845925	0.592865586	0.876343787	0.460359067	0.390500009	1	0.259063035	0.392494291	0.614539921	0.346562624	0.592714965	0.359612018	0.880338073	0.927440822	0.322156519	1	0.012573695	0.156777203	0.39774996
0.633626878	0.833844185	0.286056936	0.121882133	0.450120866	1	0.130024984	0.55299437	0.707491875	0.255714327	1	0.255880684	0.106231973	0.96093595	0.690678418	0.347489327	0.324805528	0.160052702	1	0.301116794	0.603971422	0.432948142	0.313162833	0.4460859	0.38627705	0.836076856	0.281013131	0.199907109	0.39948535	0.189618081	0.655136049	0.447511941	0.138855517	0.156089798	0.399283558	0.36500746	0.560704231	0.703628898	1	0.043499984	0.42837429	1	0.77254957	0.528947413	0.41062212	0.213017851	1	0.014137246	0.161604896	0.514757335
0.372695059	0.805296302	0.959243059	0.607818484	0.442150533	0.996159852	0.664396107	1	1	0.806021869	0.870758057	0.25079459	0.015735272	0.037982576	0.407252997	0.025361409	0.226891294	0.100961119	1	0.212144256	0.58681643	0.323771894	0.868813694	0.346526295	0.233249754	1	0.234849498	0.443622023	0.152736038	1	0.714399278	1	0.949742854	0.143394172	1	0.401214987	1	0.199921682	0.183933526	0.158310801	0.18880491	1	1	0.515224874	0.465417296	0.604855835	0.392775178	1	0.195455387	0.259522974
0.171811178	0.774770379	0.123146437	0.256482184	0.55016005	0.508456767	0.306907654	1	1	0.463800669	0.663786292	0.319808602	1	0.277148873	0.226296067	0.090040773	0.356072724	0.080732651	0.123060949	0.282826334	0.674794197	0.608161926	0.391000837	0.205004618	0.481271446	1	0.360161066	0.41302833	0.144408867	0.094319284	0.649392605	0.382588714	1	0.081963114	0.409913212	0.307272047	0.92906934	0.237501368	0.080100805	0.168696925	1	0.437020421	0.992994964	0.626851857	0.824786127	0.110566042	0.307889044	0.054427873	0.108426921	0.222673163
0.134980425	0.879403055	0.299702257	0.548285246	0.954505146	1	0.686210096	1	0.673554242	0.117793612	0.471062005	0.257045776	0.195141032	0.04734825	0.520462871	0.092473693	0.066931099	0.344210058	0.228983477	0.012930962	0.116285279	0.441613734	1	0.428304404	0.643106341	1	1	0.594288945	0.520094514	0.215099499	0.761236429	0.14067322	0.126614049	0.524402499	0.540255964	1	1	0.034081325	0.054472372	0.10993579	0.286631286	0.470813036	0.363411397	0.303100735	0.424393296	0.51536721	0.215285748	0.104128644	0.686638474	0.224453777
0.356057972	0.777927756	0.149012923	0.445670754	0.226420984	1	0.044081796	1	0.363112032	0.409263641	0.312553942	0.399006128	0.707519591	0.874969184	0.219891787	0.099679105	0.426267594	0.401994526	0.165524006	0.165397644	0.586606264	0.305375963	0.293603271	0.183223948	0.473240107	0.722419024	0.371355176	0.571213603	0.291618496	0.258458048	0.463130921	0.520001233	0.031816352	0.344786018	0.894492984	0.587189853	0.888648272	0.209095925	0.171208441	0.052936953	0.190674305	0.167022437	1	0.713684261	0.680577755	0.191151962	0.187465876	0.047211587	0.284842223	0.951948822
0.410754442	1	0.183856785	0.556342423	0.284374774	1	0.097565696	0.108529158	0.825657845	0.053559054	0.907737017	0.387436539	0.756015301	0.665230393	0.253915578	0.250837654	0.368581802	0.061004199	0.023675965	0.054846298	0.892122447	0.23258549	0.393536478	0.344929367	0.642637491	0.20984602	0.905565262	0.471226066	0.649998605	0.673084319	0.501700461	0.011842326	0.060109399	1	0.498544633	0.26152724	0.3527008	0.151298627	0.472930014	0.419755101	0.137714788	0.130752996	0.243275493	0.336856842	0.154684469	0.269450545	0.357967705	0.004416829	0.768956602	1
0.33301726	0.213690281	0.267932147	0.185903519	0.399457574	0.905264974	0.118167304	0.198530719	0.179182559	1	0.078269243	0.169481888	0.099746615	0.794781923	0.665694892	0.345179856	0.086509816	0.11654105	0.562894642	0.057441499	0.655996203	0.21807985	0.054183036	0.409990102	0.301513612	0.340765238	0.503101885	0.501512885	0.198594049	0.688999295	0.242234156	0.049194206	0.078142457	0.017055778	0.25549987	0.217457458	0.243011355	0.03125136	1	0.019861029	1	1	1	0.390517771	0.259744853	1	1	0.01718941	1	0.120715789
0.359173536	0.281264573	0.134392843	0.205173552	0.949597478	1	0.089862615	0.325408548	0.140620425	0.242197961	0.664570212	0.618605137	0.131075814	0.035280313	0.556875765	0.456258446	0.249804288	0.127168268	1	0.042531345	0.408456594	0.045947965	0.395242631	0.35509038	0.204188228	1	0.54258424	0.136944205	0.085692771	0.242293254	0.778981805	0.387322962	0.300971061	0.224433497	0.596709847	0.123248354	0.258179367	0.010408519	1	0.177828223	1	0.280020505	0.631686747	0.287953109	0.504348159	0.770384908	0.098925002	0.410689384	0.911711454	0.604486227
0.078722484	1	0.548961103	0.964460313	0.272191644	0.682512999	0.006658195	1	0.150102973	0.238083735	0.728534579	0.643666387	0.009241389	0.027890766	0.679668725	0.204255775	0.289960593	0.420968503	1	0.159267128	0.803182662	0.038587335	0.239484265	0.32431218	0.424952745	0.359295666	0.300347954	0.068611987	0.309133917	1	0.472305596	0.263570905	0.098104753	0.056502007	0.181465507	0.364483237	0.151788279	0.474653125	1	0.253442317	0.087781914	1	0.456808299	0.175379053	0.647443235	0.535754502	0.334743202	0.018954189	0.163011491	0.467728227
0.172106802	0.506500661	1	0.517148554	0.255917817	0.57589519	1	1	1	0.143692523	0.661695242	0.541199863	0.390377849	0.119172625	0.737639308	0.350393683	0.368576884	0.206821442	0.289586365	0.137587592	0.370465964	0.671826899	0.425223887	0.482751697	0.56753701	0.642528892	0.486914575	0.311473995	0.557955265	0.195089549	0.576699317	0.558677256	0.283350706	0.236426622	0.828200102	0.178323433	0.967063248	0.976395428	0.647336543	0.036357354	0.246722385	0.133148566	0.983581245	0.055389605	0.331111223	0.592396438	0.105368875	0.991540074	0.566109002	0.915415347
0.207775205	0.723172843	0.11802116	0.060483404	1	0.578924477	0.432673395	0.677948952	1	0.269983441	0.122923784	0.815116107	0.046125606	0.070738591	0.303579986	0.898211658	0.062251251	0.079243392	0.697140098	0.062353749	0.132623389	0.317808807	1	0.615374923	0.379859746	0.464650124	0.781968415	0.880507469	0.88067764	0.327084929	0.41584	0.486371934	0.095574923	0.756377578	0.473961115	0.340263367	0.762766361	0.078718647	0.093715534	0.254125506	0.151190579	1	0.453475386	0.223700583	0.747750878	0.005072763	0.292476863	0.144494236	0.65854156	0.100182362
0.382422745	0.280660868	0.198873222	0.387183666	0.163552627	1	1	1	0.57500428	0.052575331	0.744974792	0.702171504	0.005611639	0.029449699	0.213054508	0.202327281	0.349821746	0.41629529	0.718345821	0.09252882	0.359539449	0.342284292	1	0.746006131	0.190720305	0.441738844	0.944912195	0.082337983	0.104999088	0.976160944	0.531909227	0.694326699	0.788660347	0.304185718	1	0.093664519	0.54445982	0.157971144	0.101523057	0.107191287	0.220570281	0.254715949	0.6711815	0.142488495	0.623210669	0.017398156	0.202320725	0.526218653	0.562908292	0.115245827
0.789770663	0.648915589	0.675596476	0.974392533	0.995800614	0.439630777	0.43439135	1	0.063376442	0.329333723	0.888877749	0.885773063	0.255868256	0.281650335	0.677395821	0.185972393	0.374881506	0.520727217	0.989291489	0.575577259	0.765786707	1	0.918357193	0.797936261	0.666649282	0.5641523	0.555573702	0.585049212	1	0.813518047	0.522787154	0.138903484	0.506828725		0.612555563	0.082135148	0.828124702	0.451947242	0.323658794	0.212183818	0.39190495	0.461588591	0.79496932	0.493051529	0.478045404	0.697135389	0.707858741	0.031126637	0.885621428	0.278255463
[truncated: 694 more columns]
