# Supplementary material for: Music-induced emotion flow modeling by ENMI Network
Source: PLoS One. 2024 Oct 21;19(10):e0297712. doi: 10.1371/journal.pone.0297712 (PMC11493256; doi:10.1371/journal.pone.0297712)
Supplement: S1 File — (ZIP) [file pone.0297712.s001.zip › minimal dataset/Emomusic dataset/Music features/十二平均律-10.csv]

2.mp3	3.mp3	4.mp3	5.mp3	7.mp3	8.mp3	10.mp3	12.mp3	13.mp3	17.mp3	18.mp3	19.mp3	20.mp3	21.mp3	22.mp3	24.mp3	25.mp3	31.mp3	32.mp3	35.mp3	37.mp3	39.mp3	40.mp3	41.mp3	42.mp3	43.mp3	44.mp3	45.mp3	46.mp3	47.mp3	48.mp3	49.mp3	50.mp3	51.mp3	52.mp3	53.mp3	54.mp3	55.mp3	56.mp3	58.mp3	59.mp3	60.mp3	62.mp3	64.mp3	65.mp3	67.mp3	68.mp3	69.mp3	70.mp3	71.mp3
0.620260358	1	0.450052112	0.925081372	0.969370306	0.055212475	0.044029277	0.155453861	0.530736744	0.96636945	0.964606702	0.350553781	0.595946372	0.557755053	0.768892765	0.539480031	0.657922924	0.668905914	1	0.445403248	0.658883929	0.161877319	0.808390021	0.444385648	0.549282253	0.459391147	0.534551203	0.311514109	1	0.664668143	0.573758423	0.890282393	1	0.709996581	0.691800117	0.301107973	0.605638921	0.357451916	0.28894487	0.976610422	0.604795516	0.457196981	0.538810611	0.615352929	0.996142507	0.96618855	0.736485481	0.974441886	0.818057895	0.677953482
0.1044292	1	1	0.205449566	1	0.124834158	0.052691139	0.022216924	0.105684213	0.606420159	0.075827554	0.458655179	0.055920523	0.121642366	0.837790787	0.501941919	0.641963661	0.022829682	0.094197325	0.82472676	0.61783272	0.01816095	0.696389794	0.507224441	0.756370544	0.200041443	0.156114563	0.679033577	0.016389938	0.288397133	0.518437088	0.790623426	0.781086147	0.589575112	0.293274909	0.273041695	0.55550307	0.034118049	0.331187218	0.49075824	0.063686833	0.268059701	0.445604414	0.657600701	0.186845422	0.18754597	0.267989755	1	0.681600094	0.27085343
0.064381652	1	1	0.099587895	0.20720309	0.602911055	0.010847711	0.264909714	0.070004985	0.00310521	1	0.605492055	0.66635716	0.027676046	0.585890055	0.129299283	0.486633897	0.001220623	0.130704612	1	0.350812882	0.376201898	0.497759551	0.444974333	1	0.288762927	0.232983664	1	0.278023422	0.498603255	0.680145621	0.264680237	0.428873479	0.54898411	0.742310584	0.546943069	0.559155107	0.889529645	0.477753013	0.278725773	0.572427034	0.123108648	0.580403566	0.501279771	0.919194102	0.590424895	0.347947508	1	0.560597956	0.32266736
0.1078614	1	0.608961642	0.52824074	0.517436981	0.088469811	0.029590689	0.674444437	0.03312989	0.581540644	0.680033982	0.486144096	0.05761512	0.021677149	1	0.043856997	0.598510861	0.673395216	0.023449363	0.03059924	0.621200442	1	0.151234478	0.778284431	0.366221011	0.195174485	0.092229463	0.781323612	0.039365128	0.105304904	0.479740858	0.36549741	0.483239114	0.614621818	0.121647909	0.150323957	0.29482609	0.257926583	0.578404307	0.646494031	0.198616087	0.482993901	0.079978466	0.966086984	0.660917521	0.031833027	0.272630036	1	0.733417034	0.7133255
0.318745077	1	0.98694092	0.075838372	0.313837409	0.875587225	0.069321796	0.118046016	0.887019098	0.582701325	1	0.19552055	0.33013013	0.062738806	0.641054153	0.091511257	0.492553234	0.013098658	0.408970505	0.070160903	0.170191631	0.162983134	0.059912641	0.414811939	0.775673807	0.659325838	0.14122045	0.701568544	0.081996113	0.080469675	0.301025301	0.362543672	1	0.562090397	0.354048401	0.289104551	0.281600654	0.178355396	0.155349717	0.954873025	0.609707594	0.578121126	0.17814441	0.528230488	1	0.774240732	0.422893405	0.19345361	0.35144797	0.105577558
0.141844243	1	0.942986786	0.098605223	0.291654378	0.6500054	0.295621455	0.159250051	1	0.017476128	1	0.549495339	0.640463948	0.065479912	1	0.49628529	0.234229565	0.048112802	0.11621815	0.010713173	0.477758229	0.036744427	0.118650638	0.431225568	1	0.848322749	0.140020132	0.116487578	0.436387241	0.263221174	0.289435506	1	0.188343257	0.326019019	0.58033973	0.044510204	1	1	0.483971119	1	0.686988652	0.508329511	0.447590888	0.38695389	0.702944219	0.756606042	0.575832784	0.120509632	0.353149146	0.17638427
0.794895589	0.5057078	0.36913231	0.062729426	0.604532778	0.011039796	0.302396148	0.0519967	0.384378761	0.133164376	1	0.662180126	0.771902204	0.099264123	1	0.571143806	0.552103996	0.413456231	0.468913049	0.001431038	1	0.202580631	0.433771729	0.97850126	0.445190519	0.529245555	0.20807226	0.385312647	0.117248937	0.694589615	0.590664208	0.122974716	0.165553942	0.247067466	0.606399298	0.216157287	1	0.149668634	0.100076005	0.103353269	0.409318238	0.520847261	0.568865299	0.160681993	0.080764927	0.959450781	0.411469847	0.188420743	0.119277291	0.215770662
0.089054346	0.523623347	1	0.04460321	0.532255471	0.345840573	0.087959677	0.057859205	0.124635234	0.018994149	0.893798053	0.553377092	1	0.317572713	1	0.112039663	0.295969248	0.22956714	0.80197221	1	0.654219627	0.217456445	0.655171096	0.723370612	0.596597731	0.429953486	0.085048981	0.533647954	0.114896573	0.215420112	0.42915374	0.121459179	0.398412853	0.285432696	0.059375286	0.318237662	0.114963099	0.05759811	0.308470458	0.511160076	0.09962555	0.44356963	0.068865202	0.153030679	0.305698663	0.392482132	0.525323987	0.122591704	0.485377729	0.533260643
0.352089822	0.442671657	1	0.295461059	0.239032179	0.784700871	0.409247369	0.606764913	0.08393465	0.187320262	0.34270221	0.716350019	0.451556325	0.203336924	1	0.192533538	0.541626871	0.058321111	0.113799371	0.029588606	0.951713026	1	0.64074254	0.593916416	0.861346424	1	0.16314292	0.240557134	0.971398473	0.577037752	0.662013113	0.411906779	0.513100743	0.203374356	0.575056791	0.465814203	0.162380084	0.431509703	0.310036063	0.962414205	0.497300804	0.953403711	0.246677294	0.413062215	1	0.818378448	0.33160919	0.468438059	0.481440961	0.752236843
0.116011545	0.455052733	0.511091709	1	0.305695981	0.044313066	1	0.782314122	0.017492091	0.221426487	0.109240681	0.749238253	0.59566313	0.159049168	0.578395903	0.422205865	0.398643494	0.197027043	0.384198964	0.423810452	0.198995918	0.059306085	0.796110153	0.882923484	1	1	0.280361563	0.415266991	0.256119192	0.503016293	0.322585821	0.320967585	1	0.279674649	0.316916227	0.315342009	0.291943014	0.117692351	0.356310934	0.737672448	1	1	0.426365346	0.264584929	0.895056009	0.378291339	0.308207333	0.075276732	0.5459885	0.936853349
0.406494111	0.484341621	0.748501003	0.016478755	0.529663384	0.34164536	1	0.146485731	0.069855869	0.612501025	0.140572548	0.595744252	0.206740618	0.585862815	1	0.495777249	0.948139727	0.349968135	0.898453534	0.126152307	0.297837496	0.836054802	0.935265064	0.774172902	0.609314382	1	1	0.532508671	0.307695717	0.184384435	0.416064948	0.419419408	1	0.779405832	0.222227484	0.56525135	0.149179712	0.072470367	0.228407145	0.710159659	0.601236999	0.7942698	0.079942495	0.260333121	0.79160279	0.665964067	0.751692414	1	1	0.3696796
0.869160593	1	0.874106169	0.036709961	0.632778585	0.469646692	1	0.656562865	0.215250626	0.440108716	0.600167096	0.608082533	0.453771204	0.210333794	0.480023652	0.167434961	0.689834893	0.308439165	0.055109728	0.195281669	0.469590992	0.742456794	0.903414845	0.809755921	0.937319338	0.779876053	0.708199024	0.285646081	0.082087941	0.500571966	0.294121593	0.151675344	0.912209332	0.081737012	0.159981534	0.854137003	0.473309875	0.24572055	0.093614452	0.92647922	0.270285666	0.169835046	0.248850137	0.155141145	1	0.300620168	0.106305003	0.211288542	0.463979244	1
0.524402261	1	0.676181257	0.440044194	0.531565309	0.327994972	1	0.279399037	0.387722045	0.479046494	0.241586328	0.408340365	0.767319739	0.190262869	1	0.188957721	0.56138289	0.116880856	0.177794486	0.374159902	0.831805944	0.364227653	0.30847773	0.785425901	0.774151206	0.206877783	0.349094361	0.499514967	0.224881098	0.643750608	0.233377561	0.795852125	0.726629376	0.646623135	0.104416758	0.309380949	0.389511436	0.240826324	0.249712557	0.698171198	0.547651887	0.606688619	0.314544827	0.529329777	0.36430043	0.039013099	0.388565511	1	0.219950765	0.124102227
0.580407381	0.694295883	0.983560801	0.170653522	0.587960005	0.324332714	0.005755391	0.911414921	0.163342416	0.691741407	0.59363097	0.296483278	0.065113887	0.178726554	0.730758667	0.132879794	0.578002453	0.573006332	0.562545836	0.322900385	0.623750806	0.388205022	0.224075392	0.227466047	0.923874855	0.310802907	1	0.267115355	0.002655374	0.225320324	0.279869467	0.384835601	0.769641936	0.823450446	0.523438156	0.768806458	0.359012783	0.090513207	0.026045471	0.563367903	0.199467599	0.307110488	0.674723625	0.155645818	1	1	0.142385408	1	0.363127887	0.09388531
1	0.461396426	0.216136068	0.077602483	0.756488323	0.538794339	1	0.39798066	0.354672134	0.778912246	0.424485207	0.661365509	0.098101959	0.259615868	1	0.206456915	0.651911736	0.198759854	0.051980123	0.124263942	1	1	0.285221785	0.375071913	0.4505364	1	1	0.15940848	0.710108757	0.486766428	0.961988091	0.827859282	0.181546271	0.973838866	0.093313262	0.903848052	0.656146824	0.276281714	0.239891171	0.528743565	0.856609106	0.36372149	0.089931749	0.836763442	1	1	0.358981997	0.152278528	0.30455479	0.349567503
0.829580843	0.697280407	0.884048522	0.052290067	0.247786611	0.585663497	1	0.486941427	0.085310183	0.014047674	0.232147157	0.536188185	0.464960486	0.393379956	0.067687728	1	0.318008035	0.142019615	0.702076375	0.521064281	1	0.246674716	0.24030681	0.318781346	0.635556102	0.388350308	0.193702653	0.233361423	0.813432395	0.4986431	0.50122267	0.644728482	0.501926124	0.751450002	0.623878419	0.442250282	0.91245389	0.249586597	0.517417967	0.63193351	0.357540011	0.307112545	0.235764623	0.435693175	1	0.915018857	0.27190882	0.922885835	0.345179647	0.622607112
1	0.650976241	0.997532666	0.050760526	1	0.591230392	0.746773481	0.536301494	0.177555218	0.060454126	0.063529834	0.720688879	0.854439676	0.579646409	0.246426806	0.282104641	0.365135819	0.40979284	0.050776687	0.573512793	0.141668975	0.568282962	0.021778211	0.439554483	0.872303426	0.410741866	0.450664699	0.255357504	1	0.272803605	0.444511443	0.177441165	0.370548338	0.862377524	0.597973466	0.267816901	1	1	0.075264342	0.497443765	0.425153315	0.870992184	0.202854082	0.258698463	0.423110425	1	0.107500136	0.086686172	1	0.729802847
0.801237583	1	1	0.098446749	1	0.91095823	0.040115293	0.480770618	0.243762299	0.64953649	0.221696451	0.687841296	1	0.207021073	0.887032092	0.066854738	1	0.569504499	0.768395185	0.318581402	0.053904187	0.175018817	0.337336123	0.263905287	0.906136453	1	0.414390504	0.3375386	0.790652156	0.570098877	0.779945612	0.719279289	1	0.66819936	0.781205356	0.59019798	1	0.290964186	0.243287876	0.658625364	0.31748271	0.862417519	0.692058742	0.480045676	0.044148989	1	0.247894824	0.401569963	1	1
0.340489537	0.376274437	0.304012895	0.092647925	0.244592458	1	0.037110079	0.229063287	0.317698121	0.116737358	0.237650529	0.577064097	0.048993785	0.440069616	0.089512095	0.089985482	0.566776872	0.111682333	1	0.724946082	0.172508523	0.599582911	0.604743659	0.390691996	1	0.339391947	0.12024983	0.100924112	0.688052177	0.768773735	0.467674583	1	1	0.543500781	0.144402713	0.464763582	0.491662592	0.043267343	0.333057642	0.904889345	0.659287035	0.57929498	0.560179293	0.642947495	0.49690643	0.895781219	0.39599058	0.326665729	1	0.902194083
0.622065187	0.401489615	1	0.065016322	0.382900387	0.526797533	0.014231809	0.526117384	0.358111501	0.175982624	0.250872284	0.702804565	0.045405176	0.483313113	0.305653781	0.022854334	0.409724176	0.365616322	1	0.003142482	0.105885886	0.020981232	0.408646703	0.851000369	0.892184675	0.514961302	0.166102752	0.192247644	0.101238027	0.277096629	0.418422341	1	0.34054631	0.530415952	0.126845464	0.378017575	0.37225455	0.235733271	0.443838269	0.205077603	0.779090583	1	0.146723956	0.506918728	0.9126302	1	0.486767203	0.84353137	0.51088506	0.361946881
0.484606594	0.601792753	1	0.27682808	0.397586226	0.561803579	0.013422242	0.025355557	0.537229478	0.735783935	0.052049275	0.691353917	0.465812564	0.100274369	0.401220292	0.256424934	0.532979727	0.112449385	0.193457142	0.01601742	0.040444598	0.274507582	1	0.306869656	1	0.816901445	0.142261669	0.473338813	0.714712799	0.532447219	0.385138392	0.766478539	0.661571264	0.655428946	0.422720373	0.426496178	0.199886262	0.312994182	0.498219639	0.229000181	1	0.353708476	0.306354791	0.368284851	0.385992408	0.083403371	0.64583981	0.600505948	1	0.448571265
0.270505786	1	1	0.181577474	0.313122004	0.659148514	0.080118589	0.29918018	0.856784761	0.891810715	0.057466164	0.661364734	0.961977422	0.108874306	0.670473754	0.194013461	0.310555845	1	0.084934466	0.100630842	1	0.054727636	1	0.479839265	0.384522855	0.275024712	1	0.143532529	0.710540056	0.152958021	0.681422114	0.779219449	0.230852947	0.617325485	0.187213153	0.224582702	0.256935	0.053120233	0.123388514	0.201345906	0.783195555	0.326976717	0.15636842	0.442515433	0.329333544	0.322633147	0.048045699	0.76133281	0.28368628	0.3378295
0.965156913	0.888893902	1	0.092477061	0.533404291	0.962450504	0.060381278	0.607197464	0.982949734	0.903547764	0.90645051	0.706241786	0.458700836	0.412805796	1	0.040489465	0.202302307	0.099542812	0.147187486	1	0.338633895	0.335787237	0.897924602	0.324283004	0.554477394	0.620195806	0.635090411	0.39513582	0.171973363	0.338398218	0.508784175	0.271062315	0.422130197	0.500251055	0.297710687	0.627078831	0.732315183	0.026954949	0.637757897	0.34036684	0.318960637	0.429213464	0.674742103	0.833397329	0.263361484	0.653887928	0.282657921	0.133898959	1	0.258113354
0.998315036	1	0.21624054	0.102413155	0.525682032	0.139658228	0.119848751	0.351990998	0.201209754	0.461793303	0.114176191	0.592746198	0.293550223	0.377576411	0.928091705	0.428496629	0.780318558	0.459062815	0.117440946	0.003864045	0.15367271	0.809111536	0.829419374	0.353732646	0.918799043	0.579408109	0.428320855	0.26649791	0.695297897	0.442320704	0.844932258	0.913117886	0.519756913	0.620660245	0.266069919	0.329975516	0.46057868	0.264071256	0.167879313	0.422987342	0.558161318	0.394504994	0.391178519	0.638932407	0.237819687	0.540865064	0.621490657	0.832102239	0.068145476	0.285313606
0.913702786	1	1	0.092672974	0.203517094	1	0.199488118	0.3182953	0.184659779	0.496302128	0.549013436	0.671341658	1	0.456738651	1	1	0.812739551	0.195019871	0.254756182	0.037575919	0.94687593	0.066538289	0.037890632	0.673395872	0.406048864	0.390394568	0.155069664	0.051038399	0.436540395	0.248255998	0.788645744	0.38692233	1	0.237580106	0.163018718	0.308345884	0.517134249	0.579675198	0.238364652	0.081109233	1	0.581604302	0.350999445	0.168754444	0.885447562	0.345729113	0.68315345	0.42825985	0.188538671	0.101367615
0.966742754	1	0.24764739	0.309726119	0.462845922	0.544901788	0.038378295	0.203341097	0.088670604	0.318898886	0.050068446	1	0.996890783	0.723651886	1	1	0.133405864	0.841812968	0.467748612	0.104235664	0.474793792	0.373714	0.062077589	0.343797654	0.24888815	0.595835567	0.457183689	0.324955851	1	0.86065799	0.273441464	0.482286811	1	0.501124442	0.36432609	0.188472763	0.296919674	0.262339324	0.0961309	0.188784197	0.792283058	1	0.305678844	0.647454798	0.289075792	0.41331917	0.545147479	0.328544736	1	0.264738709
1	0.485045433	0.334546417	0.006713099	0.686862946	0.545969248	0.615010798	0.394001037	0.833527625	0.311929762	0.045812365	0.657115698	0.237359658	0.165181831	1	1	0.679562747	0.337185383	0.564416826	0.119814858	0.341421038	1	0.160200909	1	0.790455997	0.652300835	0.128001764	0.301936358	1	0.165816903	0.585004151	0.541247785	1	0.35868153	0.350254714	0.356292218	0.312784284	1	0.227405474	0.148089796	0.264009178	0.068120472	0.106498659	0.311408311	0.029096626	0.617561102	0.262897789	0.509933591	0.387653857	0.54284209
0.528800845	0.530212939	1	0.043836009	0.533956528	0.694128752	1	0.267095685	0.939117432	0.206939623	0.074315168	0.399168283	0.79347378	0.243555292	1	1	0.906160831	0.670215607	1	0.13953805	0.0500471	0.103432983	0.571709216	0.358909637	0.638476908	0.738734365	1	0.21873711	0.103955105	0.392476857	0.570315897	0.150909752	0.341157466	0.416876525	0.035755288	0.105709247	0.356998086	0.47197482	0.193644121	0.101391494	1	0.567816079	0.408761948	0.830397725	0.582639396	0.74224788	0.33204326	0.450689018	0.090943426	0.219222859
1	0.515647113	1	0.319214433	0.375652164	0.98859185	0.625804484	0.976098716	0.673009694	0.693613648	0.137625024	0.624492228	0.389445305	0.140829191	0.954149723	0.171150133	0.7949332	0.486426324	0.144476965	0.398869574	0.958250821	0.534408212	0.511433899	0.826756299	0.826859415	0.362334996	0.078453593	0.0909108	0.242044896	0.410560757	0.512540102	0.492371142	0.192676455	0.173290104	0.39781934	0.15553838	0.415642887	1	0.368182629	0.015657466	1	0.645939052	0.117557779	0.39478901	0.127635106	0.649830759	0.358923852	1	0.306673318	1
1	0.666675627	1	0.023630252	0.235453889	0.565773666	1	0.337929934	0.082280613	0.101436019	0.10159272	0.593912244	0.003287986	0.139131993	0.535118222	0.48985818	0.140152127	0.293489218	0.095611461	0.249952078	0.409158826	0.185210794	0.14788349	1	1	0.51999408	0.260720879	0.052543651	0.114448808	0.600445509	0.292006493	0.331438452	0.397078395	0.598448217	0.615166306	0.231420204	0.49353677	1	0.280974358	0.354294807	0.231267259	0.79723382	0.053155519	0.371167392	0.077906094	0.717111588	0.623499215	0.037301369	0.223026618	0.193345606
1	0.654547453	0.291635305	0.631769419	0.531743646	0.798703551	1	0.034176357	0.17694512	0.917640865	0.056231711	0.069438532	0.605161846	0.03668765	0.679475546	0.244143635	0.510023952	0.654209077	0.084303297	0.107459366	0.142421871	0.025090132	0.822983742	0.564176857	0.69621855	0.200359076	0.608050108	1	0.089665189	0.339813262	0.856740594	0.119729273	0.691571712	0.608412027	0.607538283	0.804739237	0.289927334	0.56200403	0.292839915	0.03123459	0.625388265	0.42056483	0.126396075	0.089958541	0.801821172	0.443735093	0.489282191	0.261661559	0.343416274	1
0.790296555	0.611948967	0.746715307	0.052888796	0.509215534	0.995552838	0.173384264	0.195188582	0.137700453	0.877333283	0.248535097	0.157622352	0.814089358	0.455714703	1	0.433062911	0.826300144	0.348333806	0.142387867	0.162387565	0.318172157	0.788415611	0.202196062	0.795077562	0.632219076	0.935280919	0.189390019	1	0.41215834	0.641902268	0.455015063	0.757062197	0.640446544	0.892237842	0.229966223	0.725939989	0.138526291	0.118854001	0.193944842	0.122777969	0.94722724	0.288028955	0.400613874	0.366696954	0.325585663	0.790244699	0.627165556	0.148104787	0.899491668	1
1	0.991696715	1	0.100303926	0.317133933	1	0.511723697	0.383135945	0.111591347	0.945954204	0.278350472	0.221306995	0.400908113	0.295895457	1	0.17212759	0.675666094	0.559553504	0.041931476	0.527269602	0.129115224	0.427639335	0.486792356	0.217730075	0.869199574	0.403900892	0.453124464	1	1	0.562006116	0.227326989	0.091593653	0.308280408	0.637894273	0.685518324	0.684829772	0.034377418	1	0.700862586	0.112511761	0.607636154	0.178469867	0.070651583	0.681002796	0.062890649	0.457601637	0.355819374	0.611294568	1	0.301925391
0.735706866	0.251293272	1	0.043554436	0.438926786	0.484963208	0.443526566	0.418867618	0.11376705	0.255315244	0.178317249	0.123278476	0.118701898	0.086425133	1	0.047442991	0.86468631	0.573818684	0.113986194	0.763430476	0.367744118	0.48769477	0.680187523	0.799626887	0.882220209	0.599186599	0.216203958	1	1	0.607462406	0.690138757	0.261165977	0.530558765	0.492163807	0.330127388	0.711102486	0.56394279	0.241596997	0.164974719	0.061191365	0.1012512	0.884382784	0.087084442	0.398329079	0.230988517	0.976437569	0.842263758	0.654817939	1	1
1	0.58943665	1	0.317845792	0.642357349	1	0.563591778	0.358254254	0.07197684	0.223139793	0.129930869	0.806335688	0.706969857	0.361536294	1	0.434802562	0.872959554	0.392317981	0.065897681	0.698731303	0.539901018	0.40765518	0.408600926	0.109417938	1	0.506934464	1	0.999532998	0.790527642	0.311113268	0.507411778	0.583214402	1	0.527056158	0.0825084	0.190299124	1	0.159625158	0.357119054	0.039250258	0.275597274	1	0.188147306	0.970279157	0.620647848	0.630125403	0.46113354	1	0.868371189	0.431459248
0.335642219	0.342161149	1	0.90584898	0.541213393	0.82701081	0.722526431	0.384813905	0.077143714	0.440886766	0.196391135	0.342134416	0.921895564	0.171261668	0.925230384	0.015887275	0.907078087	1	0.229447022	0.004194105	0.156233117	0.691436529	0.213533551	0.361061245	0.657345474	0.907303333	1	0.531468928	0.619204044	0.456747949	1	0.647669673	1	0.673542559	0.344565243	0.327491999	1	0.175462902	0.334910035	0.496756077	1	0.550267518	0.176162809	0.353419185	0.849493682	0.455865711	0.793024182	0.16412428	0.389623851	0.280357987
0.761848271	0.459752023	0.120881855	0.424530029	0.217720956	1	0.436178386	0.336601257	0.081323572	0.924761236	0.066665173	0.774909079	1	0.21260871	0.679241836	0.191140875	0.834400415	0.183257371	0.044175312	0.013421792	0.25955385	0.186357722	0.154665291	0.309072733	0.683499634	0.778840065	0.830782354	0.502044618	0.111597724	0.392858088	0.563681245	0.414315909	0.838669717	0.596158326	0.391025126	0.252033591	1	0.429975837	0.519612551	0.003468894	0.565678537	0.314694107	0.105235025	0.277815461	0.496606231	0.066857181	0.169382066	0.350464404	0.689455867	0.493823707
0.746646643	1	0.212499127	0.029923009	0.319191307	0.658376575	0.345223635	0.250534505	0.280783117	0.344586343	0.380928695	0.426607996	1	0.081362545	0.679341376	0.441679865	0.608847976	0.654887438	0.022728529	0.134229004	0.191862151	0.29080835	0.019062664	1	0.645988584	0.300199807	0.612273991	1	0.075682156	1	0.290301919	0.649158716	0.362123877	0.374030471	0.111058921	0.089765325	1	0.160642967	1	0.12832509	1	0.489588231	0.823779643	0.41420719	1	1	1	1	0.724781334	0.140466988
1	0.35565117	0.95410341	0.145287633	0.537180901	0.619671643	0.602108419	0.484940082	0.164238036	0.039873395	0.319651872	0.530430555	1	0.119135953	0.785552323	0.949561715	0.778875887	0.270778328	0.002973197	0.008984683	0.337693542	0.527586877	0.033675388	0.322776616	0.985183358	0.241273552	0.287208736	0.68824482	0.886765063	0.172317803	0.476648986	0.567337036	0.589816809	0.904754758	0.304410398	0.094176322	0.171395451	0.424948931	0.505638778	0.212442204	0.67518723	0.181787536	0.124927171	0.199400768	0.21596995	0.262429655	0.363078207	0.092486732	0.376485318	0.07994318
1	0.908896983	0.76813066	0.041110087	0.502186298	0.638489187	0.201082513	0.509165287	0.150297791	0.410007477	1	0.444000334	1	0.487643659	1	1	0.598472893	0.613303065	0.023944689	0.027519563	0.985800922	0.085319094	0.28046599	0.255720943	0.739691198	0.421098769	0.094184212	0.233798772	0.246027246	0.159810752	0.331138283	0.411850721	1	0.589014351	0.377414316	0.059743509	0.420946956	0.221611619	0.293268085	0.172676072	1	0.100984126	0.074353866	0.595390797	1	0.912893295	1	0.943205655	0.633378446	0.184834525
1	0.354635805	0.933616638	0.213411927	0.22356841	0.565478563	0.031207329	0.673836529	0.125800163	0.858172834	0.193465397	0.44460693	1	0.476600736	0.638936758	0.687518418	0.343924582	0.344484657	0.713855267	0.163566634	0.465969771	0.036587082	1	0.484519422	1	0.481471241	0.356961042	0.408288717	0.053006098	0.464031041	0.435025215	1	1	0.727901816	0.673909366	0.035786681	1	0.093868151	0.373529643	0.041251488	1	0.760667324	0.258066177	0.330236703	0.425844371	1	0.588287592	0.537157238	0.442958772	0.457652837
1	1	0.29026255	0.788858831	0.325311273	0.223542288	1	0.446236104	0.046941657	0.410972685	0.035247002	0.65513128	0.472418576	0.410392731	1	0.094567113	1	0.90218699	1	0.083261177	0.619805336	0.326802909	0.631495535	0.160098866	0.807392895	0.558535695	0.065088175	1	0.083668396	0.305092394	0.411996305	0.365419716	0.479590803	0.253985256	0.677938282	0.042055067	1	0.004631537	0.15347299	0.176409721	0.911189795	0.875884473	0.431392908	0.268747211	1	1	0.243404299	1	1	0.980872393
1	0.838936329	0.762433589	0.531328917	0.840784729	0.393784225	0.258506924	0.498476774	0.056840416	0.417328984	0.094383858	0.578187764	0.99081552	0.072803274	0.842555702	0.429045111	0.86525315	0.248239234	0.230694339	0.229256749	0.587388039	1	0.75960499	0.197619349	0.806777179	0.480238795	0.071890898	0.975337327	0.966374218	0.400719315	0.566010475	0.621530473	0.290201694	0.116509549	0.551709533	0.134283498	1	0.041114964	0.48647356	0.119683571	0.223532438	1	0.479243308	0.165902719	1	0.444799244	0.46673587	1	0.751901805	0.237273619
0.735041082	1	1	0.096307509	0.179128394	0.64838165	0.15147306	0.175307751	0.261288345	0.355686843	0.111030988	0.285442501	0.013311234	0.125172004	1	0.120040447	0.765345693	1	0.0577145	0.206849456	0.698202908	0.781247973	0.514661133	0.498906672	0.546442151	1	0.736606836	0.529588938	0.314881265	0.298820287	0.430750936	0.330019563	0.552050054	0.617693067	0.468861669	0.22158429	0.237804115	0.532193959	0.075165987	0.20965527	0.529523909	1	0.547769964	0.199196085	0.023852188	1	0.64475745	1	0.571769893	0.035296299
0.979471147	1	0.829399347	0.080087841	0.982735932	0.238821894	0.201062948	0.603484333	0.831030846	0.587763608	0.275541455	0.331078887	0.364338756	0.121098928	1	0.173281819	0.659612119	0.221516088	0.044776216	0.339950293	0.10289567	0.029118985	0.280726105	0.636547744	0.786761224	0.841434896	0.913543999	0.201174498	0.661157072	0.555101752	1	0.395549119	1	0.344351709	0.32966578	0.149695158	0.30876255	0.361261785	0.059004888	0.267457962	0.348206222	1	0.372708768	0.183766335	1	0.12610738	0.860626042	1	0.656788468	0.131498784
0.953451633	1	0.396294475	0.162059724	1	0.778969944	0.053917747	0.239309177	0.123484716	0.166307703	0.718463778	0.452778071	0.829883754	0.262355655	1	0.132717773	0.274249643	0.670655727	0.178313091	0.268080354	1	0.100277819	0.06967248	0.621442497	0.715186954	0.52409327	0.272446126	1	0.057647355	0.137988865	0.2353459	0.011021154	1	0.10661152	0.178905487	0.519172311	0.817120552	0.049841482	0.424994826	0.191708714	0.618831635	0.465029418	1	0.257027864	0.652644098	1	0.589637399	1	0.215994939	0.198394299
0.926001906	0.514939547	0.176101372	0.035502061	0.811932802	0.565322936	0.019728992	0.085264266	0.118273146	0.396658212	0.067148931	0.70182997	1	0.131349593	0.523746967	0.036639132	0.570392966	0.352104247	0.052622672	0.231625453	0.502441943	0.562469006	0.498449594	1	1	0.318201512	0.651832938	0.285788774	0.134733751	0.259654224	0.382059276	0.143767193	1	0.372528404	0.308909267	0.392687261	0.233565718	0.197663024	0.047683112	0.269227803	1	0.974339724	0.387777627	0.652991354	0.661198556	1	0.631018341	1	0.935554028	0.230034381
0.955371737	0.601778924	0.793484509	0.074661918	0.239477605	0.526111782	0.972038388	0.142403483	0.101482622	0.425911278	0.028797947	0.148857802	1	0.247273162	0.79882443	0.400464118	0.948590517	0.290851772	0.117884383	1	0.541800499	0.380120724	0.120917447	0.186756074	0.998235822	0.290777415	0.784264565	0.255877227	0.570132852	0.411475599	0.176853478	0.403363138	0.272586793	0.658151925	0.123261511	0.281118423	0.298885137	0.175669342	0.453050524	0.387733936	0.170148253	0.650111914	0.133078709	0.724473119	1	0.500750065	0.354706138	1	1	0.165795878
1	0.448905259	0.313021094	0.188166812	0.979583263	0.823112726	1	0.321345419	0.960600555	1	0.049355492	0.417832881	0.181623071	0.087162152	0.973239779	0.961219013	0.888384938	0.533047855	0.050724912	0.748137772	1	0.40495801	0.202080056	0.792534232	0.877825856	0.535936654	0.282249689	1	0.978116751	0.548968315	0.518102765	0.274560511	0.626922965	0.502270579	0.475008279	0.083380498	0.826553285	0.240378827	0.118313029	0.070010953	0.375567615	0.574648559	0.470130235	0.664131463	0.952904105	0.422341257	0.467991501	0.113003515	1	0.409391373
0.962572038	0.459592193	0.109775342	0.52176708	0.966508627	0.585350811	0.077192493	0.45560807	0.98462373	0.218927637	0.285145551	0.269688219	0.029951977	0.083106071	1	0.078213938	0.856083274	0.947245121	0.17614764	0.08594963	0.646969378	0.331557423	0.441379309	0.262632549	1	0.141888082	0.093750365	0.210795462	0.167637125	0.607184649	0.367660642	0.395790726	0.870320737	0.340878218	0.546586514	0.473567843	0.303610474	0.14582105	0.39824599	0.124770634	0.621771097	0.869511962	0.277167261	0.30363518	0.865917563	1	1	0.513869643	0.771974206	0.648049295
0.324597567	0.491910934	1	0.027161373	0.927280307	1	0.01395505	0.47701332	0.942933738	0.929125726	0.573607326	0.685955524	0.130227685	0.72664839	1	0.03219986	0.364456594	0.395493269	0.131454095	0.112876259	0.983907878	0.674603879	0.498186707	0.248693377	1	0.122314945	0.225535482	0.096918568	0.072857395	0.172806114	0.642079711	0.102679804	0.658597052	0.157060668	0.279714227	0.139797717	0.086487465	0.242754906	0.23073864	0.120602168	0.463917702	0.297830433	0.601294875	0.191919863	0.613104701	0.19111751	0.780053496	0.565642178	0.669653237	0.037584919
0.684001803	1	1	0.012248442	0.516695023	0.610999763	0.022418467	0.062291879	0.276202261	0.593086302	0.09639474	0.699832022	0.181229934	0.106495008	0.486292094	0.081075311	0.300622761	0.448666543	0.117617816	0.013101386	0.173019916	0.554790199	0.295891613	0.083486378	0.602497041	0.368165106	0.535796463	0.577948153	0.620119095	0.192986593	0.690337062	0.397321105	1	0.955605209	0.637848437	0.808153272	0.782843232	0.026855459	0.283468574	0.085874058	0.892637372	0.783219516	0.382889032	0.109896667	0.192593873	0.621556699	0.929131806	0.058574572	1	0.216976389
1	1	0.194999382	0.105365805	0.220638365	0.607121646	0.135528073	0.518597841	0.287096232	0.678331673	0.079002693	0.531098962	0.970508814	0.078904636	0.210224926	0.755455315	0.976408839	0.538634419	0.870225012	0.268111527	0.211513802	0.568032801	0.365864456	0.083260089	1	0.781443894	0.584363878	0.3451235	0.388081819	0.548187315	0.481099576	0.427818477	0.599285007	0.245944545	0.643856764	1	0.631701708	0.259948075	0.047346011	0.05104091	0.345130861	0.369234651	0.095367037	0.068320513	0.49924612	1	0.547253549	0.246045485	0.476132691	0.358284742
0.656878948	0.258167088	1	0.085226588	0.245274082	0.817245603	1	0.381805807	0.424706489	0.521060109	0.414115906	0.809463322	0.385506183	0.074384339	0.244063437	0.40792942	0.869176328	0.080395594	0.015521194	0.007123897	0.756709397	0.360269368	0.403901964	0.862168789	0.833994031	0.57313633	0.684330165	1	0.104149267	0.667142451	0.136137828	0.049058419	0.597868323	0.261529833	0.555825412	0.106088959	0.434188843	0.748514831	0.08580716	0.303576022	0.355561584	0.150036722	0.319992661	0.508387506	0.209257141	0.413505346	0.767637968	1	0.882332444	0.37838757
1	0.856248558	1	0.021720717	0.651520669	0.651099026	1	0.255729139	0.468560606	0.025186924	0.083041355	0.567921877	0.017596019	0.319377899	0.629415751	0.105745859	0.309501082	0.792776406	0.596155107	0.194641188	0.328354686	0.088414207	0.407042116	0.214277878	0.475784749	0.39422673	0.211446494	1	0.149433419	0.272125125	0.891475856	0.070480183	0.34795931	0.030058665	0.231613055	1	0.709835052	0.053602386	0.018039519	0.014732377	0.758949339	0.46478498	0.239339098	1	1	0.09733358	0.164880365	1	0.441577017	0.203937143
0.899191201	0.25794372	1	0.058225378	0.529855132	0.596364439	0.0203353	0.476585299	1	0.447722584	0.412851781	0.479761928	0.315773934	0.125952631	1	0.35457027	0.701658547	0.173232719	0.606461048	0.005820329	0.809004784	0.041338004	1	0.917277932	0.444685251	0.379572541	0.201772138	1	0.054485578	0.173267528	0.848502517	0.332346797	0.537365794	0.411698997	0.24776645	0.449034393	0.520219564	0.027045308	0.11158821	0.106992818	0.304771811	0.570323229	1	0.689678788	0.542787254	0.767006516	0.222134113	1	0.103105433	0.247410044
1	0.507480681	1	0.209898412	0.307923228	0.573665023	1	0.509320319	0.854349196	0.636489451	0.210728407	0.531685412	0.072999611	0.062419731	0.822116137	0.207190961	0.834763408	0.269071996	0.140290424	0.205037951	0.530290008	0.01590454	1	0.327032894	0.45904544	1	0.290335894	1	0.042320762	0.390977949	0.595853448	0.073314317	0.500948191	0.256721586	0.199101582	0.612895668	0.48290199	0.216864869	0.346803039	0.084033981	1	0.617275417	0.097522587	0.256147146	0.801079631	0.505586207	0.927521586	1	0.284639895	0.154879302
0.932817936	0.917828739	0.204095572	0.166811123	0.281455636	0.356037408	0.22264339	0.528091669	0.119540803	0.543376684	0.007533419	0.687889934	0.289155006	0.278170705	0.725604236	0.095056012	0.674317122	0.648836076	0.069771148	0.096416265	0.466879219	0.989496291	0.990039468	0.473649144	0.610994935	0.321330965	0.20856452	1	0.32547003	0.118693464	0.703550398	0.370877266	0.843915403	0.193435937	0.765461206	0.518986046	0.727808535	0.410541534	0.626224458	0.026287796	0.830566525	0.171569005	0.16550909	0.061367761	0.602788568	0.519947886	0.49027127	0.48382169	0.161126435	0.784130633
1	0.39638865	1	0.086194195	0.372018605	0.301894605	0.207061157	0.400271893	0.324472815	0.143253654	0.0495538	0.836374342	0.378809929	0.12216787	1	0.310459703	0.210429415	0.401371628	0.149592757	0.103759758	0.311332494	0.891413271	0.389128745	0.251070976	0.464297146	0.323934853	0.7138412	0.728004634	0.081653215	0.214858681	0.308702409	0.727972329	0.164575607	0.26275444	0.692695558	0.490203679	0.751690388	0.326994956	0.061108205	0.257895976	0.238020435	0.264642507	0.228259847	0.319372296	0.217528269	0.007553186	0.651018918	1	0.44125098	0.051027905
0.300149173	0.648595989	0.167667896	0.518273413	0.709032536	0.594189703	0.009584095	0.434849352	1	0.397411048	0.813136935	0.738065422	0.03468585	0.051157467	0.253048509	0.63378334	0.814309061	1	0.335471064	0.208900943	0.531698227	0.549782395	0.295900106	0.328447819	0.12090148	0.229021639	0.970004916	1	0.057327546	0.618311405	1	1	1	0.104329459	0.516195416	0.212132096	0.679833293	0.10895139	0.354491442	0.439038664	0.384856313	0.474060029	0.793281496	1	0.157603219	0.033392332	0.795529664	0.039138697	0.975260854	0.098931789
1	0.907997429	0.394273996	0.263791442	0.754533947	0.796359718	1	0.613026679	0.498082548	0.566378832	0.236523554	0.966375053	1	0.211256742	0.97978127	0.314112991	0.406323284	0.246355549	0.149969742	0.576774955	0.809655011	0.57398206	0.314018339	0.659175575	0.941393256	0.767376304	0.631524682	0.535486817	0.786576271	1	0.116366662	1	0.996359169		0.422140151	0.08437673	1	0.274420202	0.352794021	0.488341898	0.390295863	0.368710369	0.549274981	0.63721633	0.327464461	1	0.865296841	0.391622812	0.706960499	0.297513843
[truncated: 694 more columns]
