# Supplementary material for: Music-induced emotion flow modeling by ENMI Network
Source: PLoS One. 2024 Oct 21;19(10):e0297712. doi: 10.1371/journal.pone.0297712 (PMC11493256; doi:10.1371/journal.pone.0297712)
Supplement: S1 File — (ZIP) [file pone.0297712.s001.zip › minimal dataset/Emomusic dataset/Music features/十二平均律-11.csv]

2.mp3	3.mp3	4.mp3	5.mp3	7.mp3	8.mp3	10.mp3	12.mp3	13.mp3	17.mp3	18.mp3	19.mp3	20.mp3	21.mp3	22.mp3	24.mp3	25.mp3	31.mp3	32.mp3	35.mp3	37.mp3	39.mp3	40.mp3	41.mp3	42.mp3	43.mp3	44.mp3	45.mp3	46.mp3	47.mp3	48.mp3	49.mp3	50.mp3	51.mp3	52.mp3	53.mp3	54.mp3	55.mp3	56.mp3	58.mp3	59.mp3	60.mp3	62.mp3	64.mp3	65.mp3	67.mp3	68.mp3	69.mp3	70.mp3	71.mp3
1	0.791993797	0.272148281	1	0.993673682	0.062867649	0.057459049	0.189780444	0.527109921	0.848455966	0.757298827	0.49371317	0.15394713	0.598071754	0.856014073	0.603573143	0.651223421	0.571236134	0.512652218	0.175035477	0.380040705	0.638409734	1	0.446960658	0.680444121	0.497259021	0.420519203	0.754481494	0.673473239	0.487771034	0.661890686	0.536531448	0.971138477	0.436226577	0.377446622	0.275576204	0.53571111	0.196716532	0.198311135	0.952699006	0.478715241	0.441216171	0.20794113	0.648432016	0.714725077	0.921688199	0.322915673	0.97374779	0.830377162	0.468895376
0.154112846	0.959721148	0.632317126	1	0.858257949	0.078675389	0.073842436	0.058644123	0.355779201	1	0.138056323	0.244313225	0.015463819	0.201723173	0.37727958	1	0.462683856	0.030002387	0.119722836	1	0.562336922	0.089229435	0.652428985	0.405372053	0.987621188	0.224919423	0.205370262	0.624808848	0.091891013	0.339764208	0.419339269	0.443911403	0.595413327	0.554831207	0.245661393	0.098856688	0.719419897	0.037898928	1	0.433822125	0.029449308	0.419654936	1	1	0.199078009	0.165313378	0.193301961	0.662968755	0.567431509	0.073327281
0.107320972	0.924164116	0.78503263	0.13290067	0.174218938	0.77561599	0.012398945	0.37435174	0.22697112	0.00575812	0.964104414	0.477603048	0.623638272	0.104955673	0.351899743	0.138649181	0.817613721	0.001591108	0.066218153	0.674122751	0.463128597	0.293584138	0.594782829	0.23135601	0.393915981	0.257516176	0.369806856	0.632513404	0.214253321	0.610593259	0.5974105	0.092334799	0.533643603	0.43547228	0.689224482	0.940124154	0.817160845	1	1	0.275421977	0.326382548	0.152424514	0.349346042	0.426056802	0.39530313	0.5884794	1	0.634536207	0.63719207	0.30153954
0.171788618	0.9133448	0.328721941	0.092508316	0.730033278	0.076509625	0.047777575	0.38074559	0.057190266	1	0.547982991	0.156299621	0.029231781	0.072571091	0.472576469	0.090179652	0.506839693	0.649174035	0.017733028	0.015951673	1	0.111435659	0.127987891	0.532523155	0.346834481	0.167566061	0.025305968	0.436404169	0.051271226	0.148358658	0.531975508	0.183566228	0.579489231	0.435191214	0.133922741	0.140764281	0.428717911	0.475049257	1	0.601303041	0.139864624	0.384328067	0.076428406	1	0.741419375	0.025749087	1	0.683395982	1	0.480511338
0.162810355	0.843770027	0.79658705	0.086403951	0.445292443	0.705946505	0.104160994	0.145047188	0.981047571	0.984728813	0.431969136	0.311825514	0.608813405	0.199218273	0.248552233	0.16133514	0.243091911	0.418025643	0.41664955	0.015104026	0.360917091	0.390112847	0.018823259	0.388650596	0.543485403	0.414786756	0.050482258	0.587578475	0.091393746	0.142703727	0.352470428	0.07607834	0.854967952	0.426313609	1	0.255126953	0.37332955	0.172204018	0.474961102	0.438800186	0.511008441	0.278951854	0.085992314	0.497438341	0.638745546	0.556121826	1	0.120646693	0.29449147	0.078821167
0.321338207	0.877603412	0.510324478	0.436395377	0.474225581	0.778683484	0.313684404	0.19291307	0.960790992	0.025451286	0.443931729	0.251393586	1	0.159497783	0.450527579	0.403003663	0.273993462	0.112692103	0.174626142	0.002358813	0.716831267	0.05421539	0.072662152	0.305411518	0.772505522	0.43854627	0.116820484	0.441208601	0.384150088	0.374695569	0.25358358	0.116302378	0.170898929	0.249281242	0.7164253	0.062758692	0.600697577	0.541906059	1	0.676418066	0.494305283	0.58100009	0.176899478	0.338016033	0.422555625	0.681418419	1	0.238298371	0.349859953	0.703296006
0.370459408	0.663224936	0.443966568	0.242054805	0.844662488	0.01955439	0.370107293	0.066547588	0.544394433	0.206706688	0.740000188	0.457568139	0.240280136	0.166112602	0.603795648	0.3485412	0.406145245	1	0.489889234	0.001161228	0.99086982	0.214450657	0.27173534	0.34753722	0.277041435	0.369375914	0.100114703	0.261063904	0.18350108	0.690780818	1	0.032357518	0.104122952	0.168179482	0.696937203	0.121374972	0.945658684	0.502833724	0.207100675	0.079268478	0.101923108	0.91860342	0.461550415	0.194709495	0.049039647	0.355213404	0.210303441	0.162826911	0.093127877	0.183668643
0.168930605	0.644947112	0.801018	0.247573331	0.735485852	0.820014596	0.195658281	0.131804511	0.170654103	0.018610887	0.975444198	0.215429232	0.722720921	0.657427549	0.713770568	0.160375163	0.294094205	0.340931863	0.262834996	0.666463733	0.550644934	0.057748932	0.595452189	0.305259347	0.52384752	0.31752488	0.137438342	0.329989463	0.127291054	0.324629843	1	0.030862018	0.501117647	0.330027133	0.087400772	0.352411628	0.080779776	0.136698127	0.751512945	0.712481678	0.065677166	0.988360405	0.153402284	0.088945925	0.32078141	0.720019817	1	0.06851241	0.442017704	0.566794395
0.137750462	0.534872472	0.591954529	0.73999548	0.197505221	0.842306793	0.369856268	0.402467489	0.16520454	0.110700428	0.139230445	0.397758126	0.623776078	0.636761427	0.863490939	0.563496649	0.541121542	0.230115533	0.100856476	0.030868659	0.830219865	0.449152201	0.398239434	0.190982699	0.813229144	0.20680061	0.063422479	0.471814066	0.976402521	0.676974595	0.771320522	0.111969352	0.591258407	0.259343892	0.693955779	0.204315737	0.258553892	0.472623706	0.806152225	0.687286556	0.121194787	0.61801511	0.34646529	0.529772162	0.887121022	0.684175849	1	0.245934218	0.499552101	0.317995131
0.17837958	0.524843991	0.308024108	0.545845807	0.300016612	0.058290187	0.723037243	0.476494759	0.075054295	0.358809739	0.187446535	1	0.130152494	0.199873433	0.2892721	1	0.601946414	0.246924937	0.390710503	0.219755009	0.21986419	0.020484855	0.704998374	0.585147381	0.699392378	0.380774587	0.59928292	0.583922386	0.334351927	0.755046546	0.248913065	0.083829314	0.850284934	0.188089475	1	0.257916629	0.452565044	0.0891767	0.706048191	0.852252662	0.39677617	0.908645272	0.336638302	0.295312673	0.873262644	0.510823965	1	0.048012719	0.508838356	0.350999475
0.616961956	0.520724416	0.615451872	0.050277203	0.740370631	0.565331697	0.823385	0.19122918	0.154948354	0.409131706	0.141523242	1	0.367014945	1	0.910672426	1	0.64444536	0.317281306	0.734052539	0.069315039	0.275750995	0.321585029	0.740024984	0.318569571	0.565458894	0.299182087	0.391204	0.587628722	0.294023752	0.250353903	0.899312139	0.064099289	0.80966866	0.457806647	0.227647334	0.227229834	0.228376999	0.380058646	1	0.58708936	0.347078294	1	0.065035217	0.335209846	0.506932795	0.557684958	1	0.402886242	0.83030653	0.269976646
0.761091292	0.963696122	0.827628493	0.263508171	0.389350444	0.638231158	0.959839582	0.559300363	0.25314784	0.268451244	0.587486386	0.815778136	0.635730863	0.409103453	0.305667669	0.094570838	0.519469023	0.290584356	0.144740045	0.108075306	0.681833446	0.630683243	1	0.275734127	0.936971307	0.370470405	1	0.157612711	0.089554496	0.902699113	0.340129048	0.082726516	0.925066769	0.080963902	0.225812703	0.365505785	0.544289887	1	0.251087248	1	0.161708936	0.249046117	0.135250941	0.162542194	0.421159744	0.26230973	0.306843549	0.227155507	0.360758275	0.379833281
0.426941365	0.833878577	0.527175248	0.088821538	0.736734807	0.346924961	0.490591764	0.364878774	0.314313203	0.306211948	0.775799811	0.720859349	0.541154444	0.14652817	0.394342512	0.144431904	0.570731342	0.125862584	0.319998026	1	0.915534258	0.131117687	0.402793556	0.324427545	0.711564004	0.607059896	0.169578299	0.684645951	0.355504662	0.372079521	0.23601757	0.38550663	1	0.452358067	0.108572736	0.319089592	0.651292861	1	0.41267696	1	0.27900061	0.663201869	0.17693904	0.347594887	0.327243388	0.173282817	0.416893333	0.705519617	0.232587144	0.133616135
1	0.76789254	0.688882649	0.639883399	0.741652906	0.328071713	0.004577172	0.755438805	0.236898825	1	0.375262082	0.294483483	0.044449281	0.724412441	0.70834595	0.099309862	0.430420846	0.619808555	0.332928747	0.382768869	0.66891408	0.139759839	0.32886979	0.136905432	0.547456264	0.345764697	0.165554613	0.26984781	0.004222034	0.356322855	0.19222565	0.139651343	1	0.767520428	0.385406554	0.495718867	0.455458999	0.487880468	0.030266225	0.854172587	0.239777505	0.466834843	0.273813069	0.157403693	0.615540564	0.844772398	0.370756954	0.2873649	0.190940678	0.103704125
0.693171799	0.245768398	0.195297822	0.060856357	0.481606871	0.637911916	0.399169296	0.395056158	0.837179661	0.753004551	0.617762208	0.9563182	0.178706348	1	0.54978615	0.735925376	0.622395575	0.182878703	0.080954663	0.068684906	0.773543	0.335104525	0.036945511	0.297667503	0.537578285	0.880331397	0.893250525	0.155545011	0.154146075	0.672804296	0.946429014	0.233517453	0.157489002	1	0.13967976	0.328176737	0.693092525	0.556665301	0.274565279	0.729606867	0.306442618	0.414230406	0.085889198	0.685351908	0.787724555	0.82367897	0.843858778	0.20376718	0.144907668	0.549603999
0.429455787	0.597873569	0.62711966	0.140989423	0.220233038	0.562077522	0.736277819	0.444246083	0.1878656	0.015911059	0.439383924	0.485948682	0.433805048	1	0.07132303	0.425587624	0.347804159	0.157369897	0.303114951	0.348446399	0.883719027	1	0.214153245	0.174702302	1	0.575553715	0.11947877	0.115212627	1	0.617550969	0.42176196	0.38429758	1	0.640312254	0.710247815	0.282929033	0.834994733	1	0.695267797	0.840632558	0.139826819	0.306505352	0.150967553	0.481022358	0.668725371	0.700522006	1	0.756722152	0.418880671	0.473687232
0.590509892	0.640093923	0.809355676	0.155959561	0.877472937	0.76578629	1	0.563614309	0.303113788	0.045499057	0.223633721	0.711282611	0.728461921	1	0.189482689	0.160298273	0.332605034	0.25044328	0.03016277	0.314252198	0.312449098	1	0.021154447	0.368415087	1	0.476834416	1	0.274077177	0.715037346	0.310428172	0.568712473	0.090891264	0.448694885	0.672783554	0.759095132	0.202463821	0.905344665	0.313261867	0.10377264	0.689025044	0.237524301	0.574426591	0.042935774	0.338162303	0.457038313	0.992606521	0.167326123	0.120879538	0.682851553	0.260053307
0.373131722	0.789072931	0.6680004	0.135831103	0.812404871	0.738983631	0.060258314	0.388132274	0.325267106	1	0.208046123	0.543471754	0.759359539	0.35705179	0.912617505	0.049042933	0.333582103	1	0.283273041	0.274862051	0.053640507	0.281252414	0.168412879	0.276775718	1	0.403351277	1	0.477988094	0.974115014	0.806505322	1	0.197286233	0.853032947	0.588603437	0.789242566	0.260338694	0.98687911	1	0.350213081	0.772211075	0.17244786	0.647392988	0.534924567	0.613314569	0.067566954	0.682170868	0.627577662	0.105282277	0.648595035	0.273985207
0.146744251	0.39083007	0.280246884	0.419164568	0.208207294	0.727117121	0.028421074	0.390460581	0.316625684	0.050215211	0.397443682	0.528740048	0.127607375	1	0.078147866	0.036549758	0.611046612	0.156258941	0.5658831	0.076072179	0.230910316	0.611925364	0.322631657	0.782221377	0.822081923	0.368712604	0.122123092	0.21113421	0.684661269	0.833586872	0.763882756	0.372356504	0.949027896	0.522452176	0.323281258	0.480565906	0.554126501	0.085257433	1	0.522202551	0.752815008	0.433113545	0.357945681	0.870518446	0.324570984	0.666764438	1	0.311907202	0.611447334	0.34781301
0.318125933	0.299808502	0.40501681	0.280639887	0.686092496	0.78890264	0.013740267	0.363183111	0.386686772	0.413226664	0.268098235	0.575192213	0.063432403	0.914132774	0.555331349	0.204157114	0.415988624	0.393208951	0.308826417	0.002309001	0.166603461	0.024467506	0.330897629	0.700155616	0.796619058	0.442303419	0.202132314	0.142848507	0.093420595	0.504727364	1	0.251708716	0.375619829	0.231234938	0.145250291	0.356432736	0.652726948	1	1	0.039178297	0.381172597	0.583456039	0.336201042	0.490724325	0.798533916	0.935303628	1	1	1	0.279503822
0.492665499	0.561730266	0.722431958	0.754574537	0.487919569	0.697163165	0.013337816	0.070372313	0.385888219	1	0.178008586	0.531656921	0.165938675	0.370731115	0.701494455	0.535675347	0.369461983	0.156365126	0.098085754	0.025812145	0.105704144	0.225905761	0.794805765	0.490152329	0.927298665	0.70380944	0.082050212	0.309228897	1	0.66231823	0.727978528	0.315263301	0.919179857	0.350387752	0.432310343	0.538499355	0.53586632	0.183484703	0.934846699	0.036250364	0.510502934	0.350682437	0.275763005	0.372572869	0.317625552	0.301571131	1	1	0.875716507	0.207467422
0.619117022	0.965637147	0.67522186	0.722558081	0.306096464	0.738222122	0.066853292	0.365389913	0.942502439	0.628924489	0.09785717	0.588857114	0.834650934	0.443994492	0.395699471	0.140862301	0.182491884	0.517201722	0.02838818	0.10384839	0.809638143	0.156826541	0.346115947	0.38092944	0.368423253	0.387025923	0.940426886	0.094497576	0.576393604	0.181894675	0.332758248	0.713153243	0.264184564	0.662150085	0.220125854	0.261152685	0.408326566	0.059851885	0.194385916	0.022510871	0.622139156	0.511605084	0.032700375	0.425894678	0.079171062	0.341738284	0.182012767	0.369000882	0.411565661	0.298444688
0.619677305	0.895054996	0.502021909	0.251575977	0.739181221	0.623286068	0.024908187	0.894988835	1	0.639542282	1	0.546899557	0.650900364	1	0.596496284	0.015260655	0.192885026	0.153203651	0.203206807	0.911743462	0.408659607	0.268034697	0.881560087	0.101462118	0.530431569	0.561936617	0.071947977	0.295232296	0.030554662	0.371813506	0.347786039	0.171840563	0.533249497	0.157000005	0.33844012	0.581966519	0.736066163	0.045000095	1	0.187270343	0.182548091	0.605657995	0.187929496	0.889146984	0.274217457	0.594742119	0.662834525	0.066972077	0.686106861	0.315606058
0.610405147	0.920812428	0.359856009	0.088761315	0.745111942	0.124853641	0.05225407	0.389453501	0.195669219	0.161801532	0.101794042	0.312642455	0.05340847	1	0.337940156	0.043923371	0.506701469	0.431819052	0.18916072	0.010683743	0.688342929	0.113190405	0.778861403	0.22819072	1	0.659463286	0.449909747	0.253096104	0.92610693	0.412937045	0.964125752	0.445448488	0.605681241	0.461214721	0.270028889	0.612368286	0.445812434	0.200936273	0.206759989	0.518349528	0.192131743	0.442661166	0.352837294	0.696952164	0.152606755	0.114338242	0.902495086	0.957565129	0.134265453	0.337566197
0.527589679	0.834270656	0.849423766	0.023746889	0.173754022	0.844615757	0.054130089	0.724291861	0.343495756	0.220523074	1	1	0.271597087	1	0.80495733	0.397525847	0.508596003	0.176758364	0.175145581	0.130444124	1	0.055000298	0.044378605	0.263556242	0.39186278	0.264989465	0.087472886	0.05191645	1	0.433610588	1	0.167147845	0.830952942	0.136856154	0.196152315	0.4039599	0.648946822	0.826451838	0.347544819	0.074223869	0.714006424	0.383301824	0.321092784	0.176306918	0.755070686	0.234083861	1	0.243500456	0.201295033	0.108412623
0.675734818	0.857831299	0.348236889	0.041756123	0.431302637	0.703515828	0.040797804	0.329604417	0.131032839	0.370598257	0.4679088	0.597967386	1	0.668500543	0.495519161	0.339299202	0.160120472	0.295784354	0.249021351	0.137075961	0.701510131	0.14018485	0.092576757	0.322780222	0.195310116	0.504918098	0.268800825	0.27680707	0.984659553	0.665411234	0.289121568	0.205661505	0.980763733	0.555683017	0.321831495	0.458947867	0.271831602	0.527286828	0.087918252	0.224312752	0.228407487	0.496863335	0.381909758	0.981730461	0.253010601	0.319057912	0.960995138	0.143640563	0.847365379	0.176371202
0.821556091	0.64199847	0.247138053	0.001660437	0.481493235	0.445644498	1	0.488798589	0.939053774	0.247749478	0.479629427	0.913464367	1	0.561917305	0.92426163	0.535484672	0.35943985	0.386703879	1	0.05971751	0.530427814	0.229582638	0.111012675	0.865647972	0.730435312	0.557600558	0.113718271	0.178531379	0.852411687	0.186117798	1	0.137229949	0.979482949	0.389526457	0.250866771	0.215776414	0.249654531	0.320544839	0.424298197	0.140603825	0.164501324	0.036400456	0.065453954	0.172875389	0.123859733	0.554774225	0.734157145	0.19390665	0.311288774	0.276065916
0.435603648	0.686545908	0.598505557	0.078896835	0.735242546	0.815023482	0.622288287	0.455976695	0.980456412	0.162714615	0.345466703	0.421465695	0.781444013	0.296450317	0.800811529	0.169179246	0.791752815	1	0.474822193	0.12230064	0.091155186	0.032650445	0.238602877	0.288295716	0.605769515	0.606288671	0.77713877	0.31166324	0.076599255	0.285825819	0.539374352	0.110506333	0.452906877	0.402685165	0.02875728	0.178362712	0.502762794	0.619525969	0.335611463	0.110575572	0.949044585	0.446485043	0.382483393	0.782377899	0.167639121	0.525458395	0.548914433	0.250450045	0.094336957	0.238231435
0.926678777	0.587070465	0.522074044	0.529591084	0.368971944	1	1	0.902452707	1	0.992616773	0.434445083	1	0.237163618	0.544699609	0.468092114	0.058381449	0.60812372	0.560236752	0.237241074	1	0.710644782	0.412305653	0.226622954	0.521348596	0.766751289	0.259780675	0.067976378	0.262056589	0.093515977	0.401335865	0.348037452	0.415910065	0.31642431	0.214112937	0.594451249	0.209952518	0.459812373	0.220654845	0.616550565	0.022879664	0.446914226	0.814133108	0.073635504	0.397927135	0.068023317	0.40744561	0.748623848	0.612265587	0.267045945	0.523230851
0.664171338	0.688301802	0.729304552	0.082964748	0.314154267	1	0.6554901	0.497088879	0.067698948	0.437821358	0.079691641	0.872259974	0.015013824	0.35120365	0.434411943	0.488840967	0.137338623	0.250627607	0.109282859	0.347579122	0.827807844	0.095929399	0.220494568	0.392336994	0.825328112	0.327147871	0.215361923	0.210150883	0.122023314	0.855175138	0.476990312	0.176322624	0.653762877	0.703964472	0.732936144	0.477294862	0.478050739	0.25675717	1	0.412974805	0.277935058	1	0.036829468	0.236979544	0.018922873	0.989407539	1	0.049881849	0.226178795	0.250445873
0.480320841	0.617427826	0.310859382	0.198039666	0.744153976	1	0.73263669	0.187456191	0.339974374	0.603567958	0.29016611	0.06590686	0.471324265	0.11302527	0.599314928	0.712314129	0.47624135	0.638798535	0.118869878	0.034044951	0.362036794	0.069667682	0.159952298	0.394477755	0.638412774	0.202077091	0.433311015	0.259997129	0.091605365	0.478971452	1	0.146633402	1	0.661356926	0.734158039	0.433334827	0.304684043	0.375840187	1	0.040321652	0.332448035	0.215317637	0.052067932	0.08943364	0.878692329	0.587902606	1	0.238091826	0.397996157	0.784883261
0.574153423	0.579241514	1	0.291297227	0.73196131	0.522411883	0.121830471	0.134909466	0.036882527	0.682503462	0.276022106	0.222941086	0.287742853	1	0.629023194	0.796763122	0.537395	0.436781824	0.098340444	0.484688222	0.629236102	0.157862857	0.277451187	0.247325704	0.387290388	0.870119691	0.2206707	0.40058279	0.58912605	0.898873091	0.71029377	0.158416912	0.189595371	1	0.311677337	0.392701387	0.089408748	0.25923273	0.208240256	0.159714788	0.663831055	0.233610526	0.45851478	0.273742855	0.297828376	0.696937978	1	0.093608253	0.576340735	0.563592911
0.700796485	0.809779167	0.99265182	0.30068776	0.270857304	0.782716215	1	0.362600803	0.196752921	0.630904257	0.720467269	0.227945432	0.340526402	0.790470719	0.795251369	0.15890108	0.580433726	0.509170949	0.04157576	0.265683919	0.433717698	0.161841601	0.462370813	0.241940334	0.944882989	0.250166774	0.562069476	0.386606395	0.808299839	0.709371805	0.26370582	0.061144218	0.417889625	0.628801525	0.699084699	0.639397264	0.084708594	0.595680356	1	0.190774113	0.519626498	0.177934736	0.058358528	0.417089909	0.064817958	0.399736524	0.222565711	0.272329152	0.808792293	0.404323548
0.307288915	0.353709936	0.698330283	0.103050329	0.362496167	1	0.335969985	0.39680028	0.163484916	0.189556882	0.118349463	0.130394697	0.096534513	0.249555498	0.448909223	0.020049617	0.549416602	0.8857916	0.07858327	1	0.36341083	0.398937464	0.928526819	0.40303719	1	0.423122853	0.276425689	0.645857453	0.707796395	0.578983665	1	0.091025017	0.566713691	0.591864169	0.278308719	0.486653686	0.553807616	1	1	0.091867976	0.073725514	1	0.287434161	0.387777358	0.235572174	0.62003535	1	0.365910769	0.829838395	0.38716042
0.970072269	0.367243826	0.444635361	0.340746552	0.519576848	0.993513465	0.428734064	0.381620556	0.536283195	0.14019978	0.165583342	0.603825867	0.850867152	0.998994052	0.758009076	0.231422305	0.602294803	0.489856482	0.132108495	0.109175816	0.554647505	1	0.581387877	0.132755965	0.724993229	0.379758596	0.285618901	1	0.625489354	0.361919761	0.418807566	0.3837865	0.879781485	0.236359909	0.130964324	0.354340255	0.914460003	0.77109611	0.335739464	0.054514319	0.11775402	0.648421586	0.257419616	0.631785452	0.517778337	0.898357093	0.751116157	0.490243733	0.635174513	0.384414852
0.542889118	0.358442932	0.62622714	0.585865498	0.743441224	1	0.292701304	1	0.12108288	0.143540338	0.397871286	0.567714453	0.683687449	0.527205527	0.509495139	0.018217152	0.635901451	0.857584536	0.186978862	0.005288635	0.144817889	0.435475677	0.293713987	0.235451669	0.807422638	1	0.984219253	0.509932578	0.281365037	0.512660146	0.785413265	0.27053836	0.65071857	0.605570197	0.302961171	0.274958074	0.910402298	0.323855996	0.528075814	0.4528265	0.695201457	1	0.285653412	0.173996493	0.77469641	0.535583496	0.552868366	0.161608741	0.385300815	0.33985433
0.288585544	0.526670456	0.08196269	0.548742771	0.186695889	0.815232277	0.413109422	1	0.214788452	0.630424559	0.460769385	0.680074155	0.815252542	0.685806036	0.339040399	0.272218108	0.619014323	0.197807118	0.037887819	0.019730477	0.331870139	0.327454537	0.194348261	0.370680124	0.629733741	1	1	1	0.129382715	0.43083775	0.885466754	0.159617022	0.847150803	0.366425335	0.485416204	0.106827661	0.925406694	0.957947552	1	0.002394755	0.474986643	0.313712537	0.471252084	0.18518585	0.48891753	0.152868137	0.545368254	0.292055815	0.822102785	0.330320925
0.692528188	0.807924628	0.148603618	0.126788527	0.409763545	0.899356663	0.445525885	0.28660354	0.367257714	0.214007482	0.541728139	0.443257719	0.350544095	0.335931122	0.385009706	0.151311576	0.760096252	0.378310829	0.027967546	0.12245848	0.453911394	0.452774078	0.036433414	0.521260262	0.605463564	0.24954021	1	0.592737138	0.103520818	0.862355351	0.570249319	0.237633601	0.470012665	0.131839246	0.124142021	0.068656981	0.934316158	0.32157746	0.229000583	0.217640147	0.579349458	0.398831844	0.348582745	0.131121874	0.891814291	0.498945773	0.566993773	0.294624597	0.440737784	0.177622721
0.689842403	0.412540525	0.954917431	0.62328124	0.740972877	1	0.707621217	0.744128764	0.289094001	0.053697851	0.38035953	0.61445725	0.268334121	0.462172091	0.693696856	0.375160486	0.530945241	0.351558775	0.009293295	0.003685768	0.217931226	0.466107994	0.075367212	0.866954088	0.912275791	0.250914097	0.076642267	0.360968083	0.790867925	0.123640411	1	0.178809226	0.498210609	0.682511568	0.355463713	0.078839116	0.090914711	0.990379989	0.889180005	0.240131438	0.405935258	0.159767658	0.200025797	0.090032995	0.10628324	0.294679075	1	0.144322976	0.239493549	0.147986516
0.673386276	0.646546125	0.50818944	0.113600902	0.696838439	1	0.297934592	1	0.280262083	0.398069203	0.292389661	0.765252352	0.367125362	1	0.53285706	0.643483818	0.383038163	0.572194695	0.023884375	0.018513322	0.923184872	0.116066553	0.548685491	0.14825657	0.708148181	0.399316341	0.077829815	0.254916787	0.133235171	0.192019045	0.308631271	0.352828354	0.929101527	0.41143176	0.584109247	0.044316042	0.281734198	0.126470566	0.731336057	0.214834377	0.759837568	0.149974614	0.081855431	0.654456437	0.581676304	0.80739814	0.841446996	0.367414653	0.323098481	0.285423994
0.709601104	0.386690557	0.820917547	0.436278582	0.188785627	0.765908718	0.019211292	0.417954743	0.332370371	1	0.398234576	0.686014354	0.404951185	1	0.505505323	0.585735381	0.209977791	0.364582926	0.596471786	0.114696495	0.386825144	0.013939909	0.858958662	0.614596367	0.72387898	0.426199555	0.291085571	0.524977922	0.035060752	0.258012891	0.512741446	0.760437489	0.894029498	0.556170642	0.777855873	0.021354456	0.91422683	0.239769161	0.295109361	0.048755351	0.446925581	0.320837677	0.140015692	0.348410308	0.235249862	0.858771026	1	0.360661894	0.18877621	0.593130767
0.785510182	0.992835402	0.341002673	0.893685758	0.277224749	0.76808846	0.825146198	0.528843164	0.124174245	0.175195917	0.028702524	0.834421575	0.570949018	0.754246652	0.663812399	0.116630495	0.829314232	0.747505963	0.553742051	0.243020177	0.619706988	0.324208021	0.450892866	0.220343158	0.74404484	0.247300848	0.016069949	0.272998512	0.144802377	0.217528373	0.407388151	0.313014328	0.260060042	0.196724862	0.735784829	0.025734056	0.906279802	0.145670936	0.368104637	0.231601432	0.656902611	0.509277701	0.190215349	0.281517684	0.94608444	0.962508678	0.434513271	0.550253212	0.910752833	1
0.826198995	0.873084307	0.338036269	0.642959416	0.916383862	0.734210491	0.305576056	0.311284095	0.185645863	0.222412109	0.061510652	0.337449253	1	0.261355639	1	0.261993557	0.694143474	0.302340984	0.202155873	0.091135278	0.813122749	0.323780835	0.782733083	0.337145329	0.825169146	0.23241356	0.060784195	0.556792676	0.834298909	0.378568351	0.755257368	0.176254451	0.376198858	0.128323019	1	0.076560952	0.911328554	0.206943274	0.763863862	0.107291363	0.211037964	0.84019202	0.415545434	0.386643022	0.390167683	0.287840039	1	0.536342144	0.537041128	0.407251745
0.344848186	0.974529564	0.350808561	0.248536423	0.158633217	0.896125972	0.38941893	0.220798582	0.394618928	0.353915751	0.331425905	0.587924004	0.021259908	0.253756166	0.641694307	0.106069684	0.548220873	0.670559764	0.068932772	0.083956137	0.623196483	0.145695418	0.396277338	0.225253135	0.585176766	0.481624901	0.602591455	0.569353461	0.352395624	0.236316264	0.53455776	0.170073688	0.544714153	0.525255501	0.461074203	0.106655315	0.241783872	0.349084675	0.256094694	0.040570401	0.317527503	0.832154393	0.14917326	0.258313537	0.019826837	0.499129504	0.300404131	0.725246131	0.371949315	0.092582591
0.510486305	0.84730798	1	0.292338043	0.774201274	0.766399682	0.296628088	0.504553616	0.943378329	0.347250313	0.146649122	0.506014407	0.386184186	0.433271736	0.880214691	0.273433536	0.405858338	0.259924173	0.072347157	1	0.116365634	0.030461229	0.312287122	0.285722733	0.632722557	0.872279227	0.227098331	0.119752489	0.134258613	0.604597867	0.679057717	0.048157021	0.838699937	0.235954359	0.164171413	0.096384063	0.299299598	0.213955894	0.128918022	0.06800849	0.117509276	0.637999117	0.184186593	0.124379292	0.833777726	0.184106559	1	0.688421369	0.500723183	0.142118558
1	0.790843308	0.209462956	0.623021066	0.882283449	0.863316059	0.063237481	0.28824684	0.09966483	0.12529625	0.721770108	0.541723013	0.376824766	0.503988743	0.696328461	0.300032139	0.273832172	0.487437516	0.138860136	0.119893819	0.701656699	0.069257714	0.047413968	0.369566113	0.619235098	0.316416115	0.198496059	0.305843234	0.067567222	0.144146636	0.445712149	0.022945033	0.76732856	0.1186959	0.191087395	0.265917778	0.750141799	0.213555396	1	0.026542697	0.283750087	0.504989266	0.138766125	0.254184783	0.59316504	0.881089866	1	0.556856573	0.168733075	0.17582874
0.203997463	0.677166045	0.108202077	0.101438805	0.906189561	0.771244109	0.015819632	0.09048567	0.149703339	0.700089753	0.443869025	1	0.724065959	0.132106408	0.169454902	0.463162392	0.359076113	0.342808604	0.043842424	0.116004668	0.468238652	0.562149346	0.914604962	0.501259446	0.915958166	0.387259662	0.524893105	0.384529769	0.151973113	0.40768823	0.654387176	0.101375192	0.599956393	0.114225425	0.576372862	0.218937427	0.55026257	0.138141498	0.060885228	0.031411879	0.248665065	0.572295845	0.432050616	0.648579955	0.651973188	0.717862904	1	0.44461602	1	0.311080098
0.443278134	0.690410018	0.531570911	0.024439542	0.210459054	0.889396906	0.607672691	0.074652769	0.178382039	0.216449246	0.244169071	0.203173012	0.619388342	0.681373477	0.717562914	0.864811122	0.892688811	0.242732152	0.138311639	0.73723805	0.902257979	0.319840133	0.203790739	0.334461361	0.753613412	0.253814101	0.780517519	0.405450135	0.152695611	0.423474908	0.174005419	0.413519859	0.365507901	0.427949399	0.433824092	0.188445956	0.490993023	0.124092832	0.659192562	0.485320359	0.146688759	0.388910741	0.131136268	0.735131979	0.873855233	0.497790515	0.181450516	0.512581229	0.872517228	0.194065168
0.925873637	0.541656077	0.225413829	0.153031334	0.783882976	0.834035277	0.745984495	0.281725615	1	0.820940793	0.228417665	0.729729772	0.278345764	0.373863161	0.795837224	0.789186835	0.633195579	0.260751903	0.047235299	0.435644507	0.797614992	0.458768964	0.311685562	0.193133369	0.760226727	0.433298439	0.238367379	0.372648537	1	0.379200697	0.508725941	0.223778084	1	0.347680181	0.324959725	0.380239695	0.75242573	0.471607029	0.045554888	0.055098664	0.374944657	0.467475265	0.361423045	0.944043696	0.75695318	0.499571502	0.461727679	0.067075461	0.621333599	0.590535581
0.638584912	0.538204789	0.101611808	0.541593492	0.754331648	0.851734579	0.072862104	0.439744592	0.996857882	0.331225514	0.658316255	0.194818854	0.105143577	0.286869764	0.488765001	0.063859448	0.566025317	0.615283191	0.098559484	0.103186578	0.352795184	0.313734621	0.125933528	0.398251325	0.808479428	0.140087545	0.035294298	0.36165607	0.182238638	0.832647443	0.513796508	0.236771956	0.950869679	0.339092702	0.561586201	0.47457841	0.497008145	0.180767477	1	0.132533893	0.20733358	0.879808009	0.232656866	0.42764017	0.716304362	0.887283087	0.871861994	0.3487477	0.482878447	1
0.186228797	0.561211526	0.156955048	0.041830391	0.76175648	0.943790436	0.012540776	0.343207717	0.966146648	0.619260967	0.573198438	0.346881509	0.153679639	1	0.376802504	0.09825287	0.205922619	0.251906127	0.349946588	0.09487547	0.761765659	0.682096541	0.395785779	0.331618965	0.767431915	0.116993777	0.1583516	0.379528284	0.048128515	0.094598539	0.713523984	0.030342577	0.574516177	0.066171266	0.273013115	0.399755955	0.218528077	0.381967813	0.891076982	0.143900797	0.390883893	0.419209123	0.931533813	0.256386787	0.649098217	0.162925854	1	0.365573347	0.345514506	0.385990024
0.452845663	0.966331422	0.715071082	0.168287262	0.733312488	0.772253871	0.049014896	0.145284593	0.333020121	0.365846962	0.310902655	0.673279166	0.210324109	0.409824312	0.349857509	0.080447286	0.206889495	0.402338207	0.021488572	0.013085704	0.206143647	0.565497935	0.539682508	0.228421003	0.919244647	0.304751396	0.478524834	0.847797871	0.644054294	0.133987665	0.510870099	0.157985911	0.383408397	0.495950729	0.207101405	0.519219041	0.782177866	0.058728252	1	0.093413077	0.707809687	0.543157041	0.147169665	0.130276427	0.192865387	0.646868706	1	0.035405602	0.956477404	0.323917836
0.616016269	0.859689891	0.114689186	0.157767728	0.188746974	0.770559669	0.052773923	0.669041991	0.295556307	0.520558655	0.296022803	0.523085654	0.881355345	0.325672507	0.153858334	0.975876451	0.861590922	0.484190017	0.196261376	1	0.246335417	0.437156528	0.232082874	0.099058919	0.935884476	0.693241298	0.586291552	0.642623425	0.199052617	0.421494186	0.548694313	0.090869531	1	0.19793196	0.781143427	0.600233555	0.60865587	0.158044696	0.049242146	0.051794264	0.149047792	0.294674665	0.150831759	0.114636548	0.494668782	0.905638933	0.466844946	0.143761322	0.344861567	0.636137903
0.465024799	0.37374872	0.558508694	0.247400954	0.277709424	0.806670785	0.813772023	1	0.501730025	1	0.740335584	0.772970319	0.538810611	0.201885998	0.144124806	0.779557467	0.781457245	0.157778814	0.019364277	0.008261681	0.964660168	0.193716303	0.233151942	0.43743664	0.905029893	1	0.456650615	0.534138024	0.119356818	0.559688687	0.309827149	0.024339616	1	0.991613865	0.354692668	0.354384452	0.345157981	1	0.146847993	0.371183544	0.127196506	0.085656561	0.253525615	0.511962652	0.121661097	0.29017967	1	0.66100049	0.867593408	0.612043619
0.746662617	0.475994915	0.443233758	0.11999575	0.528824925	0.734429538	0.727534235	0.26308006	0.374924123	0.035095286	0.053868759	0.277970016	0.019117933	0.674405515	0.506494284	0.212072179	0.134562954	0.446592748	0.242584154	0.097358301	0.51513809	0.159526706	0.178040937	0.17310825	0.488862962	0.513768017	0.113262653	0.77617687	0.138922364	0.366910249	0.731909454	0.04618096	1	0.069285013	0.192602083	0.52183044	0.547997057	0.020616429	0.030089883	0.026394596	0.488416642	0.428991616	0.11907471	0.957621634	0.354660422	0.126149669	0.18879737	0.694294572	0.539224923	0.31058827
0.564350009	0.18122457	0.375415593	0.323047906	0.741476893	0.753442168	0.020963425	0.295817792	0.367090791	1	0.503274024	0.701520205	0.15117164	0.313163579	0.652629375	0.41538921	0.294548243	0.280826896	0.251149029	0.004071564	0.485603362	0.043404378	0.587322474	0.569282591	0.36614272	0.273376107	0.284436584	0.284339994	0.040214103	0.164358154	0.96485877	0.213959977	1	0.243777171	0.280683547	0.098927215	0.395642936	0.261143714	0.273092419	0.129240274	0.218004808	0.261609167	0.538515091	0.662223339	0.281835675	0.711480141	0.23373577	0.611581028	0.095308147	0.428355604
0.388480276	0.577177465	0.929498911	0.3663041	0.260910213	0.585718393	0.267752439	0.605094254	0.120709755	1	0.604750574	0.212191731	0.016409501	0.199191615	0.808232963	0.334811747	0.557446897	0.257544994	0.097412944	0.118828043	0.667164385	0.028752998	0.804134965	0.138549566	0.442308456	0.547951877	0.237402633	0.278208166	0.042959906	0.525852025	0.79345876	0.170636982	1	0.158795729	0.158355296	0.328856766	0.765686333	0.061365493	0.271117985	0.135540694	0.327704847	0.412795454	0.072956905	0.237913415	0.682357371	0.488237202	1	0.485152662	0.19107376	0.303854078
0.313258916	0.812482178	0.179142714	0.477748096	0.213990882	0.450888425	0.215400666	0.451625228	0.248207986	1	0.154089555	1	0.381813973	0.663828611	1	0.40061909	0.382717848	0.331616223	0.039275672	0.085338056	0.414313614	1	1	0.380000502	0.575972915	0.321949989	0.497033834	0.578116417	0.332673877	0.172447681	0.71046102	0.224920034	0.572571397	0.167539686	0.738887548	0.215351954	0.782594085	0.629886746	1	0.107315078	0.256079733	0.189925373	0.198166236	0.062013611	0.542969644	0.478152066	1	0.35073179	0.146137431	0.891880274
0.231933221	0.426229715	0.258916676	0.061213195	0.641629934	0.39757973	0.217108816	0.593535304	0.424245715	0.138419881	0.0671492	1	0.105683498	0.399599284	0.413442135	0.473486781	0.179074615	1	0.155313045	0.096937157	0.236836299	0.911075532	0.459368616	0.176076099	0.438848943	0.261764765	0.785839736	0.550818384	0.08823406	0.18300496	0.198529229	0.715089798	0.08190316	0.321658522	0.601254046	0.521718085	0.784546316	0.179195806	0.031970806	0.202554107	0.147381827	0.416105956	0.198800355	0.347518504	0.411488205	0.006955218	1	0.572623789	0.437323809	0.089684509
0.688855946	0.434694737	0.207018644	0.11715848	0.451668769	0.767601371	0.009363958	0.5161708	0.868179381	0.129270241	0.767914593	0.983652771	0.074104682	0.218539208	0.244959742	0.222869486	0.562831581	0.75975585	0.144890755	0.064774424	0.368917793	0.275013924	0.433991402	0.270875156	0.115021877	0.308585137	0.755387068	0.46820578	0.040957727	0.754612863	0.891374111	0.66294086	0.782860279	0.111878492	0.600693583	0.133333087	0.603651345	0.120806649	1	1	0.272158235	0.317712337	0.548140526	0.345117301	0.42001912	0.018891899	1	0.016893843	0.833687901	0.293768346
0.972054839	1	0.423897862	0.723295271	0.83773607	0.600860655	0.886571109	0.690335572	0.123994298	0.371064872	0.497373372	1	0.369279623	0.554987073	1	0.172595784	0.346616	0.305229783	0.178025723	1	0.845965207	0.244813755	0.539496005	0.529154658	1	0.736333728	0.509755313	0.33539024	0.814527512	0.922896564	0.215164468	0.584390819	1		0.444986999	0.103372805	0.925660729	0.294008762	0.412623167	1	0.402471632	0.41430217	0.641435742	0.591544151	0.343197793	0.886768401	1	0.141264051	0.834982157	0.271147907
[truncated: 694 more columns]
