# Supplementary material for: Music-induced emotion flow modeling by ENMI Network
Source: PLoS One. 2024 Oct 21;19(10):e0297712. doi: 10.1371/journal.pone.0297712 (PMC11493256; doi:10.1371/journal.pone.0297712)
Supplement: S1 File — (ZIP) [file pone.0297712.s001.zip › minimal dataset/Emomusic dataset/Music features/十二平均律-12.csv]

2.mp3	3.mp3	4.mp3	5.mp3	7.mp3	8.mp3	10.mp3	12.mp3	13.mp3	17.mp3	18.mp3	19.mp3	20.mp3	21.mp3	22.mp3	24.mp3	25.mp3	31.mp3	32.mp3	35.mp3	37.mp3	39.mp3	40.mp3	41.mp3	42.mp3	43.mp3	44.mp3	45.mp3	46.mp3	47.mp3	48.mp3	49.mp3	50.mp3	51.mp3	52.mp3	53.mp3	54.mp3	55.mp3	56.mp3	58.mp3	59.mp3	60.mp3	62.mp3	64.mp3	65.mp3	67.mp3	68.mp3	69.mp3	70.mp3	71.mp3
0.950340569	0.662882507	0.275049865	0.925679862	1	0.078023836	0.22988534	0.128085598	0.571106017	0.75385952	0.559940457	0.359975755	0.160934016	0.411938846	0.977009892	0.607177138	0.593855441	0.536124945	0.150619447	0.087053716	0.308265001	0.161660478	0.953581512	0.529099822	0.706650853	0.684993029	0.355674326	1	0.711118937	0.597207189	0.701472759	0.315357625	0.816417933	0.261819988	0.254979342	0.417986304	0.626672924	0.064496331	0.162483096	1	0.477071881	0.327448815	0.508828044	0.414817721	0.556212485	0.69704783	0.34537527	0.83467108	0.618280113	0.51326865
0.731743276	0.852996826	0.438518912	0.861591518	0.737101018	0.051457383	0.049840398	0.0983034	0.330366671	0.43988809	0.463904917	0.230340302	0.06544929	0.293970674	0.146677271	0.3060247	0.407525629	0.065855004	0.252034098	0.623885691	0.555240214	0.603159428	0.754573643	0.306663334	1	0.589358628	0.313064486	1	0.235118151	0.370498478	0.375598013	0.161928922	0.449984342	0.672616422	0.234156743	0.09068723	0.851542532	0.081496917	0.624993026	0.422762394	0.045291334	0.372673631	0.378258437	0.707479179	0.148954213	0.155034453	0.168119103	0.158189207	0.37319234	0.206852704
0.183971167	0.831267536	0.769858718	0.284063309	0.161122188	0.919254124	0.012500846	0.473088473	0.231795266	0.031557485	0.771705806	0.324941486	0.668392241	0.179073885	0.42175746	0.27554217	0.655184925	0.001541807	0.191252306	0.059495639	1	1	0.694804788	0.133734703	0.11490114	0.332058996	0.345275342	0.787067115	0.247374535	0.887429714	0.569054842	0.125873059	0.647452056	0.444213957	0.691317201	0.84073019	0.912424564	0.472352564	0.6432482	0.322957456	0.54107064	0.319004238	0.534977078	0.168402344	0.171911687	0.606738627	0.615825117	0.309256524	0.334090054	0.470035076
0.377895534	0.74494642	0.461270928	0.186822966	1	0.089900255	0.024983002	0.364803761	0.055654299	0.241670132	0.457955569	0.170717046	0.0304185	0.230515465	0.39312914	0.519756377	0.733242929	0.537063003	0.059387602	0.01796006	0.758163035	0.01167998	0.283694148	0.279940009	0.342622995	0.287949562	0.073101148	0.29064858	0.023565397	0.160539478	0.44669953	0.114538305	0.67706418	0.422358066	0.202018782	0.161664337	0.640380919	0.230162412	0.780600429	0.588941574	0.28923592	0.320285946	0.194122091	0.298517972	0.867687225	0.046740647	0.467520952	0.349575818	0.51511085	0.452859402
0.309253782	0.58078599	0.69848597	0.255243212	0.609805048	0.482332796	0.035397831	0.160802752	1	0.926429331	0.239390939	0.243988067	1	0.431269109	0.239608079	0.473145097	0.339538455	1	0.506769598	0.037703872	0.68447125	0.041839633	0.016335147	0.369827092	0.477252781	0.629361868	0.034734108	0.994694054	0.07464239	0.380186975	0.404385537	0.02784317	0.722564042	0.447642207	0.456963688	0.171781406	0.570768714	0.150604472	0.53710264	0.209245503	0.560765386	0.170125216	0.228978932	0.193965852	0.448814541	0.527085721	0.467134029	0.111676894	0.333135188	0.265173316
0.38489607	0.650302172	0.602370203	0.753016412	0.633315027	0.937884867	0.401584357	0.208216652	0.850435376	0.212077215	0.217217371	0.227812245	0.172050029	0.13032876	0.528959036	0.672906697	0.194151714	0.22888273	0.357186556	0.027268764	1	0.552632332	0.08114364	0.339419097	0.572992623	0.857977748	0.048303772	1	0.737631619	0.63134253	0.243605405	0.008782582	0.160681054	0.254295439	0.834511876	0.071913972	0.326965362	0.047798049	0.538432717	0.653069615	0.463432312	0.605490863	0.245467857	0.351972312	0.212716296	0.605815589	0.891435444	0.16490148	0.473118871	1
0.39404121	0.84974885	0.921786606	0.303161383	1	0.016862912	0.052152187	0.202530488	0.554849088	0.593172193	0.503322065	0.289430022	0.300982744	0.102176949	0.406039119	0.471629798	0.296411395	0.370061785	0.592188478	0.002305431	0.693369091	1	0.190159693	0.272210807	0.578567386	0.746028244	0.046438996	0.35302937	0.104471609	0.944561779	0.653645337	0.011294723	0.216135204	0.139257967	0.796449602	0.13561362	0.828110576	0.074354127	0.246723801	0.083902791	0.12567912	0.88719964	0.742040873	0.452275097	0.062010679	0.343007237	0.128801584	0.095149763	0.084677957	0.384056687
0.214830905	0.817416072	0.817961931	1	1	1	0.474842489	0.275366217	0.211752281	0.051259179	1	0.15599215	0.555029809	0.524139166	0.800773978	0.338493675	0.213632077	0.608878314	0.131066963	0.24883756	0.513441265	0.015456463	0.586567581	0.613734901	0.484659612	0.819754183	0.274070829	0.355440319	0.210676074	0.579209805	0.570581019	0.065819219	0.616001248	0.422514021	0.414701879	0.394889206	0.138589039	0.045511886	0.360328645	0.948239565	0.074646585	1	0.654587507	0.087108277	0.267264962	0.831417203	0.835283637	0.022938378	0.355403692	0.603978455
0.135285094	0.694994807	0.694565952	1	0.181478471	0.913865209	0.586109281	0.361443758	0.306902528	0.075752206	0.121566512	0.214900345	0.250817597	0.287440747	0.520428002	0.097102903	0.615505397	1	0.301529348	0.02247029	0.66796571	0.304554284	0.469582349	0.168520555	1	0.149218127	0.116142519	1	1	0.907882333	0.592368662	0.06050222	0.675353646	0.338981718	0.558307946	0.187478811	0.490296274	0.236843869	0.275056034	0.672899008	0.038789876	0.617052555	0.773095131	0.843285143	0.547288537	0.843969643	0.377058893	0.244400591	0.348418951	0.583990455
0.328935266	0.642743826	0.384463578	0.28397572	0.285082638	0.176522955	0.384523004	0.264711976	0.04557376	0.695952952	0.370357424	0.802800477	0.070317611	0.162721723	0.263737947	0.313466698	0.564623594	0.437789738	0.508582115	0.112732679	0.486916363	0.219865963	0.635040343	0.644860268	0.63829428	0.387476832	0.616299987	1	0.060601875	1	0.214203432	0.033535153	0.704142153	0.162604988	0.974263668	0.193095744	0.652765453	0.036442906	0.167001858	0.948441744	0.327771068	0.677086234	0.62497288	0.3197743	0.72457999	0.665145338	0.456526458	0.014610862	0.608804464	0.429514378
0.915665269	0.593283534	1	0.084039867	1	1	0.514457345	0.343888253	0.427891016	0.496606857	0.426805764	0.616733432	0.476443112	0.517153382	0.646705866	0.421887815	0.501125574	0.293600529	0.723226488	0.052472044	0.309483707	0.753543437	0.596829712	0.352011174	0.576333165	0.249810681	0.130061954	0.659351528	0.109108478	0.546235919	0.473971307	0.031455997	0.410240144	0.183484063	0.221310556	0.103766114	0.381887138	0.20671986	0.659651637	0.485582411	0.433923215	0.931061745	0.250017405	0.464923471	0.084072903	1	0.780106723	0.251198798	0.616342425	0.37654525
0.676150858	0.879007578	0.768623352	0.093533389	0.204817161	0.954214692	0.665253758	0.784603775	0.535360694	0.32142517	0.578818798	0.586570799	0.679198325	0.479346961	0.573424578	0.06529998	0.478553176	0.21044524	0.384015948	0.055909041	1	0.62247175	0.985031068	0.34402281	0.974542022	0.463721067	0.466401696	0.134191558	0.076736368	1	0.402749896	0.269676149	1	0.086145736	0.251178384	0.326376855	0.924270391	0.202979088	0.077699974	0.873046339	0.170101434	0.365431428	0.050144233	0.252778143	0.06562525	0.288919181	0.548499405	0.285945028	0.285080999	0.234557226
0.379394382	0.747683048	0.494876683	0.092914596	1	0.419434965	0.276243746	0.579694629	0.300382018	0.153041601	1	0.908994675	0.585839212	0.073237509	0.162243068	0.097968347	0.477232009	0.14146255	0.927360773	0.824645102	1	0.082389951	0.760153353	0.215742618	0.871057332	1	0.183636591	0.773996711	0.327717245	0.531277537	0.209095135	0.324448317	0.940939367	0.383833289	0.11159271	0.384382457	0.805319965	0.424045086	0.376364619	0.775164366	0.198878869	0.693433344	0.246541291	0.643517435	0.179816395	0.342561543	0.473137379	0.369178712	0.382603735	0.35180223
0.655224979	0.700004101	0.57581979	1	1	0.409914851	0.011513622	0.665762305	0.465400934	0.35870105	0.346949011	0.18093501	0.071779124	0.573170424	0.608540833	0.069480211	0.474831462	0.975872278	0.964501679	0.27576974	1	0.110890985	0.648426116	0.148034006	0.578803599	0.61983192	0.108777054	0.282750249	0.034371492	0.61627394	0.150165513	0.115223266	0.930933714	0.631154418	0.35848546	0.533178985	0.832804084	0.282678783	0.038325556	1	0.245834529	0.636112452	0.227426961	0.428335518	0.387587786	0.506971359	0.212911516	0.108921871	0.1770612	0.260445297
0.454715252	0.248474881	0.461023837	0.135907829	0.251803309	0.753865063	0.174178705	0.592405498	0.737090349	0.701363444	1	0.967939377	0.315629601	0.526765645	0.42593956	1	1	0.206973597	0.219853982	0.062848568	0.582912564	0.107618675	0.085824005	0.403131038	0.631263077	0.753572345	0.300058633	0.159626335	0.083492205	0.90454644	0.89198041	0.086747706	0.160620287	0.703486919	0.260027856	0.185554519	0.816294551	0.307895511	0.161381766	0.950463653	0.261541665	0.347767472	0.240298554	0.476818562	0.359977782	0.612340093	0.886309803	0.400883108	0.172466546	0.504639149
0.171380401	0.626953125	0.560468316	0.481813401	0.184396699	0.558004439	0.312237322	0.512449741	0.477594078	0.036816776	0.476777524	0.488582075	0.432193995	0.44251141	0.309468836	0.54752481	0.3645145	1	0.332021415	0.157828182	0.718802154	0.731793284	0.844779432	0.301127344	0.565650702	1	0.067521833	0.162449062	0.617766201	0.854553759	0.383531213	0.43708542	0.68372798	0.593337417	0.679506719	0.167101488	0.867502391	0.414117903	0.688978553	0.989070237	0.116141722	0.365219235	0.527107477	0.497534484	0.062257022	0.579898238	0.389448285	0.460590959	0.501836896	0.663410187
0.450060278	0.781088114	0.658368289	0.314434975	0.793040276	0.989488602	0.210304052	0.612401724	0.576601148	0.039200757	0.49821189	0.774460852	0.564584255	0.932217717	0.436976999	0.101560175	0.366286516	0.27628085	0.038867421	0.137475505	1	0.357774019	0.031731449	0.367590606	0.713687241	0.779733717	0.534340382	0.575441062	0.223170996	0.367530376	0.427365303	0.105391748	0.62325567	0.733823538	0.88353622	0.234827295	0.788231432	0.207179457	0.186305106	0.950415075	0.28499493	0.250904471	0.397476494	0.44698748	0.520678699	0.267519534	0.060034063	0.146410555	0.422929376	0.123756088
0.37223798	0.609343886	0.630334675	0.346705943	0.599057734	0.674349427	0.02869319	0.398461461	0.59574616	0.277988225	0.319997728	0.630962014	0.551698983	0.245925084	0.491019636	0.066840768	0.101226248	0.756696463	0.088373005	0.311233342	0.080332235	1	0.243339449	0.138484061	0.402645767	0.47937417	0.379596025	0.751354456	0.702728152	1	0.783101857	0.056970265	0.712746084	0.740912974	0.859873831	0.178509191	0.960321665	0.338177949	0.229067698	0.924725771	0.183941573	0.656084836	0.598568976	0.366446495	0.136360928	0.370824099	0.317890644	0.156215191	0.485342145	0.130601749
0.095351487	0.492282838	0.386081249	1	0.190302283	0.433793068	0.15920274	0.725401103	0.417125523	0.098518252	0.520105362	0.545266867	0.033598009	0.721209526	0.076503322	0.027675547	0.698244989	0.239432111	0.318494767	0.014191624	0.29239133	0.974673748	0.319319367	0.578133881	0.297522962	0.723196685	0.16319713	1	0.615550816	1	0.742968202	0.088384241	0.917548597	0.59774673	0.773141026	0.418020576	0.860891521	0.058859762	0.366419822	0.272447467	0.425081283	0.358529657	0.312449127	0.843181133	0.126262769	0.51110059	0.510523558	0.217522666	0.326998711	0.145689592
0.235966012	0.281995624	0.211829007	1	1	0.549901009	0.156573489	0.447177947	0.557883084	1	0.470220774	0.644254863	0.055461369	1	0.973355174	1	0.237836048	0.599930227	0.110906944	0.004028433	0.3495152	0.068607688	0.484265536	0.347832531	0.733210027	1	0.198503628	1	0.072423384	0.697950244	0.878587365	0.040199462	0.440638185	0.147594392	0.385545373	0.52145201	1	0.341173112	0.309357315	0.036282495	0.554489911	0.345477551	0.186620459	0.230144754	0.694466829	0.857071877	0.909164131	0.488936782	0.429692686	0.335959256
0.478221536	0.736139178	0.343555927	0.725745082	0.517853796	0.614893317	0.197460905	0.148210704	0.318796992	0.303548813	0.119667642	0.419970065	0.023954779	0.316641361	1	1	0.209095716	0.279898673	0.180565327	0.036426742	0.302950293	0.434797347	0.808313906	0.469788194	0.269613385	0.854043841	0.082553811	0.568724394	0.626417696	0.91661489	1	0.046555575	0.750886798	0.286223322	0.352510601	0.819953382	0.687298	0.117808193	0.281707287	0.023841275	0.352862239	0.364551127	0.378827214	0.297527492	0.313353419	0.60716325	0.770214915	0.378097206	0.355580688	0.122040376
1	0.881126106	0.370745331	0.491746575	0.315031886	0.868145049	0.050424606	0.659398377	1	0.424972475	0.221406668	0.355978787	0.67799145	0.269491613	0.656512618	0.099150799	0.10097713	0.530059159	0.006873373	0.100179754	0.584635019	0.342815489	0.098771863	0.547582507	0.413026899	0.700093269	0.48497209	0.108073056	0.459213763	0.342447221	0.252569556	0.567581952	0.300132453	0.843389392	0.370716691	0.58896035	0.733284354	0.042662311	0.208402634	0.017352084	0.373153746	0.588705003	0.087071575	0.376660496	0.09488751	0.319368005	0.075233661	0.1473777	0.189949259	0.436120957
0.475314319	1	0.203081667	0.422187775	1	0.133962497	0.019827129	0.825431764	0.855477989	0.470018148	0.760642469	0.279226243	0.93536675	0.620224297	0.156637892	0.005496288	0.194012612	0.06100129	0.162498578	0.154503196	0.403907448	0.666074514	0.79922545	0.073831499	0.514212668	0.753318071	0.024551062	0.26479122	0.026042495	0.510052919	0.357460678	0.161800459	0.657624722	0.126201853	0.473425299	1	0.843687952	0.07399825	0.490326941	0.194664761	0.072672248	0.678804278	0.53880471	0.969617426	0.222315848	0.283046335	0.399820685	0.059467163	0.291437268	1
0.438626111	0.761031628	0.490294874	0.232013807	1	0.138540223	0.042438693	0.49700731	0.152089372	0.070885643	0.134324238	0.297729462	0.020015448	0.78206557	0.14114292	0.012949732	0.315910727	1	0.889905155	0.028410142	1	0.047898516	0.954934776	0.084860839	0.940465629	1	0.800300479	0.184633493	1	1	0.996799052	0.185104668	0.695894718	0.44388479	0.191951305	1	0.704489827	0.20516476	0.455966204	0.643066049	0.1125172	0.613876879	0.345258176	0.51880455	0.162817091	0.098144323	0.589072883	0.855330169	0.236273214	1
0.345831364	0.554728568	0.697969973	0.065393835	0.166715279	0.736485958	0.041319273	0.757894576	0.321591377	0.101558812	0.563174725	0.532256424	0.083975032	0.703486204	0.450420231	0.30205968	0.274123788	0.226033792	0.34002617	0.028649542	0.476469159	0.131826341	0.116939232	0.063890211	0.788501263	0.385980189	0.121745177	0.053029198	0.69965297	0.461517334	0.281353444	0.192214236	0.654995501	0.068942301	0.093017578	0.945540667	0.815750778	0.319319934	0.525063396	0.07470753	0.772088706	0.281888574	0.426496953	0.264285177	0.996940732	0.179115131	0.860907197	0.164550915	0.785156429	0.197822332
0.448396534	0.600901067	1	0.047575075	0.47064805	0.517228484	0.091353044	0.305886	0.117682576	1	1	0.469560087	0.27806446	0.50694567	0.376261771	0.039738942	0.154524744	0.465835005	0.426311046	0.192220509	1	0.451560438	0.11526119	0.380212188	0.2079743	0.869291604	0.232980311	0.806912899	0.938597381	0.733796656	0.343062848	0.169424698	0.702721298	0.577545404	0.289939106	0.941542745	0.417467803	1	0.089425445	0.243262112	0.204417065	0.333124757	0.463887274	0.842874706	0.455706954	0.225887403	0.69292134	0.269721508	0.597071171	0.106002472
0.6335302	0.844720066	0.32270664	0.011472877	0.327042103	0.409484029	0.232031807	0.788961172	1	0.670465946	1	0.509497046	0.521372676	0.345635116	0.467336655	0.064424165	0.198937178	0.534450114	0.232325882	0.037769448	1	0.808286607	0.184836492	0.620938957	0.615130365	0.793981612	0.170802191	0.793534398	0.539184332	0.304027975	0.747394025	0.073955849	0.96543932	0.520988226	0.143276155	0.377806097	0.276087046	0.215933457	0.465662718	0.144216478	0.405207187	0.025157822	0.029176841	0.14771691	0.029523594	0.4547607	0.423390806	0.250946403	0.120722391	0.212013274
0.308847398	0.887519538	0.242472649	0.065704346	1	0.914475322	0.208412632	0.6921736	1	0.208754152	0.397926807	0.609233856	0.738427401	0.221608594	0.395056814	0.012171801	0.71674192	0.962145865	0.152690113	0.087041251	0.242255464	0.007452541	0.123478703	0.441074371	1	0.645797253	0.386544913	1	0.05108615	0.282535106	0.568836153	0.185589567	0.585901558	0.445725441	0.113364659	0.330923051	0.778420687	0.671516657	0.086379036	0.119995475	0.507400513	0.33839041	0.453080684	1	0.051253449	0.514281452	0.471929491	0.122153275	0.098150223	0.34659934
0.911901414	0.820980191	0.160843849	1	0.374430567	0.628890872	0.252239257	0.772495329	0.926546514	1	1	0.715533197	0.213486791	0.36135298	0.481037259	0.401497155	0.492138594	0.81413281	0.473359585	0.923945487	0.496260554	0.382883668	0.10943722	0.931874752	0.707707405	0.343185157	0.059272125	1	0.153189585	0.590120554	0.507308483	0.142419338	0.456461281	0.330625415	0.283950835	0.155680567	0.505726576	0.021737931	0.219631001	0.014958101	0.260748088	0.83034867	0.208016187	0.589067698	0.038836911	0.442142606	0.483064145	0.408013612	0.192460954	0.247547597
0.412083954	0.739177108	0.338866919	0.032703798	0.359219581	0.743949711	0.141433313	0.762456834	0.071047999	0.48229745	0.120507956	0.814379215	0.400339156	0.215410665	0.332864493	0.53782928	0.168329909	0.505182445	0.275485396	0.292635947	1	0.252900392	0.083168291	0.116244502	0.659561217	0.386499792	0.203724071	1	0.086697578	0.646304429	0.692152143	0.174332872	0.862023592	0.965541124	0.832523465	1	0.673137486	0.020956252	0.224241689	0.469324797	0.878927708	0.977779031	0.087814361	0.215301245	0.070762679	1	0.80933398	0.058160976	0.17693828	0.599049807
0.23417376	0.817067623	0.460560918	1	1	0.786200643	0.379535228	0.519491732	0.593896866	0.320420384	1	0.123922057	0.488855958	0.103970937	0.667767584	0.508841932	0.369762421	0.626852036	0.322782427	0.030856319	1	0.161289334	0.080943301	0.445474386	0.434016585	0.358678073	0.575814843	0.060011879	0.07656537	0.751095533	0.843970656	0.185709283	0.904690385	0.91955775	0.881759882	0.957271874	0.322648317	0.446912438	0.219782114	0.04273941	0.301769286	0.167230621	0.466735512	0.22054778	0.830632091	0.817831457	0.810178459	0.713907421	0.165529087	0.333454996
0.321270853	0.732592285	0.884192467	0.410000056	1	0.270441562	0.155537277	0.181978017	0.043259017	0.687236965	0.156798542	0.755800486	0.32682234	0.790877581	0.323697835	0.328243196	0.325896412	0.885384321	0.256370604	0.745004416	1	0.226979867	0.33397609	0.340013266	0.239490867	0.958058715	0.254455566	0.161366358	0.165968239	1	0.600180745	0.045005675	0.051994696	0.960236192	0.293459684	0.431051075	0.133847803	0.704708815	0.133309036	0.222991139	0.577560127	0.207705289	0.699365258	0.219566092	0.331917405	0.691945195	0.94266516	0.04598913	0.578106999	0.506518602
0.704399765	0.728095353	0.51439029	0.425904691	0.25279218	0.330058128	0.259879738	0.264142305	0.474990457	0.350731313	1	0.402441919	0.512842476	0.699100137	0.41508013	0.081705615	0.565431774	0.721291006	0.172011524	0.156321645	1	0.180684552	0.38834551	0.344618022	0.88003093	0.479381531	0.735572457	0.151498571	0.52088517	0.975089073	0.235626563	0.030172369	0.551599741	1	0.721235454	0.758794129	0.28268224	0.767037451	0.737304389	0.325539529	0.848005891	0.264235556	0.333532482	0.219455197	0.084859155	0.523538709	0.252872854	0.101878308	0.622946143	1
0.210139796	0.760601759	0.385997593	0.217616975	0.334701568	0.705694437	0.193225428	0.549205065	0.426295191	0.165290803	0.18840149	0.262834579	0.129107222	0.233353555	0.27672863	0.015718689	0.288022369	0.582953095	0.267069817	0.676992595	0.438221335	0.523339808	1	0.708804667	0.790894985	0.783916831	0.202386379	0.478551924	0.543561935	0.760406315	0.682863057	0.07530041	0.634991169	0.778452277	0.329393864	0.510501921	0.761972308	0.224959895	0.29228276	0.130324006	0.305991113	0.75988555	1	0.115779087	0.220001295	0.623366594	0.750089705	0.215467647	0.873018861	0.328208506
0.803486228	0.241999656	0.108128034	1	0.437969118	0.697608232	0.393140405	0.405207634	1	0.126785859	0.333352506	0.399021268	1	0.492222518	0.655295134	0.14113231	0.408511132	0.693222284	0.222746938	0.00396621	1	0.353683561	1	0.093374707	0.304609865	0.555369437	0.137646362	0.829552114	0.623966336	0.589137495	0.311606407	0.401935369	0.782378733	0.214315534	0.143415764	1	0.767056882	0.643485188	0.30112198	0.075058572	0.327105284	0.359425992	0.582072258	0.361636907	0.391603023	1	0.607765615	0.230527967	0.535625339	0.312153906
0.660238445	0.406330049	0.472160041	0.697882354	1	0.664829671	0.086581141	0.325618833	0.297107756	0.056602184	0.6553123	0.81475389	0.753228068	0.323260993	0.463939369	0.042949207	0.415702313	0.617392123	0.466186941	0.010844161	0.153550938	0.552556753	0.600330532	0.160190806	1	0.419849336	0.432729393	0.48311013	0.255936682	0.534731865	0.485688686	0.189817414	0.465891302	0.68152231	1	0.623819172	0.72752589	0.434327006	0.621110439	0.397970915	0.597218871	0.965053916	1	0.070444711	0.668364942	0.466581315	0.350273967	0.117088929	0.372623473	0.425521106
0.240814686	0.778089106	0.053764209	1	0.176126063	0.501839399	0.360743463	0.380450189	0.503714263	0.350757778	1	0.656951427	0.800466597	0.394111037	0.303503931	0.258616358	0.458669871	0.255492687	0.080352187	0.036968682	0.400440842	1	0.555741131	0.152843684	0.884162486	0.434079826	0.753627956	0.811981618	0.16396594	0.596247256	0.841505289	0.111979619	0.877435446	0.325916022	0.550244451	0.077757455	0.779083431	1	0.751702189	0.002479356	0.362323463	0.489018977	0.269212842	0.093738079	0.304207921	0.307529002	0.804118752	0.442671925	1	0.387513816
0.670446277	0.575475812	0.184582651	0.569220006	0.459117204	1	0.736306071	0.240915179	0.581716716	0.322191596	1	0.476873517	0.114742421	0.165731251	0.300148398	0.076116048	0.465545774	0.42489925	0.072034642	0.090075746	1	1	0.293744415	0.215684563	0.656528473	0.390715718	0.426187754	0.10147322	0.185812995	0.773297966	1	0.294402748	0.602025092	0.079493538	0.210966736	0.075287424	0.780869007	0.672974229	0.362730533	0.258889645	0.392984658	0.523170292	0.199712694	0.105058387	0.73199743	0.138141021	0.187747523	0.099652961	0.389305383	0.456860393
0.483546764	0.602938771	1	1	1	0.820624709	0.885771275	0.403579265	0.588746548	0.199608311	0.235723794	0.717786193	0.083524786	0.275891095	1	0.193979546	0.349025995	0.471781135	0.227306083	0.002779614	0.304192126	0.415721804	0.385359079	1	0.760623336	0.290404975	0.096073143	0.297711313	0.691175282	0.129525438	0.99244076	0.073851489	0.536215961	0.765607357	0.430222869	0.076427087	0.066524796	1	0.577002406	0.289544672	0.41503638	0.150794074	0.235175386	0.097238086	0.127344072	0.382469535	0.879942536	0.231460556	0.256289393	0.60007
0.375935495	0.601465166	0.297987521	0.380010128	0.93958962	0.821213901	0.050035544	0.755821288	0.587300301	0.519547224	0.363724023	0.859578907	0.24293758	0.793068945	0.308764517	0.338005573	0.2190786	0.58555001	0.209579587	0.014528623	0.911668599	0.113568604	1	0.087612227	1	0.680636108	0.032577451	0.426967323	0.086628988	0.229219779	0.354394227	0.387759715	0.892594457	0.375230908	1	0.092846096	0.265697062	0.089773141	0.277959466	0.268835068	0.709434986	0.319309413	0.20853126	0.394808143	0.592430592	0.541681111	0.578872859	0.068651512	0.283826828	0.621552885
0.405971706	0.498299807	0.694611251	0.432788104	0.179209933	0.942789555	0.007832107	0.190998361	0.146956638	0.76232487	0.339411467	0.844098151	0.559819818	0.718252838	0.838423014	0.970692098	0.118261226	0.402009994	0.450231582	0.011870233	0.543277323	0.012698049	0.732840836	0.162835598	0.971117735	0.727503598	0.106059283	0.671231687	0.022349764	0.175946057	0.404943913	0.626980186	0.830498219	0.597036958	0.853188097	0.071060091	0.79369247	1	0.132188633	0.058085449	0.285219759	0.251158148	0.208972707	0.512265205	0.433812439	0.632767737	0.678388178	0.171451598	0.109280057	1
0.557923973	0.921346962	0.539817154	0.460621595	0.249093205	1	0.621664762	0.786862969	0.061250836	0.290373355	0.083153673	0.683886826	1	0.571157515	0.333702087	0.221176744	0.565446854	0.832191944	0.169284001	0.377871335	0.700148463	0.432205528	0.604199469	0.269713283	0.751339316	0.258413672	0.058387704	0.083199844	0.521668911	0.240394443	0.513793111	0.41709891	0.209542781	0.273013741	0.657256365	0.031294316	0.722299278	1	0.109812096	0.221829489	0.57337141	0.278170645	0.621753871	0.393071085	0.860830903	0.862970769	0.323674709	0.142756447	0.935708404	0.911154866
0.619259357	1	0.191595554	0.665426314	1	1	0.528121471	0.45308277	0.114144288	0.126544297	0.085024141	0.852435768	0.129923016	0.11705593	0.649339736	0.13367486	0.598886549	0.387336612	0.375159234	0.090249278	1	0.308855563	0.763212144	0.196284145	1	0.270025432	0.0799895	0.476551354	0.711855948	0.452922672	0.793644547	0.065907381	0.48673901	0.217748582	0.712053597	0.118720599	0.724457204	0.180173561	0.474007994	0.120191559	0.264502674	0.702171326	0.448530406	1	0.118356727	0.292231739	0.707303405	0.064564824	0.465867102	0.314517111
0.256614745	0.894800246	0.350827277	1	0.150544897	0.983939648	0.235389322	0.274418592	0.320565522	0.884443223	0.680181086	0.557668209	0.302422047	0.112636663	0.27888912	0.157926932	0.405054301	0.140939936	0.216458067	0.048013266	0.529826939	0.080145903	0.368690521	0.22392723	0.975155354	0.60159272	0.298322052	0.761829853	0.362547129	0.304110557	0.42099297	0.259089917	0.570934713	0.727234125	0.693243802	0.063351929	0.317384154	0.283830643	0.152717277	0.038550783	0.325012445	0.727367818	0.527806878	0.436011434	0.034244392	0.134928808	0.211468637	0.137200326	0.221284643	0.094379038
0.363584667	0.575034916	0.574778497	1	0.59653616	1	1	0.746007621	1	0.223171949	0.183487102	0.36140731	0.770344555	0.157015994	0.888823748	0.42378962	0.236119211	0.35215646	0.263858587	0.910288036	0.127018884	0.055004168	0.223122731	0.708017111	0.535100222	0.943195701	0.059178308	0.591293275	0.195426747	0.83961761	0.593427241	0.075996988	0.705348253	0.292043507	0.256672382	0.054568287	0.323524922	0.15511477	0.339910746	0.109045856	0.132764027	0.416261971	0.638351321	0.22032094	0.588961065	0.402395368	0.834621608	0.097574264	0.258132011	0.131344572
0.616827786	0.500539839	0.138573587	0.885072291	0.689735651	0.971165836	0.38310492	0.528925776	0.090404697	0.166006327	0.76338309	0.30719474	0.210668609	0.281323016	0.389141083	1	0.478457689	0.38933292	0.330352992	0.082451768	0.514402628	0.060289294	0.037217513	0.517632842	1	0.221461788	0.206195861	0.245786577	0.123272486	0.249490649	0.661430895	0.057901047	0.58133626	0.193109095	0.212748602	0.198397204	0.671143353	1	0.313221812	0.027277712	0.23323518	0.70031184	0.283709884	0.470181465	0.677951932	0.574390829	0.824463546	0.077561744	0.14232713	0.303506136
0.135780618	0.861245155	0.273972154	0.150916353	1	0.962314248	0.082111597	0.054228894	0.164272696	0.962976515	1	0.580125153	0.144480944	0.198927045	0.078666084	1	0.179522738	0.411049932	0.161960408	0.076754503	0.869641364	0.393767416	1	0.249761686	0.802742064	0.409265786	0.696381032	1	0.15155603	0.628401756	0.758189023	0.109300405	0.445356697	0.296589702	0.192835391	0.363726348	0.831125736	0.189778507	0.062676512	0.008889915	0.06580016	0.341357261	0.359846532	0.835616827	0.495342195	0.60005796	0.998257875	0.036250323	0.882009268	0.367562085
0.23165819	0.891229689	0.319024891	0.046647102	0.200364947	1	0.142119527	0.012484187	0.246106461	0.156847984	1	0.205359936	0.505392194	0.369654387	0.425178081	0.21616523	0.808193505	0.176861137	0.312379658	0.194073111	1	0.340342522	0.286645591	0.997480869	0.557813108	0.512566447	0.611813962	1	0.148796409	0.720653653	0.134980291	0.303566635	0.48614186	0.711194575	1	0.208080143	0.78962636	0.078981899	0.489514679	0.580424845	0.284216255	0.417334855	0.268528908	0.72157985	0.640770018	0.430336505	0.270568818	0.044685241	0.590796828	0.285521328
0.756496906	0.715208352	0.222530633	0.127667472	0.614532232	0.978743911	0.414077699	0.389880836	0.932025015	0.571340084	0.994901061	0.551126003	0.133514315	0.597881019	0.741205931	0.223654255	0.378155828	0.136990547	0.300266981	0.171800628	0.915966332	0.700046778	0.323166728	0.195452139	0.64696449	0.672988951	0.200966954	0.139270768	0.862895072	0.230448782	0.601531208	0.316104174	0.347531259	0.109164402	0.240450472	1	0.616785109	0.56378895	0.19196026	0.046753969	0.391145825	0.433030397	0.979698658	0.863236666	0.529549241	0.240852579	0.565601349	0.030760633	0.334436864	0.84705323
0.441654146	0.661360741	0.369581968	1	0.591130614	1	0.263434857	0.705292106	0.999093115	0.517392039	1	0.156702027	0.027980151	0.158038944	0.490755528	0.053441107	0.328536481	0.271763116	0.239731729	0.110324346	0.337427706	0.600497425	0.262882888	0.484024316	0.430848747	0.643049061	0.08942844	1	0.183337435	0.985004663	0.463836849	0.394605875	1	0.111347124	0.68119067	1	0.78116101	0.06247998	0.490244776	0.144647717	0.117207713	0.947469234	0.347756445	0.582932413	0.5695889	0.375742882	0.572856426	0.31046465	0.293026924	0.134761289
0.201224327	0.685435236	0.099160433	0.314206392	0.629818559	0.718705177	0.079404369	0.535920143	0.980027616	0.485582918	0.625422299	0.26586014	0.505438626	0.70299381	0.268015593	0.249488682	0.205638647	0.132491469	0.403124273	0.270658553	0.683172107	0.853541315	0.372622669	0.449955314	0.616154313	0.516254246	0.195404857	1	0.062424429	0.101047412	0.58210355	0.103072807	0.710801482	0.030981833	0.097870551	1	0.507169843	0.23660852	0.243551537	0.152196884	0.503503501	0.422140121	0.663554072	1	0.768337071	0.161575377	0.804908991	0.136456847	0.158437356	1
0.267280757	0.90617317	0.481294751	1	1	0.909395099	0.258720666	0.472997904	0.46038112	0.222754002	0.57209295	0.364503711	0.213325009	0.224647179	0.374153078	0.208211169	0.122761495	0.372861683	0.025419731	0.01717742	0.172656581	0.845457196	0.899081767	0.526228607	1	0.566240072	0.405373573	1	0.50109446	0.21035777	0.435566843	0.174925625	0.136852041	0.443618268	0.367498815	0.969693542	0.949497461	0.020291042	0.186451703	0.101972595	0.455357999	0.431900591	0.087690741	0.229959846	0.304446638	0.534224093	0.764603853	0.028434578	0.90651685	0.633027852
0.286783129	0.813237309	0.099044114	0.394411445	0.179070279	0.941848814	0.033485841	0.880514562	0.382548928	0.49312523	0.676874042	0.314539135	0.84038806	0.458030373	0.152078405	0.219045058	0.559564114	0.412144989	0.117711663	0.849977076	0.309308976	0.506093562	0.292839825	0.118030474	0.820285797	0.524475694	0.43904686	1	0.194271758	0.280941635	0.643047333	0.086731218	0.274219483	0.275753915	0.7502684	0.559884012	0.663796663	0.071349777	0.04639712	0.05125064	0.187921733	0.178790614	0.288476467	1	0.805706561	0.359150857	0.226298586	0.113126166	0.489963382	1
0.352311671	0.982457221	0.290024638	1	0.299178213	0.932598412	0.457118332	0.39912042	0.585223138	0.319859147	1	0.46724847	0.705581009	0.346711874	0.176646695	0.475456059	0.495377779	0.08988075	0.038702182	0.00688248	1	0.296986252	0.300616235	0.251484603	1	0.350321889	0.665338516	0.460665852	0.2135261	0.64603585	0.435590357	0.01291304	0.285736322	0.349234998	0.612936378	1	0.313427031	0.431292474	0.165629476	0.411689669	0.091347925	0.085592009	0.267655432	0.430529177	0.124289967	0.406743616	0.93129462	0.041836347	0.777362108	0.929416955
0.412776887	0.241284415	0.323989272	0.252218932	0.435962319	0.813367069	0.411285818	0.236130774	0.254493713	0.349776268	0.091730312	0.20353736	0.022244906	0.609044254	0.673890352	0.610981464	0.091833033	0.198432386	0.331184268	0.067107052	1	0.160076544	0.099820539	0.185787395	0.421343207	0.753957152	0.231523201	0.694246233	0.108404256	0.491900742	0.495173782	0.044916436	0.226224765	0.037108354	0.201124683	0.307764769	0.353715569	0.005789362	0.239285588	0.02611495	0.436717033	0.74992615	0.364687085	0.530623257	0.102722697	0.682279468	0.293531388	0.059768971	0.695790172	0.300730288
0.391568482	0.287900388	0.354413748	0.348733544	1	0.894816756	0.164241329	0.170882806	0.079399012	0.544539154	0.648663104	1	0.115369417	0.166608676	0.592348874	1	0.175223902	0.390281975	0.128766999	0.003809727	0.341846406	0.039194062	0.448647916	0.499405563	0.255573213	0.748704493	0.426190108	0.092389159	0.031978693	0.266162366	1	0.296117961	0.468033373	0.241234556	0.441915393	0.06854742	0.286464036	0.11995846	0.38945961	0.161437958	0.397263318	0.131898209	0.493318051	0.500898719	0.360657275	0.728404224	0.126978248	0.419382215	0.206913412	1
0.136068463	0.845259488	0.800221801	1	0.242617607	0.635109961	0.006980521	0.723435998	0.029758032	0.463276535	0.906685174	0.459710777	0.004852884	0.097816668	0.771215498	0.576817036	0.364893854	0.274666905	0.227703795	0.107028872	0.864476562	0.049018811	0.381790549	0.179031476	0.395754874	0.395155787	0.259241343	0.040367607	0.075523697	0.94185698	0.859737635	0.502966046	0.330419272	0.068374224	0.139984667	0.159147859	0.339839727	0.07954634	0.624980927	0.211947054	0.100861691	0.502163291	0.070189282	0.238261804	1	0.539118588	0.701228976	0.037019268	0.114974178	1
0.185596392	0.533337235	0.424769044	0.634994268	0.20099315	0.714658082	0.532459974	0.694718599	0.510957479	0.501628339	1	0.757922709	0.430860639	0.453479409	0.979904413	1	0.320138901	0.201091617	0.079390481	0.076455139	0.70233202	0.391851842	0.646465778	0.499576777	0.553611934	0.670295298	1	0.63975203	0.370908529	0.218890056	0.753300905	0.313772768	0.37293312	0.155883402	0.609318912	0.104816481	0.894211471	1	0.870869517	0.101609722	0.185035169	0.119992338	0.529642701	0.089475937	0.344223201	0.877068758	0.433466285	0.498005599	0.456553698	1
0.196209341	0.537805259	0.12007799	0.04091727	0.971093774	0.694324195	0.925390303	0.577766836	0.675507605	0.18002829	0.196383551	0.845824778	0.044951361	0.211827531	0.337348789	0.480653018	0.231177405	0.623659313	0.399900466	0.016101779	0.211036712	0.630257249	0.71781832	0.309097201	0.673176706	0.409176618	0.805309415	0.450494438	0.222199157	0.358326674	0.217740253	0.577351689	0.092071272	0.432356	0.456513882	0.738822043	1	0.09913718	0.037105024	0.135166451	0.160067663	0.702500045	0.267264456	0.312006593	0.533827841	0.005851417	0.801863074	0.199574053	0.277454823	0.193047419
1	0.357504129	0.469116241	0.205249727	0.244134441	0.910617352	0.110173702	0.810723424	0.673349142	0.067174964	0.779510975	0.863825083	0.009574058	0.109056622	0.282105744	0.087538421	0.493319362	0.519351482	0.329722852	0.053847615	0.467129022	0.526391208	0.764232695	0.448604912	0.165882662	0.631958961	0.658927083	0.109244421	0.030110236	1	0.724878848	0.511459231	0.768736422	0.145453244	0.692100286	0.110542595	0.525819302	0.064091682	0.258042544	0.296024978	0.211868584	0.216270298	0.522348464	0.212359115	0.340053737	0.023658257	0.653676093	0.030399561	0.590601325	0.160474315
0.913505971	0.972326696	0.528115511	0.754619718	1	0.506241322	0.550609171	0.866840363	0.061432149	0.323110253	0.750100195	0.936288059	0.249368086	0.485747546	0.894601703	0.268158495	0.382919312	0.416471332	0.419465512	0.881737232	0.910401523	0.385921985	0.921212018	0.582994878	0.884049892	0.577965975	0.523509026	0.751030028	0.875220418	0.877057016	0.369139969	0.242264137	0.68123436		0.560538352	0.105028167	0.8370561	0.27030763	0.314200759	0.495280772	0.560327411	0.570367813	0.844036639	0.651398897	0.388614982	0.749454856	0.92935735	0.033772826	1	0.267574519
[truncated: 694 more columns]
