# Supplementary material for: Music-induced emotion flow modeling by ENMI Network
Source: PLoS One. 2024 Oct 21;19(10):e0297712. doi: 10.1371/journal.pone.0297712 (PMC11493256; doi:10.1371/journal.pone.0297712)
Supplement: S1 File — (ZIP) [file pone.0297712.s001.zip › minimal dataset/Emomusic dataset/Music features/十二平均律-2.csv]

2.mp3	3.mp3	4.mp3	5.mp3	7.mp3	8.mp3	10.mp3	12.mp3	13.mp3	17.mp3	18.mp3	19.mp3	20.mp3	21.mp3	22.mp3	24.mp3	25.mp3	31.mp3	32.mp3	35.mp3	37.mp3	39.mp3	40.mp3	41.mp3	42.mp3	43.mp3	44.mp3	45.mp3	46.mp3	47.mp3	48.mp3	49.mp3	50.mp3	51.mp3	52.mp3	53.mp3	54.mp3	55.mp3	56.mp3	58.mp3	59.mp3	60.mp3	62.mp3	64.mp3	65.mp3	67.mp3	68.mp3	69.mp3	70.mp3	71.mp3
0.851024806	0.47687006	0.092728406	0.465151608	0.671852112	0.136729062	0.941637814	0.102679342	0.651070774	0.589652836	0.269993424	0.386062533	0.645414472	0.27388829	0.848895729	0.462152749	0.613105714	0.572380841	0.23646538	0.411203235	0.476902455	0.046147291	0.471129209	0.816764951	0.962018549	0.632195294	0.365777433	0.217102483	0.963276863	0.767629564	1	0.250394911	0.70968473	0.216891527	0.305200398	1	1	0.453748733	0.395866483	0.873620272	0.493173152	0.702521026	0.422357172	0.266876757	0.512907445	0.897260368	0.409333587	0.522442341	0.959379017	0.519634604
0.52496016	0.661542356	0.505168021	0.56877768	0.367014617	0.078122213	0.016882889	0.431357563	0.245634869	0.270755172	0.063842915	0.274309963	0.520363629	0.426869184	0.116636105	0.021738937	0.947852552	0.026753509	0.399271309	0.11063426	0.639726043	0.016502488	0.947379231	0.632715106	0.380127758	0.260958254	0.193631724	0.385908663	0.059221826	0.370298475	0.572578847	0.392330348	0.700865388	0.55318433	0.293054134	0.213677913	0.952608407	0.035424728	0.163326412	0.399165422	0.1131474	0.310538501	0.116226144	0.732325613	0.138846993	0.319767118	0.149941176	0.030328063	0.709563851	0.230412915
0.353061676	0.632472754	0.580263853	1	0.351772845	0.945297599	0.034234628	0.554199338	0.274985403	0.051600117	0.170172408	0.288617581	0.664453864	0.53564477	0.644438148	0.197099477	0.589573145	0.007073614	0.186017245	0.001834766	0.160218537	0.058668468	1	0.333408743	0.095403746	1	0.370048314	0.313996136	0.483241469	0.742830276	0.690043807	0.090793185	0.811504424	0.369307637	1	0.473736316	0.958336532	0.201999068	0.150488392	0.373711228	0.692383528	0.663635015	0.515592635	0.103771292	0.164081439	0.575237572	0.08892905	0.053352989	0.617869198	0.455476791
0.48021093	0.404310465	0.537188947	1	0.575487375	0.141615659	0.133065805	0.381270707	0.128714055	0.03964515	0.260662913	0.225168586	0.089098647	0.457342833	0.373360872	0.361852437	0.526127934	0.553541362	0.479525059	0.050737441	0.2294074	0.227023691	0.923541665	1	0.272736549	0.334454566	0.158474967	0.221060008	0.639169216	0.151765391	0.514296353	1	0.763998151	0.387324452	0.319525838	0.423698127	0.963033259	0.897396266	0.271030784	0.58123821	0.336157769	0.662312269	0.232602954	0.349198669	0.597676277	0.2327158	0.082734749	0.01940288	0.676018476	0.407148987
0.63206923	0.324997127	0.415913969	1	0.394547611	0.251009822	0.244846493	0.157045588	0.630212903	0.824336588	0.102131143	0.278441548	0.624849319	0.58260113	0.226012513	0.430604815	0.614757657	0.021782586	0.940540969	0.935873091	0.17826888	0.026968626	0.022695774	0.601994216	0.443946898	0.695591927	0.312291384	0.449455291	0.455801755	0.438789338	0.568052769	0.123543411	0.411594927	0.41931954	0.144161433	0.698790431	0.910671592	0.992591381	0.546377003	0.132538632	0.235328868	0.241316944	0.328262061	0.45713526	0.276836187	0.92396611	0.179550141	0.047183719	0.778804243	0.315345466
0.482825905	0.495919734	0.422302693	0.702227533	0.329189301	0.971906543	0.555114508	0.23120667	0.455534428	0.220379174	0.044856336	0.23362413	0.415374339	0.150460064	0.492964327	0.198178172	0.713870764	0.422624767	0.41230163	0.009989756	0.653939128	0.021876978	0.052154608	0.536247313	0.218258023	0.436050385	0.645189524	0.113133661	0.643616021	0.611953318	0.503118992	0.307722926	0.123285025	0.324108899	0.989322603	0.183960751	0.287695915	0.017611699	0.236439273	0.444734275	0.516323864	0.689241588	0.372068763	0.351647645	0.152727976	0.470546246	0.205902815	0.271206498	0.790199101	0.516349137
0.38247025	0.975706875	0.643053055	0.099137738	0.621706486	0.57901603	0.334224761	0.310132086	0.66082561	0.600678086	0.148077041	0.251689315	0.603051722	0.216782153	0.58234036	0.776979923	0.476271987	0.444091976	0.651406705	0.003724838	0.286200821	0.180997238	0.475759953	0.367962718	0.550895751	0.637290955	1	0.238814488	1	0.747875154	0.428319931	0.049207076	1	0.092294179	0.932948232	0.528347433	0.421566427	0.542786419	0.064357407	0.110906295	0.297459096	0.80205965	0.587364972	0.378183872	0.168102711	0.084927343	0.570602	0.046459284	0.192945853	0.30740869
0.127081126	0.970979393	0.49600929	0.485912323	0.602110624	0.509488106	0.816890478	0.366285086	0.502373576	0.689747274	0.349341005	0.1165087	0.527710676	0.368692458	0.718936801	0.311165392	0.767302811	0.480069816	0.13978602	0.470409691	0.248801053	0.13533923	0.607536852	0.616204977	0.37038821	0.414775044	1	0.198447436	0.907378376	0.815885782	0.506191671	0.472563148	0.803022563	0.773104548	0.070786454	0.59571898	0.149984688	0.188658103	0.488702685	0.74264282	0.275904596	0.440177262	0.283636421	0.060091361	0.566684127	0.950825036	0.700759947	0.35199061	0.259222299	0.488454431
0.190046862	0.910670757	0.280411273	0.51408273	0.370681196	0.945723832	0.809447885	0.758637071	0.665481269	0.745180845	0.095657319	0.168658346	0.398991674	0.491212189	0.137311801	0.013860221	0.872284114	0.072968021	0.44568041	0.046709333	0.274714857	0.427184761	0.982734323	0.604583025	0.713071406	0.257511467	0.365754902	0.221853152	0.711068392	0.768898427	0.661704898	0.034949712	0.777601838	0.722027957	0.582599044	0.441447079	0.651575148	0.465879202	0.120823123	0.639301479	0.039670169	0.860242188	0.454600453	0.689727247	0.478653997	0.569345832	0.229348049	0.134365112	0.687489569	0.2462845
0.496899277	0.792441964	0.018623957	0.248690084	0.352065057	0.049636327	0.004388802	0.158426091	0.026799573	0.483277708	0.098950535	0.385231525	0.53740406	1	0.455902427	0.249223396	0.688638628	0.264186978	1	0.486864567	0.46712485	0.018570963	0.464529067	1	0.644479573	0.469331682	0.434024543	0.674633205	0.116758749	0.613792837	0.98058188	0.579070032	0.365530491	0.564888656	0.086334407	0.246922851	0.751491666	0.089170791	0.159072459	0.914755285	0.577706933	0.734890223	0.24959442	0.332394004	0.546295881	0.597548187	0.092068836	0.009538389	0.7822721	0.279576868
0.687797725	0.705955982	0.159543499	0.470802099	0.608978033	0.543627322	0.098886646	0.213744894	0.699849844	0.324874699	0.143532783	0.459280193	0.634092569	0.152399167	0.280893147	0.350162238	0.376075923	0.163473874	0.656027079	0.378124267	0.512911856	0.536631465	0.277663052	0.83649087	0.431187928	0.216005713	0.246085003	0.929408967	0.404891878	0.625353754	0.439061463	0.82500577	0.075445108	0.572663367	0.481228948	0.33447808	0.436800867	1	0.126521796	0.578565538	0.602871537	0.600959241	0.389503986	0.382568568	0.728027046	0.558167279	0.122174442	0.424131125	0.468742967	0.487876713
0.300625026	0.715961218	0.564993739	0.053006131	0.190753594	0.705019474	0.319227606	0.863501489	0.855325997	0.410909772	0.818938911	0.412618965	0.567331612	0.401708364	1	0.021760691	0.466870725	0.165923208	0.50022471	0.387996495	0.597278953	0.597389162	0.425864846	0.226506278	0.982645869	0.571890414	0.119726814	0.168112561	0.097003356	0.561298609	0.930977762	0.220627993	0.830094874	0.114824459	0.392590016	1	0.836258054	0.016205121	0.070616521	0.667003691	0.459420562	0.466486543	0.126934201	0.213442057	0.976164401	0.283793598	0.556544662	0.170176744	0.393723905	0.154401153
0.250410259	0.688277721	0.458343804	0.892522931	0.657313704	0.521917522	0.306998372	0.903043389	0.363428175	0.104528502	0.191550985	0.928735793	0.483414859	0.222529426	0.096308134	0.149159312	0.982404172	0.245956019	0.726395309	0.100743152	0.623208225	0.534812033	0.716575027	0.791430593	0.329538107	0.577971637	0.523444831	0.600667834	0.332097769	0.300915301	1	1	0.681004584	0.410483092	0.195691064	0.509372473	0.864378333	0.088499241	0.349415541	0.20430398	0.662037969	0.492078692	0.254755527	0.342135936	0.375620782	0.10368862	0.561412036	0.382348776	0.735511959	0.385035634
0.387761921	0.458591551	0.395304054	0.228916749	0.658096194	0.373205066	0.008123131	0.347241193	0.543836772	0.331900299	0.155554295	0.213116214	0.347597331	0.347050041	0.539694726	0.962422431	0.413621157	0.674816191	0.663943112	0.427808672	0.401752114	0.179901078	0.729002774	0.335854352	0.276073456	0.725399792	0.271442324	0.627143204	0.693157554	0.411414444	0.274179369	1	0.641302407	0.616261482	0.559352934	0.494461626	0.403321415	1	0.046282861	0.793901026	0.629758537	0.872300804	0.407954484	0.359004915	0.371916831	0.275303721	0.130914554	0.043008763	0.184158504	0.327863038
0.365969419	0.164643303	0.377515346	0.18173556	0.240677983	0.783817947	0.340111315	0.637505889	0.822529912	1	0.482615352	1	0.591806471	0.320624709	0.390812337	0.35476464	0.523422837	0.364623219	0.333264619	0.114259988	0.278762192	0.274540663	0.238044128	0.708255529	0.227817267	0.790415704	0.320477784	0.216697603	0.153565362	0.724567711	0.907370746	0.188716054	0.274592072	0.28380388	0.151715159	0.267014474	0.828985214	0.52379483	0.362637967	0.743942142	0.430907935	0.423306286	0.743997216	0.31225583	0.282304943	0.325610429	0.495818526	0.362424016	0.199886829	0.327957332
0.284698397	0.696989954	0.428610802	0.251283258	0.366730034	0.685440004	0.378655136	0.646699488	0.892829359	1	0.108670659	0.74807173	0.569997549	0.061760325	0.408030421	0.296941042	0.962303936	0.244179741	0.551853299	0.127294481	0.317632914	0.040304828	0.228585228	1	0.360725433	0.798200428	0.44597283	0.207571179	0.136669636	0.601413667	0.536028743	0.176662728	0.056717776	0.614818871	0.806141138	0.25514999	0.745139003	0.352572292	0.759820044	0.861530721	0.465338171	0.741908431	0.306864738	0.186035201	0.211331993	0.4166857	0.115990669	0.984700441	0.528991461	0.551144302
0.162295297	0.880111575	0.364988357	0.184459507	0.378334165	0.927139699	0.01765026	0.51127255	0.835473061	0.224228844	0.198698431	0.932895839	0.637308538	0.163196653	0.729563713	0.061166946	0.623207629	0.580578148	1	0.437775701	0.066674806	0.203222543	0.04844949	0.777141094	0.475285739	0.435536236	0.277105898	0.4784697	0.154455423	0.382268161	0.85082233	0.089459464	0.845607102	0.669609189	0.974158525	0.306808531	0.613863826	0.133227631	0.24553284	0.691830516	0.42958951	0.420240134	0.166481897	0.200396404	1	0.154728726	0.359016895	0.024463959	0.390943438	0.106094643
0.202915326	0.518731415	0.411962867	0.120198354	0.249685556	0.908237934	0.024679493	0.288140565	0.37358892	0.094316147	0.321263999	0.619457722	0.483264357	0.155212909	0.345653504	0.036455851	0.234408855	0.681950271	0.121937148	0.651980817	0.032684132	0.128021985	0.40219754	0.161345109	0.366341799	0.40242365	0.305185676	0.23557198	0.337240607	0.704365671	0.29041335	0.036106069	0.511357665	0.984534383	0.96501255	0.644944668	0.992384851	0.278720498	0.606050432	0.858542144	0.481664211	0.897707164	0.533963621	0.380767167	0.670360327	0.172648668	0.178625271	0.656288385	0.159549043	0.229980573
0.064089656	0.592914939	0.570352912	0.339309782	0.329292506	0.52096808	0.504330277	0.769561887	0.502398729	1	0.333733648	0.570687175	0.04411567	0.441462249	0.12361826	0.395734906	0.746989727	0.394926339	0.279771179	0.011333274	0.182647899	0.841148019	0.545164168	0.485590696	0.150055453	0.42155984	0.205087766	0.13555342	0.86648351	0.686116397	0.636466265	0.205498114	0.941356421	0.57185483	0.555167496	0.768086433	0.871205747	0.195386633	0.178497195	0.131983072	0.59954524	0.669287503	0.244614094	0.306410879	0.338492304	0.592126727	0.216800272	0.361384243	0.153793514	0.188243747
0.414764136	0.469195515	0.123463325	0.161970481	0.436719447	0.426244825	0.374288559	0.475926757	0.775707424	0.174599245	0.25971362	0.541438818	0.032813467	0.406807035	0.413498223	0.245433643	0.422529578	0.363204688	0.555906117	0.004945114	0.068999007	0.02291101	1	1	0.872732222	0.576876104	0.306612968	0.195060283	0.774780512	0.431962192	0.199012503	0.054127377	0.624460697	0.137887523	0.151976675	0.819125235	0.634192228	0.06000635	0.327332169	0.047131389	0.547410488	0.463322014	0.081205174	0.234078348	0.491394401	0.660496652	0.392975658	0.080050305	0.171561971	0.147354424
0.409546971	0.765126705	0.168382779	0.254442751	0.483455837	0.275440425	0.430674165	0.490743726	0.358533949	0.078649424	0.172343373	0.346250445	0.183235466	0.391152263	0.220027328	0.104769506	0.352909416	0.205760986	0.412287384	0.604168236	0.050608728	0.407077938	0.856293559	0.441579252	0.188943207	0.980503976	0.195435256	0.246633545	0.388188094	0.722526968	0.340388775	0.041190945	0.379406005	0.368991345	1	0.644798338	0.837942362	0.960166216	0.176173687	0.026160542	0.322936356	0.418454081	0.740687728	0.292653382	0.412243575	0.699780166	0.205580488	0.078713275	0.366223872	0.359992594
0.231499493	0.701839328	0.262382716	0.090826996	0.386881858	0.856985509	0.088888638	0.767595887	0.697977424	0.384919554	0.301959097	0.216273963	0.568880975	0.573737264	0.826583982	0.07690338	0.072456539	0.326519281	0.079944752	0.508603156	0.289640516	0.257684141	0.370563	0.194898069	0.738538623	0.424751103	0.265595675	0.080639869	0.47985658	0.169194326	0.418239802	1	0.4168773	0.891290247	0.237493068	1	0.770763457	1	0.267601788	0.019010445	0.350439191	0.717315733	0.278733075	0.381672442	0.207135811	0.360556781	0.107061967	0.111861393	0.833154619	0.508885026
0.223981723	0.780686855	0.108285956	1	0.602704227	0.571003199	0.119083576	0.620192647	0.673141897	0.809246898	0.244232655	0.165678054	0.876438498	0.106316879	0.120395601	0.008142006	0.181961566	0.039635051	0.02382936	0.002782495	0.348205775	0.148132816	1	0.862329543	0.681234002	0.31848982	0.165130734	0.188606605	0.017264739	0.542899847	0.502767801	1	0.817374468	0.166192979	0.653565943	0.38660413	0.82585907	1	0.195708498	0.183687523	0.197638944	0.568641782	0.596005559	0.837942779	0.246071458	0.420418233	0.208003104	0.024439529	0.451968491	0.19540374
0.178740188	0.325881064	0.388507277	1	0.614988387	0.308425218	0.22816585	0.721142769	0.208246872	0.192608148	0.103160977	0.205811426	0.364664048	0.105468482	0.128398702	0.022937691	0.38923043	0.202155977	0.22726047	0.017443502	0.08663705	0.289480537	1	0.682335734	0.702224672	0.512540221	0.477417052	0.188456729	0.430332214	0.891592264	0.421977669	0.685903013	0.77742368	0.619746566	0.236132205	0.228190139	0.605312824	0.920093179	0.537641168	0.609223485	0.134975031	0.699509561	0.38426286	0.376695544	1	0.172998875	0.161142454	0.414511204	0.547330379	0.156920701
0.16092889	0.328131139	0.365631819	1	0.332915902	0.650816977	0.243434981	0.911255717	0.306103736	0.302769631	0.051322304	0.310812175	0.11704497	0.233512864	0.250104487	0.351859927	0.27803424	0.795177639	0.416554868	0.159713924	0.100273669	0.044150542	1	0.536946118	0.508321881	0.361570746	0.504815936	0.042491194	0.303468287	0.615021169	0.103676178	0.131877288	0.390086025	0.422880471	0.254472464	0.684445918	0.941720366	0.435749829	0.432032049	0.090400971	0.318738669	0.42343694	0.57083118	0.094828509	0.683761537	0.475462317	0.273949802	0.152999714	0.273174345	0.04316926
0.18406786	0.377888322	0.376633644	0.561615646	0.471325904	0.41382134	0.704629958	0.607510209	0.160736635	0.801705778	0.060740013	0.43854326	0.275206387	0.300373286	0.399921238	0.0743692	0.096862324	0.967639387	0.589576542	1	0.589250684	0.245748565	1	1	0.355888397	0.412840873	0.245419845	0.329515785	0.862619996	0.419892311	0.419925153	0.21379137	0.497565627	0.712141156	0.554331899	0.304356396	0.683073103	0.284788817	0.248287439	0.340310216	0.190933511	0.429526061	0.654301941	0.609125078	0.715564728	0.315655053	0.12347734	1	0.310277283	0.195593819
0.29650858	0.96729517	0.791269779	0.144744083	0.360065311	0.432781994	0.03016299	0.800019145	0.673783183	1	0.037333027	0.335433751	0.087131828	0.337411165	0.190237999	0.16671066	0.27668786	1	0.301283628	0.290660441	0.298803061	0.135392785	0.456021398	0.356970519	0.543858945	0.821360111	0.591576993	0.196510375	0.305020928	0.332813323	0.661773622	0.092988506	0.918130577	0.786055982	0.163947701	0.126299262	0.277289897	0.038851701	0.172441095	0.181632727	0.333355635	0.10767024	0.229613706	0.084029824	0.611988187	1	0.155752361	0.645495713	0.387802303	0.313030422
0.297554404	0.978979409	0.146500573	0.176849872	0.603811562	0.983597338	0.094476245	0.697588325	0.741333961	1	0.051152751	0.440072894	0.423318326	0.275055587	0.204954043	0.006965023	0.552142084	0.693242908	0.252072453	0.369923919	1	0.124262996	0.263728112	0.442393988	0.760779738	0.385702282	0.293173373	0.374944001	0.806917489	0.07622163	1	0.17119959	0.805236697	0.807321668	1	0.462369263	0.900949538	0.305000454	0.233815417	0.172404543	0.102472104	0.803181708	0.790333927	0.410823673	0.236909583	0.608905911	0.2275282	0.033186901	0.51843065	0.677200079
0.741556704	0.850081563	0.049026631	0.118173338	0.4565171	0.053937577	0.058766633	0.556199789	0.478761494	0.767673194	0.356079072	0.436117023	0.424206048	0.521026373	0.563313901	0.185157299	0.467829853	0.86131525	0.565832376	0.1975144	0.254281282	0.076619476	0.424885839	0.425869077	0.683514774	0.247137874	0.342222691	0.091703244	0.480666012	0.481126159	1	0.159974724	0.742799759	0.760474384	0.403504521	0.068631798	0.798429787	0.112526558	0.330899864	0.012482592	0.4120332	0.845856905	0.334597021	0.207336441	0.280788034	1	0.198783621	0.340512037	0.661050498	0.270262033
0.330135226	0.939469576	0.119004436	1	0.357130855	0.108726032	0.096765161	0.755992115	0.203333363	0.49095732	0.271512806	0.890047967	0.227889389	0.824004114	0.673370659	0.27087155	0.224074572	0.090172984	0.391949683	0.384506464	0.211525708	0.173654795	0.271059752	0.437892228	0.765664756	0.401828468	0.559640467	0.038834017	0.619690478	0.546598077	0.961244524	0.247226045	0.806886077	0.529105365	0.929667413	0.469620943	0.781064093	0.219891876	0.0990237	0.440074086	0.344241887	0.764796793	0.131221712	0.315103561	0.013824132	0.691290021	0.139788598	0.035514742	0.560836792	0.435786068
0.128528923	0.830560565	0.861290157	0.475665241	0.645028353	0.394641638	0.241369292	0.508575499	0.80937618	0.164461523	0.19815439	0.145552322	0.44080323	0.072899699	0.758513033	0.40050292	0.568604529	0.665842474	0.468004465	0.094623886	0.143866152	0.026658049	0.68901068	1	0.554455042	0.404687434	0.70013696	0.070448093	0.390418589	0.492454201	0.788527846	0.321612865	0.342607588	0.952678204	0.884797454	0.213994578	0.185998335	0.18639195	0.040289771	0.040783927	0.323689401	0.48128888	0.200327039	0.111540198	0.640112162	0.658961058	0.220987618	0.066358268	0.145047247	0.783364475
0.173698992	0.756249189	0.260348856	0.04769725	0.593858361	0.306549728	0.854530215	0.263203114	0.316562146	0.422749639	0.266902357	0.54645741	0.327643871	0.401239902	0.268358797	0.161443025	0.257118106	0.390419245	0.391514599	0.544835627	0.222972408	0.16651547	0.354398906	0.487944484	0.231266022	0.63077867	0.553669751	0.151270002	0.700357437	0.31185028	0.276500463	0.199876934	0.03054118	0.234003022	0.318752021	0.391871631	0.194019035	0.138805792	0.100564145	0.316171497	0.381169736	0.947659314	0.658557236	0.286129266	0.401030332	0.584969878	0.153010681	0.05437436	1	0.378264695
0.257301688	0.673781455	0.122616522	0.229101762	0.403836191	0.063051149	0.061832983	0.289466888	0.923179567	0.386318743	0.486298859	0.311712772	1	0.527230084	0.225993425	0.033956215	0.621620715	1	0.325181872	0.60175091	0.126783162	0.260358244	0.142496973	0.589558959	0.447108954	0.579599202	0.821608901	0.177123338	0.790992677	0.692303777	0.803574741	0.944020212	0.799668193	0.284896255	0.819286942	0.480639338	1	0.772309601	0.317354441	0.283994138	0.591290236	0.746291816	0.145881489	0.095884308	0.230219647	0.93033123	0.21650371	0.563630641	0.536374331	0.412617534
0.087759897	0.645756185	0.146311998	0.269568563	0.49748829	0.290085196	0.733444095	0.798708677	0.869461954	0.450309306	0.283426762	0.165341973	0.102659941	0.692307115	0.272774428	0.017709633	0.274838239	0.533239007	0.351980537	0.061566297	0.202243283	0.46668455	0.440193117	0.677200913	0.355290443	0.344040245	0.213501081	0.409159511	0.578447044	0.526959002	0.376101851	1	0.772416949	0.830551505	0.395948261	0.360456198	0.664639235	0.032128405	0.129292861	0.194392726	0.248720676	0.487940311	0.336476684	0.176301852	0.321188539	0.606455147	0.19283551	0.482053459	0.760467231	0.331990898
0.433355153	0.201102868	0.065940738	0.036127876	0.442778498	0.518847704	0.943902135	0.477767885	0.066531539	0.141300648	0.10374257	0.289841652	0.85757792	0.486892521	0.517317951	0.233292311	0.290822923	0.852638483	0.412736297	0.009973267	0.770373046	0.207606316	0.215082869	0.140939891	0.157387838	0.744655669	0.3525168	0.379449397	0.365642101	0.284329295	0.391489625	0.143236816	0.51918143	0.327717483	0.199308008	0.115967587	0.527473688	1	0.243267909	0.0850375	0.300466686	0.956753671	0.145542651	0.392149359	0.662647188	0.440257192	0.184881151	0.422818273	0.483978301	0.617981493
0.152702019	0.442401171	0.718401372	0.645792305	0.612646878	0.376384944	0.040687174	0.002497675	0.726577401	0.0965629	0.207251564	0.822170734	0.773981869	0.529098272	0.375474602	0.050963916	0.233064279	0.524040639	0.136937499	0.011886487	0.136916339	0.76634717	0.563441336	0.449216694	0.324416965	0.188053846	0.292325974	0.438913614	0.367219001	0.584495068	0.406977057	0.215225264	0.366040081	1	0.269637793	0.289715707	0.406093121	0.621655583	0.375802964	1	0.358979225	0.489221424	0.631013751	0.127974525	0.607806563	0.639218628	0.284460396	0.036352854	0.180092022	0.714463592
0.135698304	0.902826667	0.049730211	0.588222444	0.359191328	0.196004644	0.418647498	0.006943655	0.611278772	0.179096431	0.119392209	0.752994478	0.467829883	0.502988219	0.352708012	0.310757518	0.571258128	0.451955318	0.231345251	0.610168397	0.3312262	0.310503125	0.350714386	0.872825027	0.746477365	0.2866427	0.434572309	0.712301016	0.797854424	0.451879263	0.506757498	0.206379205	0.938848972	0.436401844	0.633227348	0.210809469	0.482941836	0.904081404	0.091611616	1	0.301882774	0.607181966	0.063670643	0.326234013	0.501048207	0.209826797	0.600976825	0.077038199	0.215954438	0.358955622
0.388793766	0.569262505	0.573202789	0.048687071	0.500169694	0.929597437	0.875801861	0.208639517	0.825808764	1	0.476208031	0.556621492	0.134782851	0.062528312	0.680046856	0.178626657	0.432206959	0.553575516	0.123411067	0.290828675	0.349784791	0.46046567	0.505075932	0.901149869	0.328111887	0.438121468	0.379407108	0.132120535	0.610715866	0.565512657	0.688769281	0.147564203	0.820186973	0.079824582	0.107731983	0.199344099	0.44547981	1	0.322826892	0.247261465	0.28774336	0.880346537	0.463374108	0.148234621	0.414620191	0.110297114	0.116411537	0.264726996	0.595716476	0.125076681
0.217372462	0.834859848	0.846244633	0.360951006	0.614181399	0.472031862	0.951114178	0.260896921	0.895581841	1	0.31943801	0.788021564	0.099081092	0.201975778	0.35277918	1	0.369828671	0.621737957	0.201615676	0.010220556	0.263420373	0.313308775	0.535029173	0.260182112	0.555070758	1	0.190679953	0.317008823	0.807166338	0.124458604	0.168018058	0.074985817	0.823774934	0.984684348	0.608861327	0.208477065	0.166536614	0.278039813	0.246920332	0.311154932	0.637716055	0.371324033	0.678123951	0.08927507	0.514630437	0.497993886	0.200047612	0.043072049	0.444997489	0.151312724
0.211754322	0.382120311	0.205464363	0.683843613	0.939191401	0.333469391	0.105632491	0.296124905	0.893256783	1	0.33132419	0.660906494	0.184907928	0.142945707	0.321114421	0.390658259	0.257364631	0.470543116	0.242153168	0.011266381	0.65198797	0.350749165	0.644886613	0.44515729	0.463472813	0.920527935	0.01255923	0.196378589	0.772233844	0.135567755	0.72846061	0.466153592	0.591465354	0.771747589	0.6114043	0.213153109	0.270735502	1	0.064844772	0.32143715	0.718085051	0.557438552	0.542115033	0.343720376	0.283468068	0.466748863	0.228738666	0.085625947	0.575861096	0.297120452
0.177492157	0.77549994	0.625950754	0.748827636	0.361158669	0.904247522	0.090033658	0.114458814	0.044136796	0.299727827	0.270970225	0.492130876	0.503424287	0.153399482	0.795017362	0.784834146	0.354690552	0.465108067	0.192011327	0.397279203	0.182284221	0.123233631	0.7125175	0.616800547	0.337723851	0.70553726	0.111026146	0.334910125	0.139285356	0.108298972	0.527880073	0.419130981	0.589312494	1	0.921195924	0.241623163	0.68630439	0.120691866	0.060965478	0.051124997	0.279288083	0.500432909	0.198031098	0.606643379	0.112428851	0.546803415	0.126861259	0.16833362	0.120420255	0.616660297
0.290055841	0.744927764	0.613199055	1	0.423082113	0.332224995	0.394745857	0.879891634	0.03575772	0.671866477	0.069005445	0.76573509	0.440626234	0.102629684	0.185441956	1	0.564477265	0.432749957	0.094948858	1	0.794288278	0.909455955	0.346101701	0.35393244	0.591456056	0.795768976	0.326437116	0.038083952	0.737719297	0.274531841	0.675882518	0.384628326	0.741734862	0.65535748	0.686914742	0.182418823	0.411239922	0.100537464	0.068282016	0.23384802	0.626320839	0.368236721	0.63881582	0.462258905	0.805072844	0.363204151	0.167375743	0.164518207	0.89605999	0.801257968
0.402926564	0.813101709	0.133277118	1	0.548395336	0.418795705	0.611500025	0.512587726	0.028550049	0.100662947	0.17069456	0.297026008	0.025083775	0.075620867	0.388869643	0.26055792	0.517768323	0.591189563	0.46503374	0.347131103	0.660333276	0.326530129	0.299047858	0.239848331	0.878680766	0.575341821	0.365805477	0.430701673	0.732079506	0.253821373	0.705462575	0.045524038	0.739035964	0.563429296	0.945014834	1	0.405483633	0.068162546	0.122961409	0.12193469	0.591159701	0.474969596	0.456690282	0.566262543	0.179007247	0.293434024	0.236002758	0.084589921	0.597245932	0.23394306
0.171821609	0.57639581	0.09822613	0.312467456	0.345812261	0.687717974	0.165306136	0.238645509	0.257653207	0.543191731	0.08813975	0.322822869	0.336402029	0.234930471	0.509707034	0.503679276	0.438814968	0.126061514	0.295296103	0.38350153	0.413686633	0.041809265	0.790292621	1	0.764002919	0.47544378	0.940915823	0.218397811	0.635615766	0.319031864	0.523159742	0.22140038	0.696169853	0.593946278	0.708000481	0.429710776	0.418708235	0.121184461	0.059692446	0.055250373	0.543067932	0.63819164	0.2993173	0.33809936	0.030996701	0.123992182	0.085678995	0.102791026	0.258637965	0.240060374
0.161556527	0.326557994	0.139239177	0.252406418	0.243239447	0.389548928	0.200270936	0.783960998	0.736333966	0.719278276	0.100712441	0.404923916	0.341708809	0.051626384	0.290894449	0.401266366	0.246203676	0.210996762	0.3232463	0.127420276	0.690944612	0.045860413	0.316996932	0.710141361	0.276868492	0.877810895	0.524377406	0.184997618	0.725779712	0.706691682	0.632219315	0.098095492	0.549304783	0.677867591	0.361073405	0.490372896	0.203214094	0.085720792	0.320592374	0.05798807	0.297947794	0.673334599	0.634430647	0.208022237	0.287080675	0.540167689	0.25381279	0.144555181	0.649298847	0.246445984
0.068009727	0.257661223	0.123017177	0.54094696	0.282136232	0.875621021	0.343052208	0.482202113	0.602634907	0.390727818	0.335151166	0.299830228	0.359719664	0.240523383	0.24311024	0.258508533	0.082366779	0.836790144	0.431197196	0.410922319	0.400599867	0.075376734	0.057435893	0.549054921	0.502349734	0.415866494	0.226241097	0.161817417	0.741978347	0.311320603	0.50728184	0.384775877	0.413200855	0.319706649	0.429537773	0.517582357	0.511430144	0.073873274	0.090747945	0.028066766	0.436309397	0.797603011	0.046742048	0.344883651	0.730984449	0.549380422	0.158801332	0.100266732	0.480708927	0.310569316
0.131851703	0.976951361	0.895446539	1	0.570910692	0.883630097	0.137053236	0.036438908	0.447971165	0.873392582	0.083589487	0.3907682	0.139018685	0.562499404	0.11180824	0.024932634	0.146506906	0.516513586	0.349829167	0.081452087	0.644652426	0.440641105	0.326709628	0.123868287	0.229997918	0.77164048	0.525721729	0.190710172	0.257670224	0.744308054	0.772428274	0.046017013	0.416400194	0.228403553	0.396442324	0.498073786	0.74226433	0.52756983	0.110067703	0.003376131	0.270603627	0.423963785	0.274919182	0.540653765	0.628475785	0.614144742	0.276340425	0.054848786	0.63756609	0.409032524
0.126167983	0.943073392	0.582115948	0.114545047	0.389190227	0.360038847	0.596673071	0.04450031	0.494232327	0.197640181	0.054241404	0.341681361	0.479487538	0.0789591	0.639826119	0.037537701	0.584173143	0.190485075	0.393660307	0.369808376	0.254772633	0.359822214	0.23869352	0.327541769	0.548922062	0.664590597	0.691738725	0.355986804	0.235925063	0.95263797	0.214716405	0.206198931	0.767813206	0.798747599	0.133492917	0.869138002	0.87545377	1	0.172605142	0.561754465	0.357384205	1	0.431785226	0.54212749	0.74010849	0.407518387	0.399021387	0.045832794	0.07159102	0.636015296
0.515030622	0.862112224	0.494311839	0.237188905	0.257396817	0.898323774	0.042145334	1	0.4836137	0.162208959	0.569134235	0.298464507	0.090311289	0.528839111	0.774282336	0.31868124	0.435772598	0.45334959	0.25344342	0.536424816	0.494870156	0.463213414	0.159282401	0.939649343	0.35233736	0.968878806	0.509350657	0.116939664	0.345438153	0.348630697	0.591533542	0.276176065	0.14522469	1	0.422719479	0.132072166	0.56898874	1	0.273542315	0.052666057	0.730030417	0.780827701	0.472899973	0.390577555	0.583178222	0.353195161	0.365669072	0.011369651	0.171980634	0.955080867
0.339246333	0.839167953	1	0.2117102	0.297696501	0.739583015	1	0.861561656	0.761722445	0.649729848	0.415901959	0.274884224	0.020189758	0.051562805	0.351973802	0.034187932	0.240201309	0.062498048	0.363256484	0.181294948	0.807340503	0.480166733	0.252359807	0.212481514	0.178776994	0.276991189	0.21064505	0.212633848	0.691981614	0.697425127	0.911729753	0.411022842	0.636619568	0.104178213	0.88782382	0.56696403	0.737885475	1	0.088641822	0.185104743	0.448844641	0.729381204	0.516096771	0.280757606	0.615136385	0.47241497	0.183703452	0.545172513	0.172982097	0.20804444
0.118527919	0.796804965	0.075248376	0.277557015	0.523551464	0.352934927	1	0.750736892	0.776302993	0.288609177	0.694878757	0.319821984	0.429495633	0.113570102	0.212432191	0.025085278	0.196704522	0.116983883	0.079594567	0.304405898	0.845589757	0.954493642	0.333169401	0.221857265	0.509270787	0.257577658	0.667825878	0.068980277	0.629933059	0.108796783	0.755209684	0.16956827	0.430769682	0.188756391	0.519032836	0.129925817	0.655603766	0.464378476	0.094698705	0.203018531	0.381614685	0.757800162	0.61076808	0.187141076	0.835129619	0.259811461	0.131593734	0.070997626	0.151746213	0.024571452
0.154377967	0.720605016	0.1958296	0.044640306	0.608412147	0.961867511	1	0.623486757	0.76677829	0.25051555	0.303557366	0.311069936	0.164883018	0.132893234	0.110650867	0.031612698	0.096532449	0.398638189	1	0.006397257	0.089068554	0.547723532	0.432596415	0.668566704	0.47473833	0.899226844	0.654396713	0.368767649	0.804346561	0.171088293	1	0.075239278	0.125827834	0.752366185	0.286675215	0.457926303	0.779189408	0.144784376	0.077959046	0.117673494	0.620213091	0.507251382	0.366062194	0.106353022	0.732339084	0.707238734	0.086210638	0.060150605	0.450728983	0.060508162
0.250019699	0.675726712	0.458133936	0.516463041	0.386116683	0.951937675	0.059175789	0.844417274	0.322872251	0.594403863	0.172692537	0.261168629	0.553553402	0.584073186	0.609258652	0.051514845	0.567127407	0.483891875	0.322285831	0.084423594	1	0.570585608	0.543183029	0.407349139	0.353749394	0.81999594	0.886000037	0.319066972	0.685409546	0.204819307	0.578607321	0.353049904	0.027027801	0.388372213	1	0.181021556	1	0.249958619	0.054750163	0.05445407	0.300931245	0.58555913	0.532250047	0.07155896	0.56744051	0.165278465	0.160897404	0.013349256	0.289046735	0.636301517
0.327931553	0.389905632	0.146859258	0.120199673	0.296004385	0.874330163	0.094574258	0.167837352	0.704070091	0.04791401	0.58910495	0.337158501	0.535608709	0.426134855	0.608798444	0.214883611	0.433002979	0.071171433	0.020066617	0.082590766	0.625222087	0.474404365	0.769190013	0.685917139	0.500595331	0.21693562	0.568413019	0.470179886	1	0.579216599	0.352404475	0.007987295	0.093512982	0.673262298	1	0.058216065	0.373175681	0.035139948	0.149734959	0.37289387	0.319605559	0.381931126	0.324192166	0.245665327	0.244286925	0.194645599	0.202301696	0.007573646	1	0.739772797
0.325916976	0.190210909	0.162868261	0.286629707	0.440582931	0.947686911	0.048224237	0.183964014	0.141852513	0.318523526	0.193267629	0.136053875	0.425707698	1	0.428163052	0.458332777	0.09217675	0.187840119	0.113610551	0.298057616	0.30233404	0.656805217	0.065306857	0.628600061	0.274175704	0.208144233	0.35337171	0.310710043	0.669829845	0.895350873	0.213222399	0.335934818	0.100371867	0.031720318	0.280517787	0.13024649	0.238752976	0.069350563	0.186468974	0.011321988	0.384305328	0.72373879	0.541275442	0.364885688	0.247175395	0.324802995	0.363299489	0.085110687	0.953183115	0.137909159
0.455740303	0.194482192	0.044213746	0.146174937	0.600158989	0.920110047	0.051887624	1	0.229107499	0.089461729	0.418847769	0.287414074	0.223361239	0.059633877	0.372361511	0.390770316	0.402505726	0.111791931	0.758558214	0.042076975	0.59430784	0.029031362	0.381724	0.258945346	0.208696574	0.282760859	0.797995269	0.04877783	0.566725671	0.187811375	0.712208211	0.269441426	0.331727922	0.287519753	0.405516803	0.088370383	0.278124362	0.101136558	0.337980837	0.184045121	0.247725442	0.795380652	0.412603915	0.236699402	0.28634578	0.667532861	0.153664201	0.442742825	0.259087503	0.340269536
0.074074462	0.791290164	0.395337641	0.476947427	0.393278301	0.701901674	0.069282748	0.930101573	0.132237852	0.333546191	0.255649388	0.22063601	0.265871882	0.072304763	0.517930567	0.251258284	0.348846108	0.886916637	0.387559712	0.348145157	0.675029337	0.02926456	0.208578631	0.663142323	0.373001128	0.274933487	0.621859908	0.037318364	1	0.846249819	0.606863737	0.139259592	0.093641341	0.079025917	0.325845242	0.28290838	0.218473062	1	0.285174608	0.259840459	0.163691595	0.860642433	0.348290473	0.183697149	0.376191527	0.469247192	0.181715593	0.056938488	0.33345452	0.119560741
0.135235608	0.545717537	0.360460073	0.853294253	0.438749403	0.458650082	0.737153053	0.810589552	0.927973509	0.208533287	0.057461053	0.592549145	0.307182163	0.072009511	0.304287314	0.117155984	0.50487721	0.16260758	0.221917957	0.638029039	0.103778288	0.463993609	0.310538322	0.777993917	0.50120157	0.453792006	0.266815066	0.303754687	0.858302236	0.19824414	0.83643198	0.354364395	0.244775638	0.403830528	0.54565382	0.199212968	0.984191716	0.797361732	0.293918729	0.067117371	0.308970988	0.189276934	0.705618322	0.048217412	0.52283603	0.668400943	0.102937296	1	0.149583712	0.599538267
0.118512765	0.744165719	0.062950566	0.133257121	0.775436044	0.398303121	0.119682573	1	0.839251399	0.668067813	0.068445563	0.845467985	0.264143288	0.162599131	0.295016915	0.15112412	0.050880473	0.067920215	0.282615423	0.449855685	0.08339145	0.203161314	0.778731406	1	0.22581479	0.342245132	1	0.66388154	0.763455212	0.544301867	0.656502068	0.409699082	0.134805381	0.825296402	0.456938267	0.361274213	0.478489518	0.212424725	0.055493675	1	0.176836982	0.663476884	0.300484955	0.159226835	0.822913051	0.00912929	0.098322481	0.103506796	0.515929759	0.060593843
0.115919299	0.274044424	0.193668112	0.823256671	0.207479253	0.985334635	0.549631476	0.836862385	0.443145216	0.135840356	0.563020527	0.899752796	0.029014079	0.093619607	0.186827779	0.150347188	0.321894109	0.339842767	0.435930789	0.284825176	0.543033302	0.213781342	0.69082278	1	0.216735527	0.54173702	1	0.124401614	0.598695993	0.655157745	0.656450689	0.475310415	0.808703065	0.584691584	0.980752528	0.128831491	0.603353977	0.539214611	0.131404072	0.102126174	0.13504605	0.43079254	0.889836371	0.1143841	0.788360655	0.026606474	0.097618796	1	0.630956829	0.291217983
0.676799238	0.418876797	0.83645463	0.99495703	0.880273819	0.429685354	0.507148445	0.94120717	0.075946718	0.375240892	0.887041569	0.768347204	0.475321323	0.409864455	0.651028037	0.124118313	0.401079923	0.580590665	0.471296698	0.475477278	0.522556961	0.626872957	0.528110564	0.99374783	0.454383701	0.886123776	0.591258824	0.193218678	0.977926493	0.773441792	0.800388634	0.133998588	0.457957894		0.570082307	0.149294257	0.824122131	0.837773681	0.489982516	0.158614367	0.342704386	0.695810437	0.860507011	0.239526153	0.575915575	0.681656539	0.481936425	0.072205991	0.605210125	0.393523604
[truncated: 694 more columns]
