# Supplementary material for: Music-induced emotion flow modeling by ENMI Network
Source: PLoS One. 2024 Oct 21;19(10):e0297712. doi: 10.1371/journal.pone.0297712 (PMC11493256; doi:10.1371/journal.pone.0297712)
Supplement: S1 File — (ZIP) [file pone.0297712.s001.zip › minimal dataset/Emomusic dataset/Music features/十二平均律-3.csv]

2.mp3	3.mp3	4.mp3	5.mp3	7.mp3	8.mp3	10.mp3	12.mp3	13.mp3	17.mp3	18.mp3	19.mp3	20.mp3	21.mp3	22.mp3	24.mp3	25.mp3	31.mp3	32.mp3	35.mp3	37.mp3	39.mp3	40.mp3	41.mp3	42.mp3	43.mp3	44.mp3	45.mp3	46.mp3	47.mp3	48.mp3	49.mp3	50.mp3	51.mp3	52.mp3	53.mp3	54.mp3	55.mp3	56.mp3	58.mp3	59.mp3	60.mp3	62.mp3	64.mp3	65.mp3	67.mp3	68.mp3	69.mp3	70.mp3	71.mp3
0.861768186	0.34480238	0.153121352	0.532818854	0.557952821	0.322255105	0.183713481	0.13402997	0.971152306	0.605872452	0.294499308	0.295157045	1	0.523870409	0.974229038	0.400832176	0.569068432	0.64368993	0.136309102	1	0.66990757	0.316311955	0.270976633	1	1	1	0.494726986	0.166144744	0.821377814	0.763586879	0.592516005	0.38278082	0.674246013	0.225320414	0.36421898	0.968164742	0.958830416	1	1	0.798969567	1	1	0.329529673	0.371549726	0.594812632	0.857574403	0.474956751	0.634554803	1	0.313660562
0.529921532	0.516048729	0.639014602	0.357015908	0.170323327	0.149975136	0.045278382	0.865003169	0.437626809	0.145450458	0.203048632	0.5331195	1	0.623112559	0.26759991	0.018211588	0.837152719	0.21622996	1	0.248773992	0.683566511	0.032458417	0.729111433	0.670491874	0.607508302	0.20249334	0.173281178	0.432488054	0.084415197	0.501367509	0.764179409	0.597407103	0.976870418	0.45788908	0.276274174	0.218575791	0.801974356	0.020220788	0.475040346	0.548536718	0.258080333	1	0.402398139	0.612211704	0.185441673	0.978647709	0.510495722	0.020535544	1	0.018944787
0.479391515	0.521665215	0.613925636	0.505087137	0.562143266	0.840122402	0.291779488	0.541421533	0.559937716	0.020248991	0.090901591	0.437795907	0.642966688	0.597137928	0.606160283	0.091269135	0.8687464	0.211056486	1	0.001372612	0.124311924	0.24913238	0.841753066	0.351573676	0.11227674	0.445375532	0.625618398	0.41880849	0.61716032	0.392502844	0.586381376	0.062453583	0.939594984	0.331375569	0.747355759	1	0.833417952	0.285175949	0.228006467	0.446727067	1	0.61962086	1	0.182498187	0.207889691	0.605805993	0.091726273	0.064757846	0.876975417	0.321828097
0.767977655	0.353875875	0.496254742	0.850739121	0.293028563	0.238343522	0.668047369	0.288901359	0.204333931	0.040012032	0.311162323	0.216005266	0.124787405	0.20850651	0.555899262	0.145183027	0.739343286	0.774164557	1	0.005259235	0.387102187	0.924304724	0.959484935	0.882781923	0.397039264	0.427303046	0.266626805	0.618000984	1	0.193745077	0.588752568	0.716070473	0.831712246	0.361860931	0.211856037	1	0.725367904	1	0.121142812	0.640011787	0.965085804	1	0.473422915	0.35805431	0.900133848	1	0.137277603	0.017095407	0.684147239	0.434245735
1	0.35123542	0.566524327	0.950741053	0.607024372	0.299631834	0.761966527	0.526442647	0.338645101	0.953996241	0.047376562	0.5187608	0.541048288	0.309008896	0.236301631	0.215447292	1	0.026975526	1	1	0.284924686	0.467864603	0.028038703	0.462429523	0.357360333	1	1	0.682914257	0.850721002	0.7653355	0.52655977	0.215772077	0.260692805	0.377628058	0.141947389	0.635500789	0.626961708	1	0.288599044	0.154387951	0.202282414	0.312197298	0.141707242	0.246073589	0.267584115	0.738726199	0.328757018	0.096080475	0.967001438	0.22938329
1	0.513602674	0.334811211	0.742197633	0.530122221	0.934584022	0.890026629	0.580879211	0.284153193	0.127202064	0.048551399	0.42515412	0.782480121	0.231611088	0.598044991	0.098112933	0.891595066	0.328390062	0.464663535	0.009044666	0.422819614	0.023178112	0.057313483	0.436789304	0.318160117	1	1	0.108337708	0.616987467	0.523194551	0.7379511	0.573825896	0.134532556	0.437257111	0.955675721	0.179280326	0.254204869	0.006740618	0.231264248	0.443094105	0.949240148	1	0.711771309	0.450360537	0.991316319	0.426885605	0.440405637	0.600440323	1	0.270439416
0.505252421	0.845537305	0.349987686	0.299631357	0.337383956	1	0.892123461	0.197687566	0.853699923	0.232994959	0.086046487	0.590058506	1	0.484604031	0.639370084	1	0.660779595	0.558877349	0.713168859	0.002195494	0.185350016	0.288196743	0.327799767	0.447808772	0.60472101	0.57484287	0.985694945	0.579811692	0.793152213	0.997334599	0.213309839	0.06448289	0.898745835	0.092548341	0.980670929	0.464228243	0.228322074	0.248390079	0.093485929	0.136541843	0.189891785	1	0.638234496	0.448717356	1	0.123631179	1	0.127574056	0.293833166	0.061142001
0.216003776	0.843398035	0.372651607	0.640004277	0.307077289	0.410764933	0.423706889	0.293041348	0.821400285	1	0.238588631	0.150729045	0.366775692	0.514788508	0.745008349	0.116673	0.832100689	0.537361324	0.195739657	0.773236811	0.141803637	1	0.800831318	0.709899545	0.445847303	0.269557655	0.267964482	0.315766782	1	0.930402219	0.28521657	0.217661351	0.950460017	1	0.113510773	0.240043819	0.080028817	0.744761288	1	0.44867152	0.647478223	0.58233583	0.264951259	0.081502967	0.920913875	0.718499601	0.83344698	0.734756708	0.220095336	0.227475315
0.291579455	0.947027981	0.163878575	0.40792805	0.589203119	0.844357789	0.540154159	1	0.936958849	1	0.17864114	0.177593172	1	0.488033503	0.193833232	0.013131121	0.878453851	0.040328614	0.598502398	0.254446864	0.260851741	0.815679252	1	0.417913347	0.520966589	0.355752587	0.784721196	0.314619839	0.623926163	0.465503275	1	0.103288308	0.861199141	1	0.553516448	0.276769966	0.34343791	0.23404938	0.577280223	0.703152299	0.071696833	0.806095779	0.178363815	0.88774699	0.742665172	0.704641283	0.358112782	0.181294158	0.60936743	0.044883694
0.414254636	0.814326763	0.038185008	0.522247791	0.536631942	0.134774789	0.00230234	0.161437929	0.176458284	1	0.116840877	0.283639193	0.115785621	0.599446833	0.750393093	0.146144703	0.704861581	0.213419601	0.383908808	1	1	0.022216152	0.463335276	0.889966309	0.626724541	0.654242754	0.774745703	0.887830377	0.218953654	0.334219247	1	1	0.213089436	1	0.394165218	0.318145871	0.560732186	0.063014016	0.691993177	0.745602608	0.827071607	0.923132956	1	0.411725581	0.897801876	0.61846149	0.127243608	0.041836709	0.593046904	0.456679642
0.770450234	0.747159123	0.137014538	0.627331316	0.310291082	0.504244745	0.074858837	0.100458607	0.307777315	0.315358251	0.31148982	0.644653797	0.254681647	0.283246875	0.416573673	0.220103011	0.555193484	0.14859426	0.36113295	1	1	0.334940851	0.204650059	0.619608521	0.662224114	0.48375228	0.275876641	0.757912099	0.788774073	0.916948915	0.837504208	1	0.056758843	1	0.18496874	0.559849799	0.357592583	0.852691412	0.131695241	0.725148261	0.911354661	0.682936609	0.144216314	0.773948789	0.357189298	0.664629161	0.121789068	0.19134593	0.427030325	0.322435945
0.212384135	0.612783372	0.774292052	0.218739808	0.337164372	0.638338864	0.282240897	0.670775712	0.531749725	0.376854569	0.784743905	0.375357896	0.518218935	0.350025117	0.864883363	0.082013778	1	0.378418833	0.385532498	1	0.346455276	1	0.377073109	0.204021052	1	0.74171263	0.153092071	0.318193823	0.219134942	0.374394804	1	0.042943332	0.764994144	0.237094864	0.933903277	0.779588282	0.82450515	0.028437331	0.425800174	0.599973977	1	0.318179041	1	0.220982462	0.167981386	0.360801399	0.2678352	0.075901605	0.443816215	0.151740909
0.200838387	0.610038579	0.865692854	0.741901815	0.389545441	0.634734511	0.136495411	1	0.159148559	0.19986394	0.220717117	0.992758334	0.702165604	0.729873419	0.089626655	0.109010689	1	0.978845358	0.438684016	0.082209237	0.486702651	1	0.415829629	0.500652552	0.71863687	0.928531587	0.705514312	0.59616065	0.363985986	0.40976432	0.497194439	0.492792666	0.54335463	0.446098089	0.113986388	0.4903723	0.628000617	0.095252216	0.258934945	0.137025148	1	0.689653397	1	1	1	0.113192931	0.472299874	0.843660831	0.977055252	0.149113297
0.328220069	0.515051007	0.553762555	0.049037345	0.403968841	0.407839984	0.045799725	0.237121448	0.169538736	0.284491122	0.326550394	0.332660228	0.601956129	0.283210605	1	1	0.605577886	0.654100716	0.396266133	1	0.428016394	0.878753781	0.524629891	0.305621922	0.273111522	0.752659619	0.132364899	1	1	0.615955293	0.317673057	0.458796829	0.50281322	0.371685505	0.34277603	0.671961665	0.361151278	0.768574834	0.039877221	0.600236058	1	1	0.810919762	0.327870011	0.710972011	0.235052392	0.461527556	0.153825536	0.535206854	0.13342458
0.522383749	0.188879356	0.344431669	0.050581738	0.422697067	0.763547778	0.24635984	0.417175651	0.603555083	0.598798037	0.714828849	0.942091227	1	0.436858594	0.631746173	0.365281105	0.366924614	1	0.276187539	0.355096728	0.205084696	0.27961114	0.103884831	0.475046039	0.463490725	0.450482428	0.734817266	0.294436783	0.118013173	0.369495064	0.815814316	0.206722081	0.368972421	0.175578237	0.129558742	0.482281804	0.763054907	0.56692642	1	0.454436451	1	1	1	0.33427909	0.405499458	0.200244606	0.426198602	0.23970668	0.639522791	0.271004677
0.332166553	0.861751318	0.560195565	0.037838727	0.578863859	0.799867988	0.489436895	1	0.56667614	0.251950622	0.346142769	0.644918323	0.676794052	0.183981568	0.085967667	0.294008255	1	0.146429002	0.302565843	0.442406774	0.206207231	0.051298402	0.115483761	0.83980298	0.364195406	0.932277262	1	0.366934299	0.233457521	0.355707884	0.731947005	0.128006011	0.02751567	0.444772065	0.671803594	0.713867784	0.840878069	0.345247805	0.570627928	0.670413435	1	1	0.521609545	0.207724899	0.097144708	0.690365136	0.162214622	1	0.810153306	0.271962732
0.225873977	0.860723317	0.328034788	0.099706173	0.200860068	0.843411744	0.021846479	0.631005764	0.512036204	0.084166743	0.358143568	0.905628085	0.643921077	0.300349593	0.831307292	0.120501198	0.935090303	0.54284507	0.421724021	1	0.085238919	0.418321937	0.033553772	0.960686266	0.598019779	0.731131077	0.373139083	0.650212288	0.188556582	0.611417055	1	0.128814206	0.993866682	0.526553869	0.86781317	0.591654301	0.638201594	0.137295917	0.466823369	0.471150637	1	1	0.423525065	0.108788393	0.670382321	0.114934213	0.798425376	0.021782702	0.733142138	0.12286412
0.11768043	0.477573365	0.39196676	0.09083008	0.146601945	1	0.022998111	0.166686967	0.239621446	0.081354067	0.744903207	0.508072376	0.507904291	0.421450227	0.37820676	0.059096117	0.255002081	0.437555939	0.103696369	0.675904334	0.066000454	0.177538753	0.453526795	0.320258021	0.477999181	0.45772469	0.77705878	0.196526706	0.566577911	0.697693944	0.552133501	0.058558121	0.418257415	0.622925043	0.955335617	0.633932948	0.981281638	0.167291626	0.507246852	0.755670905	1	1	0.523471594	0.267471582	0.072580375	0.185164034	0.500659049	1	0.13375023	0.052111525
0.052419163	0.624920487	1	0.378694117	0.513344109	0.571354449	0.029856548	0.501276612	0.217275068	0.180996731	0.422127932	0.791948557	0.364774376	0.224673957	0.625277936	1	0.753967583	0.633317828	0.274100065	0.017668441	0.29747352	1	0.367506593	1	0.173416793	0.172153533	0.275012732	0.117254049	1	0.71485436	0.609223008	0.350248247	0.857114315	0.493318021	0.339407384	1	0.867725968	0.07551717	0.399673492	0.201819524	0.786521912	0.971079111	0.224586368	0.316936046	1	0.658286333	0.355378062	0.453650534	0.085523576	0.245223835
0.500417113	0.642782688	0.140576005	0.092468239	0.250109255	1	0.016162228	0.362706929	0.398549259	0.261798948	0.410225838	0.622098207	0.0163447	0.455999851	0.379384995	0.064513445	0.613122582	0.56568265	0.692682326	0.004961343	0.072562993	0.049153965	0.99571389	0.696644127	0.78684175	0.673361361	0.316064149	0.118085869	1	0.557241142	0.307097554	0.087874554	0.754231393	0.144839793	0.160589054	0.876816392	0.288746536	0.112901554	0.652509809	0.0712047	1	0.465622663	0.03069558	0.276297927	0.546259403	0.636136711	0.447027177	0.168536067	0.249062955	0.210008249
0.478952408	0.805590391	0.105221584	0.452308685	0.680837095	0.512646139	0.019369045	0.895496488	0.315160841	0.085465848	0.481152147	0.473475873	1	0.45416531	0.21385178	0.15383628	0.268140823	0.235078081	0.730206251	1	0.043837365	0.573096514	0.602045178	0.574996352	0.287255526	1	1	0.195774913	0.398905158	0.446714759	0.427333444	0.036881521	0.468929529	0.37362805	0.430897206	0.8518067	0.554925442	0.784128487	0.648427665	0.035231799	0.616386473	1	0.93436873	0.257826298	1	0.329709828	0.338101625	0.259357691	0.575178802	0.611560524
0.139563486	0.569778025	0.364478052	0.331278026	0.581113935	1	0.070655353	0.504236877	0.343095064	1	0.546006322	0.290618718	0.712500513	0.699356139	0.746005952	0.135242879	0.102665178	0.3689349	0.038620163	1	0.198062822	0.446730375	0.451134801	0.166684508	1	0.214737058	0.393003643	0.08070273	0.503985584	0.139922827	0.659200072	0.338985145	0.646590054	0.547575891	0.254034817	0.60108918	0.536805212	0.316161215	1	0.026273513	1	0.799997091	0.193106368	0.64678967	1	0.818831384	0.44769302	0.062307231	0.842380702	0.848375201
0.292552143	0.695092261	0.072821535	0.363281369	0.30735746	1	1	0.825226545	0.523398221	1	0.113834299	0.349236012	0.92962122	0.214916334	0.078943707	0.004086365	0.19530116	0.249697506	0.078851759	0.003455156	0.529922068	0.454192758	0.41591993	1	1	0.408517241	0.140534148	0.158632889	0.026748504	0.972386837	0.398541451	0.810996711	0.938702285	0.137408614	0.543618023	0.418072641	0.852476239	0.667522728	0.317394763	0.173673153	0.481082499	0.435644388	0.695832372	0.760017157	0.958596885	0.830927432	0.544824362	0.06172093	0.660422444	0.131176814
0.121080339	0.280317843	0.193251938	0.514421642	0.34336108	1	1	0.968200982	0.330576122	0.304278523	0.167514652	0.380532384	1	0.12684688	0.17201376	0.022504795	0.606884658	0.222863138	0.177298784	0.004313506	0.148890704	1	0.792878747	0.706455052	0.722113192	0.358392835	1	0.225254774	0.451511711	0.344501406	0.624054015	0.400047034	0.844826639	0.353964567	0.285352379	0.486115426	0.548500955	0.528093159	0.476400733	0.490521044	0.451767474	0.49039343	1	0.367542475	0.327117682	0.377388895	0.410282165	0.439136088	0.8921597	0.123633958
0.224454477	0.337848246	0.194377869	0.586599469	0.530356705	0.620054662	0.997050166	1	0.452192307	0.545655608	0.028024303	0.209836677	0.145056993	0.482556641	0.643209517	0.395840764	0.43385902	0.832049429	0.16076155	0.477220088	0.118837632	0.134951174	0.293601453	0.507209361	0.533857763	0.65071553	1	0.082559191	0.338642329	1	0.196050107	0.289071083	0.283799708	1	0.109877922	1	0.829715729	0.395219624	1	0.117773861	0.193380252	0.639553249	1	0.072324052	0.675952196	1	0.563753426	0.533022702	0.486449033	0.081553444
0.170263544	0.389707953	0.498381197	0.443299055	0.644729853	0.608845353	0.031337626	1	0.317890763	0.620367646	0.042234197	0.37551555	0.523477137	0.316286922	0.795451045	0.039595321	0.148840576	0.883645654	0.270149499	0.955604851	0.32901144	0.864194274	0.897383749	0.764348745	0.726935089	0.488259315	0.532855749	0.297213167	0.870792925	0.245694369	0.415166527	0.467788368	0.389252931	1	0.358799934	0.458309621	0.448239684	0.166930899	0.249661356	0.477199346	0.139372796	0.659210026	0.378861278	0.473884851	0.723710716	0.464697391	0.414339632	0.269280672	0.67987293	1
0.176646501	0.820807815	1	0.0930539	0.585513592	0.560067654	0.030207219	0.536751568	0.341892451	0.777671099	0.017521331	0.506956398	0.15178597	0.509465277	0.102788098	0.301135361	0.356105536	0.941602468	0.197266266	1	0.112704337	0.479518831	0.46270746	0.5064134	0.557500243	0.606749296	1	0.113558941	0.453736007	0.509668887	0.524810016	0.249463022	0.862631619	1	0.331675589	0.295952499	0.361309379	0.023310006	0.174903557	0.224895298	0.56328088	0.193812728	1	0.127056092	0.228013039	0.647886157	0.411383599	1	0.983743548	1
0.404122829	0.889528215	0.101830967	0.255433112	0.310599208	0.906382561	0.080231525	0.57046777	0.364762068	0.733760893	0.046378072	0.271226525	0.336966306	0.482355267	0.114013188	0.002857725	0.678841472	0.698591232	0.393668622	1	0.136312112	1	0.324137449	0.526129067	0.80663538	0.588099241	0.196751595	0.397716045	1	0.054382835	0.999741793	0.262686551	0.977028966	1	0.114434831	0.791309297	0.733442903	0.202826485	0.227389514	0.228137165	0.258960098	0.996787369	0.692270935	0.376712918	0.053599112	0.652911544	0.471028686	0.059251402	1	0.600076318
0.687348902	0.589068532	0.05029228	0.069884211	0.64547807	0.030866317	0.047159828	0.927259803	0.266973078	0.928655267	0.145915091	0.451475561	0.844595432	0.409283787	0.659164906	0.121540166	0.544366717	0.622727931	0.336741745	0.137115538	0.155045152	0.082688294	0.234691188	0.507881224	0.95392251	0.521705687	1	0.091688268	0.564164937	0.319802791	0.971711934	1	1	1	0.123802647	0.092646979	0.514766932	0.065024272	0.652464986	0.012203206	0.626719534	1	0.101473682	0.369310796	1	0.704987824	0.506871998	0.536885917	1	0.119336069
0.210683048	0.775674582	0.153626487	0.206087291	0.542612016	0.074034475	0.110395283	0.506225109	0.387214035	0.357124686	0.299168736	1	0.006464527	0.561729074	0.973859847	0.138247073	0.195854634	0.225833461	0.163091063	1	0.1993967	0.249617368	0.872317076	0.471064895	0.65240705	0.469949961	1	0.026699578	1	0.839669585	0.645585418	0.144125104	0.916833043	0.616311252	0.853045046	0.751576424	0.669308543	0.060377937	0.21412465	0.46404025	0.458252162	0.874607682	0.274726957	0.607882857	0.261371523	0.869220436	0.181267381	0.049748413	0.990997016	1
0.065920547	0.836210072	1	0.751254499	0.369404316	0.412380457	0.719777644	0.153860077	0.519404173	0.246954456	0.379706711	0.204813734	0.438320905	0.046223205	1	0.072470263	0.493709505	0.686356008	0.246547207	0.187696174	0.204788715	0.034844548	0.424871325	0.70043689	0.818672478	0.41129753	1	0.070492253	0.667491436	0.603167355	0.841133058	0.744197965	0.205387548	0.355653971	0.780763328	0.182736754	0.162005916	0.195870861	0.155934706	0.183964729	0.396120936	0.797891557	0.412281424	0.163641721	0.886367381	0.638338745	0.307209939	0.102274403	0.494378448	0.443614572
0.192941159	0.743017673	0.24001649	0.236011714	0.304971427	0.527790964	0.247023359	0.178088352	1	0.554335237	0.706781387	0.565034389	0.189410001	0.335441053	0.646669567	0.108214758	0.326114684	0.472472548	0.364970982	0.254177034	0.349650711	0.363648176	0.975008488	0.512375474	0.232566476	0.583781004	1	0.187558502	1	0.368190557	0.414864689	0.22529754	0.039374612	0.160824955	0.321438491	0.6530689	0.102054559	0.27468726	0.479457706	0.383741915	0.416473746	1	0.516136467	0.603931606	0.906880438	0.607087135	0.29699564	0.29681626	0.598184586	0.28200683
0.192807257	0.667630732	0.143997461	0.336079508	0.599864423	0.076205954	0.051368125	0.274249434	0.60743463	0.50725168	0.347867727	0.474585086	0.787086368	0.5425542	0.214252919	0.055358041	0.722141564	0.773002982	0.112341151	1	0.089565031	1	0.167566881	0.77296859	0.62364763	0.455885649	0.708892465	0.273437679	0.396421075	0.416006535	1	0.336018711	0.99516511	0.13885729	0.557257056	0.328525245	0.902482033	0.438282192	0.579889357	0.226512939	0.540720224	1	1	0.111407325	1	0.444962561	0.587381899	1	0.230731949	0.281656027
0.127073124	0.668602943	0.207604855	0.541928649	0.733207762	0.4602727	0.611425877	0.963413656	0.552590489	1	0.095025241	0.2999475	0.1574599	0.499157399	0.349083871	0.025053643	0.325069785	0.769110978	0.602749825	0.166540802	1	0.680142403	0.236981362	0.667910457	0.287293941	0.372033	0.438570261	0.638532281	0.65717566	0.366527885	0.339601129	0.245632753	0.837928236	0.641326129	0.254885256	0.282178491	0.516079485	0.087759927	0.099621452	0.247703344	0.172761858	0.715122223	0.126552477	0.303671986	0.669770002	0.604335248	0.345592618	1	0.485282928	0.883884072
0.30695191	0.225210458	0.066376187	0.019686108	0.59847641	0.669313669	1	0.415348679	0.042281415	0.191036418	0.211543947	0.391970813	0.76822418	0.545734525	0.446570158	0.180369258	0.378016591	0.873633921	1	0.021120448	0.808867693	0.226223096	0.182935774	0.140476719	0.169226453	0.658697546	0.40929091	0.469435811	0.375698537	0.593771636	0.522462904	0.23824729	0.384547085	0.288407356	0.207986727	0.101789527	0.352175981	0.633448243	0.138877586	0.084151939	0.221644297	0.542050004	0.404454261	0.386156201	1	0.445783019	0.538081527	0.771409214	0.370876372	0.332327843
0.134457186	0.54211849	0.429981351	0.475679725	0.317116737	0.566925645	0.057596594	0.003237347	0.250175446	0.177627444	0.301185161	0.727324903	0.691546023	0.633261323	0.719481707	0.193570718	0.267321467	0.720298529	0.093774483	0.004760187	0.098032586	1	0.314957678	0.433072388	0.19978638	0.100913592	0.155298755	0.348498106	0.404978991	0.517417133	0.446073443	0.32990095	0.405511528	0.721530378	0.289041132	0.306904465	0.214501679	0.519093573	0.387097657	0.448257089	0.290065229	0.925562143	0.281456679	0.296597689	0.713174999	0.21626249	0.45593679	0.022130193	0.133772239	1
0.118861191	0.774058044	0.080071084	0.457139283	0.568562031	0.192093715	0.805568933	0.006038844	0.214919835	0.259607971	0.212726191	0.964227617	0.587982416	0.597770751	0.396786809	0.616058826	0.860187411	0.742038012	0.038369935	1	0.280503511	0.6639148	0.131322101	1	0.948056221	0.238190249	0.520174205	0.923270106	1	0.769998968	0.754449606	0.295322925	0.955343544	0.397763669	0.665458798	0.183852986	0.259623945	0.559049666	0.123341113	0.201162621	1	0.584910095	0.046960447	0.546986401	1	0.130802855	0.377863288	0.116189137	0.696641922	1
0.308212817	0.687255204	1	0.183229208	0.774498224	0.87762624	0.805656254	0.635315359	0.467318624	0.523772895	0.504495502	0.773426473	0.077543892	0.326913953	0.638115168	0.262894034	0.465975046	1	0.047523346	1	0.50770247	0.425314248	0.06093822	0.868033528	0.765812695	0.343096524	0.613444865	0.099438429	1	0.518300235	0.787929773	0.264963686	0.986441851	0.084800631	0.180353537	0.099726751	0.24894987	0.545933008	0.115730889	0.360853225	0.670601547	0.831850231	1	0.123056062	0.210498318	0.058613628	0.279291898	0.443875164	0.959702373	0.224769518
0.182653382	0.921477377	0.808400154	0.221671596	0.317004591	0.59588486	0.832694888	0.655741751	0.593524039	0.715193272	1	0.87147814	0.098793909	0.546968162	0.492754281	0.942705154	0.528550386	0.622846425	0.016190622	0.019287042	0.313607395	0.558788598	0.253103733	0.341064215	0.960281968	0.956848204	0.271897078	0.383085877	1	0.088082634	0.132552788	0.046039015	1	1	0.438051075	0.086747043	1	0.208214238	0.427221209	0.448783755	1	0.412581474	0.734710455	0.116235718	0.283735186	0.345912814	0.185408637	0.156930327	0.837428927	0.242337286
0.196986601	0.422038794	0.269040167	0.32041046	1	0.350892216	0.776772022	0.381838948	0.592719316	0.805642843	0.384004712	0.624650002	0.252846062	0.262665391	0.312944621	0.565125883	0.47148782	0.34193024	0.097088672	0.008876556	0.356330991	0.098153651	0.558566868	0.658085763	0.494931787	1	0.027235614	0.113252647	1	0.148542807	0.90863961	0.192844525	0.426817119	0.546189547	0.517680168	0.042004265	0.368662089	0.739313841	0.214709505	0.337826639	0.818212748	1	0.370381027	0.842334986	0.287716299	0.637648761	0.553527534	0.339915514	0.437557101	0.125461444
0.191054463	0.860808074	0.711247504	0.813789606	0.571510375	0.792374551	1	0.18267861	0.193250194	0.363639057	0.381826848	0.573919654	0.284817457	0.340441793	0.829455554	0.949283421	0.705625713	0.39596656	0.093585588	1	0.135323584	0.127030864	0.709879696	1	0.757578671	1	0.268491983	0.424298048	0.213717014	0.154304042	0.811388671	0.09529642	0.477752328	0.529645979	0.827765703	0.045288298	0.713481188	0.083328679	0.241177365	0.184788406	0.323274225	1	1	0.56753087	0.830276132	0.32301566	0.210489899	0.184379458	0.297836632	0.352647603
0.247696489	0.567385733	0.482935041	0.545317411	0.671757936	0.151055738	0.356199235	0.810775995	0.190778419	0.623942792	0.197680265	1	0.815244138	0.299874961	0.239086941	0.755652845	0.613140225	0.350569338	0.239909053	0.919802487	1	0.604321003	0.523520827	0.361315131	0.679088056	1	1	0.084316716	1	0.271637112	0.783283114	0.112099111	1	1	0.638049006	0.044392556	0.230998129	0.093065545	0.293224454	0.31736058	0.308705598	0.623743713	0.277146548	0.616751671	0.742202401	0.214158595	0.49538213	0.207974494	0.521502972	0.514653862
0.313368469	0.701266468	0.140658319	0.893788099	0.28441602	0.268840879	0.256577939	0.278023988	0.157660365	0.151214197	0.354687899	0.252594113	0.031456541	0.396034181	0.44459486	0.204154119	0.653963268	0.854782104	0.302726924	1	0.627071857	0.650323451	0.412583321	0.22701399	0.798207641	1	0.309573591	0.999070823	0.725177228	0.264707237	0.82768935	0.031997088	0.956888795	1	0.711714625	0.817644119	0.217909232	0.216979787	0.308294415	0.128812969	1	0.251873434	0.476714224	0.554729581	0.643112123	0.330207556	0.376749992	0.143831089	0.575296879	0.587783933
0.262333959	0.504530013	0.07851202	0.208050206	0.561335146	0.606412947	0.068296425	0.266679972	0.336780518	0.608905971	0.147271037	0.339078099	0.013027004	0.314973265	0.598586857	1	0.539723873	0.145426676	0.10390503	1	0.566360593	0.079336353	0.74197495	0.906307578	0.771410704	0.557074904	1	0.563514173	1	0.380116403	0.747083664	0.144474179	0.854766905	0.748658061	0.699775457	0.142876834	0.443924963	0.112677842	0.243469611	0.080004327	0.45087558	0.881097376	0.204377085	0.375876755	0.48789221	0.069839388	0.18140541	0.150898308	1	0.681253016
0.254394621	0.324506581	0.115736336	0.480332464	0.124225728	0.247066468	0.25600943	0.508821309	0.66244626	1	0.541930437	0.456896812	0.154750377	0.311415255	0.343444854	0.88989228	0.414588004	0.213257	0.065854505	0.066443406	1	0.045182921	0.647044897	0.799409389	0.308787555	0.815702915	1	0.217510268	1	0.517002225	0.804073572	0.141682535	0.517351449	1	0.287683398	1	0.375684619	0.180522561	0.082535788	0.067343265	1	0.667167425	0.214890286	0.807667196	0.251685739	0.119619437	0.449934512	0.209822521	0.527235448	0.730846226
0.04613195	0.268915981	0.235413209	0.757344067	0.216171801	0.802693248	0.253847808	0.290744007	1	1	0.142854795	0.392398268	0.500144124	0.425545782	0.327172488	0.396073163	0.148594007	1	0.285792321	1	0.450021952	0.338216275	0.377211899	0.352366835	0.413740009	1	0.125324085	0.334753543	1	0.243786603	0.737528443	1	0.31862551	0.639079511	0.357313752	0.302264422	0.590595543	0.155535489	0.11488653	0.038007278	1	0.431616902	0.13876	0.512131035	0.626787782	0.891532123	0.304474354	0.360051066	0.870881438	0.453054726
0.079655617	0.847458065	0.228368714	0.706151605	0.304281235	0.792109907	1	0.104188897	0.800809979	0.982596159	0.048055664	0.207739979	0.11409352	0.662053704	0.148030415	0.007007123	0.24073863	0.207576752	0.279942453	0.189390361	0.624359071	0.392741799	0.295473307	0.094466306	0.193147168	1	0.795169055	0.228031248	0.371215791	0.872544885	0.710448205	0.055383258	0.438506305	1	0.175326079	1	0.446499854	0.562473536	0.063370213	0.005632466	0.675376952	1	1	0.60515666	0.604625583	0.31182307	0.187593728	0.15252991	0.512812853	0.892602026
0.086021259	0.836466491	0.563467145	0.428929567	0.599572897	0.219534844	1	0.097391352	0.830280662	0.44927147	0.03354758	0.531468451	0.440612555	0.14716959	1	0.086795628	0.515299737	0.174567655	0.096107312	0.603904605	0.224345416	0.874993443	0.280519158	0.285937846	0.675581396	1	1	0.229428977	0.305253834	0.480701536	0.331106395	0.275375962	1	0.257885635	0.098501198	1	0.618194044	0.414519429	0.203791842	0.483037531	1	0.989761472	0.160678983	0.473170519	0.884351194	0.761499703	0.157833934	0.234288186	0.064615853	1
0.762548447	0.916258812	1	0.531293392	0.135620937	0.84772408	0.014569553	0.823538184	0.250952244	0.258283049	0.14833577	0.519467235	0.51218611	0.551530778	1	0.380369425	0.518859029	0.279398233	0.199361905	0.946564674	0.931275606	0.574722171	0.123795219	0.611685932	0.976729274	0.983830631	1	0.157965869	0.422294766	0.411304951	0.630649447	0.134273246	0.17115435	0.392765999	0.243145332	0.129668176	0.643863678	0.71175921	0.026055166	0.080426455	1	0.373674124	1	0.465535998	1	0.762366831	0.175285965	0.006833687	0.247534364	1
0.494997829	0.859710574	0.485399961	0.246519104	0.222571328	0.721950412	0.557804227	0.601681411	0.38827005	1	0.211301982	0.645699263	0.242519513	0.36813581	0.502131045	0.078304984	0.370362669	0.074413314	0.224470496	0.163356811	1	0.49437061	0.205419496	0.355286032	0.267037421	0.269925267	0.307573915	0.228250325	1	0.444658965	1	0.102480114	0.33938989	0.055205949	0.639543533	0.52515763	0.392036825	0.348398328	0.215770647	0.238494739	1	0.853744507	0.654376447	0.247410834	1	0.849139154	0.308392316	0.040288795	0.235613078	0.192070112
0.129076943	0.82833302	0.05980406	0.392491281	0.617699146	0.410127252	0.807898581	0.395441383	0.429379165	0.347218931	1	0.527098417	0.19157137	0.189472541	0.329037338	0.030809985	0.438573658	0.173224375	0.539740086	1	1	0.915719569	0.535068452	0.313860178	0.494729877	0.204502165	1	0.04567283	1	0.109049439	0.76643908	0.132005081	0.209218502	0.043850467	0.158124804	0.084663428	0.357688546	0.231941029	0.408852667	0.231016695	0.317896903	1	0.402261317	0.165824622	1	0.554141939	0.190293491	0.141461924	0.229437724	0.01781681
0.209406599	0.608292639	0.150102317	0.03612037	0.318170726	0.843951404	0.6105088	0.259504139	0.946599483	0.562707543	0.633842111	0.756292105	0.258828133	0.500907362	0.152023941	0.061908491	0.138329282	0.4400765	0.309656262	0.071382232	0.199018508	1	0.253498644	0.611985624	0.394559234	0.896491826	0.241193742	0.354884505	1	0.186585516	0.559533834	0.054116566	0.114255279	0.637676835	0.219432265	0.147747755	0.43785131	0.065200634	0.289413542	0.135156095	1	1	0.304078192	0.144523218	1	0.628468037	0.132961199	0.023610137	0.426821679	0.048398647
0.202979118	0.587271392	1	0.709601164	0.613359451	0.85416466	0.079365417	0.583198369	0.241855666	0.9199543	0.324568182	0.563658357	0.553536892	0.516328216	1	0.049802683	0.809554994	0.572076619	0.21860756	0.086618029	0.819112957	1	1	0.478497416	0.351532817	0.815012634	1	0.319147825	1	0.255732864	0.535123467	0.133376881	0.037823409	0.833948135	0.836666942	0.044984616	0.757321656	0.147024915	0.04904538	0.052227527	1	1	0.458633244	0.048077606	0.659554124	0.190916374	0.136492774	0.030039569	0.331327856	0.379614174
0.249698341	0.364194989	0.131167099	0.175281182	0.359542519	0.716316521	0.189980745	0.122030362	0.603039801	0.072182886	0.621084988	0.651867449	0.498383969	0.223541796	1	0.484223664	0.548129618	0.093290992	0.027502561	0.041734982	0.417740554	1	1	0.542335629	0.609083176	0.233775765	0.91372937	0.467318445	0.774659157	0.44429037	0.288568109	0.008297566	0.147952378	0.170101941	0.665993273	0.029157385	0.454084069	0.040122658	0.23284398	0.414817393	1	0.719816685	0.549829543	0.44824037	1	0.323730111	0.31043613	0.00250303	0.828597009	0.486177236
0.216994092	0.197564691	0.094210289	0.701095998	0.606110156	1	0.065199569	0.207034767	0.153982297	0.027054789	0.365954876	0.209576592	1	0.886769116	0.714745104	1	0.120115444	0.230193704	0.115501367	1	0.153382793	1	0.08109387	0.536978543	0.483086824	0.893562138	0.373636782	0.326073825	1	1	0.243878007	0.805162251	0.12622647	0.064007327	0.172132134	0.108684979	0.356787413	0.091209091	0.026497493	0.160527036	0.221185267	0.645829022	0.38465637	0.437647372	0.36068961	0.128363192	0.273759753	0.250732452	0.643964291	0.198862985
0.817321062	0.204737425	0.03322937	0.416707367	0.308098435	0.919231057	0.068719216	0.65656811	0.333758742	0.082287811	0.414809763	0.32321614	0.374773622	0.38446784	0.741369307	0.623283923	0.205022454	0.182751507	0.478928268	0.005853672	1	0.012016444	0.19714877	0.118461959	0.536494315	0.248767838	1	0.051797181	1	0.404596806	0.729607403	0.18745552	0.387340277	0.364672095	0.332065076	0.029203331	0.389692426	0.092690647	0.119577244	0.182073891	0.101923764	0.575055122	0.277481884	0.296225727	0.682799637	0.657665789	0.505473554	0.573328853	0.146615937	0.193390384
0.213528812	0.652402043	0.456964254	0.631634951	0.600204229	0.75948	0.619675875	0.440127373	0.043180827	0.409817457	0.207397431	0.283533365	1	0.139656782	0.779248655	0.493545443	0.403739691	1	0.375692219	0.628869474	0.746472418	0.151503086	0.570888996	0.24346	0.436262012	0.286448598	1	0.039627746	0.522070527	0.470743954	0.656924307	0.181438431	0.101530932	0.075446218	0.158384457	0.135532409	0.347868115	0.925249457	0.406308919	0.271333098	0.371799082	0.858010232	0.11941696	0.389644563	0.450683802	0.613741398	0.397340596	0.14947708	1	0.289958328
0.051554874	0.762783468	0.291637689	0.908944845	0.712169349	0.478946924	0.403284758	0.552644908	0.638960958	0.530756891	0.02028707	0.748722315	0.770201504	0.391340196	0.221779078	0.066741884	0.584002733	0.302340806	1	1	0.160262793	0.286441684	0.306536913	0.441660404	0.973777056	0.584545672	0.207160264	0.501626492	1	0.25225082	0.921510935	0.128985494	0.258711934	0.567061126	0.387485355	0.178545624	0.966977656	0.68107307	0.185296237	0.100489318	1	0.227696046	1	0.177961379	0.898968399	1	0.235378847	0.598639965	0.15051952	0.303859591
0.149325982	0.883434474	0.043511432	0.100856394	0.580634475	0.435729444	0.154710069	0.783068895	0.533038139	1	0.060847826	0.734092236	1	0.465809107	0.199480489	0.221240342	0.09729629	0.328671098	0.336326033	0.98155266	0.058410134	0.329599798	0.520313084	0.739341915	0.411150336	0.385693461	0.800173044	0.545442581	1	0.832620978	0.912148714	0.208684072	0.21109505	1	0.514326692	0.242094859	0.388044566	0.205384985	0.067062952	0.36202985	0.299762666	0.479984343	0.307310611	0.181560621	0.988506556	0.063219421	0.140955642	0.183833197	0.677987635	0.149772212
0.168073162	0.366582841	0.377232522	0.613907874	0.375098974	0.92266202	0.025445769	0.604178429	0.381467521	0.231980681	0.473957002	0.853559852	0.62447077	0.463656604	0.177065894	0.124897808	0.449254513	0.707378924	0.531936288	1	0.677026808	0.460304528	0.444128573	0.752071917	0.600323379	0.729936898	0.60633415	0.163724199	1	0.523042679	0.529904127	0.165232494	0.877811849	1	0.636594832	0.167070746	0.682160556	0.233363211	0.462653965	0.087579176	0.285539657	1	1	0.166707337	0.841946244	0.044683117	0.128326327	0.354742229	0.891879082	0.707890809
0.78226614	0.328946203	1	0.839111865	0.816127181	0.551313519	0.397596508	0.942002356	0.201921806	0.476499289	1	0.73965174	0.883602083	0.717519224	0.488533258	0.224406734	0.458524734	0.933992147	0.304829895	0.482411802	0.397157967	0.529359162	0.373841792	1	0.387218416	1	0.795681953	0.110125266	0.891734958	0.753126621	1	0.11415758	0.465172857		0.59297365	0.299071401	0.817443192	1	0.688946784	0.114970751	0.496455252	0.488487273	0.827497244	0.407923073	0.890050054	0.599724889	0.41601631	0.099054396	0.353495866	0.749722242
[truncated: 694 more columns]
