# Supplementary material for: Music-induced emotion flow modeling by ENMI Network
Source: PLoS One. 2024 Oct 21;19(10):e0297712. doi: 10.1371/journal.pone.0297712 (PMC11493256; doi:10.1371/journal.pone.0297712)
Supplement: S1 File — (ZIP) [file pone.0297712.s001.zip › minimal dataset/Emomusic dataset/Music features/十二平均律-4.csv]

2.mp3	3.mp3	4.mp3	5.mp3	7.mp3	8.mp3	10.mp3	12.mp3	13.mp3	17.mp3	18.mp3	19.mp3	20.mp3	21.mp3	22.mp3	24.mp3	25.mp3	31.mp3	32.mp3	35.mp3	37.mp3	39.mp3	40.mp3	41.mp3	42.mp3	43.mp3	44.mp3	45.mp3	46.mp3	47.mp3	48.mp3	49.mp3	50.mp3	51.mp3	52.mp3	53.mp3	54.mp3	55.mp3	56.mp3	58.mp3	59.mp3	60.mp3	62.mp3	64.mp3	65.mp3	67.mp3	68.mp3	69.mp3	70.mp3	71.mp3
0.740266025	0.276614249	0.430212885	0.657407761	0.522782922	0.658551455	0.046829898	0.250698626	1	0.690870702	0.310000867	0.252927691	0.583791196	1	1	0.55743593	0.543516874	0.740954518	0.118380405	0.493534237	0.794511914	1	0.295422375	0.91135025	0.873181283	0.634061694	0.604907036	0.178104803	0.842553735	0.939591229	0.562626839	0.512279272	0.739922166	0.326030821	0.368463308	0.582769573	0.830876648	0.604606688	0.686774015	0.740122736	0.479800791	0.982382059	0.306144834	0.490951359	0.658565164	0.88561523	0.533725083	0.900680959	0.548497558	0.278574437
0.484353006	0.443343282	0.479483843	0.152248114	0.253756702	0.538180172	0.3560929	1	0.547813952	0.071553022	0.70648402	1	0.346811682	1	0.210794866	0.012758954	0.765764952	0.225311995	0.281733036	0.332567215	0.752012312	0.162806332	0.456545889	0.483603477	0.570263982	0.284230918	0.294858396	0.399085522	0.353126019	0.489796698	1	0.471543223	1	0.515499294	0.294127494	0.928607941	0.711491585	0.032860711	0.210953221	0.791164935	0.208662584	0.428932041	0.349940479	0.68276	0.174566284	1	1	0.022632912	0.965022445	0.030696381
0.587309241	0.402424932	0.54919076	0.061370552	0.770499885	0.818825662	0.752067149	0.562153876	0.738567352	0.092336595	0.137273416	1	0.745412409	1	0.588534176	0.040417273	1	1	0.317235261	0.001493137	0.145141676	0.992562294	0.559555292	0.25898248	0.167709008	0.570116103	0.375715524	0.632530451	0.703826725	0.237455785	0.543929219	0.263194323	1	0.336836189	0.725528181	0.398168117	0.71894592	0.428294182	0.853386819	0.481142461	0.61340183	0.730029821	0.608886361	0.368451029	0.408663929	0.537686467	0.125319108	0.223817855	1	0.307400614
0.763764679	0.384863615	0.723870039	0.236960381	0.177327663	0.560943484	1	0.243479729	0.265702099	0.027479785	0.322057247	0.269133538	0.529453933	0.224084586	0.551066279	0.136122167	1	0.801818013	0.151172668	0.012141654	0.520031035	0.107649706	1	0.341964573	0.595763922	0.630122602	0.560386956	0.22018297	0.612992823	1	0.861392915	0.241753876	0.92686677	0.38097468	0.17895171	0.882840335	0.447733045	0.387692094	0.104206577	0.795627773	0.551318228	0.777495801	0.15653722	0.451300681	1	0.429252446	0.170834824	0.015510526	0.599021494	0.716904521
0.963912368	0.451648206	0.427023232	0.228935599	0.818452597	0.613717377	1	1	0.165455684	0.840101063	0.048953231	1	0.493261337	0.294056565	0.230066165	0.123225637	0.598254681	0.027348634	0.257502317	0.14486663	0.746142924	1	0.040555406	0.178768665	0.43517831	0.69597441	0.452113688	0.401291639	1	1	0.802667856	1	0.220480636	0.404648036	0.102292478	0.397888601	0.430122882	0.354346305	0.408413231	0.205059811	0.363553435	0.363173157	0.107106589	0.157697573	0.463672668	0.281649888	0.427352726	0.36653924	1	0.223892719
0.947602391	0.593906999	0.503234267	0.8172943	0.834577501	0.950114131	1	0.941732287	0.149416119	0.159213141	0.373674899	0.617461443	0.625056326	0.508207917	0.587571561	0.141872153	0.430150598	1	0.253240049	0.036397673	0.269802153	0.140873507	0.078217357	0.505805612	0.413967311	0.492820114	0.234244004	0.114492953	0.557373345	1	0.91688627	0.101979382	0.646501005	0.68866396	0.862621486	0.528740942	0.23712796	0.032701831	0.169855326	0.587619185	0.291494876	0.89620316	0.464092463	0.679252625	0.509484053	0.47898069	0.792268276	1	0.945227861	0.25347048
0.494637609	0.711804986	0.231599092	1	0.196538672	0.8101632	1	0.237791717	1	0.108344346	0.076363444	1	0.388079196	1	0.457798332	0.862140656	1	0.70119518	0.389959782	0.007236676	0.174828053	0.743207633	0.134521708	0.699744046	0.731615543	0.592574358	0.212305591	0.272499263	0.156749666	1	0.515709758	0.887439907	0.470584422	0.19012545	1	0.5578686	0.138887703	0.63388139	0.138402641	0.259674788	0.312302738	0.545536399	0.250468433	0.42266342	0.403415561	0.141469091	0.98272717	0.398005545	0.605780661	0.052667785
0.739962518	0.717248023	0.631618798	0.829557538	0.188978806	0.386607111	0.224730134	0.299822897	1	0.59758842	0.323685259	0.213848129	0.290176272	1	0.812834978	0.071347676	0.603288591	0.605867565	0.501116276	0.513678253	0.214603379	0.334042579	0.760392487	0.458136946	0.405197114	0.23898235	0.094488472	0.249981314	0.426014125	0.854986131	0.349846065	0.075687811	1	0.747063637	1	0.450008631	0.039863743	1	0.95090574	0.265928775	0.497603565	0.274915099	0.169477209	0.091080315	1	0.784094155	0.75001514	1	0.149821609	0.472900212
0.85360688	0.997724831	0.370709151	0.484839052	0.791374981	0.743746519	0.295906812	0.929653585	1	0.639041722	0.129976615	0.179408297	0.473012328	1	0.134139001	0.006625506	0.68313086	0.086817808	0.18710494	0.588694334	0.330708086	0.278528571	0.657594979	0.393006355	0.396756768	0.378634125	0.731885493	0.352504224	0.720588088	0.304770291	0.997273862	0.26856181	0.951857448	0.715459406	0.639595926	0.542869806	0.403119713	0.144603908	1	1	0.08399573	0.472820133	0.425079018	1	0.794685483	0.880323589	0.233477488	0.437441349	1	0.073316477
0.859589338	0.885493517	0.385418534	0.667735457	0.778094769	0.510674477	0.003275243	0.206431463	1	0.450513333	0.443736821	0.142839029	0.055973366	0.685793757	0.597409725	0.080545172	1	0.229494467	0.324084461	0.574659288	0.404305428	0.047988564	0.445338786	0.728735507	0.470027119	0.428626835	0.556353807	0.698479414	0.322049439	0.321094841	0.567679703	0.376717418	0.169275656	0.648972332	0.281749517	0.530030906	0.545538306	0.122339904	1	0.631666183	0.913070202	0.733342171	0.434945524	0.420530707	1	0.835981786	0.084069572	0.289395362	0.681690335	0.464906424
0.518028438	0.884979963	0.362014383	1	0.176376998	0.658052146	0.068117633	0.201330319	0.095754072	0.225970104	0.465678334	0.423449248	0.172996029	0.572207868	0.31702286	0.143582538	0.853535593	0.247433797	0.262376398	0.348807156	0.421959937	0.566375613	0.206728473	0.50936532	0.661788762	0.246764973	0.184211209	0.777813256	1	1	1	0.364465833	0.071835414	0.672865868	0.156793296	1	0.590570092	0.21672909	0.315454006	0.882629275	0.796935201	0.550592482	0.1462387	0.857335687	0.1968216	0.578239262	0.090860382	0.231903672	0.439960599	0.777347744
0.28676036	0.557452202	0.319504797	0.917140365	0.595194817	0.768520176	0.171587244	0.493562788	0.287540853	0.145298123	0.913897097	0.256289214	0.49867335	0.695215762	0.898292542	0.112734519	0.98894304	1	0.121155925	0.281382114	0.181784093	0.781834543	0.434426159	0.291627139	0.939455152	0.973246157	0.451276332	0.264386028	0.4956204	0.398311853	0.644881308	0.08774472	0.650667489	0.722772419	1	0.740527511	0.76672101	0.00777043	1	0.45480752	0.543489099	0.270904094	0.404443413	0.393459707	0.232118055	0.624570727	0.183780357	0.128689706	0.640251219	0.233973056
0.261974573	0.510832012	0.475502998	0.157659963	0.204590335	0.806532919	0.162879437	0.990010202	0.182592571	0.318509996	0.321531385	0.919240654	0.85659188	1	0.111137025	0.118312031	0.490426481	1	0.363937438	0.07696601	0.442162007	0.307877958	0.284630537	0.313355684	0.693663418	0.705560088	0.617248356	0.623936236	0.639068484	0.383606523	0.248495162	0.291692585	0.44275701	0.615173399	0.132331297	0.581123114	0.463253915	0.033817958	0.212470472	0.122905418	0.447524846	0.548382342	0.440460086	0.877884924	0.914366603	0.579958856	0.420338571	0.450068355	1	0.191111386
0.314484417	0.489991337	0.72097075	0.083985813	0.283498704	0.649722874	0.370856375	0.202650487	0.074074887	0.19966428	0.630118906	0.415149629	0.769002914	1	0.835930824	0.150194466	0.725274801	0.704798043	0.368232965	0.324286044	0.57745719	0.305455893	0.470732898	0.407396257	0.209179431	0.604325652	0.06880179	0.825478733	0.509139895	0.655344844	0.684661388	0.273368448	0.457336605	0.545524478	0.374541193	1	0.388288468	0.193072066	0.035652895	0.469898939	0.795461595	0.888748288	0.405155152	0.255063474	0.653382599	0.2343705	1	0.083051316	0.226124808	0.149311855
0.489350766	0.235224262	0.218425497	0.020616326	0.691738546	0.827170074	0.196778506	0.290590256	0.483707458	0.409738779	0.930529296	0.825738549	0.813891888	0.884367585	0.626788795	0.10154064	0.732193828	0.809258997	0.17212896	0.505053043	0.185286909	0.164225206	0.042931061	0.427016556	0.617350876	0.390373856	0.940822721	0.433826178	0.254409581	0.21955727	0.956949532	0.268385887	0.478590399	0.225677058	0.36669302	0.486394167	0.805898905	1	0.436163098	0.286301017	0.513711631	0.706300437	0.297465682	0.474583089	0.580887079	0.158235192	0.63273263	0.429578006	0.849951863	0.319470733
0.340544224	1	0.573027492	0.080760874	0.781043708	0.925768614	0.495264858	0.827369452	0.238800198	0.040546842	0.807609379	0.467751712	0.813390017	0.325648993	0.149294645	0.396890789	0.564023316	0.099798389	0.239986762	0.899476469	0.202969357	0.073713139	0.16551663	0.508902431	0.256283492	0.618718147	0.361656874	0.448289365	0.21661365	0.362697095	1	0.470071584	0.056819983	0.720361531	0.576026857	1	0.911587954	0.166862845	0.545780838	0.53341341	0.717717767	0.884554386	1	0.373933226	0.130741119	0.740279317	0.442106903	0.811277211	1	0.175552711
0.460096359	0.927584171	0.348201334	0.140953109	0.165994912	0.758912563	0.018706996	0.939529777	0.272867262	0.025763407	0.552378953	1	0.930536687	0.553079844	0.39908269	0.099714071	0.888986349	0.423282355	0.228866994	0.334822595	0.126162261	0.128130451	0.013061362	1	0.402660996	0.747047305	0.389231294	0.791380346	0.249930516	0.685401797	0.588078082	0.41515553	1	0.552987814	0.801590264	0.771971703	0.694368124	0.358872741	0.248782247	0.394715875	0.62587297	0.944571197	0.29790774	0.178741083	0.477692008	0.206957206	1	0.264396071	0.793890059	1
0.303320646	0.516123354	0.393368512	0.308381289	0.216431379	0.893314898	0.028715737	0.169029146	0.190925479	0.095820814	1	0.77234149	0.515839577	1	0.39077276	0.029418152	0.241484955	0.600496471	0.163961634	0.781014621	0.332547754	0.248466104	0.426720232	0.302972853	0.534122169	0.388789028	0.609269917	0.43078056	0.831914127	0.548425496	0.83395052	0.282604247	0.411819756	0.789294422	0.944714546	0.611933231	0.965509295	0.094772853	0.666533589	0.611296833	0.548848808	0.732521951	0.441980124	0.529691219	0.058240511	0.203285486	1	0.408053935	0.151480049	0.062739998
0.430873603	0.738912523	0.650724888	0.450890869	0.779893935	0.520742059	0.013367381	0.316470146	0.142357066	0.121962354	0.567900896	1	1	0.232371345	1	0.224697009	1	1	0.199692935	0.077168934	1	0.789860547	0.228728637	0.556445301	0.190438166	0.397228897	0.894681156	0.081216536	0.618536055	0.773803234	0.651724458	0.579206109	0.800989449	0.717508316	0.342361391	0.630002201	0.870689511	0.048731461	0.826247096	0.282952338	0.615105152	0.804909587	0.202462837	0.729713023	0.628257334	0.500174701	0.619052231	0.571921885	0.177622736	0.298569173
1	0.973288715	0.252936542	0.102660432	0.159231976	0.548937798	0.005743276	0.281736761	0.14521955	0.203652024	0.590155125	1	0.050962418	0.95718199	0.425317258	0.015853006	0.411618143	1	0.710637212	0.025157206	0.096557647	0.343174607	0.760007203	0.27478686	0.467309505	0.41646409	0.574218988	0.121094488	0.427224517	0.549153268	0.54683286	0.100891821	0.844688296	0.24357672	1	0.837908506	0.132749721	0.080568746	0.827393532	0.103281677	0.428921729	0.394200385	0.010420479	0.377529711	0.712045729	0.611463487	0.424783945	0.289337993	0.273039788	0.548051894
0.725368142	0.863769233	0.093028106	0.754436314	0.836128056	0.30314827	0.003240691	1	0.350336373	0.126577303	1	0.577837467	0.348508686	1	0.165700957	0.183227941	0.38258782	0.309727162	0.406036735	0.92309314	0.074855655	0.249074012	0.471498787	0.670188367	0.221807614	0.763881624	0.808273852	0.225793749	0.208293602	0.305894673	0.675572038	0.231174469	0.640485227	0.486268997	0.298369318	0.46730262	0.341125041	0.415198237	1	0.051295593	0.209481776	0.645491362	0.552556753	0.421531945	0.548237324	0.188015312	0.289002061	0.316100091	0.635120928	0.448972911
0.111286275	0.519523144	0.538471699	0.944838047	0.803440511	0.716549158	0.069110461	0.335963756	0.129703015	0.589961827	0.744869471	0.564324737	0.61493063	1	0.404714108	0.1937989	0.127008229	0.427378505	0.211114466	0.952746749	0.177338541	0.339699775	0.43587026	0.306691885	0.71412462	0.25944525	0.286737502	0.175009385	0.582177043	0.138909385	1	0.119074903	0.825094283	0.653219759	0.804889858	0.538400531	0.393187165	0.044225976	0.473006129	0.039630502	0.763058245	0.727724314	0.078055337	0.791656911	0.278806239	0.891072869	1	0.094828226	0.364332557	0.889592528
0.623429775	0.614243448	0.082302205	0.231582731	0.181322157	0.912061036	0.454815477	0.603277206	0.352930456	0.823870897	0.121235348	0.494940877	0.780446589	0.355330735	0.063153043	0.004838384	0.462297201	1	0.097196206	0.003010973	1	0.471092969	0.386420548	0.439268172	0.968883991	0.549588382	0.032304496	0.289510697	0.026102791	1	0.429653436	0.255445868	1	0.208138257	0.559775829	0.747295439	0.858490229	0.232411891	0.348047495	0.179846779	0.525624096	0.295895576	0.294307232	0.655388415	0.329836905	0.489962518	1	0.318618298	0.43538785	0.170047477
0.164155886	0.279093415	0.134350255	0.201925889	0.219333708	0.548225701	0.330279171	1	0.387171715	0.23485598	0.140560061	0.614662945	0.225659937	0.232198119	0.136897415	0.038462002	0.82026118	0.262314171	0.200514048	0.046686981	0.445422202	0.249887034	0.869833589	0.554892004	0.805640459	0.348419398	0.475454032	0.39070794	0.390844911	0.372960597	0.925079942	0.299786061	0.93842566	0.278481036	0.280470043	0.475407273	0.555884361	0.162272811	0.178457737	0.497921735	0.290641069	0.44536984	0.73667562	0.593684077	0.363390118	0.305490464	1	0.277217925	1	0.369272947
0.379357994	0.424815089	0.169151381	0.108350091	0.748365998	0.551805615	0.474431276	0.810555816	0.524789393	0.569266558	0.030437898	0.146863714	0.179560587	0.75713551	0.353172928	0.400041312	0.683535755	0.58577913	0.141403824	1	0.354647666	0.348781824	0.076912835	0.490119398	0.604738414	0.434548229	0.606401801	0.264610887	0.271118283	0.738045573	0.758325756	0.740185261	0.232267708	0.665672183	0.144951776	0.683101594	0.738610685	1	0.607162297	0.276364028	0.184953555	0.741874099	0.476532698	0.098112069	0.763771713	0.640869617	0.874251783	0.802557111	0.394199848	0.038177747
0.247005895	0.485132962	0.643483698	0.201014712	0.852935076	0.598017335	0.040519509	0.986052155	0.431824505	0.638984501	0.06150626	0.19483757	0.961586833	0.536879539	0.389324695	0.019438514	0.106794879	0.877964854	0.38594681	0.317189068	0.172460452	1	0.258789778	0.50816828	0.846927583	0.634765446	0.542995393	0.446578115	0.969991207	0.235383675	0.581853747	0.748137593	0.355942309	0.646069407	0.348185867	1	0.275448322	0.23949945	0.139196426	0.573253155	0.143303663	0.550454855	0.249592274	0.50619936	0.655578673	0.289244801	1	0.187421843	0.941206455	0.310818404
0.180289045	0.681121588	0.702750802	0.021290723	0.915407002	0.567046463	0.016733564	0.346614063	0.145438701	0.723190546	0.048027415	0.56403935	0.40768227	1	0.144045368	0.262575656	0.382125944	0.654496014	0.084240519	0.312172949	0.124025412	0.765762329	0.31482935	0.479587436	0.593562782	0.736615777	0.65655607	0.127773702	0.568267763	0.720425367	0.556066692	0.40697369	0.84079057	0.713620126	0.350646198	0.312456429	0.449892282	0.060139008	0.157403275	0.304855049	0.578366816	0.274344295	0.483906031	0.193770424	0.022955284	0.320121199	1	0.761298239	1	0.280233085
0.613033295	0.793080568	0.095843695	0.345117897	0.197812691	0.764857709	0.063435912	0.53150636	0.132074758	0.391127497	0.075792529	0.299750507	0.367681742	1	0.225402236	0.005380672	0.82272166	0.608265936	0.379924238	0.280590624	0.073976144	0.277381897	0.458875984	0.708051682	0.894052923	0.570067227	0.123905241	0.372599334	0.59091717	0.074115299	0.525377512	0.457171023	1	0.82308042	0.036145236	0.8345626	0.602708876	0.220685527	1	0.241741523	0.05953975	0.74458766	0.379373789	0.395325482	0.194262609	0.662801206	1	0.156611726	0.988631666	0.545558035
0.765103102	0.440587968	0.069441982	0.11004746	0.822721243	0.028572684	0.033177383	1	0.139698535	0.910990894	0.106474385	0.485286534	0.37214455	0.803673685	0.638696313	0.212932229	0.796702981	0.537868798	0.458712727	0.097860157	0.192967102	0.304053128	0.205410406	0.735668838	0.889087081	0.311952919	0.447799325	0.082936592	0.391024739	0.447844237	0.567841291	0.695691645	0.942181766	0.82443583	0.155372739	0.228830233	0.608854592	0.229401603	0.723249972	0.019025454	0.484846801	0.837641716	0.064976044	0.67772752	0.58449775	0.491410047	1	0.275294214	0.823349774	0.119221874
0.195149764	0.714148521	0.216354609	0.276753306	0.731424987	0.065866165	0.13098672	0.304502279	0.542579114	0.734990597	0.086172722	0.874742627	0.016652884	1	1	0.121569097	0.23731409	0.251071006	0.190920427	0.29071787	0.195545956	0.244088486	1	0.172712117	0.562930524	0.651667833	0.509013057	0.03501182	0.946754098	1	0.389750957	0.421554148	0.865155101	0.83239311	0.751424193	0.830163836	0.565789998	0.094680503	0.675921977	1	0.376835406	0.587228954	1	0.731884241	0.195787981	0.753078282	0.156118944	0.096562572	1	0.734208703
0.172556266	0.888208568	0.938067973	0.488692313	0.225493655	0.353980422	0.404269993	0.021607701	0.304067969	0.387896389	0.538279712	0.335295111	0.446261823	0.08240287	0.833615363	0.01741132	0.305356145	0.590862274	0.216284335	0.50589484	0.325512707	0.40312165	0.056923952	0.426973581	0.683275163	0.408323824	0.432263583	0.031087916	0.707113624	0.878682852	0.535933077	0.357754767	0.198613703	0.389698654	0.653319836	0.218897775	0.502277672	0.457734674	0.778718472	1	0.442309737	0.545166969	0.32010895	0.349698693	1	0.716225564	0.440075994	0.293166697	1	0.263726145
0.360555261	0.845361173	0.296000868	1	0.17148459	0.608179748	0.105346836	0.374342501	0.200437292	0.592561066	0.899105489	0.590396225	0.452925891	0.721315145	0.892055392	0.130680695	0.386719346	0.708909094	0.738269031	0.30191803	0.259474784	0.598988831	1	0.39853406	0.172612727	0.554751813	0.264829397	0.176447764	0.612557411	0.371307015	1	0.797859192	0.068214387	0.129084289	0.43496123	0.606613815	0.044548806	1	1	0.490836591	0.464543074	0.728918731	0.758010387	0.9794209	1	0.508665144	0.55779016	0.702488184	0.307375878	0.31187889
0.37085107	0.754818201	0.238499165	1	0.810881257	0.078317694	0.065454379	0.308987886	0.250480026	0.523781598	0.412006855	0.62091732	0.589920044	1	0.398843288	0.058005232	0.879005611	0.683882892	0.214367926	0.636945188	0.088271439	0.230754465	0.133846834	0.550062716	0.567558706	0.584846854	0.544039845	0.157464728	0.231381938	0.465324491	0.47435984	0.15535894	1	0.130054802	0.544332862	0.443487674	0.369457215	0.333016247	0.621614218	0.329221219	0.377359331	0.674322128	0.657773197	0.162205458	0.60010165	0.457654506	1	0.514749646	0.162158996	0.225796297
0.241490901	0.785435915	0.425924182	0.990903795	0.889136672	0.572056174	0.793902814	1	0.26406002	0.459073961	0.183215454	0.593853533	0.114833131	1	0.684391201	0.088310488	0.454881132	0.939765811	0.353455484	0.177674845	0.773399472	0.867466569	0.172308415	0.427771419	0.204722017	0.669986188	0.679557383	0.391612411	0.508061826	0.437978953	0.518592298	0.203836411	0.853675902	0.783161938	0.240930751	0.409199715	0.532982051	0.008165654	0.186187759	0.373590708	0.165039822	0.590363741	0.039017465	0.438721985	0.913210809	0.443162978	0.312183768	0.656864822	0.328753531	0.372338772
0.383007616	0.29602766	0.111237489	0.10891708	0.820510626	0.675408423	0.826908529	0.464852571	0.038416341	0.346146762	0.198790908	0.518188655	0.716806233	1	0.505360007	0.093885601	0.550232887	0.968819857	0.803961694	0.260235429	0.964602649	0.513553083	0.207458481	0.275324851	0.211503878	0.69997412	0.368009418	0.542581797	0.229152054	0.699782789	1	0.617224336	0.388750523	0.379864693	0.115697294	0.151869968	0.264792502	0.391981483	0.169030845	0.214093253	0.149080232	0.312591672	0.606495142	0.42967838	0.926145196	0.428775281	1	0.270313233	0.413014859	0.29967919
0.140152231	0.680061579	0.2900365	0.250647664	0.189016432	0.612209737	0.106374137	0.003066625	0.070155278	0.122101925	0.614074886	0.674554229	0.644388556	1	0.892120242	0.504012048	0.369038254	0.71536535	0.134830952	0.018379476	0.264571816	0.495134473	0.182575747	0.351941079	0.210029215	0.132296726	0.292039692	0.356639296	0.262305111	0.778950572	0.51042527	0.383359492	0.559697092	0.817880929	0.278849959	0.404720962	0.1178523	1	0.707362235	0.30136618	0.281305194	0.676263392	0.224139065	0.500240564	0.842195332	0.147789225	0.836966395	0.108559318	0.218860015	0.925942779
0.234572023	0.721957922	0.073252566	0.164814636	0.778939426	0.177301481	1	0.004850306	0.04871574	0.405613184	0.506229639	1	0.508845925	1	0.362182707	1	0.873577476	0.951090872	0.106700495	0.84812361	0.590162218	0.22630094	0.123269007	0.302007049	1	0.237236261	0.24559775	0.851130366	0.707572222	1	1	0.523175061	0.957886577	0.48625946	0.515213251	0.585726082	0.144419953	0.467241913	0.102902122	0.004615484	0.213504747	0.432220578	0.038847763	0.549765468	0.821479738	0.093112573	0.410853773	0.848967135	0.348588854	0.552911103
0.574309587	0.860540032	0.865516245	0.431041837	0.912210584	0.850390971	0.920902073	1	0.198637322	0.423282534	0.641111135	1	0.06284786	1	0.33585915	0.187246203	0.425396174	0.892400146	0.133125469	0.518080294	0.462679148	0.58548522	0.035918817	0.439403653	0.809346735	0.378876328	0.27973941	0.115140267	0.769889832	0.637235522	0.654530585	0.370225221	1	0.17707853	0.215977475	0.472177476	0.145158663	0.201185092	0.148992881	1	0.221412972	0.410321146	0.515127718	0.169154018	0.116446234	0.070053503	0.480587602	0.301285028	0.990058959	0.540331602
0.31966576	1	0.738317668	0.321156532	0.183742821	0.563104212	0.724879503	1	0.335500926	0.484767377	0.805889547	1	0.096500017	1	0.53013593	0.758827746	0.758215427	0.601102948	0.027081389	0.005478004	0.340358287	0.41043362	0.412463129	0.381060541	1	0.665390253	0.554291725	0.369202435	0.555608809	0.156701177	0.32992506	0.083608925	0.928231239	0.915585995	0.578890383	0.438114077	0.684753478	0.250196308	1	1	0.772871912	0.481134415	0.597320616	0.293717206	0.914467573	0.41408214	0.323319256	0.49843666	1	0.500059664
0.287792712	0.584931374	0.434616983	0.310985923	0.858840585	0.330643713	1	0.425073534	0.38178423	0.645407379	0.282567978	0.921829879	0.179376245	0.37372449	0.301962346	0.553574681	0.741440535	0.386209756	0.184452802	0.043600034	0.264745653	0.107769102	0.289026141	1	0.416749865	0.922118068	0.332741201	0.367224485	0.722429097	0.3948645	1	0.34463498	0.330086321	0.599276781	0.649337173	0.232467428	0.478928328	0.248356029	1	1	0.621415496	0.60627079	0.262515634	0.890764296	0.411078006	0.587742805	0.888967633	1	0.382688522	0.40513438
0.301048517	1	0.851324797	1	0.777134895	0.695662737	0.44767645	0.255525887	1	0.44726494	0.801928699	0.632982194	0.210892797	0.4316248	0.552906394	1	0.436722279	0.371394694	0.126239389	0.971447349	0.108491912	0.027583042	0.61876899	0.591992438	0.770014465	0.280606419	0.232737392	0.42682299	0.160287574	0.297072113	0.827393413	0.112415828	0.576396048	0.434786499	0.82316494	0.34052673	0.726955473	0.125031427	1	1	0.178297058	0.936601222	0.453804433	0.734592557	0.670828342	0.24077791	0.38306883	0.291972578	0.37124902	0.345694929
0.362914175	0.473321319	0.282934517	0.253775179	0.858000815	0.142841995	0.329412252	0.58157444	1	0.380827844	0.273869783	0.882171452	0.485399514	0.465327352	0.185372531	0.666355014	0.531922758	0.347254664	0.174252421	0.264119059	0.909055889	0.539291203	0.260713249	0.280726373	0.700563014	0.529389858	0.524116516	0.053444158	0.523898959	0.538226962	0.776046276	0.232618764	0.615172207	0.694241285	0.66601795	0.344134629	0.15079394	0.038389701	1	0.485893667	0.277685314	0.633351624	0.294678211	0.637037337	0.618803918	0.177855596	1	0.176836014	0.250467926	0.535228848
0.254357278	0.592699468	0.198296756	0.468381912	0.204044104	0.351507485	0.148121789	0.188353449	1	0.306167036	0.532899559	0.28396377	0.020172713	1	0.551832139	0.346035391	0.744933486	1	0.466683835	0.320780426	0.617918015	0.528281689	0.49045971	0.178424507	0.588054478	0.454578966	0.239807814	0.768142879	0.63915211	0.366827041	1	0.120821819	1	0.549056709	0.589425087	0.280588955	0.122255467	1	0.603090405	0.210520521	0.442930281	0.306678742	0.562960148	0.610065639	0.310909927	0.66565454	0.301177621	0.188047603	0.652365327	1
0.181381851	0.454894125	0.215664044	0.229173765	0.772598445	0.700420976	0.072084926	0.273964733	1	0.500175297	0.405417502	0.336231142	0.009112812	0.517444074	0.37723279	0.327972651	0.761576355	0.164295614	0.152738795	0.357742429	0.776144087	0.209886506	0.867786944	0.438392699	0.477637649	0.60338074	0.512509763	1	0.886665702	0.423131138	1	0.430334002	1	0.639483988	0.706013143	0.402847588	0.559571803	0.32436502	1	0.112712681	0.401967794	0.858585477	0.23065713	0.450061679	1	0.137565628	0.337168396	0.108911395	0.669360757	1
0.183980986	0.406397045	0.17715925	0.744801581	0.110519484	0.298980772	0.310754836	0.342952937	0.965786159	0.614826202	1	0.323032558	0.218442023	1	0.30925858	0.261916935	0.574669957	0.419878632	0.034338109	0.048418641	0.23868157	0.535995781	1	0.71598959	0.284805149	0.777851045	0.42772305	0.189183384	0.270821273	0.654925644	0.940617502	1	0.609736323	0.738079846	0.468624145	0.241538495	0.699491739	0.812672675	0.071088202	0.102033772	0.258716613	0.509944558	0.085215248	1	0.228640407	0.022188758	0.498590738	0.198173165	0.475365192	1
0.03384186	0.343214929	0.216390923	1	0.356238931	0.780317366	0.369176924	0.249723092	0.481462777	0.314092696	0.36540243	0.361551255	0.5040645	0.842304111	0.431108862	0.292979896	0.358600855	0.517895162	0.565485656	0.317379236	0.520261049	1	1	0.231232733	0.465963691	0.449549824	0.509501278	0.308920652	0.521018803	0.585767031	1	0.211395741	0.287304878	0.805594146	0.168657273	0.754175663	0.701738238	0.521726131	0.201594502	0.050382271	0.4484469	0.342358053	0.524401128	0.518123507	0.519443572	0.838166237	0.389052629	0.20731166	1	0.564611375
0.186121732	0.713459492	0.089823805	0.307795644	0.193930283	0.738024354	0.58265686	0.227876931	1	0.784010291	0.073941633	0.124571048	0.106737703	1	0.189296082	0.010199086	0.307608128	0.1834324	0.229630247	0.463656425	0.828731775	0.491834998	0.745462477	0.088152759	0.173711658	0.579598248	0.78156358	0.376756042	0.300025165	0.979869485	0.505430579	0.359283715	0.730064213	0.37956208	0.161391899	0.64676106	0.392584682	0.255860627	0.101490811	0.010480385	0.247661069	0.649009585	0.32222724	0.66409266	0.727358878	0.348708928	0.203779384	0.041770212	0.494229376	0.183424756
0.070652686	0.737067938	0.61005652	0.530855596	0.802138865	0.302975684	0.713092744	0.191442549	1	0.302582115	0.142688304	1	0.521125793	0.085880823	0.642587543	0.185481206	0.593890667	0.121242173	0.070222303	0.243826091	0.235491186	0.562730491	0.539956272	0.392473966	0.721481144	0.508809686	0.38268435	0.236156031	0.286509901	0.359443307	0.723486364	0.614206135	0.992126882	0.351183623	0.250221312	0.625660121	0.455180526	0.077169985	0.187505946	0.500842571	0.429376125	0.721395433	0.163837269	0.510806739	0.921515822	1	0.293397963	0.092881836	0.049239803	0.832737088
0.381040365	0.990407825	0.703679323	0.762261152	0.1236194	0.885640442	0.012881539	0.567438781	0.11596448	0.366586924	0.175370917	0.823782861	1	1	0.868047059	0.563967347	0.623724639	0.174999133	0.145637408	0.799705386	0.948408246	0.393366843	0.365570366	0.7641505	0.842937231	1	0.283437163	0.155905232	0.347079873	0.427911103	0.833701849	0.363307923	0.183872506	0.065338083	0.295881063	0.182765186	0.767965853	0.164790213	0.021794954	0.245098814	0.709999621	0.300440758	0.315178901	0.631459534	0.806077898	1	0.266107976	0.008008958	0.345264047	0.570509791
0.667398334	0.92401278	0.19143936	0.409690201	0.189833194	0.836476922	0.076142907	0.477196723	0.158286706	0.682235241	0.171177223	1	1	1	0.410783708	0.101209447	0.568011224	0.134309411	0.484224379	0.383843064	0.6384179	0.444462955	1	0.509987891	0.243780136	0.329291314	0.574927628	0.251740217	0.808193386	0.430787206	0.838822901	0.166277424	0.214218408	0.069948912	0.525723577	0.271557868	0.231818601	0.125387549	0.473576516	0.310439438	0.331572115	0.723639309	0.692405403	0.338151097	0.971086383	0.635020971	0.501611114	0.014534337	0.294266641	0.231393278
0.630861104	0.901257098	0.284176379	0.463960618	0.782803237	0.574706674	0.303268224	0.246946275	0.196592495	0.471540362	0.727573931	1	0.224843591	0.304615408	0.434376866	0.00929158	1	0.271508127	0.779589951	0.315575808	0.784485757	0.409026951	1	0.392082989	0.300308019	0.255255073	0.623402357	0.09182775	0.718179464	0.332858533	0.633142114	1	0.170559406	0.149833277	0.158037618	0.050138246	0.203878433	0.144021466	1	0.27034831	0.225953087	0.736290872	0.330954015	0.248756409	0.946720183	1	0.183600828	0.092870861	0.333415151	0.025085956
0.810358942	0.567283452	0.201299489	0.096428581	0.192565128	0.70740658	0.131794706	0.191968411	1	0.39990142	0.836016119	1	1	1	0.36586529	0.034820031	0.151114658	0.520272613	0.189947605	0.317224711	1	0.394707799	0.307860523	0.374445647	0.342888862	0.941651583	0.259012192	0.389604449	0.872261584	0.480152309	0.505428016	0.122951336	0.157083079	0.619797409	0.233815864	0.169598818	0.243460506	0.0230626	0.828685045	0.165555939	0.480107725	0.701677978	1	0.306140006	0.803610325	0.617918074	0.177922875	0.025564015	0.492278278	0.151601389
0.616149187	0.528396547	0.529173315	1	0.802992523	0.765190125	0.195317954	0.38416329	0.288420647	1	0.559393883	1	0.799404085	0.756860495	0.656467974	0.138670087	0.925770938	0.643254697	0.29508847	0.06921991	0.441254497	0.580352187	0.399976224	0.361804217	0.451129913	0.942657292	0.424978673	0.26747179	0.656895041	0.395890772	0.980781913	1	0.048337486	0.693402469	0.772297561	0.074518546	0.473788798	0.025442081	0.096814036	0.052460808	0.343966126	0.827313662	0.138542205	0.089303792	1	0.309653252	0.390021265	0.019513985	0.310507536	0.221747786
0.391156167	0.306473643	0.168720335	0.289491683	0.641634881	0.579596579	0.132929027	0.055252921	0.498279482	0.047369458	0.736740887	1	0.689472318	0.175613225	0.611673653	1	0.729193509	0.060251717	0.063235737	0.039634094	0.366817772	0.393844634	0.687731981	0.212653667	0.508315086	0.267837763	0.620936275	0.39770931	0.567005694	0.586532235	0.583928764	0.301079303	0.132008821	0.086331308	0.332633317	0.031867236	0.652014136	0.111023478	0.486213863	1	0.25073725	0.417473376	0.49384737	1	0.819666207	0.534324467	0.47183907	0.002819934	0.423250288	0.346188396
0.23804687	0.178861827	0.168885767	1	0.829229712	0.939058423	0.070598513	0.341247201	0.247773215	0.017233523	0.324084103	0.358539432	0.587827682	0.620660067	1	0.379305989	0.220480725	0.214571685	0.114646591	0.285606712	0.11556527	0.396068633	0.12343023	0.482014567	0.510567248	1	0.610934794	0.308679014	0.612159193	0.774491489	0.457262754	0.215267777	0.108054742	0.032180015	0.178315207	0.475662798	0.587824106	0.096231252	0.031384204	1	0.25108546	0.558058143	0.754086375	0.469192803	0.779149354	0.095762499	0.554979026	0.093785986	0.312168658	0.677586138
0.878898799	0.306932151	0.112316817	1	0.175303608	0.885930836	0.195528671	0.237332463	0.631148696	0.063732207	0.576607049	0.371851534	0.853730917	1	0.597744465	0.322187662	0.48413378	0.22470656	0.40667367	0.01802342	0.664386034	0.021731047	0.248147786	0.095964879	0.496101111	0.328205884	0.678878725	0.047474135	0.812181771	0.694625139	0.852231801	0.179977551	0.410333991	0.407014787	0.328066379	0.091985777	0.610429227	0.009186573	0.151397258	0.307499677	0.109812722	0.397999406	0.215542838	0.582910895	1	0.740730405	1	0.512014031	0.328377485	0.255720109
0.426477641	0.648024023	0.257831693	0.849804938	0.814285755	0.890216589	0.164574832	0.261483043	0.025659963	0.314287037	0.523024559	0.261174738	0.270579189	0.234955579	0.673721313	0.59946841	0.479879767	0.672611237	0.491345316	1	0.904016316	1	0.510626316	0.110812716	0.315864772	0.413457483	0.582757115	0.024195997	0.375085145	0.460084409	0.851761222	0.60863781	0.11246217	0.203350753	0.13311781	0.380440414	0.978575706	0.24122037	0.265044183	0.370589256	0.115264803	0.594447792	0.042527765	0.4921785	0.363260359	0.802610517	0.61167419	0.034290459	0.690906942	0.664811671
0.381480008	0.985483289	0.149513483	1	0.856289148	0.708267808	0.343737513	0.391041368	0.317843795	0.187894464	0.040677153	0.823956549	1	1	0.304890156	0.036281623	0.714934409	0.410342127	0.308375955	0.570021987	0.22710681	0.238148749	0.385579169	0.532247722	0.801663101	0.725114822	0.278469026	0.643580377	0.64480722	0.561895967	0.853731155	0.265653282	0.31181547	0.425071418	0.47798574	0.566966236	0.978355885	0.493869931	0.1761439	0.459026843	0.345606565	0.232117623	0.400851637	0.896479547	1	0.781728685	0.38206166	0.397006124	0.29663831	0.239420742
0.257442832	1	0.173124835	0.050950605	0.384509921	0.675586104	0.494824857	0.374041826	0.335675716	0.60550946	0.088929132	0.459676176	0.268538654	1	0.237976268	0.35944888	0.101530872	0.480174571	0.52948761	1	0.118840776	1	0.319402277	0.345204413	0.43377161	0.384734511	0.70529592	0.257609367	0.577133238	0.837802708	1	0.431839734	0.155176952	0.764385998	0.686082423	0.733624697	0.342330009	0.312150031	0.10561914	0.252884001	0.204680011	0.350019723	0.273655474	0.385795891	1	0.908425629	0.229367062	0.336825013	1	0.27287972
0.472592622	0.381775737	0.574731112	0.40506503	0.645901084	0.836318612	0.017971057	0.424267292	0.369845361	0.183765143	0.588553369	0.531559706	1	1	0.150528431	0.214232549	0.617803991	0.629211545	0.929137945	0.322002798	0.835282981	0.247685701	0.237968743	0.344123483	0.530390799	0.371077865	0.579183936	0.131246567	0.726682067	0.606974959	0.795241237	0.332334042	0.865482032	0.516240001	0.59348762	0.698815525	0.778266191	0.073684335	0.73875463	0.128425062	0.207523376	0.955875278	0.842290819	0.202530205	1	0.085414357	0.115547545	0.103080228	1	1
0.965369403	0.295134217	0.753514469	0.735175014	0.669372797	0.739145637	0.430726975	0.89384979	0.564890802	0.611762464	0.973199427	0.653267026	0.413125873	1	0.324679703	0.532950819	0.408268541	1	0.462801248	0.47836417	0.494808078	0.408074468	0.684193313	0.507511377	0.392602563	0.702943087	1	0.25252381	0.791955173	0.793283165	0.900722265	0.280535966	0.494666517		0.804100871	0.727210462	0.858848691	0.851424217	0.65409404	0.120322146	0.475415796	0.515013456	1	0.51093024	1	0.556792736	0.312568277	0.151127651	0.191277981	1
[truncated: 694 more columns]
