# Supplementary material for: Music-induced emotion flow modeling by ENMI Network
Source: PLoS One. 2024 Oct 21;19(10):e0297712. doi: 10.1371/journal.pone.0297712 (PMC11493256; doi:10.1371/journal.pone.0297712)
Supplement: S1 File — (ZIP) [file pone.0297712.s001.zip › minimal dataset/Emomusic dataset/Music features/十二平均律-5.csv]

2.mp3	3.mp3	4.mp3	5.mp3	7.mp3	8.mp3	10.mp3	12.mp3	13.mp3	17.mp3	18.mp3	19.mp3	20.mp3	21.mp3	22.mp3	24.mp3	25.mp3	31.mp3	32.mp3	35.mp3	37.mp3	39.mp3	40.mp3	41.mp3	42.mp3	43.mp3	44.mp3	45.mp3	46.mp3	47.mp3	48.mp3	49.mp3	50.mp3	51.mp3	52.mp3	53.mp3	54.mp3	55.mp3	56.mp3	58.mp3	59.mp3	60.mp3	62.mp3	64.mp3	65.mp3	67.mp3	68.mp3	69.mp3	70.mp3	71.mp3
0.584445059	0.256382644	1	0.803995013	0.509964764	1	0.03965757	0.576369107	0.633530915	0.800680757	0.305217415	0.494347036	0.28212741	0.898145914	0.867624879	0.940639615	0.581705749	0.881787658	0.38928327	0.229426339	1	0.367602646	0.54435128	0.619932413	0.696081638	0.441940784	1	0.104888692	0.82953757	0.798694015	0.592147827	0.754513979	0.836345136	0.519881189	0.467270702	0.624509573	0.755218029	0.116312616	0.231812879	0.695502281	0.433123678	0.937170148	0.796509266	0.685750008	0.632347703	0.994376898	0.432513148	1	0.274609298	0.228804886
0.767195463	0.49408403	0.609622061	0.171139151	0.332095861	1	1	0.817273676	0.542283714	0.07443615	1	0.57206136	0.059182499	0.571122646	0.19910863	0.047470432	0.998043597	0.047473591	0.236402079	0.435036868	0.942945063	1	0.377655417	0.938599527	0.364632785	0.429147124	1	0.452906966	1	0.995423436	0.955171406	1	0.958642364	1	0.293683648	1	0.621800244	0.045892164	0.118213497	1	0.346524507	0.179595813	0.813641071	0.581752062	0.166721195	0.337788254	0.67491442	0.072697096	0.489448756	0.062961884
0.963673234	0.421888918	0.633562982	0.047335405	1	0.850836575	1	0.671032071	0.785449386	0.508944392	0.179959089	0.609873891	1	0.604175687	0.837054849	0.031264368	0.693890035	0.200176924	0.161129639	0.003308722	0.162475497	0.239980966	0.391934633	0.30630365	0.360112011	0.850884974	0.608849645	0.41307205	0.76375407	0.272246182	0.534278512	1	0.972902358	0.40544793	0.773334861	0.242047936	0.650321305	0.54428792	0.57474196	0.592423141	0.73222065	0.957807362	0.54849869	0.764334738	0.362763643	0.414099663	0.173408538	0.907649338	0.50915885	0.304798186
1	0.920306563	1	0.111655943	0.17235674	1	0.529807746	0.364116549	0.333530396	0.020053182	0.509316623	0.208010316	1	0.127359539	0.631641865	0.198625267	0.945352912	1	0.279861063	0.15103285	0.596364021	0.011038427	0.985390961	0.354343891	1	1	1	0.087565988	0.163533375	0.243727356	1	0.101814039	1	0.450241208	0.31219092	0.762003243	0.358875722	0.169693425	0.095063217	0.947844505	0.886018515	0.680333614	0.227159679	0.67514044	0.647634149	0.058851883	0.15774174	0.036508203	0.381868988	1
0.836890161	0.585737288	0.597730756	0.130854696	1	1	0.326137125	0.957064033	0.09173838	0.8396855	0.066061705	0.570372522	0.331901103	0.219157815	0.36107105	0.070351399	0.349864721	0.025707096	0.18764852	0.01926464	1	0.100436792	0.08593943	0.302157283	0.85535717	0.598079503	0.098698489	0.337266058	0.253066719	0.899205565	1	0.514025629	0.235979646	0.520221531	0.115646102	0.481673956	0.385403126	0.129466355	0.186193988	0.231769949	1	0.575261891	0.151117697	0.741633832	0.639828086	0.308155775	0.18967545	1	0.961371005	0.217425421
0.77064538	0.749838293	1	0.604040563	1	0.988358736	0.504085481	1	0.090877764	0.460196555	0.508971751	0.415299237	0.14653188	0.284321725	0.639899611	0.430457354	0.540464282	0.327472329	0.585000813	0.577804923	0.097747847	1	0.129124448	0.700287282	0.365302205	0.64686799	0.10423857	0.062356073	0.419580132	0.474097341	1	0.016486499	1	1	0.756725371	1	0.221066713	0.629938841	0.374023616	0.58888334	0.318180472	0.612413883	0.517873704	0.808171451	1	0.896169901	0.309980214	0.986432374	0.622712791	0.321041882
0.663783789	0.615350664	0.270666063	0.567822039	0.148630217	0.14968352	0.339913487	0.602848947	0.385641992	0.135026097	0.112787031	0.503474712	0.158703491	0.735446215	0.46642372	0.434663445	0.902373791	0.601253986	0.423493654	0.10128846	0.244363248	0.591757774	0.183144137	1	0.848861158	1	0.04588712	0.336297065	0.04084919	0.537148952	0.653663099	1	0.168272316	0.386259288	0.981145203	1	0.147191867	0.263622701	0.514596105	0.546301842	0.716289937	0.405463248	0.225851461	0.297253042	0.210810989	0.117959887	0.267703056	1	1	0.081838228
1	0.657728314	0.839878142	0.716812789	0.19160758	0.316100478	0.137972176	0.507626593	0.789125681	0.082928516	0.31829527	0.145914763	0.296612531	0.705291152	0.924800038	0.113762155	0.88407588	0.806938648	0.71938324	0.946765184	0.203700677	0.020890014	0.727971792	0.462260395	0.35886547	0.424476504	0.071641922	0.2134514	0.16322419	1	0.328833878	0.068894297	0.944844723	0.475366294	0.488654912	1	0.029842567	0.194315895	0.461985081	0.154488876	0.844711781	0.284825891	0.076096028	0.149567068	0.614206553	0.609273314	0.290185988	0.636867762	0.248562083	0.893434525
1	1	0.73805058	0.382348001	1	0.678493738	0.295940846	0.658614159	0.671963632	0.211557046	0.170872837	0.240950063	0.917840898	0.678796649	0.286150932	0.0074548	1	0.056589779	0.22480239	1	0.425214112	0.185525984	0.361788005	1	0.371957898	0.389475316	1	0.22521469	0.57960546	0.239016145	0.929154813	0.585028231	1	0.36411643	0.891131163	1	0.861890078	0.257592767	0.479378909	0.696485102	0.182533979	0.491179019	0.272714257	0.60683161	0.567413807	1	0.137679636	1	0.84361285	0.153945476
1	0.979896307	1	0.25755018	1	1	0.010542297	0.310231447	0.574359179	0.569413126	1	0.346667111	0.076062396	0.403558761	0.451536864	0.047226332	0.928781211	0.287266046	0.365543187	0.120230861	0.274870515	1	0.534331977	0.643352687	0.492665052	0.367947936	0.690363169	0.710185468	0.127358079	0.565049112	0.709904194	0.307649076	0.187802464	0.286715955	0.123998389	1	1	0.260265082	0.505705893	0.510003448	0.681315601	0.393846691	0.326607645	0.345508933	0.721710861	0.936834574	0.056102958	1	0.673821807	1
0.397513926	1	0.833566666	0.500063062	0.148419723	0.931945086	0.081236877	0.578761935	0.044977352	0.384880543	0.874048591	0.390615493	0.293784887	0.338689655	0.164907441	0.222181171	0.980035663	1	0.322690666	0.12944068	0.361180544	1	0.305126995	1	0.504261971	0.278742611	0.26554212	0.827695549	0.381680131	0.903573573	0.493311048	0.351326525	0.171892449	0.388091892	0.227919772	0.991115212	1	0.055789806	0.296254098	0.987633705	0.928829372	0.417836517	0.499248147	1	1	0.683745325	0.072542563	0.782237172	0.522004008	0.660831213
0.670440674	0.625882506	0.393607348	0.487711102	0.8566401	1	0.094401285	0.275822371	0.198257267	0.135814607	0.889258504	0.544460952	0.431261808	0.485444427	0.801620364	0.104344361	0.635535538	0.294216901	0.147115588	0.097334534	0.092715859	0.970278144	0.478618443	0.591489255	0.795287549	1	0.921600759	0.327519774	1	0.382438034	0.336981326	0.170488939	0.517479897	1	0.389891624	0.922346711	0.738167346	0.075786643	0.409466445	0.459925115	0.291490197	0.235873938	0.083650872	1	0.561185718	1	0.13407816	0.391464382	1	0.232178718
0.749539733	0.632236719	1	0.125630364	0.079554409	1	0.448833972	0.545200586	0.399168879	0.532761633	0.419092476	0.826980948	0.879882634	0.413285553	0.184431672	0.142568335	0.671816766	0.447509855	1	0.103240952	0.156200662	0.07694523	0.451221913	0.657542646	0.416508377	0.54237926	0.605229318	0.849493742	1	0.349762261	0.276129901	0.432273924	0.391916543	1	0.331187636	1	0.377489686	0.1366366	0.48217389	0.132208973	0.548446238	0.792656958	0.125716969	0.231908381	0.24993287	1	0.437105238	0.638931811	0.703495979	0.305484802
0.646986961	0.65676862	1	0.068593532	0.188860118	1	1	0.23421362	0.068577319	0.210855618	0.454016268	0.607070744	1	0.428686351	0.712080359	0.142986894	0.894246638	0.583095908	0.485870272	0.094536185	0.92368114	0.115721501	0.539716303	0.599943221	0.201867014	0.442012519	0.070030451	0.426507443	0.087490715	1	1	0.525381982	0.52616626	1	0.556399584	0.911248565	0.430748075	0.203271449	0.054025006	0.354815215	0.445873886	0.363476694	0.340993017	0.85036248	0.642065525	0.17610468	0.5861485	0.074643306	0.106811598	0.188199013
0.885667026	0.446534574	0.281705886	0.024943991	0.926664948	1	0.313582063	0.25372386	0.513679862	0.661544025	0.866475582	0.80279398	0.766577065	0.532014906	0.651328802	0.058775783	0.555619895	0.205331594	0.465848207	0.872056961	0.17817077	0.205977485	0.049790777	0.876598358	0.322276235	0.439825177	0.88756907	0.801200271	0.224991202	0.224434808	1	0.422063589	0.759211183	0.309792876	1	0.386380345	0.833519161	0.410505056	0.115699828	0.189909995	0.370252788	0.339410871	0.08519274	0.93159461	0.636322558	0.199193403	0.426089674	0.772682667	0.36915341	0.435737967
0.318345845	0.876588881	0.601557553	0.317065418	1	1	0.399629802	0.493428141	0.115293615	0.025924545	1	0.571739793	1	0.297339141	0.318247527	0.305057883	0.352281123	0.087727286	0.475050002	0.539545298	0.224325091	0.143329203	0.308279157	0.2526353	0.219536498	0.822157443	0.38586098	0.749563336	0.397157758	0.414894581	0.958652854	1	0.082797125	1	0.673896968	0.932446778	0.926024199	0.214095131	0.549796581	0.432421535	0.35198459	0.578600347	0.722870529	0.933236539	0.617649794	0.960998297	0.173888206	0.634579182	0.952891409	0.118573472
0.761282086	1	0.476522148	0.2980358	0.19532001	0.705148935	0.014031741	1	0.155983329	0.220347196	1	0.815313399	1	0.39077577	0.379190862	0.148007408	1	1	0.096773282	0.102115616	0.081642061	0.173733369	0.036215328	0.774552107	0.444314152	1	0.340221345	1	0.347983509	1	0.596676171	1	0.981502712	0.657839179	0.796082079	1	0.750728071	0.289352655	0.39855516	0.23260662	0.508490264	0.612452865	0.0929593	0.513392746	0.550704539	0.249257594	0.305906296	1	0.606857419	0.851798594
0.190699399	0.577375412	0.518301904	0.407101095	0.276285112	0.691749394	0.088877589	0.430331051	0.150807366	0.069611564	0.707333148	0.589053094	0.501242995	0.668209672	0.440598309	0.020605842	0.33689183	0.317243695	0.160016477	0.996156454	1	0.226876155	0.484174848	0.286989599	0.657308936	0.497340709	0.216922954	0.893775105	1	0.563665152	0.783232629	0.631871641	0.462555319	1	0.878820837	0.851003051	0.950727582	0.201692358	0.615892351	0.469089836	0.327646911	0.503170133	1	1	0.106490903	0.132483184	0.556711614	0.181107238	0.167771325	0.145592943
1	0.911246359	0.262399197	0.305160791	1	0.411364257	0.059038956	0.159223586	0.262229025	0.223139718	0.755763233	0.754873037	0.112274952	0.218370929	0.332187444	0.011439708	0.833081007	0.699323177	0.080342777	0.108218215	0.457898021	0.713128686	0.344908118	0.205152795	0.263157427	1	1	0.284820586	0.245948628	0.832038522	0.723533571	0.75442487	0.873979151	1	0.770311713	0.475727201	0.468840778	0.099367768	0.288863808	0.297268599	0.551341951	1	0.459402323	1	0.135189638	0.599732757	0.248757094	0.441192389	0.828898728	1
0.565460742	1	0.45726198	0.104958631	0.128875583	0.318804622	0.007350851	0.228596598	0.213426262	0.107852541	1	0.614694417	0.124774106	0.694201827	0.615047574	0.008965046	0.603787959	0.73205626	0.57234931	0.355853111	0.055625156	1	0.419661969	0.388095975	0.784133315	0.335271299	1	0.39927426	0.088519663	1	0.724983335	0.095152393	1	0.436064422	0.397065461	1	0.064657331	0.198157176	0.638584137	0.141986445	0.581055462	0.327655286	0.015346307	0.98492682	0.872323871	0.915403664	0.247543156	0.452474773	0.273106158	1
0.988408446	0.905783176	0.129370973	0.616177559	1	0.288957834	0.001897391	0.751721561	0.265047014	0.169938207	0.972973049	0.50949198	0.062403128	0.593283117	0.152435258	0.201125085	0.507806838	0.543537378	0.765079618	0.274233907	0.223616853	0.321283549	0.709125996	1	0.175752535	0.803966045	0.15022625	0.533439934	0.137885183	0.219575658	0.461387813	1	0.969993591	0.642645538	0.573352754	0.363104761	0.191416547	0.199731633	0.505338609	0.068886429	0.155115545	0.52253902	0.757087886	1	0.238072813	0.348499537	0.108377114	0.358640701	0.42711702	0.754268527
0.204083085	0.631042659	0.799514413	0.274244964	1	0.480928332	0.091724202	0.220737606	0.058810834	0.584826291	1	0.279020548	0.644806385	0.738606811	0.45254153	0.318293422	0.20329079	0.897335947	1	0.987701297	0.250577807	1	0.361783445	0.966646492	0.861995995	0.377485603	0.141833186	0.614571691	0.717017949	0.12707603	0.71184212	0.277821898	1	0.852249384	1	0.741055965	0.220086187	0.049162675	0.199297145	0.055713221	0.602534831	1	0.058735907	1	0.035003755	1	0.50019455	0.152613953	0.442588806	1
0.970143795	0.815838218	0.149946883	0.149722382	0.164047003	0.423405081	0.193099529	0.525952339	0.121195443	0.394106895	0.260426998	0.311549872	0.583370388	0.25039193	0.102820203	0.047447737	0.995922923	0.369772673	0.148351878	0.009413088	0.716008306	0.145573854	0.750945687	0.654713869	0.704913557	1	0.092201538	0.727297723	0.027346957	0.926990926	0.514689028	0.254481763	0.977576256	0.360022098	0.855927408	0.332343698	0.755502224	0.10018342	0.34855634	0.20085375	0.78595674	0.316285312	0.457357407	0.760745347	0.146973416	0.262549222	0.478069603	1	0.337068498	0.336251438
0.390984714	0.51172632	0.137830168	0.231621757	0.193582416	0.138588011	0.124919295	0.724518061	0.385406494	0.15760985	0.518522382	0.27544871	0.033171557	0.23453626	0.124321803	0.149913207	0.964721739	0.317192495	0.288230509	0.44215703	0.508061051	0.077666447	0.716268361	0.655876219	0.945381641	0.534819186	0.259931207	0.792868257	0.216815248	0.539466918	0.989060879	0.64579314	1	0.365374327	0.240101472	0.195293948	0.595261514	0.224215448	0.197831586	1	0.427194446	0.420671284	0.353158563	1	0.333880872	0.200345993	0.455385596	0.596930087	0.652573884	0.717086196
0.883331358	0.586698651	0.266752601	0.214843452	1	0.495794386	0.333914995	0.363147587	0.539574623	0.563160121	0.074857399	0.256616354	0.26122123	0.506172121	0.367266715	0.298614472	0.898085773	0.485118181	0.271987438	0.452395529	0.385714948	1	0.10794504	0.61068368	0.798017561	0.419175208	0.741828561	0.75734961	0.304145038	0.335172445	0.681580603	1	0.228342339	0.3119196	0.180459365	0.440877795	0.670757055	0.562066078	0.184778646	1	0.449985325	0.948212385	0.375904471	0.300814927	0.718377173	0.508587301	0.343118668	1	0.209382966	0.046456739
0.461954623	0.656534851	0.943675816	0.199750394	0.999478638	0.627087355	0.563286006	0.524303377	0.549605131	0.926156878	0.035789818	0.221021712	0.831128418	0.348947704	0.437855065	0.018509936	0.205679268	0.656022131	0.613919139	0.120157376	0.095296793	0.157234162	0.083549179	0.403672695	1	0.834911704	0.855702877	0.829278469	0.962701976	0.347752899	0.439301908	1	0.432210833	0.548948288	0.436582386	0.392109394	0.336223692	0.190751538	0.129286006	0.628965974	0.257352233	0.432479858	0.191232175	0.832517922	0.594002962	0.196121097	0.594098032	0.207162127	0.585340917	0.037777089
0.489486068	0.573464632	0.433278114	0.024554301	1	0.481377602	0.011886329	0.182250425	0.0697155	0.90506047	0.017001722	0.89946264	0.271545529	0.644264758	0.407924026	0.10429588	0.442485631	0.495448619	0.194695011	0.096896797	0.168621689	0.186472937	0.247652665	0.303466052	0.835678637	0.857412755	0.381146878	0.294708788	0.738187373	0.974875152	0.469066083	0.633132458	0.902702332	0.480650663	0.213688627	0.464404255	0.999200225	0.061162043	0.344682515	0.412570387	1	0.540905595	0.171177551	0.938732326	0.052807171	0.402397394	0.706491888	0.264805734	0.563929856	0.138945431
0.921370089	0.725461602	0.140963539	0.319263995	0.20239529	0.665311813	0.053504303	0.333909303	0.063821033	0.32110554	0.028250275	0.593410552	0.459589481	0.567891598	0.430189222	0.008169819	0.95876956	0.583182514	0.487673044	0.042406645	0.134650916	0.045225229	0.543844998	1	0.601561904	0.669275403	0.308928311	0.360848576	0.147154346	0.11081329	0.55992502	1	0.892783761	0.687562644	0.065486521	1	0.577293694	0.344919801	0.383849323	0.273024648	0.054414276	0.778396547	1	0.745120883	0.243024439	0.530874491	0.402899593	0.333594143	0.362538546	0.578606248
0.872477949	0.412229151	0.126849383	0.10995698	1	0.149649218	0.025520833	0.685593009	0.075677246	0.71693778	0.066351213	0.403181314	0.231722414	0.823947728	0.56509608	0.421943992	0.953460932	0.600697219	0.255949289	0.117346652	0.271592587	1	0.181445912	0.938112259	1	0.529385984	0.139420405	0.069234587	0.455181748	1	0.514687061	0.335949302	0.689191759	0.604159594	0.373531312	0.682898104	0.514651	0.062099542	0.505618095	0.046647765	0.428014547	0.748981178	0.327532947	1	0.109116785	0.433969975	0.517765403	0.61983788	0.520085335	0.160416752
0.187620804	0.753718257	0.288465649	0.092758305	0.977959096	0.117369816	0.169423744	0.171442777	0.690207124	0.311978132	0.113312759	0.582265139	0.046025489	0.61139679	0.793247283	0.332812399	0.378662974	0.294350624	0.380622566	0.045163617	0.230399802	1	0.227569744	0.27812326	0.678317785	1	0.440130115	0.047017045	0.305291444	0.906816602	0.351006687	0.944357276	0.844270647	1	0.612396896	0.90067625	0.446617216	0.091546595	0.348971337	0.400062561	0.442740887	0.230911747	0.224148393	0.720395207	0.009025374	0.49034673	0.083501436	0.255357325	0.496766865	0.341065019
0.255855262	0.972524047	0.752691627	0.686426401	0.154128611	0.246487662	0.364898294	0.060816534	0.298690647	0.525562584	0.83540374	0.740235984	0.459214836	0.223683849	0.627816319	0.021002851	0.427241564	0.654817343	0.158113405	0.888112128	0.331238031	1	0.068048477	0.719591141	0.571028173	0.500921369	0.468124986	0.029801656	0.280353487	1	0.614090919	0.103941806	0.326635629	0.559373021	0.534201622	0.290979415	0.533753157	0.466225624	0.352308482	0.216315508	1	0.473930538	0.058179408	1	0.669158578	0.656129003	0.214439407	1	0.932957113	0.28738755
0.42114836	0.976800799	0.466085523	0.720929146	0.140739754	0.603335559	0.165581524	0.733019412	0.057472892	0.55427593	1	1	0.349106163	0.381971657	0.610907197	0.15127708	0.460684061	1	0.345296949	0.410822153	0.242487401	0.571051836	0.456778824	0.400561661	0.23627463	0.488157362	0.229057252	0.155319631	0.208896652	0.6375736	0.980239868	0.594199717	0.151407316	0.13438043	0.778624058	0.348079264	0.026796481	0.39461419	0.583626807	1	1	0.583874702	0.436859578	0.8641752	0.575676739	0.526186526	0.377236992	1	0.479918301	0.245490685
0.346012682	0.953381896	0.419195205	0.495626211	1	0.099059828	0.190093488	0.463632226	0.118189946	0.547951281	0.651159286	0.937837541	0.571235776	0.697693408	0.849514127	0.084160216	1	0.566346347	0.747857988	0.534530818	0.030288612	0.106644005	0.070019215	1	0.680633128	0.670321226	0.420212954	0.072396912	0.118087769	0.293352872	0.47691083	0.217625722	0.857482433	0.1720213	0.711509287	0.725157261	0.143921196	0.401825339	0.281534612	1	0.400687575	0.278496802	0.077377118	0.368342817	0.616374075	0.895842016	0.508093894	0.403259397	0.267855078	0.437446475
0.171155676	1	0.833275855	1	1	0.458080471	1	0.812911153	0.129607946	0.228991911	0.42616865	1	0.097830966	0.536064327	0.680652201	0.431008339	0.552960753	0.93969804	0.222743303	0.210821524	0.109839231	0.556905329	0.140079007	0.465492815	0.118495107	1	1	0.231342807	0.243147761	0.788325787	0.580415428	0.339296401	0.917494178	1	0.426178336	1	0.419422835	0.025794562	0.291968793	1	0.198180944	0.299051791	0.053787626	0.517264187	0.95398742	0.703961074	0.244228721	0.331636429	0.46060428	0.255986094
0.671945453	0.390633583	0.2442175	0.120793454	0.990781069	0.497164875	0.555537701	0.67661649	0.01585101	0.764891386	0.174879029	0.498835027	0.785368264	0.702760816	0.575583458	0.280558854	0.771425724	1	0.278633654	1	0.760473847	0.594000697	0.212805778	0.483889341	0.193302184	0.809069633	0.279268503	0.631005526	0.235788971	1	0.968567789	1	0.460730076	0.562513471	0.177998856	0.151077881	0.271798551	0.809434354	0.270398647	1	0.258239061	0.596683681	0.149534687	0.823778212	0.628955722	0.437543988	0.578144431	0.105370633	0.595377505	0.58741051
0.226489767	0.863276541	0.276918411	0.241201818	0.165669128	0.480279088	0.195134073	0.015170754	0.057740759	0.134449214	1	0.527039051	0.742078602	0.708597779	0.844975412	1	0.47990185	0.61054194	0.225247592	0.283882707	1	0.376232833	0.197610497	0.382849842	0.335235983	0.291380733	0.851407111	0.437231839	0.132465973	1	0.603263259	1	0.884956121	0.975857496	0.234297007	0.46420911	0.114804402	0.754106283	0.989132941	0.301338464	0.349898458	0.308318645	0.273811936	0.470284313	0.9970873	0.142577633	0.429497749	0.509710014	0.644752383	0.678256989
0.42340824	0.717190683	0.114061028	0.288818747	1	0.164066166	0.6423406	0.013352968	0.031993117	0.55824542	0.932340741	0.758222938	0.455780268	0.635933161	0.499195695	0.645493209	0.852548897	0.951111913	0.226460248	0.223830044	1	0.794830918	0.172810674	0.204930246	0.598585665	0.337020755	0.134895921	0.847037554	0.220630422	0.781324804	0.82872504	1	1	0.688154697	0.514288723	1	0.139538452	0.460926026	0.087217122	0.013773615	0.111450844	0.623035908	0.052574366	1	0.401708871	0.143227682	0.343729705	1	0.842231393	0.467718452
1	0.893287182	0.473997504	1	1	0.84205687	0.86290437	0.930849493	0.113063373	0.700895071	0.951388955	0.689520359	0.0852312	0.531425238	0.428810149	0.1167868	0.366612196	0.731879771	0.717583895	0.537333131	0.403752565	0.374062955	0.052058585	0.28214106	0.415029466	0.356759757	0.187738001	0.12150012	0.356275886	0.536134064	0.396732628	0.642513454	0.884616315	0.354425579	0.093270756	1	0.149328336	0.336320162	0.16528365	0.387980819	0.159352824	0.347717553	0.154134184	0.380952477	0.11795935	0.167344466	0.308896005	0.73895514	0.650424659	1
0.74188149	0.946220815	0.757834256	0.27833724	0.162333608	0.342783898	0.662002623	0.871786177	0.16941008	0.405904979	0.445737273	0.908997715	0.096969798	0.651904285	0.635751665	0.379169494	0.951904178	0.581575692	0.060814928	0.011339828	0.281862587	1	0.651037574	0.476100355	0.603678882	0.598735988	1	0.605610073	0.358634412	0.446706176	0.43050158	0.248407304	0.836071849	0.913936436	0.84282887	1	0.51100564	0.248831645	0.777131796	0.464970469	0.642625988	0.652436018	0.224669516	0.698225677	0.352746665	0.615783393	0.204911962	1	0.412788182	1
0.477139294	0.757515669	0.626461625	0.274014384	0.653440237	0.266768038	0.095979661	0.4381437	0.227095246	0.627976477	0.229391605	1	0.10533464	0.236296892	0.496086091	0.34822461	0.961703181	0.596153617	0.073952787	0.346575081	0.250400275	0.823609948	0.354575247	0.782451808	0.26706019	0.788933754	1	0.456332862	0.241576776	0.911426783	0.79107517	1	0.302930385	1	0.588545322	1	0.518699229	0.140378505	0.291458935	0.359448463	0.656529009	0.349967718	0.658259392	1	0.264450192	0.417431891	0.453855604	0.801761925	0.278925151	1
0.468240142	0.866078436	0.974106133	0.520833969	1	0.622881651	0.014983543	0.456418335	0.464309305	0.551262915	1	0.832235873	0.213405311	0.278741419	0.535766482	0.589818895	0.29855147	0.584098756	0.495019197	0.248651296	0.208425656	0.07998202	0.597417951	0.489333391	0.518265605	0.217492118	1	0.665677428	0.135266572	0.662625849	1	0.41733858	0.700086713	0.424685001	0.985587358	1	0.806197345	0.038719662	0.421802282	0.212736592	0.179772779	0.368532985	0.171763495	1	0.167207107	0.248557627	0.147284061	1	0.239351019	0.431951284
0.539155483	0.537381887	0.152852789	0.13530241	1	0.186155602	0.357574314	0.331702143	0.500948906	0.194133401	0.700358093	0.862092912	0.247893184	0.415021122	0.158742279	0.406970322	0.664940357	0.388944417	0.256721199	0.051724173	0.569257975	0.456407338	0.22492896	0.672041476	0.778921664	0.496291965	0.542776346	0.057583362	0.667507231	0.784308374	0.739801109	0.716386437	0.240855038	0.539819658	0.906081855	1	0.164219812	0.006195039	0.351469964	1	0.358792424	1	0.149702743	0.458850026	0.627736986	0.230476394	0.699908614	0.380207211	0.425172359	0.486048698
0.46451202	0.813174248	0.386565179	0.328343391	0.23088181	0.483428717	0.2831451	0.343365699	0.706884086	0.619617939	0.855995893	0.695558548	0.03269688	0.520157576	0.785667598	1	0.82397753	0.903509617	0.379509211	0.116858363	0.492483854	0.507039368	0.378360003	0.15263851	0.633592129	0.272371829	0.287892371	0.895193338	0.629228711	0.479313761	0.916597903	0.245598122	0.7812168	0.349561304	0.434571326	0.424707949	0.116273932	0.359477758	0.280748636	0.202622131	0.273434132	0.710544944	0.537403584	0.849682271	0.41945678	0.534609616	0.268555343	0.303526759	1	0.751643538
0.140916571	0.538036048	0.652927995	0.27221483	1	0.924039543	0.212080464	0.565152884	0.442942023	0.275596499	1	0.582703292	0.0323014	0.25293088	0.454789788	0.145841941	0.956802785	0.164853171	0.17808862	0.064632691	0.949227631	0.159156993	1	0.518687844	0.282940447	0.581446826	0.432696074	0.559147239	0.367826313	1	0.623197019	1	0.833148181	1	0.581016183	1	0.795217633	0.424623281	0.262649268	0.154001206	1	0.916278362	0.129615679	0.986407638	0.255060643	0.286980808	0.183040544	0.117760032	0.331754148	0.660787761
0.191993743	0.558035433	0.205739737	0.531209052	0.14767012	0.417880267	0.309318662	0.295889914	0.538056672	0.340645492	0.651717305	0.487756193	0.347719252	0.413048863	0.40228799	0.104535989	0.714221001	0.481156528	0.072274879	0.059290655	0.077417292	1	0.256698281	0.981046736	0.361521274	0.842418313	0.114852808	0.156720951	0.111029088	0.803595245	0.870630741	0.774007618	0.678105474	0.516975224	0.554609358	0.11274527	0.964694858	0.332086623	0.130851075	0.125045508	0.107049242	0.431784183	0.193671376	0.978839517	0.283297062	0.024457231	0.263837934	0.203066006	0.436967671	0.787437797
0.032329056	0.475443095	0.221225306	0.666184187	0.351615578	0.771558464	0.522398293	0.407916188	0.168740436	0.217989445	1	0.631407678	0.540871024	1	0.468860477	0.133080721	1	0.55199945	0.512149572	0.073973812	0.608523667	0.271716803	0.219032392	0.38405931	0.444240063	0.287096322	1	0.410217494	0.155733272	1	0.818229198	0.060520887	0.319218874	1	0.178893119	0.667323649	0.760100067	0.141853809	0.170166165	0.063655041	0.278470695	0.677033424	0.077839456	1	0.36584416	0.980255902	0.174726993	0.511318505	0.355185151	0.986741245
0.532260001	0.623571992	0.124377266	0.09631183	0.199388728	0.718157768	0.061081026	0.447827727	0.765189409	0.473690927	0.029030411	0.199966475	0.182271913	0.550538719	0.306275427	0.00338046	0.374131471	0.156304792	0.449281454	0.69718802	0.78656137	0.46583268	0.996353149	0.121165141	0.195386663	0.442935079	1	0.486140519	0.224311292	1	1	0.377095342	0.958273947	0.472704262	0.25877133	0.652622819	0.42740503	0.110916048	0.252841473	0.009143437	0.108318478	0.241343096	0.189411074	1	0.697702765	0.229462713	0.155488431	0.017656527	0.58660543	0.234691039
0.096952431	0.681548595	0.861950457	0.415273726	1	0.425633997	0.098949566	0.499643058	0.682179451	0.600785553	0.033073142	0.728451967	0.50329566	0.179979458	0.533028543	1	0.689696729	0.224115536	0.085456036	0.747663617	0.305995196	0.476717323	1	0.888793647	0.836679161	0.406856388	0.707918763	0.373738676	0.152331322	0.569851339	1	0.792736471	0.816807985	0.470384628	0.432553321	0.468176872	0.330942512	0.068131194	0.423274219	1	0.360859811	0.326351821	0.245999172	0.943232119	0.641261041	0.565852702	0.182926148	0.041315485	0.038578242	0.49970305
0.447521091	1	0.336251676	0.991147578	0.161549181	0.973718107	0.015850596	0.333854914	0.083577439	0.458643138	0.138329804	1	0.172139347	0.674173892	0.664493084	1	0.697952569	0.332329005	0.365881532	1	0.664398968	1	1	0.932158887	0.518612504	0.870390058	0.449824154	0.246213615	0.26387468	0.448887289	1	1	0.183839262	0.334899217	0.725935876	0.198632538	0.919837832	0.088801175	0.077403121	1	0.476709336	0.360927254	0.195943162	1	0.536572754	0.566886485	0.226182714	0.1307275	0.434491575	0.547786832
0.740743458	1	0.112040468	0.689600945	0.207468346	0.979882002	0.022719128	0.474875927	0.080818854	0.184620395	0.092897803	0.528229654	0.168961927	0.535055518	0.536310911	0.05024055	0.737144411	0.290108562	0.290170014	0.714473069	0.475453377	1	0.523316145	0.873187661	0.446532696	0.401223361	1	0.234731048	0.21938552	0.329348475	0.621358216	0.490027994	0.184777841	0.809144258	0.654368699	0.254686683	0.140143767	0.151441872	0.180953443	0.369011849	0.185625032	0.479484081	0.226977929	0.803583086	0.566453457	0.253671885	0.350884795	0.019710284	0.288285136	0.062850997
1	0.988082767	0.912642598	1	0.915266573	0.663538158	0.02519485	0.337639362	0.082772553	0.614072978	0.520337641	0.722040892	0.177799597	0.212579533	0.374700099	0.009209858	0.427131504	0.51053828	0.382015854	0.067877129	0.654936612	1	0.77456069	0.735903442	0.386581689	0.272423476	0.328965306	0.042857215	0.209597647	0.835097015	0.466877639	0.991055489	0.189270765	1	0.17489855	0.103120871	0.170007527	0.280221194	0.511678934	0.317391098	0.382708281	0.201454505	0.339792907	0.716657758	0.783280253	0.935909092	0.087129317	0.028476113	0.324931383	0.009623631
1	0.640305579	0.312373877	0.289646029	0.161709398	0.589453995	0.022003183	0.400016874	0.707938612	0.399097502	1	0.716091454	0.626357317	0.627466559	0.700415075	0.042291768	0.202184379	0.85051018	0.337744325	1	0.830841601	0.460831344	0.376964599	0.324925035	0.248900026	0.722535789	0.470508277	0.510949135	0.491619557	0.974220157	0.462613106	0.350353301	0.325058281	0.754937112	0.655936778	0.34497577	0.168525383	0.046259139	0.242817491	0.191897422	0.249993682	0.543017447	0.425142795	0.760519505	0.562223792	0.773406327	0.154893175	0.160416156	0.451598495	0.41607669
0.63595289	0.743397713	0.160985038	0.794619322	1	0.711632907	0.560384393	0.230146825	0.598122954	0.993487656	1	0.596131623	0.917024732	0.613198638	0.705917537	0.427180827	0.997981668	0.839069128	0.404354095	0.086444378	0.201578155	0.454233527	0.135561541	0.493593425	0.221174896	1	0.476083159	0.247619495	0.315921813	0.761521161	1	0.983449042	0.074307941	0.782951176	0.714554548	0.295457453	0.457934082	0.035951301	0.049654089	0.053942695	0.220043153	0.507615149	0.46323213	0.351252556	0.571448624	0.59111917	0.191612571	0.020448912	0.205947772	0.091375187
0.686607361	0.360593826	0.286358297	0.359300256	1	0.457991034	0.058465544	0.065860115	0.405654252	0.036560874	0.848752558	0.659249246	1	0.206793532	0.428514719	0.512948573	0.91107887	0.152184725	0.03534634	0.12873584	0.415102631	0.423484325	0.275904179	0.279821068	0.410399407	0.389169246	0.67316103	0.440545559	0.3460536	0.832075357	0.562138259	1	0.095546678	0.079300925	0.378839135	0.078590937	0.881040215	0.040935338	0.523710251	0.34269464	0.17742677	0.639076471	0.378972888	0.667064011	0.167438418	0.963241577	0.325109482	0.033857379	0.337492377	0.198906422
0.376107633	0.140565902	0.452910095	0.784207165	0.99361378	0.788452983	0.062432222	0.723845661	0.54891777	0.023270193	0.128158197	0.276938081	0.144538224	0.445148051	0.628952324	0.113332145	0.209324196	0.217071041	0.062865727	0.06048568	0.042502146	0.086465232	0.1635454	0.48828578	0.317229182	0.335309774	1	0.311941594	0.152413413	0.600990057	0.573680878	0.166689709	0.087094977	0.219807371	0.664649308	0.81545341	0.847840309	0.269283712	0.026434487	0.203969702	0.414948493	0.859136939	0.526372075	0.762260437	0.291760296	0.064281441	0.368537784	0.028524641	0.308970273	1
0.839632452	0.766784906	0.340967149	0.565404832	0.152016804	0.791259587	1	0.219419807	0.504084468	0.068685472	0.841865599	0.721334159	1	0.504812539	0.525156558	0.123844758	1	0.057482429	0.33504656	0.176202178	0.360765129	0.419712067	0.34337908	0.170869842	0.19986929	0.532485068	0.604363918	0.060771435	0.184029311	1	0.834436774	0.360095978	0.397231102	0.632663131	0.402930468	0.150137186	0.85996604	0.01520601	0.202386618	1	0.22141099	0.295443177	0.645005286	1	0.364252031	1	0.593331993	0.207749158	0.68270117	0.451836795
0.41092518	0.690383315	0.294432849	0.558815897	1	1	0.019711133	0.235650659	0.055800691	0.197493643	1	0.675821424	0.010862891	0.155094862	0.639999568	1	0.612248242	0.381327122	0.205132782	0.934776723	1	0.634555638	0.219181433	0.198805943	0.18416661	0.8015607	0.520716906	0.014774462	0.289595395	0.519984245	1	1	0.121159956	0.472672969	0.267137289	0.949670792	1	0.0885695	0.240875825	1	0.076328903	0.392492205	0.08268033	1	0.279982835	0.894878089	0.376908541	0.059993558	0.256822288	0.549281776
0.867693603	1	0.149251327	0.712854564	1	1	0.692451775	0.358216852	0.172717035	0.204306513	0.056976371	0.818063855	0.327449501	0.498111904	0.533418834	0.032523714	0.876008511	0.202140182	0.134447917	0.132245749	0.905178905	0.611866236	0.387678385	0.684002042	0.467339814	0.836215317	0.691920757	0.483232021	0.343574733	1	1	1	0.40556249	0.379481643	0.875032783	1	1	0.362109244	0.207532451	1	0.190393761	0.483714968	0.184436545	1	0.690019965	0.588201463	0.234190583	0.389407188	0.900536239	0.201687753
0.413856298	0.972393394	0.477205485	0.105272919	0.20643273	1	0.252890378	0.61405468	0.328379244	0.452330649	0.096998706	0.305408984	0.03408483	0.560619235	0.485528976	0.260136306	0.197877839	0.305515856	1	0.302424997	0.927812457	0.39901641	0.339338481	0.205586955	0.456964642	0.662901461	0.832735837	0.551469743	0.147191674	1	0.707085133	0.930262685	0.114907451	0.817181885	0.947321355	1	0.309587896	0.499493092	0.304261208	0.302246213	0.412963361	0.306454241	0.198909611	1	0.758368611	1	0.151718706	0.436440527	0.365522027	0.172046393
0.531976104	0.347986042	1	0.196989477	0.892628908	0.750326931	0.122268692	0.248846591	0.458315879	0.203898638	0.844949305	0.524705052	0.100322336	0.627090871	0.469767511	0.500526547	0.801809728	0.376946956	1	0.053856824	1	0.177724496	0.186246306	0.426982969	0.741001666	0.435351223	0.648398459	0.11813271	0.152444124	0.71799922	0.649954677	0.443487763	0.902185917	0.259811938	0.72467351	1	0.913820386	0.174091995	0.401769012	0.191373363	0.41783902	0.749085486	0.392693728	0.381054848	0.539769709	0.387283802	0.120911628	0.058450501	0.759046018	0.785463035
0.96069622	0.243564561	0.629575789	1	0.521718681	0.968220294	0.653214395	0.76304388	0.256716728	0.865919113	0.874978721	0.701286435	0.197221354	0.70224297	0.308746576	1	0.380795211	0.671791136	0.915085435	0.482804805	0.74006027	0.325012445	1	0.314049602	0.436677456	0.684216797	0.940548003	0.590252578	0.614453614	0.793701649	0.635078967	0.514718354	0.533353567		1	1	0.924789727	0.715778768	0.765855014	0.142618462	0.555093348	1	0.582147241	0.884168983	0.86374104	0.422959507	0.235261172	0.245544374	0.202150807	0.870991766
[truncated: 694 more columns]
