# Supplementary material for: Music-induced emotion flow modeling by ENMI Network
Source: PLoS One. 2024 Oct 21;19(10):e0297712. doi: 10.1371/journal.pone.0297712 (PMC11493256; doi:10.1371/journal.pone.0297712)
Supplement: S1 File — (ZIP) [file pone.0297712.s001.zip › minimal dataset/Emomusic dataset/Music features/十二平均律-6.csv]

2.mp3	3.mp3	4.mp3	5.mp3	7.mp3	8.mp3	10.mp3	12.mp3	13.mp3	17.mp3	18.mp3	19.mp3	20.mp3	21.mp3	22.mp3	24.mp3	25.mp3	31.mp3	32.mp3	35.mp3	37.mp3	39.mp3	40.mp3	41.mp3	42.mp3	43.mp3	44.mp3	45.mp3	46.mp3	47.mp3	48.mp3	49.mp3	50.mp3	51.mp3	52.mp3	53.mp3	54.mp3	55.mp3	56.mp3	58.mp3	59.mp3	60.mp3	62.mp3	64.mp3	65.mp3	67.mp3	68.mp3	69.mp3	70.mp3	71.mp3
0.448329002	0.321893156	0.556830049	0.901945114	0.511125982	0.928784847	0.030082395	1	0.737645388	0.841686845	0.450463355	1	0.126446143	0.5995965	0.712453723	1	0.643863857	1	0.228487462	0.269886345	0.853400469	0.063279517	0.610980868	0.465761036	0.457290351	0.410124213	0.922485411	0.109373428	0.723258853	0.870674551	0.341185421	0.880185843	0.85049212	0.677681923	0.645374954	0.497440845	0.684720218	0.050435867	0.137090072	0.66679585	0.482737362	0.490450442	1	0.922569394	0.626921952	1	0.32327044	0.731942713	0.371535212	0.192340568
0.76051414	0.541845918	0.348594397	0.546789467	0.314366728	0.705343902	0.786753714	0.652361155	1	0.056534927	0.354624301	0.29153347	0.022036431	0.247009382	0.344028413	0.099121265	1	0.234974697	0.040939931	0.707728028	1	0.189522579	0.402989686	1	0.299247503	0.50834161	0.77434957	0.496394306	0.214569941	0.786171615	0.844784677	0.612927675	0.610120356	0.577502489	0.281778425	0.182659641	0.581223726	0.223474085	0.352852315	0.937084734	0.443912685	0.166110173	0.733533323	0.651313841	0.243977338	0.205350071	0.310481906	0.039629817	0.271684676	0.039194185
1	0.387202501	0.406565219	0.072390929	0.938094497	0.666337371	0.233896151	1	1	1	0.135486484	0.368960708	0.843275785	0.106761597	0.896757543	0.038337722	0.425401151	0.011816394	0.092910931	0.002102833	0.196210518	0.202517971	0.283857375	0.512830675	0.275345922	0.795746148	1	0.416286528	1	0.342265308	0.462876379	0.319253951	0.866933286	0.532315731	0.880579829	0.26560697	0.607454181	0.37732029	0.831606984	0.666056573	0.912930489	1	0.497844607	1	0.216182381	0.524067998	0.851817071	0.543860257	0.268551767	0.272758394
0.603523731	0.829469085	0.39413017	0.13411878	0.20507361	0.792079806	0.077423945	1	1	0.021077856	0.616556585	0.153357565	0.262382776	0.134652391	0.46566999	0.085701235	0.67947036	0.891320646	0.071265221	1	0.553903401	0.028742986	0.634815395	0.324473619	0.945198596	0.658455312	0.961185098	0.396959692	0.058716703	0.175455198	0.586559594	0.08219251	0.972126901	0.581798196	0.279619277	0.274001211	0.304890335	0.260098428	0.085942321	1	1	0.303688705	0.20075345	0.673351109	0.394046605	0.037636131	0.294803768	0.022492325	0.641683221	0.899362624
0.677483857	0.661961317	0.533144116	0.117442325	0.956383646	0.897286296	0.05461042	0.191475093	0.259440511	0.877224028	0.044560246	0.288755983	0.184465304	0.186880022	0.320634961	0.028859092	0.227616861	0.022917591	0.100283645	0.006445767	0.212878048	0.050072595	0.315578997	0.441110492	1	0.364990264	0.105733246	0.746110857	0.079660207	0.716315269	0.710638523	0.161903724	0.277014941	0.651353478	0.137845904	0.841362417	0.355044305	0.16377297	0.135237381	0.311362326	0.490089476	0.848846972	0.188685596	0.838406086	0.69166404	0.492346466	0.19827652	0.546459317	0.837710977	0.20135884
0.599270463	0.838522673	0.609138072	0.329834193	0.886522472	0.87278378	0.433538467	0.738750815	0.117156893	1	0.144350588	0.205001384	0.118249238	0.278193831	0.676414013	0.801428676	0.472856373	0.106216133	0.102558672	1	0.075261414	0.297042996	0.280490369	0.740344524	0.368392885	0.586982429	0.033019308	0.080987386	0.34796989	0.325708359	0.49279356	0.058307119	0.669298828	0.908906162	0.571502388	0.294431031	0.22952053	0.696051121	0.953250289	0.572207332	0.339891374	0.510335922	0.755647242	1	0.534945607	1	0.12903817	0.522453368	0.478196323	0.156078264
0.755372524	0.523959398	0.200238958	0.272263348	0.18214725	0.025720753	0.138103724	1	0.244181961	0.166647002	0.107596606	0.221209556	0.158609301	0.212039009	0.537139595	0.223096922	0.637327552	0.575930238	0.397182643	1	0.143875271	0.510144413	0.459215134	0.881572723	1	0.734885573	0.041558646	0.506570637	0.06724225	0.560185909	0.782856643	0.091042139	0.116696686	0.596582055	0.867627859	0.30481863	0.212973773	0.26556617	1	0.871591449	1	0.378686935	0.267003298	1	0.110520385	0.092463054	0.137542322	0.694293261	0.286814243	0.079820521
0.580947161	0.607913971	0.583090961	0.313528985	0.233556166	0.262051493	0.061159365	1	0.685256958	0.029433029	0.329211652	0.137368485	0.275100827	0.313424587	0.65804255	0.114815049	0.645089328	1	0.722045124	0.580358922	0.180156872	0.041274786	0.85612154	0.369290292	0.425581694	0.374753088	0.083644047	0.467242211	0.074350305	0.672544003	0.301088631	0.045092829	0.826798618	0.343316436	0.100689046	0.296501458	0.033883717	0.038865279	0.245774135	0.113499887	1	0.311770439	0.072769344	0.234235644	0.286687583	0.578713596	0.254096478	0.216371268	1	0.273251861
0.484267056	0.939634383	0.299608082	0.319556892	0.945951164	0.626550317	0.33544594	0.831859529	0.51496774	0.154387087	0.342071623	0.278456658	0.469696939	0.312069416	0.163542002	0.012214234	0.89725095	0.033296123	0.117123082	0.595800161	0.514106572	0.30589819	0.539252579	0.619734943	0.529649973	0.179653198	0.965694606	0.214047447	0.53433305	0.252747357	0.659986198	0.518418372	0.923544168	0.210853562	1	0.970460355	0.462743759	0.639736712	0.107022457	0.957447052	0.242370427	0.372815818	0.28101486	0.341974765	0.38967061	0.793159783	0.261855036	0.924742043	0.444988579	0.121283866
0.503581583	1	0.294215739	0.100162894	0.959598303	0.714737475	0.019091094	0.477230728	0.070455484	0.741043091	0.701950431	0.742479563	0.057048805	0.178685725	0.393127263	0.020820435	0.71952641	0.326503426	0.211323529	0.023880217	0.250327408	0.799303412	0.766390026	0.318677366	0.62015754	0.260335475	0.591433346	0.830767691	0.160556108	0.438170552	0.83645761	0.285975605	0.24131541	0.135601074	0.640700936	0.258762389	0.904490769	0.554977059	0.170948654	0.428136587	0.461950958	0.221970528	0.363230288	0.34201178	0.540997624	1	0.279553771	0.783554733	0.504665673	0.256671101
0.426715434	0.984944105	0.259083062	0.444432676	0.170326367	0.696281016	0.064316556	1	0.028382013	0.448993623	1	0.578818321	0.183575481	0.169773936	0.124166071	0.478869498	0.954020917	0.556101739	0.27370891	0.15254797	0.293937057	0.520112693	0.478096813	0.962886333	0.577284455	0.54697746	0.177337751	0.991639316	0.118850909	0.59580344	0.293508112	0.189125627	0.163181692	0.265615493	0.193089575	0.318876266	0.243301347	0.093035154	0.132502317	1	1	0.342646331	1	0.598263681	0.313823521	0.836314678	0.101765595	0.857739151	0.536280751	0.442959219
0.897991776	0.748141527	0.321692646	0.185947746	0.954476178	0.785257041	0.057084799	0.203134015	0.099302284	0.280210555	1	1	0.338812679	0.156113341	0.868435502	0.203861311	0.631204605	0.211069301	0.053428225	0.059842207	0.102196485	0.845034599	0.546181321	0.628545642	0.768532157	0.506012857	0.943961382	0.50318265	0.750298023	0.370216578	0.276779354	0.180213705	0.457371324	0.537131429	0.268671572	0.536465943	0.797493458	0.311537743	0.059837446	0.531861961	0.188423052	0.114691988	0.145405442	0.71479857	0.301059514	0.482694834	0.080384187	0.417672873	0.788034797	0.198902339
0.890359998	0.619626284	0.485772341	0.250897914	0.05840997	0.952652633	0.375083983	0.312354118	0.303091079	0.686107099	0.296851069	0.854512393	0.642638564	0.147873104	0.219856724	0.195772409	0.511091471	0.3326765	0.336091399	0.16626966	0.182412758	0.084735692	0.233734682	0.660165846	0.423132449	0.455319732	0.708620906	1	0.651166797	0.656989455	0.22782211	0.436255306	0.346716762	0.65642333	0.322503835	0.877925694	0.229400173	0.512526453	1	0.150858745	0.369482994	1	0.137194857	0.613620281	0.461862087	0.21715267	0.345509857	0.595273495	0.544133425	0.293821871
0.739570856	0.807370007	0.782695949	0.125073493	0.288799733	0.7656672	0.729658186	0.302245826	0.0688724	0.133113921	0.207382098	1	0.902184188	0.212051019	0.58254844	0.13834691	1	0.538520813	0.245480984	0.079426892	0.460420132	0.099925414	0.401967257	0.662186325	0.232707441	0.316565305	0.147780567	0.324066073	0.004062983	0.549805701	0.636984527	0.260790616	0.544512808	0.788048625	1	0.601511836	1	0.376707464	0.087714218	0.301383466	0.209897488	0.186873943	0.449073166	1	0.780517936	0.245621786	0.12117511	0.080861248	0.160905421	0.157178834
0.352011681	0.652919114	0.143699944	0.233551264	1	0.937536657	0.199081451	0.327279925	0.521028936	0.595816374	0.936599493	0.843486965	0.87176317	0.245149687	0.611130595	0.071503758	0.330805421	0.159340724	0.102227159	1	0.206459701	0.153847143	0.040191464	0.67856437	0.363965809	0.407220215	0.218751833	1	0.070973866	0.251394391	0.71072346	0.392831266	1	0.28039065	0.412258774	0.311298996	0.868620455	0.088347085	0.122588091	0.157579675	0.287749648	0.184400707	0.088849209	1	0.471086681	0.230951086	0.149368539	0.560023844	0.327679485	0.266012102
0.310566127	0.792338133	0.59366858	0.696519196	0.937379062	0.98732841	0.321801901	0.360689104	0.035730917	0.025928503	0.446123004	1	0.754206419	0.256208092	0.146619782	0.33131969	0.257754207	0.07665047	0.307053506	0.575492978	0.285414457	0.394133389	0.365421891	0.157782212	0.269247025	0.539669514	0.295467645	1	0.430941403	0.442558348	0.926060498	0.735654116	0.142716125	0.80190593	0.62826544	0.554018021	1	0.259577692	0.804710925	0.362516344	0.195594504	0.534203887	0.278833836	1	0.401909381	1	0.075480916	0.53677249	0.803668499	0.111543164
0.260419875	0.974535823	0.521205187	0.318505853	0.262983859	0.608656585	0.013718596	0.794545174	0.068092681	1	0.628861487	0.635777771	0.925407529	0.23980695	0.45821479	0.256041974	0.917041957	0.369638652	0.058572989	0.141458943	0.078570768	0.368938059	0.221334696	0.299395829	0.470492214	0.943692982	0.348628223	0.903669536	0.256049126	0.956569016	0.661188245	0.576632679	0.882019877	0.644106984	0.777865708	0.578821123	0.77624321	0.195001632	0.581032455	0.069945782	0.384747893	0.373057812	0.08775419	1	0.569098115	0.168868154	0.046995994	0.706629753	0.508811295	0.12037272
0.202708438	0.623152196	0.475660741	0.336597919	0.296514392	0.667178988	0.488555163	1	0.064621508	0.083296001	0.408661067	0.518318534	0.498356581	0.171147242	0.485761404	0.060238581	0.295034856	0.332388818	0.184315115	1	0.26763469	0.270758837	0.604761481	0.782711565	0.639545441	0.245455489	0.102116808	0.994125307	0.735413909	0.721326709	0.902255118	0.405221283	0.46264118	0.847559333	0.713243306	0.851591289	0.923974037	0.369399428	1	0.36043638	0.230278417	0.442195386	0.686777413	0.808023572	0.047781691	0.175910786	0.161027953	0.069643222	0.162523642	0.049400788
0.337378681	1	0.199573427	0.171710923	0.912112951	0.311535329	0.028110219	0.077298023	0.179611653	0.289177895	0.822859049	0.479095399	0.040542614	0.271337092	0.170994222	0.014969958	0.945379794	0.403611362	0.04044719	0.019531313	0.09076529	0.508678794	0.640320599	0.1633223	0.336482704	0.340412825	0.313561171	0.226585463	0.153211877	0.737169504	0.621535897	0.390494525	0.848681211	0.850058496	0.958601415	0.635632813	0.319769323	0.553872824	0.154277027	0.355349183	0.224602714	0.325022578	0.445756733	0.681399703	0.15920116	0.67358321	0.098210469	0.179890409	0.298139483	0.302466184
0.359214604	0.864043295	0.239948496	0.204886764	0.133809805	0.812664866	0.007857778	0.276367098	0.288931102	0.159826934	0.790820777	0.509698331	0.03198614	0.242093071	0.267049223	0.010975448	0.812454224	0.667072415	0.219435394	1	0.33823356	0.31716311	0.406426162	0.472254127	1	0.245755494	0.94363749	0.255682886	0.042778112	0.73218143	0.397674024	0.058548097	0.982446849	0.615166903	0.137629867	0.89288342	0.119312078	0.408212095	0.454763591	0.149255171	0.649711788	0.195508465	0.146488249	1	0.991788745	0.933503211	0.198783293	0.252750307	0.592834294	0.436946213
1	1	0.113606445	1	0.958661795	0.615050614	0.001630779	0.535707772	0.378897399	0.210790411	0.470850438	0.390810907	0.036171958	0.233392999	0.164828062	0.236493275	0.604936481	1	0.244696051	0.031804759	0.715867817	0.249126002	0.562745988	0.841232657	0.166436642	0.849336028	0.106939644	0.883150637	0.141483441	0.229575083	0.290584832	0.391584724	1	0.667454183	0.546475768	0.477096587	0.09840849	0.709735572	0.153321102	0.080661371	0.280935377	0.940518141	0.423810512	0.840815723	0.181876913	0.224969327	0.104672737	0.232479632	0.267321467	1
0.259120524	0.702377379	0.663103938	0.187298924	0.975457251	0.413186044	0.342467457	0.121539585	0.072475456	0.66645354	0.940124869	0.167092264	0.741787672	0.544239759	0.326745123	0.664349198	0.336696953	0.386289239	0.329945445	0.775965631	0.412949264	0.232511491	0.302191824	0.741822541	0.817706585	0.618521512	0.081854954	1	1	0.238143176	0.23631382	0.241048247	0.958385885	0.73295033	0.433132023	0.765826881	0.143855661	0.302204281	0.15291059	0.063352376	0.840338707	0.542876601	0.386301547	0.434816927	0.143738925	0.448368877	0.094402924	0.096016712	0.593392909	0.604839802
0.480161041	0.807892859	0.119312078	0.163904548	0.188657507	0.3020311	0.390969753	0.539088011	0.458655924	0.152784988	0.410806388	0.175758794	0.463363767	0.273065239	0.144313693	0.525117874	1	0.039649218	1	0.005961078	0.511180103	0.177771494	0.398536712	0.530930638	0.586369276	0.650164425	0.607565105	1	0.039621331	0.68497932	0.52346307	0.335885793	0.873498917	0.550247252	1	0.343157589	0.851238608	0.096119285	0.477573305	0.217473119	1	0.218837038	0.360594094	0.775017738	0.355651736	0.532147884	0.11501655	0.635795116	0.188852921	0.197194993
0.337922633	0.453384042	0.071013987	0.519078314	0.203307331	0.109479383	0.256148487	0.507518888	1	0.270046741	0.491105855	0.162742853	0.024715003	0.37018621	0.16312404	0.488385856	0.994225442	0.253223985	0.12021371	1	0.258335233	0.075357497	0.592598915	0.606988728	0.954606235	0.327942699	0.355086029	1	0.181560948	0.741992533	0.865834296	0.509229124	0.942351639	0.546426535	0.26937294	0.1591364	0.792217076	0.399540633	0.069595642	0.396331459	0.633537889	0.274354249	0.320283443	0.634079158	0.904916346	0.144055277	0.196295559	0.317344636	0.344693542	0.499421895
0.678114772	0.665837228	0.332470983	0.845521033	0.967896104	0.442525804	1	0.382601708	1	0.648636639	0.151329681	0.491124839	0.137746483	0.475602835	0.182212368	0.418828398	0.976182222	0.753409266	0.274646759	0.098952442	0.231054768	0.204645738	0.12046361	0.582151175	1	0.235792547	0.747297287	1	0.405936152	0.39162156	0.461859882	0.737541974	0.263747513	0.117347069	0.396588594	0.34672153	0.604199231	0.674856961	0.060874376	0.361438483	0.285258889	1	0.327312142	1	0.672263086	0.502145886	0.17547965	0.782873869	0.124462888	0.077096388
0.625034571	0.726217628	0.631852925	0.364333719	1	1	0.252251923	0.316303402	1	0.479131579	0.33378917	0.414744467	0.430289805	0.413061082	0.246297523	0.059376992	0.339241207	0.50526017	0.879435718	0.055041533	0.116395764	0.17655164	0.255161732	0.300723493	0.960916221	1	0.948048055	1	0.712744415	0.264479667	1	0.629493892	0.54048413	0.369359106	0.545785666	0.204481304	1	0.276768118	0.264286876	0.671654522	0.511202633	0.336924255	0.19662267	1	0.289926052	0.178103954	0.15507403	0.03959905	0.721383214	0.03846373
0.748383343	0.480523676	0.190892369	0.20163554	0.893884957	0.43456161	0.016330492	0.114666894	0.083711654	0.699658155	0.155396119	1	0.186539784	0.23717314	0.637102604	0.192841634	0.541078568	0.426706016	0.31287998	0.097268224	0.218131021	0.254393011	0.587970614	0.392154217	0.979030132	1	0.247506067	0.4709934	0.886978447	1	0.290947348	0.577415109	0.875576496	0.32525447	0.212821096	0.788012922	1	0.049881455	1	0.532473981	0.97798872	1	0.326790929	1	0.212144718	0.48352772	0.224859118	0.154878244	0.699885368	0.233386248
1	0.656220973	0.128170788	0.393211246	0.241753101	0.582154989	0.061555803	0.203407139	0.086371429	0.408329815	0.291374028	0.690465093	0.307301551	0.482582986	0.330428541	0.002747492	0.958490372	0.595489144	0.306493878	0.036507111	0.065351695	0.098890744	0.662879169	0.804408729	0.407173425	0.495215982	0.21492213	0.387411207	0.047297727	0.27779606	0.560431421	0.676894903	0.750912011	0.51167804	0.076334752	0.868740916	0.475809664	0.488191664	0.668198287	0.374984562	0.093449317	1	0.872155428	0.837338805	1	0.443101883	0.095618457	0.235548198	0.228734568	0.406941503
0.818193793	0.40840435	0.08386194	0.171179458	0.969746649	0.44170031	0.016832918	0.443189323	0.181253567	0.636130333	0.228589863	0.243225023	0.517318487	1	0.302866518	0.429111153	1	0.651363075	0.264578223	0.200991794	0.25764212	0.450708598	0.419219434	1	0.951896846	0.417252749	0.084658861	0.080091447	0.462297052	0.610577285	0.332284898	0.264861137	0.483218431	0.397376746	0.165419802	1	1	0.005758992	1	0.202230319	0.321130723	0.805329442	0.135026872	0.995418012	0.056709401	0.410098284	0.163471311	0.414952904	0.50338006	0.224480391
0.1718909	0.741297543	0.291401058	0.056727383	1	0.262657225	0.184584647	0.123248801	1	0.077761523	0.182723761	0.418036163	0.004974979	0.688633382	0.555727363	1	1	1	0.232896328	0.041528281	0.294965476	0.612211704	0.095479697	0.72395575	0.728079438	0.565573335	0.255022913	0.039730843	0.170935646	0.76783663	0.225435346	0.828210235	0.740306199	0.843893707	0.48034963	0.548895061	0.397816777	0.021876484	0.299117208	0.244087338	0.347052813	0.155442581	0.273456365	1	0.01806323	0.622089624	0.105112515	0.392579705	0.261502415	0.271183848
0.094019346	1	0.541649759	0.697935045	0.140779987	0.200708762	0.442891628	0.170909747	0.500072658	0.61828053	0.859275281	1	0.55969882	1	0.507216394	0.008445963	0.814730287	0.685255051	0.237612098	0.977840364	0.305149794	0.191915154	0.415794015	0.471401095	0.554161072	0.248686984	0.521927416	0.067258686	0.17611903	0.721237004	0.420602769	0.07774502	0.292327285	0.452026069	0.433216155	0.241450459	0.182551652	0.583257616	0.109508947	0.032249074	0.354740053	0.223445043	0.077413619	0.744344056	0.472327113	0.446111739	0.173294291	0.671814322	0.264703542	0.274098665
0.610702932	1	0.287889659	0.144530237	0.162175566	0.744255722	0.196885481	1	0.085872486	0.596017241	0.954030693	0.76682359	0.108066425	0.255632788	0.400408477	0.289048105	0.577630162	0.767261982	0.406573087	0.375747144	0.292143673	0.315031886	0.22150898	0.322980165	0.21551615	0.49405697	0.359848171	0.127997369	0.054187495	0.480673045	0.699851036	0.134883821	0.314747185	0.201067761	1	0.357984453	0.025089249	0.241676122	0.266262114	0.326032668	0.277475268	0.39582175	0.505451322	0.683351576	0.450481832	0.60544014	0.129140124	0.335885793	0.778854728	0.547778964
0.304746002	0.970948577	0.319004685	0.181650281	0.969041049	0.138410419	0.197752878	1	0.044935565	0.634304464	0.77736038	0.354926586	0.490846634	0.325551778	0.699395537	0.134625196	0.980538666	0.476992011	0.179881379	0.478547812	0.04521488	0.125633672	0.310474724	0.942768753	0.698524833	0.799191117	0.35680753	0.125306264	0.233345017	0.346624643	0.279607356	0.611066818	0.702032447	0.248002648	0.728470027	0.548335195	0.04619227	0.573179901	0.273543894	0.418266207	0.359451711	0.154437274	0.053521015	0.521662951	0.413009375	0.714438617	0.247278452	0.310648263	0.252393991	0.294865757
0.116162747	0.983828366	0.347321421	0.893560767	0.941598475	0.187888369	0.403925836	0.639625311	0.039844133	0.226341322	1	0.519105554	0.179429576	0.31090948	0.187656745	1	0.647708178	1	0.13891837	0.319191486	0.093070596	0.521309018	0.23819609	0.311853647	0.20643118	0.928275883	0.966208577	0.248297021	0.10880357	0.886336744	0.580664873	0.410708249	1	0.780200481	1	0.497301787	0.389483392	0.137899697	0.07412345	0.332449496	0.300711691	0.139033169	0.061905414	0.86880362	1	0.745831132	0.175977811	0.303472489	0.447119027	0.36015746
0.811441898	0.491418868	0.113366567	0.086621471	1	0.426573038	0.40441528	0.903630018	0.015230797	1	0.255179018	0.39368844	0.82030946	0.564303398	0.681407452	1	0.860932827	0.995663106	0.097606614	0.140426338	0.429366112	0.913115501	0.211977988	0.633001089	0.103966646	1	0.384309769	0.660850525	0.865893304	0.964463174	0.269607872	0.750832736	0.514966488	0.685373962	0.306270659	0.093489923	0.32167393	0.773097932	0.973549724	0.243282318	0.647440791	0.446096897	0.526867151	0.898205221	0.378796399	0.410953432	0.165922135	0.075206824	0.613019824	0.594007611
1	1	0.279399157	0.432870895	0.186061829	0.425625205	0.297295392	0.131329089	0.06006144	0.280577034	0.516654849	0.524753988	0.739478588	0.644142866	1	0.52158767	0.558315933	0.538449824	0.873691738	1	0.354490131	0.401143104	0.132716984	0.579003751	0.241119623	0.215006918	0.397500992	0.439629048	0.104392014	0.758194506	0.399403304	0.564095855	0.527939677	0.802820563	0.294631928	0.222526595	0.153340489	0.407913804	0.810342908	0.28633222	0.569010437	0.235822827	0.160932824	0.587546527	1	0.163174257	0.222335264	1	1	0.497295976
0.2481049	0.695682168	0.334676266	0.340386033	0.947526872	0.132840738	0.511391044	0.157738358	0.028172068	0.652698457	0.432378322	0.527634621	0.523768425	0.633272827	0.673986495	0.302785426	0.881482124	1	0.125729814	0.016392175	0.433149993	0.580148637	0.087997302	0.230154961	0.449912965	0.324954748	0.166572347	0.786053002	0.186329916	0.501571536	0.628798425	0.668821573	0.88481915	0.765128195	0.508872926	0.232808858	0.181049302	0.573355854	0.074550912	0.004158361	0.133351728	0.814653873	0.168706238	0.931477547	0.288898885	0.109518021	0.11734432	0.218894526	0.96553421	0.501400888
0.906016588	0.919135988	0.278477818	0.492759287	0.923289418	0.800067782	0.321381152	0.340103	0.068084858	0.5493415	0.720700204	0.49737668	0.083649538	0.118468031	0.555773437	0.118820161	0.492020577	0.723825812	0.183467105	0.409250796	0.331003487	0.24282369	0.014919353	0.262355119	0.488330662	0.25033474	0.228593469	0.119647518	0.221935734	0.401141286	0.295747161	0.540030777	0.740883887	0.549121916	0.413855582	0.306905985	0.174658641	0.317912668	0.752226651	0.134039119	0.171722144	0.223225906	0.076069742	0.504383802	0.160678208	0.064373858	0.210001782	0.395595849	0.491902113	0.619630635
0.833968341	0.909831226	0.636986732	0.242661014	0.190417156	0.19385089	0.579888821	0.494009346	0.052236591	0.240140662	0.210340053	0.8058815	0.087654144	0.217425078	0.743597209	0.343292594	1	0.523532927	0.008761791	0.148381785	0.365251601	0.428762108	0.33450231	0.41143778	0.59522599	0.484894156	0.876476407	0.817981422	0.338029832	0.713880897	0.156489581	0.373679906	0.744601011	0.762128115	1	0.351949364	0.426605105	0.175280422	0.421406984	0.22807391	0.646550715	0.790860534	0.295745999	0.672417819	1	1	0.170993984	0.845083475	0.265640199	0.59613204
0.679636359	0.780314863	0.760563791	0.196357548	0.540848494	0.241834208	0.039510358	0.470788538	0.068963595	0.611650527	0.219862849	0.683179557	0.084002204	0.455354273	0.318028778	0.327851504	1	0.601347804	0.045430087	1	0.304945499	1	0.298068225	0.370343685	0.291301459	0.590750754	0.306687444	0.584892094	0.146093726	1	0.627439559	0.91656059	0.330404699	0.724347293	0.51251334	0.669644296	0.333784431	0.288361102	0.079827376	0.239351809	0.698125303	0.205559537	0.603297293	0.754927397	0.465161026	0.454004139	0.30378738	0.100627698	0.421890527	0.193509936
0.505291402	0.617948711	1	0.186171323	0.955523372	0.53849107	0.005494306	1	0.062642567	0.627564192	0.58076781	1	0.217300609	0.688602328	0.657126129	0.381418228	0.628049314	0.599192023	0.524237156	0.028398396	0.417635679	1	0.598820925	0.520082593	0.600599766	0.141024634	0.807913005	1	0.295435876	0.951387644	0.657681882	0.504714787	0.601108789	0.470365763	1	0.374007821	0.936748981	0.101284333	0.113261119	0.022855885	0.198805332	0.220144182	0.127392888	0.718130946	0.464738995	0.359554917	0.104682177	0.435387164	0.267967582	0.279728979
0.569777787	0.601540089	0.11793226	0.245867252	0.937260687	0.205120832	0.337258965	0.264467478	0.049075376	0.304088473	1	0.911946654	0.109988861	0.603402138	0.130528614	0.259395599	0.759177625	0.494025469	0.088015482	0.018409854	0.444766909	0.74267292	0.45567438	0.651646972	0.950944483	0.318025947	0.544339478	0.074896678	0.347201407	1	0.762605608	0.581636012	0.179879308	0.304632038	1	0.31504038	0.211097851	0.050609592	0.327351332	0.469309092	0.13453874	0.837669075	0.061127122	0.425800025	0.547105312	0.28861627	0.242137119	0.42085892	0.59318763	0.65141201
0.394569337	0.740404308	0.484704107	0.498239577	0.269551158	0.436239451	0.666029036	0.841404915	0.086483091	0.827372193	1	0.710109472	0.041103307	0.10286089	0.73138845	0.681116343	0.871171951	0.808593869	0.276944846	0.145437956	0.436092615	0.380649775	0.478387147	0.267947137	0.991536379	0.210086957	0.864367306	1	0.7141518	0.604806244	0.674536467	0.349652767	0.617013216	0.172421858	0.506816804	0.316932946	0.152341738	0.024054987	0.176630929	0.316984355	0.276438743	0.450484335	0.978028059	0.319789499	0.322396398	0.250237912	0.312647671	0.305986166	0.945603609	0.313525707
0.168561265	0.524253309	0.177005887	0.324510366	0.923886657	0.915431321	0.359397084	1	0.065969504	0.434160233	0.534481347	1	0.033703297	0.306942701	0.568343699	0.170041814	1	0.16817826	0.088188536	0.049892176	1	0.084752195	0.66875118	0.617523551	0.212163955	0.488470048	0.273528636	0.483210891	0.11512766	0.645150602	0.502853274	0.48424378	0.790941775	0.504174352	0.470597386	0.307582527	1	0.619282544	0.117861152	0.155945793	0.621303678	0.847648084	0.074416183	1	0.075464457	0.133017346	0.104066387	0.095541	0.29506734	0.290748179
0.146427184	0.633162439	0.15364407	0.263181835	0.224508077	0.460497707	0.322762966	0.423489124	0.248371392	0.312251419	0.470874965	1	0.266187191	0.18480818	0.486282527	0.301708639	0.767193675	0.34603256	0.09143316	0.192096815	0.051263314	0.191095948	0.14659442	1	0.569387257	0.8792575	0.056436598	0.154103383	0.087495983	0.68331486	0.999891818	0.192081571	0.746108413	0.2983962	0.665790856	0.112258799	0.542183042	0.148728505	0.088606454	0.118110381	0.130549714	0.56071347	0.11331223	0.764757752	0.274194092	0.015239831	0.258990943	0.186583325	0.549954176	0.40306899
0.045237195	0.543422103	0.212846145	0.374722868	0.297461271	0.722130775	0.543747962	1	0.382582456	0.259644598	0.279747009	1	0.698573828	0.8377707	0.341698378	0.163821965	0.399409473	0.749459624	0.371581107	0.065184072	0.555194736	0.127656206	0.053369146	0.408590972	0.467983425	0.263517559	0.640914857	0.567535937	0.076315783	0.615944684	0.382993758	0.037100229	0.333043635	0.783130825	0.53595227	0.221642494	1	0.048264083	0.929125667	0.063309357	0.227495715	0.91738987	0.024117712	0.721677899	0.27198261	0.672151625	0.164703608	0.216851771	0.268836647	1
0.187044919	0.535535991	0.081075549	0.063946843	0.227551803	0.639319062	0.250609398	1	0.643679023	0.380782694	0.119131297	0.426242024	0.169531897	0.128717974	0.464450121	0.004551891	0.42398712	0.170969218	0.264377266	0.802474856	0.492767125	1	0.501297534	0.156352341	0.223325387	0.358544081	0.536073983	0.593136728	0.386648297	0.829927862	0.533930957	0.272467464	0.664922059	0.490646064	0.507365584	0.406353414	0.551321387	0.271386892	0.139108583	0.011847689	0.177078903	0.223501712	0.167388961	0.913890362	0.389686376	0.256313294	0.184292883	0.049059957	0.689148605	0.20947209
0.124743395	0.638393164	0.599891365	0.464704126	0.935512066	0.494730562	0.036095075	1	0.507136941	0.47063601	0.026921103	0.343650192	0.392233461	0.894931018	0.386570543	0.672075629	0.731724203	0.201554582	0.091238752	0.422951132	0.390003502	0.339900911	0.48826912	1	0.987365901	0.282344192	0.556479096	0.474761039	0.06682121	0.725589335	0.424179822	0.613020301	0.645145237	0.292131186	0.459499955	0.154955104	0.256803066	0.275735259	1	0.473398596	0.582980454	0.217328772	0.09488745	1	0.438794732	0.419512272	0.15821822	0.080042981	0.037027054	0.289377153
0.522311568	0.933277428	0.153981879	1	0.232824862	0.881160498	0.021155644	0.333924115	0.107193492	0.564103663	0.059849914	0.548378527	0.085578956	0.22661759	0.546675205	0.736212909	0.752759695	0.620506048	0.104165129	0.886439085	0.911426842	0.426760644	0.410931379	0.660197318	0.254830152	0.43341735	0.646546423	0.231577411	0.232074782	0.582314968	0.933977783	0.376479864	0.167766482	0.205019057	1	0.140225366	1	0.564492881	0.237216398	0.318529457	0.521751046	0.200436413	0.130963713	0.774202585	0.419941396	0.269535661	0.086568862	1	0.578898191	0.232280195
0.919981539	0.991445839	0.078805193	0.887478352	0.268889695	0.882998049	0.017718308	0.409779787	0.100968912	0.119262524	0.207248315	0.13637656	0.014420118	0.081449814	0.23783192	0.13451466	0.801512122	0.440065086	0.377074361	1	0.422946483	0.500753403	0.075821102	1	0.432354629	0.173506975	0.942623794	0.180406198	0.079438619	0.217616528	0.4825055	0.315951854	0.172745019	1	0.725427866	0.176398948	0.091304563	0.419022352	0.097316049	0.462873012	0.179372698	0.268000066	0.183740884	1	0.380808979	0.172656462	0.340556651	0.082206056	0.378091991	0.041579857
0.67708385	1	0.240464419	0.821531475	0.938042343	0.717284024	0.003089259	0.277846158	0.1478163	0.780393004	0.466647655	0.655696154	0.166577578	0.224079654	0.549103677	0.053993359	0.310845762	0.798142791	0.7938326	0.090417907	0.703088164	0.543582261	0.700153112	1	0.518387258	0.131808445	0.249467179	0.059128944	0.078819163	1	0.416742355	0.315817982	0.218220204	0.30409956	0.634635568	0.083239093	0.109560646	0.699927449	0.532034814	0.395991534	0.181401208	0.101417199	0.252669483	0.827408493	0.842166007	0.203408346	0.121039547	0.058528386	0.405181885	0.024886759
0.595615804	0.736824811	0.288305849	0.22137168	0.174045801	0.490741432	0.015720103	0.224603072	0.568811297	0.525672138	0.917657614	0.457112819	0.210371688	0.15935035	1	0.105023712	0.366305292	1	0.383780122	0.786715448	0.174546644	0.408943921	0.304041684	0.444682389	0.157998681	0.4108136	0.387080163	0.501622081	0.450544357	1	0.735038042	0.265283436	0.146405071	0.636565089	1	0.585836887	0.149554208	0.442759991	0.088837951	0.308449119	0.255031556	0.598785877	0.765946984	1	0.430781633	1	0.121920504	1	0.527940869	0.635231495
0.431560725	0.733532071	0.073820256	0.381111741	0.936985612	0.590943098	0.884839892	0.192981437	1	0.979244053	0.969298661	0.275705516	0.652154505	0.34421739	0.384212703	0.874050081	1	1	0.373296767	0.197875261	0.236781225	0.289707363	0.14727968	0.738123715	0.14514634	0.589269519	0.217629224	0.24324289	0.166166365	1	0.601450205	0.116658553	0.11543034	1	0.802293599	0.424218386	0.48329705	0.197789967	0.01794431	0.188118175	0.301254839	0.198233545	0.252292126	0.274614692	0.359114289	0.371215284	0.085660361	0.082440726	0.255787909	0.077618174
1	0.292702675	0.262017131	0.468502611	0.900159478	0.469943523	0.075311519	0.281136125	0.586954117	0.06320712	0.804715276	0.419602305	0.941215098	0.42611903	0.373539895	0.529258907	1	1	0.08302822	0.81427598	0.497787148	0.301282644	0.203047886	0.383293539	0.428437531	0.377332807	1	0.58285445	0.243114695	0.87966907	0.539225042	0.231754035	0.150494516	0.057225965	0.615856171	0.152652219	1	0.029155083	0.21032533	0.161277533	0.139853239	1	0.358581066	0.352101028	0.135240689	1	0.573946357	0.139885068	0.423432112	0.112441257
0.467506737	0.185243085	0.129137039	0.370923638	1	0.6663872	0.035414577	1	1	0.028378572	0.11498183	0.258840859	0.048787829	0.384827852	0.661479831	0.105079234	0.267530441	0.302115023	0.036464453	0.102231994	0.063599788	0.055674497	0.249832734	1	0.30657351	0.199452773	0.93170321	0.338937879	0.085444793	0.767094612	0.583080649	0.13729921	0.111606464	1	0.915765226	0.82103157	1	0.828179657	0.038888372	0.01913394	0.372944176	0.78293401	0.246812597	0.821642876	0.316060603	0.087084472	0.100319825	0.031111537	0.404282331	0.585798323
0.4992809	1	0.179990068	0.109503724	0.179388091	0.696057498	0.520114899	0.327197611	0.571841598	0.215923816	1	0.799753308	0.19320333	0.071900956	0.692655623	0.115475237	0.44171527	0.320697665	0.072567195	0.845306039	0.24400112	1	0.359107018	0.335861981	0.322585553	0.554909408	0.477739483	0.068674549	0.07155665	0.552794576	0.883933306	0.487964928	0.353153825	0.772210419	0.438538074	0.146780446	1	0.200107858	0.251859009	0.302656144	0.103317969	0.360561043	0.458554834	0.529245794	0.405489057	0.984095454	0.15320611	0.262575597	1	0.249193236
0.230929598	0.676623464	0.25449577	0.232757345	0.964562654	0.996324599	0.015256033	0.375210702	0.250143051	0.142106235	0.750447571	1	0.005608791	0.272162586	0.604079425	0.624270439	0.736356676	0.296224505	0.312405258	0.66197139	0.933900356	0.051009562	0.228033081	0.396529734	0.234513372	0.840769649	0.316077709	0.02286778	0.521212518	0.515572667	0.689967632	0.678678095	0.119370334	0.648997426	0.243254438	1	0.725506365	0.123210624	0.294235706	0.262339532	0.108077951	0.412014812	0.062158417	0.81236124	0.202880457	1	0.159090847	0.019829845	0.160714597	0.408717602
0.186129332	0.990727186	0.072018661	0.149865612	0.927775741	0.824218929	0.470647365	0.57648313	0.081893072	0.32145527	0.053814027	0.844312608	0.250982791	0.266038537	0.596694231	0.054787714	1	0.176009685	0.062836677	0.009634341	1	0.259975106	0.22026135	0.745520353	0.395418555	1	0.250352621	0.394193709	0.256626576	0.640819371	0.884582877	0.817072451	0.527828395	0.508534789	1	0.867473662	0.993041992	0.298730046	0.316010773	0.259182215	0.168410197	1	0.262652397	0.415153354	0.428844929	0.766609073	0.399730742	0.361512989	1	0.127620324
0.47401768	0.907027066	0.158592284	0.262716323	0.143816784	0.908013225	0.252757519	0.789354563	0.579344332	0.292246848	0.232610539	0.404848397	0.033411518	0.309304565	0.286996573	0.856665611	0.305882215	0.100218073	0.46945709	0.049073894	1	0.338789195	0.214534134	0.135968581	0.668807149	1	0.530268788	1	0.143931627	0.6984635	0.462649077	1	0.164955601	0.480125904	1	0.59439826	0.314347118	0.742161572	1	0.307752758	1	0.243857503	0.146394923	0.681900501	0.502652347	0.146131128	0.173445195	0.421305418	0.183319211	0.211733326
0.212268516	0.30640465	0.563190818	0.07133358	0.975378633	0.66366142	0.044778954	0.191381574	0.653888941	0.467849821	1	1	0.008264759	0.142216563	1	1	0.842695773	0.423342913	0.802856863	0.051487222	0.78068918	0.291048139	0.088498116	0.699166536	1	0.31746003	0.5937801	0.138644248	0.050366357	0.46153307	0.449022293	0.315787077	0.826948702	0.133503333	0.818292916	0.492713064	1	0.553260982	0.21329239	0.214836091	1	0.316561401	0.297674358	0.484535426	0.301855713	1	0.150688216	0.045775179	0.494693726	0.36923638
0.697652102	0.292241842	0.518205643	0.9460693	0.454399168	1	0.816672921	0.683326721	0.084653735	1	0.828899741	0.910546482	0.169700935	0.332971931	0.319199175	0.809054673	0.403003216	0.580719471	0.433173269	0.536626518	0.942278266	0.424754471	0.539703608	0.307920754	0.419620633	0.5674299	0.899224877	0.328419507	0.495420843	0.868591189	0.364281386	0.197072878	0.47118029		0.962174535	0.53707242	0.955510139	0.670197904	1	0.160205573	1	0.79275322	0.58628577	1	0.788509369	0.376345396	0.223556757	0.49242267	0.29064396	0.633417547
[truncated: 694 more columns]
