# Supplementary material for: Music-induced emotion flow modeling by ENMI Network
Source: PLoS One. 2024 Oct 21;19(10):e0297712. doi: 10.1371/journal.pone.0297712 (PMC11493256; doi:10.1371/journal.pone.0297712)
Supplement: S1 File — (ZIP) [file pone.0297712.s001.zip › minimal dataset/Emomusic dataset/Music features/十二平均律-7.csv]

2.mp3	3.mp3	4.mp3	5.mp3	7.mp3	8.mp3	10.mp3	12.mp3	13.mp3	17.mp3	18.mp3	19.mp3	20.mp3	21.mp3	22.mp3	24.mp3	25.mp3	31.mp3	32.mp3	35.mp3	37.mp3	39.mp3	40.mp3	41.mp3	42.mp3	43.mp3	44.mp3	45.mp3	46.mp3	47.mp3	48.mp3	49.mp3	50.mp3	51.mp3	52.mp3	53.mp3	54.mp3	55.mp3	56.mp3	58.mp3	59.mp3	60.mp3	62.mp3	64.mp3	65.mp3	67.mp3	68.mp3	69.mp3	70.mp3	71.mp3
0.394646198	0.578208327	0.146568447	0.917832911	0.566378951	0.486415476	0.050495896	0.770069659	0.836761892	0.846023679	0.70126462	0.539392233	0.178544417	0.398674607	0.742233813	0.617292166	1	0.944482863	0.076859929	0.392015845	0.644820631	0.052542314	0.549866438	0.627488256	0.473784864	0.417544156	0.777923942	0.105508849	0.592770755	0.92491442	0.314603329	1	0.826646686	0.957201838	0.751307249	0.928116262	0.557662845	0.144128442	0.203180924	0.716979265	0.598873854	0.711445332	0.683508575	1	0.741020322	0.788364112	0.312612474	0.468177944	0.783984721	0.255486608
0.594129622	0.532015145	0.307385504	0.643149614	0.421443611	0.219791204	0.109200016	0.364643455	0.808154047	0.022148622	0.112427972	0.262590766	0.025619743	0.209946841	0.527246714	0.0340119	0.917315662	1	0.032862946	0.932897031	0.958575964	0.017678201	0.642694592	0.697551906	0.212297454	0.299480021	0.3497428	0.498011231	0.0080537	0.662501812	0.700799108	0.248301864	0.442085981	0.585475564	0.220189705	0.111158252	0.499230623	1	0.120284945	0.743466496	0.526854694	0.235200375	0.580043018	0.745016515	0.533313274	0.255625933	0.141324043	0.045068759	0.219835922	0.021473126
0.230177298	0.306989938	0.375296503	0.202835545	0.598119676	0.43216458	0.03358607	0.426180243	0.75691998	0.374972284	0.182716101	0.340333641	0.748909593	0.064210325	1	0.384927779	0.343095988	0.007527863	0.316840172	0.003091617	0.308976829	0.518577576	0.268156588	0.76872319	0.136021599	0.739623487	0.611979544	0.290276289	0.930014908	0.451039255	0.68874836	0.16212444	0.667757034	0.921916366	0.66004765	0.552875876	0.505203247	0.158473745	0.249517724	1	0.863249183	0.627562702	0.515846193	0.856018662	0.406803042	0.950018644	0.446152896	0.247779533	0.334235817	0.223052114
0.80660367	0.368068278	0.159270599	0.122296065	0.310385078	0.323294163	0.023006195	0.947780132	0.778156519	0.015760524	0.855175734	0.169031769	0.04021984	0.361237019	0.347140521	0.182521716	0.456878006	0.761278093	0.142044812	0.505696297	0.41671589	0.067760393	0.254028678	0.735661685	0.597402632	0.453834832	0.677336097	1	0.024966476	0.173502341	0.401544213	0.157889545	0.84392637	0.923632443	0.256871223	0.246208504	0.249796644	0.258306652	0.113503054	0.931059659	0.746454	0.140397429	0.615717709	0.497109443	0.30102092	0.032613162	0.125475228	0.107140057	0.984508097	0.709076643
0.368718952	0.682449102	0.518036067	0.105363898	0.719486833	0.615170836	0.043009147	0.098863468	0.306281507	1	0.061931945	0.160897776	0.316053241	0.569506407	0.339839339	0.032083999	0.403452575	0.027724279	0.225260079	0.003713417	0.167694554	0.088284276	1	0.908200502	0.738092482	0.267092586	0.062238179	1	0.466582328	0.375570267	0.511186838	0.670568705	0.397754014	0.974813759	0.112906024	1	0.294738859	0.582348526	0.470269829	0.555036128	0.405619681	1	0.157538086	0.809183896	0.541758597	0.474233419	0.347404242	0.110181294	0.449018329	0.177397013
0.345137328	0.77300185	0.44801119	0.159464195	0.623630404	0.67203778	0.389119357	0.504066706	0.174649835	0.586967587	0.147564083	0.227379709	0.139027134	1	0.721260846	0.658393085	0.978237748	0.035051674	0.079019889	0.144325137	0.145010695	0.033677489	0.876842618	0.923791528	0.469589919	0.633562863	0.061387371	0.102867462	0.356650293	0.400440246	0.25169003	0.090549491	0.292824328	0.738872528	0.390582949	0.26391995	0.373770714	0.040383946	0.577991605	0.708676934	0.626839459	0.593833625	1	0.785855711	0.357691407	0.591702819	0.085824907	0.16779317	0.506009817	0.131701633
0.57795167	0.424592406	0.279502481	0.269784451	0.468623906	0.014883587	0.056857657	0.696124613	0.211259812	0.195301533	0.182398006	0.242460892	0.279553562	0.113228545	0.547757149	0.449163616	0.377894402	0.731570244	0.350927144	0.717233777	0.180536419	0.923238575	1	0.412053853	0.903545618	0.401417136	0.223746255	1	0.122426249	0.597402036	0.665817857	0.041009519	0.074822545	1	0.656443596	0.235518396	0.322477132	1	0.468952119	1	0.673630416	0.305030316	0.55326283	0.34014374	0.118596666	0.197424367	0.109618321	0.156431332	0.090968363	0.158545047
0.20585683	0.533430099	0.473335654	0.470840484	0.351423353	0.208764985	0.044347174	0.550543666	0.452818185	0.03038089	0.333480209	0.212707371	0.250170678	0.132454321	0.592253566	0.558046162	1	0.758847177	0.778210819	0.339652121	0.668741405	0.180090874	1	0.16338782	1	0.53229028	0.043017007	1	0.051858544	0.384908527	0.250701487	0.117739141	0.628843904	0.29293552	0.175617978	0.155693382	0.323005199	0.111953996	0.109292492	0.155065507	0.780826509	0.285685003	0.105787285	0.338519871	0.135851622	0.399407506	0.188074455	0.082365163	0.596910596	0.396202832
0.436200976	0.77836746	0.151751786	0.355842054	0.64917922	0.668745577	0.45252341	0.81424588	0.352103055	0.173498824	0.85010457	0.475159973	0.298331052	0.167681396	0.203078449	0.266280115	0.71418488	0.022465723	0.169194892	0.153520241	0.668942451	0.427715063	0.89290154	0.594289422	0.762067914	0.187289387	0.672909737	0.237341136	0.483517677	0.352537036	0.405460149	0.758929133	0.728781521	0.188083231	0.795824945	0.946920514	0.41363883	1	0.094820693	0.606459439	0.646153808	0.660353959	0.175091669	0.497823566	0.391026884	0.63909626	0.098886378	0.398261756	0.270217896	0.114504926
0.357561171	0.864940405	0.0375342	0.13846986	0.696687758	0.154089957	0.079749547	0.700619221	0.033222809	0.722101688	0.177677602	0.391178995	0.075560503	0.071225949	0.751883984	0.150322497	0.497945279	0.38859722	0.194189385	0.015912415	0.246406376	0.039352186	1	0.447374612	0.811755717	0.251450568	0.718342781	0.749338627	1	0.347731739	0.849649787	0.445267767	0.378914446	0.085731521	0.838212967	0.062769428	0.43222031	1	0.101090237	0.416410863	0.4236058	0.201608688	0.504764616	0.443824649	0.364993006	0.774214923	0.112367801	0.184183687	0.417506039	0.136834577
0.586027324	0.860962451	0.133902416	0.795188785	0.265387774	0.24943532	0.09240143	0.400084019	0.04049401	0.788430512	0.267516553	0.268033236	0.132012308	0.103615411	0.379388481	0.445661932	0.798382103	0.188353986	0.348649472	0.192570671	0.365425378	0.312801927	0.708487153	0.610964596	0.691618383	0.288128823	0.090464756	1	0.228958026	0.444164783	0.254781246	0.095783055	0.178287789	0.303386301	0.21885401	0.283987463	0.22160244	0.040782426	0.126836479	0.906702459	0.32383433	0.409217358	0.193514436	0.331963599	0.245390117	0.796414375	0.138637319	0.254377902	0.481158227	0.511584938
0.68802017	0.703404188	0.435685933	1	1	0.399535537	0.069712609	0.525958955	0.142387033	0.735942602	0.886762738	0.396809757	0.599058211	0.066569194	0.69378072	0.648604751	0.582270801	0.17189309	0.040054537	0.094765648	0.168747306	0.914747357	0.632258713	0.612076163	0.828883708	0.412066042	0.7766397	0.899846256	0.460353434	0.570982158	0.301569223	1	0.478707969	0.100600041	0.102817021	0.58679837	0.669776618	0.041366577	0.039872378	0.487627655	0.134342998	0.173967749	0.239362776	0.198013753	0.224208489	0.561383843	0.065310076	0.780593336	0.388762563	0.172155276
1	0.553451002	0.369084537	1	0.138765901	0.667235851	0.645778716	0.369894505	0.341634542	0.798754036	0.362406522	0.448441356	0.780887723	0.194921911	0.228084207	0.690853655	0.690798879	0.121434525	0.130085588	0.170257345	0.394025683	0.151372015	0.219811887	0.668880463	0.508496761	0.569436431	1	0.798025429	0.258931577	1	0.22119464	0.466682881	0.306313336	0.337159663	0.168079421	0.743194342	0.142975971	0.09946432	0.459654748	0.173840791	0.265918791	0.848055959	0.44701609	0.414650291	0.347183794	0.064678065	0.127571583	0.348038554	0.382389247	0.374768704
0.828841269	0.80737251	0.515791655	0.508711576	0.459859312	0.351032078	0.095296018	0.601130188	0.094509229	0.138442859	0.426726133	0.552036583	0.436206996	0.101200797	0.17922084	0.109391771	0.432100594	0.607831538	0.14810209	0.134979218	0.380816996	0.205042109	0.364713252	1	0.431646168	0.334528238	0.312442958	0.313716203	0.01159431	0.367032498	0.461903393	0.4201307	0.472296953	0.586193442	0.814516008	0.662234068	0.727062047	0.089788027	0.161300465	0.293512136	0.18293719	0.420695692	1	0.452400178	0.897042513	0.283508658	0.045877218	0.170409456	0.529022932	0.388676137
0.238951713	0.706799448	0.131131366	1	0.987745345	0.646251202	0.11113698	0.643934429	0.643638492	0.515333176	0.875297487	0.639872253	0.840750754	0.147310823	0.296924978	0.257013559	0.204941973	0.142224014	0.077937007	0.989150643	0.350770414	0.099690646	0.119034402	1	0.55470258	0.546105862	0.171754673	0.789248824	0.086365901	0.343865097	0.633727372	0.701884329	0.754057884	0.339198172	0.112214848	0.45595175	0.559326947	0.084422678	0.163243696	0.181645721	0.326847792	0.131832749	0.110476509	0.610638559	0.354372799	0.232827991	0.090858966	0.158252701	0.39175421	0.254254758
0.73042208	0.899669707	0.737744391	1	0.604947329	0.814724445	0.278937638	0.359348118	0.024770275	0.030000145	0.258239985	0.521810174	0.640119135	0.096445277	0.133911878	0.435552001	0.27108714	0.091908596	0.614786148	0.914321244	0.477324337	0.212926596	0.218322352	0.59318161	0.591145873	0.456271052	0.135649696	0.620390594	0.253754258	0.619754732	0.769879699	0.57251364	0.060962144	0.624893308	0.458736002	0.604554057	0.958464622	0.039263614	0.492278099	0.325988829	0.178932339	0.541343749	0.679009378	0.421669275	0.090355851	0.686825156	0.131246358	0.645835102	0.454516411	0.181856215
0.12592414	0.891252398	0.602093458	1	0.433404237	0.473196626	0.017727789	0.92527312	0.051932305	0.296906561	0.377849251	0.648106039	0.71661371	0.077150933	0.386770546	0.620816946	0.631208062	0.218781501	0.0483208	0.310438961	0.146087036	0.220877767	1	0.397388458	0.63336724	0.918988109	0.528691947	0.419609666	0.142098546	0.693154395	0.596446872	0.195356503	0.576004684	0.6949296	0.641710281	0.604083896	0.778747797	0.16854842	0.514340758	0.103883848	0.473550051	0.349673599	0.095961601	0.670225799	0.696718693	0.108348005	0.01702421	0.271395326	0.546130836	0.194095671
0.444036782	0.682646453	0.430506378	1	0.451063484	0.789568007	1	0.67401433	0.197840005	0.13590619	0.229167521	0.552789509	0.55830133	0.057981461	0.688533783	0.615679383	0.177208692	0.508819759	1	0.721251965	0.046305157	0.488570601	0.973265231	1	0.406469434	0.257912368	0.19852455	1	0.367333531	0.974189699	0.814224422	0.770723045	0.462199688	0.618701279	0.775604248	1	0.883605301	0.134527817	0.915797412	0.346773088	0.208451077	0.861083329	0.622146487	0.31388247	0.05207552	0.194725767	0.075195923	0.17377305	0.159776166	0.041627068
0.309384376	0.890560865	0.205046326	0.181141987	0.602159917	0.254597872	0.067633189	0.103699118	0.270955056	0.32928431	1	0.427914977	0.044813223	0.167345583	0.120950215	0.029514737	0.674148262	0.253394604	0.093405642	0.012918606	0.107694596	0.723217428	0.909864306	0.387873411	0.513859987	0.154911265	0.448057234	0.095653169	0.17569989	0.63799566	0.763943553	0.153094709	0.676353514	0.576582849	0.726402223	0.556038201	0.314095467	1	0.100107692	0.615557611	0.289981067	0.185180828	0.797791004	0.379358381	0.89895314	0.673866451	0.077819891	0.472783029	0.0961954	0.153260127
0.28431192	0.760143816	0.271759421	0.600282133	0.188616529	0.436744869	0.017231802	0.624623835	0.356757998	0.236800447	0.395160317	0.532374978	0.236744002	0.141698927	0.252416283	0.031584606	1	0.818083405	0.187451527	0.256575584	1	0.044745319	0.636991978	0.670805871	0.615959823	0.198612541	0.659415424	0.07801301	0.075715452	0.481386423	0.266530186	0.089189127	0.710033476	0.956722856	0.420379966	0.687017083	0.399236649	0.060490917	0.172210231	0.11076919	0.504151523	0.152133346	0.090864182	0.366615325	1	0.660942256	0.122105718	0.163398609	0.205468476	0.197476864
0.714868188	0.856994569	0.153092459	0.827740192	0.764909267	0.590104997	0.0035539	0.262244344	0.579477191	0.222191557	0.212630123	0.424197018	0.047786158	0.119212873	0.190577	0.259812593	1	0.720247686	0.160030723	0.015349375	1	0.539935946	0.865697443	0.66186142	0.19554697	0.803727508	0.52170527	0.415205806	0.117522284	0.403597832	0.239729494	0.097023696	0.574232638	0.847698152	0.24943462	1	0.105339028	1	0.073952906	0.100206681	0.432328701	0.419540912	1	0.273337126	0.356922179	0.089263678	0.148020312	0.137933329	0.140837476	0.624910533
0.236074463	0.619488001	0.546734512	1	0.725815356	0.439685374	1	0.257989138	0.153368622	0.651531041	0.50038445	0.216489509	0.876283884	0.257075399	0.493182987	1	0.744992793	0.325339913	0.056504052	0.561663449	0.581027091	0.113548256	0.327689737	1	0.524726212	0.364118993	0.081155948	0.40506646	0.989237547	1	0.229706421	0.366351485	0.602487206	0.653091133	0.203477114	0.41187501	0.215864941	0.564760923	0.290705532	0.068791591	0.784602642	0.414209038	1	0.329879075	0.609080553	0.317879379	0.031611115	0.130653456	1	0.460200995
0.509503365	0.557601094	0.129231244	0.432767123	0.314705938	0.17455554	0.162249461	0.620608807	0.583049536	0.096516959	0.541970611	0.289067924	0.49569878	0.104637258	0.159573555	1	0.626064241	0.033159461	0.604367197	0.004840576	0.505055606	1	0.290275633	0.507982314	0.52929467	0.505389214	0.295663446	0.46671316	0.204290375	0.546056747	0.672758758	0.268714339	0.670649886	0.959121048	0.699006915	0.398505509	0.794504642	0.090750091	0.363508254	0.245787725	0.830281734	0.223951906	0.320918977	0.591525197	1	1	0.055863131	0.158718795	0.423792899	0.099431612
0.238265991	0.235340819	0.171462208	0.896074653	0.274291307	0.180004448	0.124476723	0.350487381	0.856443107	0.737605155	0.572438598	0.339467049	0.025551772	0.202947959	0.4975169	0.302946776	1	0.447095513	0.084697843	0.473140985	0.248075068	0.104438715	0.788222551	1	0.844604909	0.286209762	0.273145348	0.907835424	0.177405	0.663388133	0.730045378	1	0.749112368	0.998459458	1	0.303819984	0.791810274	1	0.153955594	0.244004905	1	0.195977911	0.500157475	0.305152684	0.645141602	0.152743638	0.158501059	1	0.194554403	0.175779372
0.583818793	0.665640771	0.355752528	0.497110754	0.689926744	0.479540408	0.524431169	0.338687778	0.897885025	0.885755181	0.069337666	0.218609154	0.137732416	0.209677249	0.276531637	0.566672087	0.98941648	1	0.213649169	0.005996863	0.173460022	0.044653509	0.115865007	1	0.760380864	0.561012089	0.603465557	0.245897114	0.242487654	0.367761612	0.224020541	0.536462784	0.38695091	0.068110228	1	0.458900183	0.547877192	0.981841564	0.107615463	0.174887776	0.365458101	0.684436798	0.387702525	0.482684851	0.757171929	0.558689713	0.105148204	0.577041984	0.176522434	0.264220059
0.719985723	0.715482175	0.502659082	1	0.840140939	0.633874834	0.034302738	0.158893287	0.866102517	0.429078788	0.672066033	0.198693544	0.677410543	0.212015495	0.523901343	0.135676175	1	0.512073636	0.432248354	0.021631824	0.22941941	0.891377985	0.491013169	0.256897658	0.640380263	0.614765525	1	0.450846106	0.618278682	0.312483013	0.779048264	0.278911889	0.447578222	0.31883359	1	0.575601637	0.887745678	0.50349474	0.777089477	1	0.752660394	0.415533006	0.538065076	0.568611383	0.209603801	0.572410226	0.094531693	0.141127482	0.277437419	0.088256456
0.67852217	0.393966109	0.215818658	1	0.802249134	0.582169175	0.027351396	0.235588655	0.159841657	0.577567518	0.73778075	0.577539086	0.220717892	0.13413474	0.282598853	0.318735301	0.609397054	0.349078864	0.098936155	0.158551589	0.223131761	0.90760988	1	0.484069467	0.975126147	0.706957757	0.129407644	0.169569209	0.905127764	0.671869993	0.213334516	0.91512382	0.729505718	0.315828532	1	1	0.429298908	0.101321749	0.288718551	1	0.755151808	0.508370101	0.639879584	0.219489068	1	0.403086156	0.122523427	0.117935151	0.750992477	0.472263128
0.748342931	0.547706425	0.13573198	1	0.364041001	0.546235502	0.111534245	0.213701561	0.18092455	0.516516566	1	0.33096534	0.533431947	0.349747419	0.341125637	0.013639584	0.942316711	0.602782309	0.215230152	0.077684224	0.057134684	0.370783061	1	0.870892286	0.412541866	0.712668657	0.214726925	0.323821664	0.092069983	1	0.564810514	0.284805745	0.550668716	0.354044795	0.049352452	0.563266993	0.303579837	1	0.526484966	1	0.266773105	0.590584815	0.785960495	0.563268125	0.746151149	0.444468707	0.062860653	0.447549075	0.407103062	0.407447517
0.738749921	0.394686639	0.084854886	0.368157983	0.761705875	0.293105811	0.015355355	0.306873828	0.24017483	0.494811624	0.862590611	0.140559107	1	0.442398727	0.469935477	0.330005854	0.986211777	0.58437103	0.168127343	0.209329545	0.393576682	0.514265716	1	0.624790013	0.75261575	0.593619227	0.090025946	0.0562356	1	0.424651325	0.24243094	0.420147091	0.29471615	0.210062981	0.231176436	0.679889143	0.997784793	0.008881545	0.323113978	1	0.304342449	0.557564616	0.591004968	0.471843183	0.146846861	0.451795608	0.084584244	0.270348907	0.126379311	0.362121761
0.48105979	0.681062639	0.28971988	0.093183063	0.680291235	0.16549772	0.138565779	0.239595041	0.77829659	0.087691024	0.690743327	0.217787877	0.085740179	0.298886955	0.393606573	0.724126697	0.941697478	0.604714453	0.167764083	0.098810807	0.350793391	0.226841256	0.384275436	0.890755355	0.703141451	0.557512641	0.182700947	0.033594325	0.796959281	0.574952543	0.269383222	0.94114995	0.760189772	0.790645659	0.322793007	0.696171463	0.430095911	0.016043689	0.231362745	0.228945673	0.368404597	0.26686728	0.180544168	0.43515268	0.16945371	0.628761351	0.071038082	1	0.19892177	0.359492123
0.178747654	0.928413212	0.457360864	0.13259761	0.199079916	0.184327021	0.580542326	0.081646264	0.442682713	0.729632914	0.477377683	0.521069467	1	0.399294019	0.570463955	0.081635915	1	0.65979737	0.139889613	1	0.302953631	0.040439952	0.818497956	0.65833801	0.965389192	0.48695454	0.550548077	0.176024809	0.935961068	0.42941159	0.194591314	0.259210646	0.321820438	0.277285546	0.376806438	0.122528531	0.739159882	0.858694494	0.07043273	0.032276552	0.26609996	0.404479772	0.104127273	0.379177839	0.419633269	0.396588862	0.150793418	0.305523574	0.074792795	0.283232003
0.22499685	0.885373056	0.272626102	0.168557942	0.250240058	0.836553335	0.15989843	0.466359586	0.124431238	0.860341966	0.680926144	0.373593956	0.166084275	0.525124907	0.240395963	0.590871751	0.774483144	0.70712173	0.250591785	0.370796382	0.33310169	0.304299325	0.237150282	0.264991701	0.381590903	0.363322407	0.213836327	0.134879231	0.017240945	0.28918016	0.510219693	0.210341126	0.755128503	0.333498538	0.703628063	0.835380495	0.212270096	0.404593557	0.239705473	0.129935175	0.522287011	0.362256527	0.585102677	1	0.252065808	0.845333159	0.107743211	0.059842017	0.588172197	0.318828225
0.263573945	0.868227005	0.3156434	0.405414701	0.745894849	0.096495613	0.044624623	0.778343797	0.046590909	0.840603173	0.487397879	0.14860186	0.436649442	0.164440706	0.400953948	0.602864683	0.870363593	0.3939493	0.117858544	0.432465702	0.103827149	0.131913096	1	0.532838225	0.466518968	0.290941715	0.310534805	0.121661618	0.247958302	0.470910639	0.225782186	1	0.504098296	0.545012236	0.537513971	0.909275115	0.025873965	0.520962775	0.612966835	0.20262441	0.199756503	0.216228992	0.122313797	0.626721561	0.177847877	0.676157713	0.230668157	0.112947337	0.22044754	0.253405243
0.304200351	0.747148514	0.187861308	0.487645358	0.762438595	0.14072223	0.180725366	0.402054489	0.082458675	0.415213734	0.672774851	0.200376272	0.658021748	0.17841579	0.138126805	0.660256207	0.827634037	0.724052787	0.106104821	0.391223669	0.140697256	0.981428921	0.214744538	0.143711373	0.458914012	0.755629718	0.836993277	0.196053162	0.08191549	1	0.462991357	0.648088992	0.722759724	0.481598437	0.498822957	0.30652371	0.36121586	0.022247922	0.075171925	0.118597299	0.133165494	0.172020584	0.017843748	1	0.639666438	0.748795033	0.094949342	0.236417308	0.387639076	0.701912642
0.555209816	0.740895569	0.09612406	0.224912554	0.88453567	0.442107439	0.380847335	0.832749546	0.037421882	0.980841517	0.419110686	0.574194968	0.968681693	0.228090256	0.708999634	0.838035583	0.836364269	0.831299186	0.074448079	0.010210888	0.326143205	0.620208919	0.264130116	1	0.075986445	0.43938148	0.44900021	0.687970936	0.665705025	0.711341739	0.221286595	0.353698224	0.547950864	0.984458387	0.740117431	0.174886689	0.37280032	0.165936679	0.651196659	0.05079972	0.197805375	0.513216853	0.408641428	0.758402586	0.204124391	0.443543881	0.102212511	0.084995016	0.541360676	0.426876217
0.825742483	0.819193065	0.307499737	0.718377829	0.287810564	0.397152364	0.641866684	0.55652082	0.075084932	0.744268119	0.398085982	0.532245219	0.80013907	0.298710048	0.753613353	0.214975193	0.662162662	0.536286116	1	0.284855217	0.099771194	0.561464131	0.266585529	0.862418175	0.291869938	0.170048028	0.480823278	0.387184978	0.126576751	0.661037326	0.328388244	0.325985193	0.353315353	0.615834296	0.417430222	0.207788602	0.255898327	0.203422576	0.431685567	0.296781182	0.466392696	0.431300938	0.127855644	0.824072897	0.808214843	0.331614137	0.409836441	0.415498108	0.7959553	0.397233486
0.168124288	0.615596831	0.912003279	0.475655317	0.638952613	0.171597391	0.432673931	0.987378061	0.033486404	0.73993504	0.255853981	0.42484948	0.712840736	0.251688153	0.830562055	0.4103975	0.876550734	0.845407963	0.423567325	0.007184688	0.300432593	0.157170579	0.114805289	0.411476225	0.678131878	0.175539762	0.139919385	0.841104746	0.262922078	0.288624644	0.618643224	0.385136485	0.609606564	0.945931911	0.685383797	0.136001721	0.284568161	0.236320943	0.097494006	0.002327352	0.174203336	0.595723629	1	0.654379785	0.355846018	0.286255836	0.064300902	0.053242791	0.233420849	0.497802466
0.595184207	0.896146715	0.208570123	0.071775295	0.681398094	0.639246941	0.266367555	0.335385263	0.073080935	0.491114259	0.457341045	0.41212675	0.069446482	0.032165673	0.847052634	0.596928835	1	0.582433164	0.118392713	0.157961488	0.392082006	0.495126098	0.038301114	0.245078519	0.587146163	0.243198588	0.151263207	0.104698919	0.103490792	0.622659922	0.280437648	0.762915611	0.548788607	0.994997025	1	0.145798966	0.265064001	0.29997474	0.276627541	0.090995759	0.377943575	0.356657714	0.146506652	0.266486317	0.274858445	0.02200011	0.383422226	0.355886847	0.665368617	0.168108806
0.676401794	0.781537652	0.596601248	0.189948797	0.296854973	0.09528292	0.571806133	0.460433662	0.03685249	0.095435992	0.188296333	0.671493292	0.087726377	0.092216633	0.679460645	0.356272101	0.962277949	1	0.019651655	0.768951058	0.607658684	0.332942367	0.124231473	0.223895475	0.731493175	0.322193593	0.60898304	1	0.327712506	1	0.120408349	0.823892713	0.606839538	0.675006747	0.76321429	0.202141374	0.821413815	0.110193945	0.262835801	0.17937696	0.811130643	0.860145926	0.474731266	0.383387774	0.60011214	0.621324241	0.10886047	0.155423954	0.512703359	0.255571514
0.719286323	0.857852578	0.927750766	0.145349041	0.444516629	0.181913748	0.060350068	0.478432328	0.038611971	0.619938195	0.195488557	0.597699046	0.105602302	0.207334206	0.171292037	0.402938485	0.932623267	1	0.029078117	0.618750334	0.402694583	0.195735589	0.445613593	0.399805725	0.434849352	0.446450442	0.026060976	1	0.312721938	0.417666763	0.382271826	0.698116779	0.407297611	0.599910319	0.398820221	0.238507286	0.269382566	0.179273561	0.05389272	0.312191933	0.779866457	0.179391578	0.127157927	0.351513177	0.675407708	1	0.390809476	0.078372598	0.623598635	0.115817696
0.609202147	0.539505839	0.975226402	0.170342878	0.657629848	0.435135007	0.009981556	0.456837684	0.074775197	0.709329367	0.295087516	0.550274372	0.212912306	0.307211936	0.501722157	0.378916264	1	1	0.140862554	0.003579651	0.912723064	0.795021772	0.652954578	0.401663154	0.693281353	0.176795736	0.195601463	0.963538051	1	1	0.447463334	0.435046673	0.530993342	0.616406262	0.818714261	0.084467076	0.794980764	0.310813457	0.127233818	0.021547474	0.249421701	0.357512355	0.234886572	0.365059853	0.398655683	0.342167854	0.116426483	0.196384534	0.512958944	0.519248724
0.607785165	0.561979711	0.246267855	0.571009934	0.708533287	0.15618068	0.28307265	0.515555739	0.101135597	0.771313369	0.407000333	0.600920916	0.147736907	0.523436487	0.0929019	0.163941056	0.855193615	0.641912401	0.040607881	0.020919628	0.424740523	0.440663487	0.831486523	1	1	0.294471115	0.466721922	0.116607808	0.615936577	0.857139528	0.919383407	0.34169066	0.170973197	0.185406506	0.811728001	0.04280157	0.306704611	0.171048015	0.178696409	0.269888163	0.23407425	0.605938911	0.055948138	0.450976789	0.676507592	0.375733495	0.13822338	0.280206531	0.619679034	0.978554845
0.684113264	0.451523513	0.729454994	0.765651286	0.35960418	0.268927038	0.351007968	0.895631492	0.063101329	0.972644448	0.629349351	0.294765174	0.011028077	0.077657096	0.571546793	0.298724741	0.914723694	0.560678661	0.195020527	0.299431652	0.494800448	0.429971069	0.798583806	1	0.769818783	0.208177954	1	0.538900673	0.918327391	0.750746191	0.456073612	0.767777026	0.439424545	0.146558434	0.805653632	0.119151838	0.253397107	0.014226714	0.349351704	1	0.303581923	0.284085453	1	0.153342858	0.480469406	0.604946852	0.567442894	0.334765553	0.534510672	0.243987903
0.219712898	0.371979058	0.119245306	0.321660668	0.567429066	0.68858254	1	0.319939405	0.070902288	0.491277963	0.17820701	0.571331084	0.070285909	1	0.472416312	0.11691992	0.964029551	0.176174104	0.064894915	0.107186563	0.976890862	0.169721603	0.471836448	0.240758985	0.215415806	0.402394533	0.22305499	0.52168721	0.053653527	0.337056428	0.470245928	0.24950023	0.763172686	0.55891335	0.43859452	0.132041737	0.857996941	1	0.07628794	0.113313265	0.225317135	0.596567988	0.084052719	0.359969586	0.026265454	0.082364194	0.133477375	0.049645908	0.250424623	0.13436076
0.185907006	0.641590953	0.157327726	0.312118351	0.409804612	0.301452368	0.705217719	0.65183562	0.219559893	0.417928487	0.313797504	0.43446219	0.176914066	0.064122915	0.389314771	1	0.826852143	0.920077145	0.053988934	0.18588236	0.071014211	0.082507052	0.204717919	0.840338707	0.81124872	0.510164142	0.236340523	0.198478565	0.214552477	0.914164543	0.982311726	0.335509956	0.676716983	0.186832026	0.657823861	0.116511561	0.294382304	0.253937125	0.108473666	0.141631797	0.103081636	0.374992132	0.050694767	0.195241943	0.312647313	0.017860232	0.176175207	0.146931231	1	0.26665917
0.11633908	0.587803841	0.512656629	0.469631612	0.433665484	0.670434237	0.438068599	0.598357677	0.460123599	0.223487571	0.187198654	0.434748441	1	0.938947976	0.199446842	0.144158885	0.298213959	0.732709825	0.243357539	0.145581797	0.542844415	0.083107762	0.058045734	0.911478519	0.591942251	0.26724565	0.304677933	0.658970654	0.113821514	0.33392328	0.26446268	0.030875321	0.374342948	0.440982401	1	0.140051425	0.777968824	0.100267828	0.353092968	0.053542543	0.310523093	0.770783484	0.14735204	0.238218904	0.341757327	0.71431911	0.082131572	0.157220662	0.313304156	0.719831526
0.160323873	0.434903175	0.127616078	0.13170056	0.310053855	0.500733137	0.063452065	0.59319371	0.418507278	0.400004566	0.432624936	0.385152578	0.105667688	0.06488362	0.807272553	0.014365357	0.616826475	0.21279195	0.183680177	1	0.393091738	0.591243386	0.384664476	0.451753378	0.283040643	0.323051155	0.694977701	0.630478203	1	0.474363297	0.604528666	0.436318725	0.330160975	0.094467796	1	0.187111124	0.96398294	1	0.170875922	0.033537146	0.358690619	0.446647763	0.129226014	0.522342563	0.308248013	0.22573027	0.122853473	0.140477389	0.735368192	0.47608602
0.268479466	0.597660363	0.943429589	0.842948854	0.625995219	0.539707303	0.053174801	0.712804556	0.339143515	0.840272725	0.148914739	0.192035705	0.393342555	1	0.38015756	0.320470273	0.823246658	0.134542122	0.138020962	0.26056847	0.422196984	0.450163573	0.198209152	0.878193319	0.987263978	0.247742623	0.368665218	0.235384524	0.057660118	0.532085538	0.187256575	0.856321216	0.445392758	1	0.56272012	0.141083017	0.283587217	0.079638496	0.392229974	0.325993836	0.255361825	0.207376093	0.548322201	0.345543653	0.534662426	0.433745205	0.319126129	0.067062944	0.075221516	0.246089801
0.45044449	0.775124609	0.150375962	0.562536418	0.426644742	0.814499557	0.067015216	0.386766046	0.18181096	0.772488832	0.085247703	0.338288903	0.118110605	0.089171819	0.607039094	0.578685164	0.827361107	0.738025546	0.059172731	0.696171522	0.884486079	0.251532912	0.173231408	0.491655797	0.534256697	0.374565214	0.278006583	0.140233189	0.269589126	0.868829608	0.756510556	0.297676653	0.133971617	0.026454847	0.78617239	0.111661911	0.943361402	0.392000645	0.093525656	0.13499026	0.377187818	0.272266239	0.169850156	0.245894268	0.520491421	0.349260479	0.10255231	0.46860376	0.721808016	0.320078492
0.83293581	0.845009685	0.064549685	0.864618182	0.476474613	0.670845687	0.023840699	0.525983989	0.198753774	0.133175284	0.206975639	0.149372771	0.014813394	0.073743381	0.285705119	0.756107688	0.843693495	0.647115946	0.251745164	0.856172621	0.378590822	0.197619021	0.089462206	0.657561481	0.197759494	0.126863211	0.648158908	0.110581078	0.075031042	0.325359583	0.312584072	0.213193804	0.277093053	0.141996369	0.544002652	0.339887321	0.111314744	0.812277198	0.049854666	1	0.233092442	0.27734533	0.3125512	0.445925504	0.309508979	0.169662639	0.532992482	0.098096222	0.627835512	0.067453153
0.245327547	0.867041707	0.113228574	0.29248029	0.920678377	0.76960355	0.003176142	0.399091333	0.245903298	0.79995507	0.490616649	0.388296306	0.235051423	0.18004407	0.729304433	0.603970945	0.357396573	0.960379183	1	0.238688037	0.635182977	0.478285819	0.813390613	0.853769302	0.572517395	0.115709484	0.138699785	0.152865216	0.079075366	0.932401001	0.633094072	0.18770802	0.296459377	0.107138298	1	0.131536275	0.491905153	1	0.254496098	1	0.249666557	0.134348154	0.332618982	0.282958269	0.985571921	0.167619005	0.082245074	0.339550614	0.630220532	0.054814268
0.207647115	0.688550234	0.354481488	0.087713093	0.262156516	0.411597222	0.015603596	0.040221814	0.50445646	0.815373838	0.51336652	0.471616834	0.174348846	0.071547106	0.248360693	0.568372607	1	0.61149615	0.140760213	0.278144479	0.158504874	0.422128916	0.351842105	1	0.1774306	0.317657292	0.258244425	0.519052207	0.516485393	0.979377329	0.502564609	0.636834323	0.102630168	0.658379316	0.268179059	0.607877254	0.237521201	1	0.049892072	1	0.375506878	0.875552356	0.611472368	0.418441594	0.274711639	0.746159971	0.15426679	0.528394938	0.585419357	0.972649336
0.474333316	0.602852166	0.088527814	0.596151352	0.615601897	0.427499235	1	0.36661011	0.918972373	0.987579763	0.537593544	0.297584981	0.676982105	0.648640692	0.108549386	0.843893886	0.913051486	0.714469373	0.398422688	0.198373914	0.184580192	0.436114818	0.336048961	1	0.250955582	0.375606596	0.288530648	0.226774782	0.100459389	0.974104345	0.336546719	0.098701216	0.19156079	0.999292791	0.912231624	0.243267447	0.544579148	1	0.159167126	1	0.24940373	0.222961709	0.290800422	0.077179253	0.480423301	0.291013926	0.119812094	0.236776888	0.674261034	0.18923372
0.848221183	0.181684688	0.249946088	0.474217951	0.480184346	0.530637741	0.195905715	0.499484688	0.510152996	0.082687289	0.515057743	0.507983983	0.628192425	1	0.217773393	0.57701242	0.995023608	0.321068227	1	1	0.582149804	0.403962284	0.288592696	0.692892134	0.384020954	0.296618253	0.604469955	0.756423175	0.092118204	0.87258625	1	0.066692539	0.524672449	0.077792861	0.313358992	0.15125519	0.929759383	0.017490922	0.225942761	0.16208382	0.132767424	0.431210816	0.790190101	0.227679819	0.271076739	0.798181713	0.257425159	0.067882396	0.401023656	0.252212226
0.523047268	0.539383292	0.19121547	0.18711032	0.887057602	0.537081718	0.078393474	0.791970611	0.881899834	0.036713246	0.341687322	0.30404833	0.023474399	0.884924412	0.577814043	0.256555438	0.359374046	0.583092511	0.627758503	0.199508786	0.167839155	0.055477932	0.553556383	0.809086323	0.895703256	0.289692789	0.640556931	0.612789154	0.080619402	0.831429601	0.828512311	0.692099512	0.045704331	0.277487725	0.210797101	0.610018313	0.971744239	1	0.081511304	0.021107748	0.17930837	0.664227009	0.200117156	0.533143044	0.144901514	0.206395999	0.053582512	0.0622603	0.44631207	0.420951158
0.485049188	0.795360029	0.167316392	0.06493181	0.279144913	0.605842829	0.052211106	0.304785788	0.409505516	0.067938082	0.968109131	0.453803331	0.081546977	0.059997313	0.582707942	0.217308432	0.47833091	1	0.137934178	1	0.147560328	0.260187	0.382910073	0.458925158	1	0.741625786	0.299553961	0.092868999	0.320660472	0.248744532	0.931021035	0.842805564	0.266247839	1	0.538423538	0.167801902	0.945434034	1	0.179067329	0.111871853	0.122663006	0.705107689	0.485489041	0.17338495	0.29386577	0.880308926	0.077085517	0.45986107	0.347900301	0.179177135
0.30522716	0.621819615	0.310114086	0.871584892	0.728744447	0.88649559	0.016981144	0.520864129	0.219002232	0.177947968	0.336176038	0.323564857	0.004773725	1	0.749736071	0.433108151	0.81320262	0.445372671	0.256354243	0.54963541	0.773013949	0.051695313	0.27887857	1	0.495407224	0.624469876	0.196647123	0.055864442	0.174402356	0.561871469	0.610746086	0.259703636	0.107177734	1	0.370050102	0.436340451	0.615332425	0.133905262	0.221078128	0.076337382	0.1689917	0.451055944	0.443918794	0.363062561	0.274683952	0.913684726	0.123520195	0.0104373	0.237115771	0.732242227
0.115532748	0.886448681	0.14896284	0.097899698	0.640959203	0.544311583	0.258992732	0.683692992	0.041262317	0.538250685	0.095553949	0.447214603	0.33521837	0.270044327	0.594382942	0.237030983	0.853630185	0.255922884	0.131627068	0.004438986	0.329255164	0.098504841	0.167855173	0.741747797	0.88508749	0.434326917	0.11628563	0.628961265	0.199251577	0.230025306	0.848312318	0.474063456	0.783307672	1	0.754855633	0.439424992	0.890340507	0.326283664	0.420257986	0.111617588	0.103228517	0.597021401	0.232265532	0.159816816	0.237777516	0.844516039	0.281546146	0.183301494	0.319060057	0.220065549
0.254773766	0.781872749	0.056960154	1	0.17494975	0.457873017	1	0.52090776	0.620126188	0.297492951	1	0.317153335	0.048966404	0.781596541	0.379181474	1	0.435121238	0.046948865	0.666746914	0.041553143	0.183563024	0.584875464	0.235014439	0.126565471	1	0.407854497	0.472446382	0.608517528	0.424456835	0.537201226	0.436328441	0.425331771	0.572680116	0.326517016	0.790700674	0.246352732	0.337705106	1	0.269145221	0.291828781	0.271356493	0.222470403	0.252996624	0.225004658	0.302121252	0.035338167	0.099002548	0.55031091	0.197157383	1
0.10140381	0.490712315	0.24550882	0.048932634	1	0.52279067	0.024171935	0.329074383	0.639141202	0.814394116	0.922693193	0.774839938	0.007581852	0.073250249	0.462564468	0.439545691	0.841462314	0.503096104	0.410252303	0.131042808	0.656284153	1	0.162215009	0.758130789	0.850900292	0.549627185	0.606149673	0.16395697	0.160139084	0.847638071	0.541160226	0.250739157	0.774197459	0.095265739	0.70818615	0.084090814	0.928877532	1	0.450924665	0.25323987	0.241944149	0.487083226	0.618175685	0.158260867	0.157460302	0.532592475	0.161525995	0.024849422	0.344364911	0.142093554
0.515951455	0.353720337	0.425410569	0.522185504	0.474604458	0.920883477	0.592877984	0.57374388	0.118770272	0.9965657	0.71453464	0.915137827	0.182932764	0.151899144	0.326834202	0.309221089	0.614353716	0.438661039	0.327913612	0.426510125	1	0.452109635	0.426198423	0.312805176	0.396149397	0.707585871	0.933910966	0.101180807	0.44998318	0.876946867	0.277015835	0.166812465	0.414586216		0.886892557	0.203672007	0.930683076	0.648043871	0.646892488	0.169592664	0.690676749	0.406723529	0.48764655	0.779406428	0.577170432	0.431300938	0.249049008	0.868899107	0.39226073	0.467729807
[truncated: 694 more columns]
