# Supplementary material for: Music-induced emotion flow modeling by ENMI Network
Source: PLoS One. 2024 Oct 21;19(10):e0297712. doi: 10.1371/journal.pone.0297712 (PMC11493256; doi:10.1371/journal.pone.0297712)
Supplement: S1 File — (ZIP) [file pone.0297712.s001.zip › minimal dataset/Emomusic dataset/Music features/十二平均律-8.csv]

2.mp3	3.mp3	4.mp3	5.mp3	7.mp3	8.mp3	10.mp3	12.mp3	13.mp3	17.mp3	18.mp3	19.mp3	20.mp3	21.mp3	22.mp3	24.mp3	25.mp3	31.mp3	32.mp3	35.mp3	37.mp3	39.mp3	40.mp3	41.mp3	42.mp3	43.mp3	44.mp3	45.mp3	46.mp3	47.mp3	48.mp3	49.mp3	50.mp3	51.mp3	52.mp3	53.mp3	54.mp3	55.mp3	56.mp3	58.mp3	59.mp3	60.mp3	62.mp3	64.mp3	65.mp3	67.mp3	68.mp3	69.mp3	70.mp3	71.mp3
0.422046036	0.905255675	0.122101329	0.966319203	0.736054957	0.193684697	0.359990031	0.32639572	0.649403751	0.919827521	0.760014117	0.305060804	0.104960032	0.436264932	0.702204466	0.374645561	0.659340143	0.877108574	0.10889215	0.405755758	0.601957917	0.100515857	0.511320889	0.857034922	0.529706955	0.666422844	0.7278983	0.101274952	0.58814919	1	0.433599055	0.991195917	0.860099018	1	1	0.783185482	0.586856723	0.094472438	0.343281984	0.813489377	0.723637581	0.62441051	0.457815409	0.943548501	0.979289293	0.642443299	0.690216184	0.472556889	0.908807695	0.324680567
0.748647451	0.635700047	0.437584847	0.339719206	0.734566808	0.158605158	0.021867774	0.095183961	0.296991289	0.066195764	0.088649519	0.416962624	0.010102483	0.361266464	0.817557454	0.030036347	0.904452503	0.151533902	0.097405791	0.899550438	0.855988085	0.027915351	0.759827852	0.530281126	0.210621268	0.250631839	0.195114195	0.44458428	0.015653225	1	0.613852203	0.227032334	0.405638784	0.662616491	0.662361264	0.145663664	0.465456426	0.895261228	0.070072792	0.625404298	1	0.29771027	0.769766271	0.735451579	1	0.197118133	0.257351846	0.0955716	0.185107335	0.094014451
0.045711614	0.391714126	0.571529865	0.174707055	0.366745293	0.428196996	0.019955967	0.250716209	0.343924493	0.035885975	0.206388414	0.545809269	0.817321777	0.166429698	0.549594164	1	0.506323874	0.004411982	0.267193109	0.012692147	0.322543055	0.140113667	0.284540653	1	0.15805243	0.310820699	0.309445888	0.289071083	0.792812645	0.523211956	1	0.225963384	0.488032818	1	0.580808759	0.551882207	0.446297616	0.275522411	0.354810536	0.544927537	0.912202179	0.334593236	0.750940681	0.593726158	0.575821638	1	0.213623226	0.232762456	0.218319342	0.192260712
0.511349976	0.334753722	0.215587676	0.175723508	0.419877619	0.216757938	0.021307012	0.85931772	0.229736984	0.017319748	1	0.503840566	0.20321244	0.200973243	0.281629443	0.729593515	0.470854133	0.674877644	0.203734547	0.042274892	0.497399747	0.014041689	0.122909181	0.765857816	0.502160072	0.348435223	0.394289911	0.234249264	0.006284242	0.076357588	0.389991224	0.155567378	0.66465199	1	1	0.109096423	0.241815507	0.200217858	0.231552765	0.784679949	0.694508076	0.174340293	1	0.467015296	0.269470721	0.018605355	0.084899396	0.210712761	0.976910532	0.698938847
0.239708886	0.756574929	0.919038773	0.084340647	0.519930542	0.707489431	0.048776843	0.262396008	0.3856453	0.888464272	0.163888961	0.142822057	0.531904757	0.6064201	0.606837392	0.075000703	0.733359337	0.008627859	0.283662677	0.004842837	0.153736711	0.141112357	0.692171156	1	0.706952095	0.220191896	0.017885191	0.485452056	0.494305342	0.555510759	0.473683208	0.268382758	0.661764145	1	0.101529606	0.392369151	0.27802369	0.593343079	1	0.781207621	0.44305867	0.962412298	0.103606485	1	0.476094723	1	0.298767775	0.033513859	0.264254302	0.211908758
0.167649701	0.777436793	0.488485605	0.047609318	0.441606671	0.58990109	0.37868017	0.332648635	0.321962923	0.102153786	0.297595531	0.489273429	0.12505506	0.698484719	0.528024495	0.577957273	1	0.025259836	0.294477254	0.010973483	0.270773172	0.05874373	1	1	0.680985332	0.388223469	0.119943276	0.097078264	0.868718147	0.387579918	0.280342996	0.025328435	0.158416986	0.601193666	0.430708081	0.100622833	0.672840536	0.016332474	0.638314366	0.633773446	1	0.319702595	0.445122123	0.734308302	0.214439645	0.750424623	0.126867145	0.068004496	0.41187197	0.412056416
0.69475615	0.397702098	0.372015893	0.177415043	0.718863785	0.012540053	0.075842246	0.366456687	0.165173337	0.20728384	0.333369344	0.442749113	0.28757599	0.204173148	0.528771937	0.707740068	0.3944484	0.444957882	0.335541636	0.035738718	0.392921686	0.343050689	0.95566541	0.280401349	0.943201721	0.425680518	0.482906759	0.365466952	0.125738978	0.357667089	0.545701802	0.039706085	0.095521376	0.894910693	0.576039851	0.141173974	0.552714884	0.531428337	0.053507138	0.616158903	0.451926559	0.308200747	1	0.233708963	0.055050377	0.322438419	0.119120523	0.032548752	0.10049738	0.33370465
0.180241555	0.515670657	0.663713217	0.347954661	0.461433679	0.182359591	0.149556443	0.115446016	0.238368183	0.030198002	0.329407871	0.521204233	0.391721517	0.158619344	0.650572121	1	0.858952999	0.451697141	1	0.29682216	1	0.035169322	0.967634857	0.209307194	0.915905178	0.964335382	0.091798268	0.245475829	0.044522397	0.554560304	0.223398834	1	0.454902887	0.204928607	0.11871583	0.143555999	1	0.200176984	0.069246598	0.255975991	0.697090447	0.227303341	0.094377764	1	0.059705421	0.531714141	0.176739842	0.069429561	0.238738433	0.545125484
0.561570048	0.594512165	0.215418383	0.231491745	0.430069506	0.769149125	0.609992504	0.617763221	0.131409645	0.190117463	1	0.832469404	0.523288846	0.17278555	0.485895634	1	0.497800529	0.015460598	0.350090891	0.029175315	0.878413618	0.66563952	0.91256988	0.47838214	0.932822347	0.113113254	0.388786316	0.253393263	0.587467015	0.518224359	0.402833432	1	0.546655357	0.1225309	0.737974286	0.437669754	0.407329917	0.656177282	0.167708173	0.879844904	1	1	0.115930401	0.68377918	0.473318428	0.55219388	0.063059628	0.154712901	0.255641401	0.160862997
0.324739724	0.672751963	0.072421841	0.11056792	0.486913234	0.109261103	0.222840577	1	0.025294824	0.785250366	0.0860487	0.340825796	0.409371078	0.056444064	1	0.461799175	0.376020223	1	0.264877677	0.01199668	0.260652721	0.027225984	0.96479249	0.451069027	0.996666491	0.283936381	1	0.524859846	0.957071722	0.307005435	0.619814813	0.500346482	0.646009922	0.073846072	0.399516374	0.151038259	0.637409866	0.675813019	0.113894962	0.50491488	0.301449895	0.276534915	0.808666289	1	0.225454986	0.505621254	0.056790587	0.020701755	0.465089589	0.250520736
0.644637704	0.681125879	0.251824588	0.224173859	0.38054201	0.219456866	0.227940977	0.079763919	0.122061104	1	0.085885271	0.23634769	0.092749268	0.124120094	0.742929637	0.346874863	0.882854164	0.228611425	0.541538894	0.055585034	0.346874326	0.336695313	0.861218452	0.660235226	1	0.143222108	0.122279085	0.751692355	0.191045493	0.686510503	0.335027158	0.08704406	0.327752501	0.170844153	1	0.355339408	0.513306737	0.018877547	0.243168622	0.82776159	0.251962274	0.367513955	0.199798241	0.460183769	0.090907738	0.529874861	0.240853637	0.151764497	0.537622511	0.622076094
1	0.733603835	0.950866938	0.491339087	0.968006909	0.361891121	0.168571606	0.916866899	0.737802327	1	0.834572375	0.326598167	1	0.106707439	0.366405964	1	0.734486461	0.202437282	0.076436527	0.050513778	0.266750902	0.760106802	0.567471027	0.843353868	0.913830578	0.362239778	0.618090153	1	0.387005448	0.387675822	0.428313136	0.879964888	0.635584176	0.054440927	0.130577937	0.371027619	0.661039829	0.008018397	0.056639459	0.675241947	0.238780707	0.171996281	0.109994091	0.1002611	0.234815314	0.812395394	0.112579726	1	0.238005921	0.234920517
0.547725677	0.844697595	0.592274427	0.356378824	0.277893156	0.537282526	0.639414847	0.679337621	1	1	0.366567582	0.27078101	0.942405343	0.144198641	0.234866068	1	0.745176613	0.087852076	0.162246063	0.146570608	0.62443924	0.216263056	0.308215946	0.878665686	0.954763353	0.54981339	0.796525657	0.729239047	0.163484529	0.991787434	0.235110924	0.343256861	0.365995467	0.241650313	0.743483067	0.300427318	0.212831333	0.040209159	0.410122931	0.267707676	0.264219195	0.64395839	0.128901258	0.800698757	0.293374509	0.117476426	0.083096206	0.30962643	0.283165455	0.603281021
0.829500496	1	0.684047878	0.206481487	0.426843226	0.370363027	0.009032122	1	0.239915609	0.187098458	0.766691923	0.352830112	0.184269428	0.146223292	0.174784347	0.126429975	0.335478306	0.619095087	0.178568199	0.085651733	0.620049775	1	0.339417666	0.923287928	0.787535906	0.414115459	0.337703258	0.11706388	0.015589988	0.473200262	0.694741309	0.256000221	0.514705658	0.709066749	0.463595986	0.817128956	0.311690629	0.007970741	1	0.330030203	0.27824533	0.876888454	0.63192606	0.478793025	0.888481021	0.527450383	0.091583349	0.07720051	1	1
0.336503148	1	0.236632854	0.310782552	0.972963274	0.594344378	0.119971581	1	1	0.686599016	0.77957803	0.551782429	0.384382039	0.233836129	0.323158145	0.288056672	0.429084331	0.155003473	0.082058713	0.743654728	0.606582284	0.139790967	0.894716442	0.958244383	1	0.448952466	0.44987309	0.539369404	0.37372759	0.452141762	0.78881669	0.796718776	0.39841792	0.464394391	0.084574416	0.472754449	0.688663781	0.111323923	0.264888197	0.28428039	0.12975204	0.115300342	0.057926986	0.445098102	0.398986995	0.368799657	0.153287649	0.151526645	1	0.461614102
0.989867866	0.698308885	1	0.332121044	0.380432606	0.696521401	0.314353436	0.407706022	0.096872143	0.035615101	0.23163709	0.446758747	0.574478388	0.063780256	0.323061436	0.509309351	0.254267514	0.170007944	0.377183318	1	0.770184457	0.054697078	0.166690364	0.557069063	0.497608602	0.580791593	0.117019087	0.204693258	0.278272122	0.409803957	0.554550409	0.754417777	0.076888993	0.584066987	0.489933878	0.653466821	0.978557408	0.016655449	0.450597882	0.375503182	0.050542578	0.53339678	0.688247442	0.340563387	0.065480135	0.722983003	0.414624035	0.805713594	0.218073621	0.286370248
0.287333101	0.795847118	0.904869914	0.423131645	0.729332149	0.453055203	0.028713897	0.931774437	0.095775373	0.046409961	0.219616055	0.792061567	0.591213524	0.083063275	0.472720206	1	0.537841439	0.300410092	0.027442278	0.222767845	0.108326882	0.282651573	0.752782285	0.293241411	0.558596909	0.929854929	0.540974736	0.279040992	0.112035051	0.733336627	0.583757699	0.203450844	0.400140494	0.899219275	0.582649946	0.561296761	0.869107544	0.231521174	1	0.280090034	0.190212861	0.238749817	0.330798805	0.150522724	0.68597585	0.146818116	0.033695906	0.112646677	0.699394464	0.322859198
0.356558621	0.753014922	0.646634698	0.303969622	0.760574222	0.989134669	0.206587955	0.395058423	1	0.179726005	0.298627913	0.717851639	0.569646835	0.073479764	0.840724289	1	0.124827668	0.424578309	0.805258274	0.383000284	0.040591031	0.363442719	1	0.285851389	0.465272933	0.319104284	0.44723624	0.793125629	0.38368395	0.77816546	0.789977789	1	0.657173812	0.533751428	1	0.786464751	0.96132046	0.100993946	0.373861581	0.450703055	0.146729529	0.848249316	0.867855608	0.298544466	0.383924723	0.194127619	0.141279116	0.565329969	0.273305833	0.057558946
0.285903633	0.682253778	0.223171458	0.142398387	0.401638359	0.255676031	0.13745454	0.172068566	1	0.336148351	0.487886369	0.487805009	0.047765277	0.116379432	0.316166162	0.021790447	0.639574647	0.140263662	0.133899748	0.132808596	0.12370491	0.741506994	1	0.280348301	0.477140635	0.190767646	0.446536392	0.096820772	0.288020909	0.601315856	1	0.18424733	0.725652814	0.406821579	0.563481092	0.676389098	0.342280298	0.449339628	0.145871192	0.897657692	0.585687697	0.165979654	1	0.985751808	0.381368905	1	0.153274521	1	0.167395458	0.127512947
0.46861136	0.542004406	0.445087999	0.423224628	0.262314856	0.08174938	0.021824928	1	0.502199113	0.26552698	0.211680546	0.644988775	1	0.088716611	0.326026976	0.023844907	0.794574201	0.499384135	0.325650454	0.011789302	0.832408845	0.024477705	0.613051355	0.750373542	0.600108981	0.20428431	0.387659609	0.116785645	0.054141302	0.828045905	0.310568601	0.20560056	0.481168866	1	0.313217402	0.659327805	0.328367144	0.008297228	0.091622017	0.202512234	0.465902209	0.221919701	0.273949295	0.492758989	0.941570342	0.677373409	0.102005109	0.15493381	0.084015623	0.209164396
0.510268033	0.611544192	0.311114579	0.244013786	0.608959258	1	0.002591795	0.062651478	1	0.260641634	0.119238138	0.663418412	0.075153828	0.098957628	0.245449871	0.279733777	0.626651585	0.247520387	0.22491461	0.006444144	0.385015845	1	0.804601073	0.785598934	0.198762715	0.680065215	0.339192301	0.109935634	0.280826062	0.511050403	0.270225286	0.145910949	0.334876716	1	0.357669413	0.44525224	0.13981609	0.405875951	0.047603052	0.238053158	0.404942304	0.345506519	0.674176395	0.210080743	0.150877818	0.06273713	0.168854028	0.153903067	0.119190998	0.835643351
0.148888677	0.658260822	0.558168471	0.349301279	0.50399822	0.626404107	0.246202558	0.533048391	0.350930363	0.755073309	0.175478593	0.536140144	1	0.195381895	1	0.86244446	1	0.449897408	0.095179133	0.37121141	0.731547415	0.142329425	0.179448172	0.640674233	0.42036593	0.256628096	0.159376442	0.182180688	0.563440919	0.421360493	0.51230818	0.547836065	0.348216534	1	0.169876844	0.364722848	0.354123086	0.202970162	0.551279724	0.197950542	0.571066618	0.311053962	0.264532596	0.492376477	0.09019468	0.405197799	0.078200258	0.529705942	0.874443591	0.376710176
0.691998124	0.551833391	0.220390156	0.247674704	0.435867995	0.072165042	0.067411728	1	0.532673895	0.0978356	0.441698253	0.624899864	0.568983316	0.060829844	0.597033262	0.354204744	0.387905627	0.040703367	0.171783447	0.028750574	0.500621438	0.335197896	0.231863871	0.478066504	0.60895443	0.535167336	0.186998546	0.300778598	1	0.81350863	1	0.196765885	0.48556295	1	0.544862926	0.367279857	0.891631544	0.049025159	0.575250387	0.381816626	0.494072944	0.188407972	0.35839209	0.689108789	0.282588243	0.391211301	0.069114156	0.065689526	0.269272566	0.182627603
0.436775327	0.266355604	0.507873774	0.40343681	0.37613824	0.692099273	0.083885558	0.292664856	0.347774893	1	1	0.75763458	0.025509525	0.111704201	1	0.262043774	0.991433084	0.380300134	0.130920082	0.037823223	0.353160739	0.029592656	0.781088591	0.65279156	0.873277724	0.361138135	0.135595888	0.819174767	0.148406133	0.454247624	0.927362502	0.501415849	0.560293496	1	0.58664006	0.179742202	1	0.641165137	0.655699193	0.283515424	0.397400826	0.255176991	0.382587433	0.398219973	0.304513216	0.294080704	0.299483925	0.317687154	0.082947023	0.17784439
0.678105891	0.758391678	0.54168576	0.165863723	0.460953116	0.678241074	0.13180995	0.361324668	0.533812106	1	0.083932362	0.227151066	0.19411166	0.180679008	0.542661011	0.27006796	1	0.312293947	0.625249863	0.001763383	0.334655493	0.08472345	0.053462468	0.570652962	0.526551723	1	0.377099454	0.088346496	0.165389046	0.425181329	0.099084243	0.61409235	0.664536059	0.055978607	0.298725426	0.229768321	0.666609645	0.888706744	0.31138432	0.129028156	0.441694558	0.417414427	0.389259636	0.081525527	0.881538212	0.33021155	0.15686667	0.125014678	1	1
0.782718897	0.765945673	0.423714191	0.58280313	0.666002989	0.2333332	0.349293739	0.05780546	0.460868955	0.590956271	0.100732014	0.346037239	0.552923322	0.315936983	0.890863597	0.087372027	0.840285301	0.61420542	0.28311941	0.015328114	0.32218045	0.164351791	0.107184462	0.135993749	0.476272523	0.500627995	0.825276434	0.318178862	0.72627151	0.953319848	0.549977422	0.323143482	0.554375529	0.327168614	0.564104617	0.298359066	0.751417279	0.409514874	1	0.381442398	1	0.325636089	0.806887746	0.407013983	0.391815096	1	0.100495815	0.593870521	0.453252763	0.077004999
0.681658447	0.375168055	0.172959551	0.60569787	0.796286762	1	0.039683279	0.41514194	0.33432591	0.7687428	0.216986954	0.347994447	0.151745468	0.223176926	0.446393728	0.186187491	1	0.298987687	0.203344688	0.02774176	0.208577037	0.192452148	0.491735339	0.338939846	1	0.358476907	0.11811655	0.10994149	0.90988028	0.306193382	0.210346371	1	0.772856653	0.268612444	0.542712867	0.760696352	0.431511879	0.114929676	0.198514819	0.454618454	0.756850064	0.135844275	0.073344044	0.185076654	0.485657841	0.375078112	0.153413355	0.110576026	0.400582969	0.146482378
0.593053818	0.486186504	0.21727708	0.524765313	0.470354944	0.620904386	0.176556394	0.478256196	0.403550774	0.564140797	0.250671893	0.23784177	1	0.375245929	0.760056615	0.073930018	0.964848161	0.615329087	0.376392186	0.019152097	0.097564526	0.057089694	0.613918066	0.785799146	0.636156201	1	0.394477129	0.239675552	0.039858479	0.412923008	0.48795718	0.192504287	0.385816306	0.299163878	0.491825163	0.175155506	0.312796652	0.672770977	0.192596689	0.294157952	0.547762275	0.26796037	0.306816876	0.878763199	0.167870477	0.518807054	0.109686434	1	0.435482651	0.491400152
0.794104695	0.452414453	0.168442622	0.285717338	0.593672633	0.196438804	0.022849334	0.320879668	0.286258876	0.501021206	0.362194449	0.199466899	0.305166215	0.379445791	0.911497891	0.224893793	0.964779198	0.497052729	0.141163602	0.173240051	0.717478871	0.480320752	0.470610142	0.550576568	0.581696868	1	0.077486522	0.044461757	0.395723581	0.537129939	0.351608008	0.566867232	0.18669185	0.124523036	0.681913853	0.141719818	0.496751755	0.018864978	0.168754682	0.213161573	0.15075849	0.37446937	0.800540805	0.260257125	0.049439695	0.53764838	0.205102086	0.288931847	0.086253375	0.460634887
0.914576352	0.654846847	0.381782293	0.042768858	0.37722224	0.127040923	0.099165447	0.483318329	0.40744859	0.085186116	1	0.21381785	0.414575905	0.131157294	0.456286907	0.441958696	0.330940276	0.607880294	0.195023835	0.057440009	0.309802353	0.212259248	0.479138136	0.543059409	0.834777832	0.421002477	0.227998942	0.038104594	0.692428648	0.53412205	0.310533673	1	0.454576254	0.721052766	0.308666915	0.306182325	0.893563092	0.045629721	0.593579054	0.243902281	0.460364223	0.283744007	0.197583869	0.164548442	1	0.485131025	0.113276958	0.315164596	0.119963519	0.459746718
0.367357969	0.860905528	0.384840965	0.066080615	0.313400686	0.27010873	0.748693645	0.028286722	0.403979063	0.882796228	0.188491881	0.22909762	0.527943492	0.067869894	0.880667388	0.220353305	0.799921453	1	0.080322385	0.834686458	0.209903508	0.073598452	0.226759717	0.67924577	1	1	0.535915971	0.053431161	1	0.660146773	0.212059587	1	0.342081934	0.332855284	0.45686537	0.21919921	1	0.752558351	0.151134744	0.025773285	0.190751031	0.986352324	0.211790726	0.440299243	0.326301605	0.412390202	0.14569208	0.155814976	0.045397345	0.407409132
0.342927366	0.765651643	0.372394443	0.133970305	0.358442068	0.908698738	0.182572216	0.1423136	0.034080073	0.960387051	0.267408311	0.194860488	0.395164788	0.332523942	0.128035307	1	0.997753382	0.457453638	0.211042151	0.306271285	0.245635331	0.359439254	0.434452057	0.412810862	1	0.244124994	0.177731499	0.12177527	0.022231802	0.241127878	0.358266681	0.372225821	1	0.465981394	0.537493765	0.567851782	1	0.373533726	0.911325693	0.101413019	0.54723388	0.275537491	0.612396896	0.928730488	0.220073745	1	0.174653992	0.040518269	0.564697206	0.149971664
0.494579703	0.917348683	0.508373976	0.111725889	0.536586702	0.133977041	0.028924601	0.246688336	0.12183506	0.960696399	0.223707765	0.501127183	0.478643894	0.07913442	0.636358917	1	0.806380808	0.478892118	0.100367948	0.274551481	0.083344519	0.152907163	0.275196612	0.265488058	1	0.150198013	0.312234461	0.113351084	0.651193202	0.620215476	0.165057182	0.165630654	0.347371608	0.712506354	0.565954328	0.691016555	0.027717501	0.383418649	0.449736178	0.133324623	0.329539537	0.154268682	0.199189782	1	0.094975099	0.549975336	0.353529096	0.071623057	0.320717901	0.338687718
0.530124307	0.528636456	0.221749291	0.180803463	0.616298199	0.183874726	0.165441573	0.285379678	0.387156308	0.779610872	0.277590841	0.310985953	1	0.204519466	0.180653676	0.288067311	0.964841604	0.470434099	0.205675706	0.392748803	0.229353562	1	0.136215597	0.336871594	0.535282969	0.593004704	0.66427356	0.449540257	0.148462549	0.899630785	0.448720038	0.664368808	0.471521258	0.364289761	0.265664876	0.374295026	0.610521436	0.001708848	0.152974546	0.06421116	0.063997678	0.229481757	0.024948578	0.708655	0.273928136	0.661636233	0.250869721	0.775327444	0.556836247	0.875178218
0.628081679	1	0.147251517	0.357444853	0.787495911	0.54470855	0.251204044	1	0.074268945	0.84875685	1	1	0.914894342	0.136906758	0.757299662	0.419295728	0.926711202	0.608592451	0.110149361	0.019969227	0.626139402	0.476995796	0.332399577	0.491290599	0.099646665	0.418393344	0.649834335	0.770482004	1	0.535274804	0.38308084	0.436579973	0.723034084	1	1	0.144622788	0.613498032	0.019764794	1	0.039515778	0.074715346	0.224300936	0.851612985	1	0.089555629	0.49393484	0.156284973	0.110865608	0.578468978	1
0.258621097	0.572414219	0.429283947	0.34119013	0.407781452	0.39356634	1	0.211299732	0.208617911	1	0.262077183	0.454083979	0.998119652	0.180302724	0.61438936	0.158654943	0.857222199	0.670338929	0.270574003	0.009294498	0.131613404	0.686564386	0.454857111	1	0.513315201	0.228755608	0.80442816	0.815399587	0.365761995	0.780734241	0.347800881	0.324145496	0.464336634	0.521867573	0.692980587	0.366882443	0.493158281	0.16495958	1	0.370535731	0.385448217	0.521779835	0.311476201	1	0.76255101	0.740929425	0.754297912	0.07358636	0.605216384	0.340226114
0.371625721	0.50849241	1	0.194783121	0.407566458	0.298204124	0.40571183	0.663585246	0.059232317	0.881483555	0.158572346	0.541472793	0.705195785	0.078643344	1	0.748742461	1	0.482495785	1	0.002091631	0.171294749	0.299022764	0.150380105	0.41762194	0.721786916	0.208097354	0.339746177	0.936256588	0.166315496	0.378485382	0.39085108	0.46739459	0.595452607	1	1	0.278910279	0.51538229	0.163480163	0.189390227	0.002644448	0.41042614	1	0.309538811	0.695475936	0.191859424	1	0.081730388	0.204259798	0.225954011	0.375812888
0.639540374	0.837850749	0.146839008	0.032531608	0.459817767	0.529355824	0.355621219	0.39601776	0.176099971	0.607713997	0.375640899	0.418309987	0.11975947	0.032344155	1	1	0.706390798	0.450563163	1	0.041675508	0.516672373	0.233646944	0.070065871	0.453841507	1	0.431165725	0.392498404	0.118049055	0.070588022	0.524361789	0.188667342	1	0.395519137	1	0.403540879	0.125603557	0.497048944	0.251348883	0.238515824	0.086178377	0.313440472	0.296560019	0.143730238	0.672928274	0.513423681	0.053694863	0.758238912	0.36063543	1	0.099972166
0.674798667	0.553943932	0.726803958	0.124325909	0.412840426	0.084557638	0.633796692	0.310599208	0.13039571	0.107755795	0.350078374	0.665459335	0.131210729	0.137484953	0.83407867	0.145570457	0.945215642	0.473785192	0.082273677	1	1	0.506534994	0.0866239	0.174974889	0.90945071	0.239795715	0.404170454	0.68785733	0.239146397	0.927476406	0.190824687	1	0.453234553	0.664058924	0.563539922	0.084493704	0.306298167	0.106244273	0.300861388	0.325957179	0.370744526	1	1	1	0.183015108	0.373952597	0.20098716	0.234181523	0.767787993	0.167227596
0.75668925	0.986698866	1	0.116072647	0.417241722	0.184974223	0.084833249	0.438937187	0.143285677	0.608540893	0.182804361	0.844544709	0.243257031	0.083024517	0.210002825	0.434923768	0.846389592	0.53081578	0.035844423	0.093179896	0.657501757	0.086096585	0.698629379	0.208972991	0.712483406	0.364307821	0.029250264	0.701380134	0.173712775	0.313622326	0.217351153	0.776836157	0.64272064	0.580055892	0.347699642	0.051078867	0.757779837	0.140835285	0.134385318	0.238843724	0.344332159	0.181162328	0.117459632	0.372515857	0.725249767	0.635746956	0.526723802	0.108583212	1	0.144968271
0.791832924	0.449484229	0.875794709	0.213828146	0.424420238	0.408110529	0.005281365	0.078959391	0.197232798	0.78737843	0.269691318	0.364341676	0.305077195	0.137007669	0.526601613	0.302142173	0.785869896	0.378351152	0.203428388	0.000752923	1	0.143910632	0.669351041	0.413324982	0.747094154	0.205699712	0.201017559	0.542599857	0.765925586	0.772465348	0.542189896	0.452708751	0.714942336	0.459850669	0.76451236	0.023499597	0.707074642	0.107376233	0.62079066	0.026641155	0.168743402	0.313919514	0.107098363	0.458780527	1	0.453922331	0.188161984	0.129133075	1	0.339600503
0.80028224	0.644009054	0.406348437	0.51964879	0.511809409	0.097445205	0.458338857	0.809638143	0.589557588	1	0.138835207	0.398239464	0.254257232	1	0.108864844	0.076102383	0.853714526	0.670863092	0.086398616	0.018946582	0.367994964	0.258222729	1	0.720099866	0.865109444	0.192765981	0.378068209	0.074032739	0.562964678	0.897213042	1	0.336804897	0.182208642	0.123386733	0.762335956	0.024820376	0.523845553	0.045697674	0.343961626	0.187501669	0.463189363	0.455031395	0.124344677	1	0.876707494	0.558987916	0.15554969	0.131031901	0.911120951	0.654627204
0.878218174	0.489690244	0.998137414	0.557590604	0.560365677	0.294485748	0.212197393	1	0.443643868	1	0.305135727	0.220291257	0.010928254	0.206537127	0.541218221	0.568626285	0.975552976	0.298254818	0.243589431	0.059674568	0.550739169	0.390755415	1	0.833099365	0.418174386	0.182840928	0.162508443	0.408537894	0.944330096	1	0.561391413	1	0.319188744	0.097468451	0.676587999	0.097984463	0.489936948	0.055928078	1	0.312196851	0.166704014	0.397886932	0.61411643	0.44441098	0.112642407	1	0.936303616	0.08597447	0.36062935	0.287669539
0.456413478	0.377089441	0.200204298	0.266462415	0.330486566	0.660632312	0.352261692	0.190708086	0.20739831	0.479075611	0.108496547	0.176715627	0.08970841	0.482764453	0.168699518	0.182547197	0.938960791	0.116689093	0.093479469	0.029111624	0.724703014	0.976982176	0.359405905	0.206466839	0.393714815	0.336899161	0.432034582	0.320146978	0.041223112	0.406712353	0.453924716	0.424649954	0.633963943	0.564000726	0.612755656	0.141434103	0.588715255	0.88607645	0.141769126	0.205377162	0.158597514	0.439514697	0.203415394	0.377166182	0.037354704	0.284522802	0.35929665	0.072910875	0.178366646	0.087066002
0.444563776	0.737319231	0.307049453	0.203523517	0.725191176	0.178784758	0.28807205	0.90976125	0.308039844	0.494096667	0.63394928	0.204344958	0.21659869	0.037066452	0.236149639	0.331794262	1	1	0.045205388	0.105792575	0.096997604	0.103974253	0.171891138	0.7014184	1	0.540795743	0.461314559	0.107919805	0.415325612	1	0.723078668	0.366765499	0.825849831	0.084100485	0.846467495	0.097915478	0.669845462	0.421412855	0.284274191	0.293751836	0.03254937	0.212303981	0.143116578	0.250388026	0.52742523	0.035013296	0.287709773	0.054112531	0.483214468	0.18590191
0.40704608	0.72440815	1	0.337984055	0.72427392	0.721969426	0.330860734	0.201350346	0.158298358	0.403152496	0.203723475	0.201614678	0.903299034	0.382919967	0.299062699	0.086393781	0.289938062	0.503365159	0.355774671	0.057346053	0.676353693	0.088780463	0.097807609	0.751654565	0.806948304	0.196730658	0.318790048	0.342325538	0.095329396	0.251368254	0.267696232	0.055551346	0.566651344	0.250548214	0.531363904	0.321588427	0.689039528	0.134523615	0.38269344	0.187622488	0.247132972	0.650999427	0.072073393	0.281661063	0.449641883	0.535779417	0.144904047	0.153456464	0.288215309	0.455053329
0.303828269	0.401277006	0.267768562	0.060392518	0.512431443	0.458853394	0.103638522	0.197688267	0.188643977	0.294734418	0.162523106	0.204349846	0.112258367	0.254383385	1	0.014016416	1	0.251242429	0.292514563	0.990686238	0.671505034	0.353056103	0.348113716	0.812790155	0.43511802	0.258466214	0.731807351	0.31748271	0.741869032	0.428794354	0.709752917	1	0.338479578	0.163184345	0.26165992	0.255459577	0.730431974	0.984648645	1	0.224658236	0.111124344	0.672006488	0.131147102	0.419220358	0.406519264	0.391490698	0.116057858	0.104517877	0.866202474	1
0.526013434	0.639347553	1	1	0.401805758	0.553025901	0.033557694	0.28583768	0.173398927	1	0.070134804	0.131011873	0.338210523	0.336581647	0.411816835	0.344261408	0.984810114	0.265840441	0.148848504	0.246443361	0.4190166	1	0.125057235	0.753898203	1	0.197037682	0.482832134	0.162108913	0.242777884	0.549054205	0.271756053	1	0.298164099	0.678658366	0.381245881	0.349084765	0.264791578	0.073699437	0.298615694	0.321771652	0.24115476	0.239282683	1	0.352532297	0.381692469	0.294316739	0.3848719	0.05483371	0.197584167	0.376863718
0.457712948	0.597957134	0.178379282	0.176209748	0.749698639	0.938396871	0.192149192	0.555651426	0.366937786	0.948443234	0.073003553	0.549740911	0.12621066	0.064900815	0.738093615	0.671356261	0.945121765	1	0.097493969	0.462051541	0.401506931	0.283508927	0.130423576	0.502757907	1	0.501287043	0.222212851	0.085433155	0.352469623	1	0.437946886	0.752463222	0.120610319	0.030479867	0.523024082	0.107767172	0.845433712	0.16563262	0.028398903	0.106277592	0.216139227	0.471494883	0.273059815	0.271646291	0.263978094	0.157906473	0.221613482	0.038436305	0.878210545	0.644709051
0.723893821	0.646708906	0.066426106	0.742721915	0.806109309	0.607390106	0.040905911	0.798921883	0.432546109	0.235695198	0.15836753	0.271288186	0.017276572	0.222062737	0.404696375	1	0.943852901	1	0.22830154	0.535691798	0.211075217	0.362702072	0.301334292	0.359693229	0.287175775	0.113041542	0.367466837	0.107511841	0.100056782	0.312668741	0.291086197	0.219718173	0.501353025	0.152151763	0.451068461	0.421796232	0.168567538	0.398018181	0.056357902	0.327897072	0.086996645	0.410358518	0.473415583	0.225380734	0.20876801	0.199939951	0.361877292	0.202472061	1	0.078318484
0.211037353	0.684982479	0.138268843	0.124450676	0.9666273	0.835033655	0.004780662	0.658324838	0.412444293	0.943553746	0.556308568	0.453595161	0.558171749	0.240422502	0.656674981	1	0.584939361	1	0.084705062	0.058725547	0.549509227	0.668049157	0.757399857	0.704463601	0.739386976	0.111212663	0.080376565	0.059477311	0.071090184	0.951299071	1	0.175353035	0.511002541	0.15844439	0.200954795	0.12223088	1	0.597143114	0.401495159	0.330375314	0.572491229	0.154014558	0.412721515	0.199403867	0.495885342	0.081804231	0.155978054	1	1	0.011955396
0.155509636	0.72638756	0.557266772	0.037424304	0.374675959	0.423909813	0.017782886	0.036649108	0.516854823	1	0.192471817	0.685848355	0.166660577	0.134916425	0.141690224	1	0.923793793	0.445030689	0.058537178	0.01583223	0.218987882	0.728793859	0.363234311	0.564103782	0.550915301	0.281727076	0.387707472	0.310032845	0.495755315	0.956632614	0.467627674	1	0.120908916	0.81089294	0.165372834	0.370432466	0.448624194	0.517332196	0.045504846	0.270807147	0.416973919	0.449489236	0.789681971	0.214436591	0.173308477	0.546220541	0.237630934	0.031584106	0.812085509	1
0.25864464	0.769240737	0.053162627	0.528370917	0.384032637	0.424017727	0.982250094	0.561794162	0.726351798	0.872267604	0.198328868	0.47935766	0.782617509	1	0.095883921	1	0.855042696	0.534468472	0.425278634	0.10605479	0.171130925	0.821920216	0.398744792	0.656094074	0.590183437	0.267858237	0.633821726	0.188501924	0.145684972	0.795181334	0.389009774	0.299605042	0.235859826	0.758758068	0.611937284	0.09020105	0.655588567	0.888671339	1	0.220481351	0.260911256	0.155490458	0.300212592	0.062823467	0.545660019	0.435555995	0.490897775	1	1	0.239742428
0.582284033	0.257806659	0.332515448	0.316066295	0.333330691	0.623257637	0.324054182	0.169096872	1	0.101696156	0.337860554	0.713176966	0.405721813	0.503382802	0.070603862	0.233511865	0.914844692	0.08623071	0.980299711	0.165336072	0.614030123	0.953733563	0.302396446	1	0.479678392	0.254487187	0.656532764	0.940620005	0.147741944	1	0.418776989	0.078967676	0.8636958	0.133431733	0.261853635	0.085412383	0.739556491	0.12730813	1	0.186600834	0.089573562	0.153283238	1	0.243498087	0.507728398	0.728896499	0.322571188	0.016432067	0.558425665	0.380880654
0.764624178	1	0.432160318	0.05370336	0.792259216	0.482092559	0.141908944	0.578108311	0.627359331	0.047605678	1	0.62654376	0.024387611	0.62463367	0.605130315	0.211745441	0.488921523	1	1	0.090139501	0.193646625	0.045922048	1	0.577225685	1	0.310548812	0.377168357	0.720490694	0.059361167	0.929955184	0.98608321	1	0.038555451	0.022957914	0.605510116	0.503610194	0.861869991	0.48522082	0.241838336	0.01469124	0.207571357	0.65438503	0.527123272	0.522846699	0.119448483	0.146518648	0.191043258	0.042937707	0.451588184	0.508830845
0.579696476	0.753046811	0.220397413	0.074593499	0.393109113	0.561713099	0.025153207	0.278570592	0.359528989	0.02201983	0.658806443	0.317962587	0.089964047	0.19540222	0.677389205	0.34110564	0.651310802	0.270449668	0.094717227	0.400793701	0.112075873	0.036933035	0.427448809	0.663026392	0.927067757	0.995668054	0.187225461	0.043529961	0.233685881	0.313846469	0.650829732	1	0.193484217	0.889219463	1	0.462126911	0.779070079	0.808808744	0.317768395	0.09237393	0.247175783	1	0.550463617	0.238331765	0.574510396	0.870823503	0.244434342	0.940154493	0.274929166	0.19091323
0.478617996	0.545806646	0.477924854	0.631513953	0.514210343	0.744415402	0.006048112	0.487787366	0.183957577	0.215363696	0.173463389	0.232769102	0.005494519	0.570158124	1	0.729040563	0.916131496	0.498813599	0.187011108	0.464985013	0.646462977	0.056675233	0.305965245	0.910856009	1	0.451172292	0.182592884	0.016077312	0.047687151	0.658953547	0.628819406	0.287574857	0.097921297	0.894735992	1	0.187548012	0.623035014	0.132489696	0.277588993	0.063393377	0.092607461	0.529552281	1	0.266244948	0.356668591	0.706366777	0.443176746	0.020161374	0.119934767	0.42902869
0.355062515	0.778890193	0.398321569	0.068607114	0.42884475	0.431760281	0.259316683	0.854812205	0.076021336	0.699970007	0.042544451	0.440170139	0.326847166	0.663226187	0.635876298	0.458422184	0.599477172	0.588935316	0.084738545	0.003407857	0.382693142	0.269038469	0.227597594	0.567760766	1	0.292809039	0.242171481	0.494605929	0.180272371	0.171690494	0.700445414	0.594130814	1	0.830796003	0.911472917	0.186969846	0.94463104	0.384443879	0.589374006	0.41389212	0.089997128	0.116704047	0.270936459	0.074377924	0.142960683	0.435918033	0.357818991	0.331029356	0.118696265	0.441409469
0.241777062	0.586284876	0.112915285	0.675948143	0.221398294	0.324326307	0.533005595	0.339193463	0.400142878	0.275062889	0.419047892	0.398619473	0.053581543	0.987720668	0.502863467	0.383670092	1	0.025021698	0.258549601	0.008320565	0.228248984	0.693610072	0.279167175	0.351885498	0.905499041	0.244986877	0.586377978	0.284715354	0.211421341	0.727275789	0.530784369	0.327082574	1	0.198490441	0.665415585	0.292138577	0.420820415	0.789829195	0.070643492	0.280203164	0.235156849	0.197650656	0.505841911	0.175228551	0.179560259	0.01955544	0.14424485	0.387105197	0.248333663	0.538345993
0.154852733	1	0.132003888	0.17497766	0.984465659	0.459409773	0.168054059	0.535290718	0.679040849	1	0.871058047	0.493954509	0.007604473	0.172421739	0.339970797	0.136386737	0.990728915	0.663712502	0.494001806	0.038501941	0.70436126	0.335194528	0.214329556	0.556028962	0.700088799	1	0.673820078	0.15122582	0.136272922	0.620262921	0.803516448	0.396425575	0.812173247	0.088775024	0.699024558	0.166267425	0.811401248	0.744186699	0.921074271	0.272242993	0.146831378	0.242391899	0.885110557	0.163664773	0.098033711	0.075476557	0.326630056	0.045709178	0.350433797	0.060686518
0.594508648	0.424794495	0.478148133	0.231120035	0.594621301	0.960008025	0.543536365	0.561309159	0.344700992	0.968478143	0.336896837	0.763983369	0.199709713	0.139635414	0.360468268	0.17101559	1	0.314646423	1	0.2554546	0.806296051	0.310489386	0.547606349	0.417209208	0.517867208	0.922736347	0.86953795	0.376407444	0.493921846	0.951316774	0.191970408	0.342768818	0.438067973		0.884824038	0.088190325	0.944054842	0.479294091	0.483714312	0.201873362	0.678278446	0.259671032	0.666119993	0.686545134	0.412210345	0.57992363	0.351186067	1	0.492609352	0.403882146
[truncated: 694 more columns]
