# Supplementary material for: Music-induced emotion flow modeling by ENMI Network
Source: PLoS One. 2024 Oct 21;19(10):e0297712. doi: 10.1371/journal.pone.0297712 (PMC11493256; doi:10.1371/journal.pone.0297712)
Supplement: S1 File — (ZIP) [file pone.0297712.s001.zip › minimal dataset/Emomusic dataset/Music features/十二平均律-9.csv]

2.mp3	3.mp3	4.mp3	5.mp3	7.mp3	8.mp3	10.mp3	12.mp3	13.mp3	17.mp3	18.mp3	19.mp3	20.mp3	21.mp3	22.mp3	24.mp3	25.mp3	31.mp3	32.mp3	35.mp3	37.mp3	39.mp3	40.mp3	41.mp3	42.mp3	43.mp3	44.mp3	45.mp3	46.mp3	47.mp3	48.mp3	49.mp3	50.mp3	51.mp3	52.mp3	53.mp3	54.mp3	55.mp3	56.mp3	58.mp3	59.mp3	60.mp3	62.mp3	64.mp3	65.mp3	67.mp3	68.mp3	69.mp3	70.mp3	71.mp3
0.519321024	0.947294056	0.327642769	0.872086048	0.915452898	0.089877501	0.299349546	0.144473985	0.541998446	1	1	0.308861762	0.220279023	0.456887215	0.674965441	0.404604465	0.652465224	0.749165654	0.424035847	0.46422717	0.619616926	0.054697178	0.653518558	0.696972907	0.443633497	0.473435879	0.706943691	0.171892107	0.752632678	0.867898881	0.553942561	0.910499454	0.921274245	0.960384846	0.919794559	0.387628615	0.655122757	0.109436877	0.310734332	0.920357466	0.487680584	0.457305133	0.892774045	0.617025852	1	0.770131648	1	0.678811789	0.689011753	0.412703305
0.120466635	0.846450508	0.790032506	0.296308458	0.96052444	0.150176018	0.034742877	0.016057309	0.122807547	0.238323286	0.115373522	0.785687447	0.017240087	0.146064684	1	0.084631741	0.912362993	0.011156728	0.0581888	0.836517751	0.706545055	0.071287341	0.732726991	0.521195114	0.379356265	0.281203449	0.196999758	0.449081898	0.033808596	0.50091064	0.565166116	0.317766368	0.506735563	0.648486793	1	0.333081394	0.478411436	0.24834764	0.16823557	0.577265203	0.242533669	0.2216793	0.635093451	0.5209198	0.469153315	0.14147982	0.420529872	0.335616261	0.308360487	0.182076901
0.040823769	0.666914225	0.853837788	0.244286165	0.256859213	0.486646652	0.014563221	0.279767573	0.137497902	0.007918834	0.635358512	0.786158681	0.865704954	0.035181284	0.493419468	0.399144232	0.31558311	0.002829302	0.1153441	0.317987353	0.364859432	0.181594431	0.364187658	0.756842077	0.487313867	0.256670177	0.28143996	0.58288002	0.534266472	0.490889579	0.771245003	0.253598511	0.399606168	0.765375733	0.726878464	0.52410841	0.456557781	0.648118854	0.427439004	0.337064385	0.642388582	0.154668644	0.828564346	0.419898361	1	0.622594416	0.288935751	0.500167072	0.276669234	0.207898483
0.242656142	0.621216536	0.416048795	0.696329474	0.449379653	0.142031029	0.021552853	0.684739113	0.060052533	0.043098513	0.900877416	1	0.466952175	0.035084028	0.54454726	0.293913454	0.5576244	0.598150849	0.061900076	0.025592882	0.552195966	0.226664543	0.181833267	0.499259144	0.499364465	0.254597247	0.143086195	0.224174798	0.009890236	0.06898088	0.440935791	0.252977848	0.485242307	0.864200115	0.713478267	0.252626181	0.252603501	0.149841309	0.377358526	0.706936359	0.28438279	0.273155659	0.119809471	0.440418214	0.409784853	0.025526116	0.102746226	0.57430464	0.76987958	0.685417593
0.238908365	0.917506099	1	0.097169571	0.378441185	0.877409875	0.020650974	0.185426578	0.652949452	0.556198299	0.680590212	0.189828604	0.341566056	0.180220053	1	0.080540352	0.878170073	0.010156492	0.230795458	0.062379062	0.165681645	0.03495536	0.212022319	0.612038612	0.913573563	0.316434115	0.06571646	0.823147178	0.18100363	0.217687652	0.378952235	0.50720793	0.947134197	0.777337968	0.095744364	0.419417083	0.261873871	0.264060348	0.41156587	1	0.536155999	0.680629671	0.103732333	0.701798022	0.599584401	0.721795201	0.540270984	0.076085277	0.293465525	0.157199785
0.213071167	0.915584743	0.763856053	0.024315523	0.326188803	0.577895999	0.324007124	0.197558567	0.642001271	0.02738465	0.810934246	1	0.188080192	0.141556606	0.356417865	0.542030394	0.298028499	0.057145312	0.142007858	0.009633286	0.390833139	0.156351462	0.366422385	0.617543221	0.825735092	0.480897456	0.131599993	0.132170513	0.708761692	0.287777603	0.277053714	0.470927715	0.18031472	0.447108239	0.446099579	0.067499891	0.856215477	0.179318756	0.292350173	0.933700562	0.675334573	0.303587258	0.434066623	0.5326249	0.259746522	0.842565775	0.318265498	0.052400094	0.320794016	0.321701586
1	0.418290228	0.366380304	0.07780654	0.572438478	0.015390387	0.055206936	0.153565943	0.256465465	0.147384495	0.74170506	0.873097599	0.372338921	0.108313583	0.825347781	0.376000106	0.545075417	0.233363122	0.345081866	0.001383782	0.798834682	0.129966795	0.659657598	0.818866134	0.850101709	0.549995124	0.250326872	0.350599229	0.070687652	0.341185361	0.530514777	0.120672122	0.12028449	0.469632447	0.556585491	0.305732012	0.828818917	0.106959581	0.048906095	0.288322538	0.25759095	0.385700613	0.885190904	0.219034225	0.045525547	1	0.218263417	0.073348612	0.117048189	0.24159503
0.144028157	0.486477286	0.944505036	0.112396084	0.472791702	0.190399021	0.103207834	0.047250651	0.126716778	0.023737982	0.654509962	1	0.869752705	0.146669254	0.744195938	0.41963926	0.374244153	0.297393829	0.765422761	0.598813653	0.705590069	0.033848722	0.788994551	1	0.544245183	0.543136597	0.097761869	0.17989625	0.044342473	0.335698605	0.283970624	0.723589122	0.370281667	0.205024183	0.047990844	0.552248895	0.556474209	0.045686118	0.141722798	0.386067331	0.208404407	0.242317885	0.134165049	0.689188361	0.108218528	0.63558805	0.293009669	0.076043189	0.348609746	0.616650283
0.525612831	0.458575189	0.561616361	0.173975289	0.302374393	0.736309111	0.511216283	0.632218063	0.07635162	0.205428526	0.628656745	1	0.906168103	0.055957571	0.911232829	0.274422526	0.618151963	0.027432283	0.162376538	0.013545471	1	0.63813132	0.782918334	0.669415474	0.81711936	0.485349685	0.148286596	0.221712664	0.846422732	0.557539105	0.513677716	0.751939833	0.475982338	0.126732111	0.515604913	0.542138457	0.229089022	0.319368213	0.054046057	0.934469938	0.790736675	0.8222121	0.116454192	0.512637258	0.761996031	0.625538528	0.181132019	0.249219239	0.364691228	0.506271243
0.225330442	0.50450933	0.315377146	0.246538401	0.348871857	0.108085461	0.671489596	0.934583366	0.021698508	0.398838162	0.138909817	0.585514188	1	0.088471889	0.872754037	0.143088162	0.344846368	0.612768948	0.229241282	0.091468774	0.297086298	0.112464242	0.861112416	0.709188938	0.894050777	0.580581009	0.422472894	0.326208889	0.327747762	0.401211351	0.401232064	0.464496583	0.941210389	0.124020934	0.434938729	0.428084195	0.54851371	0.245591134	0.083552964	0.623738229	0.627092063	0.653906167	0.524112105	0.61932826	0.496791601	0.430202425	0.106333084	0.024804717	0.542249084	0.613258839
0.404048592	0.527866721	0.441842109	0.023906827	0.442789167	0.283009201	0.664935052	0.067950867	0.098044157	0.591756463	0.164149359	0.365972906	0.097692713	0.154511318	0.899256706	0.268344373	1	0.314539045	0.636823058	0.048630159	0.306216151	0.94860214	1	0.811121941	0.80965364	0.318826377	0.36733216	0.536168933	0.094672047	0.42334336	0.341122091	0.242498145	0.842665613	0.184561983	0.772345006	0.634059966	0.20700708	0.013479289	0.138586834	0.779971182	0.337894231	0.562773407	0.337452322	0.313930333	0.179378614	0.602042317	0.475773811	0.531176984	0.756264627	0.631443799
0.905780613	0.898979247	0.698393703	0.037852835	0.813638389	0.427818894	0.618260622	0.797790349	0.644798338	0.699577689	0.646119475	0.449400574	0.554258645	0.097804353	0.377734929	0.495566577	0.719524503	0.253685713	0.039025739	0.080306828	0.358760029	0.920548797	0.649851263	1	0.886758745	0.408770502	0.518394291	0.531468689	0.107757248	0.330819875	0.472253501	0.257028729	0.829527974	0.080031604	0.136831626	0.877130032	0.571382999	0.018165272	0.053272828	0.892409384	0.134482339	0.148688003	0.110926643	0.087755762	0.327881664	0.402882785	0.067391612	0.386150301	0.401269495	0.354530066
0.546938837	0.968637824	0.615306377	0.228201583	0.415158033	0.362504423	0.468747139	0.497573197	0.775050104	0.743917108	0.324458927	0.319977075	1	0.049262941	0.592075109	0.444948345	0.634342372	0.081750013	0.282937467	0.171868563	0.769424617	0.302292943	0.260160148	1	1	0.235712081	0.506022513	0.536498427	0.289764941	0.716228902	0.204697981	0.734818101	0.521719575	0.409352094	1	0.378118187	0.299402535	0.040084377	0.15748173	0.488124937	0.508677423	0.547430933	0.080182649	0.878551662	0.221472725	0.171093479	0.212513521	0.400053769	0.237580031	0.25614816
0.494786412	0.867616177	0.863307357	0.072921276	0.480361909	0.333890438	0.006407684	0.992649615	0.190037847	0.205171257	1	0.319919527	0.113532238	0.042550713	0.57224375	0.128347039	0.504996836	0.549746692	0.400456488	0.137316391	0.852217257	0.867504716	0.220495552	0.459228367	1	0.366854995	0.559625268	0.11922092	0.004697285	0.308286071	0.631015122	0.357693076	0.637439013	0.717097282	0.460374683	0.824298441	0.264461875	0.030163376	0.214976057	0.41423434	0.288184494	0.58524245	0.423283011	0.376708567	0.923826754	0.704101622	0.062803142	0.360247284	0.609525502	0.282580525
0.685993016	0.834255874	0.131133616	0.086464733	0.920729935	0.53905952	0.348968863	0.677143753	0.428183764	0.522099972	0.872241497	0.534740388	0.132550418	0.077115901	0.572883248	0.172746465	0.334980875	0.169841081	0.042089298	0.319899261	0.877218723	0.573510945	1	0.667919695	0.760186791	0.653431475	0.671318114	0.275238782	1	0.474129826	0.951465666	1	0.24343273	0.84421289	0.087533407	1	0.752486229	0.242885754	0.220142633	0.407556862	0.301840961	0.221681699	0.078729078	0.521670043	0.573454142	0.658903599	0.173790187	0.222774297	0.877225101	0.285433501
1	0.523153543	0.954598069	0.113644861	0.272858679	0.618631303	0.497128338	0.5788849	0.093875721	0.023531158	0.213476628	0.531705081	0.515338361	0.113338158	0.143253744	0.813999236	0.293302476	0.24366048	0.30946815	0.729379535	0.991244495	0.053251076	0.280924529	0.337216169	0.332823247	0.395742685	0.161946982	0.275026023	0.46047622	0.456067622	0.511009157	0.60356909	0.23250325	0.660633743	0.500004053	0.5025208	0.943015516	0.075459488	0.519854367	0.481014192	0.084775805	0.370931685	0.1155762	0.371757984	0.230220333	0.81366545	0.13352488	0.741449118	0.217544362	0.302366108
0.803254426	0.679659367	1	0.061785035	0.989511967	0.496403188	0.118883409	0.621865988	0.124991991	0.060037207	0.280157566	0.940607727	0.628020644	0.275270194	0.340862989	0.575710297	0.432430416	0.489610314	0.053139042	0.319119871	0.136988387	0.164021477	0.179573491	0.289379895	0.425452322	0.514414549	0.387074947	0.242987871	0.309057474	0.398306012	0.476537824	0.158647329	0.363854825	1	0.553523183	0.445216119	0.962245345	0.52065134	0.249805138	0.336500466	0.183801353	0.399131626	0.18056567	0.166210666	0.634108067	0.288151324	0.025825256	0.203587323	0.71106714	0.218890682
1	0.87182188	0.775610924	0.111226365	0.979605377	0.991965413	0.023878206	0.413801134	0.768657267	0.181955189	0.253715694	0.858514249	0.899180591	0.088694796	1	0.368397295	0.2403806	0.524464071	0.949266016	0.313363343	0.043256495	0.220631331	0.63242501	0.1374809	0.346658885	0.62077564	0.236948863	0.701741338	0.580753267	0.587703049	0.760730088	0.970956981	0.93741107	0.466774732	0.866259336	0.525564671	0.996324778	0.116059281	0.205162913	0.544167876	0.204127029	0.749247074	0.614839137	0.295606643	0.249410614	0.457273751	0.111771584	0.469345659	0.671105385	0.323983312
0.283898354	0.487431526	0.232250735	0.077735662	0.297222346	0.499380976	0.069187455	0.187455565	0.638486922	0.214917228	0.229238689	0.616449416	0.030983206	0.189027846	0.362275124	0.043500409	0.569845259	0.100780502	0.421311617	1	0.136609077	0.569506824	0.967723727	0.220920742	0.514815688	0.299506783	0.165770918	0.216121688	0.467150986	0.537191629	0.632781267	0.609413207	0.913316846	0.320359051	0.293160319	0.515345395	0.363133848	0.050452348	0.068097383	1	0.262262285	0.214575201	0.425810754	0.896001697	0.187622726	0.913175941	0.148634955	0.918048799	0.478971958	0.401982158
0.529689193	0.488615781	0.663579404	0.149796695	0.308154851	0.229220644	0.012600125	0.767990291	0.432092428	0.207743987	0.198109865	0.8328408	0.135551959	0.173109576	0.318011224	0.01542095	0.554815948	0.355558157	0.240941018	0.004847546	0.173325315	0.043015152	0.396059692	0.572580934	0.5978055	0.444621652	0.153446659	0.478076875	0.039581507	0.515066504	0.324049175	0.82769233	0.370408863	0.838626564	0.087274291	0.591334641	0.274688065	0.021862699	0.059581675	1	0.576972365	0.57028383	1	0.648180425	0.927666008	0.92815882	0.200484022	0.363882601	0.179951638	0.307470113
0.47240755	0.520314097	0.536322832	0.141327083	0.440098524	0.682121694	0.005227209	0.013920074	0.760741413	0.321042925	0.046509277	1	0.092789412	0.03452434	0.400841594	0.262242615	0.60045594	0.122423932	0.155754134	0.006478617	0.047937334	0.4792853	0.805614948	0.494829983	0.443129063	0.701156616	0.122371472	0.314579397	0.482849509	0.517452896	0.311319709	0.27992326	0.456073642	0.912343383	0.325081676	0.421976238	0.150084764	0.255929112	0.046838086	1	0.581989884	0.292367369	0.329692721	0.289030671	0.211761788	0.044350628	0.284528643	0.16683194	0.311661184	0.744329929
0.192484871	0.841433346	0.611071587	0.027722035	0.372124344	0.620320082	0.057946499	0.38899681	0.640947461	0.921776116	0.083091356	1	0.990902424	0.044760205	0.798968613	0.397701442	0.612551689	0.714503825	0.029740179	0.166633293	0.952776313	0.083889365	0.466392368	0.473484397	0.459796876	0.272058159	0.484377593	0.122525454	0.566430926	0.133701771	0.975175917	0.794978142	0.249058336	0.80504328	0.288299352	0.765976489	0.307907611	0.052360069	0.213238403	1	0.447025061	0.248109713	0.634848475	0.504787803	0.065579467	0.408165127	0.032372296	1	0.390221298	0.54018414
1	0.732912481	0.581218898	0.32442075	0.462653428	0.258684158	0.067199148	0.948755443	0.711441815	0.348427236	0.678328156	1	0.456362903	0.170221731	0.429310292	0.039804142	0.302793801	0.078756936	0.305056751	0.277955115	0.357918948	0.173705488	0.39466399	0.403397948	0.666682243	0.584447384	1	0.315273315	0.813150704	0.574103415	0.900650501	0.312066585	0.39300257	0.82698369	0.377057642	0.897758722	0.849734902	0.026562314	0.424041748	1	0.245138735	0.250258952	1	0.730807364	0.164396733	0.247880086	0.112253405	0.114892453	0.435933143	0.364223421
1	0.576493382	0.215794638	0.294922799	0.437176824	0.30085358	0.112337805	0.320617378	0.19144696	0.734083295	0.400549233	1	0.074100219	0.158281639	0.966972172	1	0.957543254	0.394794881	0.127843246	0.01052243	0.251155257	0.194250137	0.861282945	0.265128434	0.918403268	0.529272497	0.249896273	0.47767368	0.322573811	0.353165418	1	0.765154183	0.485583782	0.692766964	0.181729794	0.179972857	0.826218665	0.346168876	0.320301503	0.430182278	0.209206179	0.2982333	0.38383773	0.413222313	0.372334927	1	0.554426968	0.352513492	0.041849349	0.344001055
1	0.916718781	0.871229947	0.181074739	0.281403363	0.900535405	0.222243503	0.26442793	0.278484732	0.73503077	0.197418198	0.33153677	0.642166376	0.208142102	0.848124802	0.580583274	0.976846278	0.1780141	0.32747817	0.002777569	0.778253496	0.155915633	0.043437656	0.581129253	0.440500557	0.444452673	0.177607685	0.073433653	0.224927977	0.220738366	0.176914901	0.502602696	0.947967291	0.094468325	0.140262067	0.26628235	0.557125926	0.742149711	0.170902014	0.117281742	0.725805461	0.390271902	0.367938966	0.107343964	0.774816036	0.251886696	0.4082219	0.275236189	0.65201962	0.364706874
1	0.911287725	0.316018641	0.612935543	0.553967655	0.367011011	0.272753567	0.088221416	0.216414139	0.464024872	0.02836745	0.954516232	0.336024165	1	0.913576245	0.382277459	0.202945516	1	0.193663657	0.019642904	0.388599992	0.169612557	0.06552574	0.309260875	0.370026857	0.542597711	0.657922208	0.287242323	0.853577852	0.611242712	0.628004909	0.325771928	0.829371333	0.361512154	0.343707144	0.236369088	0.574365079	0.19475545	0.374043256	0.200880066	0.876498997	0.352256387	0.211999878	0.369692951	0.300841212	0.58940798	0.245624274	0.758440495	0.537402153	0.135291532
0.916678548	0.397246093	0.23200193	0.075457506	0.796251178	0.716606379	0.087391019	0.400541246	0.615051568	0.526028514	0.023096088	0.387272716	0.158541068	0.07318525	0.60227865	0.298710734	0.696844876	0.289313823	0.418398857	0.038916346	0.270042628	0.440380365	0.179815754	0.534742892	0.815238178	0.52343148	0.142102093	0.282583743	0.968832076	0.178753734	0.323509634	0.734605372	0.9266752	0.246516317	0.208655804	0.556389868	0.375556141	0.361565709	0.130400151	0.222324297	0.246680707	0.056200974	0.042775277	0.278114349	0.076439746	0.420637101	0.138786167	0.246680722	0.236666515	0.252012491
0.549904227	0.461400837	0.53168422	0.124406353	0.478114188	0.62690419	0.327876151	0.312750101	0.725055099	0.333269864	0.049060263	0.325727135	0.829324782	0.254661232	0.718257129	0.767272949	1	0.609788477	0.86522907	0.038576607	0.112350129	0.020615924	0.466242313	0.492382407	0.63350445	0.861078262	0.706547976	0.218706146	0.042598095	0.28623268	0.530812383	0.15332517	0.310427815	0.249275446	0.420191199	0.140115514	0.322777987	0.530849993	0.149077639	0.107401557	0.735735595	0.289365739	0.461649388	0.934435904	0.098315202	1	0.202356637	0.864195824	0.161243141	0.280619979
0.941601694	0.497390509	0.622049391	0.231438681	0.456340939	0.649676859	0.076185308	0.665337026	0.501687229	0.587081969	0.090051889	0.350106657	0.307185382	0.097761944	1	0.11792168	0.943342149	0.443371952	0.099911734	0.240725622	1	0.474309534	0.388563424	0.793228924	0.654286683	0.423424989	0.070259884	0.060848832	0.158616126	0.440915644	0.616280615	0.429005653	0.159833074	0.107513748	0.388998955	0.097514383	0.414975852	0.219800428	0.191922456	0.024751248	0.376771361	0.476827741	0.117527299	0.33949855	0.036099505	0.706119478	0.265540332	0.624249279	0.15287748	0.470427394
0.91249454	0.661807179	0.74306035	0.015301356	0.265259981	0.318668097	0.215856656	0.394211859	0.186880469	0.045723416	0.343396395	0.317526788	0.051461849	0.071390197	0.33201772	0.419839948	0.163933247	0.519928873	0.098791428	0.126337871	0.262362212	0.223722652	0.145137876	0.781765819	0.838712513	0.389990896	0.266847074	0.056522299	0.1862894	0.395654351	0.375396997	0.593159914	0.276650518	0.486917078	0.390449196	0.509704709	1	0.290403962	0.141288072	0.29291898	0.246320069	0.422630489	0.091638096	0.24106425	0.646062434	0.640753686	0.347398579	0.03977466	0.166762158	0.202055797
0.856066465	0.744755685	0.292837799	0.419714898	0.423624486	0.510677397	0.863588393	0.0067549	0.248644277	1	0.126487464	0.103424169	0.552457035	0.022303129	0.679508865	0.054426465	0.662687004	0.661522448	0.057329342	0.371443242	0.168063223	0.038238604	1	0.674406707	0.604754269	0.278443217	0.61192733	0.192419007	0.304248065	0.423956275	0.561996341	0.43254149	0.562207878	0.472715974	0.483096153	1	0.282798976	1	0.18763414	0.025803383	0.443783939	1	0.164283991	0.265845716	0.487540901	0.452540994	0.241578013	0.193612948	0.085649915	0.278642237
1	0.666887105	0.375450939	0.055924173	0.420154601	1	0.202156559	0.198319703	0.048807565	1	0.124573231	0.35792914	1	0.224066839	0.432272464	0.309143215	1	0.560445964	0.136800513	0.136165813	0.255150676	1	0.245917886	1	0.567543745	0.397415936	0.214415774	0.298312038	0.074894898	0.238501683	0.531300426	1	0.899694502	0.67481792	0.342213064	1	0.620608747	0.165133893	0.2869367	0.10354545	0.713816106	0.182380691	0.588088751	0.504929602	0.302560329	0.947193623	0.352201164	0.092999011	0.941626251	0.318477154
0.823449016	1	0.697575152	0.040961653	0.390567005	0.537097991	0.084755041	0.222010016	0.124218926	1	0.234571204	1	0.483241081	0.106030077	0.761550605	0.421128482	0.756135702	0.659078658	0.05437294	0.322055936	0.090550601	0.128084868	0.125999019	0.199594617	0.791442096	0.217652231	0.345102638	0.331019759	0.635481656	0.574133277	0.229480073	0.059869505	0.278068751	0.750942171	0.634112656	1	0.01719931	0.608690739	0.477188587	0.104968019	0.509287119	0.140568972	0.060156334	0.810824871	0.122079708	0.463102043	0.776207864	0.205512032	0.719417214	0.48367551
1	0.359054297	0.568867207	0.070020974	0.490902454	0.240569755	0.235826895	0.343230933	0.304662496	0.33242175	0.186754376	0.505645752	0.343018293	0.100876309	0.448228627	0.120560557	1	0.377325326	0.100953408	0.565668285	0.313994318	0.593706369	0.279401541	1	0.47732091	0.605368495	0.239116848	0.905186653	0.542921185	0.738611519	0.662312925	0.438590676	0.41741997	0.261230469	0.295472413	0.739388645	0.531619906	0.008421902	0.064726129	0.05385685	0.061775278	0.450769514	0.105345972	0.397046447	0.202462763	0.584218323	0.580263972	0.576718569	0.918258846	0.451009333
0.846421838	0.814699769	0.490768641	0.410467505	0.737602592	0.768641114	0.278022885	0.61814642	0.067765407	0.410516977	0.655833721	0.989900708	0.74571687	0.136236787	0.738011897	0.303697854	1	0.445367366	0.100522645	0.291665882	0.723321795	0.249572128	0.351154208	0.168478623	0.260534376	0.401345581	0.995044231	0.928767502	0.90219456	0.26168716	0.594246387	0.49014926	0.945549011	0.764258444	0.161345527	0.305249244	0.842006385	0.037345931	0.489099473	0.035741437	0.133325309	0.361659616	1	0.896291792	0.190031946	0.530796945	0.257315308	0.337496012	1	0.971155107
0.281060874	0.407484919	0.707693756	1	0.461799949	0.578978658	0.890478909	0.029408367	0.167820722	0.698103309	0.237498388	0.32230255	1	0.054219346	0.667456985	0.079163134	1	0.874373734	0.15206942	0.003564276	0.165982127	0.594620526	0.266065747	0.625878692	0.605747581	0.332526445	0.90288353	1	1	0.533807039	0.849077046	0.464504719	0.807649851	0.471711844	0.661581993	1	0.816310942	0.108608387	0.52339834	0.464546412	0.569926918	0.395504534	0.344099164	0.595576763	0.771287203	0.528840125	1	0.046257813	0.40638572	0.273718297
1	0.454427868	0.31622988	0.350796849	0.276305497	0.689926684	0.396181315	0.082046375	0.066291057	1	0.21146667	0.830641329	0.772350788	0.074855238	0.545661688	0.391751319	0.90756458	0.223728091	0.596510172	0.004511147	0.301685423	0.297246277	0.132703915	0.277084231	0.547302723	0.297882527	0.605579436	0.997787833	0.078778677	0.325366646	0.408363551	0.409432173	0.744225442	0.794925034	0.429310143	0.923787355	0.822265744	0.348085076	0.256580383	0.003319858	0.45634079	0.651756167	0.110644147	0.485467553	0.151835516	0.569176614	0.079394713	0.272309542	0.306271523	0.286293089
0.718209505	0.884016395	0.177129403	0.040043287	0.334599972	0.529785633	0.355096191	0.270806968	0.245119631	0.504543543	0.411320835	0.46775052	0.631844401	0.027444962	0.797331631	0.445165634	0.54001534	0.849404037	0.47521922	0.058682367	0.311912209	0.192982703	0.030210242	0.636105716	0.900295615	0.24730368	0.444050759	0.244789645	0.053928319	0.534807444	0.231273502	0.728882372	0.331299514	0.67990005	0.230514497	0.203961164	0.817132115	0.197912738	0.291336924	0.092552207	0.633635521	0.316384047	0.251291037	1	0.829066098	0.251981556	0.979232013	0.559418738	0.882322252	0.126177132
0.93056345	0.381439954	0.908668399	0.074461408	0.462663949	0.286483347	0.575982273	0.300678521	0.157572478	0.070795849	0.403308749	0.69839114	0.651856124	0.071724907	0.787907958	0.521869659	0.913200855	0.253245354	0.020448608	0.211124957	0.934290111	0.777866602	0.054122373	0.200777471	0.925438643	0.249153391	0.368006915	0.497357249	0.513465106	0.455225766	0.320601523	0.720780194	0.460321158	0.687142432	0.358965486	0.104676418	0.076987557	0.195456743	0.56958276	0.197258517	0.290834278	0.423561931	0.48408252	0.771983922	0.104141176	0.265925556	0.323237419	0.128084615	0.573469043	0.132780656
0.961705387	1	0.924369872	0.063896075	0.431477636	0.382666767	0.041170076	0.386623472	0.166716129	0.475424439	0.682090044	0.568469703	0.85078758	0.202370778	0.545884609	0.677062929	0.748026907	0.534015894	0.020613449	0.027810818	1	0.080061607	0.413507462	0.134900704	0.800714672	0.425020069	0.063015819	0.437183022	0.155316457	0.220375821	0.305599898	0.353930652	0.921567857	0.493997574	0.294129342	0.107232712	1	0.299141258	0.155669346	0.178796262	0.542179286	0.107200518	0.152546316	0.364735961	0.709549427	0.686606646	0.884681106	0.228693619	0.886544704	0.11113257
0.991763353	0.337147981	0.930902362	0.280109018	0.286990702	0.442269146	0.005773887	0.220679969	0.118152842	0.825809956	0.339017659	0.380532563	0.721985281	0.197569788	0.580596626	0.465913773	0.39207074	0.221423268	0.243512541	0.011639435	0.655001998	0.048708327	0.812194526	0.329689085	0.814198673	0.347327322	0.288312614	0.446768582	0.217499584	0.430006742	0.500617981	0.683795154	0.991797984	0.40726009	0.663446128	0.075425997	0.872077107	0.101686582	0.295128703	0.030075219	0.396964371	0.447599888	0.087550201	0.385055631	0.909593701	0.743109643	0.310535043	0.285329372	0.798339069	0.345189422
0.991187572	0.847796679	0.282753944	0.612616181	0.378047556	0.083900355	0.762859881	0.652572513	0.134421483	0.683757901	0.082249336	0.477764755	0.371099919	0.358345509	0.511036277	0.066945031	0.90732193	0.814564288	0.354683608	0.031713523	0.557896435	0.277652651	0.775032759	0.301212579	0.810732961	0.390807748	0.16545108	0.242937863	0.361220926	0.546577454	0.728881121	0.296478719	0.296825588	0.183277562	0.649164319	0.087390326	0.827870846	0.005382712	0.100963153	0.160660058	0.560820937	0.517786145	1	0.552650094	0.996823967	0.829351366	0.185491383	0.375101984	0.934857607	0.945882976
0.867085576	0.689327955	1	0.593257546	0.758669078	0.37325263	0.227700368	0.752486467	0.257656366	0.667073846	0.174588278	0.667904735	0.122333653	0.046228249	0.703824282	0.622575343	1	0.225806728	0.166110873	0.065141939	0.556947589	0.506585717	0.795781016	0.354544729	0.469991356	0.276842743	0.04499419	0.443737477	1	0.613860011	0.600344241	0.875735044	0.286478788	0.094801471	0.418224663	0.270366699	0.814570189	0.013376675	0.541077971	0.128200501	0.193946362	0.770890951	0.531666219	0.38593334	0.161529496	0.694186687	0.47186482	0.242601156	0.499416649	0.355523288
1	0.626827836	0.615020812	0.161768034	0.221949905	0.602821648	0.136463508	0.223847508	0.205362186	0.417649537	0.223638743	0.192377478	0.028409202	0.133149996	0.269202024	0.138997316	0.899642289	0.180309564	0.056834761	0.050502669	0.711429775	1	0.357456714	0.62111187	0.499502569	0.576633692	0.65157491	0.456315309	0.131863162	0.295944244	0.42211318	0.425066769	0.542603195	0.527513266	0.64001286	0.303993285	0.363185138	0.541115582	0.056928609	1	0.297870666	0.695699334	1	0.372006118	0.03641722	0.314080656	1	0.288368613	0.26743871	0.040612042
1	0.904297829	0.468876183	0.112978779	1	0.15459545	0.179016635	0.757942379	0.575891256	0.56107235	0.735345781	0.245957553	0.297795236	0.036025174	0.46162194	0.188609943	0.908368289	0.496950775	0.031066736	0.157436043	0.113156117	0.060061458	0.180325359	0.85318464	0.874136984	0.755020857	0.521225035	0.106494181	0.404598534	0.701550484	0.840569675	0.694912732	0.983963311	0.162248731	1	0.201847613	1	1	0.086481743	1	0.090063535	0.612328589	1	0.296456724	0.82945168	0.049276661	0.836637914	0.231836557	0.29106909	0.150493965
0.805116773	0.889509737	0.619029105	0.132544756	0.969339192	0.74834621	0.098653272	0.184635788	0.102076329	0.213641942	0.398238629	0.300451547	0.983011007	0.119070649	0.781231523	0.076349951	0.318648815	0.6006127	0.260110676	0.100988723	0.939197361	0.082745604	0.145802066	1	0.752030909	0.21954073	0.256561518	0.419572055	0.060566321	0.17797555	0.246197298	0.031287584	0.875175118	0.152063787	0.178390741	1	0.560007393	0.035473064	0.317048669	1	0.364545286	0.48098132	0.408876687	0.299622506	0.587928534	0.502751529	0.35429576	0.29098621	0.221276388	0.319506943
1	0.421121091	0.199871168	0.043698993	0.716219783	0.463455468	0.061910871	0.076413348	0.087157488	0.309012771	0.061673887	0.336799175	0.282476544	0.181050569	0.769927025	0.006478101	0.742934942	0.29931283	0.126865357	0.57331717	1	0.536548555	0.285093606	0.751995862	0.65334785	0.252165943	0.650100589	0.277494818	0.239794731	0.291940033	0.431822032	0.535134971	0.673707068	0.729943097	0.146341726	0.62030828	0.306210905	0.576844335	0.271977454	1	0.264981002	0.823694408	0.59347862	0.494231999	0.391383141	0.714994252	0.307240218	0.223730952	0.944867253	0.451744616
1	0.595191777	0.915270388	0.394350708	0.290574849	0.472177774	0.073195241	0.138620391	0.090799831	0.66000402	0.016153818	0.180315942	0.675007343	0.087871268	0.639690578	0.181647435	1	1	0.089753434	0.37070784	0.390887022	0.757036328	0.113072157	0.434390038	0.964154243	0.25593248	0.515381694	0.180500507	1	0.461887568	0.23180075	0.613441229	0.241487145	0.674974322	0.224840268	0.576434612	0.254899472	0.165990978	0.506379604	0.46609962	0.130962491	0.397908688	0.293871313	0.529246032	0.396689266	0.363864958	0.525179505	0.28529647	0.555788815	0.143127754
0.629513979	0.467132181	0.250081986	0.156701297	1	0.844435036	0.634551525	0.542172253	0.68965441	0.945779681	0.049644325	0.580374241	0.116051294	0.041600294	0.691014647	0.752514124	1	0.896319926	0.053338051	0.431414574	0.60892731	0.299126178	0.124271594	1	0.997157872	0.464087546	0.272726178	0.25188604	0.632536232	0.705013156	0.357497334	0.264586806	0.187176615	0.076170981	0.378899276	0.152945101	0.815945268	0.117835209	0.044788066	0.10011673	0.28279078	0.570767701	0.607309043	0.395560354	0.476995766	0.131586075	0.294459015	0.053278185	0.988401353	0.610884488
1	0.491730392	0.089977235	0.621602893	1	0.54351306	0.0582547	0.659888029	0.767530262	0.162354782	0.157125473	0.384545416	0.015779808	0.052063856	0.633849561	0.289024442	1	0.998709917	0.177694798	0.226344362	0.302123398	0.273147553	0.791317821	0.22953999	0.426638901	0.111138597	0.119227968	0.155747578	0.136143118	0.374459684	0.232920557	0.221607357	0.721939743	0.144069627	0.485222876	0.703467965	0.227457315	0.161996841	0.147128299	0.14636445	0.165290132	0.627206862	0.344413251	0.201375991	0.375564486	0.265034914	0.906192422	0.361058265	0.935387015	0.067379333
0.394312292	0.529795229	0.495359808	0.064005159	1	0.930857778	0.00808385	0.635742545	0.72400099	1	0.567654371	0.838648558	0.182998359	0.39460212	0.819861114	0.328992099	0.650402009	0.694142699	0.110030174	0.046430875	0.751800299	0.575815201	0.640074492	0.448324978	0.792282939	0.107410543	0.097822934	0.04351557	0.068019547	0.49730441	0.868012607	0.186674193	0.629823685	0.114552885	0.122722976	0.167794079	0.361526996	0.222698674	0.094788834	0.139002547	0.49852553	0.166725606	1	0.247455269	0.442106456	0.117839843	0.441167444	0.807663381	0.891002774	0.009608244
0.333874375	0.887250781	0.857976615	0.015245815	0.429663718	0.485676825	0.015707346	0.083014563	0.351474166	0.799977839	0.124299414	0.864874959	0.171506792	0.033462834	0.285850525	0.413928688	0.450950205	0.427499801	0.141513616	0.025248129	0.14805612	0.594560683	0.228578329	0.211324945	0.366042852	0.39021343	0.576340377	0.472283453	0.679200113	0.511882365	0.640665233	0.736245394	0.490962684	1	0.743822515	0.587042868	0.733541071	0.054456178	0.033213876	0.092604637	0.629611433	0.357054263	0.682660878	0.106866583	0.173312083	0.602654397	0.517736018	0.014182842	0.980955005	0.486228943
0.257495821	0.959702134	0.115289547	0.25522086	0.272193074	0.485854983	0.490258604	0.513070345	0.490846276	0.761759341	0.096811175	0.555527687	1	0.262166023	0.162694454	0.380716175	0.982531309	0.518956363	1	0.138094455	0.209802285	0.669745982	0.335256279	0.167618081	0.70243603	0.301666647	0.553321064	0.257698685	0.3404181	0.519709051	0.444754243	0.550502181	0.209507346	0.372528553	0.519736826	0.41808036	0.588697612	0.365990937	0.190625191	0.05090265	0.17778787	0.246490732	0.09785825	0.075522989	0.56678921	0.485778928	1	0.51784277	0.726070642	0.256786078
0.612785101	0.320082307	0.649188638	0.145487636	0.26225087	0.762345612	0.694514394	0.038269304	0.839041054	0.115655705	0.410285383	0.907692671	0.334985584	0.122059308	0.232202902	0.250360787	0.857637107	0.151054159	0.06414102	0.01029577	0.682365417	0.781004608	0.358579785	0.957937241	0.664353609	0.266902834	0.901378572	0.892353117	0.158365086	0.802652478	0.180221736	0.039743192	0.426998913	0.133298844	0.860087097	0.16272372	0.549367249	0.363326311	0.24455446	0.235946655	0.139478728	0.092847817	0.413418949	0.339853615	0.743017197	0.535223424	0.710131288	0.186221719	0.679515243	0.300914973
0.960774899	0.937031984	0.661646724	0.013368775	0.746302843	0.494621903	0.433862895	0.36366564	0.537452579	0.031131638	0.492087662	1	0.014953952	0.271836013	0.628532887	0.138458163	1	0.960759163	0.130997688	0.101909451	0.263016731	0.053976573	0.864241183	0.404590428	0.448693544	0.315164328	0.177822873	0.895003676	0.069984972	0.522125185	1	0.148569375	0.049153086	0.018838825	1	0.751799583	0.78274864	0.13877894	0.055936925	0.012683632	0.437546134	0.523547769	0.304491192	0.585237861	0.364941955	0.05248462	0.19768469	0.148801893	0.461284935	0.568108261
1	0.529902577	0.568472981	0.039379451	0.447679311	0.519528747	0.024330266	0.303720921	0.575367332	0.078976005	0.449169517	0.307771862	0.235956311	0.07643573	0.843224883	0.461996317	0.922509491	0.172898874	0.341130048	0.024758384	0.293783218	0.065554887	0.885931492	1	0.488595128	0.490452468	0.186924443	0.217290089	0.063569061	0.312280595	0.620262206	0.666561723	0.176286265	0.607558608	0.337216586	1	0.620588124	0.135698214	0.092411488	0.090679489	0.256000191	0.673555076	0.590124607	0.401423782	0.828662157	0.781144917	0.369363159	0.857004285	0.1317406	0.212503567
0.886033118	0.510054231	0.801175535	0.192258343	0.379111588	0.614182472	0.091314122	0.675043523	1	0.295133859	0.157536715	0.762839913	0.024920097	0.065074719	0.874092162	0.499293953	1	0.351504326	0.131761715	0.31188038	0.549977183	0.02367112	0.483937949	0.624808252	0.820792854	0.553847253	0.225828692	0.181647331	0.048089616	0.467535943	0.641073585	0.147553042	0.082319692	0.497042805	0.203921169	0.454301924	0.666324258	0.250372916	0.198827922	0.064923935	0.289740771	0.484073251	0.091248795	0.261732459	0.524659514	0.552234352	0.96998024	0.241670728	0.05237959	0.15125753
1	0.831084669	0.198094785	0.100849442	0.327614337	0.363312393	0.181172952	0.756504178	0.113004498	0.364880264	0.005842075	0.466224492	0.249380305	0.210312903	0.58567512	0.200504825	0.620518029	1	0.039922688	0.022481753	0.490345001	0.346727788	0.492588878	1	0.624234915	0.308058918	0.208091602	0.73780334	0.223245814	0.129603475	0.614522398	0.390132219	0.978705823	0.335779309	0.869165897	0.478446066	0.807932675	0.356136501	0.463673413	0.210517526	0.282154113	0.096833281	0.357316375	0.055862255	0.272157043	0.389774561	0.508741677	0.441790313	0.116883121	0.673634052
0.991526663	0.437161952	0.620845556	0.178248391	0.261799365	0.299749434	0.193923861	0.349447757	0.38993001	0.183912739	0.079031304	0.610569179	0.084865324	0.173456013	0.479236454	0.157956943	0.526170313	0.028368054	0.262441665	0.009542875	0.343759954	0.892093241	0.300312787	0.420308918	0.571397662	0.223342329	0.63680315	0.333488882	0.046609305	0.511781573	0.458991975	0.545597136	0.474909425	0.15449439	0.616696596	0.554819822	0.624134958	0.526268363	0.051256943	0.27947998	0.201004982	0.199290276	1	0.253422886	0.156015605	0.011051099	0.34596017	0.477344602	0.266132176	0.055139277
0.205058962	0.980233908	0.121535584	1	0.879818976	0.471122056	0.091895476	0.483476162	0.881827772	0.680409253	0.848632336	0.60870719	0.006063219	0.035995033	0.192698076	0.317439944	1	0.852145433	0.356943339	0.067736551	0.702946663	0.305776775	0.204538256	0.680809081	0.284546047	0.34082672	0.882651567	0.395837605	0.054713294	0.57807076	0.972001672	0.803650379	0.962524712	0.078906082	0.602776289	0.299065679	0.735091507	0.346618831	0.135568649	0.285904884	0.276601791	0.348499864	0.591743588	0.575881422	0.095923416	0.051478717	0.769117117	0.053000886	0.544502199	0.017777709
0.792693973	0.594892323	0.53176558	0.125002846	0.711768389	0.886104286	0.740788937	0.599020779	1	0.754450679	0.186226279	0.863395452	0.388530314	0.088337913	0.692659199	0.386297762	0.630459607	0.254086375	0.502843618	0.344839722	0.708356559	0.238069355	0.375493079	0.603305042	0.726960778	0.647621036	0.782340407	1	0.649392366	0.894957602	0.130529866	0.804464221	0.636082947		0.585014939	0.071310908	0.969689369	0.307458818	0.357243836	0.257697612	0.470746696	0.296077192	0.739576042	0.618261039	0.303741127	0.782079041	0.60021472	0.739594638	0.559723794	0.330699146
[truncated: 694 more columns]
