# Supplementary material for: Music-induced emotion flow modeling by ENMI Network
Source: PLoS One. 2024 Oct 21;19(10):e0297712. doi: 10.1371/journal.pone.0297712 (PMC11493256; doi:10.1371/journal.pone.0297712)
Supplement: S2 File — (ZIP) [file pone.0297712.s002.zip]

Archive with 7 entries (6 files):
- The points extracted from images for analysis/
- The points extracted from images for analysis/epoches.xlsx
- The points extracted from images for analysis/loss.xlsx
- The points extracted from images for analysis/Prediction_arousal(four examples).xlsx
- The points extracted from images for analysis/Prediction_valence(four examples).xlsx
- The points extracted from images for analysis/RMSE.xlsx
- The points extracted from images for analysis/The necessity of the Mel-spectrogram features.xlsx
