# Supplementary material for: Music-induced emotion flow modeling by ENMI Network
Source: PLoS One. 2024 Oct 21;19(10):e0297712. doi: 10.1371/journal.pone.0297712 (PMC11493256; doi:10.1371/journal.pone.0297712)
Supplement: S2 File — (ZIP) [file pone.0297712.s002.zip › The points extracted from images for analysis/epoches.xlsx]

## Sheet: Sheet1
Arousal
sequence_lengths	1	2	5	10	20	30	40	50	60
Emomusic	110	97	98	117	132	141	166	191	28
DEAM	85	103	61	127	118	96	104	158	18
Augmented	178	150	124	97	196	183	156	200	23
Valence
sequence_lengths	1	2	5	10	20	30	40	50	60
Emomusic	126	97	88	113	117	143	140	54	48
DEAM	132	120	100	99	106	117	121	152	18
Augmented	133	128	141	127	136	154	161	180	26
