# Supplementary material for: Music-induced emotion flow modeling by ENMI Network
Source: PLoS One. 2024 Oct 21;19(10):e0297712. doi: 10.1371/journal.pone.0297712 (PMC11493256; doi:10.1371/journal.pone.0297712)
Supplement: S2 File — (ZIP) [file pone.0297712.s002.zip › The points extracted from images for analysis/loss.xlsx]

## Sheet: Sheet1
Arousal_testing	Arousal_training	Valence_testing	Valence_training
0.0251	0.0289	0.0301	0.0337
0.0223	0.0231	0.0305	0.0296
0.0234	0.0221	0.0296	0.029
0.0221	0.0214	0.0294	0.0287
0.0209	0.0208	0.0309	0.0286
0.0197	0.0203	0.03	0.0285
0.0192	0.0202	0.0299	0.0289
0.0219	0.0196	0.0301	0.0284
0.019	0.0195	0.029	0.0282
0.018	0.0185	0.0287	0.0281
0.018	0.0189	0.0296	0.0283
0.0186	0.0175	0.0296	0.0281
0.0137	0.0162	0.03	0.0286
0.0204	0.0141	0.0305	0.0283
0.0182	0.012	0.029	0.0284
0.0095	0.0093	0.03	0.0279
0.0091	0.0083	0.0284	0.0276
0.0049	0.0071	0.0285	0.027
0.01	0.0062	0.0279	0.0265
0.0054	0.0059	0.0273	0.0262
0.0041	0.005	0.0266	0.0256
0.0029	0.0044	0.026	0.0251
0.0025	0.0035	0.0203	0.0231
0.006	0.0028	0.0163	0.0194
0.0096	0.0029	0.0126	0.0135
0.0014	0.0022	0.0119	0.0103
0.0016	0.0024	0.0071	0.0084
0.0013	0.0022	0.0086	0.0076
0.0012	0.0016	0.006	0.0061
0.0009938	0.0012	0.005	0.0061
0.0025	0.00099632	0.0052	0.0048
0.001	0.0014	0.0046	0.0043
0.0007267	0.0014	0.0049	0.0039
0.0012	0.0024	0.0033	0.0035
0.00069847	0.0009775	0.0043	0.0035
0.0008309	0.0013	0.0025	0.0034
0.00046777	0.0011	0.0019	0.0026
0.00035404	0.0012	0.0018	0.0022
0.002	0.00070405	0.0017	0.0022
0.00095231	0.00095231	0.0015	0.0019
0.00027981	0.00065907	0.0015	0.0016
0.00074315	0.0008486	0.0011	0.0015
0.0011	0.00092653	0.0083	0.0013
0.00020448	0.00028584	0.0073	0.0012
0.00021726	0.00029463	0.0098	0.0015
0.00025026	0.0002499	0.0048	0.001
0.0006474	0.00027891	0.0021	0.00082305
0.00027925	0.00027511	0.00069467	0.0011
0.00024081	0.00029256	0.00068391	0.00071609
0.00016428	0.00017919	0.00066428	0.00077046
0.00018742	0.00017718	0.0014	0.00085936
0.00017882	0.00017052	0.00038819	0.00043826
0.00020582	0.00019392	0.00038422	0.00033932
0.00016045	0.00018357	0.00042991	0.00036807
0.00014838	0.00014984	0.00038198	0.00032553
0.00018455	0.00014646	0.00026454	0.00030727
0.00015416	0.0001502	0.00028054	0.00032583
0.00021311	0.00014954	0.00025414	0.00030879
0.00015119	0.00014994	0.00028877	0.00035499
0.00014889	0.000135	0.00036496	0.0004171
0.00014384	0.00012915	0.00032044	0.0003194
0.00013773	0.00013093	0.0002333	0.00022891
0.00015238	0.00013457	0.00027018	0.00022282
0.00014625	0.00013054	0.0002036	0.00022103
0.00013381	0.00012153	0.00020059	0.0002332
0.00013281	0.0001233	0.00022146	0.00020357
0.00015459	0.00012135	0.00021258	0.00018164
0.00013232	0.00012517	0.00023378	0.00018128
0.00013362	0.00012106	0.00020276	0.00018481
0.00013237	0.00011685	0.00019326	0.00018157
0.00013282	0.00011715	0.00021187	0.00018297
0.00013406	0.00011716	0.00019712	0.00016732
0.00013209	0.00011999	0.0001933	0.000163
0.00013045	0.00011707	0.00018474	0.00016321
0.00013091	0.00011484	0.00023828	0.00016172
0.00013005	0.00011478	0.00018836	0.00016576
0.00013185	0.00011451	0.00018254	0.00015632
0.00012947	0.00011407	0.00018981	0.00015572
0.00013275	0.00011434	0.0001887	0.00015704
0.00012939	0.00011274	0.00018229	0.00015397
0.00012877	0.00011216	0.00018995	0.00015357
0.00012963	0.00011232	0.00018087	0.00014986
0.00012993	0.00011246	0.00018493	0.00014875
0.0001284	0.00011273	0.00018438	0.00014939
0.00012884	0.00011273	0.00018125	0.00014974
0.00012868	0.00011196	0.00018181	0.0001494
0.00012898	0.00011195	0.00017897	0.00014796
0.00012814	0.00011148	0.00017842	0.00014751
0.00012901	0.00011221	0.00017898	0.00014535
0.00012823	0.00011221	0.0001793	0.00014591
0.00012838	0.00011173	0.00017974	0.00014531
0.00012824	0.00011119	0.00017852	0.00014431
0.00012803	0.00011155	0.00017914	0.0001456
0.00012817	0.00011064	0.00017826	0.00014519
0.00012815	0.00011201	0.00017904	0.00014516
0.0001282	0.00010985	0.00017892	0.00014486
0.00012799	0.00011116	0.00017784	0.0001441
0.000128	0.00011078	0.00017933	0.00014436
0.00012801	0.00011098	0.00017827	0.00014364
0.00012803	0.00011081	0.00017842	0.0001442
0.00012813	0.0001104	0.00017758	0.00014389
0.00012804	0.00011077	0.00017764	0.0001429
0.00012846	0.00011081	0.00017804	0.00014349
0.00012793	0.000111	0.00017801	0.00014357
0.00012809	0.00011088	0.00017796	0.00014318
0.00012804	0.00011132	0.00017776	0.00014421
0.00012804	0.00011089	0.00017791	0.00014375
0.00012802	0.00011054	0.00017776	0.00014279
0.00012804	0.00011085	0.000178	0.00014311
0.00012797	0.00011113	0.000178	0.00014327
0.00012809	0.00011083	0.00017775	0.00014306
0.00012799	0.00011044	0.00017787	0.00014309
0.00012795	0.00011086	0.00017788	0.00014336
0.00012796	0.00011035	0.00017791	0.00014215
0.00012796	0.00011077	0.00017785	0.00014178
0.00012797	0.00011063	0.00017779	0.00014362
0.00012795	0.00011128	0.0001778	0.00014157
0.00012797	0.00011022	0.00017774	0.00014216
0.00012797	0.00011036	0.00017775	0.00014266
0.00012798	0.00011083	0.00017766	0.00014305
