# Supplementary material for: Music-induced emotion flow modeling by ENMI Network
Source: PLoS One. 2024 Oct 21;19(10):e0297712. doi: 10.1371/journal.pone.0297712 (PMC11493256; doi:10.1371/journal.pone.0297712)
Supplement: S2 File — (ZIP) [file pone.0297712.s002.zip › The points extracted from images for analysis/Prediction_arousal(four examples).xlsx]

## Sheet: Sheet1
	song_id_791(True)	song_id_791(Predictions)	song_id_697(True)	song_id_697(Predictions)	song_id_926(True)	song_id_926(Predictions)	song_id_420(True)	song_id_420(Predictions)	song_id_207(True)	song_id_207(Predictions)	song_id_107(True)	song_id_107(Predictions)	song_id_427(True)	song_id_427(Predictions)	song_id_519(True)	song_id_519(Predictions)	song_id_676(True)	song_id_676(Predictions)	song_id_801(True)	song_id_801(Predictions)	song_id_869(True)	song_id_869(Predictions)	song_id_444(True)	song_id_444(Predictions)	song_id_325(True)	song_id_325(Predictions)	song_id_127(True)	song_id_127(Predictions)	song_id_682(True)	song_id_682(Predictions)	song_id_462(True)	song_id_462(Predictions)	song_id_353(True)	song_id_353(Predictions)	song_id_300(True)	song_id_300(Predictions)	song_id_197(True)	song_id_197(Predictions)	song_id_781(True)	song_id_781(Predictions)	song_id_58(True)	song_id_58(Predictions)	song_id_136(True)	song_id_136(Predictions)	song_id_985(True)	song_id_985(Predictions)	song_id_560(True)	song_id_560(Predictions)	song_id_214(True)
16000	-0.245888	-0.250283	0.0881598	0.0871284	-0.280092	-0.268733	-0.0923334	-0.0687313	0.0170995	0.0106915	0.2289	0.245753	0.187808	0.187212	0.581526	0.595509	0.416996	0.411373	-0.22821	-0.21105	-0.393002	-0.358401	-0.472553	-0.4617	0.315124	0.345951	-0.446468	-0.425736	-0.0544213	-0.0537934	0.233303	0.248068	-0.173741	-0.170487	0.340468	0.32659	-0.565196	-0.540694	-0.17412	-0.18178	-0.298347	-0.285087	0.49535	0.503656	-0.378291	-0.357175	-0.169017	-0.195289	-0.0737691
16500	-0.247192	-0.252513	0.0788832	0.088984	-0.292384	-0.266348	-0.0858126	-0.0666632	0.0300525	0.00773338	0.23275	0.254569	0.188385	0.193237	0.576571	0.599672	0.416266	0.406319	-0.222174	-0.2102	-0.394913	-0.37913	-0.473827	-0.46399	0.320103	0.335903	-0.444962	-0.424684	-0.052318	-0.058624	0.222966	0.238509	-0.175564	-0.165487	0.340078	0.318629	-0.563913	-0.549275	-0.16101	-0.169556	-0.302609	-0.302115	0.496444	0.500238	-0.388379	-0.363295	-0.161332	-0.179815	-0.0948652
17000	-0.247192	-0.246957	0.0758397	0.0834337	-0.298694	-0.27242	-0.0892202	-0.0840146	0.022038	0.0105672	0.230724	0.252448	0.18475	0.194048	0.577943	0.568517	0.404963	0.39947	-0.222174	-0.206622	-0.39724	-0.377611	-0.47423	-0.464871	0.325964	0.350094	-0.444725	-0.434763	-0.0503361	-0.056955	0.252094	0.244826	-0.177593	-0.191609	0.341674	0.334158	-0.56303	-0.549852	-0.155247	-0.163231	-0.298241	-0.311686	0.496522	0.48741	-0.384379	-0.375443	-0.152972	-0.178029	-0.11738
17500	-0.247192	-0.248618	0.0862186	0.0807912	-0.311886	-0.29019	-0.0866299	-0.0851627	0.0365724	0.0120505	0.234838	0.255082	0.147808	0.191108	0.576379	0.572885	0.40415	0.406746	-0.222174	-0.220208	-0.399249	-0.379176	-0.470149	-0.465703	0.329707	0.348742	-0.446359	-0.429758	-0.0452371	-0.0489551	0.240188	0.252829	-0.179348	-0.190387	0.355588	0.345946	-0.562157	-0.532357	-0.148024	-0.171804	-0.299123	-0.306012	0.496522	0.488508	-0.387859	-0.383708	-0.159349	-0.167195	-0.126295
18000	-0.247192	-0.253669	0.0794042	0.0672451	-0.3208	-0.291147	-0.0803208	-0.0922383	0.0458144	0.0136059	0.239918	0.243263	0.147808	0.154691	0.573768	0.569922	0.409975	0.406484	-0.221221	-0.22216	-0.37776	-0.38833	-0.467374	-0.466575	0.324048	0.327278	-0.444451	-0.422345	-0.0374944	-0.0480495	0.246224	0.252075	-0.18238	-0.196253	0.381418	0.34108	-0.562078	-0.529997	-0.14833	-0.156911	-0.302069	-0.283064	0.497225	0.495756	-0.393715	-0.395818	-0.156558	-0.167235	-0.135679
18500	-0.247192	-0.250506	0.0786134	0.0657755	-0.325503	-0.295809	-0.0782103	-0.0603851	0.0537358	0.0236292	0.240528	0.263909	0.141638	0.132372	0.570559	0.570156	0.410399	0.409891	-0.218241	-0.217491	-0.38184	-0.366855	-0.470089	-0.451941	0.335595	0.330682	-0.443446	-0.415309	-0.010582	-0.0497149	0.251571	0.252924	-0.181666	-0.193839	0.38902	0.394694	-0.563913	-0.529357	-0.133715	-0.165481	-0.299807	-0.283928	0.497826	0.50106	-0.39139	-0.411929	-0.15353	-0.164333	-0.141093
19000	-0.247192	-0.248985	0.0839019	0.078911	-0.325676	-0.304361	-0.0763258	-0.0676162	0.0547309	0.0401686	0.238002	0.257089	0.139105	0.150335	0.577121	0.568682	0.412485	0.418966	-0.220757	-0.206288	-0.386304	-0.363595	-0.473965	-0.454658	0.33122	0.361616	-0.446303	-0.41254	-0.00554011	-0.0202534	0.246732	0.271085	-0.187613	-0.182364	0.391363	0.401055	-0.563913	-0.534587	-0.131823	-0.166451	-0.302258	-0.304228	0.497826	0.505364	-0.395693	-0.383386	-0.153031	-0.172939	-0.140755
19500	-0.252125	-0.257809	0.0819728	0.0809336	-0.310924	-0.310405	-0.0784027	-0.0746004	0.0619654	0.0357876	0.24262	0.251703	0.145587	0.151073	0.584577	0.559515	0.415187	0.417659	-0.220895	-0.214326	-0.38887	-0.376161	-0.465743	-0.462962	0.323525	0.353052	-0.446326	-0.434332	-0.0019572	-0.00976765	0.25529	0.270066	-0.190038	-0.174976	0.398948	0.394138	-0.565185	-0.537905	-0.129617	-0.155427	-0.295537	-0.291827	0.497969	0.491809	-0.395659	-0.38648	-0.186235	-0.15992	-0.147332
20000	-0.255018	-0.261809	0.070028	0.076579	-0.315329	-0.309922	-0.075594	-0.0602139	0.0608451	0.0459557	0.24271	0.251955	0.149577	0.152395	0.590523	0.581125	0.412135	0.414025	-0.217394	-0.2099	-0.391929	-0.377358	-0.468498	-0.458128	0.322356	0.339557	-0.446066	-0.436561	0.00151754	-0.00655474	0.240793	0.257441	-0.189042	-0.17466	0.394935	0.407614	-0.568606	-0.546299	-0.13113	-0.145305	-0.293008	-0.301264	0.499219	0.484512	-0.40041	-0.391835	-0.225327	-0.171342	-0.169141
20500	-0.25827	-0.264567	0.0685423	0.0717329	-0.318243	-0.288955	-0.0720729	-0.0628558	0.0678633	0.0479049	0.242824	0.253154	0.148667	0.149883	0.593279	0.603447	0.400738	0.42254	-0.21508	-0.214954	-0.395068	-0.375663	-0.469938	-0.453416	0.323585	0.329055	-0.445172	-0.414512	0.00147537	0.00444852	0.271581	0.256043	-0.180777	-0.175794	0.391188	0.406671	-0.570933	-0.540249	-0.116888	-0.138552	-0.289466	-0.308079	0.501354	0.479911	-0.404906	-0.394658	-0.227531	-0.212569	-0.291972
21000	-0.278078	-0.258426	0.0745169	0.0757805	-0.326309	-0.297541	-0.070526	-0.0639311	0.066544	0.0536132	0.24928	0.257109	0.147362	0.153611	0.604671	0.601121	0.405801	0.420335	-0.222376	-0.214777	-0.397713	-0.38876	-0.469399	-0.435705	0.32365	0.340138	-0.44914	-0.409677	0.00276192	-0.0116316	0.280697	0.266285	-0.178641	-0.162689	0.378964	0.395292	-0.574528	-0.540035	-0.115582	-0.122464	-0.287593	-0.278667	0.499559	0.476005	-0.411779	-0.395722	-0.226245	-0.24034	-0.298418
21500	-0.283714	-0.264347	0.077402	0.0864884	-0.325172	-0.302249	-0.0735095	-0.0565687	0.0754001	0.0520862	0.253913	0.2598	0.146323	0.151724	0.615169	0.599145	0.410917	0.411161	-0.236539	-0.217169	-0.402139	-0.390592	-0.506919	-0.461691	0.312749	0.346793	-0.449609	-0.435488	0.00344592	-0.00201089	0.272613	0.287768	-0.177823	-0.165131	0.392389	0.398314	-0.574783	-0.544734	-0.112481	-0.13237	-0.285347	-0.274914	0.494099	0.472459	-0.410898	-0.399839	-0.227303	-0.239782	-0.305143
22000	-0.283714	-0.284222	0.0850311	0.0891005	-0.329085	-0.304436	-0.0650808	-0.0681191	0.0714788	0.0572147	0.253433	0.25639	0.144381	0.150769	0.620341	0.621801	0.414943	0.412079	-0.236914	-0.234883	-0.403252	-0.385566	-0.505474	-0.469772	0.315138	0.310855	-0.450622	-0.442117	0.00527864	-0.00386604	0.287348	0.287166	-0.174905	-0.175078	0.394155	0.404864	-0.574943	-0.548979	-0.095511	-0.131339	-0.280075	-0.298339	0.492306	0.491662	-0.402819	-0.400737	-0.227339	-0.228013	-0.320743
22500	-0.283714	-0.286106	0.0825519	0.0940713	-0.330073	-0.303833	-0.0643353	-0.0804342	0.0790405	0.0604554	0.261287	0.267972	0.143171	0.144971	0.623364	0.633002	0.415904	0.402731	-0.233834	-0.233627	-0.404288	-0.385372	-0.503035	-0.503103	0.320894	0.318509	-0.446701	-0.436269	0.0063044	-0.00236734	0.269849	0.297859	-0.177592	-0.171473	0.408999	0.402776	-0.572395	-0.543594	-0.0784588	-0.113313	-0.278968	-0.285206	0.491518	0.496159	-0.387188	-0.3821	-0.228667	-0.233953	-0.325415
23000	-0.283714	-0.277916	0.084603	0.088461	-0.339662	-0.311234	-0.0641374	-0.0476461	0.0818566	0.0667614	0.260687	0.272707	0.145621	0.148486	0.618762	0.626251	0.419605	0.405484	-0.235008	-0.237514	-0.405328	-0.383291	-0.499205	-0.508922	0.316526	0.325459	-0.449111	-0.433353	0.00682471	-0.0135989	0.27594	0.299883	-0.174189	-0.171879	0.415915	0.412653	-0.571546	-0.54261	-0.0999055	-0.086564	-0.271654	-0.28482	0.489131	0.497924	-0.379953	-0.371361	-0.227907	-0.240762	-0.326878
23500	-0.283714	-0.278158	0.100062	0.0791942	-0.339456	-0.325245	-0.0580496	-0.0508177	0.0835974	0.0632908	0.265158	0.279408	0.148126	0.149361	0.614477	0.610286	0.409065	0.420034	-0.238678	-0.238604	-0.407515	-0.389245	-0.500902	-0.484027	0.392633	0.314619	-0.455642	-0.427266	0.0032907	-0.0113777	0.264199	0.281057	-0.170341	-0.176637	0.402156	0.415369	-0.573996	-0.551264	-0.0896697	-0.0814858	-0.274382	-0.296205	0.490387	0.474008	-0.368687	-0.365985	-0.225298	-0.233424	-0.327643
24000	-0.283714	-0.282127	0.0978044	0.0826171	-0.335901	-0.329788	-0.0604037	-0.0480975	0.092696	0.0721459	0.269613	0.28029	0.157628	0.161026	0.610975	0.587255	0.404446	0.410682	-0.280312	-0.23019	-0.406955	-0.39466	-0.506841	-0.487502	0.398703	0.377531	-0.457353	-0.426156	0.0057646	-0.0253376	0.270107	0.277594	-0.169077	-0.16899	0.403585	0.418387	-0.574266	-0.551027	-0.0777066	-0.0936253	-0.282883	-0.278147	0.475924	0.471865	-0.366748	-0.355206	-0.225298	-0.237744	-0.325599
24500	-0.283714	-0.283681	0.100854	0.0835702	-0.334392	-0.32256	-0.0632867	-0.0447256	0.0864845	0.0725322	0.274085	0.281761	0.156693	0.155131	0.60906	0.58545	0.406649	0.402134	-0.312696	-0.268067	-0.406731	-0.396419	-0.510616	-0.483715	0.396175	0.394159	-0.458471	-0.423955	-0.000597235	-0.0135713	0.279701	0.27287	-0.169991	-0.162629	0.432862	0.427183	-0.573412	-0.543407	-0.076162	-0.0960911	-0.277649	-0.292853	0.450315	0.484308	-0.361331	-0.352914	-0.227781	-0.242396	-0.317738
25000	-0.283714	-0.279888	0.102285	0.0710219	-0.32924	-0.321748	-0.0613586	-0.0652704	0.091611	0.0745109	0.275824	0.283855	0.162575	0.155253	0.60697	0.594352	0.413114	0.403001	-0.353142	-0.281625	-0.36858	-0.413397	-0.511133	-0.506833	0.383824	0.375013	-0.461192	-0.43144	-0.00511193	-0.00694452	0.268819	0.2813	-0.17109	-0.147479	0.441139	0.438019	-0.574291	-0.554743	-0.0829661	-0.0682061	-0.273323	-0.271646	0.43446	0.436076	-0.347681	-0.342192	-0.230081	-0.236416	-0.311983
25500	-0.28444	-0.28104	0.0589464	0.0771031	-0.330952	-0.3271	-0.0581104	-0.0708927	0.0888062	0.0676231	0.276088	0.279507	0.162623	0.169583	0.615853	0.601324	0.417322	0.411811	-0.351046	-0.320974	-0.375582	-0.403473	-0.505963	-0.505981	0.306155	0.386453	-0.463658	-0.438886	-0.00527631	-0.0220623	0.302055	0.285646	-0.171522	-0.151085	0.422824	0.445573	-0.574348	-0.548509	-0.067686	-0.0753153	-0.268356	-0.261197	0.435583	0.423657	-0.346468	-0.329998	-0.230081	-0.239083	-0.307686
26000	-0.284583	-0.277308	0.0436415	0.0380399	-0.333738	-0.320712	-0.0569941	-0.05217	0.0902967	0.065166	0.274333	0.296712	0.16301	0.172218	0.621639	0.592059	0.418212	0.417387	-0.346126	-0.33555	-0.380791	-0.387925	-0.499841	-0.497552	0.291877	0.377246	-0.462862	-0.443937	-0.00200821	-0.0164662	0.280434	0.286406	-0.168286	-0.170594	0.408224	0.422813	-0.574139	-0.544897	-0.0547181	-0.0856513	-0.256548	-0.272739	0.436522	0.417662	-0.343959	-0.33352	-0.230081	-0.250785	-0.306641
26500	-0.284583	-0.28958	0.0845847	0.04417	-0.335055	-0.320339	-0.0527449	-0.063345	0.096548	0.0777085	0.276987	0.291459	0.16301	0.161144	0.611052	0.618605	0.407281	0.426176	-0.338786	-0.336263	-0.384417	-0.377692	-0.487622	-0.494615	0.301705	0.297205	-0.46219	-0.442413	-0.00720056	-0.0204753	0.283797	0.288739	-0.165414	-0.167655	0.401344	0.399133	-0.574526	-0.550606	-0.0686602	-0.0578929	-0.257585	-0.256847	0.436957	0.434397	-0.341943	-0.342112	-0.230081	-0.256953	-0.306478
27000	-0.284583	-0.288996	0.0826719	0.054852	-0.330203	-0.312474	-0.0505897	-0.0794763	0.0950327	0.0905569	0.272541	0.291681	0.162777	0.171383	0.596843	0.60925	0.40214	0.425403	-0.334826	-0.302931	-0.387165	-0.381731	-0.490152	-0.483407	0.298299	0.283332	-0.466857	-0.447408	-0.0032763	-0.0123765	0.289702	0.292071	-0.168473	-0.151394	0.403392	0.401405	-0.572399	-0.55112	-0.067204	-0.0618968	-0.259657	-0.248546	0.43701	0.458859	-0.344175	-0.345822	-0.230081	-0.24826	-0.307509
27500	-0.284583	-0.289256	0.0777158	0.0753557	-0.331499	-0.311902	-0.049543	-0.0658233	0.0900937	0.0843377	0.273957	0.295064	0.156109	0.169047	0.580693	0.584098	0.407203	0.399349	-0.332539	-0.309822	-0.390208	-0.402274	-0.499122	-0.477975	0.294655	0.298583	-0.469581	-0.445109	-0.00796086	0.00330161	0.277087	0.300898	-0.168495	-0.152703	0.396791	0.394566	-0.572055	-0.545871	-0.0585614	-0.0809071	-0.255113	-0.227929	0.437391	0.430317	-0.358856	-0.342583	-0.230734	-0.249574	-0.306702
28000	-0.284583	-0.293014	0.0822741	0.0748421	-0.32681	-0.298924	-0.0477417	-0.0267265	0.0914943	0.0773849	0.276562	0.290794	0.151715	0.166812	0.573618	0.555755	0.408909	0.415771	-0.330435	-0.312963	-0.393931	-0.376492	-0.494542	-0.482658	0.292951	0.297598	-0.4692	-0.440832	-0.00890516	-0.00199391	0.279939	0.29688	-0.170128	-0.157777	0.38867	0.387767	-0.571304	-0.549146	-0.0433732	-0.0608949	-0.260439	-0.254922	0.437438	0.433071	-0.356801	-0.352943	-0.23171	-0.249413	-0.309948
28500	-0.284583	-0.288772	0.0799424	0.0787947	-0.306432	-0.313704	-0.0456512	-0.0271573	0.0983595	0.0770849	0.27987	0.288046	0.151715	0.152124	0.569195	0.526191	0.412257	0.414648	-0.336573	-0.313835	-0.394556	-0.37375	-0.494333	-0.484414	0.299642	0.303584	-0.471027	-0.426279	-0.00560366	-0.0139542	0.274923	0.283727	-0.170652	-0.161407	0.382527	0.399514	-0.571819	-0.548157	-0.0503669	-0.0502677	-0.265426	-0.248243	0.438804	0.437347	-0.353	-0.347308	-0.233545	-0.254984	-0.312372
29000	-0.284583	-0.289343	0.0707157	0.0797195	-0.257203	-0.311178	-0.0408972	-0.0303239	0.104127	0.0852655	0.281351	0.303755	0.150997	0.156735	0.562072	0.540782	0.402987	0.40677	-0.341197	-0.318619	-0.394556	-0.39805	-0.504489	-0.483255	0.295265	0.294874	-0.477374	-0.429782	-0.0116346	-0.0116162	0.28944	0.284442	-0.170652	-0.154987	0.381428	0.388006	-0.578057	-0.548859	-0.0419018	-0.050509	-0.270608	-0.252544	0.44087	0.432324	-0.351216	-0.337891	-0.233647	-0.259807	-0.299433
29500	-0.285453	-0.289308	0.0673445	0.0664876	-0.230819	-0.250882	-0.0420723	-0.0258618	0.106602	0.0852871	0.279796	0.294071	0.148363	0.160242	0.553731	0.542861	0.374895	0.405817	-0.336267	-0.313194	-0.397599	-0.402732	-0.513215	-0.479175	0.30264	0.296367	-0.477571	-0.442724	-0.00832108	-0.010659	0.299686	0.284133	-0.168605	-0.153037	0.383505	0.387724	-0.581219	-0.551022	-0.0293192	-0.0571024	-0.271373	-0.247513	0.442852	0.445712	-0.353714	-0.325534	-0.232356	-0.249077	-0.272391
30000	-0.286011	-0.291999	0.0700189	0.0575139	-0.202935	-0.234948	-0.0420008	-0.0176843	0.105379	0.0913348	0.284264	0.285915	0.153213	0.157296	0.545898	0.537799	0.361752	0.382067	-0.336331	-0.312019	-0.402014	-0.391582	-0.519212	-0.499158	0.304717	0.298656	-0.47844	-0.440855	-0.0134211	-0.0145756	0.278302	0.302139	-0.166986	-0.156016	0.397351	0.388001	-0.582609	-0.557608	-0.0299444	-0.0391318	-0.276408	-0.268382	0.443982	0.423998	-0.344235	-0.331838	-0.235791	-0.248611	-0.275662
30500	-0.286322	-0.293623	0.0532606	0.0568452	-0.194123	-0.214974	-0.0428725	-0.0395572	0.103072	0.0950325	0.287496	0.289024	0.157346	0.15637	0.537943	0.543002	0.355407	0.364445	-0.331767	-0.306686	-0.404351	-0.392238	-0.522899	-0.506651	0.318765	0.310495	-0.47844	-0.442121	-0.00982684	-0.0225551	0.284832	0.285772	-0.171753	-0.167312	0.423072	0.386711	-0.584262	-0.55371	-0.0206006	-0.0296331	-0.267221	-0.272765	0.445037	0.433409	-0.340242	-0.327826	-0.241416	-0.248007	-0.280417
31000	-0.286322	-0.283884	0.0533441	0.0737279	-0.181682	-0.188103	-0.037282	-0.0383351	0.10437	0.0935524	0.287974	0.295402	0.157795	0.156835	0.526642	0.534535	0.353723	0.364157	-0.327391	-0.307312	-0.407208	-0.389973	-0.534352	-0.499567	0.333209	0.329053	-0.47844	-0.450843	-0.00879868	-0.0327948	0.278627	0.302629	-0.179731	-0.173349	0.416952	0.41017	-0.584944	-0.550151	-0.010231	-0.0351449	-0.268705	-0.255645	0.446638	0.440223	-0.335704	-0.326034	-0.241042	-0.257047	-0.286219
31500	-0.286322	-0.273198	0.0428134	0.0601583	-0.178154	-0.182963	-0.040605	-0.0376953	0.102628	0.0926056	0.282963	0.287747	0.156931	0.163053	0.519022	0.508696	0.35993	0.359527	-0.341439	-0.303529	-0.410078	-0.38865	-0.533627	-0.504824	0.332387	0.338136	-0.478875	-0.449957	-0.0128168	-0.0307211	0.285666	0.300195	-0.182006	-0.178496	0.413109	0.417765	-0.591116	-0.562728	-0.0207313	-0.0222344	-0.273078	-0.253457	0.448726	0.431318	-0.33395	-0.329919	-0.242786	-0.262723	-0.298409
32000	-0.286322	-0.264958	0.0496914	0.0490502	-0.172045	-0.17716	-0.0413745	-0.0361	0.102035	0.0922047	0.291214	0.293585	0.156925	0.160808	0.514433	0.519378	0.369627	0.374752	-0.339825	-0.311803	-0.411861	-0.387162	-0.533616	-0.519819	0.328889	0.329393	-0.481033	-0.449786	-0.00632446	-0.0124841	0.265739	0.287955	-0.18022	-0.195656	0.414203	0.420121	-0.593769	-0.554365	-0.0124787	-0.0123292	-0.278111	-0.258832	0.452869	0.457043	-0.331857	-0.311927	-0.242356	-0.265989	-0.310193
32500	-0.286322	-0.282737	0.0465773	0.0505048	-0.186169	-0.170352	-0.0401531	-0.0295204	0.102442	0.0878403	0.289797	0.295895	0.156023	0.163742	0.510863	0.520846	0.375322	0.373409	-0.339366	-0.316445	-0.41151	-0.388719	-0.531777	-0.514405	0.333901	0.328293	-0.48288	-0.454033	-0.00173918	-0.000745289	0.288387	0.292569	-0.163871	-0.176576	0.412684	0.416956	-0.596915	-0.558213	-0.00683111	-0.0139458	-0.285549	-0.257156	0.459578	0.451657	-0.323428	-0.301243	-0.25857	-0.25982	-0.320126
33000	-0.286322	-0.28351	0.0622285	0.042913	-0.179593	-0.171981	-0.0399054	-0.0302183	0.100117	0.0943957	0.289945	0.319497	0.157448	0.164898	0.506879	0.50338	0.384716	0.370594	-0.340036	-0.32022	-0.41151	-0.402145	-0.537309	-0.520324	0.338345	0.33688	-0.486193	-0.453785	-1.2047e-05	-0.00822085	0.290073	0.283928	-0.151551	-0.158569	0.412934	0.398846	-0.597391	-0.567038	-0.00618302	-0.00960194	-0.287002	-0.272005	0.461006	0.442176	-0.33942	-0.296344	-0.264093	-0.269659	-0.318526
33500	-0.286322	-0.288824	0.0838267	0.0487553	-0.1903	-0.187291	-0.0355401	-0.0357954	0.107289	0.0938206	0.288059	0.313699	0.154747	0.166007	0.502649	0.480112	0.394668	0.384436	-0.338667	-0.328114	-0.412608	-0.40477	-0.530035	-0.521151	0.332312	0.341766	-0.48917	-0.46106	-0.0143779	-0.0147567	0.289252	0.290044	-0.146968	-0.14681	0.42357	0.417695	-0.596087	-0.572371	-0.00249701	-0.00422347	-0.28457	-0.285257	0.462262	0.445785	-0.344847	-0.322277	-0.262804	-0.280519	-0.316659
34000	-0.286322	-0.285002	0.0894274	0.0677172	-0.172536	-0.190493	-0.0385861	-0.0420372	0.108474	0.0876372	0.283599	0.298187	0.155853	0.168747	0.501571	0.490961	0.404801	0.395428	-0.337956	-0.329092	-0.413249	-0.390979	-0.515138	-0.507995	0.329293	0.342037	-0.485142	-0.455811	-0.0213173	-0.0143559	0.28864	0.291667	-0.144815	-0.130716	0.413879	0.420419	-0.595466	-0.576435	-0.00527032	-0.00526375	-0.284692	-0.265989	0.462609	0.45367	-0.330647	-0.338056	-0.262426	-0.279899	-0.314512
34500	-0.286322	-0.287405	0.0887191	0.0883963	-0.184694	-0.187246	-0.038218	-0.041061	0.109887	0.0960115	0.27907	0.289109	0.149455	0.156625	0.497543	0.485427	0.41003	0.395548	-0.339416	-0.326871	-0.412814	-0.396151	-0.514747	-0.503054	0.327224	0.32511	-0.483223	-0.459356	-0.0233993	-0.016062	0.297172	0.292035	-0.152395	-0.133788	0.415489	0.41413	-0.595817	-0.568292	0.00132534	-0.00269688	-0.281415	-0.267632	0.462609	0.461738	-0.334975	-0.334821	-0.263357	-0.279634	-0.312219
35000	-0.286322	-0.290075	0.0793168	0.0897736	-0.167057	-0.186187	-0.0367388	-0.0410837	0.112616	0.0999731	0.289522	0.307281	0.152112	0.157574	0.492248	0.496359	0.416144	0.418373	-0.3458	-0.334761	-0.413249	-0.392399	-0.514647	-0.498588	0.31781	0.337979	-0.49108	-0.458509	-0.0277401	-0.0269057	0.296003	0.302936	-0.162225	-0.139507	0.415303	0.403758	-0.595652	-0.567805	-0.00476435	-0.0153159	-0.279775	-0.263968	0.462609	0.468618	-0.335945	-0.322875	-0.264921	-0.281194	-0.310633
35500	-0.287499	-0.278365	0.0877637	0.0827148	-0.187132	-0.185306	-0.0377323	-0.0303732	0.11729	0.0955042	0.291403	0.31413	0.1543	0.158976	0.486762	0.499793	0.424231	0.415506	-0.347003	-0.334575	-0.412712	-0.393401	-0.515482	-0.494879	0.315	0.326843	-0.502063	-0.449731	-0.019955	-0.0481696	0.290426	0.302349	-0.172781	-0.160087	0.406034	0.438562	-0.595652	-0.571282	0.000409392	0.00289708	-0.281342	-0.258473	0.45817	0.45676	-0.335165	-0.32482	-0.267595	-0.280039	-0.306008
36000	-0.289079	-0.267991	0.086895	0.0857334	-0.160348	-0.185395	-0.0393437	-0.0277313	0.118657	0.10592	0.296574	0.308974	0.161787	0.157217	0.479671	0.502726	0.415664	0.443424	-0.334732	-0.321549	-0.415991	-0.398091	-0.516351	-0.482435	0.319724	0.316483	-0.489602	-0.462346	-0.0152399	-0.0548509	0.291903	0.292607	-0.171772	-0.170278	0.41372	0.419667	-0.595042	-0.568878	-0.00123856	-0.00133698	-0.292091	-0.281897	0.459504	0.475004	-0.33627	-0.327258	-0.2685	-0.27664	-0.303241
36500	-0.290109	-0.281132	0.0870407	0.0839438	-0.173693	-0.167328	-0.0387197	-0.0269822	0.116268	0.100724	0.29837	0.312938	0.165182	0.163812	0.475683	0.482159	0.415837	0.440002	-0.328777	-0.317065	-0.41987	-0.378027	-0.513822	-0.495003	0.313556	0.324198	-0.483715	-0.471012	-0.0132027	-0.0220679	0.296105	0.292244	-0.174375	-0.174691	0.439981	0.41602	-0.594601	-0.569993	0.00206113	-0.000151187	-0.283043	-0.268167	0.459565	0.475682	-0.33824	-0.331721	-0.268916	-0.273742	-0.299056
37000	-0.29045	-0.279149	0.0931934	0.0788983	-0.159036	-0.167848	-0.0368654	-0.0393704	0.115099	0.0976205	0.299131	0.292122	0.15693	0.16714	0.47344	0.465241	0.425512	0.430074	-0.329771	-0.297263	-0.413292	-0.387445	-0.527021	-0.50632	0.312688	0.318184	-0.48746	-0.461253	-0.0171649	0.00346303	0.294087	0.3066	-0.176436	-0.1796	0.447841	0.443129	-0.593101	-0.567953	-0.0037117	-0.00467707	-0.282516	-0.264676	0.459565	0.475704	-0.335041	-0.335759	-0.273771	-0.28941	-0.298893
37500	-0.291446	-0.275542	0.105556	0.076733	-0.177518	-0.166845	-0.0360272	-0.0235538	0.115696	0.100836	0.298223	0.314115	0.156921	0.167196	0.471622	0.463915	0.439636	0.445378	-0.33933	-0.292186	-0.386933	-0.409728	-0.514599	-0.507607	0.315287	0.313304	-0.496872	-0.461074	-0.0200542	0.00311642	0.296723	0.307154	-0.17606	-0.189124	0.439733	0.455246	-0.590714	-0.567119	-0.00274509	-0.00293838	-0.282677	-0.284982	0.460462	0.440186	-0.335476	-0.353205	-0.289249	-0.290462	-0.298417
38000	-0.292831	-0.284113	0.0951485	0.0931213	-0.161045	-0.164417	-0.0340647	-0.013379	0.116208	0.0978751	0.297703	0.307641	0.157285	0.160708	0.467901	0.467743	0.440973	0.446808	-0.347261	-0.294207	-0.377816	-0.400014	-0.509119	-0.502243	0.315113	0.302465	-0.500523	-0.471412	-0.0102898	-0.0392133	0.299339	0.301594	-0.180725	-0.163051	0.439394	0.436247	-0.594585	-0.575307	0.00993376	-0.0170905	-0.279707	-0.293472	0.461764	0.446988	-0.327904	-0.331818	-0.291079	-0.305018	-0.297817
38500	-0.293714	-0.296768	0.0993801	0.0826753	-0.177503	-0.158411	-0.0347637	-0.0273892	0.115765	0.108325	0.299482	0.314527	0.156618	0.15458	0.464786	0.463177	0.447396	0.443613	-0.347799	-0.312371	-0.377794	-0.372393	-0.507864	-0.488349	0.311919	0.301835	-0.502527	-0.473197	-0.0172556	-0.0309581	0.308405	0.298883	-0.180416	-0.161821	0.431808	0.435134	-0.596956	-0.573141	0.00379906	0.0130005	-0.284497	-0.288914	0.462193	0.449001	-0.336908	-0.324727	-0.29095	-0.306481	-0.297154
39000	-0.293714	-0.294403	0.105934	0.0856632	-0.15876	-0.177095	-0.0338194	-0.0309456	0.116391	0.100351	0.29961	0.312328	0.157141	0.158852	0.463738	0.462597	0.450159	0.446295	-0.355668	-0.31837	-0.38019	-0.367177	-0.506249	-0.499598	0.292063	0.304322	-0.507136	-0.467348	-0.00264237	-0.0287012	0.309764	0.303031	-0.180217	-0.155131	0.422981	0.424656	-0.602144	-0.568477	0.0125978	0.0115839	-0.284207	-0.269526	0.46301	0.456604	-0.345207	-0.333564	-0.290515	-0.307371	-0.297589
39500	-0.293714	-0.295659	0.095854	0.0955229	-0.169255	-0.164413	-0.0313654	-0.0173992	0.116266	0.0974589	0.299131	0.312344	0.157364	0.16116	0.470959	0.482158	0.448838	0.45255	-0.363571	-0.331392	-0.381185	-0.373566	-0.507517	-0.498398	0.281517	0.286019	-0.498053	-0.466155	0.00515386	-0.0228088	0.308368	0.310506	-0.180217	-0.151211	0.426993	0.423308	-0.602015	-0.577909	0.0130597	0.00459215	-0.277366	-0.262693	0.463423	0.459624	-0.334522	-0.344309	-0.290515	-0.304883	-0.295025
40000	-0.293714	-0.297442	0.105851	0.0978259	-0.159236	-0.161491	-0.0288351	-0.010265	0.115831	0.104569	0.3	0.307212	0.156494	0.161869	0.475835	0.480175	0.444248	0.454771	-0.366087	-0.349375	-0.386105	-0.376227	-0.511426	-0.497796	0.287963	0.283868	-0.490467	-0.468767	0.0124644	0.00454005	0.316683	0.307019	-0.177174	-0.187548	0.423305	0.40177	-0.601405	-0.574447	0.0245431	0.0171733	-0.276182	-0.261578	0.464654	0.469818	-0.333082	-0.329622	-0.29159	-0.301561	-0.27496
40500	-0.295018	-0.280201	0.100004	0.114064	-0.163694	-0.161929	-0.0179944	-0.0152749	0.114297	0.102505	0.29821	0.309191	0.156059	0.164841	0.469823	0.486272	0.446765	0.445957	-0.36856	-0.33674	-0.391052	-0.368076	-0.511767	-0.501346	0.301457	0.274684	-0.489405	-0.471682	0.0156626	0.00783393	0.313818	0.32347	-0.177609	-0.175195	0.423079	0.407762	-0.60609	-0.571639	0.015597	0.0276308	-0.27447	-0.253056	0.465217	0.455197	-0.334216	-0.318568	-0.292253	-0.301466	-0.261515
41000	-0.295289	-0.294342	0.0955136	0.115799	-0.159444	-0.160305	-0.0112409	-0.00728488	0.105836	0.0977597	0.294511	0.312509	0.154824	0.163906	0.470049	0.477326	0.452052	0.450566	-0.374955	-0.335513	-0.392645	-0.368785	-0.507868	-0.503012	0.303491	0.289004	-0.492798	-0.468071	0.0207361	-0.00206407	0.321913	0.32033	-0.171138	-0.169684	0.423086	0.418598	-0.60225	-0.574032	0.0257227	0.0314567	-0.273837	-0.267684	0.465217	0.445462	-0.329555	-0.308643	-0.292253	-0.303226	-0.261515
41500	-0.295453	-0.290379	0.110885	0.0977748	-0.159226	-0.157618	-0.0152213	-0.01541	0.0934477	0.0962372	0.289497	0.310961	0.154755	0.1645	0.463549	0.458744	0.452986	0.439904	-0.378876	-0.337895	-0.394314	-0.37434	-0.502338	-0.502247	0.303319	0.313116	-0.49063	-0.461591	0.0137432	0.0190171	0.329642	0.317952	-0.165989	-0.166286	0.429382	0.411816	-0.60148	-0.569864	0.0215847	0.0177895	-0.276696	-0.261073	0.465219	0.458394	-0.32856	-0.314626	-0.292253	-0.301307	-0.261629
42000	-0.294663	-0.295385	0.0931608	0.102166	-0.157412	-0.150236	-0.021216	-0.0175492	0.0777014	0.0788649	0.291672	0.297951	0.152968	0.156038	0.457952	0.460768	0.446551	0.452571	-0.382492	-0.34331	-0.395851	-0.383074	-0.502245	-0.504433	0.292624	0.323025	-0.484804	-0.45585	0.0220635	0.0122152	0.328177	0.326025	-0.163257	-0.14209	0.429757	0.4386	-0.602549	-0.566384	0.0127262	0.0350748	-0.281811	-0.264574	0.461528	0.450015	-0.343012	-0.324901	-0.292253	-0.311361	-0.262819
42500	-0.293714	-0.299009	0.0778072	0.0958364	-0.15743	-0.150394	-0.019724	-0.00978972	0.0520282	0.0678445	0.290443	0.305546	0.151514	0.154837	0.455382	0.459381	0.443193	0.449206	-0.385963	-0.366466	-0.395851	-0.384491	-0.503266	-0.50006	0.302074	0.297042	-0.485832	-0.449847	0.0275031	0.00460985	0.331065	0.342976	-0.167676	-0.160717	0.43196	0.439267	-0.60292	-0.571102	0.0305076	0.0274374	-0.278999	-0.260222	0.458696	0.447992	-0.333731	-0.316551	-0.292253	-0.307458	-0.262819
43000	-0.291633	-0.293803	0.067371	0.0717941	-0.158051	-0.150044	-0.0233187	-0.0110217	0.0423339	0.035574	0.286662	0.303995	0.155198	0.154309	0.451457	0.455926	0.447028	0.436698	-0.378793	-0.385648	-0.39846	-0.373899	-0.501056	-0.486433	0.304963	0.300659	-0.480614	-0.452615	0.0418564	0.0122903	0.325683	0.34444	-0.171529	-0.175485	0.434725	0.436539	-0.603359	-0.569864	0.0374328	0.0275751	-0.278913	-0.268241	0.454744	0.451542	-0.328734	-0.327691	-0.292253	-0.312029	-0.259061
43500	-0.290235	-0.285475	0.0616172	0.0717509	-0.16342	-0.157363	-0.024222	-0.0122325	0.0276706	0.0286752	0.286957	0.306963	0.153599	0.158594	0.449827	0.455543	0.45358	0.45358	-0.381597	-0.379471	-0.39846	-0.373861	-0.501696	-0.494924	0.315742	0.298119	-0.480235	-0.438087	0.0454897	0.0424119	0.320141	0.330606	-0.170354	-0.17459	0.434168	0.437822	-0.604772	-0.575398	0.0546096	0.0396787	-0.276717	-0.270135	0.456464	0.449895	-0.340695	-0.330043	-0.292452	-0.318834	-0.258746
44000	-0.290235	-0.281393	0.0795461	0.0622927	-0.153517	-0.156717	-0.024178	-0.0089576	0.0197369	0.00967469	0.286957	0.309416	0.143272	0.155425	0.45425	0.448448	0.453392	0.456861	-0.372953	-0.344177	-0.399764	-0.370546	-0.507814	-0.493437	0.311101	0.312891	-0.479806	-0.444279	0.0375353	0.0420191	0.311076	0.323822	-0.165224	-0.171916	0.438259	0.441123	-0.604603	-0.570637	0.0485696	0.0598387	-0.278325	-0.254488	0.464583	0.45919	-0.352195	-0.337309	-0.29312	-0.309586	-0.261514
44500	-0.290235	-0.292121	0.0835754	0.0647913	-0.165019	-0.154768	-0.0269891	-0.00935793	0.0226615	0.0067452	0.286672	0.303113	0.130345	0.151344	0.453561	0.438241	0.460137	0.459499	-0.368989	-0.338712	-0.399764	-0.38696	-0.513996	-0.488036	0.315695	0.334072	-0.467167	-0.453254	0.0397872	0.0429871	0.304976	0.319498	-0.163696	-0.166648	0.445218	0.437976	-0.605122	-0.575195	0.0530639	0.0651259	-0.281755	-0.257083	0.469407	0.473778	-0.348785	-0.331799	-0.293123	-0.307802	-0.261156
45000	-0.288932	-0.290623	0.0684504	0.0713072	-0.177201	-0.154558	-0.0274769	-0.0223704	0.0251086	0.00227313	0.282846	0.316076	0.140511	0.145809	0.455195	0.429357	0.454741	0.473143	-0.365652	-0.335624	-0.399764	-0.377308	-0.513138	-0.486662	0.315912	0.332983	-0.480788	-0.451222	0.0350479	0.0295022	0.302024	0.319298	-0.162391	-0.168697	0.445759	0.434228	-0.608341	-0.571378	0.06482	0.0660419	-0.270516	-0.276883	0.469096	0.478836	-0.354828	-0.326644	-0.293123	-0.307356	-0.261949
[truncated: 101 more columns]
