# Supplementary material for: Music-induced emotion flow modeling by ENMI Network
Source: PLoS One. 2024 Oct 21;19(10):e0297712. doi: 10.1371/journal.pone.0297712 (PMC11493256; doi:10.1371/journal.pone.0297712)
Supplement: S2 File — (ZIP) [file pone.0297712.s002.zip › The points extracted from images for analysis/Prediction_valence(four examples).xlsx]

## Sheet: Sheet1
	song_id_791(True)	song_id_791(Predictions)	song_id_697(True)	song_id_697(Predictions)	song_id_926(True)	song_id_926(Predictions)	song_id_420(True)	song_id_420(Predictions)	song_id_207(True)	song_id_207(Predictions)	song_id_107(True)	song_id_107(Predictions)	song_id_427(True)	song_id_427(Predictions)	song_id_519(True)	song_id_519(Predictions)	song_id_676(True)	song_id_676(Predictions)	song_id_801(True)	song_id_801(Predictions)	song_id_869(True)	song_id_869(Predictions)	song_id_444(True)	song_id_444(Predictions)	song_id_325(True)	song_id_325(Predictions)	song_id_127(True)	song_id_127(Predictions)	song_id_682(True)	song_id_682(Predictions)	song_id_462(True)	song_id_462(Predictions)	song_id_353(True)	song_id_353(Predictions)	song_id_300(True)	song_id_300(Predictions)	song_id_197(True)	song_id_197(Predictions)	song_id_781(True)	song_id_781(Predictions)	song_id_58(True)	song_id_58(Predictions)	song_id_136(True)	song_id_136(Predictions)	song_id_985(True)	song_id_985(Predictions)	song_id_560(True)	song_id_560(Predictions)	song_id_214(True)
16000	0.0302223	0.0466967	0.240384	0.246788	-0.0101954	-0.00516141	0.123857	0.0816162	0.125413	0.116756	-0.138636	-0.138926	0.109142	0.125863	0.17437	0.181756	0.453673	0.443254	-0.234301	-0.246649	0.0063288	0.0156868	-0.335455	-0.34055	0.115713	0.130083	0.0807459	0.0885859	0.260385	0.248565	0.0308967	0.0293748	-0.0982339	-0.0959024	0.0515328	0.0738555	-0.346055	-0.327205	-0.011021	-0.00235595	-0.0394524	-0.0500029	0.245325	0.253858	0.115134	0.108284	0.0142715	0.00927873	-0.0328421
16500	0.00904385	0.0381777	0.239946	0.261632	-0.0167325	-0.00456447	0.113351	0.110408	0.122577	0.12829	-0.136619	-0.120542	0.109561	0.119618	0.161512	0.173087	0.454829	0.446893	-0.238654	-0.235916	0.00749786	0.0112675	-0.338911	-0.344841	0.126199	0.136364	0.0927304	0.0758371	0.260665	0.256658	0.0154887	0.0325884	-0.0944721	-0.0847362	0.0469327	0.0581498	-0.34796	-0.338355	-0.00420582	0.0017235	-0.0510453	-0.0453384	0.248261	0.263264	0.123837	0.11902	0.0165244	0.0218378	-0.0328421
17000	0.013406	0.0323459	0.242942	0.258296	-0.023328	-0.00980245	0.109067	0.114123	0.119959	0.127796	-0.136537	-0.127937	0.112797	0.113003	0.154343	0.161626	0.456961	0.44646	-0.231644	-0.263114	0.0076338	0.0141762	-0.344493	-0.341536	0.129142	0.130649	0.085921	0.0825625	0.264545	0.268594	0.0486527	0.0230388	-0.0885166	-0.0955149	0.0400522	0.0542108	-0.351455	-0.343257	0.00153725	0.012499	-0.0450492	-0.0503854	0.248261	0.254054	0.132008	0.130931	-0.0103692	0.0222368	-0.0328421
17500	0.0131955	0.00925152	0.235967	0.255299	-0.0244019	-0.0200393	0.104513	0.0923922	0.114623	0.122549	-0.137605	-0.12916	0.112791	0.119648	0.146406	0.14593	0.460727	0.466697	-0.235387	-0.263657	0.00966155	0.00848424	-0.384804	-0.345915	0.136852	0.138341	0.0848429	0.0857407	0.265287	0.262558	0.0258349	0.0394863	-0.0847485	-0.0778206	0.038997	0.0414152	-0.352241	-0.333054	0.00414697	0.0102216	-0.0494774	-0.055366	0.248261	0.244674	0.129841	0.145517	-0.0118104	0.00349804	-0.0328421
18000	0.0139099	0.013528	0.233804	0.245802	-0.0206037	-0.0265936	0.0880586	0.0953515	0.113109	0.118482	-0.137282	-0.1183	0.10928	0.109696	0.141867	0.139595	0.465558	0.466602	-0.253639	-0.260449	0.0123862	-0.0015711	-0.380048	-0.350678	0.159451	0.139072	0.0854279	0.0761048	0.277881	0.285933	0.0394788	0.0416915	-0.0790015	-0.0761831	0.0371542	0.052358	-0.345246	-0.326639	0.003036	0.0108075	-0.0663559	-0.0468542	0.248261	0.250142	0.13735	0.143488	-0.00972622	-0.00545045	-0.0435887
18500	0.0165594	0.0247783	0.236847	0.237397	-0.0206252	-0.023596	0.0723227	0.0853959	0.111901	0.120368	-0.138322	-0.136139	0.106842	0.116157	0.150282	0.138854	0.469596	0.481839	-0.285424	-0.268457	0.00994472	0.0126935	-0.359636	-0.347709	0.125212	0.144076	0.083901	0.0905434	0.279583	0.288145	0.046019	0.0317684	-0.0845802	-0.083641	0.0375454	0.0561592	-0.336955	-0.317036	0.0171965	0.015068	-0.0627938	-0.058345	0.248261	0.275838	0.135237	0.141153	-0.0046253	-0.00676461	-0.0590818
19000	0.0375053	0.0220945	0.234271	0.242574	-0.0293619	-0.0174325	0.0656055	0.0734082	0.112747	0.124505	-0.138202	-0.144873	0.104662	0.117681	0.14039	0.139091	0.470225	0.481367	-0.307331	-0.29418	0.0118434	0.0137481	-0.371429	-0.334731	0.0559869	0.14934	0.084888	0.0913301	0.286898	0.295931	0.023572	0.0443713	-0.0789057	-0.0559503	0.0379259	0.056737	-0.325748	-0.324638	0.027429	0.0303481	-0.0626892	-0.0704063	0.248501	0.269535	0.139025	0.139706	-0.00736273	0.00732486	-0.0756915
19500	0.0727711	0.0303461	0.233352	0.241591	-0.0403981	-0.024035	0.0677257	0.0796799	0.113247	0.111786	-0.13682	-0.115674	0.112834	0.130234	0.145489	0.138816	0.470225	0.479176	-0.316254	-0.318917	0.0111117	0.00709435	-0.379367	-0.352813	0.0343995	0.108222	0.0889177	0.100813	0.294178	0.298122	0.0527584	0.042931	-0.0774043	-0.0705413	0.0379259	0.0539097	-0.323478	-0.328521	0.0299217	0.0236214	-0.0525766	-0.0693885	0.249338	0.255391	0.140347	0.138209	-0.0074854	-0.00909321	-0.0867215
20000	0.0724539	0.0494636	0.231906	0.249874	-0.0402032	-0.0288595	0.0736276	0.0600056	0.114291	0.107242	-0.135112	-0.111885	0.11946	0.132815	0.148642	0.146065	0.470878	0.477353	-0.320446	-0.329482	0.0111117	0.011562	-0.432079	-0.352764	0.0334782	0.0542761	0.0842972	0.102729	0.294502	0.314927	0.0398172	0.0390786	-0.0762157	-0.0734325	0.0349685	0.0456412	-0.330626	-0.31655	0.031447	0.0366445	-0.0492083	-0.0533714	0.249565	0.267477	0.13855	0.138617	0.00283918	-0.00565274	-0.0916466
20500	0.0698783	0.0714776	0.237121	0.259314	-0.0522948	-0.0283668	0.0773513	0.0566785	0.111795	0.110582	-0.135	-0.122336	0.126211	0.128392	0.147058	0.149044	0.47196	0.479802	-0.324783	-0.321471	0.0111117	0.0155416	-0.472172	-0.360446	0.0249999	0.0400573	0.082002	0.092994	0.303606	0.310924	0.0489476	0.0405176	-0.0854596	-0.0702884	0.0322395	0.0384	-0.338162	-0.314319	0.0599036	0.0367552	-0.0503674	-0.0509329	0.249565	0.267703	0.138596	0.148631	0.0154727	0.00130734	-0.0939461
21000	0.0697173	0.0782548	0.240077	0.251518	-0.0526669	-0.0471679	0.0740768	0.0754746	0.113041	0.117635	-0.135355	-0.129108	0.132755	0.128369	0.140913	0.144532	0.472319	0.493072	-0.325747	-0.328538	0.0110897	0.00648218	-0.481528	-0.39564	0.0872951	0.038839	0.0809828	0.0906861	0.29637	0.306131	0.0395209	0.0453142	-0.0784548	-0.0759299	0.0198548	0.0404807	-0.339583	-0.327189	0.176384	0.0514259	-0.0628103	-0.0507699	0.249565	0.246914	0.13304	0.148041	0.0135598	0.00596769	-0.095883
21500	0.0697173	0.0672721	0.232597	0.252576	-0.0547681	-0.0521021	0.0738664	0.0794799	0.109839	0.115929	-0.134457	-0.119555	0.138461	0.134084	0.14058	0.138644	0.460806	0.485969	-0.329223	-0.341003	0.0102409	0.010872	-0.487408	-0.497303	0.111173	0.0594507	0.0778844	0.0998832	0.303363	0.348989	0.030541	0.0489475	-0.0610726	-0.0800495	0.000109323	0.0334382	-0.332232	-0.328603	0.160531	0.0958885	-0.0695361	-0.0499269	0.25	0.239569	0.122856	0.148669	0.0125118	0.0254656	-0.0973645
22000	0.0697173	0.0598069	0.227709	0.250211	-0.0515462	-0.0457323	0.0743012	0.0665561	0.100577	0.114793	-0.131957	-0.114109	0.14379	0.154591	0.14396	0.147893	0.44817	0.470384	-0.332256	-0.347609	0.00955733	0.0216174	-0.49285	-0.505228	0.147713	0.110517	0.0802636	0.0939282	0.299387	0.323551	0.0727833	0.0316508	-0.057567	-0.0641522	-0.00673256	0.016175	-0.327936	-0.316592	0.179403	0.162396	-0.0746872	-0.0703362	0.25	0.255409	0.142474	0.134805	0.0125118	0.0076776	-0.0984917
22500	0.0764284	0.0829755	0.222998	0.235318	-0.0488447	-0.0445763	0.0746236	0.0634646	0.0986537	0.109669	-0.13051	-0.1257	0.147106	0.144738	0.145304	0.145688	0.443088	0.470052	-0.334852	-0.339321	0.00903087	0.010914	-0.498129	-0.531803	0.0739194	0.139434	0.0780841	0.0966562	0.313016	0.315362	-0.0996055	0.071681	-0.054166	-0.0577915	-0.00615688	0.0109774	-0.328261	-0.303012	0.181367	0.183956	-0.0786123	-0.0640798	0.248223	0.271391	0.131093	0.133861	0.0125118	0.0114623	-0.101659
23000	0.0654248	0.0813067	0.218095	0.229699	-0.0454283	-0.0442678	0.0766133	0.0669381	0.0828796	0.104609	-0.124038	-0.131003	0.14264	0.140095	0.143417	0.143533	0.438939	0.430865	-0.336283	-0.347884	0.00870081	0.0161634	-0.50363	-0.531908	0.151063	0.107966	0.110854	0.0843213	0.307557	0.300499	0.00829967	0.0329138	-0.0476473	-0.0551225	-0.0059754	-0.00372511	-0.329769	-0.306075	0.189689	0.174177	-0.0882923	-0.0693208	0.248411	0.268991	0.142909	0.138887	0.0125118	0.012556	-0.103665
23500	0.0673605	0.072956	0.21119	0.234332	-0.0398225	-0.0409629	0.0753089	0.0717022	0.0696503	0.103615	-0.120368	-0.119611	0.141011	0.144095	0.137428	0.141189	0.438045	0.43502	-0.374215	-0.347805	0.00402697	0.00716368	-0.509229	-0.497263	0.178118	0.110367	0.125019	0.0984556	0.308245	0.313121	0.0179686	-0.0530159	-0.0420978	-0.0470448	-0.0067965	-0.00713136	-0.340019	-0.325193	0.205687	0.177238	-0.0815382	-0.0785154	0.251748	0.232134	0.147775	0.136627	0.0207697	0.0152104	-0.103709
24000	0.0686655	0.0608974	0.204224	0.234555	-0.035094	-0.0370416	0.0782731	0.0740668	0.0611739	0.0826177	-0.116578	-0.116318	0.138615	0.151664	0.133502	0.128205	0.433002	0.432461	-0.393478	-0.335129	0.00367188	0.00986871	-0.511451	-0.483106	0.175588	0.179956	0.129505	0.124358	0.304107	0.303046	0.00802558	0.015405	-0.0389112	-0.0380904	-0.0089629	0.0115391	-0.340435	-0.335151	0.197172	0.191037	-0.0738955	-0.0836945	0.253769	0.229599	0.149027	0.136224	0.0207697	0.0208924	-0.105122
24500	0.0695789	0.0616922	0.203691	0.208911	-0.0338741	-0.036583	0.0830566	0.0608175	0.0590248	0.0746251	-0.11636	-0.109821	0.134464	0.145396	0.135272	0.130113	0.430494	0.429679	-0.394948	-0.391047	0.00131138	0.0135253	-0.514641	-0.487392	0.188678	0.174491	0.125454	0.131839	0.305142	0.314329	0.0140375	-0.00192667	-0.0360219	-0.0396759	-0.011993	0.00925055	-0.341111	-0.320704	0.201804	0.224523	-0.0814641	-0.0828257	0.255346	0.252051	0.140283	0.155878	0.0207697	0.023442	-0.106985
25000	0.0670273	0.0712117	0.205864	0.211532	-0.0276482	-0.0359046	0.087366	0.0602676	0.0580325	0.0616988	-0.115815	-0.107665	0.135625	0.150533	0.134033	0.125258	0.431569	0.43492	-0.387939	-0.406283	-0.00442779	0.00475883	-0.528017	-0.535193	0.192517	0.17529	0.124181	0.114666	0.309715	0.319041	0.00477874	0.00389112	-0.0335761	-0.0378834	-0.0131003	0.00298056	-0.341814	-0.336533	0.195851	0.195832	-0.0791445	-0.0691453	0.253173	0.262935	0.137091	0.131787	0.0193724	0.021588	-0.107187
25500	0.0679782	0.0670188	0.210404	0.230742	-0.0269388	-0.0289477	0.0903463	0.0502736	0.0600052	0.0529369	-0.113581	-0.106758	0.134036	0.151915	0.132151	0.123694	0.428316	0.44876	-0.382355	-0.405717	-0.0105873	-0.00346159	-0.537583	-0.536044	0.183138	0.190718	0.117241	0.126051	0.306305	0.312692	0.0270635	0.0127479	-0.0292114	-0.0366273	-0.0126057	0.00570057	-0.34174	-0.340164	0.215826	0.203908	-0.0734449	-0.0890207	0.249889	0.257525	0.140405	0.139006	0.0190306	0.0270944	-0.10807
26000	0.0688478	0.0705906	0.210987	0.227557	-0.0367195	-0.0283143	0.0913314	0.0660653	0.0615379	0.0571186	-0.1201	-0.103222	0.132193	0.152613	0.139049	0.127965	0.427766	0.437823	-0.377875	-0.405658	-0.0149282	-0.00980488	-0.546283	-0.529908	0.188506	0.19481	0.113876	0.120321	0.304954	0.32555	-0.00718887	0.0167111	-0.0290762	-0.0340916	-0.0148876	0.000723601	-0.340869	-0.335027	0.21315	0.198898	-0.0719834	-0.0834565	0.261326	0.23686	0.141196	0.151861	0.0190306	0.0159316	-0.106829
26500	0.0662391	0.0696623	0.218615	0.232526	-0.0337016	-0.0279715	0.0921994	0.0858507	0.061942	0.0686383	-0.12641	-0.103685	0.131732	0.139012	0.144274	0.133334	0.425295	0.438036	-0.372808	-0.397694	-0.0175422	-0.00785125	-0.556835	-0.53126	0.187139	0.198686	0.114901	0.107379	0.309968	0.291543	0.0148433	0.00829722	-0.0283069	-0.0339369	-0.020388	-0.00478049	-0.340846	-0.34329	0.212912	0.214368	-0.0815319	-0.0711887	0.290979	0.265883	0.141421	0.14992	0.0190306	0.013397	-0.10784
27000	0.0640952	0.0712587	0.222938	0.232191	-0.0331951	-0.0323351	0.094221	0.0917443	0.0608092	0.0670338	-0.129827	-0.121744	0.131732	0.137878	0.148001	0.138669	0.42153	0.447559	-0.366957	-0.360163	-0.0228905	-0.011038	-0.547832	-0.524046	0.188078	0.197731	0.117175	0.108544	0.318155	0.325214	0.0202064	0.00794934	-0.0280434	-0.00866676	-0.0227713	-0.00532017	-0.345134	-0.336046	0.20851	0.220881	-0.109052	-0.0841087	0.303141	0.329244	0.144134	0.148901	0.0190306	0.0291685	-0.100546
27500	0.0610217	0.0767537	0.202802	0.230577	-0.0358083	-0.0305985	0.0947361	0.095818	0.0615283	0.0648782	-0.132003	-0.111607	0.136286	0.135276	0.149983	0.149112	0.420223	0.431369	-0.366957	-0.364047	-0.0242881	-0.0128186	-0.536873	-0.502936	0.189565	0.196651	0.115662	0.105574	0.314516	0.334381	0.0201157	0.0139139	-0.0279803	-0.0081313	-0.0235235	-0.0108454	-0.345969	-0.323903	0.206251	0.218525	-0.110505	-0.0921234	0.304283	0.315775	0.135466	0.140183	0.0190306	0.027134	-0.0946847
28000	0.0605364	0.0684978	0.207436	0.212003	-0.0400809	-0.0375631	0.0952447	0.101922	0.0624087	0.0633344	-0.130901	-0.122462	0.141158	0.159887	0.1546	0.152549	0.415183	0.436377	-0.368696	-0.369496	-0.0286156	0.00544964	-0.535678	-0.522055	0.189565	0.215538	0.114478	0.108942	0.319673	0.335152	0.0247383	0.016983	-0.0237889	-0.0361063	-0.0237965	-0.0251232	-0.345652	-0.32962	0.207064	0.21875	-0.114272	-0.110406	0.306087	0.312032	0.134023	0.129675	0.0250106	0.0249687	-0.0913355
28500	0.0552327	0.0703318	0.213338	0.222385	-0.0280342	-0.0465631	0.0962156	0.0830407	0.0629796	0.0640171	-0.127071	-0.120343	0.142477	0.153656	0.156831	0.135988	0.415489	0.427051	-0.368696	-0.375143	-0.0403001	-0.0211578	-0.533916	-0.537658	0.188064	0.201252	0.121773	0.11672	0.308737	0.332335	0.0138239	0.0305611	-0.0278096	-0.0426796	-0.0157532	-0.0175729	-0.345697	-0.350926	0.256975	0.209147	-0.127912	-0.117989	0.305942	0.304576	0.150564	0.131604	0.0208936	0.0373453	-0.0911066
29000	0.0512633	0.0650303	0.199854	0.219386	0.00315352	-0.0367644	0.0970415	0.0763365	0.062813	0.0668632	-0.128044	-0.12474	0.143382	0.15303	0.157796	0.137066	0.408375	0.411181	-0.368696	-0.373073	-0.0488795	-0.039863	-0.532822	-0.5387	0.19333	0.179469	0.133314	0.111824	0.31024	0.33246	0.0292804	0.0243935	-0.0271199	-0.0332371	0.0207849	-0.00847796	-0.347864	-0.356774	0.319373	0.230665	-0.154656	-0.143274	0.309094	0.298289	0.144667	0.142588	0.019716	0.0450034	-0.0911066
29500	0.0488528	0.0564688	0.199883	0.216177	0.0185882	-0.00468827	0.0972585	0.0798927	0.062813	0.0653319	-0.128044	-0.120264	0.145401	0.157803	0.15905	0.142289	0.397683	0.421574	-0.368835	-0.334538	-0.0502958	-0.0365966	-0.53005	-0.526964	0.194265	0.190109	0.197049	0.119941	0.316304	0.317864	0.0153053	0.0301478	-0.0264405	-0.029188	0.0277906	0.0260781	-0.34805	-0.352596	0.349196	0.291225	-0.15455	-0.152952	0.313123	0.300107	0.135026	0.153454	0.0175569	0.0287193	-0.0911066
30000	0.0454342	0.0586953	0.199994	0.206846	0.0377009	0.00520706	0.0987835	0.0730274	0.062813	0.0666101	-0.126918	-0.105547	0.145643	0.175067	0.159995	0.157888	0.39067	0.413538	-0.371781	-0.329016	-0.0532589	-0.0382795	-0.528216	-0.549269	0.195849	0.1899	0.151977	0.162514	0.321655	0.320221	0.0128692	0.0325419	-0.0306336	-0.0173896	0.0019752	0.0288103	-0.346689	-0.352315	0.360007	0.344827	-0.157796	-0.141903	0.309127	0.32332	0.143218	0.160774	-0.0128315	0.0252172	-0.0911066
30500	0.0423261	0.0468421	0.197949	0.201192	0.0475856	0.0217219	0.100665	0.107471	0.062813	0.0655091	-0.126236	-0.111831	0.143469	0.168427	0.162076	0.161715	0.397218	0.392309	-0.375303	-0.341238	-0.0559339	-0.0441488	-0.524056	-0.550145	0.186477	0.183126	0.159724	0.174946	0.320759	0.333818	0.0350362	0.0203815	-0.0319564	-0.0336142	-0.0160786	0.0135105	-0.3534	-0.345367	0.373464	0.34864	-0.165071	-0.137909	0.319391	0.323554	0.152206	0.14856	-0.031617	0.00887902	-0.0889334
31000	0.041104	0.0622251	0.200946	0.203353	0.0509359	0.0406274	0.102327	0.100214	0.062813	0.0765735	-0.122123	-0.112483	0.145113	0.159577	0.161638	0.157444	0.409468	0.383275	-0.3797	-0.351465	-0.0599632	-0.0454009	-0.518132	-0.524361	0.182174	0.194431	0.161123	0.14955	0.317689	0.342632	0.0234634	0.0249834	-0.0330905	-0.0458704	-0.0143453	-0.0114529	-0.358324	-0.315752	0.40068	0.375025	-0.170897	-0.151923	0.325439	0.328202	0.159253	0.146517	-0.0311795	-0.0190441	-0.0889334
31500	0.0367526	0.0517555	0.210993	0.20151	0.0520177	0.0484893	0.0995176	0.0920276	0.062813	0.0743176	-0.118232	-0.115898	0.145209	0.15488	0.162826	0.158357	0.418374	0.404483	-0.382072	-0.352911	-0.0675155	-0.0334718	-0.517727	-0.533879	0.183478	0.199754	0.151059	0.148948	0.319678	0.339824	0.0417026	0.0290841	-0.0366538	-0.0268797	-0.0116339	-0.0050809	-0.360435	-0.333163	0.405034	0.413865	-0.161821	-0.163863	0.328846	0.331356	0.15772	0.157998	-0.0259272	-0.0384597	-0.0880638
32000	0.0336304	0.0417179	0.212416	0.220147	0.0639329	0.060305	0.102127	0.0941417	0.0623552	0.0652465	-0.116514	-0.107112	0.144155	0.159139	0.162812	0.151862	0.426453	0.450605	-0.382609	-0.354945	-0.0722164	-0.0464684	-0.5194	-0.509584	0.187103	0.199079	0.158612	0.145104	0.31433	0.330638	0.0104462	0.0329824	-0.0367228	-0.0329677	-0.0123965	-0.00356603	-0.362611	-0.321651	0.406624	0.42585	-0.174086	-0.174995	0.327527	0.351526	0.160889	0.174097	-0.012018	-0.0271445	-0.0880638
32500	0.0336304	0.0378819	0.214258	0.233032	0.0918461	0.0557295	0.102562	0.0970602	0.0613664	0.0613182	-0.109309	-0.0996277	0.143134	0.170402	0.165647	0.153084	0.437265	0.448872	-0.382702	-0.362633	-0.0748418	-0.0628434	-0.519124	-0.496864	0.181395	0.196933	0.163884	0.140296	0.311923	0.319567	0.0292826	0.0313401	-0.0410999	-0.00900804	-0.0128476	-0.00891757	-0.363466	-0.339071	0.411472	0.428547	-0.169459	-0.183287	0.32631	0.340087	0.164563	0.167794	-0.0147988	-0.0011547	-0.0880638
33000	0.0331454	0.0267481	0.213848	0.222429	0.0971681	0.0729133	0.102562	0.091673	0.0610735	0.0656462	-0.103004	-0.11306	0.143147	0.156482	0.170168	0.168515	0.44922	0.424807	-0.381183	-0.364771	-0.0760822	-0.0708944	-0.518241	-0.52051	0.181118	0.193209	0.166894	0.147624	0.317542	0.323566	0.0198317	0.0211437	-0.0380058	-0.042634	-0.0114557	-0.00416463	-0.365816	-0.350968	0.4092	0.412437	-0.15801	-0.161216	0.324348	0.353278	0.159973	0.175805	-0.0171466	0.00692766	-0.0880638
33500	0.0143585	0.022639	0.201862	0.212281	0.0999476	0.103895	0.101764	0.0864735	0.0610735	0.0622554	-0.0951969	-0.106692	0.143452	0.15858	0.175466	0.166963	0.451538	0.456511	-0.378004	-0.364387	-0.0776218	-0.0785021	-0.521393	-0.529398	0.18104	0.194813	0.168097	0.168096	0.308868	0.309092	0.0187364	0.0233074	-0.0412769	-0.0504973	-0.0076999	0.00433708	-0.366495	-0.361328	0.40149	0.409129	-0.161076	-0.152077	0.327391	0.340713	0.160385	0.174451	-0.0110572	0.00848724	-0.0874569
34000	0.0144999	0.0228143	0.212537	0.213918	0.100701	0.113945	0.101763	0.0941936	0.0610735	0.0671775	-0.081494	-0.0870412	0.145198	0.165934	0.185642	0.158419	0.453535	0.450243	-0.372537	-0.384113	-0.0801976	-0.0681452	-0.522875	-0.520647	0.175317	0.194346	0.167428	0.167082	0.318796	0.33089	0.0203947	0.0179013	-0.04683	-0.047195	0.018076	0.00525987	-0.361225	-0.361382	0.407438	0.385138	-0.156757	-0.149345	0.323913	0.349911	0.157623	0.167985	-0.0101036	0.00997149	-0.0861321
34500	0.0150739	0.0232964	0.223753	0.213068	0.104391	0.108151	0.101614	0.0972398	0.0615083	0.0665205	-0.0474918	-0.0744406	0.146826	0.155714	0.206958	0.166244	0.456931	0.444549	-0.377081	-0.362529	-0.0818415	-0.0819375	-0.522168	-0.522265	0.174653	0.172889	0.166141	0.156066	0.315878	0.320506	0.0148096	0.0154519	-0.0453445	-0.0570482	0.0362098	0.0215019	-0.358445	-0.350383	0.399047	0.385739	-0.150663	-0.156385	0.323913	0.36167	0.157266	0.177661	-0.0104005	-0.00233603	-0.0822318
35000	0.0153695	0.015919	0.229307	0.223916	0.105197	0.112643	0.101209	0.0934615	0.0610735	0.0706847	-0.0412936	-0.0485126	0.147686	0.156535	0.205586	0.197774	0.459063	0.473593	-0.378696	-0.375142	-0.0822459	-0.0754961	-0.521757	-0.51818	0.185627	0.169902	0.162125	0.155392	0.315917	0.317819	0.00939693	0.0250466	-0.0472938	-0.0346007	0.0336255	0.0410289	-0.358583	-0.346012	0.412645	0.393384	-0.154255	-0.154453	0.323913	0.376663	0.156729	0.176957	-0.00658009	0.00371309	-0.0819052
35500	0.00885823	0.0249975	0.238569	0.256738	0.107287	0.105667	0.0963372	0.0919459	0.0611357	0.0582047	-0.0393479	-0.0326523	0.148566	0.166876	0.206747	0.20085	0.459864	0.45627	-0.378696	-0.389166	-0.0833845	-0.0857829	-0.520149	-0.499123	0.177788	0.196077	0.163021	0.158845	0.321329	0.310763	0.0164441	0.0200015	-0.0475485	-0.0383105	0.0396241	0.0470835	-0.361046	-0.352442	0.398289	0.421329	-0.15439	-0.146332	0.324348	0.375347	0.166516	0.166566	-0.0128559	0.00970817	-0.079281
36000	0.0088478	0.0274693	0.230323	0.264857	0.109979	0.108742	0.0947632	0.101928	0.0611582	0.061131	-0.0385863	-0.0321274	0.148993	0.157429	0.207377	0.20328	0.463963	0.478845	-0.3775	-0.35793	-0.0832335	-0.094003	-0.519334	-0.481984	0.178575	0.186288	0.171482	0.160006	0.314905	0.320157	0.0132174	0.0114152	-0.0559313	-0.041425	0.0159612	0.0461687	-0.366392	-0.360372	0.412937	0.435732	-0.16144	-0.157398	0.324348	0.355225	0.16641	0.164929	-0.0254353	0.000667309	-0.0749407
36500	0.008413	0.00721155	0.233438	0.251502	0.10469	0.112992	0.0934621	0.100865	0.0605569	0.0670568	-0.0370819	-0.0235595	0.149818	0.15869	0.161891	0.194646	0.471281	0.500632	-0.369904	-0.338175	-0.0858105	-0.0701984	-0.518598	-0.509164	0.17913	0.181085	0.170947	0.16421	0.317979	0.317303	0.00414705	0.0165395	-0.0580518	-0.0331004	-0.0214416	0.032437	-0.368219	-0.363099	0.404739	0.430289	-0.15734	-0.162678	0.325652	0.357292	0.17351	0.161095	-0.0292304	-0.0135136	-0.0713281
37000	0.0110217	0.00925452	0.241138	0.245928	0.102892	0.116568	0.0898835	0.0902919	0.0615463	0.069001	-0.0352898	-0.0331874	0.150859	0.160974	0.154434	0.170944	0.474678	0.500627	-0.372283	-0.336381	-0.0902051	-0.0866503	-0.516669	-0.532839	0.181238	0.179681	0.171089	0.175319	0.322224	0.353079	0.00261284	0.00822862	-0.0542468	-0.0510364	-0.0235414	0.010011	-0.368037	-0.365582	0.408484	0.405654	-0.1596	-0.157317	0.325652	0.351518	0.174289	0.175629	-0.027495	-0.0103551	-0.0702377
37500	0.0114553	0.0151596	0.232242	0.248262	0.104161	0.109864	0.089184	0.0811169	0.0622734	0.0714721	-0.0341304	-0.0257164	0.152534	0.158884	0.19439	0.150585	0.475086	0.511189	-0.386035	-0.339409	-0.0894289	-0.096153	-0.517495	-0.527998	0.183939	0.180472	0.169899	0.168796	0.325715	0.364627	0.0075336	0.00880904	-0.0583567	-0.0243827	-0.0188638	-0.0122742	-0.36866	-0.355831	0.414003	0.410873	-0.16004	-0.160061	0.325652	0.354514	0.172342	0.192227	-0.02803	-0.0217439	-0.0723759
38000	0.0136276	0.0197881	0.252766	0.232811	0.111448	0.112142	0.0930335	0.0755957	0.0638368	0.0652419	-0.0271213	-0.0170854	0.154334	0.170859	0.222096	0.160977	0.475234	0.479993	-0.393808	-0.35534	-0.0842592	-0.095236	-0.520993	-0.508472	0.184772	0.186364	0.169078	0.16517	0.326505	0.338624	-0.00859315	0.0129296	-0.0558222	-0.0483103	-0.0209971	-0.00954079	-0.365773	-0.366424	0.408997	0.40992	-0.168717	-0.186002	0.325652	0.358982	0.176745	0.175503	-0.0292341	-0.0160144	-0.0724116
38500	0.0118913	0.00982197	0.237252	0.246532	0.118632	0.115439	0.0934316	0.083251	0.0650359	0.0715879	-0.0238449	-0.025236	0.154334	0.176965	0.232226	0.187897	0.477316	0.477777	-0.391739	-0.368231	-0.0773556	-0.0786669	-0.522361	-0.500084	0.189206	0.19255	0.166679	0.159919	0.328719	0.335923	-0.025816	-0.000705615	-0.0581931	-0.0597112	-0.0296841	-0.0117115	-0.36287	-0.381636	0.413613	0.376213	-0.167045	-0.196304	0.325139	0.338125	0.175687	0.18258	-0.0253211	-0.00964491	-0.0698029
39000	0.0144875	0.00857212	0.232659	0.251789	0.11575	0.119595	0.0940649	0.0888475	0.0706387	0.0757725	-0.0229137	-0.0180635	0.152597	0.164031	0.235128	0.202696	0.477735	0.499289	-0.39391	-0.378833	-0.0759396	-0.0817418	-0.523024	-0.492406	0.191257	0.180022	0.16984	0.158931	0.253162	0.321748	0.00772266	-0.0144495	-0.052672	-0.0669017	-0.0328908	-0.0245077	-0.363434	-0.34239	0.410425	0.399761	-0.176145	-0.184683	0.321485	0.325454	0.171269	0.172729	-0.0253211	-0.0113053	-0.069951
39500	0.0145	0.00717154	0.245474	0.253702	0.115365	0.124647	0.104416	0.0884608	0.0716292	0.0760893	-0.0238151	-0.00865542	0.151864	0.157079	0.238125	0.230845	0.480298	0.484319	-0.394348	-0.394159	-0.0821071	-0.0735767	-0.522874	-0.524568	0.193876	0.19562	0.171234	0.161683	0.319891	0.279158	-0.0226253	-0.015775	-0.0488582	-0.0490361	-0.0329384	-0.0295581	-0.361564	-0.34773	0.435294	0.403764	-0.167714	-0.164659	0.31932	0.324077	0.174216	0.175994	-0.0253211	-0.0253038	-0.0706725
40000	0.0149335	0.0249978	0.261282	0.25403	0.115554	0.114974	0.113347	0.0820421	0.0724564	0.0773517	-0.0267017	-0.0144326	0.152251	0.170692	0.240899	0.239194	0.480053	0.502823	-0.394839	-0.394312	-0.0876034	-0.0767097	-0.522168	-0.522088	0.190435	0.211302	0.164933	0.156032	0.316803	0.282084	0.00806989	0.00138072	-0.0492231	-0.0254603	-0.0329384	-0.0269963	-0.396114	-0.364943	0.429705	0.39469	-0.178393	-0.162627	0.318261	0.328493	0.176884	0.182933	-0.0253211	-0.0185481	-0.140564
40500	0.0158043	0.0212509	0.252419	0.275277	0.117358	0.105727	0.116104	0.0918227	0.0730297	0.0761383	-0.0229878	-0.020468	0.158607	0.169742	0.242004	0.244007	0.480265	0.491725	-0.395217	-0.398396	-0.093802	-0.0850127	-0.523832	-0.52116	0.189067	0.199117	0.163729	0.154986	0.302115	0.320606	-0.0515147	0.00920964	-0.0538621	-0.0240697	-0.0336704	-0.0305526	-0.422162	-0.367494	0.438565	0.43742	-0.192113	-0.167726	0.318261	0.296347	0.179067	0.177724	-0.0260999	-0.0179402	-0.156773
41000	0.0158043	0.0156328	0.234901	0.274156	0.121594	0.11596	0.117882	0.110002	0.0732487	0.0837007	-0.0202174	-0.0203553	0.158681	0.165983	0.247544	0.238903	0.480934	0.459552	-0.394695	-0.358107	-0.093714	-0.0915775	-0.525374	-0.521893	0.180611	0.191597	0.160885	0.151974	0.313196	0.311975	-0.0215154	-0.00467868	-0.0479982	-0.0668352	-0.0343085	-0.0261589	-0.423032	-0.380923	0.436735	0.422076	-0.192878	-0.171002	0.318261	0.336896	0.177188	0.161621	-0.026061	-0.028405	-0.156658
41500	0.0172311	0.0144946	0.263482	0.250037	0.124125	0.121062	0.123412	0.105619	0.0741898	0.0817626	-0.0193246	-0.0303385	0.162955	0.170141	0.254424	0.229754	0.481098	0.483476	-0.386294	-0.351188	-0.0901098	-0.0990638	-0.526081	-0.529164	0.175756	0.189567	0.163243	0.162203	0.312456	0.330663	-0.0202367	-0.0290568	-0.0455989	-0.0464077	-0.0348066	-0.028411	-0.429216	-0.38309	0.438655	0.422546	-0.181651	-0.183361	0.318261	0.351645	0.177293	0.165508	-0.0274007	-0.0165245	-0.130082
42000	-0.0351284	0.00937439	0.246153	0.252945	0.122978	0.117679	0.12349	0.109877	0.0705266	0.0884543	-0.0189131	-0.0241737	0.164768	0.172034	0.257548	0.234905	0.481228	0.471251	-0.37913	-0.355635	-0.0872049	-0.0958773	-0.527353	-0.537076	0.177128	0.197919	0.1421	0.162269	0.287839	0.325164	-0.0194741	-0.0188463	-0.0397674	-0.035656	-0.0356767	-0.0238597	-0.431329	-0.391624	0.433655	0.420934	-0.189348	-0.171227	0.318585	0.351278	0.176185	0.1612	-0.0281007	-0.0108632	-0.036376
42500	-0.0455322	0.00695617	0.268693	0.27082	0.122831	0.119477	0.125151	0.116081	0.0717819	0.0839322	-0.0176087	-0.00110618	0.164768	0.17351	0.258433	0.255614	0.481592	0.465669	-0.378696	-0.35561	-0.0862301	-0.0850754	-0.531983	-0.527134	0.18087	0.1904	0.130667	0.154577	0.306694	0.312198	-0.0141777	-0.010679	-0.0359803	-0.040356	-0.0359818	-0.0302972	-0.43087	-0.404389	0.43474	0.417958	-0.188568	-0.168043	0.322697	0.317652	0.179831	0.160847	-0.0294076	-0.0281651	-0.0132813
43000	0.0237583	-0.0389033	0.264435	0.251689	0.121559	0.121955	0.125151	0.140457	0.0974743	0.0846046	-0.0176087	-0.016274	0.167118	0.183986	0.26264	0.247477	0.480937	0.462443	-0.378324	-0.364357	-0.085854	-0.0744099	-0.533119	-0.48909	0.180703	0.204802	0.124726	0.123946	0.324493	0.326476	-0.0291402	-0.0263619	-0.0313962	-0.0369185	-0.0359818	-0.0271212	-0.43087	-0.402121	0.437851	0.427798	-0.187222	-0.171498	0.330082	0.327642	0.180749	0.173125	-0.028613	-0.0246228	-0.0115422
43500	0.0607904	-0.00371284	0.27897	0.272526	0.119435	0.127525	0.125151	0.11855	0.104557	0.0934499	-0.0172422	-0.0062076	0.168067	0.181075	0.264815	0.245626	0.48196	0.496778	-0.375007	-0.364269	-0.0867096	-0.0920424	-0.532865	-0.520806	0.176957	0.210427	0.119386	0.115991	0.314402	0.333898	-0.0168553	-0.0272041	-0.030652	-0.0249992	-0.0429383	-0.0337653	-0.429428	-0.39224	0.44109	0.463675	-0.187589	-0.173542	0.33104	0.320815	0.184074	0.174434	-0.0177163	-0.0287587	-0.0166871
44000	0.0519104	0.0396846	0.276296	0.270205	0.107684	0.114052	0.125151	0.125868	0.108029	0.121541	-0.0176391	-0.00878522	0.16868	0.183775	0.26758	0.24844	0.486361	0.500764	-0.375285	-0.366999	-0.0879019	-0.0901763	-0.534691	-0.542291	0.176522	0.225167	0.11321	0.113565	0.323221	0.318478	-0.0293077	-0.0235903	-0.0362094	-0.0362077	-0.0453873	-0.0288301	-0.425374	-0.387754	0.444502	0.448374	-0.193365	-0.185426	0.331304	0.347962	0.182272	0.16683	-0.0119648	-0.0154171	-0.0108142
44500	0.0404344	0.0559728	0.277046	0.28435	0.105849	0.102483	0.125051	0.129414	0.109368	0.119885	-0.0189982	-0.0150531	0.169194	0.179494	0.270709	0.234677	0.489623	0.504472	-0.377391	-0.324583	-0.0947522	-0.0906622	-0.533061	-0.520843	0.177086	0.228217	0.113314	0.120647	0.315198	0.335307	-0.000301495	-0.0218605	-0.0359004	-0.0359466	-0.0477209	-0.0396802	-0.423436	-0.389642	0.451421	0.44747	-0.198233	-0.182109	0.331304	0.369617	0.181875	0.167661	-0.0112789	-0.0135864	-0.0090271
45000	0.0357137	0.0439255	0.281163	0.285531	0.102327	0.0972337	0.122936	0.132423	0.114524	0.123433	-0.0189131	-0.017702	0.16955	0.184379	0.271366	0.237321	0.490326	0.492771	-0.379697	-0.322234	-0.0904145	-0.0997993	-0.53337	-0.504269	0.177636	0.208505	0.111575	0.117249	0.320652	0.319621	-0.0035514	-0.0156396	-0.0363801	-0.0288448	-0.0481557	-0.0491962	-0.421215	-0.380321	0.460693	0.419131	-0.206295	-0.180156	0.331304	0.370371	0.16908	0.163722	-0.0122786	-0.00941322	-0.0098029
						-
[truncated: 101 more columns]
