# Supplementary material for: Music-induced emotion flow modeling by ENMI Network
Source: PLoS One. 2024 Oct 21;19(10):e0297712. doi: 10.1371/journal.pone.0297712 (PMC11493256; doi:10.1371/journal.pone.0297712)
Supplement: S2 File — (ZIP) [file pone.0297712.s002.zip › The points extracted from images for analysis/RMSE.xlsx]

## Sheet: Sheet1
emomusic
arousal	RMSE	MAE		epoch
1	0.019	0.0138		110
2	0.0155	0.0114		97
5	0.0173	0.0124		98
10	0.0187	0.013		117
20	0.0184	0.0137		132
30	0.0226	0.017		141
40	0.0237	0.0182		166
50	0.1167	0.0921		191
60	0.2257	0.1883		28
valence
1	0.0176	0.0124		126
2	0.0192	0.0137		97
5	0.0196	0.0139		88
10	0.0207	0.0142		113
20	0.0209	0.0149		117
30	0.0227	0.0168		143
40	0.0511	0.0398		140
50	0.2002	0.1596		54
60	0.2291	0.1884		48
DEAM
arousal	RMSE	MAE		epoch
1	0.0328	0.0249		85
2	0.0212	0.0156		103
5	0.0198	0.0144		61
10	0.0228	0.0166		127
20	0.0219	0.0157		118
30	0.0215	0.0158		96
40	0.0268	0.02		104
50	0.0372	0.0286		158
60	0.2251	0.1756		18
valence
1	0.0265	0.019		132
2	0.024	0.0172		120
5	0.0242	0.0174		100
10	0.0246	0.0174		99
20	0.0242	0.0171		106
30	0.026	0.0187		117
40	0.0267	0.0193		121
50	0.056	0.0435		152
60	0.2249	0.1818		18
augmented
arousal	RMSE	MAE		epoch
1	0.0304	0.023		178
2	0.0217	0.0156		150
5	0.0219	0.0157		124
10	0.0178	0.0124		97
20	0.0298	0.0229		196
30	0.0313	0.0238		183
40	0.0264	0.02		156
50	0.1023	0.0792		200
60	0.2486	0.2078		23
valence
1	0.0185	0.013		133
2	0.0232	0.0166		128
5	0.0228	0.016		141
10	0.0228	0.0159		127
20	0.0209	0.0148		136
30	0.0248	0.0174		154
40	0.0309	0.0232		161
50	0.1115	0.0859		180
60	0.2516	0.2093		26
