# Supplementary material for: Music-induced emotion flow modeling by ENMI Network
Source: PLoS One. 2024 Oct 21;19(10):e0297712. doi: 10.1371/journal.pone.0297712 (PMC11493256; doi:10.1371/journal.pone.0297712)
Supplement: S2 File — (ZIP) [file pone.0297712.s002.zip › The points extracted from images for analysis/The necessity of the Mel-spectrogram features.xlsx]

## Sheet: Sheet1
Emomusic	arousal
Median	upper limit	lower limit
0.0191	0.0203	0.0179
0.0196	0.0224	0.0178
Emomusic	valence
Median	upper limit	lower limit
0.0219	0.0233	0.0205
0.0237	0.0264	0.0219
DEAM	arousal
Median	upper limit	lower limit
0.0212	0.0222	0.0202
0.0223	0.0248	0.0208
DEAM	valence
Median	upper limit	lower limit
0.0272	0.0292	0.0252
0.0282	0.0311	0.0264
Augmented	arousal
Median	upper limit	lower limit
0.0239	0.0274	0.0222
0.0266	0.0293	0.0235
Augmented	valence
Median	upper limit	lower limit
0.0289	0.0324	0.0272
0.0307	0.0337	0.0275
