# Supplementary material for: Music-induced emotion flow modeling by ENMI Network
Source: PLoS One. 2024 Oct 21;19(10):e0297712. doi: 10.1371/journal.pone.0297712 (PMC11493256; doi:10.1371/journal.pone.0297712)
Supplement: S3 File — (ZIP) [file pone.0297712.s003.zip]

Archive with 12 entries (11 files):
- The values behind the means, standard deviations and other measures reported/
- The values behind the means, standard deviations and other measures reported/Batchsize(arousal).xlsx
- The values behind the means, standard deviations and other measures reported/Batchsize(valence).xlsx
- The values behind the means, standard deviations and other measures reported/Music feature tests in DEAM_arousal.xlsx
- The values behind the means, standard deviations and other measures reported/Music feature tests in DEAM_valence.xlsx
- The values behind the means, standard deviations and other measures reported/Music feature tests in Emomusic_arousal.xlsx
- The values behind the means, standard deviations and other measures reported/Music feature tests in Emomusic_valence.xlsx
- The values behind the means, standard deviations and other measures reported/Sequence_length_Augmented.xlsx
- The values behind the means, standard deviations and other measures reported/Sequence_length_DEAM.xlsx
- The values behind the means, standard deviations and other measures reported/Sequence_length_Emomusic.xlsx
- The values behind the means, standard deviations and other measures reported/windowsize(arousal).xlsx
- The values behind the means, standard deviations and other measures reported/windowsize(valence).xlsx
