# Supplementary material for: Music-induced emotion flow modeling by ENMI Network
Source: PLoS One. 2024 Oct 21;19(10):e0297712. doi: 10.1371/journal.pone.0297712 (PMC11493256; doi:10.1371/journal.pone.0297712)
Supplement: S3 File — (ZIP) [file pone.0297712.s003.zip › The values behind the means, standard deviations and other measures reported/Batchsize(arousal).xlsx]

## Sheet: Sheet1
RMSE
Number of experiments\Batchsize	1	2	3	4	5	6	7	8	9	10	11	12	13	14	15	16	17	18	19	20	21	22	23	24	25	26	27	28	29	30	31	32	33	34	35	36	37	38	39	40	41	42	43	44	45	46	47	48	49
16	0.2271	0.2302	0.2255	0.2184	0.2211	0.2204	0.2216	0.2324	0.2163	0.2282	0.227	0.2365	0.2345	0.2334	0.2179	0.236	0.2297	0.2293	0.2187	0.2314	0.217	0.2187	0.2178	0.2225	0.2316	0.2269	0.2193	0.2262	0.2281	0.233	0.2232	0.2183	0.2325	0.2272	0.2353	0.227	0.2218	0.2286	0.2279	0.2184	0.2305	0.2295	0.2185	0.2281	0.2362	0.2237	0.2305	0.2151	0.2305
32	0.2199	0.2198	0.2185	0.2187	0.2201	0.2137	0.2126	0.2189	0.211	0.2087	0.2072	0.2148	0.2231	0.2131	0.2217	0.2117	0.2067	0.2066	0.2135	0.2157	0.2114	0.2224	0.2072	0.2181	0.224	0.2093	0.2218	0.2204	0.2161	0.2114	0.2169	0.2114	0.2184	0.2202	0.2148	0.2164	0.2087	0.2112	0.2184	0.2154	0.2217	0.2175	0.2232	0.2183	0.2117	0.2175	0.2121	0.2111	0.2103
64	0.0676	0.0698	0.074	0.0752	0.0664	0.07	0.0682	0.0693	0.0737	0.0681	0.0739	0.0668	0.0762	0.068	0.0745	0.0702	0.0727	0.0675	0.0759	0.0752	0.0683	0.0718	0.0675	0.0676	0.0745	0.0716	0.0709	0.069	0.0754	0.0673	0.0689	0.0701	0.0708	0.0721	0.0732	0.0756	0.0756	0.0756	0.0669	0.0758	0.0718	0.0693	0.0668	0.0759	0.0708	0.0697	0.0674	0.0724	0.067
128	0.02	0.0191	0.0199	0.0188	0.0196	0.0198	0.0179	0.0185	0.0181	0.0196	0.0182	0.019	0.0193	0.0193	0.0185	0.0183	0.0202	0.019	0.019	0.0184	0.0183	0.0201	0.0189	0.0189	0.0184	0.0192	0.0181	0.0202	0.0194	0.0185	0.0194	0.0203	0.0198	0.0196	0.0189	0.0189	0.0179	0.0181	0.0203	0.0179	0.0203	0.0194	0.0183	0.0192	0.0202	0.0189	0.0196	0.0187	0.0193
256	0.0287	0.0292	0.0203	0.0261	0.0285	0.0247	0.0237	0.0215	0.0272	0.0286	0.0217	0.0301	0.0204	0.0208	0.0242	0.0257	0.0274	0.0223	0.0249	0.0295	0.0267	0.0207	0.0236	0.0206	0.0209	0.0295	0.0251	0.021	0.0259	0.0257	0.0209	0.0239	0.0231	0.0252	0.0203	0.0267	0.0276	0.0274	0.0236	0.0231	0.0293	0.0206	0.0278	0.023	0.0225	0.0245	0.0219	0.0297	0.0284
512	0.0427	0.0443	0.0374	0.0433	0.031	0.0425	0.0381	0.0375	0.0396	0.0366	0.0445	0.0351	0.0417	0.0406	0.0336	0.0369	0.0328	0.0394	0.0344	0.0375	0.0326	0.0356	0.0342	0.0351	0.0361	0.0374	0.0343	0.0385	0.0342	0.035	0.035	0.0351	0.0328	0.0444	0.0406	0.0342	0.0357	0.039	0.0389	0.0454	0.0336	0.0441	0.0408	0.0456	0.0374	0.0334	0.0335	0.0362	0.0426
MAE
Number of experiments\Batchsize	1	2	3	4	5	6	7	8	9	10	11	12	13	14	15	16	17	18	19	20	21	22	23	24	25	26	27	28	29	30	31	32	33	34	35	36	37	38	39	40	41	42	43	44	45	46	47	48	49
16	0.1726	0.1747	0.1719	0.19	0.1749	0.188	0.1726	0.1863	0.1866	0.1885	0.1897	0.1765	0.1915	0.1864	0.1843	0.1777	0.1845	0.1798	0.184	0.1816	0.1833	0.1777	0.18	0.1731	0.1811	0.1786	0.1855	0.1897	0.1913	0.1906	0.1893	0.1804	0.1843	0.1892	0.1887	0.1822	0.1841	0.1731	0.182	0.1807	0.1909	0.1902	0.1777	0.1837	0.1817	0.1891	0.1892	0.1783	0.1801
32	0.1657	0.1663	0.1776	0.1698	0.1659	0.1659	0.1744	0.1655	0.1751	0.1731	0.1701	0.1687	0.177	0.1783	0.1668	0.1763	0.1783	0.1697	0.1697	0.1782	0.1763	0.1729	0.1708	0.1764	0.1752	0.1776	0.1723	0.1738	0.1712	0.1764	0.1726	0.1717	0.1692	0.1677	0.1743	0.1724	0.1655	0.1792	0.177	0.1765	0.1674	0.1733	0.1656	0.1735	0.1767	0.1797	0.1737	0.1778	0.1715
64	0.0524	0.0596	0.0514	0.0551	0.057	0.0602	0.0607	0.0599	0.058	0.0601	0.0624	0.0611	0.058	0.0598	0.0585	0.0583	0.0601	0.0564	0.0576	0.0629	0.0526	0.0514	0.0552	0.0576	0.0586	0.0572	0.0608	0.0555	0.0529	0.0616	0.0517	0.0623	0.0619	0.0537	0.0586	0.0614	0.058	0.061	0.0513	0.055	0.0581	0.0518	0.0538	0.0616	0.054	0.0599	0.0614	0.052	0.0599
128	0.0129	0.0133	0.0153	0.015	0.013	0.0146	0.0129	0.015	0.0144	0.0148	0.0149	0.014	0.0128	0.0143	0.0127	0.0147	0.0134	0.0151	0.0148	0.015	0.0145	0.0135	0.015	0.0138	0.0133	0.0132	0.0135	0.0134	0.0134	0.0148	0.0146	0.0143	0.0141	0.0152	0.0146	0.0133	0.0131	0.0133	0.0142	0.0129	0.0155	0.0128	0.0155	0.0142	0.0136	0.0151	0.0136	0.0129	0.0145
256	0.0234	0.0157	0.021	0.0165	0.0174	0.022	0.0166	0.0226	0.0133	0.0161	0.0135	0.0156	0.0157	0.0132	0.0226	0.0219	0.0185	0.022	0.0128	0.0206	0.0191	0.0162	0.0232	0.023	0.0126	0.0216	0.0172	0.0131	0.0129	0.0188	0.0212	0.0217	0.0154	0.0184	0.0193	0.0149	0.0167	0.0224	0.0162	0.0217	0.0136	0.0181	0.0191	0.0161	0.0133	0.0193	0.0166	0.0226	0.0196
512	0.0319	0.0336	0.0258	0.026	0.0323	0.0348	0.0296	0.0336	0.0254	0.0255	0.0334	0.0291	0.0286	0.0305	0.0279	0.0334	0.0275	0.027	0.0241	0.0244	0.0294	0.033	0.0319	0.0344	0.0349	0.0324	0.0317	0.0262	0.0275	0.0332	0.0341	0.0317	0.0346	0.0248	0.029	0.0279	0.0338	0.0292	0.0251	0.0308	0.0254	0.0267	0.0246	0.0245	0.0282	0.0273	0.0312	0.0349	0.0338
[truncated: 1 more columns]
