# Supplementary material for: Music-induced emotion flow modeling by ENMI Network
Source: PLoS One. 2024 Oct 21;19(10):e0297712. doi: 10.1371/journal.pone.0297712 (PMC11493256; doi:10.1371/journal.pone.0297712)
Supplement: S3 File — (ZIP) [file pone.0297712.s003.zip › The values behind the means, standard deviations and other measures reported/Batchsize(valence).xlsx]

## Sheet: Sheet1
RMSE
Number of experiments\Batchsize	1	2	3	4	5	6	7	8	9	10	11	12	13	14	15	16	17	18	19	20	21	22	23	24	25	26	27	28	29	30	31	32	33	34	35	36	37	38	39	40	41	42	43	44	45	46	47	48	49
16	0.235	0.233	0.2388	0.2368	0.2346	0.2395	0.2348	0.2363	0.2364	0.2388	0.2338	0.2367	0.2326	0.2348	0.2375	0.2376	0.2307	0.2312	0.231	0.2357	0.2334	0.2341	0.2354	0.2295	0.2381	0.236	0.2381	0.239	0.2317	0.2295	0.2303	0.2308	0.231	0.2297	0.2295	0.2315	0.2349	0.237	0.2393	0.2296	0.2381	0.2373	0.238	0.2295	0.2353	0.2318	0.2316	0.2305	0.2355
32	0.2319	0.2318	0.2308	0.2329	0.2317	0.2321	0.2322	0.2328	0.2305	0.2324	0.2315	0.2303	0.2315	0.2314	0.2318	0.2315	0.2328	0.2306	0.2311	0.2312	0.2313	0.2307	0.2322	0.2305	0.2324	0.2323	0.2305	0.2307	0.2324	0.2307	0.2324	0.2306	0.2311	0.2305	0.2313	0.2318	0.2303	0.2316	0.2325	0.2316	0.2319	0.2308	0.2303	0.2326	0.2318	0.2319	0.2325	0.2305	0.2306
64	0.222	0.2239	0.2231	0.2236	0.2233	0.2234	0.2221	0.2237	0.2225	0.2235	0.2236	0.2226	0.2222	0.2235	0.224	0.2221	0.2221	0.2229	0.222	0.2238	0.2228	0.2226	0.2237	0.2231	0.2222	0.2237	0.2236	0.223	0.2233	0.2225	0.2224	0.2231	0.224	0.2224	0.2239	0.2226	0.2237	0.2226	0.223	0.2238	0.2223	0.2229	0.2221	0.2235	0.2232	0.2238	0.2221	0.2239	0.222
128	0.0223	0.0233	0.0206	0.0223	0.0215	0.0213	0.0221	0.0231	0.0213	0.0215	0.022	0.0233	0.0222	0.0207	0.0225	0.0208	0.0224	0.0222	0.0225	0.0226	0.0222	0.0229	0.0214	0.0218	0.0212	0.0232	0.0229	0.0223	0.022	0.0205	0.0232	0.0206	0.0207	0.0211	0.0221	0.0223	0.0222	0.0229	0.0208	0.0222	0.0223	0.0229	0.0206	0.0205	0.0211	0.0213	0.0205	0.0206	0.0221
256	0.0299	0.0282	0.028	0.032	0.0288	0.0284	0.0266	0.0265	0.0286	0.0301	0.0274	0.0322	0.0316	0.0308	0.0252	0.029	0.0293	0.0276	0.0306	0.0254	0.0278	0.0301	0.0253	0.0264	0.025	0.0306	0.0287	0.0324	0.0277	0.0287	0.0272	0.026	0.0255	0.0266	0.027	0.0256	0.0282	0.0271	0.0263	0.0271	0.026	0.0248	0.0286	0.0303	0.0269	0.0304	0.0271	0.025	0.0298
512	0.042	0.0359	0.0367	0.042	0.0463	0.0431	0.0403	0.0376	0.0476	0.0423	0.0476	0.0367	0.0419	0.0359	0.045	0.0423	0.0455	0.043	0.0404	0.0354	0.0397	0.0391	0.0417	0.0455	0.0398	0.0471	0.0396	0.0437	0.0388	0.0427	0.039	0.0465	0.0362	0.0468	0.0441	0.045	0.0434	0.0461	0.0421	0.0379	0.0387	0.0463	0.045	0.042	0.0393	0.0374	0.0395	0.0354	0.0431
MAE
Number of experiments\Batchsize	1	2	3	4	5	6	7	8	9	10	11	12	13	14	15	16	17	18	19	20	21	22	23	24	25	26	27	28	29	30	31	32	33	34	35	36	37	38	39	40	41	42	43	44	45	46	47	48	49
16	0.1872	0.1895	0.1984	0.1909	0.1937	0.1894	0.1988	0.1957	0.1997	0.197	0.1936	0.1998	0.1991	0.2011	0.1978	0.194	0.1913	0.1961	0.1896	0.1944	0.1952	0.1954	0.1892	0.1936	0.1984	0.1871	0.1899	0.1988	0.1983	0.1929	0.1959	0.1941	0.1969	0.1894	0.1991	0.1893	0.1863	0.1905	0.1912	0.2009	0.1986	0.1885	0.1906	0.1905	0.1878	0.1895	0.1946	0.1965	0.1902
32	0.19	0.1893	0.1902	0.1897	0.1886	0.188	0.1904	0.1895	0.1882	0.1907	0.1895	0.1879	0.1896	0.1898	0.1898	0.1884	0.1901	0.1879	0.1909	0.1908	0.1878	0.1882	0.1891	0.1879	0.1878	0.1906	0.1901	0.1906	0.1891	0.1907	0.1891	0.1891	0.1885	0.1894	0.1883	0.1901	0.1893	0.1891	0.1896	0.1897	0.1882	0.1881	0.1881	0.1904	0.1878	0.1893	0.1885	0.1888	0.1877
64	0.1805	0.1804	0.181	0.1815	0.1806	0.1808	0.1804	0.1808	0.18	0.181	0.1814	0.1815	0.1807	0.1812	0.18	0.1809	0.1815	0.1811	0.181	0.1807	0.1808	0.1805	0.181	0.181	0.1802	0.1802	0.1799	0.1804	0.1807	0.1815	0.1802	0.1808	0.1814	0.1806	0.1813	0.1801	0.1809	0.1805	0.1811	0.1802	0.1809	0.1799	0.1806	0.1814	0.1806	0.1801	0.181	0.1813	0.1802
128	0.0166	0.0161	0.0163	0.0152	0.0172	0.0164	0.017	0.0174	0.0154	0.0174	0.017	0.0163	0.0166	0.0172	0.0155	0.0152	0.0153	0.0151	0.015	0.0148	0.0161	0.0153	0.0158	0.015	0.017	0.016	0.0172	0.0157	0.0158	0.0149	0.0172	0.0164	0.0167	0.0173	0.0171	0.0171	0.0168	0.0159	0.0156	0.017	0.0166	0.0152	0.0158	0.0168	0.0149	0.0154	0.0154	0.017	0.0167
256	0.0168	0.0245	0.0247	0.0213	0.0229	0.0194	0.0221	0.0203	0.024	0.0236	0.0233	0.02	0.0226	0.0254	0.0234	0.0177	0.0248	0.0237	0.0219	0.0184	0.0243	0.0258	0.0179	0.0208	0.0225	0.0247	0.0184	0.026	0.017	0.018	0.0242	0.0187	0.0172	0.0238	0.0227	0.0219	0.0191	0.0238	0.0191	0.0229	0.0231	0.0255	0.0191	0.0253	0.0171	0.0213	0.0237	0.0237	0.0172
512	0.0323	0.0344	0.0293	0.0378	0.038	0.034	0.0303	0.0297	0.0358	0.0377	0.0336	0.0292	0.0303	0.0353	0.0278	0.0324	0.031	0.0285	0.0289	0.033	0.0311	0.035	0.0278	0.0281	0.0305	0.0326	0.038	0.0361	0.0346	0.0326	0.0353	0.0369	0.0289	0.0302	0.0356	0.0279	0.0372	0.0318	0.0344	0.035	0.0372	0.0326	0.0304	0.0282	0.0285	0.0373	0.0375	0.0368	0.0297
[truncated: 1 more columns]
