# Supplementary material for: Music-induced emotion flow modeling by ENMI Network
Source: PLoS One. 2024 Oct 21;19(10):e0297712. doi: 10.1371/journal.pone.0297712 (PMC11493256; doi:10.1371/journal.pone.0297712)
Supplement: S3 File — (ZIP) [file pone.0297712.s003.zip › The values behind the means, standard deviations and other measures reported/Music feature tests in DEAM_arousal.xlsx]

## Sheet: Sheet1
RMSE
Number of experiments\feature	1	2	3	4	5	6	7	8	9	10	11	12	13	14	15	16	17	18	19	20	21	22	23	24	25	26	27	28	29	30	31	32	33	34	35	36	37	38	39	40	41	42	43	44	45	46	47	48	49
MFCC	0.0344	0.0352	0.0318	0.0347	0.0335	0.033	0.0321	0.0349	0.0334	0.0345	0.0333	0.0318	0.034	0.0343	0.0344	0.0331	0.0348	0.035	0.035	0.0326	0.033	0.0345	0.0337	0.0328	0.0344	0.0322	0.0334	0.0323	0.0348	0.033	0.0326	0.0329	0.0327	0.0349	0.0333	0.034	0.0325	0.0343	0.0327	0.0323	0.0351	0.0338	0.0321	0.0349	0.0342	0.0331	0.0337	0.0329	0.0335
Spectral Centroid	0.0347	0.0504	0.0459	0.0556	0.0709	0.0631	0.0358	0.046	0.0378	0.0347	0.0663	0.0388	0.0541	0.0365	0.0662	0.0644	0.0598	0.0666	0.0345	0.0485	0.0452	0.0705	0.0655	0.0651	0.0389	0.0504	0.0461	0.0322	0.0532	0.0327	0.0547	0.0535	0.0573	0.0631	0.071	0.0652	0.0467	0.0572	0.0406	0.0658	0.0501	0.0332	0.0661	0.054	0.0302	0.0496	0.0449	0.0468	0.0448
Spectral Flatness	0.0299	0.0278	0.032	0.0281	0.0313	0.0305	0.0287	0.0294	0.029	0.0309	0.0326	0.0339	0.0334	0.0318	0.0284	0.0306	0.0281	0.0278	0.0331	0.0325	0.0328	0.0335	0.03	0.0292	0.0291	0.0322	0.0299	0.032	0.028	0.0296	0.0334	0.0286	0.0305	0.0304	0.0291	0.0315	0.0336	0.0278	0.0309	0.0289	0.0283	0.0311	0.0324	0.0332	0.0294	0.0282	0.034	0.0299	0.0298
Zero Crossings	0.028	0.0285	0.0287	0.0288	0.0285	0.0283	0.0282	0.0282	0.0281	0.0287	0.0287	0.0284	0.0281	0.0287	0.0281	0.0281	0.0286	0.0284	0.0285	0.0283	0.0284	0.0287	0.0283	0.0287	0.0283	0.0283	0.0285	0.0288	0.0288	0.0281	0.0286	0.0287	0.0285	0.0287	0.0286	0.028	0.0282	0.0283	0.0285	0.0285	0.028	0.0285	0.0281	0.0288	0.0287	0.0285	0.0284	0.0288	0.0284
Roughness	0.0344	0.0321	0.0356	0.0345	0.035	0.0337	0.0322	0.0339	0.033	0.0325	0.0355	0.035	0.0365	0.032	0.0325	0.035	0.0331	0.0328	0.0348	0.0355	0.0344	0.0353	0.0315	0.035	0.0322	0.0371	0.0365	0.0335	0.0337	0.0335	0.0332	0.0329	0.036	0.0362	0.0315	0.033	0.0336	0.0357	0.0339	0.0348	0.0327	0.0323	0.0343	0.0353	0.0345	0.0359	0.0329	0.0328	0.0319
Spectral Contrast	0.0348	0.0339	0.0328	0.0337	0.0318	0.0331	0.0335	0.0345	0.0339	0.034	0.0339	0.0336	0.0327	0.0329	0.0344	0.0351	0.0334	0.0331	0.0349	0.0321	0.0317	0.0324	0.035	0.0317	0.0334	0.0335	0.0325	0.0345	0.033	0.0346	0.0339	0.0329	0.0333	0.0322	0.0323	0.0323	0.0331	0.0348	0.0342	0.0343	0.0316	0.0343	0.0325	0.0319	0.0315	0.0319	0.0336	0.0322	0.0346
Spectral Bandwidth	0.0296	0.031	0.0304	0.0301	0.0304	0.0315	0.0309	0.0313	0.0301	0.0298	0.0303	0.0316	0.0306	0.0305	0.0304	0.031	0.0303	0.0303	0.0296	0.0303	0.03	0.03	0.0306	0.0302	0.0302	0.0301	0.0313	0.0309	0.0301	0.0307	0.0312	0.0317	0.0307	0.0317	0.031	0.0299	0.0305	0.0305	0.0294	0.0296	0.0297	0.0318	0.031	0.0313	0.0318	0.0303	0.0309	0.0314	0.0312
Chromaticity Characteristics	0.0309	0.0284	0.0292	0.031	0.0307	0.0307	0.0291	0.0316	0.0276	0.0287	0.0311	0.0285	0.0296	0.0316	0.0279	0.0303	0.0287	0.0277	0.0298	0.031	0.0314	0.0299	0.0277	0.0288	0.0314	0.031	0.0304	0.0278	0.03	0.0309	0.0285	0.0287	0.0289	0.0297	0.0286	0.0314	0.031	0.0279	0.0308	0.0289	0.0299	0.0279	0.0313	0.0295	0.0296	0.0277	0.0303	0.0295	0.0297
Tempogram	0.028	0.0284	0.0277	0.0278	0.0284	0.0277	0.0278	0.0279	0.0286	0.0281	0.028	0.0283	0.0278	0.0278	0.0277	0.0282	0.0277	0.0285	0.028	0.0284	0.0276	0.0276	0.0285	0.0278	0.0286	0.028	0.0281	0.0283	0.0282	0.0277	0.0278	0.028	0.0277	0.0285	0.0278	0.0284	0.0279	0.0282	0.0276	0.0285	0.028	0.028	0.0277	0.0277	0.0276	0.0285	0.0282	0.0281	0.0276
Tonal Centroid	0.0283	0.0283	0.0281	0.0284	0.028	0.0277	0.028	0.0284	0.0283	0.0279	0.0282	0.0278	0.0285	0.028	0.0284	0.0279	0.0281	0.0284	0.0283	0.0278	0.0283	0.0278	0.0279	0.0283	0.028	0.0281	0.0282	0.0279	0.0279	0.0283	0.0282	0.0285	0.028	0.0278	0.0283	0.0278	0.0282	0.0279	0.0283	0.028	0.028	0.0278	0.0278	0.0279	0.0283	0.0281	0.0283	0.0282	0.0278
MAE
Number of experiments\feature	1	2	3	4	5	6	7	8	9	10	11	12	13	14	15	16	17	18	19	20	21	22	23	24	25	26	27	28	29	30	31	32	33	34	35	36	37	38	39	40	41	42	43	44	45	46	47	48	49
MFCC	0.0243	0.0233	0.0239	0.0239	0.0227	0.0237	0.0245	0.023	0.0227	0.0247	0.0237	0.0241	0.0227	0.0244	0.0227	0.0243	0.0242	0.0231	0.0224	0.0236	0.0229	0.0243	0.0228	0.0236	0.0242	0.0237	0.0248	0.0227	0.0242	0.0229	0.023	0.0248	0.023	0.0226	0.0247	0.0238	0.0243	0.0236	0.0243	0.0238	0.0232	0.0234	0.0235	0.0244	0.0238	0.0224	0.0226	0.0241	0.0238
Spectral Centroid	0.0421	0.0286	0.025	0.0453	0.0322	0.0225	0.0405	0.022	0.0375	0.0284	0.0465	0.0188	0.0262	0.0228	0.0439	0.053	0.0382	0.0474	0.0231	0.0388	0.0434	0.0318	0.0376	0.0476	0.0249	0.0431	0.0455	0.0285	0.0225	0.028	0.0453	0.0194	0.0451	0.04	0.0381	0.029	0.0353	0.0352	0.0197	0.0235	0.0266	0.0294	0.0292	0.0459	0.0306	0.0517	0.0441	0.0213	0.0465
Spectral Flatness	0.0187	0.021	0.0215	0.0188	0.0224	0.0227	0.0182	0.0209	0.0195	0.0227	0.0214	0.0207	0.0225	0.0223	0.0215	0.0179	0.0239	0.0201	0.019	0.0228	0.0189	0.0231	0.0206	0.0206	0.0198	0.0216	0.0233	0.022	0.0182	0.018	0.0211	0.0238	0.0201	0.0214	0.0231	0.019	0.0207	0.0182	0.0187	0.0213	0.0201	0.0191	0.0195	0.0189	0.0222	0.0185	0.0235	0.0225	0.0215
Zero Crossings	0.0189	0.019	0.0186	0.0189	0.0187	0.0188	0.0182	0.0188	0.0185	0.0186	0.0183	0.0187	0.0185	0.0188	0.0182	0.0188	0.0188	0.0184	0.0185	0.0184	0.0183	0.0182	0.0188	0.019	0.0182	0.0182	0.0189	0.0183	0.0189	0.0186	0.0182	0.0189	0.0184	0.0186	0.0187	0.0189	0.0188	0.0187	0.0185	0.0185	0.0184	0.0186	0.0184	0.019	0.0187	0.0184	0.0183	0.0186	0.0186
Roughness	0.0273	0.0228	0.0266	0.0229	0.0227	0.0241	0.0261	0.0233	0.023	0.0213	0.0233	0.0265	0.0207	0.0247	0.0224	0.0245	0.0275	0.0221	0.0218	0.0215	0.0219	0.0276	0.0255	0.0213	0.0235	0.0257	0.0256	0.0254	0.021	0.0237	0.0264	0.0244	0.0226	0.0206	0.0261	0.022	0.0247	0.0236	0.0276	0.0229	0.0224	0.0251	0.0264	0.0243	0.0252	0.0266	0.0213	0.0243	0.0265
Spectral Contrast	0.0251	0.025	0.0232	0.025	0.0248	0.0253	0.0217	0.0222	0.0244	0.0238	0.0216	0.0254	0.025	0.0229	0.0228	0.0255	0.0215	0.0227	0.024	0.0216	0.0236	0.0244	0.023	0.0253	0.0233	0.0222	0.025	0.0255	0.0218	0.0245	0.0226	0.0254	0.0224	0.0233	0.0251	0.0229	0.022	0.0239	0.0251	0.0237	0.0252	0.0249	0.0231	0.0235	0.0221	0.0236	0.023	0.0225	0.0237
Spectral Bandwidth	0.0192	0.0198	0.0217	0.0206	0.0217	0.021	0.0215	0.0205	0.0197	0.0217	0.0199	0.02	0.02	0.021	0.0213	0.0215	0.0194	0.0202	0.0201	0.0209	0.0195	0.0192	0.0215	0.0216	0.0212	0.0209	0.0198	0.0194	0.021	0.0205	0.0192	0.021	0.021	0.0204	0.0195	0.0206	0.0199	0.0208	0.02	0.0195	0.0217	0.0195	0.0207	0.02	0.0207	0.0193	0.0209	0.0206	0.0193
Chromaticity Characteristics	0.0203	0.0208	0.0207	0.0221	0.0192	0.0185	0.0202	0.0215	0.0208	0.0207	0.0196	0.0185	0.0192	0.0182	0.0193	0.0204	0.0202	0.02	0.0218	0.0216	0.0206	0.0176	0.0182	0.0213	0.0196	0.0185	0.0217	0.02	0.0219	0.0195	0.0185	0.0212	0.0176	0.0189	0.0214	0.0224	0.0194	0.019	0.0213	0.0193	0.0178	0.0228	0.0219	0.0228	0.0221	0.0225	0.0219	0.0195	0.021
Tempogram	0.0185	0.0177	0.0182	0.0184	0.0179	0.0177	0.0181	0.0183	0.0179	0.0185	0.0178	0.0178	0.0184	0.0183	0.0177	0.0183	0.0182	0.0185	0.0181	0.0186	0.0185	0.0181	0.0181	0.0183	0.0179	0.0177	0.0181	0.0185	0.0178	0.0177	0.0177	0.0178	0.0182	0.0182	0.0181	0.0184	0.018	0.0178	0.0181	0.0182	0.0183	0.0183	0.0178	0.0183	0.0185	0.0176	0.0181	0.0182	0.0186
Tonal Centroid	0.0182	0.0182	0.0183	0.0181	0.0184	0.0185	0.018	0.0183	0.0183	0.0182	0.0181	0.0182	0.018	0.0183	0.0182	0.0178	0.018	0.0184	0.0184	0.0184	0.0179	0.0184	0.0179	0.0183	0.0177	0.0183	0.0181	0.0178	0.0178	0.0184	0.0179	0.0178	0.0179	0.0178	0.0179	0.0185	0.0182	0.0181	0.0184	0.0183	0.0185	0.0177	0.0179	0.0181	0.018	0.018	0.0184	0.0184	0.018
[truncated: 1 more columns]
