# Supplementary material for: Music-induced emotion flow modeling by ENMI Network
Source: PLoS One. 2024 Oct 21;19(10):e0297712. doi: 10.1371/journal.pone.0297712 (PMC11493256; doi:10.1371/journal.pone.0297712)
Supplement: S3 File — (ZIP) [file pone.0297712.s003.zip › The values behind the means, standard deviations and other measures reported/Music feature tests in DEAM_valence.xlsx]

## Sheet: Sheet1
RMSE
Number of experiments\feature	1	2	3	4	5	6	7	8	9	10	11	12	13	14	15	16	17	18	19	20	21	22	23	24	25	26	27	28	29	30	31	32	33	34	35	36	37	38	39	40	41	42	43	44	45	46	47	48	49
MFCC	0.0345	0.0357	0.0357	0.0356	0.0343	0.0355	0.0349	0.0358	0.035	0.0357	0.0349	0.0357	0.0356	0.0354	0.0345	0.0346	0.0344	0.0348	0.0352	0.0344	0.0357	0.0348	0.0351	0.0357	0.0353	0.035	0.0348	0.0343	0.0356	0.0359	0.0343	0.035	0.0354	0.0358	0.0359	0.0358	0.0345	0.0358	0.0358	0.0349	0.0358	0.0353	0.0345	0.0351	0.0357	0.035	0.035	0.0355	0.0353
Spectral Centroid	0.2415	0.106	0.0349	0.0333	0.2632	0.1312	0.2658	0.1447	0.2349	0.275	0.2728	0.2096	0.2154	0.1026	0.2825	0.2526	0.077	0.1463	0.1803	0.2208	0.1078	0.2847	0.1787	0.1408	0.0359	0.0975	0.1607	0.1734	0.1282	0.0359	0.0887	0.2841	0.0523	0.2696	0.2462	0.2507	0.1784	0.1441	0.0352	0.2808	0.2137	0.155	0.2595	0.1882	0.0433	0.2617	0.1984	0.0363	0.2304
Spectral Flatness	0.031	0.0308	0.0308	0.0309	0.0312	0.031	0.0313	0.0312	0.0307	0.0313	0.0307	0.0312	0.0312	0.0312	0.0312	0.0312	0.0312	0.0308	0.0309	0.0307	0.0311	0.0311	0.0311	0.0308	0.0307	0.0308	0.0308	0.0309	0.0313	0.0309	0.0312	0.0312	0.0307	0.031	0.0309	0.0311	0.0313	0.0312	0.031	0.0313	0.0312	0.0313	0.0309	0.031	0.0308	0.0312	0.031	0.0312	0.0313
Zero Crossings	0.0313	0.0308	0.0309	0.0309	0.0313	0.0315	0.0315	0.0316	0.0315	0.0308	0.0316	0.0309	0.0311	0.0314	0.0308	0.0314	0.0315	0.0308	0.0309	0.0313	0.031	0.0308	0.0314	0.0309	0.0308	0.0309	0.0314	0.0311	0.0314	0.0309	0.0315	0.0309	0.0309	0.0309	0.0309	0.031	0.0315	0.0309	0.0313	0.0312	0.0313	0.0313	0.0313	0.0313	0.0309	0.0312	0.0309	0.0309	0.0309
Roughness	0.0378	0.0348	0.0362	0.0352	0.0379	0.0342	0.0331	0.0375	0.0329	0.0379	0.0331	0.0351	0.0382	0.0333	0.0381	0.037	0.0323	0.0362	0.0323	0.0369	0.0356	0.0382	0.0389	0.0378	0.0377	0.0347	0.0369	0.0356	0.033	0.0389	0.0357	0.0368	0.0375	0.0384	0.0369	0.0342	0.0386	0.0372	0.0321	0.0342	0.0388	0.036	0.0342	0.0345	0.035	0.0333	0.035	0.0336	0.0373
Spectral Contrast	0.0376	0.0344	0.0375	0.0359	0.0346	0.0343	0.0348	0.0345	0.0363	0.0342	0.037	0.0372	0.0342	0.034	0.0382	0.0355	0.0368	0.0349	0.0373	0.0363	0.0355	0.0336	0.0339	0.0363	0.037	0.0378	0.0347	0.0374	0.0375	0.0375	0.0341	0.0367	0.0349	0.0378	0.0364	0.0369	0.0381	0.0349	0.036	0.0369	0.0347	0.0357	0.0368	0.0357	0.0382	0.0363	0.0338	0.036	0.0346
Spectral Bandwidth	0.0317	0.0345	0.0334	0.0332	0.033	0.0313	0.0338	0.0328	0.0319	0.0334	0.0319	0.0321	0.032	0.0333	0.0333	0.0343	0.0329	0.0315	0.0344	0.0313	0.0333	0.032	0.0335	0.0316	0.0342	0.0331	0.0339	0.0335	0.0345	0.0332	0.0343	0.032	0.0333	0.0315	0.032	0.0331	0.0339	0.0331	0.0337	0.032	0.032	0.0327	0.0329	0.0314	0.0329	0.0323	0.0328	0.0321	0.034
Chromaticity Characteristics	0.0328	0.032	0.0314	0.0339	0.0343	0.0319	0.0334	0.0311	0.0342	0.0334	0.0332	0.0329	0.0326	0.0342	0.0307	0.0333	0.0343	0.0342	0.0337	0.0337	0.031	0.0323	0.032	0.0314	0.0311	0.0343	0.034	0.0319	0.0329	0.0331	0.0319	0.0338	0.0312	0.0327	0.0343	0.0328	0.0331	0.033	0.0335	0.0329	0.0308	0.0314	0.0313	0.0312	0.0343	0.0341	0.0332	0.0309	0.0329
Tempogram	0.0317	0.0319	0.0316	0.032	0.0321	0.0323	0.0321	0.0323	0.0323	0.0319	0.0315	0.0321	0.0316	0.0315	0.0321	0.0321	0.0318	0.032	0.0321	0.032	0.0318	0.0316	0.0323	0.0319	0.0317	0.0316	0.0316	0.0323	0.0321	0.0323	0.0319	0.0322	0.0319	0.032	0.0316	0.0321	0.032	0.0316	0.0322	0.0317	0.0319	0.0321	0.0322	0.032	0.0321	0.0316	0.0318	0.032	0.0319
Tonal Centroid	0.0316	0.0315	0.0312	0.0313	0.0307	0.0307	0.0308	0.0315	0.0313	0.0315	0.0312	0.0309	0.0306	0.0307	0.0315	0.031	0.0315	0.031	0.0307	0.0312	0.031	0.0312	0.0316	0.0308	0.0306	0.0307	0.0316	0.0307	0.0316	0.0307	0.0308	0.031	0.031	0.0307	0.0315	0.0314	0.0307	0.0313	0.0309	0.0315	0.0313	0.0312	0.0308	0.0315	0.0314	0.0313	0.0314	0.0314	0.0314
MAE
Number of experiments\feature	1	2	3	4	5	6	7	8	9	10	11	12	13	14	15	16	17	18	19	20	21	22	23	24	25	26	27	28	29	30	31	32	33	34	35	36	37	38	39	40	41	42	43	44	45	46	47	48	49
MFCC	0.0251	0.0253	0.0249	0.0248	0.0247	0.0248	0.0248	0.0248	0.0249	0.0242	0.0252	0.0252	0.0251	0.0241	0.0249	0.0251	0.0247	0.0247	0.0246	0.0252	0.0242	0.0249	0.0241	0.0245	0.025	0.0245	0.0253	0.0249	0.0242	0.025	0.0247	0.0252	0.0245	0.0251	0.0252	0.0246	0.0244	0.025	0.025	0.025	0.0252	0.0243	0.0248	0.0253	0.0252	0.0249	0.0244	0.0241	0.0252
Spectral Centroid	0.0236	0.0238	0.0239	0.0233	0.0238	0.0239	0.0234	0.0241	0.0241	0.0235	0.0236	0.0234	0.0239	0.0241	0.0233	0.0236	0.0239	0.0233	0.0235	0.024	0.0237	0.0239	0.024	0.0233	0.0241	0.0238	0.0241	0.0234	0.0239	0.024	0.024	0.0236	0.0237	0.0237	0.0236	0.0234	0.0238	0.0237	0.0234	0.0236	0.0235	0.0236	0.0237	0.0239	0.024	0.0236	0.0236	0.0234	0.024
Spectral Flatness	0.0198	0.0194	0.02	0.0198	0.02	0.02	0.0198	0.0194	0.0197	0.0194	0.0196	0.0195	0.0193	0.0194	0.0196	0.0199	0.02	0.0198	0.0194	0.02	0.0194	0.0198	0.0198	0.0195	0.0196	0.0199	0.0199	0.0197	0.0196	0.0201	0.0201	0.0194	0.0201	0.0196	0.0194	0.0198	0.0199	0.0193	0.0199	0.0193	0.0198	0.0197	0.0199	0.0195	0.0197	0.0196	0.0199	0.0197	0.0194
Zero Crossings	0.0205	0.0203	0.0198	0.0204	0.0203	0.0205	0.0203	0.0199	0.0204	0.0198	0.0202	0.0205	0.0204	0.0202	0.0203	0.02	0.0198	0.02	0.0201	0.0198	0.02	0.0199	0.0198	0.0204	0.0202	0.0205	0.0206	0.0198	0.0201	0.0205	0.0199	0.0205	0.0206	0.0201	0.02	0.0205	0.0204	0.0199	0.0198	0.0201	0.0204	0.0205	0.02	0.02	0.0202	0.0198	0.0205	0.02	0.0205
Roughness	0.0211	0.0253	0.022	0.0197	0.0202	0.0206	0.0261	0.0274	0.0248	0.0205	0.021	0.022	0.0273	0.0257	0.0264	0.021	0.0244	0.0243	0.0266	0.0218	0.0205	0.0229	0.025	0.0271	0.027	0.0237	0.0239	0.023	0.0232	0.0247	0.0196	0.0251	0.0259	0.0251	0.0241	0.0215	0.0223	0.0216	0.0201	0.0248	0.0224	0.0262	0.0202	0.0264	0.0228	0.0201	0.0234	0.0239	0.0266
Spectral Contrast	0.0258	0.0244	0.0233	0.0269	0.0251	0.0236	0.0256	0.0269	0.0239	0.0272	0.0259	0.0269	0.0262	0.0266	0.0242	0.0256	0.0272	0.0238	0.0266	0.025	0.0258	0.0243	0.025	0.0256	0.0251	0.0255	0.0233	0.026	0.0263	0.0244	0.0257	0.0245	0.0239	0.0242	0.0242	0.0267	0.0251	0.0251	0.0242	0.0262	0.0235	0.0265	0.0241	0.0253	0.0258	0.0263	0.0232	0.0236	0.0242
Spectral Bandwidth	0.0239	0.0217	0.0229	0.0207	0.0213	0.0207	0.0233	0.0206	0.0206	0.0229	0.0226	0.0219	0.0223	0.0221	0.0219	0.0212	0.0228	0.0224	0.0218	0.0229	0.0228	0.0226	0.0214	0.0206	0.0224	0.0204	0.0229	0.0226	0.0217	0.0222	0.0219	0.0231	0.0231	0.0228	0.0228	0.0208	0.0223	0.0209	0.0234	0.0212	0.0228	0.0236	0.0215	0.0235	0.0238	0.0208	0.022	0.024	0.0208
Chromaticity Characteristics	0.0226	0.0241	0.0238	0.0216	0.0238	0.0221	0.0221	0.0239	0.0205	0.0223	0.0213	0.0204	0.0227	0.0232	0.0227	0.0241	0.0223	0.0237	0.023	0.0227	0.0212	0.0231	0.0205	0.023	0.023	0.0226	0.0239	0.0202	0.0217	0.0224	0.0216	0.0218	0.0199	0.0205	0.0206	0.0228	0.0212	0.0214	0.0219	0.0213	0.0221	0.0232	0.0209	0.0208	0.0237	0.0202	0.0231	0.0239	0.0235
Tempogram	0.0215	0.0215	0.0211	0.0215	0.021	0.0216	0.0208	0.0215	0.0207	0.0209	0.0212	0.0212	0.0208	0.0213	0.021	0.0208	0.0213	0.0211	0.0216	0.0215	0.0212	0.0217	0.0211	0.0211	0.0213	0.0209	0.0207	0.0217	0.021	0.0213	0.0212	0.0211	0.0215	0.0211	0.0207	0.0211	0.0207	0.021	0.0215	0.0216	0.0209	0.0209	0.0211	0.021	0.0217	0.0213	0.0207	0.021	0.0211
Tonal Centroid	0.0205	0.0198	0.0202	0.0204	0.0197	0.0197	0.0198	0.0204	0.0198	0.0203	0.0199	0.0203	0.0201	0.0199	0.0198	0.0206	0.0206	0.02	0.0205	0.0199	0.0198	0.0201	0.0196	0.02	0.0196	0.0198	0.0201	0.0204	0.0204	0.0197	0.0196	0.0198	0.0205	0.0202	0.02	0.0198	0.0202	0.0205	0.0206	0.0202	0.0199	0.02	0.0197	0.0204	0.0198	0.0205	0.0198	0.0199	0.0197
[truncated: 1 more columns]
