# Supplementary material for: Music-induced emotion flow modeling by ENMI Network
Source: PLoS One. 2024 Oct 21;19(10):e0297712. doi: 10.1371/journal.pone.0297712 (PMC11493256; doi:10.1371/journal.pone.0297712)
Supplement: S3 File — (ZIP) [file pone.0297712.s003.zip › The values behind the means, standard deviations and other measures reported/Music feature tests in Emomusic_arousal.xlsx]

## Sheet: Sheet1
RMSE
Number of experiments\feature	1	2	3	4	5	6	7	8	9	10	11	12	13	14	15	16	17	18	19	20	21	22	23	24	25	26	27	28	29	30	31	32	33	34	35	36	37	38	39	40	41	42	43	44	45	46	47	48	49
MFCC	0.0345	0.0321	0.047	0.0346	0.0416	0.0329	0.0438	0.0346	0.0386	0.0297	0.0404	0.0386	0.0384	0.0287	0.0385	0.0477	0.0409	0.0424	0.0271	0.0483	0.0412	0.0267	0.039	0.0434	0.0289	0.0454	0.0378	0.0333	0.0334	0.0395	0.0402	0.032	0.0326	0.0421	0.0392	0.0352	0.0468	0.0394	0.0404	0.0343	0.0364	0.039	0.0384	0.0394	0.0445	0.0407	0.043	0.0281	0.0439
Spectral Centroid	0.2949	0.295	0.2946	0.2948	0.2947	0.2948	0.2945	0.2945	0.2945	0.295	0.2947	0.2947	0.2947	0.2947	0.2952	0.2947	0.2947	0.2945	0.2951	0.2948	0.2947	0.2945	0.2947	0.2944	0.2944	0.2946	0.2945	0.295	0.2944	0.2949	0.2952	0.2951	0.2949	0.2948	0.2948	0.2952	0.2946	0.2944	0.2951	0.295	0.2951	0.2949	0.2952	0.2946	0.2946	0.2945	0.2949	0.2949	0.2948
Spectral Flatness	0.056	0.0916	0.0455	0.047	0.0616	0.0473	0.0645	0.0394	0.0338	0.0401	0.0909	0.0325	0.0814	0.1076	0.0667	0.1117	0.0599	0.0829	0.0898	0.0916	0.0338	0.1155	0.0536	0.0934	0.0224	0.0839	0.0587	0.0818	0.0469	0.1162	0.0579	0.0799	0.1208	0.0379	0.0804	0.059	0.0432	0.0812	0.1199	0.1084	0.0814	0.0459	0.0415	0.0392	0.1098	0.1183	0.0815	0.0661	0.0879
Zero Crossings	0.0226	0.0229	0.0225	0.0227	0.023	0.0233	0.0227	0.0231	0.0225	0.023	0.0233	0.023	0.0229	0.0233	0.0229	0.0233	0.0231	0.0227	0.0227	0.0232	0.0232	0.0226	0.023	0.0231	0.0226	0.0227	0.023	0.0231	0.0232	0.023	0.0233	0.0229	0.0228	0.0226	0.0229	0.0233	0.0232	0.0232	0.0228	0.0233	0.0231	0.0228	0.0233	0.0229	0.0227	0.0232	0.0233	0.0232	0.023
Roughness	0.2952	0.2949	0.295	0.2952	0.2951	0.295	0.2951	0.2951	0.295	0.295	0.2949	0.2949	0.2953	0.2953	0.2953	0.2952	0.2952	0.2952	0.2953	0.2951	0.2949	0.2951	0.2952	0.2951	0.2953	0.2951	0.2953	0.295	0.2953	0.2951	0.295	0.2949	0.2952	0.2949	0.2951	0.2952	0.295	0.2952	0.295	0.2953	0.2951	0.2952	0.2951	0.2952	0.295	0.2951	0.2951	0.2952	0.2949
Spectral Contrast	0.0351	0.0339	0.0328	0.0356	0.0323	0.0368	0.0364	0.0334	0.0309	0.0334	0.0346	0.0339	0.0344	0.0301	0.0333	0.0299	0.0304	0.0361	0.0329	0.0349	0.0321	0.0368	0.0334	0.0353	0.0377	0.0327	0.0305	0.0347	0.0315	0.0315	0.0363	0.0311	0.0357	0.0331	0.0338	0.0365	0.03	0.0355	0.0317	0.0301	0.0348	0.0374	0.0351	0.0339	0.0316	0.0323	0.0325	0.0372	0.0347
Spectral Bandwidth	0.294	0.2936	0.2944	0.2939	0.2945	0.2942	0.2946	0.2936	0.2951	0.2936	0.2937	0.294	0.2951	0.295	0.2938	0.2943	0.2952	0.2941	0.2942	0.2938	0.295	0.2943	0.2937	0.2937	0.2951	0.2941	0.2937	0.2938	0.2945	0.2943	0.2942	0.2941	0.295	0.2937	0.294	0.294	0.2941	0.2947	0.2946	0.2937	0.2944	0.2936	0.2952	0.2945	0.2941	0.2948	0.2949	0.295	0.2946
Chromaticity Characteristics	0.0249	0.0251	0.024	0.0251	0.025	0.025	0.0246	0.0241	0.0244	0.024	0.0241	0.0246	0.0241	0.0244	0.0244	0.0242	0.0247	0.0244	0.0244	0.0247	0.0245	0.0252	0.025	0.0242	0.0252	0.024	0.0251	0.0244	0.0244	0.0244	0.0247	0.024	0.025	0.0244	0.0242	0.0245	0.0244	0.0247	0.0249	0.0252	0.0249	0.0245	0.0252	0.0245	0.0249	0.0251	0.0243	0.0252	0.0245
Tempogram	0.0356	0.0313	0.0384	0.031	0.0386	0.0283	0.0312	0.0324	0.0341	0.0302	0.0346	0.0297	0.0266	0.036	0.0373	0.0283	0.0349	0.0337	0.0338	0.0365	0.0326	0.0331	0.0355	0.0321	0.036	0.0284	0.0333	0.0315	0.0309	0.0378	0.0374	0.0378	0.0264	0.0333	0.0372	0.0383	0.0354	0.0322	0.033	0.0346	0.034	0.0362	0.0349	0.0341	0.0355	0.0378	0.0277	0.0319	0.028
Tonal Centroid	0.0554	0.1076	0.0536	0.0673	0.0608	0.0564	0.0758	0.0995	0.0564	0.0572	0.1013	0.0519	0.0756	0.0998	0.1164	0.0502	0.0697	0.0985	0.1103	0.0927	0.0614	0.0662	0.044	0.0907	0.0839	0.0508	0.0563	0.0609	0.0966	0.1126	0.0814	0.0557	0.0974	0.1026	0.1231	0.0481	0.0341	0.0992	0.0891	0.0584	0.0656	0.0739	0.0564	0.0992	0.0312	0.0399	0.064	0.0783	0.0279
MAE
Number of experiments\feature	1	2	3	4	5	6	7	8	9	10	11	12	13	14	15	16	17	18	19	20	21	22	23	24	25	26	27	28	29	30	31	32	33	34	35	36	37	38	39	40	41	42	43	44	45	46	47	48	49
MFCC	0.0194	0.0324	0.0359	0.0367	0.0316	0.0376	0.028	0.0349	0.0351	0.0253	0.0369	0.0197	0.0234	0.0229	0.0363	0.0254	0.0212	0.0279	0.0308	0.0221	0.0315	0.0255	0.0243	0.0225	0.0274	0.0202	0.03	0.0386	0.0195	0.0217	0.0309	0.0298	0.0311	0.0205	0.0284	0.0313	0.0373	0.0242	0.0267	0.0342	0.019	0.0191	0.0371	0.0191	0.0338	0.0207	0.0265	0.0336	0.0242
Spectral Centroid	0.2487	0.2486	0.2486	0.2486	0.2485	0.2487	0.2484	0.2485	0.2487	0.2485	0.2488	0.2485	0.2488	0.2485	0.2486	0.2487	0.2484	0.2488	0.2486	0.2488	0.2485	0.2485	0.2486	0.2486	0.2486	0.2487	0.2485	0.2484	0.2485	0.2484	0.2485	0.2484	0.2486	0.2484	0.2486	0.2484	0.2486	0.2488	0.2488	0.2485	0.2486	0.2485	0.2485	0.2486	0.2485	0.2485	0.2485	0.2488	0.2487
Spectral Flatness	0.0311	0.0919	0.0507	0.0242	0.0358	0.0145	0.0145	0.063	0.0442	0.0912	0.0888	0.0728	0.0594	0.0877	0.0719	0.0203	0.0223	0.0406	0.0233	0.0263	0.0469	0.0618	0.0393	0.0308	0.0867	0.0204	0.0591	0.0808	0.0479	0.0814	0.0178	0.0368	0.032	0.0769	0.0232	0.028	0.066	0.0645	0.0218	0.0419	0.0713	0.0406	0.017	0.0567	0.0184	0.0179	0.0811	0.0817	0.0491
Zero Crossings	0.0156	0.015	0.0152	0.0149	0.0157	0.0156	0.0148	0.0156	0.0155	0.015	0.0154	0.0155	0.0154	0.015	0.0154	0.0156	0.0148	0.0152	0.0153	0.015	0.0149	0.0149	0.0158	0.0149	0.015	0.0156	0.0152	0.0149	0.0153	0.0154	0.0154	0.015	0.0151	0.015	0.0158	0.0154	0.0158	0.0151	0.0158	0.0152	0.015	0.0151	0.015	0.0154	0.0158	0.0152	0.0156	0.0158	0.0152
Roughness	0.2486	0.2485	0.2485	0.2487	0.2487	0.2487	0.2485	0.2486	0.2486	0.2486	0.2486	0.2485	0.2487	0.2485	0.2486	0.2487	0.2486	0.2487	0.2485	0.2486	0.2486	0.2485	0.2486	0.2485	0.2487	0.2487	0.2486	0.2486	0.2487	0.2486	0.2486	0.2487	0.2486	0.2485	0.2486	0.2486	0.2485	0.2485	0.2486	0.2486	0.2486	0.2486	0.2487	0.2485	0.2486	0.2485	0.2487	0.2485	0.2485
Spectral Contrast	0.0229	0.0288	0.026	0.0301	0.0244	0.0246	0.0264	0.029	0.0275	0.0288	0.0275	0.0235	0.0253	0.0247	0.0294	0.0273	0.0299	0.0253	0.0281	0.0246	0.0225	0.0267	0.0262	0.0216	0.0236	0.028	0.0246	0.0219	0.0221	0.0242	0.0214	0.0222	0.0277	0.0254	0.0267	0.0267	0.0252	0.0234	0.0242	0.0238	0.0242	0.0254	0.0269	0.025	0.0285	0.0213	0.0271	0.0256	0.0264
Spectral Bandwidth	0.2483	0.2484	0.2472	0.2477	0.2474	0.2473	0.2476	0.2473	0.2486	0.2474	0.2481	0.2472	0.2482	0.2478	0.2482	0.2478	0.2479	0.2483	0.2472	0.2484	0.2482	0.2475	0.2485	0.2473	0.248	0.2473	0.2486	0.2484	0.2482	0.2476	0.2472	0.2475	0.2481	0.2479	0.2486	0.2486	0.2479	0.248	0.2482	0.2485	0.2482	0.2477	0.2476	0.2475	0.2486	0.248	0.2473	0.2484	0.2486
Chromaticity Characteristics	0.0177	0.0173	0.0171	0.0172	0.0174	0.017	0.0177	0.0175	0.0172	0.0172	0.0177	0.0173	0.0176	0.0177	0.017	0.0172	0.0173	0.0177	0.0176	0.0171	0.0178	0.0178	0.017	0.0176	0.0173	0.017	0.0174	0.0173	0.0174	0.0172	0.0176	0.0178	0.0174	0.0176	0.0175	0.0173	0.0175	0.0175	0.0174	0.0176	0.0174	0.0175	0.0173	0.0172	0.0177	0.0178	0.0173	0.0177	0.0173
Tempogram	0.0254	0.0277	0.0284	0.027	0.0324	0.0254	0.0275	0.0253	0.0252	0.0319	0.0326	0.0208	0.029	0.0213	0.0221	0.0319	0.032	0.0311	0.0311	0.0191	0.0257	0.0241	0.0284	0.0252	0.0319	0.022	0.0281	0.0227	0.0204	0.0267	0.0288	0.0293	0.0227	0.0294	0.0221	0.0233	0.0243	0.021	0.0322	0.0207	0.0222	0.0324	0.0308	0.02	0.031	0.03	0.0315	0.019	0.0193
Tonal Centroid	0.085	0.0651	0.093	0.0876	0.023	0.054	0.0434	0.0656	0.0587	0.056	0.0859	0.0873	0.0526	0.071	0.0245	0.0448	0.0292	0.0692	0.0288	0.0451	0.0624	0.0678	0.0649	0.0861	0.0425	0.0921	0.0478	0.085	0.0715	0.0548	0.0218	0.0371	0.0693	0.0303	0.0679	0.0539	0.0554	0.0843	0.0487	0.0506	0.0944	0.0936	0.0235	0.0915	0.0564	0.0293	0.063	0.0934	0.0609
[truncated: 1 more columns]
