# Supplementary material for: Music-induced emotion flow modeling by ENMI Network
Source: PLoS One. 2024 Oct 21;19(10):e0297712. doi: 10.1371/journal.pone.0297712 (PMC11493256; doi:10.1371/journal.pone.0297712)
Supplement: S3 File — (ZIP) [file pone.0297712.s003.zip › The values behind the means, standard deviations and other measures reported/Music feature tests in Emomusic_valence.xlsx]

## Sheet: Sheet1
RMSE
Number of experiments\feature	1	2	3	4	5	6	7	8	9	10	11	12	13	14	15	16	17	18	19	20	21	22	23	24	25	26	27	28	29	30	31	32	33	34	35	36	37	38	39	40	41	42	43	44	45	46	47	48	49
MFCC	0.0297	0.032	0.0376	0.0363	0.0333	0.0284	0.0335	0.0352	0.0396	0.0373	0.0342	0.0367	0.0384	0.0306	0.0323	0.0391	0.0371	0.0386	0.0296	0.0372	0.0364	0.0389	0.0358	0.0389	0.034	0.0315	0.0351	0.0365	0.0347	0.0296	0.0379	0.0378	0.0331	0.038	0.037	0.0336	0.0309	0.0326	0.0284	0.0353	0.0379	0.0339	0.0374	0.0319	0.0363	0.0363	0.0319	0.0306	0.0375
Spectral Centroid	0.2916	0.2944	0.2926	0.2952	0.2943	0.2938	0.2932	0.2919	0.2933	0.293	0.2939	0.293	0.2932	0.2942	0.2924	0.2917	0.2926	0.2933	0.2936	0.2949	0.2929	0.2948	0.2953	0.2955	0.2942	0.2953	0.2925	0.2923	0.2935	0.2935	0.2945	0.2952	0.2936	0.2943	0.2917	0.295	0.2926	0.2915	0.2918	0.2936	0.2916	0.2919	0.2951	0.295	0.295	0.2946	0.2924	0.2946	0.2925
Spectral Flatness	0.0252	0.0254	0.0252	0.025	0.0251	0.0251	0.0253	0.0252	0.0252	0.0253	0.0254	0.0251	0.0253	0.025	0.0253	0.0253	0.0251	0.0253	0.025	0.0253	0.0251	0.0252	0.0251	0.0253	0.0251	0.0254	0.0253	0.0253	0.0254	0.0252	0.0252	0.0252	0.0253	0.0253	0.0254	0.0254	0.0251	0.0254	0.0253	0.025	0.0254	0.0254	0.0254	0.025	0.0254	0.025	0.0254	0.0251	0.0252
Zero Crossings	0.0254	0.0251	0.0255	0.0251	0.0253	0.0254	0.0255	0.025	0.0253	0.0254	0.0253	0.0251	0.0254	0.025	0.0256	0.0252	0.0254	0.0254	0.0255	0.0253	0.025	0.0252	0.0252	0.0252	0.0251	0.0256	0.0253	0.0256	0.0254	0.0256	0.025	0.0253	0.0253	0.0252	0.0252	0.0253	0.0251	0.0254	0.0251	0.0253	0.0255	0.0252	0.025	0.025	0.0256	0.0251	0.0254	0.025	0.0252
Roughness	0.2947	0.2947	0.2948	0.2949	0.2949	0.2948	0.295	0.2948	0.295	0.295	0.2951	0.2949	0.2951	0.2949	0.2949	0.2948	0.2947	0.295	0.2949	0.2949	0.2949	0.2951	0.2947	0.2951	0.2949	0.2951	0.2948	0.2949	0.2947	0.2948	0.2949	0.2951	0.2948	0.2948	0.2948	0.2947	0.295	0.2949	0.2947	0.2947	0.2947	0.2947	0.2949	0.2949	0.2948	0.2947	0.2947	0.2951	0.295
Spectral Contrast	0.0348	0.0379	0.0353	0.0331	0.0363	0.0391	0.0331	0.0362	0.0326	0.033	0.038	0.0338	0.0386	0.0363	0.0359	0.0385	0.0349	0.0393	0.0326	0.0358	0.0354	0.0365	0.033	0.0368	0.0387	0.0362	0.0383	0.0388	0.0392	0.0367	0.0365	0.0373	0.0361	0.0364	0.0377	0.0362	0.0355	0.0334	0.0389	0.0323	0.0371	0.0387	0.0361	0.0331	0.037	0.0338	0.0339	0.0353	0.0356
Spectral Bandwidth	0.2002	0.0594	0.1766	0.1367	0.0295	0.2143	0.267	0.0628	0.2118	0.1421	0.2918	0.1828	0.0721	0.1133	0.2113	0.0913	0.2131	0.0818	0.2957	0.2326	0.0699	0.2764	0.2226	0.0975	0.2009	0.184	0.1739	0.081	0.275	0.0622	0.227	0.2718	0.06	0.0353	0.1395	0.164	0.1727	0.068	0.1127	0.0425	0.1657	0.2266	0.0924	0.1744	0.1735	0.2228	0.0714	0.1044	0.2788
Chromaticity Characteristics	0.0261	0.0267	0.0266	0.0267	0.0264	0.0264	0.0264	0.026	0.0262	0.0259	0.0263	0.0261	0.0261	0.0264	0.0265	0.026	0.0261	0.0259	0.0263	0.0265	0.0264	0.0261	0.0261	0.0259	0.0265	0.0262	0.0264	0.0264	0.0261	0.0267	0.0267	0.026	0.026	0.0264	0.0261	0.0262	0.0262	0.026	0.0262	0.0263	0.0266	0.0261	0.0264	0.0267	0.0264	0.0262	0.0267	0.0266	0.026
Tempogram	0.027	0.028	0.0282	0.0275	0.0271	0.027	0.0265	0.0267	0.0273	0.0266	0.027	0.0276	0.0281	0.028	0.0286	0.0274	0.0276	0.028	0.0283	0.0278	0.0282	0.0268	0.0266	0.0278	0.028	0.0278	0.0266	0.0271	0.0274	0.0273	0.0274	0.0285	0.0271	0.0268	0.0266	0.0271	0.0283	0.0265	0.0284	0.0287	0.028	0.0276	0.0278	0.0277	0.0279	0.0273	0.028	0.0275	0.0281
Tonal Centroid	0.0351	0.0335	0.0296	0.0257	0.0259	0.0316	0.0306	0.0288	0.0346	0.0329	0.0307	0.0309	0.0314	0.0333	0.0318	0.0287	0.0327	0.0293	0.0344	0.0267	0.0265	0.0283	0.0269	0.0278	0.0361	0.036	0.0333	0.0297	0.0259	0.0332	0.0282	0.0273	0.0289	0.0322	0.0289	0.0283	0.0282	0.0295	0.0311	0.0272	0.0344	0.0271	0.0294	0.0355	0.0319	0.0259	0.0336	0.0339	0.0276
MAE
Number of experiments\feature	1	2	3	4	5	6	7	8	9	10	11	12	13	14	15	16	17	18	19	20	21	22	23	24	25	26	27	28	29	30	31	32	33	34	35	36	37	38	39	40	41	42	43	44	45	46	47	48	49
MFCC	0.0242	0.0286	0.0268	0.0252	0.0244	0.0216	0.0274	0.0285	0.0254	0.0218	0.0243	0.0221	0.0315	0.0289	0.0218	0.0262	0.0266	0.0245	0.0282	0.0285	0.0224	0.0259	0.0316	0.0207	0.0292	0.0278	0.0313	0.0206	0.0248	0.0241	0.0289	0.0262	0.0304	0.0225	0.0289	0.029	0.028	0.0208	0.0285	0.0225	0.0283	0.0254	0.0244	0.0256	0.0315	0.0227	0.0272	0.0289	0.0313
Spectral Centroid	0.2461	0.2484	0.2484	0.2472	0.2476	0.2475	0.2466	0.2483	0.2461	0.2465	0.2478	0.249	0.2485	0.248	0.2473	0.2475	0.2471	0.2491	0.2468	0.2461	0.2478	0.2474	0.2464	0.2477	0.2481	0.2489	0.2491	0.2477	0.2491	0.249	0.2463	0.2468	0.2464	0.2476	0.2474	0.2463	0.2489	0.247	0.2472	0.2484	0.2464	0.2465	0.2487	0.2463	0.2486	0.2482	0.2477	0.2472	0.2469
Spectral Flatness	0.0167	0.0164	0.0168	0.0168	0.0166	0.0168	0.0166	0.0169	0.0168	0.0168	0.0165	0.0168	0.0164	0.0164	0.0165	0.0167	0.0166	0.0168	0.0167	0.0167	0.0167	0.0163	0.0169	0.0163	0.0168	0.0164	0.0169	0.0167	0.0166	0.0164	0.0166	0.0168	0.0169	0.0163	0.0168	0.0166	0.0168	0.0166	0.0169	0.0166	0.0164	0.0166	0.0166	0.0166	0.0165	0.0163	0.0168	0.0163	0.0164
Zero Crossings	0.0163	0.0165	0.0166	0.0168	0.0167	0.0169	0.0166	0.0165	0.0163	0.0168	0.0165	0.0164	0.0164	0.0167	0.0166	0.0164	0.0169	0.0163	0.0166	0.0165	0.0168	0.0164	0.0163	0.0167	0.0169	0.0163	0.0165	0.0163	0.0169	0.0164	0.0165	0.0167	0.0163	0.0164	0.0165	0.0164	0.0165	0.0164	0.0167	0.0169	0.0167	0.0167	0.0168	0.0165	0.0165	0.0166	0.0164	0.0166	0.0168
Roughness	0.2487	0.2487	0.2487	0.2487	0.2488	0.2488	0.2487	0.2486	0.2488	0.2488	0.2486	0.2488	0.2486	0.2487	0.2487	0.2487	0.2486	0.2486	0.2486	0.2488	0.2487	0.2487	0.2487	0.2488	0.2488	0.2486	0.2487	0.2487	0.2486	0.2486	0.2486	0.2488	0.2487	0.2486	0.2488	0.2487	0.2487	0.2488	0.2488	0.2486	0.2488	0.2488	0.2487	0.2487	0.2488	0.2487	0.2486	0.2487	0.2487
Spectral Contrast	0.0273	0.0266	0.0247	0.0276	0.0234	0.0276	0.0267	0.0276	0.0248	0.0239	0.0233	0.0276	0.0248	0.0265	0.0271	0.0281	0.0249	0.0244	0.027	0.0271	0.0246	0.0246	0.0248	0.0255	0.0258	0.0242	0.0233	0.0251	0.0237	0.0263	0.0253	0.0245	0.0261	0.0247	0.0262	0.027	0.0256	0.0244	0.0268	0.0244	0.025	0.0238	0.0271	0.0276	0.0264	0.0248	0.0249	0.0235	0.0257
Spectral Bandwidth	0.0764	0.1862	0.0995	0.1646	0.2267	0.1128	0.0562	0.2395	0.2082	0.0347	0.0674	0.1032	0.0959	0.0438	0.0295	0.1848	0.1575	0.0593	0.0627	0.1051	0.0363	0.0438	0.0296	0.231	0.0518	0.1856	0.1881	0.1426	0.0558	0.1663	0.203	0.0541	0.2021	0.2373	0.08	0.1234	0.23	0.2066	0.1774	0.2218	0.0913	0.1806	0.0802	0.2357	0.0471	0.2261	0.2088	0.1622	0.0836
Chromaticity Characteristics	0.0182	0.0184	0.0182	0.0179	0.0181	0.0178	0.0176	0.018	0.0185	0.0184	0.0177	0.0182	0.0184	0.0177	0.0177	0.0175	0.0178	0.0177	0.0184	0.0175	0.0183	0.0181	0.0181	0.0178	0.018	0.0178	0.0182	0.0182	0.0183	0.0184	0.0181	0.0176	0.0183	0.0185	0.0184	0.0179	0.0181	0.0184	0.0177	0.0184	0.0184	0.0175	0.018	0.0181	0.0178	0.0177	0.0176	0.0183	0.0185
Tempogram	0.0192	0.0193	0.0193	0.0199	0.0199	0.0185	0.019	0.0187	0.0193	0.0205	0.0202	0.0198	0.0191	0.0183	0.0183	0.0195	0.0188	0.0192	0.0188	0.0184	0.0183	0.0185	0.0187	0.0194	0.0201	0.0192	0.0192	0.019	0.0192	0.0196	0.0196	0.0205	0.0185	0.0202	0.0194	0.0194	0.019	0.0187	0.0202	0.0202	0.0193	0.0197	0.0202	0.02	0.0198	0.0198	0.0186	0.0185	0.0193
Tonal Centroid	0.0232	0.019	0.0254	0.019	0.0175	0.0254	0.0248	0.0208	0.0211	0.0236	0.0266	0.0227	0.0212	0.0185	0.0266	0.0246	0.0178	0.0171	0.0224	0.0273	0.0177	0.0208	0.0185	0.0259	0.0241	0.0212	0.0273	0.0173	0.0216	0.0264	0.018	0.0173	0.0197	0.0262	0.0235	0.0224	0.0181	0.0213	0.0267	0.0271	0.0192	0.0205	0.0241	0.0188	0.0243	0.0246	0.0275	0.0257	0.0262
[truncated: 1 more columns]
