# Supplementary material for: Music-induced emotion flow modeling by ENMI Network
Source: PLoS One. 2024 Oct 21;19(10):e0297712. doi: 10.1371/journal.pone.0297712 (PMC11493256; doi:10.1371/journal.pone.0297712)
Supplement: S3 File — (ZIP) [file pone.0297712.s003.zip › The values behind the means, standard deviations and other measures reported/Sequence_length_Augmented.xlsx]

## Sheet: Sheet1
Arousal
Number of experiments\sequence length	1	2	3	4	5	6	7	8	9	10	11	12	13	14	15	16	17	18	19	20	21	22	23	24	25	26	27	28	29	30	31	32	33	34	35	36	37	38	39	40	41	42	43	44	45	46	47	48	49
1	185	174	177	185	185	170	172	183	173	168	185	173	176	168	169	170	177	166	169	186	167	168	188	187	187	179	174	181	178	180	181	182	178	169	169	174	186	184	178	187	182	182	183	185	178	169	166	188	179
2	159	157	152	144	152	157	156	141	151	152	156	147	158	140	155	147	141	141	154	153	150	157	142	153	142	156	154	152	150	141	153	151	156	156	146	147	155	148	151	146	153	142	144	142	154	150	151	142	144
5	120	119	117	116	122	122	120	127	129	123	119	130	120	128	118	122	119	117	131	117	122	119	124	123	116	124	126	127	127	121	123	116	126	130	119	127	127	129	118	129	127	122	131	130	121	116	121	125	122
10	93	95	98	101	92	97	99	93	95	102	91	95	92	97	92	101	100	98	93	98	101	96	97	91	99	96	93	98	91	95	99	102	101	93	96	100	92	101	94	97	94	91	94	102	99	96	95	95	100
20	187	193	204	188	186	195	205	188	195	200	193	193	194	198	202	187	203	189	187	191	202	206	197	201	191	194	202	185	206	206	203	184	185	200	207	205	191	198	192	191	197	202	193	201	185	196	194	190	186
30	196	194	170	179	176	185	174	180	193	195	185	192	195	192	185	192	180	168	187	185	170	179	196	196	183	181	177	191	174	195	191	169	181	186	183	186	191	169	193	186	177	171	193	184	169	171	181	194	174
40	151	144	153	155	164	151	149	150	144	160	144	144	163	158	156	151	144	155	154	146	160	149	157	160	155	147	166	146	165	162	161	166	162	148	155	160	167	167	145	161	146	162	162	154	151	161	145	161	157
50	200	191	200	200	203	206	189	198	208	193	207	205	189	196	207	203	198	207	208	189	197	193	206	207	207	203	192	210	196	207	201	208	192	201	202	189	209	205	200	198	192	207	189	198	210	197	202	199	205
60	23	22	24	23	24	24	21	22	22	22	21	21	21	21	21	21	24	21	22	21	22	22	22	23	23	22	24	21	23	21	22	22	21	23	23	22	21	23	23	21	22	21	21	21	23	22	24	22	24
Valence
Number of experiments\sequence length	1	2	3	4	5	6	7	8	9	10	11	12	13	14	15	16	17	18	19	20	21	22	23	24	25	26	27	28	29	30	31	32	33	34	35	36	37	38	39	40	41	42	43	44	45	46	47	48	49
1	136	136	128	131	135	128	136	127	126	135	131	126	126	127	132	137	139	128	137	128	127	130	133	130	139	134	132	138	132	131	137	133	133	133	135	128	136	134	133	133	126	129	135	135	126	126	134	132	137
2	128	137	134	120	118	129	134	134	129	134	137	129	128	125	122	137	123	125	123	132	123	129	124	123	128	130	130	123	123	137	119	119	133	120	135	121	118	131	125	137	133	127	128	129	133	133	120	119	126
5	136	147	143	144	144	141	137	146	136	146	147	137	148	146	141	136	141	148	140	144	141	148	136	136	141	144	133	137	136	144	143	142	136	135	141	145	139	146	136	141	137	143	141	142	133	137	141	140	138
10	126	127	128	128	120	121	127	128	120	126	127	122	120	122	124	126	124	133	132	121	123	120	131	132	133	122	122	126	129	121	132	127	133	122	120	128	128	131	129	131	127	130	122	120	124	132	124	128	122
20	121	128	148	136	139	133	128	128	124	132	132	134	131	148	150	132	125	125	125	143	143	142	142	124	144	126	127	149	148	131	124	128	130	122	133	135	122	141	138	141	143	141	132	123	135	148	139	134	147
30	137	164	164	136	144	145	150	166	162	152	153	146	141	140	170	169	142	144	157	138	140	160	149	171	144	165	150	146	147	166	150	154	151	148	152	147	149	154	164	153	169	159	150	144	150	137	154	171	137
40	157	165	169	158	154	169	154	164	171	157	152	170	158	152	147	169	163	152	165	153	165	170	149	157	173	165	167	156	152	150	146	175	157	151	172	148	154	157	172	148	152	163	167	170	163	174	171	165	150
50	188	194	183	198	168	163	188	180	173	164	175	183	164	182	196	193	193	177	181	173	188	163	164	183	167	193	188	172	164	165	166	197	176	191	199	175	188	194	160	167	199	177	182	193	174	197	172	199	191
60	24	29	24	25	25	23	23	22	23	29	26	28	23	26	26	24	25	26	27	28	23	27	28	25	26	23	26	23	27	24	23	24	23	27	29	24	28	27	25	23	28	28	29	27	27	23	25	26	29
[truncated: 1 more columns]
