# Supplementary material for: Music-induced emotion flow modeling by ENMI Network
Source: PLoS One. 2024 Oct 21;19(10):e0297712. doi: 10.1371/journal.pone.0297712 (PMC11493256; doi:10.1371/journal.pone.0297712)
Supplement: S3 File — (ZIP) [file pone.0297712.s003.zip › The values behind the means, standard deviations and other measures reported/Sequence_length_DEAM.xlsx]

## Sheet: Sheet1
Arousal
Number of experiments\sequence length	1	2	3	4	5	6	7	8	9	10	11	12	13	14	15	16	17	18	19	20	21	22	23	24	25	26	27	28	29	30	31	32	33	34	35	36	37	38	39	40	41	42	43	44	45	46	47	48	49
1	82	87	85	82	89	87	89	86	86	87	81	83	86	81	85	86	85	81	89	89	89	82	88	80	81	82	84	86	84	80	86	86	82	81	87	82	89	85	86	88	82	84	89	87	80	88	87	88	81
2	103	113	110	107	101	99	99	101	106	107	106	94	93	104	106	97	101	102	94	95	108	105	99	104	113	92	92	97	112	103	92	107	94	111	105	100	107	100	104	112	97	103	105	99	96	109	108	107	98
5	64	66	60	68	70	54	58	68	71	60	69	52	59	66	68	70	55	52	56	72	55	51	64	55	70	58	57	57	60	71	54	49	67	59	52	53	59	64	59	67	56	69	66	71	67	59	68	59	65
10	121	117	126	133	115	120	131	128	120	124	134	123	138	131	127	117	138	136	138	121	122	135	136	130	138	131	117	134	115	115	119	116	115	121	120	117	134	119	136	121	135	121	131	134	118	123	118	120	135
20	115	116	114	119	120	119	114	120	124	120	125	118	113	119	114	124	124	118	114	125	113	111	118	125	115	120	124	118	116	115	123	115	121	124	116	123	113	118	113	124	117	122	120	118	110	117	121	118	118
30	95	89	90	91	93	101	91	92	94	91	95	94	98	102	89	101	98	100	102	95	103	97	90	92	89	88	98	98	97	90	96	92	93	101	96	99	90	90	101	92	90	99	91	97	100	103	102	92	95
40	101	109	93	107	115	109	112	101	96	92	110	90	101	91	103	100	112	113	103	115	92	104	99	97	90	103	101	95	101	113	112	110	115	109	114	93	117	116	101	96	106	104	111	116	103	109	100	107	109
50	166	162	147	158	147	165	145	149	152	152	159	163	170	172	156	156	148	161	149	166	159	146	155	154	161	156	158	155	149	145	155	148	172	145	169	155	158	153	154	148	144	172	151	166	144	151	170	156	172
60	17	19	18	16	16	17	19	16	16	17	17	17	18	17	17	18	19	18	16	17	18	18	19	19	16	17	18	18	19	16	16	16	18	18	17	16	18	19	19	16	18	18	19	19	19	19	17	17	19
Valence
Number of experiments\sequence length	1	2	3	4	5	6	7	8	9	10	11	12	13	14	15	16	17	18	19	20	21	22	23	24	25	26	27	28	29	30	31	32	33	34	35	36	37	38	39	40	41	42	43	44	45	46	47	48	49
1	124	135	128	124	141	122	133	120	124	132	127	133	130	124	131	131	133	139	139	138	142	137	139	120	126	130	126	138	140	129	125	134	126	141	130	124	126	124	135	132	127	125	138	134	128	124	132	134	142
2	120	126	116	129	122	121	118	122	110	113	123	122	113	123	126	114	126	111	128	114	125	112	125	118	121	123	111	119	126	118	115	113	129	120	125	127	126	113	126	127	127	116	128	126	113	128	115	116	117
5	101	98	95	100	105	98	102	97	97	107	107	96	107	101	104	100	107	92	105	105	93	95	102	103	99	105	93	100	98	102	98	96	103	106	103	93	97	94	105	95	107	105	98	97	97	97	107	105	105
10	106	103	98	98	95	104	96	95	96	94	98	103	99	95	96	96	93	105	102	99	106	95	91	93	99	97	97	99	98	101	92	106	93	99	102	101	106	99	95	100	100	98	93	93	92	105	91	92	92
20	106	98	103	97	112	96	107	109	109	98	104	112	102	109	105	108	110	109	111	100	113	106	107	108	115	114	104	112	115	97	116	99	114	95	103	98	97	107	96	102	115	108	108	99	111	106	109	102	112
30	113	118	105	123	127	120	126	126	122	127	111	117	125	115	109	122	108	122	116	114	113	122	123	128	123	120	111	118	115	121	115	121	111	124	109	111	126	117	114	127	105	125	106	116	110	109	127	107	105
40	120	115	122	129	125	119	111	121	112	118	115	117	114	128	127	115	111	117	120	121	119	120	129	130	114	128	113	113	116	120	125	114	120	119	125	121	129	122	119	123	121	122	121	127	123	121	130	119	127
50	152	150	142	170	152	166	144	153	138	156	158	163	170	166	150	140	156	154	157	167	166	144	132	159	156	133	166	145	139	160	148	149	156	142	154	148	164	154	142	132	163	158	146	170	144	143	155	153	165
60	17	18	18	17	17	18	17	18	18	18	18	17	18	18	18	18	17	18	18	17	18	17	17	18	18	18	18	18	18	17	18	18	18	18	18	18	17	17	17	17	18	17	17	18	18	17	18	17	18
[truncated: 1 more columns]
