# Supplementary material for: Music-induced emotion flow modeling by ENMI Network
Source: PLoS One. 2024 Oct 21;19(10):e0297712. doi: 10.1371/journal.pone.0297712 (PMC11493256; doi:10.1371/journal.pone.0297712)
Supplement: S3 File — (ZIP) [file pone.0297712.s003.zip › The values behind the means, standard deviations and other measures reported/Sequence_length_Emomusic.xlsx]

## Sheet: Sheet1
Arousal
Number of experiments\sequence length	1	2	3	4	5	6	7	8	9	10	11	12	13	14	15	16	17	18	19	20	21	22	23	24	25	26	27	28	29	30	31	32	33	34	35	36	37	38	39	40	41	42	43	44	45	46	47	48	49
1	103	113	104	116	111	106	105	113	106	108	111	107	110	112	102	113	106	111	110	103	114	111	115	103	102	108	102	103	108	114	116	102	113	109	110	106	104	109	117	102	113	111	111	113	114	105	107	113	117
2	95	94	103	101	92	97	95	93	96	98	91	96	99	92	97	99	94	101	92	100	96	102	90	93	99	91	101	96	95	101	102	100	97	96	95	98	99	96	91	97	100	96	101	103	99	103	97	96	93
5	98	98	95	100	102	95	96	101	99	94	93	99	95	97	102	98	102	102	99	97	93	102	99	95	94	99	93	94	101	98	94	97	102	100	100	93	97	93	100	102	101	96	98	94	99	93	100	93	101
10	119	122	108	118	111	115	122	126	108	119	110	122	117	119	113	123	108	122	120	114	114	117	122	122	123	118	114	113	119	118	112	108	116	125	112	114	111	114	121	112	120	115	118	114	112	108	111	119	126
20	126	138	135	134	135	130	130	136	137	127	131	137	138	137	129	130	131	126	135	132	131	133	134	131	138	131	132	137	126	128	137	129	127	127	129	133	138	134	136	137	131	128	135	126	132	135	133	138	130
30	140	147	132	145	146	135	136	142	134	132	138	149	142	141	135	135	136	148	149	138	141	135	133	144	136	138	143	141	148	142	147	132	141	139	142	135	146	142	140	140	141	139	138	145	136	136	136	143	147
40	177	168	172	172	166	183	181	165	173	171	150	175	174	174	170	175	167	178	181	164	180	159	171	162	162	160	152	178	154	150	167	148	160	175	164	170	153	180	155	162	148	183	148	176	151	157	182	160	181
50	209	185	207	173	192	202	193	174	176	188	205	193	175	189	178	203	201	174	194	180	199	174	195	208	185	175	206	171	177	189	209	172	203	174	202	195	193	203	210	182	192	208	207	201	191	202	184	194	206
60	20	23	24	20	24	21	24	23	24	21	20	24	24	24	21	21	25	20	20	21	24	23	25	20	24	22	23	21	20	21	21	22	25	21	20	21	24	21	21	24	25	21	22	23	23	22	24	20	20
Valence
Number of experiments\sequence length	1	2	3	4	5	6	7	8	9	10	11	12	13	14	15	16	17	18	19	20	21	22	23	24	25	26	27	28	29	30	31	32	33	34	35	36	37	38	39	40	41	42	43	44	45	46	47	48	49
1	128	126	130	120	124	129	123	122	120	125	124	127	127	122	121	125	122	126	124	123	124	125	121	126	125	125	120	123	123	123	120	129	128	126	123	129	124	120	131	128	126	122	120	123	130	120	127	127	130
2	96	94	102	91	96	96	94	95	98	95	99	96	100	94	99	90	90	102	99	92	101	98	91	100	98	92	94	103	101	98	90	94	100	96	90	100	94	93	95	90	96	99	90	102	90	95	93	99	96
5	88	87	90	88	84	89	89	91	89	90	89	83	85	91	85	86	84	84	85	91	83	90	84	87	87	91	86	90	88	83	85	86	87	85	88	83	88	90	91	84	90	84	89	92	85	85	87	84	86
10	108	106	111	122	106	112	112	119	117	117	106	117	112	121	107	101	108	115	121	109	108	120	102	114	106	101	114	104	119	101	123	123	113	102	103	119	117	105	109	123	110	106	123	122	103	101	106	112	116
20	127	102	112	117	117	108	130	102	117	128	102	102	109	130	122	128	118	124	104	103	119	110	117	124	118	103	110	108	106	128	116	104	126	117	128	103	108	102	125	108	126	126	112	109	116	121	110	123	103
30	131	135	145	133	136	146	140	139	147	151	156	138	153	157	142	148	138	130	141	148	134	136	149	143	155	145	138	154	151	147	149	154	145	137	147	129	140	136	137	154	134	146	155	151	138	157	152	133	143
40	147	134	148	128	130	131	132	135	134	142	134	143	130	147	145	149	128	128	134	140	145	141	146	141	140	139	146	151	142	136	144	133	128	150	128	145	147	131	147	145	130	136	131	151	148	133	131	129	150
50	55	54	56	53	50	54	50	53	50	53	55	51	50	50	54	53	50	52	53	55	50	50	50	54	54	50	56	52	53	54	54	50	54	53	52	54	54	57	56	54	53	54	57	53	50	50	50	54	56
60	48	48	48	47	45	45	46	49	45	46	49	49	46	49	45	47	49	45	46	46	45	45	45	46	46	47	50	46	49	46	46	48	47	46	48	45	48	48	49	45	45	48	49	49	49	45	46	49	48
[truncated: 1 more columns]
