# Supplementary material for: Music-induced emotion flow modeling by ENMI Network
Source: PLoS One. 2024 Oct 21;19(10):e0297712. doi: 10.1371/journal.pone.0297712 (PMC11493256; doi:10.1371/journal.pone.0297712)
Supplement: S3 File — (ZIP) [file pone.0297712.s003.zip › The values behind the means, standard deviations and other measures reported/windowsize(arousal).xlsx]

## Sheet: Sheet1
RMSE
Number of experiments\windowsize	1	2	3	4	5	6	7	8	9	10	11	12	13	14	15	16	17	18	19	20	21	22	23	24	25	26	27	28	29	30	31	32	33	34	35	36	37	38	39	40	41	42	43	44	45	46	47	48	49
2	0.0178	0.0189	0.0201	0.0187	0.0198	0.0202	0.0184	0.02	0.0192	0.019	0.0193	0.0181	0.0203	0.0191	0.0186	0.02	0.0197	0.0185	0.019	0.0201	0.0179	0.0202	0.0183	0.0196	0.019	0.0202	0.0188	0.0199	0.0185	0.02	0.019	0.0187	0.0192	0.02	0.0186	0.0199	0.0183	0.0201	0.0195	0.0187	0.0198	0.0179	0.0202	0.0188	0.0196	0.018	0.02	0.0194	0.0188
5	0.0198	0.0215	0.0205	0.0211	0.0209	0.0206	0.0226	0.0221	0.0212	0.0208	0.0207	0.0226	0.0221	0.0212	0.0226	0.0206	0.0226	0.0206	0.0211	0.0221	0.0221	0.0226	0.0221	0.0207	0.0212	0.0226	0.0208	0.0212	0.0208	0.0221	0.0209	0.0212	0.0206	0.0221	0.0221	0.0207	0.0212	0.0206	0.0206	0.0211	0.0208	0.0226	0.0206	0.0212	0.0221	0.0208	0.0226	0.0212	0.0212
10	0.025	0.0238	0.0233	0.0251	0.0221	0.0216	0.0239	0.0237	0.0219	0.0244	0.0241	0.0228	0.0228	0.0246	0.024	0.0253	0.0245	0.0236	0.0244	0.0244	0.0219	0.025	0.0241	0.0225	0.0221	0.0214	0.0226	0.0218	0.0219	0.0251	0.0213	0.0252	0.0233	0.0226	0.0248	0.0257	0.0218	0.0241	0.0235	0.0223	0.025	0.0251	0.025	0.0223	0.0245	0.0213	0.0223	0.0252	0.0225
20	0.038	0.0332	0.0324	0.0371	0.0359	0.0353	0.0325	0.033	0.0349	0.0342	0.0369	0.0338	0.036	0.0326	0.0322	0.0376	0.0325	0.0343	0.0355	0.0318	0.0372	0.0362	0.0361	0.0351	0.0317	0.0374	0.0357	0.0321	0.0339	0.0355	0.0331	0.0329	0.0332	0.0335	0.0358	0.0325	0.0351	0.0378	0.0372	0.0344	0.0338	0.0356	0.0316	0.0363	0.0352	0.0319	0.032	0.0336	0.0359
30	0.0602	0.0533	0.0531	0.0527	0.0563	0.0571	0.0498	0.0576	0.059	0.0529	0.0604	0.0565	0.0505	0.0555	0.0534	0.0546	0.0519	0.0576	0.0524	0.0581	0.0556	0.0592	0.055	0.0561	0.0544	0.0589	0.0502	0.0523	0.0555	0.0552	0.0494	0.0573	0.0568	0.0499	0.0501	0.0581	0.0528	0.0563	0.0559	0.0578	0.0542	0.0519	0.0577	0.0544	0.0574	0.0529	0.0535	0.0506	0.0573
60	0.3223	0.3281	0.3347	0.3302	0.3275	0.3289	0.3323	0.3311	0.3296	0.3255	0.3334	0.3279	0.3341	0.3336	0.3278	0.3299	0.3328	0.3259	0.3322	0.329	0.3295	0.3268	0.3263	0.3283	0.3318	0.3258	0.3306	0.3338	0.3304	0.3312	0.3287	0.3249	0.3321	0.3315	0.3293	0.3274	0.3265	0.3301	0.3307	0.332	0.3341	0.3292	0.3267	0.3314	0.333	0.3332	0.3234	0.3351	0.3286
MAE
Number of experiments\windowsize	1	2	3	4	5	6	7	8	9	10	11	12	13	14	15	16	17	18	19	20	21	22	23	24	25	26	27	28	29	30	31	32	33	34	35	36	37	38	39	40	41	42	43	44	45	46	47	48	49
2	0.0138	0.0142	0.0143	0.0149	0.0152	0.0141	0.0155	0.0148	0.0153	0.014	0.0146	0.015	0.0143	0.0142	0.0151	0.0139	0.0145	0.0134	0.014	0.0147	0.0141	0.0154	0.0152	0.0143	0.014	0.0145	0.015	0.0142	0.0143	0.0136	0.0155	0.0153	0.0138	0.0144	0.0141	0.0155	0.014	0.0152	0.0143	0.014	0.0142	0.0146	0.0138	0.0151	0.0144	0.0155	0.0141	0.0137	0.0149
5	0.016	0.0155	0.016	0.0166	0.0154	0.0163	0.0151	0.016	0.0151	0.0157	0.0168	0.0159	0.0168	0.0158	0.0154	0.016	0.015	0.0155	0.0162	0.0163	0.0161	0.0153	0.0165	0.0153	0.0163	0.0157	0.0151	0.0167	0.0157	0.0157	0.0146	0.0154	0.0162	0.0166	0.0159	0.0149	0.0152	0.015	0.0152	0.0159	0.0163	0.0154	0.0153	0.0149	0.0162	0.0167	0.0161	0.0153	0.0152
10	0.0171	0.0192	0.0178	0.0172	0.0169	0.0148	0.016	0.0178	0.0195	0.0147	0.0192	0.0178	0.0144	0.0194	0.019	0.0144	0.0145	0.0141	0.0149	0.0153	0.0163	0.0155	0.0152	0.0169	0.0154	0.016	0.0155	0.0184	0.017	0.0143	0.0145	0.0197	0.0161	0.0153	0.0176	0.0164	0.0181	0.0183	0.0171	0.0176	0.0197	0.0181	0.0186	0.0185	0.015	0.016	0.0167	0.0162	0.019
20	0.0222	0.0247	0.0257	0.0245	0.022	0.0265	0.0255	0.0224	0.0257	0.0237	0.0266	0.0221	0.0239	0.0228	0.0222	0.0223	0.0255	0.0255	0.0256	0.0226	0.024	0.025	0.0249	0.0271	0.024	0.0246	0.0239	0.0267	0.0264	0.0272	0.0241	0.0268	0.0232	0.0266	0.0222	0.0255	0.0254	0.0272	0.0222	0.0235	0.0255	0.0264	0.0261	0.0223	0.0259	0.0266	0.0231	0.0257	0.0269
30	0.0404	0.041	0.048	0.0448	0.0462	0.0446	0.0471	0.0444	0.0416	0.042	0.0428	0.0427	0.041	0.0481	0.0454	0.0481	0.0435	0.0467	0.0405	0.0421	0.0437	0.0463	0.0406	0.0449	0.0415	0.0447	0.0409	0.0401	0.044	0.0403	0.0481	0.0455	0.0437	0.0434	0.0443	0.0433	0.0412	0.0439	0.0411	0.0439	0.0483	0.0473	0.0446	0.0428	0.0463	0.0481	0.0482	0.0452	0.048
60	0.2836	0.2832	0.2778	0.2792	0.2807	0.2779	0.2787	0.2754	0.2853	0.275	0.2743	0.2771	0.2784	0.2799	0.2863	0.2856	0.2737	0.28	0.2821	0.2856	0.2804	0.2787	0.2862	0.2745	0.2859	0.274	0.2791	0.2805	0.2826	0.2773	0.2862	0.2817	0.2836	0.2786	0.2804	0.2746	0.2752	0.2849	0.2761	0.2772	0.2806	0.275	0.2837	0.2781	0.2785	0.2827	0.2757	0.2782	0.2811
[truncated: 1 more columns]
