# Supplementary material for: Music-induced emotion flow modeling by ENMI Network
Source: PLoS One. 2024 Oct 21;19(10):e0297712. doi: 10.1371/journal.pone.0297712 (PMC11493256; doi:10.1371/journal.pone.0297712)
Supplement: S3 File — (ZIP) [file pone.0297712.s003.zip › The values behind the means, standard deviations and other measures reported/windowsize(valence).xlsx]

## Sheet: Sheet1
RMSE
Number of experiments\windowsize	1	2	3	4	5	6	7	8	9	10	11	12	13	14	15	16	17	18	19	20	21	22	23	24	25	26	27	28	29	30	31	32	33	34	35	36	37	38	39	40	41	42	43	44	45	46	47	48	49
2	0.023	0.0214	0.0217	0.0211	0.0225	0.0227	0.0232	0.0231	0.0217	0.0207	0.0215	0.0212	0.0219	0.0232	0.0208	0.023	0.0205	0.0216	0.0211	0.0214	0.0206	0.0223	0.0225	0.0224	0.0208	0.0226	0.0222	0.0217	0.0218	0.0227	0.0229	0.0217	0.0232	0.0205	0.0205	0.0208	0.0231	0.0216	0.0207	0.0211	0.0207	0.0225	0.0229	0.0206	0.0228	0.0211	0.0214	0.021	0.0233
5	0.0218	0.0221	0.0224	0.0227	0.0224	0.0235	0.0218	0.023	0.0234	0.0225	0.0225	0.0249	0.0224	0.0235	0.0247	0.0234	0.0241	0.0242	0.0245	0.0235	0.0223	0.0246	0.0219	0.0243	0.0224	0.024	0.0219	0.0219	0.0238	0.0218	0.0225	0.0247	0.0242	0.0253	0.0242	0.0243	0.0228	0.0252	0.0229	0.0217	0.0234	0.0245	0.0226	0.0226	0.023	0.025	0.0229	0.025	0.0217
10	0.0288	0.0303	0.0302	0.0262	0.028	0.0309	0.0283	0.0291	0.0259	0.0295	0.0302	0.0296	0.0309	0.0259	0.0296	0.0292	0.0302	0.0307	0.0292	0.0291	0.0279	0.0259	0.0255	0.0264	0.0288	0.0259	0.0266	0.0267	0.0257	0.0289	0.0273	0.0307	0.0288	0.0277	0.029	0.0284	0.0271	0.0297	0.0273	0.0305	0.0265	0.0281	0.0264	0.027	0.0259	0.0295	0.0303	0.0301	0.0278
20	0.0529	0.0525	0.0464	0.0526	0.053	0.0506	0.0504	0.0471	0.0532	0.0494	0.0467	0.0493	0.0533	0.0498	0.0514	0.0466	0.05	0.0479	0.0471	0.0508	0.0518	0.0495	0.0476	0.0474	0.0472	0.0506	0.052	0.0462	0.0506	0.0498	0.049	0.052	0.0499	0.0539	0.0461	0.0506	0.0534	0.0541	0.0519	0.0473	0.0543	0.0545	0.0465	0.0488	0.0497	0.0518	0.0508	0.05	0.0488
30	0.08	0.0846	0.0815	0.084	0.0823	0.0848	0.0785	0.0848	0.0784	0.0853	0.0772	0.0826	0.084	0.0802	0.0785	0.0794	0.077	0.0813	0.0834	0.0776	0.0844	0.0829	0.0807	0.077	0.0849	0.0797	0.0816	0.082	0.0852	0.0786	0.0809	0.0855	0.0775	0.0801	0.0836	0.0786	0.077	0.0842	0.0846	0.0841	0.0827	0.0819	0.0813	0.0859	0.086	0.085	0.0843	0.0787	0.0797
60	0.327	0.3302	0.3293	0.3287	0.3282	0.3303	0.3276	0.3264	0.3297	0.3292	0.33	0.3299	0.328	0.3257	0.3301	0.3272	0.3263	0.3313	0.3299	0.3314	0.3308	0.3263	0.3297	0.3291	0.3302	0.3275	0.3272	0.3267	0.3258	0.3281	0.3268	0.3291	0.33	0.326	0.3303	0.3315	0.3282	0.3303	0.3261	0.3281	0.3283	0.3299	0.3313	0.3281	0.3301	0.3282	0.3293	0.3292	0.3303
MAE
Number of experiments\windowsize	1	2	3	4	5	6	7	8	9	10	11	12	13	14	15	16	17	18	19	20	21	22	23	24	25	26	27	28	29	30	31	32	33	34	35	36	37	38	39	40	41	42	43	44	45	46	47	48	49
2	0.0158	0.0174	0.0166	0.0164	0.0151	0.0152	0.0153	0.0163	0.0159	0.0159	0.0158	0.0172	0.0171	0.0154	0.0164	0.0152	0.0155	0.0148	0.0158	0.0173	0.0166	0.0168	0.0151	0.015	0.0172	0.0167	0.0152	0.0163	0.0156	0.015	0.0169	0.0156	0.015	0.0165	0.0159	0.0164	0.0163	0.0152	0.0163	0.0161	0.0157	0.0161	0.0154	0.0173	0.015	0.0165	0.0156	0.017	0.0169
5	0.0156	0.0162	0.018	0.0188	0.0167	0.0163	0.0168	0.0171	0.0173	0.0174	0.0155	0.0163	0.0164	0.0186	0.0185	0.0163	0.0175	0.0185	0.0154	0.0186	0.0162	0.016	0.0156	0.0157	0.0168	0.0186	0.0168	0.0155	0.0178	0.0179	0.0166	0.017	0.0156	0.0155	0.0176	0.0161	0.0157	0.0175	0.0154	0.0181	0.0154	0.0179	0.0162	0.0177	0.0181	0.0154	0.0176	0.0177	0.0187
10	0.0201	0.0209	0.0167	0.0197	0.0198	0.0179	0.0172	0.0203	0.0205	0.0193	0.0184	0.0207	0.0177	0.0186	0.0172	0.0194	0.0182	0.0213	0.0208	0.019	0.0199	0.0211	0.0191	0.0171	0.0202	0.0202	0.0172	0.0183	0.0195	0.0178	0.0211	0.0172	0.0195	0.0175	0.0211	0.0214	0.0181	0.0171	0.0204	0.0208	0.0212	0.0187	0.0212	0.0206	0.0217	0.0182	0.0211	0.019	0.0184
20	0.0384	0.037	0.0341	0.0354	0.0363	0.0348	0.041	0.0361	0.0404	0.0344	0.0431	0.0433	0.0391	0.0423	0.0377	0.0352	0.0405	0.0408	0.0365	0.0375	0.0374	0.0402	0.0353	0.0406	0.0432	0.0376	0.043	0.042	0.0383	0.0362	0.0386	0.0403	0.0364	0.038	0.0342	0.0363	0.0388	0.0347	0.0367	0.0433	0.0421	0.0379	0.0433	0.0395	0.0354	0.0412	0.0431	0.0399	0.0342
30	0.0632	0.0528	0.0557	0.0556	0.0563	0.0595	0.061	0.0548	0.0584	0.0548	0.0616	0.0621	0.0606	0.0579	0.0552	0.0554	0.0603	0.0632	0.058	0.0582	0.0631	0.0558	0.0543	0.0565	0.0598	0.062	0.055	0.0557	0.0556	0.0566	0.0566	0.053	0.0597	0.0595	0.056	0.0595	0.0624	0.0552	0.0598	0.0629	0.0626	0.0582	0.0608	0.0574	0.0616	0.0535	0.0593	0.0553	0.0622
60	0.2769	0.2815	0.2772	0.2817	0.2831	0.2785	0.2809	0.2771	0.2784	0.2807	0.2807	0.2804	0.2785	0.2783	0.2829	0.2833	0.2814	0.281	0.2818	0.282	0.2789	0.2784	0.2807	0.2829	0.2832	0.2787	0.2805	0.2811	0.2809	0.2812	0.2772	0.2786	0.2827	0.2774	0.2822	0.2826	0.2833	0.2818	0.2835	0.2802	0.281	0.282	0.2798	0.281	0.277	0.2807	0.2775	0.2827	0.2825
[truncated: 1 more columns]
