# Supplementary material for: Music-induced emotion flow modeling by ENMI Network
Source: PLoS One. 2024 Oct 21;19(10):e0297712. doi: 10.1371/journal.pone.0297712 (PMC11493256; doi:10.1371/journal.pone.0297712)
Supplement: S4 File — (ZIP) [file pone.0297712.s004.zip]

Archive with 20 entries (18 files):
- The values used to build graphs/
- The values used to build graphs/epoches.xlsx
- The values used to build graphs/loss.xlsx
- The values used to build graphs/Prediction_arousal(four examples).xlsx
- The values used to build graphs/Prediction_valence(four examples).xlsx
- The values used to build graphs/procedure/
- The values used to build graphs/procedure/augmented_music_informer.py
- The values used to build graphs/procedure/Chroma features(12).py
- The values used to build graphs/procedure/DEAM_music_informer.py
- The values used to build graphs/procedure/Efficient_Net_augmented_feature_extraction.py
- The values used to build graphs/procedure/Efficient_Net_DEAM_feature_extraction.py
- The values used to build graphs/procedure/Efficient_Net_Emomusic_feature_extraction.py
- The values used to build graphs/procedure/Emomusic_music_informer.py
- The values used to build graphs/procedure/loss+mae.py
- The values used to build graphs/procedure/MFCC_features(13).py
- The values used to build graphs/procedure/Time scale changing.py
- The values used to build graphs/procedure/wav_tranform.py
- The values used to build graphs/procedure/white noise.py
- The values used to build graphs/RMSE.xlsx
- The values used to build graphs/The necessity of the Mel-spectrogram features.xlsx
