# Supplementary material for: Music-induced emotion flow modeling by ENMI Network
Source: PLoS One. 2024 Oct 21;19(10):e0297712. doi: 10.1371/journal.pone.0297712 (PMC11493256; doi:10.1371/journal.pone.0297712)
Supplement: S4 File — (ZIP) [file pone.0297712.s004.zip › The values used to build graphs/epoches.xlsx]

## Sheet: Sheet1
Arousal
sequence_lengths	1	2	5	10	20	30	40	50	60
Emomusic	110	97	99	119	133	142	168	193	30
DEAM	38	103	63	129	119	99	107	160	21
Augmented	178	150	125	97	197	187	159	200	25
Valence
sequence_lengths	1	2	5	10	20	30	40	50	60
Emomusic	126	97	88	113	119	142	140	55	48
DEAM	132	120	100	99	106	119	121	152	18
Augmented	133	129	140	107	137	154	160	180	28
