# Supplementary material for: Music-induced emotion flow modeling by ENMI Network
Source: PLoS One. 2024 Oct 21;19(10):e0297712. doi: 10.1371/journal.pone.0297712 (PMC11493256; doi:10.1371/journal.pone.0297712)
Supplement: S4 File — (ZIP) [file pone.0297712.s004.zip › The values used to build graphs/procedure/Chroma features(12).py]

import os
import librosa
import pandas as pd

# 输入音乐文件夹路径和输出CSV文件夹路径
input_folder = 'E:\emomusic dataset\clips_45secondsdeal'  # 音乐文件夹的路径
output_folder = 'E:\\emomusic dataset\\音乐新特征\\色度特征标准格式\\61帧'  # 输出CSV文件的文件夹路径

# 创建输出文件夹
if not os.path.exists(output_folder):
    os.makedirs(output_folder)

# 定义提取特征的参数
start_time = 15  # 开始时间（秒）
end_time = 45  # 结束时间（秒）
frame_length = 0.5  # 帧长度（秒），每0.5秒提取一帧
num_files = 12  # CSV文件数（每个代表一个维度的特征）

# 计算帧数
num_frames = int((end_time - start_time) / frame_length) + 1

# 循环提取特征
for dim in range(num_files):
    all_feature_data = []  # 存储所有特征数据的列表
    file_names = []  # 存储MP3文件名的列表
    for root, _, files in os.walk(input_folder):
        for file in files:
            if file.endswith('.mp3'):  # 仅处理MP3文件，可以根据需要更改文件扩展名
                file_path = os.path.join(root, file)  # 构建文件的完整路径
                y, sr = librosa.load(file_path, sr=None, offset=start_time, duration=end_time - start_time)  # 使用librosa加载音频文件
                chroma = librosa.feature.chroma_stft(y=y, sr=sr, hop_length=int(sr * frame_length))  # 提取音频的色度特征，指定帧长度
                all_feature_data.append(chroma[dim])  # 将特征数据添加到列表中
                file_names.append(file)  # 存储MP3文件名

    # 创建DataFrame并保存为CSV文件
    df = pd.DataFrame(all_feature_data).T  # 转置数据以使每行代表不同的MP3文件，每列代表时间段
    df.columns = file_names  # 设置列名为MP3文件名
    df.to_csv(os.path.join(output_folder, f'chroma_dim_{dim}.csv'), index=False)  # 将DataFrame保存为单独的CSV文件，不包括索引列
    print(f'Saved CSV file: chroma_dim_{dim}.csv')  # 打印已保存的CSV文件路径
