# Supplementary material for: Music-induced emotion flow modeling by ENMI Network
Source: PLoS One. 2024 Oct 21;19(10):e0297712. doi: 10.1371/journal.pone.0297712 (PMC11493256; doi:10.1371/journal.pone.0297712)
Supplement: S4 File — (ZIP) [file pone.0297712.s004.zip › The values used to build graphs/procedure/DEAM_music_informer.py]

# %%
# load packages
import pandas as pd
import numpy as np
import seaborn as sns
import matplotlib.pyplot as plt
# %%
import tensorflow as tf
from tensorflow.keras.models import Sequential
from tensorflow.keras.layers import LSTM, GRU, Conv1D, GlobalMaxPooling1D, Dense, Dropout
from sklearn.model_selection import train_test_split
from tensorflow.keras.callbacks import EarlyStopping, ReduceLROnPlateau
from sklearn.metrics import mean_squared_error, mean_absolute_error, r2_score, mean_absolute_percentage_error
import numpy as np
# %%
import tensorflow as tf
from tensorflow import keras
import numpy as np


sns.set()
import platform

if platform.system() == "Windows":
    plt.rcParams['font.family'] = ['SimHei']  # Windowsjk
elif platform.system() == "Darwin":
    plt.rcParams['font.sans-serif'] = ['Arial Unicode MS']  # MacOS
plt.rcParams['axes.unicode_minus'] = False

# %%
# pip show matplotlib

# %%
import os

music_folder = 'H:\核心程序-informer\音乐特征2-45维'
csv_files = [i for i in os.listdir(music_folder) if i.endswith('.csv')]
feature_dict = {}
for csv_file in csv_files:
    if csv_file.startswith("result"):
        continue

    if csv_file.startswith('mfcc'):
        dt = pd.read_csv(os.path.join(music_folder, csv_file), header=0, encoding='gbk')
    if csv_file.startswith('contrast_features'):
        dt = pd.read_csv(os.path.join(music_folder, csv_file), header=0, encoding='gbk')
    if csv_file.startswith('roughness_features'):
        dt = pd.read_csv(os.path.join(music_folder, csv_file), header=0, encoding='gbk')
    if csv_file.startswith('spectral_bandwidth_features'):
        dt = pd.read_csv(os.path.join(music_folder, csv_file), header=0, encoding='gbk')
    if csv_file.startswith('spectral_centroid_features'):
        dt = pd.read_csv(os.path.join(music_folder, csv_file), header=0, encoding='gbk')
    if csv_file.startswith('spectral_flatness_features'):
        dt = pd.read_csv(os.path.join(music_folder, csv_file), header=0, encoding='gbk')
    if csv_file.startswith('tempogram_features'):
        dt = pd.read_csv(os.path.join(music_folder, csv_file), header=0, encoding='gbk')
    if csv_file.startswith('tonnetz_features'):
        dt = pd.read_csv(os.path.join(music_folder, csv_file), header=0, encoding='gbk')
    if csv_file.startswith('zero_crossing_rate_features'):
        dt = pd.read_csv(os.path.join(music_folder, csv_file), header=0, encoding='gbk')
    if csv_file.startswith('feature'):
        dt = pd.read_csv(os.path.join(music_folder, csv_file), header=0, encoding='gbk')


    elif 'chroma' in csv_file:
        dt = pd.read_csv(os.path.join(music_folder, csv_file), header=0, encoding='gbk').T
        dt = dt.reset_index()

    feature_dict[csv_file.rstrip('.csv')] = dt.copy()
df_arousal = pd.read_csv("H:\Android\\arousal_cont_average.csv")
df_valence = pd.read_csv("H:\Android\\valence_cont_average.csv")

# %%

feature_dict['arousal'] = df_arousal
feature_dict['valence'] = df_valence


def create_time_series_multistep(data, window_size,steps_ahead=10):
    X, y = [], []

    for i in range(len(data) - window_size-steps_ahead+1):
        # 创建时间窗口
        window = data[i:i + window_size]
        target = data[i + window_size:i + window_size+steps_ahead]

        X.append(window)
        y.append(target)

    X = np.array(X)
    y = np.array(y)
    X = X.reshape(-1, X.shape[1], 1)
    y = y.reshape(-1, steps_ahead)
    return X, y


X_data = []
y_data = []
window_size = 10
song_ids = []
from tqdm import tqdm

for i in tqdm(range(len(df_arousal))):
    X_list = []
    y_list = []
    for feature_name, dt in feature_dict.items():
        seq_a = dt.iloc[i, 1:].values
        X_a, y_a = create_time_series_multistep(seq_a, window_size)
        X_list.append(X_a)
        if feature_name in ['arousal', 'valence']:
            y_list.append(y_a)

    X_combined = np.concatenate(X_list, axis=2)
    song_ids.extend([df_arousal.iloc[i, 0]] * len(X_combined))
    y_combined = np.concatenate(y_list, axis=1)
    X_data.append(X_combined)
    y_data.append(y_combined)

X = np.concatenate(X_data, axis=0).astype(float)
y_all = np.concatenate(y_data, axis=0).astype(float)
song_ids = np.array(song_ids)


# %%
len(X_data), X_combined.shape

# %%
df_arousal.shape

# %%
X.shape

# %%
from collections import Counter

Counter(song_ids)

# %%
target = 'valence'

targets = [target]
print(y_all.shape)
if target == 'arousal':
    y = y_all[:, [0]]
elif target == 'valence':
    y = y_all[:, [1]]
else:
    raise ValueError("target error")
print(y.shape)

# %%
from sklearn.preprocessing import MinMaxScaler

y_scaler = MinMaxScaler()
y = y_scaler.fit_transform(y)

# %%
from sklearn.model_selection import train_test_split

# 训练集测试集分割
X_train, X_test, y_train, y_test = train_test_split(X, y,
                                                    test_size=0.10, random_state=42, shuffle=True)
train_song_ids, test_song_ids = train_test_split(np.unique(song_ids), test_size=0.1, random_state=42, shuffle=True)
print(X_train.shape, X_test.shape)
print(y_train.shape, y_test.shape)


# 设置全局随机数种子
tf.random.set_seed(42)
np.random.seed(42)

def create_informer_model(input_shape, num_heads=8, d_model=512, num_encoder_layers=2, num_decoder_layers=2,
                          output_length=1):
    input_layer = keras.layers.Input(shape=input_shape)

    # 编码器
    encoder_output = input_layer
    for _ in range(num_encoder_layers):
        encoder_output = keras.layers.MultiHeadAttention(
            key_dim=d_model // num_heads,
            num_heads=num_heads,
            dropout=0.1
        )(encoder_output, encoder_output)
        encoder_output = keras.layers.LayerNormalization(epsilon=1e-6)(encoder_output)
        encoder_output = keras.layers.Dropout(0.1)(encoder_output)
        encoder_output = keras.layers.TimeDistributed(keras.layers.Dense(d_model, activation='relu'))(encoder_output)

    # 解码器
    decoder_output = encoder_output
    for _ in range(num_decoder_layers):
        decoder_output = keras.layers.LSTM(d_model, return_sequences=True)(decoder_output)
        # 在解码器中连接编码器-解码器注意力输出与解码器 LSTM 输出
        decoder_output = keras.layers.Concatenate(axis=-1)([encoder_output, decoder_output])
        decoder_output = keras.layers.MultiHeadAttention(
            key_dim=d_model // num_heads,
            num_heads=num_heads,
            dropout=0.1
        )(decoder_output, decoder_output)
        decoder_output = keras.layers.LayerNormalization(epsilon=1e-6)(decoder_output)
        decoder_output = keras.layers.Dropout(0.1)(decoder_output)

    # 输出层
    output_layer = keras.layers.TimeDistributed(keras.layers.Dense(output_length, activation='linear'))(decoder_output)

    model = keras.models.Model(inputs=input_layer, outputs=output_layer)

    return model


# 主方法：根据模型名称返回对应模型
def get_model(model_name, input_shape):
    if model_name == 'INFORMER':
        return create_informer_model(input_shape)
    else:
        raise ValueError(f"Invalid model name: {model_name}")


# 定义训练方法
def train_model(model, X_train, y_train, batch_size=64, model_name='the', epochs=100):
    # 划分训练集和验证集
    X_train, X_val, y_train, y_val = train_test_split(X_train, y_train, test_size=0.2, random_state=42)

    # 编译模型
    model.compile(loss='mse', optimizer='adam', metrics=['mae'])

    # Define the ReduceLROnPlateau callback
    reduce_lr = ReduceLROnPlateau(monitor='val_loss', factor=0.5, patience=5, min_lr=1e-8, verbose=1)
    # 定义EarlyStopping回调
    early_stopping = EarlyStopping(monitor="val_loss",  # 监测验证集准确率
                                   mode='min',
                                   patience=10,
                                   verbose=1,
                                   restore_best_weights=True)
    history = model.fit(X_train, y_train, batch_size=batch_size, epochs=epochs,
                        validation_data=(X_val, y_val), callbacks=[early_stopping, reduce_lr],
                        verbose=1)
    model.set_weights(early_stopping.best_weights)
    return history, model


def model_predict(model, db_test, batchz=None, verbose=False):
    '''
    自定义的model的预测方法，主要是实现配对返回预测值和真实值
    :param model:
    :param db_test:
    :param batchz:当db已经进行了batch，这里就不需要赋值
    :param verbose:
    :return:
    '''
    y_pre = np.array([])
    for elem in db_test:
        # 注意，这里的model要非训练模式
        batch_y_pre = model(elem[0], training=False).numpy().flatten()
        # batch_y_tru = elem[1].flatten()
        y_pre = np.insert(y_pre, len(y_pre), batch_y_pre)
    return y_pre


# 训练模型并保存预测结果
def train_and_predict(model_name, X_train, y_train, X_test, batch_size=64, epochs=1):
    # 获取模型
    model = get_model(model_name, X_train.shape[1:])

    # 使用训练方法训练模型
    history, model = train_model(model, X_train, y_train, model_name=model_name, batch_size=batch_size, epochs=epochs)

    pred1 = model.predict(X_test)
    #     pred1[pred1<0] = 0
    # 保存预测结果到字典
    pred_dic1 = {'predictions': pred1}

    return pred_dic1, model


def plot_prediction_results(model_name, y_true, y_pred):
    y_true, y_pred = y_true[:200], y_pred[:200]
    # 设置图像尺寸和分辨率
    plt.figure(figsize=(8, 6), dpi=150)

    # 绘制真实值和预测值的折线图
    plt.plot(y_true, label='True', color='blue')
    plt.plot(y_pred, label='Predicted', color='red')

    # 添加图例
    plt.legend()

    # 添加标题和标签
    plt.title(model_name, fontsize=16, fontweight='bold')
    plt.xlabel('Samples', fontsize=12)
    plt.ylabel(Y_LABEL, fontsize=12)

    # 设定刻度和标签字体大小
    plt.xticks(fontsize=10)
    plt.yticks(fontsize=10)

    # 去除网格线
    plt.grid(False)
    plt.rcParams['xtick.direction'] = 'in'  # 将x周的刻度线方向设置向内
    plt.rcParams['ytick.direction'] = 'in'  # 将y轴的刻度方向设置向内
    #     # 去掉上、右边框线
    plt.gca().spines['top'].set_visible(False)
    plt.gca().spines['right'].set_visible(False)

    # 去掉四边边框线
    plt.gca().spines['bottom'].set_visible(True)
    plt.gca().spines['left'].set_visible(True)
    plt.tight_layout()
    # 保存图像
    plt.savefig(f"{model_name}_prediction.png", bbox_inches='tight')
    plt.savefig(f"{model_name}_prediction.svg", bbox_inches='tight')
    plt.show()


# 计算RMSE, MAPE和R2指标
def calculate_metrics(y_true, y_pred):
    rmse = np.sqrt(mean_squared_error(y_true, y_pred))
    mae = mean_absolute_error(y_true, y_pred)
    r2 = r2_score(y_true, y_pred)
    return rmse, mae, r2

global Y_LABEL
Y_LABEL = targets[0]
# 模型列表
model_names = ['INFORMER']
epochs_dic = {'INFORMER': 200}
# 初始化保存结果的字典
results = {}
pred_res1 = {}
# 遍历模型列表
model_dic = {}
for model_name in model_names:
    print(model_name)
    # 创建新的模型
    model = get_model(model_name, X_train.shape[1:])
    # 训练模型并预测
    pred_dic1, model = train_and_predict(model_name, X_train, y_train, X_test, batch_size=128,
                                         epochs=epochs_dic[model_name])
    y_true1 = y_scaler.inverse_transform(y_test).flatten()
    pred_dic1['predictions'] = y_scaler.inverse_transform(pred_dic1['predictions'][:,1,:].reshape(-1, 1))
    # 计算测试集1上的指标
    rmse1, mape1, r2_1 = calculate_metrics(y_true1, pred_dic1['predictions'])
    pred_res1['True'] = y_true1
    pred_res1[model_name] = pred_dic1['predictions'].flatten()

    # 保存结果到字典
    results[model_name] = {'rmse_test': rmse1, 'mae_test': mape1, 'r2_test': r2_1}
    ######## 画图
    model_dic[model_name] = model
    plot_prediction_results(model_name + f"", y_true1, pred_dic1['predictions'])
    print()

# df_pred1 = pd.DataFrame(pred_res1)

# df_pred1.to_excel("测试集1预测值.xlsx",index=None)
# 打印结果
for model_name, metrics in results.items():
    print(
        f"{model_name} - Test Set - RMSE: {metrics['rmse_test']:.4f}, MAE: {metrics['mae_test']:.4f}, R2: {metrics['r2_test']:.4f}")

# %%
pred_res1


# %%
def evaluation_regression(y_test, y_pred):
    """评估回归模型"""
    metrics = {}
    from sklearn.metrics import mean_squared_error
    from sklearn.metrics import mean_absolute_error
    from sklearn.metrics import r2_score
    metrics['MSE'] = mean_squared_error(y_test, y_pred)
    metrics['RMSE'] = mean_squared_error(y_test, y_pred) ** 0.5
    metrics['MAE'] = mean_absolute_error(y_test, y_pred)
    metrics['R2'] = r2_score(y_test, y_pred)
    return metrics


# %%
y_pred = y_scaler.inverse_transform(model.predict(X_test)[:,1,:]).flatten()

# %%
y_true = y_scaler.inverse_transform(y_test).flatten()

# %%
evaluation_regression(y_true, y_pred)

# %%
res_dic = {}
print("Test:")
for song_id in test_song_ids[:100]:
    x_s = X[song_ids == song_id]
    y_s = y[song_ids == song_id]
    y_p = model.predict(x_s, verbose=0)[:,1,:]
    y_p = y_scaler.inverse_transform(y_p).flatten()
    y_s = y_scaler.inverse_transform(y_s).flatten()
    dt = df_arousal if target == 'arousal' else df_valence
    v = dt.loc[dt['song_id'] == song_id].iloc[0].iloc[1:window_size + 1].values
    #     y_p = np.concatenate([v,y_p], axis=0).astype(float)
    #     y_s = np.concatenate([v,y_s], axis=0).astype(float)
    metric = evaluation_regression(y_s, y_p)
    print(f"song id {song_id}, evaluation: {metric}")
    res_dic[f'song_id_{song_id}(True)'] = y_s
    res_dic[f'song_id_{song_id}(Predictions)'] = y_p
    x = list(np.arange(15000, 45001, 500))[window_size+2:]
    plt.figure(figsize=(10, 6))
    plt.plot(x, y_s, label='True')
    plt.plot(x, y_p, label='Predict')
    plt.legend()
    plt.ylabel(target.title())
    #     plt.ylim(min([y_s.min()*0.5,y_p.min()*0.5]),max([y_s.max(),y_p.max()]))
    plt.xlabel("Time")
    plt.title(f"Song id = {song_id}")
    plt.savefig(f"song_id_{song_id}.jpg", dpi=300)
    plt.show()

# %%
df_res = pd.DataFrame(res_dic, index=x)
df_res.to_excel("arousal-测试song预测值真实值.xlsx")

# %%

print(model.summary())
