# Supplementary material for: Music-induced emotion flow modeling by ENMI Network
Source: PLoS One. 2024 Oct 21;19(10):e0297712. doi: 10.1371/journal.pone.0297712 (PMC11493256; doi:10.1371/journal.pone.0297712)
Supplement: S4 File — (ZIP) [file pone.0297712.s004.zip › The values used to build graphs/procedure/Efficient_Net_augmented_feature_extraction.py]

#!/usr/bin/env python
# coding: utf-8

# ### 特征提取

# In[ ]:


import librosa
import numpy as np
import os
import pandas as pd
import librosa.display
import matplotlib.pyplot as plt
import librosa
import torch
import torch.nn as nn

from torchvision import transforms
import torchvision.models as models
from tqdm import tqdm
import os

# 在脚本中设置环境变量
os.environ['KMP_DUPLICATE_LIB_OK'] = 'TRUE'


# 提取基础音频特征
def extract_basic_features(audio_file):
    y, sr = librosa.load(audio_file, sr=None)

    # MFCC特征
    mfcc = np.mean(librosa.feature.mfcc(y=y, sr=sr, n_mfcc=13, hop_length=int(0.5*sr)), axis=0)

    # 频谱质心
    spectral_centroid = np.squeeze(librosa.feature.spectral_centroid(y=y, sr=sr, hop_length=int(0.5*sr)))

    # 过零率
    zero_crossing_rate = np.squeeze(librosa.feature.zero_crossing_rate(y, frame_length=int(0.5*sr), hop_length=int(0.5*sr)))
    
    # 频谱带宽
    spectral_bandwidth = np.squeeze(librosa.feature.spectral_bandwidth(y=y, sr=sr, hop_length=int(0.5*sr)))

    # 色度频率
    chroma_frequencies = np.mean(librosa.feature.chroma_stft(y=y, sr=sr, hop_length=int(0.5*sr)), axis=0)

    # 节奏图
    tempogram = np.mean(librosa.feature.tempogram(y=y, sr=sr, hop_length=int(0.5*sr)), axis=0)

    # 调性网络
    tonnetz = np.mean(librosa.feature.tonnetz(y=y, sr=sr, hop_length=int(0.5*sr)), axis=0)

    # 谱对比度
    contrast = np.mean(librosa.feature.spectral_contrast(y=y, sr=sr, hop_length=int(0.5*sr)), axis=0)

    # 谱平坦度
    spectral_flatness = np.squeeze(librosa.feature.spectral_flatness(y=y, hop_length=int(0.5*sr)))

    # 谱滚降点的粗糙度
    rolloff = librosa.feature.spectral_rolloff(y=y, sr=sr, hop_length=int(0.5*sr))
    roughness = np.diff(rolloff, axis=1)
    roughness = np.pad(roughness, [(0,0),(0,1)], mode='constant', constant_values=0)

    return {
        'mfcc': mfcc,
        'spectral_centroid': spectral_centroid,
        'zero_crossing_rate': zero_crossing_rate,
        'spectral_bandwidth': spectral_bandwidth,
        'chroma_frequencies': chroma_frequencies,
        'tempogram': tempogram,
        'tonnetz': tonnetz,
        'contrast': contrast,
        'spectral_flatness': spectral_flatness,
        'roughness': roughness.squeeze()
    }

# 加载音频文件列表
audio_files = [f for f in os.listdir('H:\扩展数据集\高斯白噪声（std随能量特征调整）') if f.endswith('.mp3')]

# 创建字典存储各个特征的数据
feature_data = {}

for audio_file in tqdm(audio_files):
    basic_features = extract_basic_features(os.path.join('H:\扩展数据集\高斯白噪声（std随能量特征调整）', audio_file))
    
    for feature_name, feature_values in basic_features.items():
        if feature_name not in feature_data:
            feature_data[feature_name] = {}
        feature_data[feature_name][audio_file] = feature_values

# 保存特征到CSV文件
for feature_name, data in feature_data.items():
    for key, value in data.items():
        if len(value) == 90:
            data[key] = np.append(value, np.nan)  # 或者0，取决于您如何处理缺失数据
    df = pd.DataFrame(data).T  # 转置，使歌曲名成为行索引
    df.to_csv(f'{feature_name}_features.csv', index=True)
    
# 将音频转为Mel频谱图
def audio_to_melspectrogram(audio_file):
    y, sr = librosa.load(audio_file, sr=None)
    melspec = librosa.feature.melspectrogram(y=y, sr=sr)
    return librosa.power_to_db(melspec)

# 使用EfficientNet提取特征
def extract_features(melspec, model, transform):
    # 将Mel频谱图归一化并缩放到[0, 255]
    melspec_norm = (melspec - np.min(melspec)) / (np.max(melspec) - np.min(melspec))
    img = (melspec_norm * 255).astype(np.uint8)
    
    # 将Mel频谱图转为3通道图像
    img = np.stack((img,)*3, axis=-1)
    img = transform(img)
    with torch.no_grad():
        features = model(img.unsqueeze(0))
    return features

# 加载预训练的EfficientNet
from torchvision import models
from torchvision.models import efficientnet_b0, EfficientNet_B0_Weights

weights = EfficientNet_B0_Weights.IMAGENET1K_V1
model = efficientnet_b0(weights=weights)


model.classifier[1] = nn.Linear(model.classifier[1].in_features, 10)
model.eval()

# 定义图像转换操作
transform = transforms.Compose([
    transforms.ToPILImage(),
    transforms.Resize((224, 224)),
    transforms.ToTensor(),
    transforms.Normalize(mean=[0.485, 0.456, 0.406], std=[0.229, 0.224, 0.225])
])

# 提取EfficientNet特征
features_data = {}
for filename in tqdm(audio_files):
    song_path = os.path.join('H:\扩展数据集\高斯白噪声（std随能量特征调整）', filename)
    melspec = audio_to_melspectrogram(song_path)
    features = extract_features(melspec, model, transform)
    features_data[filename] = features.cpu().numpy()[0,:]

df = pd.DataFrame(features_data).T
df.to_csv('efficientnet_features.csv', index=True)


# ### 将10维特征分开

# In[3]:


def split_features_to_csvs(input_filepath, output_directory):
    # Ensure the output directory exists
    if not os.path.exists(output_directory):
        os.makedirs(output_directory)
    
    df = pd.read_csv(input_filepath)
    song_numbers = df.iloc[:, 0]
    
    # For each feature column
    for idx, col_name in enumerate(df.columns[1:], 1):  
        new_df = pd.DataFrame({'SongNumber': song_numbers})
        for i in range(1, 91):  # 90 columns
            new_df[f"Feature_{i}"] = df[col_name]

        new_df['sort_key'] = new_df.iloc[:, 0].str.extract('(\d+)').astype(int)
        new_df = new_df.sort_values(by='sort_key')
        new_df.drop('sort_key', axis=1, inplace=True)
        # Save the new dataframe to a CSV file
        output_filepath = os.path.join(output_directory, f"feature_{idx}.csv")
        new_df.to_csv(output_filepath, index=False)

output_dir = "split_data"
split_features_to_csvs("efficientnet_features.csv", output_dir)
