# Supplementary material for: Music-induced emotion flow modeling by ENMI Network
Source: PLoS One. 2024 Oct 21;19(10):e0297712. doi: 10.1371/journal.pone.0297712 (PMC11493256; doi:10.1371/journal.pone.0297712)
Supplement: S4 File — (ZIP) [file pone.0297712.s004.zip › The values used to build graphs/procedure/Efficient_Net_DEAM_feature_extraction.py]

import os
import pandas as pd
import numpy as np
import librosa
import torch
from torchvision import transforms
import torchvision.models as models
from tqdm import tqdm
import os

os.environ['KMP_DUPLICATE_LIB_OK'] = 'TRUE'


# 提取基础音频特征
def extract_basic_features(audio_file):
    y, sr = librosa.load(audio_file, sr=None)

    # MFCC特征
    mfcc = np.mean(librosa.feature.mfcc(y=y, sr=sr, n_mfcc=13, hop_length=int(0.5 * sr)), axis=0)

    # 频谱质心
    spectral_centroid = np.squeeze(librosa.feature.spectral_centroid(y=y, sr=sr, hop_length=int(0.5 * sr)))

    # 过零率
    zero_crossing_rate = np.squeeze(
        librosa.feature.zero_crossing_rate(y, frame_length=int(0.5 * sr), hop_length=int(0.5 * sr)))

    # 频谱带宽
    spectral_bandwidth = np.squeeze(librosa.feature.spectral_bandwidth(y=y, sr=sr, hop_length=int(0.5 * sr)))

    # 色度频率
    chroma_frequencies = np.mean(librosa.feature.chroma_stft(y=y, sr=sr, hop_length=int(0.5 * sr)), axis=0)

    # 节奏图
    tempogram = np.mean(librosa.feature.tempogram(y=y, sr=sr, hop_length=int(0.5 * sr)), axis=0)

    # 调性网络
    tonnetz = np.mean(librosa.feature.tonnetz(y=y, sr=sr, hop_length=int(0.5 * sr)), axis=0)

    # 谱对比度
    contrast = np.mean(librosa.feature.spectral_contrast(y=y, sr=sr, hop_length=int(0.5 * sr)), axis=0)

    # 谱平坦度
    spectral_flatness = np.squeeze(librosa.feature.spectral_flatness(y=y, hop_length=int(0.5 * sr)))

    # 谱滚降点的粗糙度
    rolloff = librosa.feature.spectral_rolloff(y=y, sr=sr, hop_length=int(0.5 * sr))
    roughness = np.diff(rolloff, axis=1)
    roughness = np.pad(roughness, [(0, 0), (0, 1)], mode='constant', constant_values=0)

    return {
        'mfcc': mfcc,
        'spectral_centroid': spectral_centroid,
        'zero_crossing_rate': zero_crossing_rate,
        'spectral_bandwidth': spectral_bandwidth,
        'chroma_frequencies': chroma_frequencies,
        'tempogram': tempogram,
        'tonnetz': tonnetz,
        'contrast': contrast,
        'spectral_flatness': spectral_flatness,
        'roughness': roughness.squeeze()
    }


# 将音频转为Mel频谱图
def audio_to_melspectrogram(audio_file):
    y, sr = librosa.load(audio_file, sr=None)
    melspec = librosa.feature.melspectrogram(y=y, sr=sr)
    return librosa.power_to_db(melspec)


# 使用EfficientNet提取特征
def extract_features(melspec, model, transform):
    melspec_norm = (melspec - np.min(melspec)) / (np.max(melspec) - np.min(melspec))
    img = (melspec_norm * 255).astype(np.uint8)

    img = np.stack((img,) * 3, axis=-1)
    img = transform(img)
    with torch.no_grad():
        features = model(img.unsqueeze(0))
    return features


# 将1000维特征分开
def split_features_to_csvs(input_filepath, output_directory):
    df = pd.read_csv(input_filepath)
    song_numbers = df.iloc[:, 0]

    for idx, col_name in enumerate(df.columns[1:], 1):
        new_df = pd.DataFrame({'SongNumber': song_numbers})
        for i in range(1, 91):
            new_df[f"Feature_{i}"] = df[col_name]

        new_df['sort_key'] = new_df.iloc[:, 0].str.extract('(\d+)').astype(int)
        new_df = new_df.sort_values(by='sort_key')
        new_df.drop('sort_key', axis=1, inplace=True)

        output_filepath = os.path.join(output_directory, f"feature_{idx}.csv")
        new_df.to_csv(output_filepath, index=False)


# 加载音频文件列表
audio_files = [f for f in os.listdir('H:\DEAM dataset\MEMD_audio') if f.endswith('.mp3')]

# 创建字典存储各个特征的数据
feature_data = {}

for audio_file in tqdm(audio_files):
    basic_features = extract_basic_features(os.path.join('H:\DEAM dataset\MEMD_audio', audio_file))

    for feature_name, feature_values in basic_features.items():
        if feature_name not in feature_data:
            feature_data[feature_name] = {}
        feature_data[feature_name][audio_file] = feature_values

# 保存基础音频特征到CSV文件
output_folder_basic_features = "H:\DEAM数据集最新特征"

if not os.path.exists(output_folder_basic_features):
    os.makedirs(output_folder_basic_features)

for feature_name, data in feature_data.items():
    for key, value in data.items():
        if len(value) == 90:
            data[key] = np.append(value, np.nan)
    df = pd.DataFrame(data).T
    output_filepath = os.path.join(output_folder_basic_features, f'{feature_name}_features.csv')
    df.to_csv(output_filepath, index=True)

# 加载预训练的EfficientNet
model = models.efficientnet_b0(pretrained=True)
model.eval()

# 定义图像转换操作
transform = transforms.Compose([
    transforms.ToPILImage(),
    transforms.Resize((224, 224)),
    transforms.ToTensor(),
    transforms.Normalize(mean=[0.485, 0.456, 0.406], std=[0.229, 0.224, 0.225])
])

# 提取EfficientNet特征
features_data = {}
for filename in tqdm(audio_files):
    song_path = os.path.join('H:\DEAM dataset\MEMD_audio', filename)
    melspec = audio_to_melspectrogram(song_path)
    features = extract_features(melspec, model, transform)
    features_data[filename] = features.cpu().numpy()[0, :]

# 保存EfficientNet特征到CSV文件
output_folder_efficientnet_features = "H:\DEAM数据集最新特征"

if not os.path.exists(output_folder_efficientnet_features):
    os.makedirs(output_folder_efficientnet_features)

df = pd.DataFrame(features_data).T
output_filepath_efficientnet = os.path.join(output_folder_efficientnet_features, 'efficientnet_features.csv')
df.to_csv(output_filepath_efficientnet, index=True)

# 分割EfficientNet特征
output_dir_split = os.path.join(output_folder_efficientnet_features, "split_data")
split_features_to_csvs(output_filepath_efficientnet, output_dir_split)
