# Supplementary material for: Music-induced emotion flow modeling by ENMI Network
Source: PLoS One. 2024 Oct 21;19(10):e0297712. doi: 10.1371/journal.pone.0297712 (PMC11493256; doi:10.1371/journal.pone.0297712)
Supplement: S4 File — (ZIP) [file pone.0297712.s004.zip › The values used to build graphs/procedure/MFCC_features(13).py]

# 导入必要的库
import os
import librosa
import pandas as pd
import csv  # 导入csv模块

# 设置音乐文件夹和CSV文件输出文件夹的路径
music_folder = 'E:\emomusic dataset\clips_45secondsdeal'
output_folder = 'E:\emomusic dataset\音乐新特征\mfcc特征标准格式\mfcc带表头'

# 定义一个函数，用于从音频文件的指定时间范围提取MFCC特征
def extract_mfcc(audio_file, start_time, end_time):
    y, sr = librosa.load(audio_file, sr=None)
    start_sample = int(start_time * sr)
    end_sample = int(end_time * sr)
    y = y[start_sample:end_sample]

    # 提取MFCC特征
    mfcc = librosa.feature.mfcc(y=y, sr=sr, n_mfcc=13, n_fft=1024)  # 减小n_fft的值以适应输入信号的长度

    return mfcc

# 创建一个字典，用于存储每个MFCC维度的特征
mfcc_dict = {f'MFCC_{i+1}': [] for i in range(13)}

# 遍历指定文件夹中的所有音乐文件
for root, _, files in os.walk(music_folder):
    for file in files:
        if file.endswith(('.mp3', '.wav')):  # 仅处理MP3和WAV格式的文件
            audio_file = os.path.join(root, file)

            # 提取MFCC特征并将其保存到字典中
            for i in range(13):
                start_time = 15.0  # 开始时间
                end_time = 45.0  # 结束时间
                step = 0.5  # 时间步长

                feature_list = []

                while start_time <= end_time:
                    mfcc = extract_mfcc(audio_file, start_time, start_time + 0.025)  # 提取0.025秒的MFCC
                    feature_list.append(mfcc[i].mean())  # 取MFCC系数i的均值
                    start_time += step

                mfcc_dict[f'MFCC_{i+1}'].append(feature_list)

                # 添加MP3文件名称和时间段到CSV
                mp3_name = os.path.splitext(file)[0]  # 提取MP3文件名称
                header = ['MP3名称', '时间段'] + [f'MFCC_{i+1}' for i in range(13)]
                feature_list = [mp3_name, f'{start_time - 0.5} - {end_time}'] + feature_list

                # 创建CSV文件并保存每个MFCC维度的特征
                output_file = os.path.join(output_folder, f'mfcc_{i+1}.csv')
                if not os.path.exists(output_file):
                    # 如果文件不存在，写入表头
                    with open(output_file, 'w', newline='') as csv_file:
                        writer = csv.writer(csv_file)
                        writer.writerow(header)

                # 追加特征数据
                with open(output_file, 'a', newline='') as csv_file:
                    writer = csv.writer(csv_file)
                    writer.writerow(feature_list)

print("特征提取完成并保存到CSV文件。")
