# Supplementary material for: Music-induced emotion flow modeling by ENMI Network
Source: PLoS One. 2024 Oct 21;19(10):e0297712. doi: 10.1371/journal.pone.0297712 (PMC11493256; doi:10.1371/journal.pone.0297712)
Supplement: S4 File — (ZIP) [file pone.0297712.s004.zip › The values used to build graphs/procedure/Time scale changing.py]

import os
import random
import soundfile as sf
from scipy.io import wavfile
from scipy import signal

# 设置输入文件夹和输出文件夹
input_folder = 'E:\emomusic formal\增强音频\无损格式'  # 将 'input_folder' 替换为包含flac音乐文件的文件夹路径
output_folder = 'E:\emomusic formal\增强音频\时间伸缩处理2'  # 将 'output_folder' 替换为用于存放处理后文件的文件夹路径

# 创建输出文件夹
if not os.path.exists(output_folder):
    os.makedirs(output_folder)

# 获取输入文件夹中所有flac音乐文件
flac_files = [file for file in os.listdir(input_folder) if file.endswith('.flac')]

# 伸缩率的比例因子范围
min_scale = 0.95
max_scale = 1.05

# 遍历每个flac文件并进行伸缩处理
for file in flac_files:
    input_path = os.path.join(input_folder, file)
    output_path = os.path.join(output_folder, file)

    # 生成随机伸缩比例
    scale_factor = random.uniform(min_scale, max_scale)

    # 使用soundfile库加载flac文件
    audio, sample_rate = sf.read(input_path)

    # 输出当前处理的文件和伸缩率
    print(f"处理文件: {file}, 伸缩率: {scale_factor}")

    # 进行时间伸缩处理
    audio_resampled = signal.resample(audio, int(len(audio) * scale_factor))

    # 保存处理后的音频文件
    sf.write(output_path, audio_resampled, sample_rate)

print("处理完成！")
