# Supplementary material for: Music-induced emotion flow modeling by ENMI Network
Source: PLoS One. 2024 Oct 21;19(10):e0297712. doi: 10.1371/journal.pone.0297712 (PMC11493256; doi:10.1371/journal.pone.0297712)
Supplement: S4 File — (ZIP) [file pone.0297712.s004.zip › The values used to build graphs/procedure/wav_tranform.py]

import os
from pydub import AudioSegment

# 输入文件夹路径（包含MP3文件）
input_folder = 'E:\emomusic formal\clips_45secondsdeal'

# 输出文件夹路径（用于存放无损格式音频文件）
output_folder = 'E:\emomusic formal\增强音频\无损格式'

# 确保输出文件夹存在，如果不存在，则创建它
if not os.path.exists(output_folder):
    os.makedirs(output_folder)

# 遍历输入文件夹中的MP3文件
for filename in os.listdir(input_folder):
    if filename.endswith('.mp3'):
        mp3_file_path = os.path.join(input_folder, filename)

        # 将MP3文件加载到pydub中
        audio = AudioSegment.from_mp3(mp3_file_path)

        # 构建输出文件的路径（使用WAV格式）
        output_file_path = os.path.join(output_folder, os.path.splitext(filename)[0] + '.wav')

        # 将音频转换为FLAC格式并保存到输出文件夹
        audio.export(output_file_path, format='wav')
        print(f'转换完成：{filename} -> {os.path.basename(output_file_path)}')

print('全部转换完成！')
