# Supplementary material for: Music-induced emotion flow modeling by ENMI Network
Source: PLoS One. 2024 Oct 21;19(10):e0297712. doi: 10.1371/journal.pone.0297712 (PMC11493256; doi:10.1371/journal.pone.0297712)
Supplement: S4 File — (ZIP) [file pone.0297712.s004.zip › The values used to build graphs/procedure/white noise.py]

import os
import numpy as np
import librosa
from pydub import AudioSegment
import subprocess
from scipy.io import wavfile

# 定义高斯白噪声函数
def gaussian_white_noise(samples, mean=0, std=0.1):
    noise = np.random.normal(mean, std, len(samples))
    return samples + noise

# 输入目录和输出目录
input_directory = "E:\emomusic formal\clips_45secondsdeal"  # 替换为包含MP3音乐文件的目录路径
output_directory = "E:\emomusic formal\增强音频\高斯白噪声（std随能量特征调整）"  # 替换为存储处理后MP3文件的目录路径

# 确保输出目录存在，如果不存在则创建
if not os.path.exists(output_directory):
    os.makedirs(output_directory)

# 遍历输入目录中的所有文件
for root, _, files in os.walk(input_directory):
    for file in files:
        if file.endswith(".mp3"):  # 假设音乐文件都是MP3格式的，可以根据需要进行调整
            input_file_path = os.path.join(root, file)
            output_file_path = os.path.join(output_directory, file)

            # 读取MP3文件
            audio = AudioSegment.from_mp3(input_file_path)

            # 将MP3文件转换为NumPy数组
            samples = np.array(audio.get_array_of_samples(), dtype=np.float32) / 32768.0

            # 使用Librosa加载音频文件并提取音乐特征，例如能量
            y, sr = librosa.load(input_file_path, sr=audio.frame_rate)
            energy = librosa.feature.rms(y=y)

            # 根据能量特征调整std参数
            std = (0.1 + 0.2 * np.mean(energy))*1/20  # 根据需要调整权重和范围

            # 应用高斯白噪声函数来处理音乐文件
            processed_samples = gaussian_white_noise(samples, mean=0, std=std)

            # 将音频数据重新缩放为16位整数
            processed_samples = (processed_samples * 32768.0).astype(np.int16)

            # 创建新的WAV文件并保存
            temp_wav_file = os.path.join(output_directory, "temp.wav")
            wavfile.write(temp_wav_file, audio.frame_rate, processed_samples)

            # 使用FFmpeg来将WAV文件转换为MP3文件
            subprocess.run(["ffmpeg", "-i", temp_wav_file, "-b:a", "192k", output_file_path])

            # 删除临时WAV文件
            os.remove(temp_wav_file)

# 处理完成后，处理后的MP3文件将保存在输出目录中
