# Supplementary material for: Music-induced emotion flow modeling by ENMI Network
Source: PLoS One. 2024 Oct 21;19(10):e0297712. doi: 10.1371/journal.pone.0297712 (PMC11493256; doi:10.1371/journal.pone.0297712)
Supplement: S5 File — (ZIP) [file pone.0297712.s005.zip]

Archive with 178 entries (175 files):
- All prediction results/
- All prediction results/prediction picture results(DEAM_100)/
- All prediction results/prediction picture results(DEAM_100)/song_id_1000.jpg
- All prediction results/prediction picture results(DEAM_100)/song_id_1012.jpg
- All prediction results/prediction picture results(DEAM_100)/song_id_1035.jpg
- All prediction results/prediction picture results(DEAM_100)/song_id_1039.jpg
- All prediction results/prediction picture results(DEAM_100)/song_id_1065.jpg
- All prediction results/prediction picture results(DEAM_100)/song_id_1066.jpg
- All prediction results/prediction picture results(DEAM_100)/song_id_1095.jpg
- All prediction results/prediction picture results(DEAM_100)/song_id_1098.jpg
- All prediction results/prediction picture results(DEAM_100)/song_id_1118.jpg
- All prediction results/prediction picture results(DEAM_100)/song_id_1150.jpg
- All prediction results/prediction picture results(DEAM_100)/song_id_1161.jpg
- All prediction results/prediction picture results(DEAM_100)/song_id_1164.jpg
- All prediction results/prediction picture results(DEAM_100)/song_id_1172.jpg
- All prediction results/prediction picture results(DEAM_100)/song_id_1179.jpg
- All prediction results/prediction picture results(DEAM_100)/song_id_1196.jpg
- All prediction results/prediction picture results(DEAM_100)/song_id_1200.jpg
- All prediction results/prediction picture results(DEAM_100)/song_id_1206.jpg
- All prediction results/prediction picture results(DEAM_100)/song_id_1231.jpg
- All prediction results/prediction picture results(DEAM_100)/song_id_1239.jpg
- All prediction results/prediction picture results(DEAM_100)/song_id_1240.jpg
- All prediction results/prediction picture results(DEAM_100)/song_id_1247.jpg
- All prediction results/prediction picture results(DEAM_100)/song_id_1250.jpg
- All prediction results/prediction picture results(DEAM_100)/song_id_1270.jpg
- All prediction results/prediction picture results(DEAM_100)/song_id_1279.jpg
- All prediction results/prediction picture results(DEAM_100)/song_id_1293.jpg
- All prediction results/prediction picture results(DEAM_100)/song_id_1325.jpg
- All prediction results/prediction picture results(DEAM_100)/song_id_1377.jpg
- All prediction results/prediction picture results(DEAM_100)/song_id_138.jpg
- All prediction results/prediction picture results(DEAM_100)/song_id_1406.jpg
- All prediction results/prediction picture results(DEAM_100)/song_id_144.jpg
- All prediction results/prediction picture results(DEAM_100)/song_id_1466.jpg
- All prediction results/prediction picture results(DEAM_100)/song_id_1468.jpg
- All prediction results/prediction picture results(DEAM_100)/song_id_1506.jpg
- All prediction results/prediction picture results(DEAM_100)/song_id_1518.jpg
- All prediction results/prediction picture results(DEAM_100)/song_id_1520.jpg
- All prediction results/prediction picture results(DEAM_100)/song_id_1528.jpg
- All prediction results/prediction picture results(DEAM_100)/song_id_1529.jpg
- All prediction results/prediction picture results(DEAM_100)/song_id_1573.jpg
- All prediction results/prediction picture results(DEAM_100)/song_id_1602.jpg
- All prediction results/prediction picture results(DEAM_100)/song_id_1604.jpg
- All prediction results/prediction picture results(DEAM_100)/song_id_1605.jpg
- All prediction results/prediction picture results(DEAM_100)/song_id_1619.jpg
- All prediction results/prediction picture results(DEAM_100)/song_id_1622.jpg
- All prediction results/prediction picture results(DEAM_100)/song_id_166.jpg
- All prediction results/prediction picture results(DEAM_100)/song_id_1660.jpg
- All prediction results/prediction picture results(DEAM_100)/song_id_1700.jpg
- All prediction results/prediction picture results(DEAM_100)/song_id_1714.jpg
- All prediction results/prediction picture results(DEAM_100)/song_id_1766.jpg
- All prediction results/prediction picture results(DEAM_100)/song_id_1767.jpg
- All prediction results/prediction picture results(DEAM_100)/song_id_1776.jpg
- All prediction results/prediction picture results(DEAM_100)/song_id_1787.jpg
- All prediction results/prediction picture results(DEAM_100)/song_id_1809.jpg
- All prediction results/prediction picture results(DEAM_100)/song_id_1821.jpg
- All prediction results/prediction picture results(DEAM_100)/song_id_1874.jpg
- All prediction results/prediction picture results(DEAM_100)/song_id_1877.jpg
- All prediction results/prediction picture results(DEAM_100)/song_id_1880.jpg
- All prediction results/prediction picture results(DEAM_100)/song_id_1882.jpg
- All prediction results/prediction picture results(DEAM_100)/song_id_1935.jpg
- All prediction results/prediction picture results(DEAM_100)/song_id_1939.jpg
- All prediction results/prediction picture results(DEAM_100)/song_id_1943.jpg
- All prediction results/prediction picture results(DEAM_100)/song_id_1945.jpg
- All prediction results/prediction picture results(DEAM_100)/song_id_1990.jpg
- All prediction results/prediction picture results(DEAM_100)/song_id_206.jpg
- All prediction results/prediction picture results(DEAM_100)/song_id_221.jpg
- All prediction results/prediction picture results(DEAM_100)/song_id_237.jpg
- All prediction results/prediction picture results(DEAM_100)/song_id_244.jpg
- All prediction results/prediction picture results(DEAM_100)/song_id_246.jpg
- All prediction results/prediction picture results(DEAM_100)/song_id_304.jpg
- All prediction results/prediction picture results(DEAM_100)/song_id_341.jpg
- All prediction results/prediction picture results(DEAM_100)/song_id_350.jpg
- All prediction results/prediction picture results(DEAM_100)/song_id_380.jpg
- All prediction results/prediction picture results(DEAM_100)/song_id_392.jpg
- All prediction results/prediction picture results(DEAM_100)/song_id_405.jpg
- All prediction results/prediction picture results(DEAM_100)/song_id_407.jpg
- All prediction results/prediction picture results(DEAM_100)/song_id_41.jpg
- All prediction results/prediction picture results(DEAM_100)/song_id_461.jpg
- All prediction results/prediction picture results(DEAM_100)/song_id_47.jpg
- All prediction results/prediction picture results(DEAM_100)/song_id_503.jpg
- All prediction results/prediction picture results(DEAM_100)/song_id_515.jpg
- All prediction results/prediction picture results(DEAM_100)/song_id_524.jpg
- All prediction results/prediction picture results(DEAM_100)/song_id_529.jpg
- All prediction results/prediction picture results(DEAM_100)/song_id_530.jpg
- All prediction results/prediction picture results(DEAM_100)/song_id_623.jpg
- All prediction results/prediction picture results(DEAM_100)/song_id_656.jpg
- All prediction results/prediction picture results(DEAM_100)/song_id_675.jpg
- All prediction results/prediction picture results(DEAM_100)/song_id_684.jpg
- All prediction results/prediction picture results(DEAM_100)/song_id_689.jpg
- All prediction results/prediction picture results(DEAM_100)/song_id_715.jpg
- All prediction results/prediction picture results(DEAM_100)/song_id_729.jpg
- All prediction results/prediction picture results(DEAM_100)/song_id_756.jpg
- All prediction results/prediction picture results(DEAM_100)/song_id_791.jpg
- All prediction results/prediction picture results(DEAM_100)/song_id_798.jpg
- All prediction results/prediction picture results(DEAM_100)/song_id_801.jpg
- All prediction results/prediction picture results(DEAM_100)/song_id_805.jpg
- All prediction results/prediction picture results(DEAM_100)/song_id_807.jpg
- All prediction results/prediction picture results(DEAM_100)/song_id_854.jpg
- All prediction results/prediction picture results(DEAM_100)/song_id_855.jpg
- All prediction results/prediction picture results(DEAM_100)/song_id_88.jpg
- All prediction results/prediction picture results(DEAM_100)/song_id_93.jpg
- All prediction results/prediction picture results(DEAM_100)/song_id_991.jpg
- All prediction results/prediction picture results(Emomusic_75)/
- All prediction results/prediction picture results(Emomusic_75)/song_id_102.jpg
- All prediction results/prediction picture results(Emomusic_75)/song_id_103.jpg
- All prediction results/prediction picture results(Emomusic_75)/song_id_104.jpg
- All prediction results/prediction picture results(Emomusic_75)/song_id_107.jpg
- All prediction results/prediction picture results(Emomusic_75)/song_id_123.jpg
- All prediction results/prediction picture results(Emomusic_75)/song_id_127.jpg
- All prediction results/prediction picture results(Emomusic_75)/song_id_136.jpg
- All prediction results/prediction picture results(Emomusic_75)/song_id_148.jpg
- All prediction results/prediction picture results(Emomusic_75)/song_id_150.jpg
- All prediction results/prediction picture results(Emomusic_75)/song_id_18.jpg
- All prediction results/prediction picture results(Emomusic_75)/song_id_187.jpg
- All prediction results/prediction picture results(Emomusic_75)/song_id_197.jpg
- All prediction results/prediction picture results(Emomusic_75)/song_id_207.jpg
- All prediction results/prediction picture results(Emomusic_75)/song_id_214.jpg
- All prediction results/prediction picture results(Emomusic_75)/song_id_225.jpg
- All prediction results/prediction picture results(Emomusic_75)/song_id_233.jpg
- All prediction results/prediction picture results(Emomusic_75)/song_id_244.jpg
- All prediction results/prediction picture results(Emomusic_75)/song_id_247.jpg
- All prediction results/prediction picture results(Emomusic_75)/song_id_257.jpg
- All prediction results/prediction picture results(Emomusic_75)/song_id_265.jpg
- All prediction results/prediction picture results(Emomusic_75)/song_id_293.jpg
- All prediction results/prediction picture results(Emomusic_75)/song_id_300.jpg
- All prediction results/prediction picture results(Emomusic_75)/song_id_304.jpg
- All prediction results/prediction picture results(Emomusic_75)/song_id_309.jpg
- All prediction results/prediction picture results(Emomusic_75)/song_id_325.jpg
- All prediction results/prediction picture results(Emomusic_75)/song_id_346.jpg
- All prediction results/prediction picture results(Emomusic_75)/song_id_352.jpg
- All prediction results/prediction picture results(Emomusic_75)/song_id_353.jpg
- All prediction results/prediction picture results(Emomusic_75)/song_id_384.jpg
- All prediction results/prediction picture results(Emomusic_75)/song_id_391.jpg
- All prediction results/prediction picture results(Emomusic_75)/song_id_397.jpg
- All prediction results/prediction picture results(Emomusic_75)/song_id_399.jpg
- All prediction results/prediction picture results(Emomusic_75)/song_id_420.jpg
- All prediction results/prediction picture results(Emomusic_75)/song_id_427.jpg
- All prediction results/prediction picture results(Emomusic_75)/song_id_432.jpg
- All prediction results/prediction picture results(Emomusic_75)/song_id_435.jpg
- All prediction results/prediction picture results(Emomusic_75)/song_id_436.jpg
- All prediction results/prediction picture results(Emomusic_75)/song_id_444.jpg
- All prediction results/prediction picture results(Emomusic_75)/song_id_460.jpg
- All prediction results/prediction picture results(Emomusic_75)/song_id_462.jpg
- All prediction results/prediction picture results(Emomusic_75)/song_id_478.jpg
- All prediction results/prediction picture results(Emomusic_75)/song_id_480.jpg
- All prediction results/prediction picture results(Emomusic_75)/song_id_506.jpg
- All prediction results/prediction picture results(Emomusic_75)/song_id_51.jpg
- All prediction results/prediction picture results(Emomusic_75)/song_id_513.jpg
- All prediction results/prediction picture results(Emomusic_75)/song_id_519.jpg
- All prediction results/prediction picture results(Emomusic_75)/song_id_524.jpg
- All prediction results/prediction picture results(Emomusic_75)/song_id_535.jpg
- All prediction results/prediction picture results(Emomusic_75)/song_id_560.jpg
- All prediction results/prediction picture results(Emomusic_75)/song_id_568.jpg
- All prediction results/prediction picture results(Emomusic_75)/song_id_58.jpg
- All prediction results/prediction picture results(Emomusic_75)/song_id_594.jpg
- All prediction results/prediction picture results(Emomusic_75)/song_id_621.jpg
- All prediction results/prediction picture results(Emomusic_75)/song_id_657.jpg
- All prediction results/prediction picture results(Emomusic_75)/song_id_676.jpg
- All prediction results/prediction picture results(Emomusic_75)/song_id_682.jpg
- All prediction results/prediction picture results(Emomusic_75)/song_id_690.jpg
- All prediction results/prediction picture results(Emomusic_75)/song_id_697.jpg
- All prediction results/prediction picture results(Emomusic_75)/song_id_711.jpg
- All prediction results/prediction picture results(Emomusic_75)/song_id_712.jpg
- All prediction results/prediction picture results(Emomusic_75)/song_id_718.jpg
- All prediction results/prediction picture results(Emomusic_75)/song_id_77.jpg
- All prediction results/prediction picture results(Emomusic_75)/song_id_781.jpg
- All prediction results/prediction picture results(Emomusic_75)/song_id_791.jpg
- All prediction results/prediction picture results(Emomusic_75)/song_id_801.jpg
- All prediction results/prediction picture results(Emomusic_75)/song_id_869.jpg
- All prediction results/prediction picture results(Emomusic_75)/song_id_88.jpg
- All prediction results/prediction picture results(Emomusic_75)/song_id_89.jpg
- All prediction results/prediction picture results(Emomusic_75)/song_id_891.jpg
- All prediction results/prediction picture results(Emomusic_75)/song_id_926.jpg
- All prediction results/prediction picture results(Emomusic_75)/song_id_956.jpg
- All prediction results/prediction picture results(Emomusic_75)/song_id_96.jpg
- All prediction results/prediction picture results(Emomusic_75)/song_id_978.jpg
- All prediction results/prediction picture results(Emomusic_75)/song_id_985.jpg
- All prediction results/prediction picture results(Emomusic_75)/song_id_996.jpg
